# Supplementary material for: Dietary restriction transforms the mammalian protein persulfidome in a tissue-specific and cystathionine γ-lyase-dependent manner
Source: Nat Commun. 2021 Mar 19;12:1745. doi: 10.1038/s41467-021-22001-w (PMC7979915; doi:10.1038/s41467-021-22001-w)
Supplement: Supplementary file 4 — Supplementary Data 1 [file 41467_2021_22001_MOESM4_ESM.xlsx]

## Sheet: WT Liver Prot ID Spectral Count
Supplementary Data 1: Dietary Impact on the Liver Persulfidome (Spectral Counting)
Protein Name	Accession Number	Alternate ID	Molecular Weight	Cysteine Residues	DR/AL Spectral Count Ratio	P-value
O-acetyl-ADP-ribose deacetylase MACROD1	Q922B1	Macrod1	35 kDa	10 C	18	0.0051443		Green	DR enriched
Pyruvate kinase PKLR	P53657	Pklr	62 kDa	6 C	14.1538	0.0151202		Gray	No Change
Uroporphyrinogen decarboxylase	P70697	Urod	41 kDa	5 C	12.2	0.0282367		Blue	AL enriched
3-hydroxyacyl-CoA dehydrogenase type-2	O08756	Hsd17b10	27 kDa	2 C	9.84615	0.0440593
Prelamin-A/C	P48678	Lmna	74 kDa	5 C	7.275	0.0426571
Polyadenylate-binding protein 2	Q8CCS6 (+1)	Pabpn1	32 kDa	2 C	6.76923	0.0154877
Acyl-CoA synthetase family member 2, mitochondrial	Q8VCW8	Acsf2	68 kDa	12 C	5.16129	0.00894902
Pro-cathepsin H	P49935	Ctsh	37 kDa	10 C	5	0.00903059
DnaJ homolog subfamily C member 3	Q91YW3	Dnajc3	57 kDa	8 C	4.92308	0.0072593
Pyridoxal phosphate homeostasis protein	Q9Z2Y8	Prosc	30 kDa	3 C	4.64516	0.033407
Endoplasmin	P08113	Hsp90b1	92 kDa	5 C	4	0.0110586
Polymeric immunoglobulin receptor	O70570	Pigr	85 kDa	23 C	3.6129	0.000269413
Acyl-coenzyme A synthetase ACSM1, mitochondrial	Q91VA0	Acsm1	65 kDa	14 C	3.46667	0.000196533
Prostaglandin E synthase 3	Q9R0Q7	Ptges3	19 kDa	5 C	3.4	0.0455602
ES1 protein homolog, mitochondrial	Q9D172	D10Jhu81e	28 kDa	6 C	3.31707	0.0355686
Peptidyl-prolyl cis-trans isomerase FKBP2	P45878	Fkbp2	15 kDa	3 C	3.09677	0.0324902
Phospholipase B-like 1	Q8VCI0	Plbd1	63 kDa	7 C	2.66667	0.0194172
Hydroxymethylglutaryl-CoA synthase, mitochondrial	P54869	Hmgcs2	57 kDa	9 C	2.56	0.00103977
Carboxylesterase 1C	P23953	Ces1c	61 kDa	5 C	2.56	0.0265622
NADH dehydrogenase [ubiquinone] 1 alpha subcomplex subunit 8	Q9DCJ5	Ndufa8	20 kDa	8 C	2.53659	0.0274575
NADH dehydrogenase [ubiquinone] iron-sulfur protein 6, mitochondrial	P52503	Ndufs6	13 kDa	3 C	2.4	0.00742954
Membrane-associated progesterone receptor component 1	O55022	Pgrmc1	22 kDa	2 C	2.4	0.0431549
Complement factor I	Q61129	Cfi	67 kDa	40 C	2.4	0.0459966
GrpE protein homolog 1, mitochondrial	Q99LP6	Grpel1	24 kDa	4 C	2.32258	0.0113255
Enoyl-CoA delta isomerase 1, mitochondrial	P42125	Eci1	32 kDa	5 C	2.28571	0.00106271
Sorting nexin-3	O70492	Snx3	19 kDa	1 C	2.16	0.0135875
Long-chain specific acyl-CoA dehydrogenase, mitochondrial	P51174	Acadl	48 kDa	7 C	2.14194	0.0170767
Enoyl-CoA hydratase domain-containing protein 2, mitochondrial	Q3TLP5	Echdc2	32 kDa	6 C	2.13333	0.000814486
D-dopachrome decarboxylase	O35215	Ddt	13 kDa	2 C	2.05941	0.0473921
ELAV-like protein 1	P70372	Elavl1	36 kDa	3 C	2.03922	0.0300226
Alcohol dehydrogenase [NADP(+)]	Q9JII6	Akr1a1	37 kDa	4 C	32.4	0.0829478
Long-chain-fatty-acid--CoA ligase 1	P41216	Acsl1	78 kDa	18 C	24.4	0.0794358
60S acidic ribosomal protein P0	P14869	Rplp0	34 kDa	3 C	18.4	0.130867
Citrate lyase subunit beta-like protein, mitochondrial	Q8R4N0	Clybl	38 kDa	6 C	18.2	0.0740109
Nucleoporin SEH1	Q8R2U0 (+1)	Seh1l	40 kDa	10 C	18.2	0.195299
Prohibitin	P67778	Phb	30 kDa	1 C	16.6	0.268865
Acyl-CoA-binding domain-containing protein 5	Q5XG73	Acbd5	57 kDa	9 C	16.4	0.130436
Isoform 2 of Peptidyl-prolyl cis-trans isomerase H	Q9D868-2	Ppih	19 kDa	5 C	16	0.0632817
Tetratricopeptide repeat protein 36	Q8VBW8	Ttc36	20 kDa	1 C	14.6	0.330975
40S ribosomal protein S5	P97461	Rps5	23 kDa	3 C	14.4	0.0796315
Cytochrome c oxidase subunit 6B1	P56391	Cox6b1	10 kDa	4 C	14.4	0.149411
Clusterin	Q06890	Clu	52 kDa	11 C	12.6	0.317768
Myosin light chain 3	P09542	Myl3	22 kDa	2 C	12.6	0.317768
Cytochrome c1, heme protein, mitochondrial	Q9D0M3	Cyc1	35 kDa	14 C	12.6	0.193006
Vesicular integral-membrane protein VIP36	Q9DBH5	Lman2	40 kDa	6 C	12.6	0.193006
Isoform 2 of Basigin	P18572-2	Bsg	30 kDa	8 C	12.6	0.317768
6-phosphogluconolactonase	Q9CQ60	Pgls	27 kDa	4 C	12.4	0.0675833
Very long-chain specific acyl-CoA dehydrogenase, mitochondrial	P50544	Acadvl	71 kDa	7 C	12.4	0.117124
Myosin-6	Q02566	Myh6	224 kDa	14 C	10.8	0.407084
Acyl-CoA dehydrogenase family member 10	Q8K370	Acad10	119 kDa	16 C	10.6	0.206912
GTP-binding protein SAR1b	Q9CQC9	Sar1b	22 kDa	2 C	10.4	0.0920687
60S ribosomal protein L11	Q9CXW4	Rpl11	20 kDa	4 C	10.4	0.0920687
Ubiquinone biosynthesis protein COQ9, mitochondrial	Q8K1Z0	Coq9	35 kDa	3 C	10.4	0.0920687
Vesicle-associated membrane protein-associated protein B	Q9QY76	Vapb	27 kDa	4 C	10.4	0.161564
Annexin A5	P48036	Anxa5	36 kDa	1 C	9.29231	0.0578721
Glutathione S-transferase kappa 1	Q9DCM2	Gstk1	26 kDa	2 C	8.8	0.407084
Inter alpha-trypsin inhibitor, heavy chain 4	A6X935 (+1)	Itih4	105 kDa	3 C	8.8	0.407084
Polymerase delta-interacting protein 3	Q8BG81	Poldip3	46 kDa	4 C	8.8	0.407084
Synaptosomal-associated protein 47	Q8R570	Snap47	47 kDa	4 C	8.8	0.407084
Coiled-coil-helix-coiled-coil-helix domain-containing protein 2	Q9D1L0	Chchd2	16 kDa	4 C	8.6	0.193006
Carnitine O-palmitoyltransferase 2, mitochondrial	P52825	Cpt2	74 kDa	10 C	8.6	0.272393
Isoform 2 of Acylamino-acid-releasing enzyme	Q8R146-2	Apeh	80 kDa	16 C	8.6	0.272393
Carbonic anhydrase 1	P13634	Ca1	28 kDa	1 C	8.6	0.272393
Ribose-phosphate pyrophosphokinase 1	Q9D7G0	Prps1	35 kDa	9 C	8.4	0.106948
Cytochrome P450 2C54	Q6XVG2	Cyp2c54	56 kDa	13 C	8.4	0.106948
Eukaryotic translation initiation factor 5	P59325	Eif5	49 kDa	8 C	8.4	0.106948
Integrin beta-1	P09055	Itgb1	88 kDa	57 C	8.4	0.106948
Ig gamma-3 chain C region	P03987		44 kDa	10 C	8.4	0.106948
Deoxyribose-phosphate aldolase	Q91YP3	Dera	35 kDa	6 C	8.4	0.106948
Synapse-associated protein 1	Q9D5V6	Syap1	41 kDa	1 C	8.4	0.106948
Peroxisomal trans-2-enoyl-CoA reductase	Q99MZ7	Pecr	32 kDa	5 C	8.4	0.106948
DEP domain-containing mTOR-interacting protein	Q570Y9	Deptor	46 kDa	9 C	7.44615	0.170949
60S ribosomal protein L10a	P53026	Rpl10a	25 kDa	1 C	6.8	0.407084
Acyl-coenzyme A synthetase ACSM5, mitochondrial	Q8BGA8	Acsm5	64 kDa	15 C	6.8	0.407084
CDKN2A-interacting protein	Q8BI72	Cdkn2aip	60 kDa	9 C	6.8	0.407084
Costars family protein ABRACL	Q4KML4	Abracl	9 kDa	1 C	6.8	0.407084
CD2-associated protein	Q9JLQ0	Cd2ap	70 kDa	3 C	6.6	0.232237
Septin-4	P28661 (+1)	43347	55 kDa	8 C	6.6	0.232237
3-oxoacyl-[acyl-carrier-protein] synthase, mitochondrial	Q9D404	Oxsm	49 kDa	11 C	6.6	0.232237
Peroxisomal targeting signal 2 receptor	P97865	Pex7	36 kDa	12 C	6.6	0.232237
WD repeat-containing protein 26	Q8C6G8	Wdr26	71 kDa	17 C	6.6	0.232237
Platelet glycoprotein 4	Q08857	Cd36	53 kDa	10 C	6.6	0.232237
V-type proton ATPase subunit E 1	P50518	Atp6v1e1	26 kDa	1 C	6.6	0.232237
Junctional adhesion molecule A	O88792	F11r	32 kDa	5 C	6.6	0.232237
Pyruvate carboxylase, mitochondrial	Q05920	Pc	130 kDa	13 C	6.6	0.232237
Dehydrogenase/reductase SDR family member 4	Q99LB2	Dhrs4	30 kDa	4 C	6.6	0.232237
Protein FAM136A	Q9CR98	Fam136a	16 kDa	9 C	6.6	0.232237
40S ribosomal protein S3	P62908	Rps3	27 kDa	3 C	6.6	0.232237
Amine oxidase [flavin-containing] B	Q8BW75	Maob	59 kDa	9 C	6.6	0.232237
Extracellular superoxide dismutase [Cu-Zn]	O09164	Sod3	27 kDa	6 C	6.6	0.232237
Gamma-aminobutyric acid receptor-associated protein-like 2	P60521	Gabarapl2	14 kDa	1 C	6.6	0.232237
L-xylulose reductase	Q91X52	Dcxr	26 kDa	4 C	6.6	0.232237
Lupus La protein homolog	P32067	Ssb	48 kDa	3 C	6.6	0.232237
Uridine diphosphate glucose pyrophosphatase	Q9D142	Nudt14	24 kDa	4 C	6.6	0.232237
Tubulin alpha-1B chain	P05213	Tuba1b	50 kDa	12 C	6.27692	0.208313
ATP synthase subunit alpha, mitochondrial	Q03265	Atp5a1	60 kDa	2 C	5.6	0.053463
Sepiapterin reductase	Q64105	Spr	28 kDa	10 C	5.25217	0.11179
Corticosteroid 11-beta-dehydrogenase isozyme 1	P50172	Hsd11b1	32 kDa	3 C	5.2	0.118641
Retinol dehydrogenase 7	O88451	Rdh7	36 kDa	8 C	5.04615	0.196175
Ribonuclease 4	Q9JJH1	Rnase4	17 kDa	8 C	4.98462	0.141385
60S acidic ribosomal protein P1	P47955	Rplp1	11 kDa	2 C	4.98462	0.0657612
Isovaleryl-CoA dehydrogenase, mitochondrial	Q9JHI5	Ivd	46 kDa	7 C	4.98462	0.104354
NADH dehydrogenase [ubiquinone] 1 beta subcomplex subunit 7	Q9CR61	Ndufb7	16 kDa	4 C	4.8	0.407084
Eukaryotic translation initiation factor 4 gamma 1	Q6NZJ6	Eif4g1	176 kDa	15 C	4.8	0.407084
L-gulonolactone oxidase	P58710	Gulo	50 kDa	11 C	4.8	0.407084
NADH dehydrogenase [ubiquinone] 1 alpha subcomplex subunit 5	Q9CPP6	Ndufa5	13 kDa	1 C	4.8	0.407084
Ig heavy chain V region 102	P01750		13 kDa	3 C	4.8	0.407084
Isoform 4 of Apoptotic chromatin condensation inducer in the nucleus	Q9JIX8-4	Acin1	146 kDa	7 C	4.8	0.407084
Phenylalanine-4-hydroxylase	P16331	Pah	52 kDa	9 C	4.8	0.407084
Isoform 4 of Heterogeneous nuclear ribonucleoproteins C1/C2	Q9Z204-4	Hnrnpc	32 kDa	1 C	4.8	0.407084
Molybdopterin synthase sulfur carrier subunit	Q9Z224	Mocs2	10 kDa	4 C	4.8	0.407084
Phospholysine phosphohistidine inorganic pyrophosphate phosphatase	Q9D7I5 (+1)	Lhpp	29 kDa	6 C	4.8	0.407084
Dynactin subunit 2	Q99KJ8	Dctn2	44 kDa	2 C	4.8	0.407084
Trafficking protein particle complex subunit 3	O55013	Trappc3	20 kDa	3 C	4.8	0.407084
Cytochrome P450 2D26	Q8CIM7	Cyp2d26	57 kDa	5 C	4.8	0.407084
Ribonuclease T2-A	C0HKG5	Rnaset2a	30 kDa	10 C	4.8	0.407084
Vesicle-trafficking protein SEC22b	O08547	Sec22b	25 kDa	3 C	4.8	0.407084
Apoptosis-associated speck-like protein containing a CARD	Q9EPB4	Pycard	21 kDa	1 C	4.8	0.407084
Arylacetamide deacetylase	Q99PG0	Aadac	45 kDa	3 C	4.8	0.407084
Gamma-glutamylaminecyclotransferase	Q923B0	Ggact	17 kDa	4 C	4.8	0.407084
Mannose-binding protein C	P41317	Mbl2	26 kDa	7 C	4.49231	0.285371
Formimidoyltransferase-cyclodeaminase	Q91XD4	Ftcd	59 kDa	11 C	4.38788	0.135838
Alanine--glyoxylate aminotransferase 2, mitochondrial	Q3UEG6	Agxt2	57 kDa	14 C	4.36923	0.109046
Haloacid dehalogenase-like hydrolase domain-containing protein 3	Q9CYW4	Hdhd3	28 kDa	4 C	4.36923	0.109046
Small nuclear ribonucleoprotein Sm D2	P62317	Snrpd2	14 kDa	2 C	4.36923	0.204651
Junction plakoglobin	Q02257	Jup	82 kDa	13 C	4.11707	0.376079
Asialoglycoprotein receptor 1	P34927	Asgr1	33 kDa	10 C	4	0.0504128
Acylpyruvase FAHD1, mitochondrial	Q8R0F8	Fahd1	25 kDa	6 C	4	0.090462
Ferritin heavy chain	P09528	Fth1	21 kDa	3 C	3.90244	0.0980061
Glyoxalase domain-containing protein 4	Q9CPV4	Glod4	33 kDa	5 C	3.87692	0.421996
OTU domain-containing protein 6B	Q8K2H2	Otud6b	34 kDa	4 C	3.81538	0.213029
Alcohol dehydrogenase class-3	P28474	Adh5	40 kDa	14 C	3.81538	0.213029
ADP/ATP translocase 2	P51881	Slc25a5	33 kDa	4 C	3.81538	0.213029
UDP-glucuronosyltransferase 1-1	Q63886	Ugt1a1	60 kDa	13 C	3.81538	0.213029
Transmembrane emp24 domain-containing protein 10	Q9D1D4	Tmed10	25 kDa	3 C	3.81538	0.213029
Cytochrome c oxidase subunit 4 isoform 1, mitochondrial	P19783	Cox4i1	20 kDa	1 C	3.81538	0.311354
NADH dehydrogenase [ubiquinone] iron-sulfur protein 8, mitochondrial	Q8K3J1	Ndufs8	24 kDa	8 C	3.81538	0.213029
Inhibitor of carbonic anhydrase	Q9DBD0	Ica	77 kDa	35 C	3.8	0.169475
G-rich sequence factor 1	Q8C5Q4	Grsf1	53 kDa	9 C	3.75385	0.164689
Cytidine deaminase	P56389	Cda	16 kDa	7 C	3.75385	0.164689
NADH dehydrogenase [ubiquinone] iron-sulfur protein 3, mitochondrial	Q9DCT2	Ndufs3	30 kDa	3 C	3.67273	0.115516
Cytochrome b5 type B	Q9CQX2	Cyb5b	16 kDa	1 C	3.63871	0.105606
Electron transfer flavoprotein-ubiquinone oxidoreductase, mitochondrial	Q921G7	Etfdh	68 kDa	15 C	3.46667	0.0874765
Fatty aldehyde dehydrogenase	P47740	Aldh3a2	54 kDa	8 C	3.36	0.0882556
Trifunctional enzyme subunit beta, mitochondrial	Q99JY0	Hadhb	51 kDa	5 C	3.34545	0.25578
Interferon-activable protein 204	P0DOV2	Ifi204	69 kDa	13 C	3.26154	0.340063
Vesicle-associated membrane protein-associated protein A	Q9WV55	Vapa	28 kDa	4 C	3.26154	0.340063
UDP-glucuronosyltransferase 2B17	P17717	Ugt2b17	61 kDa	10 C	3.2	0.212166
Tubulin-specific chaperone A	P48428	Tbca	13 kDa	1 C	3.2	0.295404
3-oxo-5-beta-steroid 4-dehydrogenase	Q8VCX1	Akr1d1	37 kDa	6 C	3.2	0.295404
Glutathione S-transferase theta-1	Q64471	Gstt1	27 kDa	5 C	3.2	0.212166
SAP domain-containing ribonucleoprotein	Q9D1J3	Sarnp	24 kDa	1 C	3.2	0.295404
Phosphoribosyl pyrophosphate synthase-associated protein 1	Q9D0M1	Prpsap1	39 kDa	6 C	3.2	0.295404
Caspase-6	O08738	Casp6	32 kDa	10 C	3.17576	0.12963
Insulin-like growth factor-binding protein 2	P47877	Igfbp2	33 kDa	3 C	3.13846	0.121147
Hemoglobin subunit alpha	P01942	Hba	15 kDa	1 C	3.1	0.227453
Prostaglandin reductase 2	Q8VDQ1	Ptgr2	38 kDa	8 C	3	0.131505
UPF0568 protein C14orf166 homolog	Q9CQE8		28 kDa	2 C	2.98182	0.203231
Septin-8	Q8CHH9 (+1)	43351	50 kDa	6 C	2.89032	0.221511
ADP-ribosylation factor GTPase-activating protein 2	Q99K28	Arfgap2	57 kDa	6 C	2.89032	0.243019
Serine/arginine-rich splicing factor 3	P84104 (+1)	Srsf3	19 kDa	4 C	2.75122	0.251323
Acidic leucine-rich nuclear phosphoprotein 32 family member A	O35381	Anp32a	29 kDa	3 C	2.72	0.085434
Vimentin	P20152	Vim	54 kDa	1 C	2.70769	0.559623
DNA-(apurinic or apyrimidinic site) lyase	P28352	Apex1	35 kDa	7 C	2.64615	0.374029
Nicotinate-nucleotide pyrophosphorylase [carboxylating]	Q91X91	Qprt	32 kDa	6 C	2.64615	0.44946
N(G),N(G)-dimethylarginine dimethylaminohydrolase 1	Q9CWS0	Ddah1	31 kDa	7 C	2.62	0.221674
Receptor expression-enhancing protein 6	Q9JM62 (+1)	Reep6	22 kDa	3 C	2.61818	0.239672
Perilipin-3	Q9DBG5	Plin3	47 kDa	2 C	2.61818	0.428656
Apolipoprotein E	P08226	Apoe	36 kDa	1 C	2.59459	0.090358
Isoform 3 of Septin-9	Q80UG5-3	43352	65 kDa	6 C	2.58462	0.286477
Ig gamma-2B chain C region	P01867 (+1)	Igh-3	44 kDa	13 C	2.58462	0.286477
Ig kappa chain V-II region 7S34.1	P01630		12 kDa	3 C	2.58462	0.286477
Succinate--CoA ligase [GDP-forming] subunit beta, mitochondrial	Q9Z2I8	Suclg2	47 kDa	5 C	2.58462	0.286477
BAG family molecular chaperone regulator 1	Q60739	Bag1	40 kDa	5 C	2.58462	0.286477
Succinate--CoA ligase [ADP/GDP-forming] subunit alpha, mitochondrial	Q9WUM5	Suclg1	36 kDa	6 C	2.58462	0.286477
Cysteine and glycine-rich protein 1	P97315	Csrp1	21 kDa	15 C	2.58462	0.286477
m7GpppX diphosphatase	Q9DAR7	Dcps	39 kDa	2 C	2.58462	0.286477
GDP-mannose 4,6 dehydratase	Q8K0C9	Gmds	42 kDa	6 C	2.58462	0.286477
Alanine--tRNA ligase, cytoplasmic	Q8BGQ7	Aars	107 kDa	15 C	2.58462	0.286477
Cysteine and glycine-rich protein 3	P50462	Csrp3	21 kDa	16 C	2.58182	0.307887
Protein NipSnap homolog 1	O55125	Nipsnap1	33 kDa	4 C	2.58065	0.215792
Iron-sulfur cluster assembly 2 homolog, mitochondrial	Q9DCB8	Isca2	17 kDa	4 C	2.56	0.0580731
Glutamate--cysteine ligase regulatory subunit	O09172	Gclm	31 kDa	6 C	2.53659	0.103326
Cytochrome c oxidase subunit 5B, mitochondrial	P19536	Cox5b	14 kDa	5 C	2.53333	0.0808765
Maleylacetoacetate isomerase	Q9WVL0	Gstz1	24 kDa	3 C	2.5	0.124578
Cathepsin Z	Q9WUU7	Ctsz	34 kDa	12 C	2.49014	0.178736
N-fatty-acyl-amino acid synthase/hydrolase PM20D1	Q8C165	Pm20d1	56 kDa	2 C	2.4	0.191131
Desmoplakin	E9Q557	Dsp	333 kDa	43 C	2.4	0.471626
MICOS complex subunit Mic19	Q9CRB9	Chchd3	26 kDa	4 C	2.37419	0.363732
UPF0598 protein C8orf82 homolog	Q8VE95		24 kDa	6 C	2.34146	0.0796912
Short-chain specific acyl-CoA dehydrogenase, mitochondrial	Q07417	Acads	45 kDa	5 C	2.32381	0.333526
DCN1-like protein 1	Q9QZ73	Dcun1d1	30 kDa	4 C	2.32258	0.181032
Cob(I)yrinic acid a,c-diamide adenosyltransferase, mitochondrial	Q9D273	Mmab	26 kDa	5 C	2.29091	0.540039
Translationally-controlled tumor protein	P63028	Tpt1	19 kDa	2 C	2.26667	0.155759
Estradiol 17-beta-dehydrogenase 8	P50171 (+1)	Hsd17b8	27 kDa	4 C	2.25455	0.342426
NEDD8-conjugating enzyme Ubc12	P61082	Ube2m	21 kDa	5 C	2.24	0.16501
Enoyl-CoA hydratase domain-containing protein 3, mitochondrial	Q9D7J9	Echdc3	32 kDa	5 C	2.23423	0.0673226
Ubiquitin-conjugating enzyme E2 G1	P62254	Ube2g1	20 kDa	2 C	2.21818	0.291989
Beta-mannosidase	Q8K2I4	Manba	101 kDa	12 C	2.19608	0.213358
Tumor protein D54	Q9CYZ2	Tpd52l2	24 kDa	1 C	2.18537	0.554899
Peflin	Q8BFY6	Pef1	29 kDa	5 C	2.15652	0.411936
Cytochrome b-c1 complex subunit 2, mitochondrial	Q9DB77	Uqcrc2	48 kDa	1 C	2.1	0.152971
Lysosomal protective protein	P16675	Ctsa	54 kDa	11 C	2.09231	0.621112
Delta-1-pyrroline-5-carboxylate dehydrogenase, mitochondrial	Q8CHT0	Aldh4a1	62 kDa	8 C	2.05	0.351765
Ig kappa chain V-V region L6 (Fragment)	P01638		13 kDa	3 C	2.05	0.472398
Methionine aminopeptidase 1	Q8BP48	Metap1	43 kDa	17 C	2.03922	0.101813
Malectin	Q6ZQI3	Mlec	32 kDa	3 C	2.03077	0.500453
Arylsulfatase B	P50429	Arsb	60 kDa	10 C	2.03077	0.500453
Peptidyl-prolyl cis-trans isomerase NIMA-interacting 4	Q9CWW6	Pin4	14 kDa	1 C	2.03077	0.500453
Exosome complex component RRP41	Q921I9	Exosc4	26 kDa	5 C	2.02	0.311581
Hydroxyacid-oxoacid transhydrogenase, mitochondrial	Q8R0N6	Adhfe1	50 kDa	8 C	2	0.0729838
Alpha-soluble NSF attachment protein	Q9DB05	Napa	33 kDa	8 C	2	0.0995592
Cathepsin B	P10605	Ctsb	37 kDa	16 C	2	0.140501
StAR-related lipid transfer protein 5	Q9EPQ7	Stard5	24 kDa	8 C	1.96364	0.00758622
Hemoglobin subunit beta-1	P02088	Hbb-b1	16 kDa	2 C	1.95294	0.251802
Trans-1,2-dihydrobenzene-1,2-diol dehydrogenase	Q9DBB8	Dhdh	36 kDa	6 C	1.95122	0.154585
Methylglutaconyl-CoA hydratase, mitochondrial	Q9JLZ3	Auh	33 kDa	5 C	1.95122	0.0243279
Purine nucleoside phosphorylase	P23492	Pnp	32 kDa	5 C	1.94286	0.0660997
Phosphomannomutase 2	Q9Z2M7	Pmm2	28 kDa	6 C	1.92727	0.50564
Delta(3,5)-Delta(2,4)-dienoyl-CoA isomerase, mitochondrial	O35459	Ech1	36 kDa	6 C	1.92	0.094499
GMP reductase 2	Q99L27	Gmpr2	38 kDa	9 C	1.91736	0.103479
Ras-related protein Rab-11B	P46638	Rab11b	24 kDa	2 C	1.90476	0.307863
UDP-glucose 6-dehydrogenase	O70475	Ugdh	55 kDa	12 C	1.9	0.407508
Protein-glucosylgalactosylhydroxylysine glucosidase	Q8BP56	Pgghg	76 kDa	8 C	1.89804	0.180867
Isoform 2 of ATP-dependent (S)-NAD(P)H-hydrate dehydratase	Q9CZ42-2	Naxd	32 kDa	8 C	1.89091	0.388651
Exosome complex component RRP43	Q9D753	Exosc8	30 kDa	10 C	1.89091	0.470607
Heterogeneous nuclear ribonucleoprotein M	Q9D0E1	Hnrnpm	78 kDa	6 C	1.86667	0.00467842
Exosome complex component RRP4	Q8VBV3	Exosc2	33 kDa	4 C	1.85455	0.289588
Phosphatidylinositol transfer protein beta isoform	P53811	Pitpnb	31 kDa	5 C	1.84	0.265162
Isoform 2 of WD repeat domain phosphoinositide-interacting protein 4	Q91VM3-2	Wdr45	38 kDa	14 C	1.83226	0.315425
Regulator of microtubule dynamics protein 3	Q3UJU9	Rmdn3	52 kDa	6 C	1.83226	0.315425
Splicing factor U2AF 65 kDa subunit	P26369	U2af2	54 kDa	6 C	1.82857	0.136302
Dipeptidyl peptidase 1	P97821	Ctsc	52 kDa	14 C	1.82857	0.136302
Histidine triad nucleotide-binding protein 1	P70349	Hint1	14 kDa	2 C	1.82857	0.055506
2,4-dienoyl-CoA reductase, mitochondrial	Q9CQ62	Decr1	36 kDa	5 C	1.81818	0.123812
Interferon-induced 35 kDa protein homolog	Q9D8C4	Ifi35	32 kDa	4 C	1.81	0.285164
Thiosulfate sulfurtransferase	P52196	Tst	33 kDa	4 C	1.80282	0.261815
Medium-chain specific acyl-CoA dehydrogenase, mitochondrial	P45952	Acadm	46 kDa	8 C	1.8	0.155273
ATP synthase subunit O, mitochondrial	Q9DB20	Atp5o	23 kDa	1 C	1.8	0.265556
Lysosomal alpha-mannosidase	O09159	Man2b1	115 kDa	10 C	1.8	0.430652
Carbonyl reductase [NADPH] 1	P48758	Cbr1	31 kDa	5 C	1.79512	0.417141
Glucosidase 2 subunit beta	O08795 (+1)	Prkcsh	59 kDa	17 C	1.77778	0.299997
Triokinase/FMN cyclase	Q8VC30	Tkfc	60 kDa	5 C	1.77561	0.311279
Omega-amidase NIT2	Q9JHW2	Nit2	31 kDa	2 C	1.77391	0.0324882
Protein arginine N-methyltransferase 5	Q8CIG8	Prmt5	73 kDa	12 C	1.7697	0.674511
Receptor of activated protein C kinase 1	P68040	Rack1	35 kDa	8 C	1.76842	0.014592
NADH dehydrogenase [ubiquinone] flavoprotein 2, mitochondrial	Q9D6J6	Ndufv2	27 kDa	6 C	1.76842	0.0255536
Isoform Soluble of Catechol O-methyltransferase	O88587-2	Comt	25 kDa	4 C	1.76	0.214916
Extracellular matrix protein 1	Q61508	Ecm1	63 kDa	29 C	1.76	0.0790684
Heme-binding protein 1	Q9R257	Hebp1	21 kDa	2 C	1.75887	0.152111
Carboxypeptidase Q	Q9WVJ3 (+1)	Cpq	52 kDa	1 C	1.7561	0.197458
Methylmalonyl-CoA epimerase, mitochondrial	Q9D1I5	Mcee	19 kDa	2 C	1.7561	0.332121
60S ribosomal protein L22	P67984	Rpl22	15 kDa	1 C	1.7561	0.332121
Kininogen-1	O08677	Kng1	73 kDa	19 C	1.75238	0.0998624
Fumarate hydratase, mitochondrial	P97807 (+1)	Fh	54 kDa	4 C	1.75238	0.525036
Pregnancy zone protein	Q61838	Pzp	166 kDa	24 C	1.74545	0.0987571
Protein phosphatase 1A	P49443	Ppm1a	42 kDa	10 C	1.74545	0.0216348
ATP synthase subunit d, mitochondrial	Q9DCX2	Atp5h	19 kDa	1 C	1.73333	0.178582
Low molecular weight phosphotyrosine protein phosphatase	Q9D358	Acp1	18 kDa	8 C	1.72549	0.409606
Sorbin and SH3 domain-containing protein 1	Q62417	Sorbs1	143 kDa	4 C	1.72308	0.176155
Trifunctional enzyme subunit alpha, mitochondrial	Q8BMS1	Hadha	83 kDa	12 C	1.72308	0.492308
Agmatinase, mitochondrial	A2AS89	Agmat	38 kDa	9 C	1.72308	0.00671719
Isoform 2 of Ataxin-2	O70305-2	Atxn2	129 kDa	15 C	1.71429	0.267498
SEC14-like protein 2	Q99J08	Sec14l2	46 kDa	8 C	1.71268	0.462543
Annexin A6	P14824	Anxa6	76 kDa	8 C	1.71163	0.595841
Protein canopy homolog 2	Q9QXT0	Cnpy2	21 kDa	6 C	1.7	0.199619
Serpin B6	Q60854	Serpinb6	43 kDa	6 C	1.7	0.248
Glucose-6-phosphate isomerase	P06745	Gpi	63 kDa	4 C	1.7	0.395389
Ornithine carbamoyltransferase, mitochondrial	P11725	Otc	40 kDa	2 C	1.656	0.00517533
Argininosuccinate lyase	Q91YI0	Asl	52 kDa	13 C	1.65289	0.411029
Desmoglein-1-beta	Q7TSF1	Dsg1b	114 kDa	18 C	1.63902	0.730064
Beta-ureidopropionase	Q8VC97	Upb1	44 kDa	10 C	1.62051	0.0920029
Isoform 2 of Clathrin interactor 1	Q99KN9-2	Clint1	51 kDa	1 C	1.62	0.305268
ELKS/Rab6-interacting/CAST family member 1	Q99MI1	Erc1	128 kDa	4 C	1.60727	0.302827
Alpha-2-HS-glycoprotein	P29699	Ahsg	37 kDa	14 C	1.6	0.101786
Ubiquitin-fold modifier-conjugating enzyme 1	Q9CR09	Ufc1	19 kDa	3 C	1.6	0.167395
Glutathione S-transferase omega-1	O09131	Gsto1	27 kDa	4 C	1.6	0.555197
Glycerol-3-phosphate dehydrogenase [NAD(+)], cytoplasmic	P13707	Gpd1	38 kDa	11 C	1.6	0.0351501
Chromobox protein homolog 1	P83917	Cbx1	21 kDa	2 C	1.6	0.163515
Sarcosine dehydrogenase, mitochondrial	Q99LB7	Sardh	102 kDa	18 C	1.6	0.187771
Proliferation-associated protein 2G4	P50580	Pa2g4	44 kDa	6 C	1.6	0.262487
Ficolin-1	O70165	Fcn1	36 kDa	10 C	1.6	0.343337
Ceruloplasmin	Q61147	Cp	121 kDa	14 C	1.6	0.508755
3-ketoacyl-CoA thiolase, mitochondrial	Q8BWT1	Acaa2	42 kDa	8 C	1.57714	0.154872
Coatomer subunit zeta-1	P61924	Copz1	20 kDa	1 C	1.57419	0.357479
Acyl-protein thioesterase 1	P97823 (+1)	Lypla1	25 kDa	6 C	1.57419	0.357479
cAMP-dependent protein kinase type I-alpha regulatory subunit	Q9DBC7	Prkar1a	43 kDa	5 C	1.57377	0.259399
Aspartate aminotransferase, mitochondrial	P05202	Got2	47 kDa	7 C	1.568	0.0638488
Glutathione S-transferase A3	P30115	Gsta3	25 kDa	1 C	1.56364	0.0124661
Fumarylacetoacetate hydrolase domain-containing protein 2A	Q3TC72	Fahd2	35 kDa	6 C	1.56098	0.344589
Phenazine biosynthesis-like domain-containing protein 2	Q9CXN7	Pbld2	32 kDa	4 C	1.56	0.18626
Isoform 2 of F-actin-capping protein subunit beta	P47757-2	Capzb	31 kDa	5 C	1.55789	0.0518444
Leucine-rich repeat-containing protein 59	Q922Q8	Lrrc59	35 kDa	8 C	1.55	0.526814
Legumain	O89017	Lgmn	49 kDa	7 C	1.55	0.576742
Uricase	P25688	Uox	35 kDa	4 C	1.54483	0.190532
S-phase kinase-associated protein 1	Q9WTX5	Skp1	19 kDa	3 C	1.53846	0.0575289
Glutamate dehydrogenase 1, mitochondrial	P26443	Glud1	61 kDa	6 C	1.53846	0.315432
Poly(rC)-binding protein 1	P60335	Pcbp1	37 kDa	9 C	1.53333	0.0844917
Gamma-soluble NSF attachment protein	Q9CWZ7	Napg	35 kDa	6 C	1.528	0.314106
Zinc phosphodiesterase ELAC protein 2	Q80Y81 (+1)	Elac2	93 kDa	23 C	1.52727	0.549047
Farnesyl pyrophosphate synthase	Q920E5	Fdps	41 kDa	2 C	1.52727	0.549047
Ubiquitin carboxyl-terminal hydrolase isozyme L3	Q9JKB1	Uchl3	26 kDa	3 C	1.52727	0.549047
Proteasome activator complex subunit 2	P97372	Psme2	27 kDa	4 C	1.52727	0.549047
Alpha-actinin-4	P57780	Actn4	105 kDa	8 C	1.52727	0.0409508
Phosphoglucomutase-1	Q9D0F9	Pgm1	61 kDa	10 C	1.51837	0.158613
Glutathione S-transferase A1	P13745	Gsta1	26 kDa	2 C	1.51529	0.00187316
Phytanoyl-CoA dioxygenase, peroxisomal	O35386	Phyh	39 kDa	8 C	1.51111	0.151732
Ferritin light chain 1	P29391	Ftl1	21 kDa	1 C	1.50857	0.083225
Isoform Mt-VDAC1 of Voltage-dependent anion-selective channel protein 1	Q60932-2	Vdac1	31 kDa	2 C	1.5	0.301443
Cysteine sulfinic acid decarboxylase	Q9DBE0	Csad	55 kDa	11 C	1.5	0.310213
Retinol-binding protein 4	Q00724	Rbp4	23 kDa	6 C	1.5	0.326859
Ubiquitin-fold modifier 1	P61961	Ufm1	9 kDa	1 C	1.5	0.326859
L-lactate dehydrogenase A chain	P06151	Ldha	36 kDa	6 C	1.5	0.520503
Proteasome subunit alpha type-2	P49722	Psma2	26 kDa	2 C	1.5	0.0464162
Polyribonucleotide nucleotidyltransferase 1, mitochondrial	Q8K1R3	Pnpt1	86 kDa	16 C	1.5	0.411218
Moesin	P26041	Msn	68 kDa	2 C	1.49714	0.438335
Mitochondrial amidoxime reducing component 2	Q922Q1	43161	38 kDa	11 C	1.49714	0.501386
Haptoglobin	Q61646	Hp	39 kDa	9 C	1.49091	0.109676
Urocanate hydratase	Q8VC12	Uroc1	75 kDa	12 C	1.48966	0.0715453
2-oxo-4-hydroxy-4-carboxy-5-ureidoimidazoline decarboxylase	Q283N4	Urad	20 kDa	3 C	1.48571	0.135503
Nucleoside diphosphate kinase 3	Q9WV85	Nme3	19 kDa	3 C	1.48571	0.364458
Polyubiquitin-C	P0CG50	Ubc	83 kDa	6 C	1.48235	0.0159463
Transcription elongation factor A protein 3	P23881	Tcea3	39 kDa	13 C	1.47692	0.753244
Granulins	P28798	Grn	63 kDa	88 C	1.47692	0.753244
COP9 signalosome complex subunit 8	Q8VBV7	Cops8	23 kDa	1 C	1.47692	0.753244
Transthyretin	P07309	Ttr	16 kDa	2 C	1.46667	0.0786192
Actin-related protein 2/3 complex subunit 2	Q9CVB6	Arpc2	34 kDa	2 C	1.46667	0.324882
Ketohexokinase	P97328	Khk	33 kDa	10 C	1.46207	0.0865073
Thioredoxin	P10639	Txn	12 kDa	6 C	1.46207	0.168309
Ubiquitin-like-conjugating enzyme ATG3	Q9CPX6	Atg3	36 kDa	8 C	1.46087	0.660584
Malate dehydrogenase, mitochondrial	P08249	Mdh2	36 kDa	8 C	1.46087	0.0305003
Eukaryotic translation initiation factor 2 subunit 1	Q6ZWX6	Eif2s1	36 kDa	5 C	1.456	0.429745
CD5 antigen-like	Q9QWK4	Cd5l	39 kDa	26 C	1.45455	0.12979
Immunoglobulin J chain	P01592	Jchain	18 kDa	8 C	1.45455	0.209846
Major urinary protein 3	P04939	Mup3	21 kDa	5 C	1.45455	0.267498
14 kDa phosphohistidine phosphatase	Q9DAK9	Phpt1	14 kDa	3 C	1.45	0.0675833
Isoform Peroxisomal of Serine--pyruvate aminotransferase, mitochondrial	O35423-2	Agxt	44 kDa	7 C	1.45	0.303091
Methyltransferase-like 26	Q9DCS2	Mettl26	23 kDa	6 C	1.44615	0.0383902
Cytochrome c oxidase assembly factor 7	Q921H9	Coa7	26 kDa	13 C	1.44	0.0221819
Regucalcin	Q64374	Rgn	33 kDa	9 C	1.4303	0.180615
Heterogeneous nuclear ribonucleoprotein A3	Q8BG05	Hnrnpa3	40 kDa	4 C	1.42857	0.0533569
Immunoglobulin-binding protein 1	Q61249	Igbp1	39 kDa	3 C	1.42745	0.569186
Retinal dehydrogenase 1	P24549	Aldh1a1	54 kDa	11 C	1.42618	0.0113093
Beta-2-glycoprotein 1	Q01339	Apoh	39 kDa	23 C	1.42222	0.1715
Chromobox protein homolog 3	P23198	Cbx3	21 kDa	3 C	1.42222	0.253021
Gamma-butyrobetaine dioxygenase	Q924Y0	Bbox1	45 kDa	9 C	1.42222	0.0117841
Polypyrimidine tract-binding protein 1	P17225	Ptbp1	56 kDa	3 C	1.42	0.47985
Phenazine biosynthesis-like domain-containing protein 1	Q9DCG6	Pbld1	32 kDa	3 C	1.41818	0.307033
Acyl-coenzyme A thioesterase 4	Q8BWN8	Acot4	46 kDa	6 C	1.41538	0.293163
NADH dehydrogenase [ubiquinone] flavoprotein 1, mitochondrial	Q91YT0	Ndufv1	51 kDa	12 C	1.41277	0.00136647
2-iminobutanoate/2-iminopropanoate deaminase	P52760	Rida	14 kDa	1 C	1.41176	0.0575289
Density-regulated protein	Q9CQJ6	Denr	22 kDa	7 C	1.41	0.673823
Argininosuccinate synthase	P16460	Ass1	47 kDa	5 C	1.40351	0.646674
Isoform 2 of Heterogeneous nuclear ribonucleoprotein A3	Q8BG05-2	Hnrnpa3	37 kDa	4 C	1.40215	0.0655664
Glyoxylate reductase/hydroxypyruvate reductase	Q91Z53	Grhpr	35 kDa	7 C	1.4	0.0509539
Isoform 2 of Thioredoxin reductase 2, mitochondrial	Q9JLT4-2	Txnrd2	53 kDa	11 C	1.4	0.0675833
UBX domain-containing protein 1	Q922Y1	Ubxn1	34 kDa	2 C	1.4	0.101326
Isopentenyl-diphosphate Delta-isomerase 1	P58044	Idi1	26 kDa	8 C	1.4	0.193006
Elongation factor 1-beta	O70251	Eef1b	25 kDa	3 C	1.4	0.309674
UMP-CMP kinase	Q9DBP5	Cmpk1	22 kDa	6 C	1.4	0.0339011
Carboxylesterase 3B	Q8VCU1	Ces3b	63 kDa	7 C	1.38843	0.377604
Aminoacylase-1	Q99JW2	Acy1	46 kDa	4 C	1.38667	0.236912
Rho GDP-dissociation inhibitor 1	Q99PT1	Arhgdia	23 kDa	1 C	1.38667	0.236912
S-formylglutathione hydrolase	Q9R0P3	Esd	31 kDa	10 C	1.38667	0.381747
Isoform 2 of Disks large homolog 1	Q811D0-2	Dlg1	100 kDa	7 C	1.38537	0.567236
Methylmalonate-semialdehyde dehydrogenase [acylating], mitochondrial	Q9EQ20	Aldh6a1	58 kDa	8 C	1.384	0.0108483
NADH dehydrogenase [ubiquinone] 1 beta subcomplex subunit 10	Q9DCS9	Ndufb10	21 kDa	5 C	1.38286	0.602439
Ribosome-recycling factor, mitochondrial	Q9D6S7	Mrrf	29 kDa	2 C	1.38286	0.67898
1,2-dihydroxy-3-keto-5-methylthiopentene dioxygenase	Q99JT9	Adi1	22 kDa	1 C	1.38182	0.222083
Histidine-rich glycoprotein	Q9ESB3	Hrg	59 kDa	17 C	1.38182	0.32853
Oxygen-dependent coproporphyrinogen-III oxidase, mitochondrial	P36552	Cpox	50 kDa	10 C	1.37831	0.0151874
Ribonuclease inhibitor	Q91VI7	Rnh1	50 kDa	30 C	1.37778	0.065255
Proteasome subunit alpha type-3	O70435	Psma3	28 kDa	4 C	1.37778	0.156037
Actin-related protein 2/3 complex subunit 4	P59999	Arpc4	20 kDa	4 C	1.37143	0.109005
Heterogeneous nuclear ribonucleoprotein A1	P49312	Hnrnpa1	34 kDa	2 C	1.37143	0.164552
UPF0160 protein MYG1, mitochondrial	Q9JK81	Myg1	43 kDa	7 C	1.37143	0.263653
Alpha-enolase	P17182	Eno1	47 kDa	6 C	1.36993	0.216495
Acyl-coenzyme A thioesterase THEM4	Q3UUI3	Them4	26 kDa	4 C	1.36471	0.115086
Endonuclease G, mitochondrial	O08600	Endog	32 kDa	2 C	1.36471	0.439122
Myosin light polypeptide 6	Q60605 (+1)	Myl6	17 kDa	3 C	1.36471	0.461376
Cofilin-2	P45591	Cfl2	19 kDa	2 C	1.36	0.145573
Clathrin light chain A	O08585	Clta	26 kDa	1 C	1.36	0.303091
Plasminogen activator inhibitor 1 RNA-binding protein	Q9CY58	Serbp1	45 kDa	2 C	1.36	0.607929
39S ribosomal protein L53, mitochondrial	Q9D1H8	Mrpl53	13 kDa	3 C	1.35238	0.632795
Adenosylhomocysteinase	P50247	Ahcy	48 kDa	9 C	1.35211	0.03384
Endoplasmic reticulum resident protein 44	Q9D1Q6	Erp44	47 kDa	7 C	1.35	0.369831
Phosphoglycerate kinase 1	P09411	Pgk1	45 kDa	7 C	1.35	0.178608
Dihydropteridine reductase	Q8BVI4	Qdpr	26 kDa	4 C	1.34737	0.124977
Galectin-1	P16045	Lgals1	15 kDa	6 C	1.34545	0.10493
60 kDa heat shock protein, mitochondrial	P63038	Hspd1	61 kDa	3 C	1.34321	0.0402642
Na(+)/H(+) exchange regulatory cofactor NHE-RF1	P70441	Slc9a3r1	39 kDa	5 C	1.34237	0.12604
Fructose-bisphosphate aldolase C	P05063	Aldoc	39 kDa	7 C	1.34118	0.661965
Actin, alpha skeletal muscle	P68134	Acta1	42 kDa	6 C	1.34118	0.121678
Electron transfer flavoprotein subunit beta	Q9DCW4	Etfb	28 kDa	4 C	1.33699	0.0949219
Hydroxyacyl-coenzyme A dehydrogenase, mitochondrial	Q61425	Hadh	34 kDa	5 C	1.33333	0.104388
COP9 signalosome complex subunit 5	O35864	Cops5	38 kDa	4 C	1.33333	0.13952
Aldose 1-epimerase	Q8K157	Galm	38 kDa	4 C	1.33333	0.209846
AN1-type zinc finger protein 6	Q9DCH6	Zfand6	24 kDa	12 C	1.33333	0.292352
Copper homeostasis protein cutC homolog	Q9D8X1	Cutc	29 kDa	7 C	1.33333	0.364889
Mesencephalic astrocyte-derived neurotrophic factor	Q9CXI5	Manf	20 kDa	8 C	1.33333	0.396935
Secernin-3	Q3TMH2	Scrn3	48 kDa	7 C	1.33333	0.465205
Actin, cytoplasmic 2	P63260	Actg1	42 kDa	6 C	1.33012	0.100412
Peptidyl-prolyl cis-trans isomerase FKBP3	Q62446	Fkbp3	25 kDa	1 C	1.325	0.753684
Tight junction protein ZO-1	P39447	Tjp1	195 kDa	7 C	1.325	0.791016
14-3-3 protein eta	P68510	Ywhah	28 kDa	3 C	1.32	0.51133
NADH-ubiquinone oxidoreductase 75 kDa subunit, mitochondrial	Q91VD9	Ndufs1	80 kDa	18 C	1.3193	0.124185
Elongation factor 1-delta	P57776	Eef1d	31 kDa	2 C	1.31765	0.312636
Isoform 2 of 14-3-3 protein theta	P68254-2	Ywhaq	28 kDa	5 C	1.31765	0.448295
Heterogeneous nuclear ribonucleoprotein L	Q8R081	Hnrnpl	64 kDa	11 C	1.31429	0.505375
Proteasome subunit alpha type-5	Q9Z2U1	Psma5	26 kDa	3 C	1.312	0.109005
Peroxiredoxin-2	Q61171	Prdx2	22 kDa	3 C	1.30909	0.0919141
Alpha-actinin-1	Q7TPR4	Actn1	103 kDa	11 C	1.30909	0.296643
Serum albumin	P07724	Alb	69 kDa	36 C	1.30519	0.301762
Radixin	P26043	Rdx	69 kDa	1 C	1.3037	0.547326
Transgelin	P37804	Tagln	23 kDa	1 C	1.30196	0.818815
Macrophage migration inhibitory factor	P34884	Mif	13 kDa	3 C	1.3	0.227453
NFU1 iron-sulfur cluster scaffold homolog, mitochondrial	Q9QZ23	Nfu1	29 kDa	5 C	1.3	0.460841
Ig heavy chain V region MOPC 21 (Fragment)	P01783		15 kDa	3 C	1.3	0.712278
Transforming protein RhoA	Q9QUI0	Rhoa	22 kDa	6 C	1.3	0.712278
Myeloid-derived growth factor	Q9CPT4	Mydgf	18 kDa	2 C	1.3	0.748764
Protein DDI1 homolog 2	A2ADY9	Ddi2	45 kDa	8 C	1.29655	0.165201
Dihydrolipoyl dehydrogenase, mitochondrial	O08749	Dld	54 kDa	9 C	1.29231	0.196314
Heterogeneous nuclear ribonucleoprotein A/B	Q99020	Hnrnpab	31 kDa	2 C	1.29091	0.101326
Dimethylglycine dehydrogenase, mitochondrial	Q9DBT9	Dmgdh	97 kDa	4 C	1.28889	0.24139
Ig alpha chain C region	P01878		37 kDa	13 C	1.28889	0.407084
Eukaryotic translation initiation factor 2 subunit 3, X-linked	Q9Z0N1	Eif2s3x	51 kDa	10 C	1.28627	0.721813
Propionyl-CoA carboxylase beta chain, mitochondrial	Q99MN9	Pccb	58 kDa	11 C	1.28571	0.0568789
Isoform 2 of Nitrilase homolog 1	Q8VDK1-2	Nit1	32 kDa	13 C	1.28	0.0786192
Actin-related protein 2/3 complex subunit 3	Q9JM76	Arpc3	21 kDa	4 C	1.28	0.199619
Major urinary protein 1	P11588	Mup1	21 kDa	5 C	1.28	0.349297
Histidine triad nucleotide-binding protein 2, mitochondrial	Q9D0S9	Hint2	17 kDa	1 C	1.28	0.35582
3'(2'),5'-bisphosphate nucleotidase 1	Q9Z0S1	Bpnt1	33 kDa	6 C	1.28	0.412073
Probable D-lactate dehydrogenase, mitochondrial	Q7TNG8	Ldhd	52 kDa	12 C	1.28	0.421693
Ubiquitin-conjugating enzyme E2 N	P61089	Ube2n	17 kDa	1 C	1.28	0.481558
Indolethylamine N-methyltransferase	P40936	Inmt	29 kDa	11 C	1.28	0.481558
Arginase-1	Q61176	Arg1	35 kDa	3 C	1.27347	0.233035
Aldehyde dehydrogenase, cytosolic 1	O35945	Aldh1a7	55 kDa	8 C	1.27286	0.0227673
Vitronectin	P29788	Vtn	55 kDa	14 C	1.26857	0.509576
Fatty acid-binding protein, liver	P12710	Fabp1	14 kDa	1 C	1.26845	0.00646043
Na(+)/H(+) exchange regulatory cofactor NHE-RF3	Q9JIL4	Pdzk1	56 kDa	7 C	1.26769	0.120029
14-3-3 protein beta/alpha	Q9CQV8	Ywhab	28 kDa	2 C	1.26512	0.37367
Liver carboxylesterase 1	Q8VCC2	Ces1	63 kDa	7 C	1.26452	0.0489496
Glyceraldehyde-3-phosphate dehydrogenase	P16858	Gapdh	36 kDa	5 C	1.26118	0.183116
NAD kinase 2, mitochondrial	Q8C5H8	Nadk2	51 kDa	9 C	1.26061	0.139936
Peroxiredoxin-1	P35700	Prdx1	22 kDa	4 C	1.26016	0.025309
FAS-associated death domain protein	Q61160	Fadd	23 kDa	3 C	1.25714	0.475797
Protein-glutamine gamma-glutamyltransferase K	Q9JLF6	Tgm1	90 kDa	16 C	1.25714	0.631742
2-oxoglutarate dehydrogenase, mitochondrial	Q60597	Ogdh	116 kDa	21 C	1.25714	0.46637
28S ribosomal protein S22, mitochondrial	Q9CXW2	Mrps22	41 kDa	2 C	1.25333	0.579778
Pyridoxine-5'-phosphate oxidase	Q91XF0	Pnpo	30 kDa	6 C	1.25333	0.602495
Flavin reductase (NADPH)	Q923D2	Blvrb	22 kDa	2 C	1.25263	0.139227
Superoxide dismutase [Cu-Zn]	P08228	Sod1	16 kDa	3 C	1.25217	0.277116
Ran-specific GTPase-activating protein	P34022	Ranbp1	24 kDa	3 C	1.25	0.1514
Heterogeneous nuclear ribonucleoprotein K	P61979 (+1)	Hnrnpk	51 kDa	5 C	1.25	0.312121
Proteasome subunit beta type-5	O55234	Psmb5	29 kDa	3 C	1.24706	0.122182
BolA-like protein 1	Q9D8S9	Bola1	14 kDa	3 C	1.24444	0.124977
Proteasome subunit alpha type-7	Q9Z2U0	Psma7	28 kDa	3 C	1.24444	0.273158
Mitotic checkpoint protein BUB3	Q9WVA3	Bub3	37 kDa	7 C	1.24444	0.287408
Cystathionine gamma-lyase	Q8VCN5	Cth	44 kDa	11 C	1.24444	0.397664
Calreticulin	P14211	Calr	48 kDa	6 C	1.24255	0.259552
Galectin-9	O08573 (+2)	Lgals9	40 kDa	7 C	1.24	0.193006
Proteasome subunit alpha type-4	Q9R1P0	Psma4	29 kDa	5 C	1.23636	0.125515
Carbonic anhydrase 2	P00920	Ca2	29 kDa	2 C	1.23636	0.179175
Choline dehydrogenase, mitochondrial	Q8BJ64	Chdh	66 kDa	12 C	1.23636	0.328187
Regulator of microtubule dynamics protein 1	Q9DCV4	Rmdn1	35 kDa	5 C	1.23636	0.328187
Serine--tRNA ligase, cytoplasmic	P26638	Sars	58 kDa	9 C	1.23636	0.564209
4-trimethylaminobutyraldehyde dehydrogenase	Q9JLJ2	Aldh9a1	54 kDa	17 C	1.23457	0.153181
Ubiquitin-conjugating enzyme E2 L3	P68037	Ube2l3	18 kDa	3 C	1.23429	0.239459
Glutathione peroxidase 1	P11352	Gpx1	22 kDa	4 C	1.23348	0.146596
Adenylate kinase 2, mitochondrial	Q9WTP6	Ak2	26 kDa	5 C	1.23077	0.117646
Annexin A2	P07356	Anxa2	39 kDa	5 C	1.23077	0.690407
Fructose-bisphosphate aldolase A	P05064	Aldoa	39 kDa	8 C	1.22857	0.0760284
Cytochrome b-c1 complex subunit 1, mitochondrial	Q9CZ13	Uqcrc1	53 kDa	11 C	1.22353	0.526102
Proteasome activator complex subunit 1	P97371	Psme1	29 kDa	3 C	1.22353	0.601866
Carboxylesterase 1D	Q8VCT4	Ces1d	62 kDa	5 C	1.22192	0.00912973
Peroxiredoxin-6	O08709	Prdx6	25 kDa	2 C	1.22074	0.188868
Proteasome subunit beta type-1	O09061	Psmb1	26 kDa	5 C	1.21905	0.117276
Secernin-2	Q8VCA8	Scrn2	47 kDa	10 C	1.21905	0.461812
Persulfide dioxygenase ETHE1, mitochondrial	Q9DCM0	Ethe1	28 kDa	9 C	1.21739	0.576195
Methylthioribulose-1-phosphate dehydratase	Q9WVQ5	Apip	27 kDa	11 C	1.21333	0.0823764
Toll-interacting protein	Q9QZ06	Tollip	30 kDa	4 C	1.21333	0.605469
Elongation factor 1-alpha 1	P10126	Eef1a1	50 kDa	6 C	1.2125	0.156037
Nucleoside diphosphate kinase A	P15532	Nme1	17 kDa	2 C	1.21143	0.163336
Fatty acid-binding protein, brain	P51880	Fabp7	15 kDa	5 C	1.21	0.678987
Aldehyde dehydrogenase family 8 member A1	Q8BH00	Aldh8a1	54 kDa	13 C	1.20667	0.712163
Stress-70 protein, mitochondrial	P38647	Hspa9	73 kDa	5 C	1.20597	0.376366
Inorganic pyrophosphatase 2, mitochondrial	Q91VM9	Ppa2	38 kDa	8 C	1.2058	0.215153
Protein disulfide-isomerase A3	P27773	Pdia3	57 kDa	8 C	1.20331	0.129991
Fumarylacetoacetase	P35505	Fah	46 kDa	6 C	1.2028	0.0759378
Isoform 2 of DAZ-associated protein 1	Q9JII5-2	Dazap1	43 kDa	4 C	1.2	0.0876228
Serine/threonine-protein phosphatase 5	Q60676	Ppp5c	57 kDa	11 C	1.2	0.343337
Carboxylesterase 1F	Q91WU0	Ces1f	62 kDa	7 C	1.2	0.0622099
Nucleolysin TIAR	P70318	Tial1	43 kDa	6 C	1.2	0.205843
Sulfite oxidase, mitochondrial	Q8R086	Suox	61 kDa	9 C	1.2	0.206358
14-3-3 protein epsilon	P62259	Ywhae	29 kDa	3 C	1.2	0.211161
FAD-linked sulfhydryl oxidase ALR	P56213	Gfer	23 kDa	8 C	1.2	0.21648
40S ribosomal protein SA	P14206	Rpsa	33 kDa	2 C	1.2	0.249043
Hydroxyacylglutathione hydrolase, mitochondrial	Q99KB8	Hagh	34 kDa	8 C	1.2	0.275605
Hsc70-interacting protein	Q99L47	St13	42 kDa	3 C	1.2	0.323259
Ribosyldihydronicotinamide dehydrogenase [quinone]	Q9JI75	Nqo2	26 kDa	4 C	1.2	0.328187
Copper chaperone for superoxide dismutase	Q9WU84	Ccs	29 kDa	10 C	1.2	0.35582
NADH dehydrogenase [ubiquinone] 1 alpha subcomplex subunit 2	Q9CQ75	Ndufa2	11 kDa	2 C	1.2	0.407084
Cleavage and polyadenylation specificity factor subunit 5	Q9CQF3	Nudt21	26 kDa	1 C	1.2	0.48033
Coatomer subunit epsilon	O89079	Cope	35 kDa	4 C	1.2	0.827125
Tubulin beta-5 chain	P99024	Tubb5	50 kDa	8 C	1.2	0.827125
Dihydropyrimidinase	Q9EQF5	Dpys	57 kDa	9 C	1.1972	0.403808
Acetyl-CoA acetyltransferase, mitochondrial	Q8QZT1	Acat1	45 kDa	6 C	1.19518	0.0536745
Glutaredoxin-1	Q9QUH0	Glrx	12 kDa	5 C	1.19344	0.829699
Isoform 2 of Tropomyosin alpha-3 chain	P21107-2	Tpm3	29 kDa	1 C	1.19245	0.196137
Isoform 3 of Heterogeneous nuclear ribonucleoprotein D0	Q60668-3	Hnrnpd	33 kDa	3 C	1.1907	0.305734
Cell division control protein 42 homolog	P60766	Cdc42	21 kDa	7 C	1.19024	0.723981
Thioredoxin-dependent peroxide reductase, mitochondrial	P20108	Prdx3	28 kDa	4 C	1.18974	0.237747
Proteasome subunit alpha type-1	Q9R1P4	Psma1	30 kDa	5 C	1.18857	0.47389
Major urinary protein 2	P11589	Mup2	21 kDa	5 C	1.1875	0.434767
Histidine ammonia-lyase	P35492	Hal	72 kDa	12 C	1.1871	0.268766
Exosome complex exonuclease RRP42	Q9D0M0	Exosc7	32 kDa	12 C	1.18519	0.666387
3-ketoacyl-CoA thiolase A, peroxisomal	Q921H8	Acaa1a	44 kDa	8 C	1.18209	0.303866
Transketolase	P40142	Tkt	68 kDa	12 C	1.18165	0.177466
Serine/threonine-protein phosphatase PP1-alpha catalytic subunit	P62137	Ppp1ca	38 kDa	13 C	1.18095	0.139386
4-hydroxyphenylpyruvate dioxygenase	P49429	Hpd	45 kDa	4 C	1.17975	0.199244
Delta-aminolevulinic acid dehydratase	P10518	Alad	36 kDa	8 C	1.17802	0.21242
Heterogeneous nuclear ribonucleoproteins A2/B1	O88569	Hnrnpa2b1	37 kDa	1 C	1.17753	0.180238
14-3-3 protein gamma	P61982	Ywhag	28 kDa	3 C	1.17333	0.231285
Glutaryl-CoA dehydrogenase, mitochondrial	Q60759	Gcdh	49 kDa	9 C	1.17333	0.514555
Serotransferrin	Q921I1	Tf	77 kDa	38 C	1.17306	0.0554126
Alcohol dehydrogenase 1	P00329	Adh1	40 kDa	15 C	1.17143	0.407084
Superoxide dismutase [Mn], mitochondrial	P09671	Sod2	25 kDa	4 C	1.16923	0.424696
Cytochrome c, somatic	P62897	Cycs	12 kDa	2 C	1.16757	0.29784
Proteasome subunit beta type-7	P70195	Psmb7	30 kDa	6 C	1.16667	0.647023
Phosphotriesterase-related protein	Q60866	Pter	39 kDa	6 C	1.16471	0.465553
Pterin-4-alpha-carbinolamine dehydratase	P61458	Pcbd1	12 kDa	1 C	1.16364	0.475797
Antithrombin-III	P32261	Serpinc1	52 kDa	9 C	1.16364	0.538918
Eukaryotic translation initiation factor 6	O55135	Eif6	27 kDa	8 C	1.16364	0.66626
Eukaryotic translation initiation factor 4H	Q9WUK2	Eif4h	27 kDa	1 C	1.16	0.609306
Carbonic anhydrase 3	P16015	Ca3	29 kDa	5 C	1.15821	0.0885779
Succinate-semialdehyde dehydrogenase, mitochondrial	Q8BWF0	Aldh5a1	56 kDa	10 C	1.15683	0.188374
Cytochrome c oxidase subunit 5A, mitochondrial	P12787	Cox5a	16 kDa	4 C	1.15556	0.509717
Sorbitol dehydrogenase	Q64442	Sord	38 kDa	10 C	1.15506	0.181329
Phosphatidylethanolamine-binding protein 1	P70296	Pebp1	21 kDa	3 C	1.15068	0.306627
Dihydropyrimidinase-related protein 3	Q62188	Dpysl3	62 kDa	7 C	1.15	0.502354
Heterogeneous nuclear ribonucleoprotein D-like	Q9Z130	Hnrnpdl	34 kDa	3 C	1.15	0.63824
Heterogeneous nuclear ribonucleoprotein F	Q9Z2X1	Hnrnpf	46 kDa	6 C	1.14872	0.489698
Drebrin-like protein	Q62418	Dbnl	49 kDa	5 C	1.14839	0.411252
Malate dehydrogenase, cytoplasmic	P14152	Mdh1	37 kDa	3 C	1.14783	0.428964
Fibrinogen beta chain	Q8K0E8	Fgb	55 kDa	12 C	1.14615	0.323088
Glutaredoxin-3	Q9CQM9	Glrx3	38 kDa	5 C	1.14483	0.222083
3-hydroxyisobutyrate dehydrogenase, mitochondrial	Q99L13	Hibadh	35 kDa	12 C	1.14286	0.130591
Oligoribonuclease, mitochondrial	Q9D8S4	Rexo2	27 kDa	4 C	1.14286	0.292352
PDZ and LIM domain protein 1	O70400	Pdlim1	36 kDa	8 C	1.14286	0.562023
Protein transport protein Sec31A	Q3UPL0	Sec31a	134 kDa	18 C	1.14286	0.570829
Exosome complex component MTR3	Q8BTW3	Exosc6	28 kDa	6 C	1.14286	0.570829
Ig lambda-1 chain C region	P01843		12 kDa	3 C	1.14286	0.570829
Peroxisomal acyl-coenzyme A oxidase 1	Q9R0H0	Acox1	75 kDa	7 C	1.14126	0.116255
Glutathione reductase, mitochondrial	P47791	Gsr	54 kDa	11 C	1.13939	0.313546
Protein ABHD14B	Q8VCR7	Abhd14b	22 kDa	2 C	1.13846	0.12687
Carbonic anhydrase 5A, mitochondrial	P23589	Ca5a	34 kDa	7 C	1.13846	0.377568
Cystathionine beta-synthase	Q91WT9	Cbs	62 kDa	13 C	1.13846	0.597463
Serine hydroxymethyltransferase, cytosolic	P50431	Shmt1	53 kDa	10 C	1.13826	0.362015
Thioredoxin-like protein 1	Q8CDN6	Txnl1	32 kDa	7 C	1.13778	0.326289
Bifunctional epoxide hydrolase 2	P34914	Ephx2	63 kDa	10 C	1.13684	0.225906
Eukaryotic peptide chain release factor GTP-binding subunit ERF3A	Q8R050 (+1)	Gspt1	69 kDa	14 C	1.136	0.786555
78 kDa glucose-regulated protein	P20029	Hspa5	72 kDa	1 C	1.13407	0.199365
60S ribosomal protein L30	P62889	Rpl30	13 kDa	3 C	1.13333	0.407084
Isoform 2 of Alpha-aminoadipic semialdehyde dehydrogenase	Q9DBF1-2	Aldh7a1	56 kDa	9 C	1.1327	0.202117
Acetyl-CoA acetyltransferase, cytosolic	Q8CAY6	Acat2	41 kDa	8 C	1.13267	0.201712
Cytosolic non-specific dipeptidase	Q9D1A2	Cndp2	53 kDa	8 C	1.12941	0.273158
Adrenodoxin, mitochondrial	P46656	Fdx1	20 kDa	8 C	1.12941	0.505375
Calcyclin-binding protein	Q9CXW3	Cacybp	27 kDa	2 C	1.12941	0.862711
Peptidyl-prolyl cis-trans isomerase NIMA-interacting 1	Q9QUR7	Pin1	18 kDa	2 C	1.12941	0.871985
5-hydroxyisourate hydrolase	Q9CRB3	Urah	14 kDa	3 C	1.12593	0.323158
Inorganic pyrophosphatase	Q9D819	Ppa1	33 kDa	8 C	1.12593	0.442297
Proteasome subunit beta type-3	Q9R1P1	Psmb3	23 kDa	5 C	1.12593	0.531512
4-hydroxy-2-oxoglutarate aldolase, mitochondrial	Q9DCU9	Hoga1	35 kDa	6 C	1.125	0.48033
Probable imidazolonepropionase	Q9DBA8	Amdhd1	46 kDa	11 C	1.12281	0.191131
Quinone oxidoreductase	P47199	Cryz	35 kDa	5 C	1.12239	0.193201
Protein disulfide-isomerase A4	P08003	Pdia4	72 kDa	6 C	1.12117	0.10616
Transaldolase	Q93092	Taldo1	37 kDa	3 C	1.12	0.292352
Microsomal glutathione S-transferase 1	Q91VS7	Mgst1	18 kDa	1 C	1.12	0.700094
Ethanolamine-phosphate phospho-lyase	Q8BWU8	Etnppl	55 kDa	10 C	1.12	0.765008
NADH dehydrogenase [ubiquinone] 1 alpha subcomplex subunit 7	Q9Z1P6	Ndufa7	13 kDa	1 C	1.12	0.684528
28S ribosomal protein S28, mitochondrial	Q9CY16	Mrps28	21 kDa	3 C	1.12	0.684528
Prolyl endopeptidase	Q9QUR6	Prep	81 kDa	17 C	1.12	0.862931
Optineurin	Q8K3K8	Optn	67 kDa	12 C	1.11373	0.839854
Na(+)/H(+) exchange regulatory cofactor NHE-RF2	Q9JHL1	Slc9a3r2	37 kDa	6 C	1.11373	0.839854
60S ribosomal protein L5	P47962	Rpl5	34 kDa	4 C	1.11304	0.897442
Eukaryotic translation initiation factor 1	P48024	Eif1	13 kDa	2 C	1.11	0.772924
Ig gamma-1 chain C region secreted form	P01868 (+1)	Ighg1	36 kDa	12 C	1.10968	0.902312
60S ribosomal protein L12	P35979	Rpl12	18 kDa	3 C	1.10968	0.364458
Aldo-keto reductase family 1 member C13	Q8VC28	Akr1c13	37 kDa	10 C	1.10769	0.509717
Adenosine kinase	P55264	Adk	40 kDa	6 C	1.10667	0.460109
Heat shock cognate 71 kDa protein	P63017	Hspa8	71 kDa	4 C	1.10588	0.609927
TAR DNA-binding protein 43	Q921F2	Tardbp	45 kDa	7 C	1.10476	0.599357
Polyadenylate-binding protein 1	P29341	Pabpc1	71 kDa	4 C	1.10476	0.490353
Aconitate hydratase, mitochondrial	Q99KI0	Aco2	85 kDa	13 C	1.10157	0.249414
40S ribosomal protein S28	P62858	Rps28	8 kDa	1 C	1.1	0.651691
Thioredoxin domain-containing protein 12	Q9CQU0	Txndc12	19 kDa	3 C	1.1	0.729434
Myotrophin	P62774	Mtpn	13 kDa	3 C	1.1	0.771065
Serine beta-lactamase-like protein LACTB, mitochondrial	Q9EP89	Lactb	61 kDa	4 C	1.1	0.709551
Alpha-taxilin	Q6PAM1	Txlna	62 kDa	8 C	1.1	0.936561
Hydroxymethylglutaryl-CoA lyase, mitochondrial	P38060	Hmgcl	34 kDa	8 C	1.09851	0.207411
Cathepsin D	P18242	Ctsd	45 kDa	8 C	1.09804	0.805279
LIM and SH3 domain protein 1	Q61792	Lasp1	30 kDa	7 C	1.09767	0.541037
Heat shock protein HSP 90-beta	P11499	Hsp90ab1	83 kDa	6 C	1.0963	0.868245
Selenocysteine lyase	Q9JLI6	Scly	47 kDa	8 C	1.09474	0.700094
Dynein light chain 2, cytoplasmic	Q9D0M5	Dynll2	10 kDa	2 C	1.09474	0.725369
Aldehyde dehydrogenase, mitochondrial	P47738	Aldh2	57 kDa	9 C	1.09268	0.539072
Lactoylglutathione lyase	Q9CPU0	Glo1	21 kDa	3 C	1.09231	0.601221
Kynurenine--oxoglutarate transaminase 3	Q71RI9 (+1)	Kyat3	51 kDa	10 C	1.09091	0.48033
Protein disulfide-isomerase	P09103	P4hb	57 kDa	7 C	1.09041	0.417492
Ig kappa chain C region	P01837		12 kDa	3 C	1.08679	0.68873
Kynureninase	Q9CXF0	Kynu	52 kDa	8 C	1.08571	0.563028
Protein phosphatase 1B	P36993	Ppm1b	43 kDa	12 C	1.08571	0.709551
Crk-like protein	P47941	Crkl	34 kDa	2 C	1.08571	0.78724
Actin-related protein 2/3 complex subunit 1A	Q9R0Q6	Arpc1a	42 kDa	10 C	1.08571	0.797972
Spermidine synthase	Q64674	Srm	34 kDa	10 C	1.08387	0.888329
Ig mu chain C region	P01872	Ighm	50 kDa	19 C	1.08235	0.73384
Glutathione S-transferase Mu 1	P10649	Gstm1	26 kDa	2 C	1.07952	0.632949
Cysteine-rich protein 2	Q9DCT8	Crip2	23 kDa	14 C	1.07692	0.664658
S-methylmethionine--homocysteine S-methyltransferase BHMT2	Q91WS4	Bhmt2	40 kDa	10 C	1.07636	0.69619
Diphosphoinositol polyphosphate phosphohydrolase 2	Q8R2U6	Nudt4	20 kDa	4 C	1.075	0.938623
Isoform Cytoplasmic+peroxisomal of Peroxiredoxin-5, mitochondrial	P99029-2	Prdx5	17 kDa	6 C	1.07342	0.526238
Cytosolic purine 5'-nucleotidase	Q3V1L4	Nt5c2	65 kDa	8 C	1.07333	0.859011
Profilin-1	P62962	Pfn1	15 kDa	3 C	1.07273	0.609306
Methylcrotonoyl-CoA carboxylase beta chain, mitochondrial	Q3ULD5	Mccc2	61 kDa	10 C	1.06971	0.197982
Cytochrome b-c1 complex subunit Rieske, mitochondrial	Q9CR68	Uqcrfs1	29 kDa	5 C	1.06667	0.620551
3-hydroxyanthranilate 3,4-dioxygenase	Q78JT3	Haao	33 kDa	3 C	1.06667	0.646854
Glutathione synthetase	P51855	Gss	52 kDa	4 C	1.06667	0.723267
Carboxymethylenebutenolidase homolog	Q8R1G2	Cmbl	28 kDa	6 C	1.06667	0.750259
Ig kappa chain V-II region 26-10	P01631		12 kDa	2 C	1.06667	0.771065
Proteasome subunit beta type-6	Q60692	Psmb6	25 kDa	4 C	1.06667	0.815318
Serine/threonine-protein phosphatase 2A catalytic subunit alpha isoform	P63330	Ppp2ca	36 kDa	10 C	1.06667	0.824944
Platelet-activating factor acetylhydrolase IB subunit beta	Q61206	Pafah1b2	26 kDa	3 C	1.06667	0.843375
Vigilin	Q8VDJ3	Hdlbp	142 kDa	10 C	1.06667	0.886414
PDZ and LIM domain protein 5	Q8CI51	Pdlim5	63 kDa	22 C	1.06667	0.907177
Mitochondrial peptide methionine sulfoxide reductase	Q9D6Y7	Msra	26 kDa	4 C	1.06462	0.280671
Fructose-1,6-bisphosphatase 1	Q9QXD6	Fbp1	37 kDa	7 C	1.06287	0.350449
3-ketoacyl-CoA thiolase B, peroxisomal	Q8VCH0	Acaa1b	44 kDa	9 C	1.0623	0.718387
WD repeat domain phosphoinositide-interacting protein 3	Q9CR39	Wdr45b	38 kDa	15 C	1.0623	0.907124
Calnexin	P35564	Canx	67 kDa	7 C	1.0623	0.915472
Selenide, water dikinase 1	Q8BH69	Sephs1	43 kDa	9 C	1.06207	0.735826
Isocitrate dehydrogenase [NADP] cytoplasmic	O88844	Idh1	47 kDa	7 C	1.06032	0.579283
Succinate dehydrogenase [ubiquinone] flavoprotein subunit, mitochondrial	Q8K2B3	Sdha	73 kDa	19 C	1.05954	0.491071
Ester hydrolase C11orf54 homolog	Q91V76		35 kDa	8 C	1.05946	0.70175
4-aminobutyrate aminotransferase, mitochondrial	P61922	Abat	56 kDa	12 C	1.05806	0.791005
Proteasome subunit beta type-2	Q9R1P3	Psmb2	23 kDa	3 C	1.056	0.639397
Serine/threonine-protein phosphatase PP1-beta catalytic subunit	P62141	Ppp1cb	37 kDa	14 C	1.05532	0.653704
Electron transfer flavoprotein subunit alpha, mitochondrial	Q99LC5	Etfa	35 kDa	6 C	1.05532	0.774268
Peptidyl-prolyl cis-trans isomerase A	P17742	Ppia	18 kDa	3 C	1.05169	0.54914
Peroxisomal multifunctional enzyme type 2	P51660	Hsd17b4	79 kDa	9 C	1.05143	0.654635
Non-specific lipid-transfer protein	P32020	Scp2	59 kDa	11 C	1.05126	0.707775
COP9 signalosome complex subunit 3	O88543	Cops3	48 kDa	10 C	1.05	0.945465
RNA-binding motif, single-stranded-interacting protein 1	Q91W59	Rbms1	44 kDa	4 C	1.05	0.945465
Molybdopterin synthase catalytic subunit	Q9Z223	Mocs2	21 kDa	4 C	1.04918	0.919174
Septin-2	P42208	43345	42 kDa	8 C	1.04828	0.865743
Methionine adenosyltransferase 2 subunit beta	Q99LB6 (+1)	Mat2b	37 kDa	7 C	1.04615	0.774595
Endoplasmic reticulum resident protein 29	P57759	Erp29	29 kDa	1 C	1.04615	0.800144
40S ribosomal protein S21	Q9CQR2	Rps21	9 kDa	2 C	1.04348	0.834804
Fucose mutarotase	Q8R2K1	Fuom	17 kDa	3 C	1.04348	0.84211
Isoform 2 of Cytosol aminopeptidase	Q9CPY7-2	Lap3	53 kDa	7 C	1.0422	0.58973
Tetratricopeptide repeat protein 38	A3KMP2	Ttc38	52 kDa	9 C	1.04186	0.735826
Apoptosis-inducing factor 1, mitochondrial	Q9Z0X1	Aifm1	67 kDa	4 C	1.04151	0.620551
Presequence protease, mitochondrial	Q8K411 (+1)	Pitrm1	117 kDa	20 C	1.04	0.89433
N-myc-interactor	O35309	Nmi	35 kDa	8 C	1.04	0.89433
Calpain small subunit 1	O88456	Capns1	28 kDa	2 C	1.04	0.89433
Exosome complex component CSL4	Q9DAA6	Exosc1	21 kDa	6 C	1.04	0.936168
Endoribonuclease LACTB2	Q99KR3	Lactb2	33 kDa	5 C	1.03704	0.705022
Hydroxymethylglutaryl-CoA synthase, cytoplasmic	Q8JZK9	Hmgcs1	58 kDa	11 C	1.03704	0.871891
Vitamin D-binding protein	P21614	Gc	54 kDa	28 C	1.03448	0.81652
Neutral alpha-glucosidase AB	Q8BHN3	Ganab	107 kDa	8 C	1.03448	0.87539
Pyridoxal kinase	Q8K183	Pdxk	35 kDa	5 C	1.03188	0.838791
Selenide, water dikinase 2	P97364	Sephs2	48 kDa	7 C	1.02951	0.751568
Destrin	Q9R0P5	Dstn	19 kDa	6 C	1.02857	0.807228
Hsp90 co-chaperone Cdc37	Q61081	Cdc37	45 kDa	9 C	1.02857	0.867579
UV excision repair protein RAD23 homolog A	P54726	Rad23a	40 kDa	1 C	1.02857	0.919578
Mitochondrial intermembrane space import and assembly protein 40	Q8VEA4	Chchd4	16 kDa	7 C	1.02857	0.935632
UV excision repair protein RAD23 homolog B	P54728	Rad23b	44 kDa	1 C	1.02857	0.871891
Complement component C8 gamma chain	Q8VCG4	C8g	23 kDa	3 C	1.02564	0.772355
Protein disulfide-isomerase A6	Q922R8	Pdia6	48 kDa	7 C	1.02222	0.852854
Molybdenum cofactor biosynthesis protein 1	Q5RKZ7	Mocs1	70 kDa	15 C	1.02222	0.878617
Proteasome subunit beta type-4	P99026	Psmb4	29 kDa	2 C	1.02222	0.89433
Catalase	P24270	Cat	60 kDa	5 C	1.0208	0.876885
Nucleoside diphosphate kinase B	Q01768	Nme2	17 kDa	2 C	1.02029	0.829094
Cofilin-1	P18760	Cfl1	19 kDa	4 C	1.02018	0.885648
Toll-like receptor 3	Q99MB1	Tlr3	104 kDa	15 C	1.02	0.954859
Glutamate--cysteine ligase catalytic subunit	P97494	Gclc	73 kDa	14 C	1.01818	0.984645
Thioredoxin domain-containing protein 17	Q9CQM5	Txndc17	14 kDa	6 C	1.01818	0.935632
Eukaryotic translation initiation factor 4B	Q8BGD9	Eif4b	69 kDa	3 C	1.01818	0.961512
Transitional endoplasmic reticulum ATPase	Q01853	Vcp	89 kDa	12 C	1.01651	0.904612
Microtubule-associated protein RP/EB family member 1	Q61166	Mapre1	30 kDa	3 C	1.01463	0.983278
40S ribosomal protein S20	P60867	Rps20	13 kDa	2 C	1.01333	0.919578
GTP cyclohydrolase 1 feedback regulatory protein	P99025	Gchfr	10 kDa	2 C	1.01333	0.950903
Far upstream element-binding protein 1	Q91WJ8	Fubp1	69 kDa	3 C	1.01333	0.961512
Alpha-1-antitrypsin 1-4	Q00897	Serpina1d	46 kDa	3 C	1.01053	0.971079
Cordon-bleu protein-like 1	Q3UMF0	Cobll1	137 kDa	10 C	1.01053	0.972074
Adenylyl cyclase-associated protein 1	P40124	Cap1	52 kDa	6 C	1.01	0.983537
Isoform 2 of Gelsolin	P13020-2	Gsn	81 kDa	7 C	1.0087	0.975226
Scaffold attachment factor B1	D3YXK2	Safb	105 kDa	9 C	1.00667	0.986214
Stress-induced-phosphoprotein 1	Q60864	Stip1	63 kDa	11 C	1.00235	0.972757
Carboxylesterase 3A	Q63880 (+1)	Ces3a	63 kDa	7 C	1	1
Polymerase delta-interacting protein 2	Q91VA6	Poldip2	42 kDa	4 C	1	1
S-adenosylmethionine synthase isoform type-2	Q3THS6	Mat2a	44 kDa	6 C	1	1
Stromal cell-derived factor 2-like protein 1	Q9ESP1	Sdf2l1	24 kDa	4 C	1	1
Mitochondrial antiviral-signaling protein	Q8VCF0	Mavs	53 kDa	8 C	1	1
26S proteasome non-ATPase regulatory subunit 9	Q9CR00	Psmd9	25 kDa	3 C	1	1
Vinculin	Q64727	Vcl	117 kDa	10 C	0.996923	0.9875
Glutathione S-transferase Mu 2	P15626	Gstm2	26 kDa	3 C	0.995122	0.985494
N-acyl-aromatic-L-amino acid amidohydrolase (carboxylate-forming)	Q91XE4	Acy3	35 kDa	8 C	0.990769	0.983617
Fibrinogen alpha chain	E9PV24	Fga	87 kDa	13 C	0.990476	0.964653
Glycine N-methyltransferase	Q9QXF8	Gnmt	33 kDa	8 C	0.989655	0.923902
Selenoprotein F	Q9ERR7	Selenof	18 kDa	7 C	0.988235	0.935632
Estradiol 17 beta-dehydrogenase 5	P70694	Akr1c6	37 kDa	7 C	0.986667	0.938343
Aspartate aminotransferase, cytoplasmic	P05201	Got1	46 kDa	5 C	0.985366	0.920803
Fatty acid-binding protein, adipocyte	P04117	Fabp4	15 kDa	2 C	0.984615	0.944793
Caspase-3	P70677	Casp3	31 kDa	8 C	0.984615	0.96377
Galactose-1-phosphate uridylyltransferase	Q03249	Galt	43 kDa	7 C	0.984615	0.967302
Protein DJ-1	Q99LX0	Park7	20 kDa	4 C	0.983133	0.871742
Hypoxanthine-guanine phosphoribosyltransferase	P00493	Hprt1	25 kDa	4 C	0.981818	0.867579
Calponin-3	Q9DAW9	Cnn3	36 kDa	3 C	0.981818	0.953284
Betaine--homocysteine S-methyltransferase 1	O35490	Bhmt	45 kDa	8 C	0.980706	0.841089
Carbamoyl-phosphate synthase [ammonia], mitochondrial	Q8C196	Cps1	165 kDa	21 C	0.979775	0.95808
Enoyl-CoA hydratase, mitochondrial	Q8BH95	Echs1	31 kDa	7 C	0.978723	0.84211
Probable ATP-dependent RNA helicase DDX17	Q501J6	Ddx17	72 kDa	11 C	0.977778	0.95535
GTP cyclohydrolase 1	Q05915	Gch1	27 kDa	3 C	0.977778	0.92978
Alpha-1-antitrypsin 1-1	P07758 (+1)	Serpina1a	46 kDa	3 C	0.977143	0.95532
Sialic acid synthase	Q99J77	Nans	40 kDa	8 C	0.976	0.950024
Ribokinase	Q8R1Q9	Rbks	34 kDa	9 C	0.976	0.960513
Aspartyl aminopeptidase	Q9Z2W0	Dnpep	52 kDa	10 C	0.975342	0.824674
Isoaspartyl peptidase/L-asparaginase	Q8C0M9	Asrgl1	34 kDa	8 C	0.975	0.909496
Iron-sulfur cluster assembly enzyme ISCU, mitochondrial	Q9D7P6	Iscu	18 kDa	4 C	0.971429	0.878617
6-phosphofructo-2-kinase/fructose-2,6-bisphosphatase 1	P70266	Pfkfb1	55 kDa	10 C	0.970492	0.878617
Ubiquitin carboxyl-terminal hydrolase 5	P56399	Usp5	96 kDa	16 C	0.967442	0.88838
Peroxisomal sarcosine oxidase	Q9D826	Pipox	44 kDa	11 C	0.965517	0.81652
Isoamyl acetate-hydrolyzing esterase 1 homolog	Q9DB29	Iah1	28 kDa	8 C	0.963265	0.865184
Selenium-binding protein 1	P17563	Selenbp1	53 kDa	10 C	0.961538	0.719091
Deoxynucleoside triphosphate triphosphohydrolase SAMHD1	Q60710	Samhd1	73 kDa	17 C	0.96	0.827979
Growth factor receptor-bound protein 2	Q60631	Grb2	25 kDa	2 C	0.96	0.924686
Fructose-bisphosphate aldolase B	Q91Y97	Aldob	40 kDa	8 C	0.958069	0.762324
2-hydroxyacyl-CoA lyase 1	Q9QXE0	Hacl1	64 kDa	17 C	0.957576	0.732661
Alanine aminotransferase 1	Q8QZR5	Gpt	55 kDa	14 C	0.957143	0.691385
Dihydrolipoyllysine-residue succinyltransferase component of 2-oxoglutarate dehydrogenase complex, mito	Q9D2G2	Dlst	49 kDa	6 C	0.955556	0.778786
Plasminogen	P20918	Plg	91 kDa	48 C	0.954839	0.8373
Methionine-R-sulfoxide reductase B1	Q9JLC3	Msrb1	13 kDa	6 C	0.952727	0.924769
DnaJ homolog subfamily B member 11	Q99KV1	Dnajb11	41 kDa	5 C	0.95	0.887287
Succinate dehydrogenase [ubiquinone] iron-sulfur subunit, mitochondrial	Q9CQA3	Sdhb	32 kDa	14 C	0.949451	0.627558
Isoform 2 of Sorbin and SH3 domain-containing protein 2	Q3UTJ2-2	Sorbs2	145 kDa	3 C	0.946667	0.878006
Microsomal triglyceride transfer protein large subunit	O08601	Mttp	99 kDa	11 C	0.945455	0.407084
Aflatoxin B1 aldehyde reductase member 2	Q8CG76	Akr7a2	41 kDa	8 C	0.945455	0.774595
Homogentisate 1,2-dioxygenase	O09173	Hgd	50 kDa	14 C	0.943902	0.512957
Phosphoglycerate mutase 1	Q9DBJ1	Pgam1	29 kDa	2 C	0.94382	0.708947
S-adenosylmethionine synthase isoform type-1	Q91X83	Mat1a	44 kDa	10 C	0.942857	0.799354
Proteasome subunit beta type-8	P28063	Psmb8	30 kDa	5 C	0.941176	0.715555
Complement C3	P01027	C3	186 kDa	27 C	0.941176	0.790416
Serine/threonine-protein phosphatase 6 catalytic subunit	Q9CQR6	Ppp6c	35 kDa	12 C	0.93913	0.786047
Glycine dehydrogenase (decarboxylating), mitochondrial	Q91W43	Gldc	113 kDa	24 C	0.937339	0.720756
40S ribosomal protein S12	P63323	Rps12	15 kDa	7 C	0.935593	0.446146
Heterogeneous nuclear ribonucleoprotein H	O35737	Hnrnph1	49 kDa	1 C	0.933333	0.684528
Alpha-methylacyl-CoA racemase	O09174	Amacr	42 kDa	6 C	0.933333	0.774595
Triosephosphate isomerase	P17751	Tpi1	32 kDa	9 C	0.933333	0.475797
Serine/threonine-protein phosphatase 2A 55 kDa regulatory subunit B alpha isoform	Q6P1F6	Ppp2r2a	52 kDa	9 C	0.933333	0.762476
Ig kappa chain V-V region MOPC 149	P01636		12 kDa	2 C	0.933333	0.797972
Aspartoacylase	Q8R3P0	Aspa	35 kDa	8 C	0.933333	0.817186
Sorting nexin-12	O70493	Snx12	19 kDa	3 C	0.925714	0.858081
Actin-related protein 2/3 complex subunit 1B	Q9WV32	Arpc1b	41 kDa	14 C	0.923077	0.748645
2-aminoethanethiol dioxygenase	Q6PDY2	Ado	28 kDa	7 C	0.923077	0.772355
Bleomycin hydrolase	Q8R016	Blmh	53 kDa	4 C	0.923077	0.863907
Far upstream element-binding protein 2	Q3U0V1	Khsrp	77 kDa	8 C	0.921379	0.342618
Protein NDRG2	Q9QYG0	Ndrg2	41 kDa	6 C	0.92	0.85338
Mannose-binding protein A	P39039	Mbl1	25 kDa	8 C	0.92	0.651691
Major urinary protein 20	Q5FW60	Mup20	21 kDa	4 C	0.92	0.843375
Isoform Rpn10B of 26S proteasome non-ATPase regulatory subunit 4	O35226-2	Psmd4	41 kDa	4 C	0.918519	0.786759
SH3 domain-binding glutamic acid-rich-like protein	Q9JJU8	Sh3bgrl	13 kDa	2 C	0.914286	0.605901
Lysosome-associated membrane glycoprotein 2	P17047	Lamp2	46 kDa	9 C	0.914286	0.774595
Ubiquitin-conjugating enzyme E2 variant 2	Q9D2M8	Ube2v2	16 kDa	1 C	0.914286	0.774595
Hemopexin	Q91X72	Hpx	51 kDa	13 C	0.914286	0.610244
Copine-1	Q8C166	Cpne1	59 kDa	13 C	0.912676	0.86082
Glutathione S-transferase Mu 3	P19639	Gstm3	26 kDa	4 C	0.912281	0.748645
Actin-related protein 3	Q99JY9	Actr3	47 kDa	8 C	0.911628	0.342618
Peptidyl-prolyl cis-trans isomerase D	Q9CR16	Ppid	41 kDa	7 C	0.911628	0.400817
Glutathione S-transferase P 1	P19157	Gstp1	24 kDa	3 C	0.910638	0.30664
Spectrin alpha chain, non-erythrocytic 1	P16546	Sptan1	285 kDa	14 C	0.91	0.787882
Copine-3	Q8BT60	Cpne3	60 kDa	13 C	0.909091	0.531972
Protein phosphatase 1 regulatory subunit 7	Q3UM45	Ppp1r7	41 kDa	2 C	0.908108	0.442297
Glucosamine 6-phosphate N-acetyltransferase	Q9JK38	Gnpnat1	21 kDa	6 C	0.906667	0.739764
Elongin-B	P62869	Elob	13 kDa	1 C	0.906667	0.766274
Eukaryotic translation initiation factor 5A-1	P63242	Eif5a	17 kDa	4 C	0.906294	0.206224
Serine protease inhibitor A3K	P07759	Serpina3k	47 kDa	4 C	0.905263	0.551455
Dihydropyrimidinase-related protein 2	O08553	Dpysl2	62 kDa	7 C	0.905051	0.509576
Ig kappa chain V-V region K2 (Fragment)	P01635		13 kDa	3 C	0.9	0.407084
Coactosin-like protein	Q9CQI6	Cotl1	16 kDa	2 C	0.9	0.651691
Thioredoxin domain-containing protein 5	Q91W90	Txndc5	46 kDa	12 C	0.896	0.373784
Isoform 2 of Cellular nucleic acid-binding protein	P53996-2 (+1)	Cnbp	19 kDa	22 C	0.896	0.710463
Splicing factor 1	Q64213 (+2)	Sf1	70 kDa	4 C	0.896	0.716495
Serine-threonine kinase receptor-associated protein	Q9Z1Z2	Strap	38 kDa	6 C	0.892308	0.658491
Methylmalonyl-CoA mutase, mitochondrial	P16332	Mut	83 kDa	8 C	0.888889	0.579127
Caspase-7	P97864	Casp7	34 kDa	11 C	0.888889	0.715555
Glutathione peroxidase 3	P46412	Gpx3	25 kDa	3 C	0.888889	0.772355
Uncharacterized protein C1orf50 homolog	Q5EBG8		22 kDa	3 C	0.888889	0.772355
Phospholipid hydroperoxide glutathione peroxidase, mitochondrial	O70325 (+1)	Gpx4	22 kDa	10 C	0.887912	0.226549
Peptidyl-prolyl cis-trans isomerase FKBP4	P30416	Fkbp4	52 kDa	7 C	0.887395	0.236097
Cold shock domain-containing protein E1	Q91W50	Csde1	89 kDa	15 C	0.885714	0.575038
Arsenite methyltransferase	Q91WU5	As3mt	42 kDa	12 C	0.88	0.716657
Golgi reassembly-stacking protein 2	Q99JX3	Gorasp2	47 kDa	4 C	0.872727	0.447992
Exosome complex component RRP45	Q9JHI7	Exosc9	49 kDa	11 C	0.872727	0.889887
NHP2-like protein 1	Q9D0T1	Snu13	14 kDa	4 C	0.872727	0.889887
Trimethyllysine dioxygenase, mitochondrial	Q91ZE0	Tmlhe	50 kDa	11 C	0.869565	0.690407
Thioredoxin reductase 1, cytoplasmic	Q9JMH6	Txnrd1	67 kDa	21 C	0.868966	0.32534
Src substrate cortactin	Q60598	Cttn	61 kDa	3 C	0.868571	0.293469
BAG family molecular chaperone regulator 5	Q8CI32	Bag5	51 kDa	10 C	0.867692	0.761988
Fibrinogen gamma chain	Q8VCM7	Fgg	49 kDa	12 C	0.866667	0.101326
Peroxiredoxin-4	O08807	Prdx4	31 kDa	4 C	0.866207	0.228311
Inosine-5'-monophosphate dehydrogenase 2	P24547	Impdh2	56 kDa	7 C	0.864865	0.727525
Aldehyde oxidase 3	G3X982	Aox3	147 kDa	38 C	0.862575	0.417204
Septin-11	Q8C1B7 (+2)	43354	50 kDa	6 C	0.861538	0.377568
Plastin-2	Q61233	Lcp1	70 kDa	11 C	0.861538	0.480516
Malignant T-cell-amplified sequence 1	Q9DB27	Mcts1	21 kDa	4 C	0.861538	0.510356
Zyxin	Q62523	Zyx	61 kDa	23 C	0.861538	0.583727
14-3-3 protein zeta/delta	P63101	Ywhaz	28 kDa	3 C	0.858065	0.0457368
Insulin-degrading enzyme	Q9JHR7	Ide	118 kDa	13 C	0.857143	0.216838
Macrophage-capping protein	P24452	Capg	39 kDa	5 C	0.857143	0.693226
Selenium-binding protein 2	Q63836	Selenbp2	53 kDa	10 C	0.855491	0.326396
182 kDa tankyrase-1-binding protein	P58871	Tnks1bp1	182 kDa	23 C	0.854194	0.684493
Elongation factor 2	P58252	Eef2	95 kDa	7 C	0.853333	0.287408
Protein-glutamine gamma-glutamyltransferase 2	P21981	Tgm2	77 kDa	20 C	0.849689	0.739966
Epsin-1	Q80VP1 (+1)	Epn1	60 kDa	2 C	0.848889	0.664241
40S ribosomal protein S17	P63276	Rps17	16 kDa	1 C	0.848	0.835988
Tubulin-folding cofactor B	Q9D1E6	Tbcb	27 kDa	5 C	0.842105	0.350617
Pyrethroid hydrolase Ces2e	Q8BK48	Ces2e	62 kDa	7 C	0.842105	0.434767
Adapter molecule crk	Q64010	Crk	34 kDa	1 C	0.842105	0.49326
Transcription elongation factor A protein 1	P10711	Tcea1	34 kDa	8 C	0.842105	0.499377
39S ribosomal protein L49, mitochondrial	Q9CQ40	Mrpl49	19 kDa	1 C	0.839024	0.80039
Peroxisomal coenzyme A diphosphatase NUDT7	Q99P30 (+1)	Nudt7	27 kDa	4 C	0.836364	0.303091
Probable aminopeptidase NPEPL1	Q6NSR8	Npepl1	56 kDa	16 C	0.835294	0.23076
Osteoclast-stimulating factor 1	Q62422	Ostf1	24 kDa	4 C	0.834783	0.42479
NADP-dependent malic enzyme	P06801	Me1	64 kDa	11 C	0.831068	0.289281
Septin-7	O55131	43350	51 kDa	6 C	0.827586	0.442853
Acylcarnitine hydrolase	Q91WG0	Ces2c	62 kDa	5 C	0.82623	0.816421
Isochorismatase domain-containing protein 2A	P85094	Isoc2a	22 kDa	6 C	0.82623	0.0518444
Nucleoporin Nup43	P59235	Nup43	42 kDa	10 C	0.825	0.817523
ADP-sugar pyrophosphatase	Q9JKX6	Nudt5	24 kDa	5 C	0.825	0.817523
Ig kappa chain V-III region PC 7043	P01665 (+1)		12 kDa	2 C	0.819753	0.816909
5'-3' exoribonuclease 2	Q9DBR1 (+1)	Xrn2	109 kDa	17 C	0.819512	0.735277
Protein NipSnap homolog 3B	Q9CQE1	Nipsnap3b	28 kDa	2 C	0.818605	0.0921203
Small glutamine-rich tetratricopeptide repeat-containing protein alpha	Q8BJU0	Sgta	34 kDa	4 C	0.815686	0.754482
Methylosome protein 50	Q99J09	Wdr77	37 kDa	12 C	0.815686	0.77922
Small ubiquitin-related modifier 3	Q9Z172	Sumo3	12 kDa	3 C	0.815686	0.754482
Sulfatase-modifying factor 1	Q8R0F3	Sumf1	41 kDa	11 C	0.813333	0.577139
Isochorismatase domain-containing protein 1	Q91V64	Isoc1	32 kDa	5 C	0.813333	0.577139
Cleavage and polyadenylation specificity factor subunit 6	Q6NVF9	Cpsf6	59 kDa	3 C	0.81	0.519611
Heat shock 70 kDa protein 4	Q61316	Hspa4	94 kDa	14 C	0.806838	0.176655
Leukotriene A-4 hydrolase	P24527	Lta4h	69 kDa	11 C	0.806154	0.671026
Protein AMBP	Q07456	Ambp	39 kDa	16 C	0.8	0.819851
Inositol monophosphatase 1	O55023	Impa1	30 kDa	6 C	0.8	0.0831687
Actin-related protein 2	P61161	Actr2	45 kDa	5 C	0.8	0.173534
Protein LSM12 homolog	Q9D0R8	Lsm12	22 kDa	5 C	0.8	0.193006
Kynurenine--oxoglutarate transaminase 1	Q8BTY1	Kyat1	48 kDa	7 C	0.8	0.254199
Ubiquitin recognition factor in ER-associated degradation protein 1	P70362	Ufd1	34 kDa	5 C	0.8	0.292352
Eukaryotic translation initiation factor 1A, X-chromosomal	Q8BMJ3	Eif1ax	16 kDa	2 C	0.8	0.407084
Actin-related protein 2/3 complex subunit 5	Q9CPW4	Arpc5	16 kDa	1 C	0.8	0.407084
Glutaredoxin-related protein 5, mitochondrial	Q80Y14	Glrx5	16 kDa	2 C	0.8	0.48033
Ig heavy chain V-III region A4	P01796 (+3)		13 kDa	2 C	0.8	0.48033
Isoleucine--tRNA ligase, mitochondrial	Q8BIJ6	Iars2	113 kDa	20 C	0.8	0.551455
Calcium-regulated heat stable protein 1	Q9CR86	Carhsp1	16 kDa	4 C	0.8	0.601411
PITH domain-containing protein 1	Q8BWR2	Pithd1	24 kDa	4 C	0.8	0.63871
Ig kappa chain V19-17	P01633	Igk-V19-17	16 kDa	2 C	0.8	0.747227
Proteasome subunit alpha type-6	Q9QUM9	Psma6	27 kDa	8 C	0.8	0.0303487
Mitochondrial fission 1 protein	Q9CQ92	Fis1	17 kDa	1 C	0.8	0.199619
Lysosome-associated membrane glycoprotein 1	P11438	Lamp1	44 kDa	8 C	0.8	0.407084
Acyl-coenzyme A amino acid N-acyltransferase 1	A2AKK5	Acnat1	46 kDa	7 C	0.8	0.460841
High mobility group protein B1	P63158	Hmgb1	25 kDa	3 C	0.8	0.527925
Beta-glucuronidase	P12265	Gusb	74 kDa	8 C	0.8	0.535617
Protein SEC13 homolog	Q9D1M0	Sec13	36 kDa	9 C	0.8	0.743373
Ran-binding protein 3	Q9CT10	Ranbp3	53 kDa	5 C	0.8	0.743373
Galectin-3-binding protein	Q07797	Lgals3bp	64 kDa	16 C	0.793388	0.7714
Ornithine aminotransferase, mitochondrial	P29758	Oat	48 kDa	7 C	0.789333	0.423195
Hydroxyacid oxidase 1	Q9WU19	Hao1	41 kDa	5 C	0.782979	0.111633
Transgelin-2	Q9WVA4	Tagln2	22 kDa	3 C	0.780952	0.332089
Galectin-3	P16110	Lgals3	28 kDa	1 C	0.775758	0.794625
Isoform 2 of Heterogeneous nuclear ribonucleoprotein Q	Q7TMK9-2	Syncrip	63 kDa	4 C	0.771429	0.292207
Ig heavy chain V region AC38 205.12	P06330		13 kDa	2 C	0.769231	0.434767
Septin-10	Q8C650	43353	52 kDa	14 C	0.752941	0.297669
Ig kappa chain V-III region PC 2880/PC 1229	P01654		12 kDa	2 C	0.752941	0.497775
Xanthine dehydrogenase/oxidase	Q00519	Xdh	147 kDa	37 C	0.752593	0.207345
Dynein light chain Tctex-type 3	P56387	Dynlt3	13 kDa	6 C	0.748571	0.343804
Leucine-rich repeat flightless-interacting protein 1	Q3UZ39	Lrrfip1	79 kDa	12 C	0.747586	0.345287
Alpha-1-antitrypsin 1-2	P22599	Serpina1b	46 kDa	3 C	0.74702	0.561776
Splicing factor, proline- and glutamine-rich	Q8VIJ6	Sfpq	75 kDa	7 C	0.736	0.258098
Glia maturation factor beta	Q9CQI3	Gmfb	17 kDa	3 C	0.734545	0.352472
Dihydropyrimidine dehydrogenase [NADP(+)]	Q8CHR6	Dpyd	111 kDa	35 C	0.733903	0.0634729
START domain-containing protein 10	Q9JMD3	Stard10	33 kDa	7 C	0.728571	0.0601514
Selenoprotein P	P70274	Selenop	43 kDa	18 C	0.728	0.288284
Heterogeneous nuclear ribonucleoprotein U	Q8VEK3 (+1)	Hnrnpu	88 kDa	14 C	0.728	0.453998
Hepatoma-derived growth factor	P51859	Hdgf	26 kDa	2 C	0.724	0.268275
Complement component C8 alpha chain	Q8K182	C8a	66 kDa	29 C	0.72	0.490038
Proteasome assembly chaperone 1	Q9JK23	Psmg1	33 kDa	15 C	0.72	0.606406
Ribosome-binding protein 1	Q99PL5	Rrbp1	173 kDa	8 C	0.718699	0.11054
Cytosolic 10-formyltetrahydrofolate dehydrogenase	Q8R0Y6	Aldh1l1	99 kDa	15 C	0.715353	0.0975859
Anamorsin	Q8WTY4	Ciapin1	33 kDa	10 C	0.712088	0.46533
Phosphopantothenoylcysteine decarboxylase	Q8BZB2	Ppcdc	22 kDa	6 C	0.71	0.337073
AH receptor-interacting protein	O08915	Aip	38 kDa	8 C	0.708571	0.474402
Plastin-3	Q99K51	Pls3	71 kDa	9 C	0.707692	0.139386
DnaJ homolog subfamily C member 7	Q9QYI3	Dnajc7	56 kDa	14 C	0.698592	0.572986
RNA-binding protein FUS	P56959	Fus	53 kDa	4 C	0.691429	0.318418
Tyrosine--tRNA ligase, cytoplasmic	Q91WQ3	Yars	59 kDa	7 C	0.688	0.51697
Phosphatidylcholine transfer protein	P53808	Pctp	25 kDa	4 C	0.68	0.2958
Multifunctional protein ADE2	Q9DCL9	Paics	47 kDa	13 C	0.675556	0.130037
Isoform 6 of Palladin	Q9ET54-6	Palld	151 kDa	17 C	0.666667	0.218185
WW domain-binding protein 2	P97765	Wbp2	28 kDa	2 C	0.654545	0.087068
Nascent polypeptide-associated complex subunit alpha, muscle-specific form	P70670	Naca	220 kDa	16 C	0.65	0.0459966
Pyrroline-5-carboxylate reductase 3	Q9DCC4	Pycr3	29 kDa	8 C	0.647619	0.663663
Dual specificity protein phosphatase 3	Q9D7X3	Dusp3	20 kDa	4 C	0.647619	0.0727111
Ig kappa chain V-V region L7 (Fragment)	P01642	Gm10881	13 kDa	2 C	0.643902	0.526195
Xaa-Pro dipeptidase	Q11136	Pepd	55 kDa	17 C	0.637037	0.0678078
NIF3-like protein 1	Q9EQ80	Nif3l1	42 kDa	8 C	0.634286	0.238756
S-methyl-5'-thioadenosine phosphorylase	Q9CQ65	Mtap	31 kDa	10 C	0.628571	0.0317874
von Willebrand factor A domain-containing protein 5A	Q99KC8	Vwa5a	87 kDa	13 C	0.618868	0.161089
DNA-directed RNA polymerases I, II, and III subunit RPABC3	Q923G2	Polr2h	17 kDa	1 C	0.61	0.193221
Gephyrin	Q8BUV3	Gphn	83 kDa	13 C	0.609524	0.209397
Nucleolin	P09405	Ncl	77 kDa	1 C	0.609524	0.548513
Creatine kinase B-type	Q04447	Ckb	43 kDa	5 C	0.609524	0.548513
Calpastatin	P51125 (+1)	Cast	85 kDa	4 C	0.6	0.00962792
Guanine deaminase	Q9R111	Gda	51 kDa	9 C	0.593548	0.109498
Aldehyde oxidase 1	O54754	Aox1	147 kDa	41 C	0.586047	0.0627652
G protein-regulated inducer of neurite outgrowth 3	Q8BWS5	Gprin3	80 kDa	16 C	0.585455	0.203807
Glycogen phosphorylase, liver form	Q9ET01	Pygl	97 kDa	8 C	0.584615	0.147605
Tubulin polymerization-promoting protein	Q7TQD2	Tppp	24 kDa	3 C	0.582857	0.114855
Glutamine synthetase	P15105	Glul	42 kDa	13 C	0.580863	0.0313253
5-oxoprolinase	Q8K010	Oplah	138 kDa	25 C	0.577778	0.255979
Beta-arrestin-1	Q8BWG8	Arrb1	47 kDa	8 C	0.577778	0.00810725
Stromal cell-derived factor 2	Q9DCT5	Sdf2	23 kDa	4 C	0.577778	0.034564
Isoform 2 of Lymphocyte-specific protein 1	P19973-2	Lsp1	37 kDa	2 C	0.575	0.492634
Early endosome antigen 1	Q8BL66	Eea1	161 kDa	20 C	0.572444	0.476899
Target of Myb protein 1	O88746	Tom1	54 kDa	4 C	0.56	0.0554656
Protein argonaute-2	Q8CJG0	Ago2	97 kDa	22 C	0.56	0.343031
Prolow-density lipoprotein receptor-related protein 1	Q91ZX7	Lrp1	505 kDa	332 C	0.55082	0.347517
ADP-ribosylation factor-binding protein GGA1	Q8R0H9	Gga1	70 kDa	6 C	0.546667	0.0750623
Caprin-1	Q60865	Caprin1	78 kDa	3 C	0.533333	0.0575289
Eukaryotic translation initiation factor 3 subunit I	Q9QZD9	Eif3i	36 kDa	7 C	0.533333	0.0176483
Nuclear protein localization protein 4 homolog	P60670 (+1)	Nploc4	68 kDa	17 C	0.528	0.259806
BAG family molecular chaperone regulator 3	Q9JLV1	Bag3	62 kDa	4 C	0.523077	0.000561024
Fatty acid-binding protein, epidermal	Q05816	Fabp5	15 kDa	6 C	0.523077	0.0265454
Ethylmalonyl-CoA decarboxylase	Q9D9V3	Echdc1	35 kDa	6 C	0.52	0.176668
RNA-binding protein EWS	Q61545	Ewsr1	68 kDa	5 C	0.517647	0.0489496
Alanine aminotransferase 2	Q8BGT5	Gpt2	58 kDa	14 C	0.51	0.0880899
ERBB receptor feedback inhibitor 1	Q99JZ7	Errfi1	50 kDa	14 C	0.51	0.0880899
Serpin B8	O08800	Serpinb8	42 kDa	11 C	0.51	0.33285
GMP reductase 1	Q9DCZ1	Gmpr	37 kDa	9 C	0.5	0.1514
Actin-related protein 10	Q9QZB7	Actr10	46 kDa	10 C	0.468293	0.354256
Complement C4-B	P01029	C4b	193 kDa	29 C	0.462222	0.142859
Ras GTPase-activating protein-binding protein 2	P97379 (+1)	G3bp2	54 kDa	1 C	0.44878	0.223154
Growth arrest-specific protein 2	P11862	Gas2	35 kDa	11 C	0.438095	0.394548
Ethanolamine-phosphate cytidylyltransferase	Q922E4	Pcyt2	45 kDa	8 C	0.432787	0.349069
Shootin-1	Q8K2Q9	Shtn1	71 kDa	9 C	0.375385	0.0643063
Intracellular hyaluronan-binding protein 4	Q9JKS5	Habp4	46 kDa	3 C	0.35	0.28281
Inositol-3-phosphate synthase 1	Q9JHU9	Isyna1	61 kDa	11 C	0.339394	0.441897
Ig kappa chain V-V region HP R16.7	P01644 (+1)		12 kDa	2 C	0.325926	0.13993
NudC domain-containing protein 2	Q9CQ48	Nudcd2	18 kDa	3 C	0.32	0.141303
Alpha-mannosidase 2C1	Q91W89	Man2c1	116 kDa	24 C	0.3075	0.113258
Epidermal growth factor receptor	Q01279	Egfr	135 kDa	60 C	0.273171	0.102901
Filamin-B	Q80X90	Flnb	278 kDa	43 C	0.125	0.121759
Protein SGT1 homolog	Q9CX34	Sugt1	38 kDa	5 C	0.125	0.121759
Cysteine desulfurase, mitochondrial	Q9Z1J3	Nfs1	51 kDa	7 C	0.121212	0.292352
O-phosphoseryl-tRNA(Sec) selenium transferase	Q6P6M7	Sepsecs	55 kDa	13 C	0.496552	0.00868659
Molybdenum cofactor sulfurase	Q14CH1	Mocos	95 kDa	24 C	0.457143	0.015533
Catenin alpha-1	P26231	Ctnna1	100 kDa	12 C	0.455	0.0449586
Serine/threonine-protein phosphatase CPPED1	Q8BFS6	Cpped1	35 kDa	6 C	0.453333	0.0190291
Complement factor H	P06909	Cfh	139 kDa	82 C	0.432	0.0433038
Protein farnesyltransferase/geranylgeranyltransferase type-1 subunit alpha	Q61239	Fnta	44 kDa	3 C	0.416	0.0314783
Thioredoxin reductase 3	Q99MD6	Txnrd3	71 kDa	18 C	0.306667	0.0223101
Alpha-1-antitrypsin 1-5	Q00898	Serpina1e	46 kDa	4 C	0.297143	0.0130098
Properdin	P11680	Cfp	50 kDa	44 C	0.262857	0.00607507
Uncharacterized protein C2orf72 homolog	Q9CYS6 (+1)		30 kDa	5 C	0.224	0.0143392
Protein farnesyltransferase subunit beta	Q8K2I1	Fntb	49 kDa	17 C	0.224	0.0143392
Heat shock 70 kDa protein 4L	P48722	Hspa4l	94 kDa	15 C	0.21	0.0136009
2-amino-3-ketobutyrate coenzyme A ligase, mitochondrial	O88986	Gcat	45 kDa	10 C	0.186667	0.0398529
Microtubule-associated protein 4	P27546 (+1)	Map4	117 kDa	10 C	0.184	0.0382208
Cytoplasmic protein NCK1	Q99M51	Nck1	43 kDa	4 C	0.14	0.00419536
2-amino-3-carboxymuconate-6-semialdehyde decarboxylase	Q8R519	Acmsd	38 kDa	7 C	0.115	0.00864339

## Sheet: WT Liver Prot ID Intensity
Supplementary Data 1: Dietary Impact on the Liver Persulfidome (Intensity)
Protein names	Majority protein IDs	Gene names	Mol. weight [kDa]	Intensity Liver AL1	Intensity Liver AL2	Intensity Liver AL3	Intensity Liver AL4	Intensity Liver DR1	Intensity Liver DR2	Intensity Liver DR3	Intensity Liver DR4	Intensity Liver DR5	DR/AL intensity ratio	P-value
Very long-chain specific acyl-CoA dehydrogenase, mitochondrial	P50544	Acadvl	70.875	10000	10000	10000	10000	3127500	1633500	1347100	10000	3959600	201.554	0.0381679
DNL-type zinc finger protein	Q9D113	Dnlz	19.403	10000	10000	10000	10000	2582700	1484800	10000	1827000	2524500	168.58	0.0159421		Green	DR enriched
Uroporphyrinogen decarboxylase	P70697	Urod	40.691	10000	10000	10000	10000	1457100	753090	1362900	1025600	272780	97.4294	0.00554313		Gray	No Change
Fetuin-B	Q9QXC1	Fetub	42.712	10000	10000	10000	10000	754420	10000	718920	1324500	1255500	81.2668	0.0199789		Blue	AL enriched
Peroxisomal carnitine O-octanoyltransferase	Q9DC50	Crot	70.264	10000	10000	10000	10000	207180	483360	569350	10000	889260	43.183	0.043778
Pyruvate kinase PKLR	P53657	Pklr	62.308	10000	10000	1493300	10000	8386800	19972000	1643200	28484000	21435000	41.9726	0.0247564
Prospero homeobox protein 1	P48437	Prox1	83.125	1829700	10000	10000	5828600	108710000	37078000	1174300	86726000	72592530	31.9113	0.028535
Acyl-protein thioesterase 1	P97823	Lypla1	24.687	607430	10000	10000	10000	1046000	1871400	876160	3726700	1424800	11.2264	0.0293809
Extracellular superoxide dismutase [Cu-Zn]	O09164	Sod3	27.392	10000	10000	10000	1073000	3421200	1608900	810130	3488600	1366000	7.7569	0.027063
3-hydroxybutyrate dehydrogenase type 2	Q8JZV9	Bdh2	26.753	10000	10000	10000	1892800	2292400	2727700	1058900	4551700	2863100	5.61423	0.0223325
Glutamate--cysteine ligase regulatory subunit	O09172	Gclm	30.534	3812300	10000	7412400	3086900	9210400	12562000	8611900	10408000	10697000	2.87618	0.00334453
Elongation factor 1-beta	O70251	Eef1b	24.693	36624000	47374000	72288000	57178000	83288000	81730000	143100000	183470000	84933000	2.16063	0.0381436
Glycine cleavage system H protein, mitochondrial	Q91WK5	Gcsh	18.637	10000	10000	10000	10000	10000	197010000	10000	10000	697970	3954.76	0.405143
Citrate lyase subunit beta-like protein, mitochondrial	Q8R4N0	Clybl	37.548	10000	10000	10000	10000	10000	10000	2868200	151210000	840010	3098.76	0.393651
ATP-dependent (S)-NAD(P)H-hydrate dehydratase	Q9CZ42	Carkd	36.717	10000	10000	10000	10000	10000	10000	9114900	127310000	1428600	2757.47	0.36309
Beta-actin-like protein 2	Q8BFZ3	Actbl2	42.004	10000	10000	10000	10000	56293000	10000	50255000	10000	7225700	2275.87	0.154324
Ig heavy chain V region 1-62-3;Ig heavy chain V region VH558 B4;Ig heavy chain V region 186-1	P01754;P06328;P01753	Ighv1-62-3	12.921	10000	10000	10000	10000	10000	6363600	30100000	10000	14430000	1018.27	0.155733
NADH dehydrogenase [ubiquinone] 1 beta subcomplex subunit 7	Q9CR61	Ndufb7	16.331	10000	10000	10000	10000	10000	10000	40110000	10000	483850	812.477	0.400552
SWI/SNF-related matrix-associated actin-dependent regulator of chromatin subfamily D member 1	Q61466	Smarcd1	58.244	10000	10000	10000	10000	1243000	10000	10000	10000	39287000	811.2	0.389952
Long-chain-fatty-acid--CoA ligase 1	P41216	Acsl1	77.951	10000	10000	10000	10000	10000	10000	24510000	8821500	5595600	778.942	0.171866
Phospholipase DDHD1	Q80YA3	Ddhd1	61.822	10000	10000	10000	10000	7433800	23629000	10000	10000	20000	622.056	0.270977
Vesicular integral-membrane protein VIP36	Q9DBH5	Lman2	40.429	10000	10000	10000	10000	10000	10000	3455800	23287000	20000	535.656	0.332728
Myosin light chain 3	P09542	Myl3	22.421	10000	10000	10000	10000	3964300	10000	10000	10000	16375800	407.402	0.29536
Ig kappa chain V-II region 7S34.1	P01630		12.496	10000	10000	10000	10000	10000	2174100	10000	13406000	20000	312.402	0.326678
Carnitine O-palmitoyltransferase 2, mitochondrial	P52825	Cpt2	73.98	10000	10000	10000	10000	10000	985640	4883200	7397000	1671500	298.947	0.0969936
Tetratricopeptide repeat protein 36	Q8VBW8	Ttc36	20.132	10000	10000	10000	10000	10000	10000	1076800	10000	12934000	280.816	0.363617
Transmembrane emp24 domain-containing protein 10	Q9D1D4	Tmed10	24.911	10000	10000	10000	10000	10000	10000	6106200	5907400	1548300	271.638	0.125638
RNA binding motif protein, X-linked-like-1;RNA-binding motif protein, X chromosome;RNA-binding motif protein, X chromosome, N-terminally processed	Q91VM5;Q9WV02	Rbmxl1;Rbmx	42.161	10000	10000	10000	10000	1169600	10000	10000	4033500	7072400	245.91	0.158334
Prohibitin	P67778	Phb	29.82	10000	10000	10000	10000	10000	10000	5935800	5212100	20000	223.758	0.1938
39S ribosomal protein L39, mitochondrial	Q9JKF7	Mrpl39	38.549	10000	10000	10000	10000	10000	1090100	10000	4904300	5132000	222.928	0.134287
Small nuclear ribonucleoprotein Sm D3	P62320	Snrpd3	13.916	10000	10000	10000	10000	1585500	10000	2931100	10000	6469200	220.116	0.150931
Uridine diphosphate glucose pyrophosphatase	Q9D142	Nudt14	24.443	10000	10000	10000	10000	10000	10000	1766700	4146400	5004600	218.754	0.105974
Vacuolar protein sorting-associated protein 29	Q9QZ88	Vps29	20.495	10000	10000	10000	10000	10000	10000	3031800	6957500	760600	215.398	0.195866
Succinyl-CoA ligase [ADP/GDP-forming] subunit alpha, mitochondrial	Q9WUM5	Suclg1	36.154	10000	10000	10000	10000	10000	10000	598580	3329800	6176500	202.498	0.184132
O-acetyl-ADP-ribose deacetylase MACROD1	Q922B1	Macrod1	35.294	10000	10000	10000	10000	10000	2730300	10000	2707900	4453700	198.238	0.0843243
Platelet glycoprotein 4	Q08857	Cd36	52.697	10000	10000	10000	10000	10000	10000	1206100	8171900	20000	188.36	0.332964
Ig heavy chain V region 102	P01750		12.866	10000	10000	10000	10000	4829300	10000	10000	10000	4501400	187.214	0.193412
NHP2-like protein 1;NHP2-like protein 1, N-terminally processed	Q9D0T1	Nhp2l1	14.173	10000	10000	10000	10000	1095600	10000	10000	10000	8204200	186.596	0.339915
Endophilin-A1	Q62420	Sh3gl2	39.955	10000	10000	10000	10000	10000	10000	4689400	3850300	20000	171.594	0.195399
Protein SET	Q9EQU5	Set	33.377	10000	10000	10000	10000	10000	10000	3715900	4271600	20000	160.55	0.193774
Tyrosine-protein kinase Fer	P70451	Fer	94.578	10000	10000	10000	10000	10000	2417100	10000	10000	5504900	159.04	0.239406
Threonine synthase-like 2	Q80W22	Thnsl2	54.187	10000	10000	10000	10000	10000	10000	10000	5240200	2603800	157.48	0.228166
Ig gamma-3 chain C region	P03987		43.929	10000	10000	10000	10000	10000	10000	10000	3203200	4573600	156.136	0.203066
Protein phosphatase 1A	P49443	Ppm1a	42.432	10000	10000	10000	10000	10000	10000	1650800	3654500	2436500	155.236	0.0953799
Histone H2B type 3-A;Histone H2B type 1-P;Histone H2B type 1-K;Histone H2B type 3-B;Histone H2B type 1-C/E/G;Histone H2B type 2-B;Histone H2B type 2-E;Histone H2B type 1-H;Histone H2B type 1-B;Histone H2B type 1-M;Histone H2B type 1-F/J/L;Histone H2B type 1-A	Q9D2U9;Q8CGP2;Q8CGP1;Q8CGP0;Q6ZWY9;Q64525;Q64524;Q64478;Q64475;P10854;P10853;P70696	Hist3h2ba;Hist1h2bp;Hist1h2bk;Hist3h2bb;Hist1h2bc;Hist2h2bb;Hist2h2be;Hist1h2bh;Hist1h2bb;Hist1h2bm;Hist1h2bf;Hist1h2ba	13.994	10000	10000	10000	10000	1285700	10000	10000	5367900	876240	150.997	0.225739
Talin-1	P26039	Tln1	269.82	10000	10000	10000	10000	10000	168920	10000	10000	7216200	148.302	0.394974
Malectin	Q6ZQI3	Mlec	32.342	10000	10000	10000	10000	10000	10000	2573800	3696700	974810	145.306	0.125174
NADH dehydrogenase [ubiquinone] 1 alpha subcomplex subunit 6	Q9CQZ5	Ndufa6	15.283	10000	10000	10000	10000	10000	10000	1156800	3700200	2298700	143.514	0.118978
NADH dehydrogenase [ubiquinone] 1 alpha subcomplex subunit 5	Q9CPP6	Ndufa5	13.36	10000	10000	10000	10000	10000	10000	355690	10000	6660100	140.916	0.379109
Mannose-binding protein C	P41317	Mbl2	25.957	10000	10000	10000	10000	10000	10000	1103600	10000	5830100	139.274	0.316038
DNA repair protein RAD50	P70388	Rad50	153.49	10000	10000	10000	10000	10000	10000	10000	10000	6871000	138.22	0.407084
Glutathione S-transferase kappa 1	Q9DCM2	Gstk1	25.704	10000	10000	10000	10000	10000	10000	2831600	10000	3994200	137.116	0.202421
Aminomethyltransferase, mitochondrial	Q8CFA2	Amt	44.008	10000	10000	10000	10000	10000	10000	10000	5991500	631200	133.054	0.353254
Scavenger receptor class B member 1	Q61009	Scarb1	56.753	10000	10000	10000	10000	10000	10000	1903100	4475200	20000	128.366	0.241454
Cysteine-rich with EGF-like domain protein 2	Q9CYA0	Creld2	38.219	10000	10000	10000	10000	10000	10000	2096300	4054900	20000	123.824	0.22372
L-xylulose reductase	Q91X52	Dcxr	25.746	10000	10000	10000	10000	10000	10000	1973200	2206500	1951500	123.024	0.0684517
Acylamino-acid-releasing enzyme	Q8R146	Apeh	81.58	10000	10000	10000	10000	10000	10000	779420	4879400	20000	113.976	0.327516
Prothrombin;Activation peptide fragment 1;Activation peptide fragment 2;Thrombin light chain;Thrombin heavy chain	P19221	F2	70.268	10000	10000	10000	10000	348320	10000	430380	2014100	2877500	113.606	0.117421
Ig gamma-2A chain C region secreted form	P01864		36.595	10000	10000	10000	10000	10000	2054500	10000	10000	3589000	113.47	0.216504
T-complex protein 1 subunit beta	P80314	Cct2	57.477	10000	10000	10000	10000	5208200	10000	10000	10000	118190	107.128	0.395646
Small nuclear ribonucleoprotein-associated protein B;Small nuclear ribonucleoprotein-associated protein N	P27048;P63163	Snrpb;Snrpn	23.656	10000	10000	10000	10000	10000	10000	562090	10000	4409600	100.034	0.343113
Cytochrome P450 2C50;Cytochrome P450 2C54;Cytochrome P450 2C37	Q91X77;Q6XVG2;P56654	Cyp2c50;Cyp2c54;Cyp2c37	55.764	10000	10000	10000	10000	10000	10000	1967300	1776400	1191500	99.104	0.0786005
Histone-binding protein RBBP4;Histone-binding protein RBBP7	Q60972;Q60973	Rbbp4;Rbbp7	47.655	10000	10000	10000	10000	10000	10000	1721200	3122100	20000	97.666	0.21815
GTP:AMP phosphotransferase AK3, mitochondrial	Q9WTP7	Ak3	25.426	10000	10000	10000	10000	10000	10000	3454700	1207800	20000	94.05	0.260105
Phospholysine phosphohistidine inorganic pyrophosphate phosphatase	Q9D7I5	Lhpp	29.144	10000	10000	10000	10000	10000	10000	244980	4347300	20000	92.6456	0.37671
Molybdopterin synthase sulfur carrier subunit	Q9Z224	Mocs2	9.7451	10000	10000	10000	10000	245480	10000	10000	10000	4300100	91.5116	0.377604
Heterogeneous nuclear ribonucleoprotein H2	P70333	Hnrnph2	49.279	10000	10000	10000	10000	10000	10000	10000	10000	4520800	91.216	0.407084
Cytochrome c oxidase subunit 2	P00405	Mtco2	25.976	10000	10000	10000	10000	10000	10000	2344500	1478400	689850	90.655	0.122296
Serum paraoxonase/arylesterase 1	P52430	Pon1	39.565	10000	10000	10000	10000	10000	10000	10000	3114200	1075500	84.394	0.262735
40S ribosomal protein S3	P62908	Rps3	26.674	10000	10000	10000	10000	10000	10000	815970	3357400	20000	84.2674	0.294158
Pyruvate dehydrogenase protein X component, mitochondrial	Q8BKZ9	Pdhx	53.998	10000	10000	10000	10000	10000	1275800	887380	1979700	20000	83.4576	0.0955299
Prohibitin-2	O35129	Phb2	33.296	10000	10000	10000	10000	10000	10000	10000	3014200	1062100	82.126	0.260798
RNA-binding protein 8A	Q9CWZ3	Rbm8a	19.889	10000	10000	10000	10000	10000	10000	10000	2516200	1414400	79.212	0.217998
Cytochrome P450 2D10;Cytochrome P450 2D11;Cytochrome P450 2D9	P24456;P24457;P11714	Cyp2d10;Cyp2d11;Cyp2d9	57.233	10000	10000	10000	10000	10000	10000	1560200	10000	2155100	74.906	0.201381
Serine/arginine-rich splicing factor 7	Q8BL97	Srsf7	30.817	10000	10000	10000	10000	10000	1940600	10000	10000	1715700	73.726	0.194256
Histone H2A type 1-K;Histone H2A type 1-F;Histone H2A type 3;Histone H2A type 2-A;Histone H2A type 1-H;Histone H2A.J;Histone H2A type 2-C;Histone H2A.Z;Histone H2A type 2-B;Histone H2A.V;Histone H2AX	C0HKE6;C0HKE9;C0HKE1;C0HKE8;C0HKE2;C0HKE3;C0HKE4;C0HKE5;C0HKE7;Q8CGP7;Q8CGP5;Q8BFU2;Q6GSS7;Q8CGP6;Q8R1M2;Q64523;P0C0S6;Q64522;Q3THW5;P27661	Hist1h2ak;Hist1h2af;Hist3h2a;Hist2h2aa1;Hist1h2ah;H2afj;Hist2h2ac;H2afz;Hist2h2ab;H2afv;H2afx	14.135	10000	10000	10000	10000	10000	10000	10000	2846400	725990	72.0478	0.291491
Ectopic P granules protein 5 homolog	Q80TA9	Epg5	290.8	10000	10000	10000	10000	10000	10000	2528500	10000	1036200	71.894	0.246235
3-mercaptopyruvate sulfurtransferase	Q99J99	Mpst	33.097	10000	10000	10000	10000	10000	10000	1977900	1414200	20000	68.642	0.200094
Junctional adhesion molecule A	O88792	F11r	32.423	10000	10000	10000	10000	10000	10000	1507300	1813000	20000	67.206	0.193828
Complement component 1 Q subcomponent-binding protein, mitochondrial	O35658	C1qbp	31.013	10000	10000	10000	10000	10000	1570900	1704400	10000	20000	66.306	0.191555
Isocitrate dehydrogenase [NAD] subunit alpha, mitochondrial	Q9D6R2	Idh3a	39.638	10000	10000	10000	10000	10000	10000	888510	2311300	20000	64.7962	0.250459
Single-stranded DNA-binding protein, mitochondrial	Q9CYR0	Ssbp1	17.319	10000	10000	10000	10000	10000	10000	1990600	1193900	20000	64.49	0.21106
Complement component C8 beta chain	Q8BH35	C8b	66.229	10000	10000	10000	10000	1612000	10000	10000	10000	1033100	53.502	0.208548
40S ribosomal protein S13	P62301	Rps13	17.222	10000	10000	10000	10000	10000	10000	855490	1703700	20000	51.9838	0.225039
Trifunctional enzyme subunit beta, mitochondrial;3-ketoacyl-CoA thiolase	Q99JY0	Hadhb	51.386	10000	10000	10000	1865700	10000	10000	3228000	116310000	3370100	51.8766	0.384904
Ras-related protein Rap-1b;Ras-related protein Rap-1A	Q99JI6;P62835	Rap1b;Rap1a	20.825	10000	10000	10000	10000	10000	10000	1766900	775560	20000	51.6492	0.23734
40S ribosomal protein S7	P62082	Rps7	22.127	10000	10000	10000	10000	10000	10000	10000	1945900	564760	50.8132	0.279906
Sulfotransferase 1A1	P52840	Sult1a1	33.974	10000	10000	10000	10000	10000	10000	416860	1209300	886650	50.6562	0.109195
Four and a half LIM domains protein 1	P97447	Fhl1	31.888	10000	10000	10000	10000	10000	10000	660740	10000	1743700	48.6888	0.254109
Membrane-associated guanylate kinase, WW and PDZ domain-containing protein 1	Q6RHR9	Magi1	161.97	10000	10000	10000	10000	10000	385600	10000	10000	2012500	48.562	0.316175
6-phosphogluconolactonase	Q9CQ60	Pgls	27.254	10000	10000	10000	10000	10000	10000	355830	1666000	323370	47.304	0.225506
CUGBP Elav-like family member 2	Q9Z0H4	Celf2	54.27	10000	10000	10000	10000	10000	10000	10000	1214000	1051500	45.91	0.194716
Ribonuclease T2-A	C0HKG6;C0HKG5		29.608	10000	10000	10000	10000	10000	10000	10000	564440	1668800	45.2648	0.265295
Calponin-2	Q08093	Cnn2	33.155	10000	10000	10000	10000	10000	793590	10000	1065800	327260	44.133	0.115888
Lupus La protein homolog	P32067	Ssb	47.756	10000	10000	10000	10000	10000	10000	10000	831680	1228600	41.8056	0.205165
Transmembrane emp24 domain-containing protein 2	Q9R0Q3	Tmed2	22.705	10000	10000	10000	10000	10000	10000	368860	1674000	20000	41.6572	0.301984
Myosin-1	Q5SX40	Myh1	223.34	10000	10000	10000	10000	10000	10000	1222600	10000	828690	41.6258	0.205089
Tubulin beta-5 chain;Tubulin beta-2B chain;Tubulin beta-2A chain	P99024;Q9CWF2;Q7TMM9	Tubb5;Tubb2b;Tubb2a	49.67	10000	10000	10000	10000	10000	10000	10000	10000	1994940	40.6988	0.407084
Cytochrome P450 2D26	Q8CIM7	Cyp2d26	56.975	10000	10000	10000	10000	10000	10000	10000	910440	1056400	39.9368	0.194841
Poly(rC)-binding protein 2;Poly(rC)-binding protein 3	Q61990;P57722	Pcbp2;Pcbp3	38.221	10000	10000	10000	10000	10000	10000	10000	10000	1924500	39.29	0.407084
Insulin-like growth factor-binding protein 4	P47879	Igfbp4	27.807	10000	10000	10000	10000	952140	10000	10000	10000	862400	36.8908	0.193823
60S ribosomal protein L29	P47915	Rpl29	17.587	10000	10000	10000	10000	10000	10000	193590	300130	1304600	36.3664	0.237899
Calcium-binding mitochondrial carrier protein Aralar2	Q9QXX4	Slc25a13	74.466	10000	10000	10000	10000	250960	10000	10000	10000	1447600	34.5712	0.32448
Eukaryotic initiation factor 4A-I;Eukaryotic initiation factor 4A-II;Eukaryotic initiation factor 4A-II, N-terminally processed	P60843;P10630	Eif4a1;Eif4a2	46.153	10000	10000	10000	10000	10000	10000	928880	10000	564890	30.4754	0.212383
Amine oxidase [flavin-containing] B	Q8BW75	Maob	58.557	10000	10000	10000	10000	10000	10000	1153100	10000	240440	28.4708	0.310537
Ras-related protein Rab-5C	P35278	Rab5c	23.412	10000	10000	10000	10000	10000	10000	854070	448080	20000	26.843	0.219218
ATP synthase subunit alpha, mitochondrial	Q03265	Atp5a1	59.752	3840100	10000	400030	3061600	8194600	6593000	4542000	61248000	164576000	26.823	0.2184
Cathepsin B;Cathepsin B light chain;Cathepsin B heavy chain	P10605	Ctsb	37.279	3127800	7895400	4596900	16784000	222110000	17114000	28886000	692110000	11003000	23.9778	0.249027
RNA-binding protein 3	O89086	Rbm3	16.604	10000	10000	10000	10000	10000	10000	10000	539890	623790	23.8736	0.194763
OCIA domain-containing protein 2	Q9D8W7	Ociad2	16.925	10000	10000	10000	10000	10000	10000	217110	843110	20000	22.0044	0.28686
ADP/ATP translocase 1	P48962	Slc25a4	32.904	10000	10000	10000	10000	10000	10000	10000	10000	1022060	21.2412	0.407084
Gamma-glutamylaminecyclotransferase	Q923B0	Ggact	17.08	10000	10000	10000	10000	10000	10000	10000	631450	387240	20.9738	0.212012
Dipeptidyl peptidase 4;Dipeptidyl peptidase 4 membrane form;Dipeptidyl peptidase 4 soluble form	P28843	Dpp4	87.436	10000	10000	10000	10000	10000	10000	399120	10000	574920	20.0808	0.203936
Serine hydroxymethyltransferase	Q9CZN7	Shmt2	55.758	45366000	7712700	14055000	27626000	18754000	16399000	68575000	2214100000	24610000	19.7758	0.398735
Isopentenyl-diphosphate Delta-isomerase 1	P58044	Idi1	26.289	3289100	1530400	1457500	711280	2484500	1813000	129100000	27683000	4054100	18.9042	0.297365
40S ribosomal protein S15a	P62245	Rps15a	14.839	10000	10000	10000	10000	10000	10000	402550	10000	500160	18.6542	0.196984
Major urinary protein 2	P11589	Mup2	20.663	25182000	15670000	11654000	10782000	11249000	31725000	61384000	1359100000	10370000	18.6301	0.38626
Corticosteroid 11-beta-dehydrogenase isozyme 1	P50172	Hsd11b1	32.364	2230900	10000	1125800	973490	6663000	2450600	18647000	64015000	6675800	18.1469	0.19364
Glucose-6-phosphate isomerase	P06745	Gpi	62.766	11867000	2676400	11298000	23885000	4201100	14055000	42109000	1043100000	8850600	17.895	0.396895
Ras-related protein Rab-11B;Ras-related protein Rab-11A	P46638;P62492	Rab11b;Rab11a	24.489	2144700	10000	10000	9102600	10000	1986300	10986000	233010000	1507300	17.5729	0.400005
Estradiol 17-beta-dehydrogenase 8	P50171	Hsd17b8	26.588	606270	10000	3595900	1185900	10000	10000	1452800	110140000	3838600	17.11	0.407932
V-type proton ATPase subunit E 1	P50518	Atp6v1e1	26.157	10000	10000	10000	10000	10000	10000	356420	10000	467970	17.0878	0.199241
OTU domain-containing protein 6B	Q8K2H2	Otud6b	33.758	10000	10000	687350	10000	10000	851750	10000	10157000	4108500	16.8813	0.23652
Calnexin	P35564	Canx	67.277	2714600	10000	934160	6385600	1006400	1080600	5380400	198810000	3237000	16.6871	0.405479
Rab GDP dissociation inhibitor beta	Q61598	Gdi2	50.537	10000	10000	10000	10000	10000	10000	234630	10000	532840	15.9494	0.241223
Fumarate hydratase, mitochondrial	P97807	Fh	54.356	10000	10000	10000	760800	10000	10000	2287800	5698000	7289600	15.4733	0.134429
Annexin A5	P48036	Anxa5	35.752	10000	10000	2714700	1411700	5469300	2362900	18128000	47683000	5824100	15.3323	0.163097
Endoplasmin	P08113	Hsp90b1	92.475	870330	10000	4731300	5428500	3029100	1238300	5486600	121910000	69220000	14.5566	0.213753
Swi5-dependent recombination DNA repair protein 1 homolog	Q8BP27	Sfr1	35.182	10000	10000	10000	375520	10000	518360	168000	10000	6258000	13.7391	0.382277
Retinol dehydrogenase 7	O88451	Rdh7	35.66	10000	10000	10000	1755900	3374200	10000	7117000	17632000	2427200	13.6896	0.152966
Phosphatidylinositol transfer protein beta isoform	P53811	Pitpnb	31.487	1826200	7315200	4165600	7689800	4991600	4747300	4074500	34792000	307920000	13.584	0.359788
Malate dehydrogenase, mitochondrial	P08249	Mdh2	35.611	258390000	109980000	104650000	208260000	185390000	109160000	386420000	10241000000	97075300	12.9392	0.401941
40S ribosomal protein S19	Q9CZX8	Rps19	16.085	909470	10000	10000	10000	10000	10000	3187800	9252100	2252500	12.5283	0.204135
Aldose 1-epimerase	Q8K157	Galm	37.798	907380	2345300	9158300	10000	19946000	9127900	8302100	146100000	5984300	12.2026	0.296633
Beta-2-microglobulin	P01887	B2m	13.779	691270	10000	10000	10000	10000	10000	891600	1650200	8373700	12.1292	0.300236
Major urinary protein 3	P04939	Mup3	21.464	4744600	10000	10000	10000	7558700	10000	18296000	40559000	4827600	11.9384	0.158019
Proteasome activator complex subunit 2	P97372	Psme2	27.057	650580	10000	10000	10000	10000	508240	10000	1727900	7577000	11.5585	0.30844
Radixin	P26043	Rdx	68.542	25226000	5830100	10292000	16525000	8532100	5525200	15023000	790710000	8150100	11.4449	0.422108
Cytochrome c oxidase subunit 6B1	P56391	Cox6b1	10.071	912450	10000	10000	10000	10000	821560	1883900	5298600	4767500	10.8496	0.0977638
Proteasome-associated protein ECM29 homolog	Q6PDI5	Ecm29	203.7	10000	10000	10000	774170	10000	10000	10000	10850000	20000	10.8435	0.448197
Glyoxalase domain-containing protein 4	Q9CPV4	Glod4	33.316	10000	10000	10000	2175600	2328900	10000	922530	6876100	19216000	10.6469	0.229511
Mitochondrial amidoxime-reducing component 1	Q9CW42	2020-03-01	37.978	10000	10000	10000	10000	10000	10000	213060	10000	282420	10.5096	0.199898
Proliferation-associated protein 2G4	P50580	Pa2g4	43.698	11420000	1962100	7316800	12576000	4524700	7426400	5244700	414310000	2893800	10.4439	0.425445
GTP-binding protein SAR1b	Q9CQC9	Sar1b	22.382	2077800	10000	10000	10000	10000	10000	8564800	17425000	1472600	10.4307	0.238443
Nicotinate-nucleotide pyrophosphorylase [carboxylating]	Q91X91	Qprt	31.53	10000	10000	10000	1228000	10000	10000	1075300	7054200	7884700	10.1966	0.193125
Lysosomal alpha-mannosidase	O09159	Man2b1	114.65	918240	10000	10000	10000	10000	10000	5062200	6298300	545910	10.0619	0.210418
Acyl-CoA dehydrogenase family member 10	Q8K370	Acad10	118.98	10000	10000	2095800	10000	10000	3705100	3433600	15140000	4398530	10.0432	0.146706
Indolethylamine N-methyltransferase	P40936	Inmt	29.459	1850100	2893100	5393200	4557500	3048100	10000	2470100	17470000	158520000	9.88264	0.379983
Costars family protein ABRACL	Q4KML4	Abracl	9.0303	10000	443770	10000	10000	10000	1161200	310510	3201500	1034000	9.65398	0.153173
Sepiapterin reductase	Q64105	Spr	27.883	10000	10000	1837700	9943400	3128700	1033000	9143100	117010000	10709000	9.56004	0.352185
Carbonic anhydrase 1	P13634	Ca1	28.33	10000	668630	10000	10000	10000	10000	1432800	3028200	3825500	9.51176	0.139611
60S ribosomal protein L11	Q9CXW4	Rpl11	20.252	10000	902100	10000	10000	10000	10000	2326200	7531400	1110400	9.43075	0.259148
Endonuclease G, mitochondrial	O08600	Endog	32.19	10498000	10000	3700800	20706000	112110000	16362000	5223400	24402000	253020000	9.4199	0.209139
Copper transport protein ATOX1	O08997	Atox1	7.3384	10000	1971900	10000	10000	10000	6728900	10000	9776900	6231400	9.09424	0.115302
Alcohol dehydrogenase [NADP(+)]	Q9JII6	Akr1a1	36.586	9807600	10000	10000	15389000	10756000	10000	197510000	63557000	7081500	8.8486	0.280379
ADP/ATP translocase 2;ADP/ATP translocase 2, N-terminally processed	P51881	Slc25a5	32.931	10000	10000	10000	2599000	10000	10000	535250	14043000	14050000	8.71761	0.233835
Acyl-CoA-binding domain-containing protein 5	Q5XG73	Acbd5	56.613	10000	10000	10000	1449600	1937600	10000	1063300	6102100	6705500	8.55285	0.119389
Lysosome-associated membrane glycoprotein 1	P11438	Lamp1	43.865	2755600	2693800	5565500	4411600	3790100	3122000	3060700	150100000	4427100	8.53077	0.411091
Peptidyl-prolyl cis-trans isomerase NIMA-interacting 1	Q9QUR7	Pin1	18.37	5976400	878730	10000	4299100	3135700	10000	10000	101510000	13658000	8.47877	0.380085
3-hydroxyacyl-CoA dehydrogenase type-2	O08756	Hsd17b10	27.418	516920	10000	10000	2027800	607480	10000	4352500	17645000	4460100	8.44539	0.231647
Peptidyl-prolyl cis-trans isomerase B	P24369	Ppib	23.713	78628000	17688000	19719000	66952000	34792000	8276500	16892000	1483100000	381520000	8.41406	0.326635
Ig heavy chain V region AC38 205.12;Ig heavy chain V region J558;Ig heavy chain V region MOPC 104E	P06330;P01757;P01756		12.934	52787000	181040000	102960000	141040000	161490000	42452000	5238100	118380000	4626103300	8.29365	0.426125
Purine nucleoside phosphorylase	P23492	Pnp	32.277	9109300	13767000	12815000	13389000	16176000	20228000	6355500	435010000	30165000	8.27924	0.376627
Methylmalonate-semialdehyde dehydrogenase [acylating], mitochondrial	Q9EQ20	Aldh6a1	57.915	293470000	385620000	394230000	388300000	512240000	4659100000	305860000	9100100000	545316300	8.27718	0.21591
Delta-1-pyrroline-5-carboxylate dehydrogenase, mitochondrial	Q8CHT0	Aldh4a1	61.84	10000	10000	10000	1859600	10000	10000	2142600	12222000	4768000	8.10864	0.23901
Chromobox protein homolog 1	P83917	Cbx1	21.418	575090	10000	10000	1305900	1314500	630080	10000	9922800	6753100	7.84033	0.189633
Glutathione S-transferase Mu 2	P15626	Gstm2	25.716	8999000	1425900	6412800	10835000	2958100	9519200	864280	236210000	20813000	7.81607	0.393025
Enoyl-CoA hydratase domain-containing protein 2, mitochondrial	Q3TLP5	Echdc2	31.852	28500000	40113000	25173000	23446000	79948000	94373000	25940000	893910000	45077000	7.77431	0.329216
Eukaryotic translation initiation factor 1A, X-chromosomal;Eukaryotic translation initiation factor 1A	Q8BMJ3;Q60872	Eif1ax;Eif1a	16.46	6459400	5225300	2336200	3474300	2264800	625910	699950	5479200	159620000	7.71365	0.437983
Junction plakoglobin	Q02257	Jup	81.8	10000	2504200	2550300	10000	2942700	212020	10000	844200	44533000	7.65268	0.422589
Dimethylglycine dehydrogenase, mitochondrial	Q9DBT9	Dmgdh	97.254	41927000	95930000	136350000	85129000	78192000	58485000	430410000	2681100000	151150000	7.56804	0.337045
UPF0568 protein C14orf166 homolog	Q9CQE8		28.152	384220	10000	1122600	10000	10000	1591100	10000	3823800	8841300	7.48023	0.231262
Agmatinase, mitochondrial	A2AS89	Agmat	38.255	48203000	83353000	100400000	153800000	190140000	137460000	51302000	3065100000	143800000	7.44056	0.382216
CDGSH iron-sulfur domain-containing protein 1	Q91WS0	Cisd1	12.097	10000	10000	10000	2194700	10000	10000	5647700	11984000	2948800	7.40792	0.208408
Alpha-1-antitrypsin 1-2	P22599	Serpina1b	45.974	10000	10000	530140	483160	10000	10000	2094500	4555100	2731100	7.2782	0.14451
Sorting nexin-12	O70493	Snx12	19.116	4033400	18315000	1453900	10067000	5856700	3143200	2844800	4990500	290110000	7.25011	0.441835
NADH dehydrogenase [ubiquinone] flavoprotein 2, mitochondrial	Q9D6J6	Ndufv2	27.285	40575000	64189000	25973000	30172000	55698000	44619000	32774000	1249100000	73589000	7.23778	0.386551
Proteasome subunit beta type-7	P70195	Psmb7	29.891	23443000	18047000	18366000	22876000	22908000	25185000	21428000	666310000	10562000	7.21745	0.409472
Hemoglobin subunit alpha	P01942	Hba	15.085	65278000	139900000	88435000	10137000	77070000	18733000	1066100000	260800000	1310266600	7.19794	0.166131
Basigin	P18572	Bsg	42.444	10000	10000	10000	3946100	530880	10000	14625000	20375000	20000	7.15493	0.260191
Prolyl-tRNA synthetase associated domain-containing protein 1	Q9D820	Prorsd1	18.862	10000	4332000	10000	10000	28743000	2035700	10000	6771100	1310700	7.12893	0.313653
60S acidic ribosomal protein P0	P14869	Rplp0	34.216	10000	10000	10000	1728900	635670	10000	2781400	11456000	624980	7.05352	0.314489
Ribose-phosphate pyrophosphokinase 1	Q9D7G0	Prps1	34.834	10000	931380	10000	10000	10000	10000	552600	5005900	2820200	6.98887	0.243227
Phosphoribosyl pyrophosphate synthase-associated protein 1	Q9D0M1	Prpsap1	39.431	628920	10000	10000	10000	296490	10000	573020	4773200	20000	6.88728	0.385117
Perilipin-3	Q9DBG5	Plin3	47.262	10000	10000	392090	417710	261650	457610	10000	10000	6354200	6.83872	0.417475
Polymerase delta-interacting protein 2	Q91VA6	Poldip2	41.87	9158800	33564000	27180000	18085000	384110000	267110000	9322100	43204000	43152000	6.79092	0.1761
Pyruvate carboxylase, mitochondrial	Q05920	Pc	129.68	10000	10000	880200	10000	10000	10000	10000	2007900	5666100	6.77126	0.333201
3-oxoacyl-[acyl-carrier-protein] synthase, mitochondrial	Q9D404	Oxsm	48.627	10000	10000	2109100	10000	10000	10000	2444300	11509000	4129400	6.77021	0.247932
Phytanoyl-CoA dioxygenase, peroxisomal	O35386	Phyh	38.607	5097000	8396700	9820900	16015000	13430000	16814000	6879400	256410000	35734000	6.6976	0.336769
F-actin-capping protein subunit alpha-2	P47754	Capza2	32.967	10000	10000	10000	884130	887720	5628200	10000	10000	944760	6.54671	0.329278
Alcohol dehydrogenase class-3	P28474	Adh5	39.547	1084100	10000	1656300	1199400	10000	10000	4588900	22882000	4831400	6.54662	0.292676
Deoxyribose-phosphate aldolase	Q91YP3	Dera	34.975	10000	1172900	10000	10000	10000	10000	10000	8405000	1357800	6.51279	0.404449
EF-hand domain-containing protein D2;EF-hand domain-containing protein D1	Q9D8Y0;Q9D4J1	Efhd2;Efhd1	26.791	10000	545410	10000	808490	290030	10000	1272200	5510400	4021400	6.4657	0.174899
Complement C3;Complement C3 beta chain;C3-beta-c;Complement C3 alpha chain;C3a anaphylatoxin;Acylation stimulating protein;Complement C3b alpha chain;Complement C3c alpha chain fragment 1;Complement C3dg fragment;Complement C3g fragment;Complement C3d fragment;Complement C3f fragment;Complement C3c alpha chain fragment 2	P01027	C3	186.48	14982000	13737000	30836000	32332000	211110000	188810000	7176800	23317000	312140000	6.46493	0.0999287
3(2),5-bisphosphate nucleotidase 1	Q9Z0S1	Bpnt1	33.196	48359000	41557000	60422000	36184000	33690000	29656000	348110000	1036100000	49197000	6.41963	0.287962
Tubulin-specific chaperone A	P48428	Tbca	12.758	528480	1037200	1060700	6951800	10000	2257000	1449700	8154600	63920000	6.33033	0.391477
Macrophage migration inhibitory factor	P34884	Mif	12.504	24836000	11184000	16412000	17932000	20159000	22885000	11749000	55667000	436120000	6.21431	0.357136
Alpha-2-HS-glycoprotein	P29699	Ahsg	37.325	8546900	5330800	13328000	6278300	11193000	4270200	7001400	220410000	13702600	6.13014	0.40063
10 kDa heat shock protein, mitochondrial	Q64433	Hspe1	10.963	58924000	121970000	41977000	64075000	108400000	67519000	49628000	1874100000	93707000	6.11503	0.397641
Phosphatidylcholine transfer protein	P53808	Pctp	24.785	2118800	5858800	5181200	5001100	4135600	4533400	1417600	121010000	6067200	6.04249	0.417111
Tumor protein D54	Q9CYZ2	Tpd52l2	24.043	372740	887490	10000	566360	10000	646970	10000	1199700	11826000	5.96439	0.408593
60S acidic ribosomal protein P1	P47955	Rplp1	11.475	1163700	970020	478970	10000	575550	1001500	2962300	10196000	4765900	5.94847	0.14682
Phenazine biosynthesis-like domain-containing protein 1	Q9DCG6	Pbld1	32.047	46146000	19677000	11299000	477610000	52406000	25906000	87639000	3919100000	26359000	5.92922	0.464444
Glyceraldehyde-3-phosphate dehydrogenase	P16858	Gapdh	35.81	300660000	523790000	376140000	552280000	377890000	328300000	296480000	11631000000	279182000	5.89335	0.430864
UDP-glucuronosyltransferase 2B17	P17717	Ugt2b17	60.855	10000	10000	10000	610320	10000	10000	1616800	2106300	956330	5.87135	0.159513
ELAV-like protein 1	P70372	Elavl1	36.169	1924200	4387100	5403900	4754000	4318600	2866800	4244400	102310000	7122600	5.87095	0.395816
Glyoxylate reductase/hydroxypyruvate reductase	Q91Z53	Grhpr	35.328	69790000	112400000	96986000	89095000	1263100000	959110000	89432000	228720000	133385780	5.80822	0.149718
NADH dehydrogenase [ubiquinone] iron-sulfur protein 8, mitochondrial	Q8K3J1	Ndufs8	24.038	10000	10000	10000	1535500	10000	10000	3677100	7245200	367080	5.77931	0.294085
Fatty aldehyde dehydrogenase	P47740	Aldh3a2	53.97	9386500	1334300	2514800	15165000	7828500	3564400	59213000	123660000	7076300	5.67149	0.251201
Clusterin;Clusterin beta chain;Clusterin alpha chain	Q06890	Clu	51.655	876300	10000	1916200	10000	1310700	10000	750660	3556300	13913200	5.55829	0.311983
Glutathione S-transferase theta-1	Q64471	Gstt1	27.374	2693600	10000	10000	10000	10000	10000	5375600	7469200	5970800	5.53256	0.144058
Alcohol dehydrogenase 1	P00329	Adh1	39.771	66576000	98197000	179930000	209660000	105270000	156560000	93346000	3153100000	309440000	5.50934	0.388261
Eukaryotic translation initiation factor 5A-1	P63242	Eif5a	16.832	547400000	877590000	782630000	690460000	7028100000	662020000	198630000	11131000000	932460000	5.5077	0.228048
Tubulin polymerization-promoting protein	Q7TQD2	Tppp	23.574	1594100	10000	356200	1014900	1465700	1104800	10000	11810000	6060100	5.49895	0.222962
Serum albumin	P07724	Alb	68.692	9283000000	17729000000	15495000000	16752000000	17825000000	101110000000	5128200000	22846000000	254029250000	5.41269	0.25631
Beta-ureidopropionase	Q8VC97	Upb1	43.937	42570000	110230000	72070000	42088000	288500000	360150000	43639000	235240000	866320000	5.37567	0.104
N(G),N(G)-dimethylarginine dimethylaminohydrolase 1	Q9CWS0	Ddah1	31.381	3652600	2039200	10000	5161100	10000	3399900	13194000	53503000	2520900	5.34869	0.333859
Transcription elongation factor B polypeptide 2	P62869	Tceb2	13.17	649330	24669000	9525700	15487000	10948000	4098200	5302800	118910000	196720000	5.34031	0.258894
Tubulin alpha-1C chain;Tubulin alpha-1A chain;Tubulin alpha-1B chain;Tubulin alpha-4A chain;Tubulin alpha-8 chain;Tubulin alpha-3 chain	P68373;P68369;P05213;P68368;Q9JJZ2;P05214	Tuba1c;Tuba1a;Tuba1b;Tuba4a;Tuba8;Tuba3a	49.909	10000	10000	1695500	10000	10000	10000	727630	6460200	4191800	5.28525	0.263558
Ig kappa chain V-III region PC 3741/TEPC 111	P01660		12.099	10000	10000	10000	4842100	6504500	10000	10000	17846000	7683400	5.26326	0.220549
Pro-cathepsin H;Cathepsin H mini chain;Cathepsin H;Cathepsin H heavy chain;Cathepsin H light chain	P49935	Ctsh	37.17	5360700	5065800	10000	4363400	14425000	6137000	20609000	47146000	8491400	5.23292	0.106087
Elongation factor 1-alpha 1	P10126	Eef1a1	50.113	48208000	139270000	126040000	84580000	83078000	83929000	49849000	2254100000	116162000	5.19896	0.424459
Protein-glutamine gamma-glutamyltransferase 2	P21981	Tgm2	77.06	10000	4273000	4193100	14613000	9739800	10000	3791900	125010000	10347000	5.1591	0.407056
Cordon-bleu protein-like 1	Q3UMF0	Cobll1	137.38	6611900	9611600	7488100	4558500	3797500	12319000	10100000	145110000	8405500	5.08614	0.382551
CD5 antigen-like	Q9QWK4	Cd5l	38.862	94979000	291030000	204680000	284800000	185980000	114220000	47045000	249940000	4847579000	4.97529	0.441645
Carboxylesterase 1C	P23953	Ces1c	61.055	10000	794300	565750	1361200	1086600	924980	5321300	7129300	2457800	4.95597	0.0968309
Acylpyruvase FAHD1, mitochondrial	Q8R0F8	Fahd1	25.172	1114700	10000	10000	3229400	772680	1842300	6175700	17114000	1124500	4.95482	0.264748
Glutamate dehydrogenase 1, mitochondrial	P26443	Glud1	61.336	6776200	1133800	25497000	15227000	160510000	8272800	22537000	72389000	35643000	4.92416	0.17157
Cytochrome c1, heme protein, mitochondrial	Q9D0M3	Cyc1	35.327	1404500	10000	10000	2167900	10000	10000	7279700	13708000	1077000	4.91809	0.291417
UPF0598 protein C8orf82 homolog	Q8VE95		24.33	2332500	4843300	3922000	10000	5238700	4919800	10000	7440100	50320000	4.89232	0.339461
Translationally-controlled tumor protein	P63028	Tpt1	19.462	3127800	5901700	3725800	4682200	7810600	8845800	6069900	31676000	51040000	4.8375	0.139316
DnaJ homolog subfamily C member 3	Q91YW3	Dnajc3	57.463	10000	10000	10000	2294800	10000	5525100	2153400	4615600	1720900	4.82622	0.116549
Phosphatidylethanolamine-binding protein 1;Hippocampal cholinergic neurostimulating peptide	P70296	Pebp1	20.83	784970000	1344800000	1303200000	895270000	1016400000	968140000	400020000	22741000000	961940000	4.82182	0.432888
Hemoglobin subunit beta-1;Hemoglobin subunit beta-2	P02088;P02089	Hbb-b1;Hbb-b2	15.84	86823000	265140000	108490000	118040000	192450000	102190000	139960000	528970000	2515483300	4.8112	0.327933
14-3-3 protein zeta/delta	P63101	Ywhaz	27.771	410030000	1063300000	868170000	852750000	674830000	547050000	210800000	9534100000	8057110000	4.76453	0.237989
Cytochrome b-c1 complex subunit 6, mitochondrial	P99028	Uqcrh	10.435	10000	10000	10150000	10000	10359000	7662800	3001400	23859000	15746000	4.7645	0.077557
Proteasome subunit alpha type-6	Q9QUM9	Psma6	27.372	71122000	121950000	79485000	99566000	76558000	58030000	49785000	1919100000	97603000	4.73193	0.435136
Trifunctional enzyme subunit alpha, mitochondrial;Long-chain enoyl-CoA hydratase;Long chain 3-hydroxyacyl-CoA dehydrogenase	Q8BMS1	Hadha	82.669	10000	10000	673250	2314400	395900	282020	3104200	8892100	5063350	4.71799	0.18138
ELKS/Rab6-interacting/CAST family member 1	Q99MI1	Erc1	128.33	4768600	7077200	7366800	4961800	8659400	9167100	10000	10104000	114243290	4.70527	0.38961
SH3 domain-containing protein 19	Q91X43	Sh3d19	86.075	10000	10000	334600	10000	10000	10000	10000	2076200	20000	4.66528	0.503166
Cathepsin S	O70370	Ctss	38.474	803040	10000	10000	10000	10000	10000	1324600	2756300	727490	4.63689	0.250672
Hydroxymethylglutaryl-CoA synthase, mitochondrial	P54869	Hmgcs2	56.822	21628000	9153300	17006000	22600000	45359000	45340000	48714000	192150000	76176000	4.63423	0.0869593
Proteasome subunit beta type-1	O09061	Psmb1	26.372	39772000	99255000	80355000	55936000	63080000	28776000	31303000	1399100000	55034000	4.58319	0.448882
Aldehyde dehydrogenase family 8 member A1	Q8BH00	Aldh8a1	53.663	988300	1562500	4782400	7209000	10000	1801800	3896100	66310000	11235000	4.57993	0.393
Fumarylacetoacetate hydrolase domain-containing protein 2A	Q3TC72	Fahd2	34.69	2020100	3649600	10000	10000	5440900	2193600	744940	19299000	4248000	4.48902	0.238654
Mitochondrial intermembrane space import and assembly protein 40	Q8VEA4	Chchd4	15.525	4812100	15932000	9158600	10894000	14573000	10820000	2693300	22458000	178320000	4.4879	0.37799
Citrate synthase, mitochondrial	Q9CZU6	Cs	51.736	10000	916180	10000	10000	10000	10000	635910	2690400	1954900	4.4822	0.241925
Protein ECT2	Q07139	Ect2	103.13	10000	10000	10000	770090	10000	4389400	10000	10000	20000	4.4389	0.51633
Phosphomannomutase 2	Q9Z2M7	Pmm2	27.656	817290	749910	912000	3069000	3620600	2533000	3230700	6978000	14413000	4.43752	0.103145
Acid trehalase-like protein 1	Q8BP56	Athl1	76.487	10000	1081300	1332900	1233200	2003800	5383900	10000	9121300	3727700	4.42865	0.121413
Nesprin-1	Q6ZWR6	Syne1	1009.9	15248000	21205000	10000	10484000	10798000	11688000	3058000	219610000	10159000	4.35066	0.439367
Alpha-actinin-4	P57780	Actn4	104.98	39655000	71866000	144120000	86355000	99813000	108800000	20080000	1462100000	159300000	4.32775	0.390979
Ubiquitin-conjugating enzyme E2 G1;Ubiquitin-conjugating enzyme E2 G1, N-terminally processed	P62254	Ube2g1	19.509	6038100	6224000	9967400	5736900	4791500	4666900	979800	133610000	7071800	4.3229	0.454466
Delta(3,5)-Delta(2,4)-dienoyl-CoA isomerase, mitochondrial	O35459	Ech1	36.118	13402000	12044000	5895300	13340000	25787000	15472000	61947000	125670000	10890000	4.29291	0.174047
3-ketoacyl-CoA thiolase A, peroxisomal	Q921H8	Acaa1a	43.953	6818500	19495000	16556000	21027000	18365000	227110000	15366000	45436000	32123600	4.23686	0.295009
Peroxiredoxin-5, mitochondrial	P99029	Prdx5	21.897	768120000	1254200000	1156200000	1073200000	1099700000	1082700000	417590000	18861000000	991650000	4.22467	0.428305
Cytidine deaminase	P56389	Cda	16.131	10000	547200	10000	1615800	488250	4020400	10000	2205300	4729200	4.19721	0.159473
Cytochrome b-c1 complex subunit 1, mitochondrial	Q9CZ13	Uqcrc1	52.851	12115000	17326000	21979000	42862000	24918000	192210000	13412000	50954000	209720000	4.16804	0.167646
Formimidoyltransferase-cyclodeaminase;Glutamate formimidoyltransferase;Formimidoyltetrahydrofolate cyclodeaminase	Q91XD4	Ftcd	58.938	311050	10000	1030500	8999400	2020600	10000	3293400	38300000	10258000	4.16441	0.354624
Calmodulin-3	P0DP28;P0DP27;P0DP26		16.837	1345200	10000	10000	1086500	10000	10000	4358600	4778300	3453900	4.11496	0.16382
Trans-1,2-dihydrobenzene-1,2-diol dehydrogenase	Q9DBB8	Dhdh	36.3	202800	2247100	1252500	3009300	1397300	2559800	7269900	21098000	1147800	3.98979	0.281969
Small ubiquitin-related modifier 3	Q9Z172	Sumo3	12.43	1326600	14650000	15808000	18930000	16530000	10834000	5620300	20858000	198820000	3.98563	0.400306
Ribonuclease 4	Q9JJH1	Rnase4	17.024	10000	10000	10000	3981500	10000	3200700	1002100	6705200	9020500	3.97627	0.201935
COP9 signalosome complex subunit 5	O35864	Cops5	37.548	7712600	11825000	20560000	11316000	202610000	10257000	4028100	20548000	17853000	3.97243	0.405348
SEC14-like protein 4	Q8R0F9	Sec14l4	46.053	10000	10000	10000	1219300	2459500	10000	10000	1562600	2155900	3.96894	0.196156
Proline synthase co-transcribed bacterial homolog protein	Q9Z2Y8	Prosc	30.048	2840800	5360400	10000	10000	801180	6599700	8670800	18360000	6245800	3.9583	0.120795
Carboxypeptidase Q	Q9WVJ3	Cpq	51.813	2183100	1105700	1023600	10000	3727600	2679600	2277400	12175000	473630	3.9484	0.217656
Sarcosine dehydrogenase, mitochondrial	Q99LB7	Sardh	101.68	3091500	800260	7576000	12193000	14087000	4913200	12553000	69203000	15467000	3.92965	0.236212
Electron transfer flavoprotein-ubiquinone oxidoreductase, mitochondrial	Q921G7	Etfdh	68.09	15866000	8974000	6949500	13283000	16268000	9128700	39895000	139480000	14053000	3.88396	0.281456
Ethanolamine-phosphate phospho-lyase	Q8BWU8	Etnppl	55.496	28832000	42398000	29764000	289290000	65880000	603710000	13525000	1161100000	44258000	3.87097	0.31775
Tropomyosin alpha-3 chain;Tropomyosin alpha-1 chain	P21107;P58771	Tpm3;Tpm1	32.994	47503000	37078000	23502000	62344000	624310000	53922000	15212000	77292000	51439000	3.85937	0.383487
Acyl-CoA synthetase family member 2, mitochondrial	Q8VCW8	Acsf2	67.95	10000	1251200	10000	6113600	9988200	3703600	2915300	7847300	11050000	3.84621	0.0523192
Galectin-9	O08573	Lgals9	40.035	19416000	28586000	54864000	45773000	546100000	17293000	13170000	84204000	53605000	3.84487	0.390331
NSFL1 cofactor p47	Q9CZ44	Nsfl1c	40.709	22876000	60050000	43390000	52660000	46004000	26639000	15660000	725510000	36462000	3.80062	0.452983
Polymerase delta-interacting protein 3	Q8BG81	Poldip3	46.132	10000	10000	10000	1157100	10000	10000	10000	10000	5581900	3.78866	0.541118
Alpha-methylacyl-CoA racemase	O09174	Amacr	41.704	8518000	7107000	14700000	20597000	10773000	17520000	167810000	35525000	8071400	3.76575	0.341667
Peflin	Q8BFY6	Pef1	29.227	10000	10000	10000	635110	1430200	1272000	10000	10000	379570	3.73084	0.264149
Glutathione S-transferase omega-1	O09131	Gsto1	27.497	886630	1039500	4943300	4864900	6697600	1263400	10082000	29723000	6281700	3.68476	0.208304
Plectin	Q9QXS1	Plec	534.18	10000	10000	10000	543090	10000	2588700	10000	10000	20000	3.68347	0.53933
Enhancer of rudimentary homolog	P84089	Erh	12.259	10000	10000	10000	1376800	3362200	10000	1151400	10000	1927400	3.67415	0.265536
Coiled-coil domain-containing protein 58	Q8R3Q6	Ccdc58	16.665	1270500	10000	10000	876420	10000	10000	4312400	3111500	2481900	3.66448	0.196958
Probable carboxypeptidase PM20D1	Q8C165	Pm20d1	55.662	500090	10000	3232700	6133900	1115300	12810000	6014300	24803000	468790	3.66207	0.25242
Na(+)/H(+) exchange regulatory cofactor NHE-RF3	Q9JIL4	Pdzk1	56.498	151750000	342060000	341530000	287870000	292720000	267320000	99387000	4252100000	222652900	3.65679	0.442163
Dihydropteridine reductase	Q8BVI4	Qdpr	25.57	98449000	127670000	619610000	120720000	68180000	52046000	109000000	3407100000	775720000	3.65217	0.415443
Hydroxyacid-oxoacid transhydrogenase, mitochondrial	Q8R0N6	Adhfe1	49.937	2329700	3116100	3614200	2210900	7223400	10030000	6799400	21494000	5885100	3.6506	0.0572077
Apolipoprotein E	P08226	Apoe	35.866	5634100	10000	10000	16020000	4472500	3198300	20139000	43969000	25792000	3.60138	0.167178
G-rich sequence factor 1	Q8C5Q4	Grsf1	53.076	10000	971930	441950	4187900	9952700	4061800	10000	5933100	5299500	3.60058	0.110497
Annexin A6	P14824	Anxa6	75.884	10000	10000	364860	2233600	895080	10000	10000	8576700	2277700	3.59585	0.397213
Calponin-1	Q08091	Cnn1	33.355	10000	14247000	34036000	861330	37599000	178110000	3765300	10000	1179600	3.59136	0.445772
Heterogeneous nuclear ribonucleoprotein A3	Q8BG05	Hnrnpa3	39.652	336530000	776950000	557480000	613590000	975370000	1124900000	178670000	1754700000	6161674100	3.57018	0.262778
60S ribosomal protein L10a	P53026	Rpl10a	24.916	2111800	10000	10000	4374600	10000	10000	9309500	17526000	2162200	3.5679	0.325802
Carboxylesterase 3A	Q63880	Ces3a	63.317	45968000	20247000	54624000	20384000	44257000	20303000	372110000	159020000	33451810	3.56396	0.270395
Asialoglycoprotein receptor 1	P34927	Asgr1	32.591	3579600	10000	6279800	1711800	2730600	1212500	19524000	22344000	5639700	3.55409	0.194561
Desmoplakin	E9Q557	Dsp	332.91	2616700	12117000	1037700	1583300	595020	1337300	3052600	2309200	69624000	3.5457	0.500587
Leucine-rich repeat-containing protein 59	Q922Q8	Lrrc59	34.877	5933800	10000	3772900	10000	10000	10000	2152400	34755000	6006500	3.53122	0.446415
Heterogeneous nuclear ribonucleoprotein H;Heterogeneous nuclear ribonucleoprotein H, N-terminally processed	O35737	Hnrnph1	49.199	19964000	22437000	47789000	36005000	27349000	297100000	132710000	67467000	32174000	3.52978	0.204862
Bifunctional ATP-dependent dihydroxyacetone kinase/FAD-AMP lyase (cyclizing);ATP-dependent dihydroxyacetone kinase;FAD-AMP lyase (cyclizing)	Q8VC30	Dak	59.69	10000	10000	3175500	1152900	10000	10000	3402600	10492000	5266200	3.5288	0.271466
ATP synthase F(0) complex subunit B1, mitochondrial	Q9CQQ7	Atp5f1	28.948	10000	10000	501830	10000	10000	230820	529070	625840	948660	3.52653	0.159131
6-pyruvoyl tetrahydrobiopterin synthase	Q9R1Z7	Pts	16.188	10000	10000	10000	1965400	10000	10000	1697000	4171900	2903200	3.52495	0.255872
Serpin B6	Q60854	Serpinb6	42.598	4007100	500360	749790	2466800	6992300	311120	4169500	14485000	7812800	3.49772	0.122278
Glycine dehydrogenase (decarboxylating), mitochondrial	Q91W43	Gldc	113.27	650460000	1229500000	1033900000	1240400000	943470000	12141000000	92939000	1157400000	3819110000	3.49596	0.337315
Ran-specific GTPase-activating protein	P34022	Ranbp1	23.596	40223000	112000000	87263000	106940000	49554000	74665000	205310000	1055100000	127600000	3.49218	0.350885
Sorcin	Q6P069	Sri	21.627	562560	10000	10000	1487200	1142900	777860	869570	3998900	2230000	3.4861	0.131312
Splicing factor U2AF 65 kDa subunit	P26369	U2af2	53.516	5150300	9388300	13364000	10817000	11046000	111310000	2998500	15566000	24743200	3.42284	0.333248
Exosome complex exonuclease RRP42	Q9D0M0	Exosc7	31.825	5251700	16273000	3833900	14183000	599760	136210000	3493900	22475000	5998600	3.41468	0.444891
Alpha-soluble NSF attachment protein	Q9DB05	Napa	33.189	7200100	12169000	13606000	11978000	7409300	4684700	864660	21272000	157020000	3.40356	0.451939
Glutathione peroxidase 3	P46412	Gpx3	25.424	11155000	14752000	19042000	22027000	22057000	11635000	7880000	25228000	216820000	3.38772	0.409465
Integrin beta-1	P09055	Itgb1	88.231	10000	1768800	10000	10000	10000	10000	4388100	2531200	654500	3.37727	0.338889
Coiled-coil-helix-coiled-coil-helix domain-containing protein 2	Q9D1L0	Chchd2	15.661	1610300	10000	10000	10000	10000	10000	10000	2933100	3959500	3.37626	0.377175
Long-chain specific acyl-CoA dehydrogenase, mitochondrial	P51174	Acadl	47.907	56273000	75990000	31434000	62952000	79007000	118120000	136330000	476780000	132030000	3.32591	0.156086
Adenosine kinase	P55264	Adk	40.148	171660000	290420000	339770000	271150000	2113100000	172550000	84406000	500000000	1558151200	3.30155	0.220279
Receptor expression-enhancing protein 6	Q9JM62	Reep6	22.204	3060100	10000	10000	2681900	10000	10000	8363300	14697000	594160	3.28698	0.368138
Kynureninase	Q9CXF0	Kynu	52.325	19836000	27266000	39460000	23750000	173910000	18263000	204510000	42978000	11983000	3.27539	0.220283
15 kDa selenoprotein	Q9ERR7	2020-09-15	17.806	8936300	33556000	42826000	35637000	21547000	24276000	9274300	418010000	21797000	3.2733	0.473322
Cob(I)yrinic acid a,c-diamide adenosyltransferase, mitochondrial	Q9D273	Mmab	26.273	1670400	2403700	10000	10000	1337600	10000	10000	5922400	9429500	3.26509	0.324054
Transgelin-2	Q9WVA4	Tagln2	22.395	139710000	53718000	52083000	93404000	377410000	31937000	9758000	49483000	904620000	3.24142	0.36286
Drebrin-like protein	Q62418	Dbnl	48.699	51474000	106140000	122120000	105870000	90813000	85314000	24706000	1306100000	54040000	3.2385	0.469741
Nucleoside diphosphate kinase B	Q01768	Nme2	17.363	149260000	178620000	91170000	223880000	1158100000	126870000	814910000	293290000	209210000	3.23815	0.158017
Thioredoxin-like protein 1	Q8CDN6	Txnl1	32.237	52344000	107880000	115860000	131760000	118170000	61006000	41795000	178880000	1250110000	3.23646	0.414103
NADH dehydrogenase [ubiquinone] 1 alpha subcomplex subunit 2	Q9CQ75	Ndufa2	10.916	2797600	10000	2305600	1827100	3554100	3924200	2194700	5319400	13057000	3.23322	0.128642
Fatty acid-binding protein, intestinal	P55050	Fabp2	15.126	28983000	42206000	24719000	45779000	30608000	29577000	25129000	75486000	409920000	3.22243	0.383084
NADH dehydrogenase [ubiquinone] iron-sulfur protein 3, mitochondrial	Q9DCT2	Ndufs3	30.149	1477000	1478200	1368200	1192600	10000	10000	2392200	15703000	4099600	3.22187	0.385473
Heterogeneous nuclear ribonucleoprotein A/B	Q99020	Hnrnpab	30.831	133160000	235770000	240730000	249730000	1618100000	181570000	59806000	379280000	1215265000	3.21532	0.215278
Secernin-3	Q3TMH2	Scrn3	47.661	9580500	15838000	14952000	16205000	12554000	29937000	111610000	49297000	22304000	3.19152	0.166774
NADH dehydrogenase [ubiquinone] 1 alpha subcomplex subunit 7	Q9Z1P6	Ndufa7	12.575	10000	10000	10000	966880	1467400	10000	900190	10000	1582600	3.18609	0.254908
Protein CREG1	O88668	Creg1	24.452	4563200	10000	10000	10000	1972200	2309300	2434600	9705200	1829300	3.17872	0.249063
SH3 domain-binding glutamic acid-rich-like protein 2	Q8BG73	Sh3bgrl2	12.255	10000	10000	1238000	988120	4081500	10000	10000	3473800	1292700	3.15851	0.269816
Palmitoyl-protein thioesterase 1	O88531	Ppt1	34.49	2103000	2160900	10000	10000	10000	1759000	2294200	11040000	1741100	3.1456	0.34755
Major urinary protein 17	B5X0G2	Mup17	20.638	165030000	161890000	186450000	371000000	116940000	62525000	124650000	3110000000	51848000	3.13531	0.513909
Ras-related protein Rab-1A;Ras-related protein Rab-1B;Ras-related protein Rab-13;Ras-related protein Rab-8B;Ras-related protein Rab-8A;Ras-related protein Rab-15	P62821;Q9D1G1;Q9DD03;P61028;P55258;Q8K386	Rab1A;Rab1b;Rab13;Rab8b;Rab8a;Rab15	22.677	10000	10000	349770	2795200	10000	1339500	2914500	8072500	20000	3.12332	0.381472
Bifunctional epoxide hydrolase 2;Cytosolic epoxide hydrolase 2;Lipid-phosphate phosphatase	P34914	Ephx2	62.515	24524000	47273000	74305000	57157000	554610000	46639000	22730000	118260000	51244000	3.12304	0.375613
Ubiquitin-like-conjugating enzyme ATG3	Q9CPX6	Atg3	35.796	10000	10000	10000	2072400	1903500	10000	10000	2785300	3372300	3.075	0.269751
Malate dehydrogenase, cytoplasmic	P14152	Mdh1	36.511	40932000	92359000	88525000	87732000	775210000	30195000	55228000	241620000	84415000	3.06684	0.346387
2-oxoglutarate dehydrogenase, mitochondrial	Q60597	Ogdh	116.45	10746000	20748000	41363000	31869000	31619000	262710000	6429200	64160000	35183000	3.05637	0.344719
Haptoglobin;Haptoglobin alpha chain;Haptoglobin beta chain	Q61646	Hp	38.752	10658000	24268000	98675000	483810000	34232000	99643000	67206000	2070100000	81143000	3.04798	0.517653
Plakophilin-1	P97350	Pkp1	80.895	10000	1389500	10000	10000	10000	10000	10000	2234600	3143100	3.04766	0.404763
Ubiquitin-conjugating enzyme E2 variant 2	Q9D2M8	Ube2v2	16.367	2391800	10000	10000	10000	1746700	1295400	10000	4470000	1594100	3.01138	0.253219
Disks large homolog 1	Q811D0	Dlg1	100.12	983540	845830	10000	10000	10000	792970	387680	4544300	1215100	3.00645	0.361909
Ubiquitin-conjugating enzyme E2 variant 1	Q9CZY3	Ube2v1	16.355	8530500	24203000	3701500	11553000	14533000	133610000	4336200	12446000	14670000	2.994	0.42182
Cytochrome c oxidase subunit 4 isoform 1, mitochondrial	P19783	Cox4i1	19.53	5167500	10000	10000	7465800	10000	1568100	16122000	20053000	9559300	2.99131	0.226207
Maleylacetoacetate isomerase	Q9WVL0	Gstz1	24.275	325070	10000	9410800	4672300	10000	2073500	8672100	29384000	13534000	2.97811	0.291761
S-adenosylmethionine synthase isoform type-2	Q3THS6	Mat2a	43.688	2125700	14173000	9840900	11513000	104110000	10917000	3136100	2803000	16376000	2.91809	0.439533
Serine/threonine-protein phosphatase 5	Q60676	Ppp5c	56.876	16820000	20756000	43794000	41057000	31904000	362310000	8202500	37499000	6099100	2.91449	0.476872
Destrin	Q9R0P5	Dstn	18.521	136330000	138970000	134360000	180800000	135040000	150300000	71435000	1658100000	134890000	2.91266	0.444672
Uricase	P25688	Uox	35.039	71773000	31342000	47150000	992810000	59538000	35050000	106600000	3863100000	55305000	2.88317	0.562843
ES1 protein homolog, mitochondrial	Q9D172	D10Jhu81e	28.09	10056000	4540200	7737500	17416000	8622900	19006000	21238000	60383000	33772000	2.87845	0.11481
Ferritin heavy chain;Ferritin heavy chain, N-terminally processed	P09528	Fth1	21.066	14044000	15870000	11573000	20852000	26900000	19265000	39224000	101370000	36300000	2.86253	0.125152
Translocon-associated protein subunit alpha	Q9CY50	Ssr1	32.065	1978900	10000	10000	10000	10000	10000	1192300	5953300	20000	2.86151	0.518641
NADH dehydrogenase [ubiquinone] 1 beta subcomplex subunit 10	Q9DCS9	Ndufb10	21.024	948750	899210	1013300	4090900	10000	1227000	9443400	13299000	778270	2.84892	0.339558
Choline dehydrogenase, mitochondrial	Q8BJ64	Chdh	66.414	50249000	124070000	101250000	120830000	80108000	1042100000	49272000	156080000	82190000	2.84511	0.427119
Acyl-coenzyme A synthetase ACSM1, mitochondrial	Q91VA0	Acsm1	64.76	7298800	101000000	14414000	22338000	29192000	277510000	20472000	80947000	100016000	2.80253	0.281865
Cysteine and glycine-rich protein 3	P50462	Csrp3	20.895	3774800	10000	1582200	10000	1596700	4653400	815040	2758700	9002700	2.80105	0.227699
Polyadenylate-binding protein 2	Q8CCS6	Pabpn1	32.296	780460	1837900	2446900	1448600	5394200	6015200	473590	6316000	4598100	2.79983	0.0505952
DEP domain-containing mTOR-interacting protein	Q570Y9	Deptor	46.119	1674000	3272600	1534100	10000	3404100	2228200	825510	5953700	10216000	2.78891	0.182858
Probable imidazolonepropionase	Q9DBA8	Amdhd1	46.488	48386000	94666000	123070000	118770000	53346000	1011100000	39087000	154500000	81272000	2.78375	0.445683
Interferon-activable protein 204	P0DOV2		69.437	10000	10000	10000	1239500	842520	10000	10000	10000	3530100	2.7744	0.513731
Inorganic pyrophosphatase	Q9D819	Ppa1	32.667	135730000	198370000	202630000	326570000	2083100000	212340000	100270000	496080000	87767000	2.76109	0.40728
Alpha-aminoadipic semialdehyde dehydrogenase	Q9DBF1	Aldh7a1	58.861	3279700000	4541900000	3363600000	3868800000	3722800000	25281000000	14921000000	6168600000	1679592000	2.75132	0.224883
Sorbitol dehydrogenase	Q64442	Sord	38.249	1797500000	2332000000	2383700000	1803900000	2450900000	18321000000	1239900000	4936300000	1543749000	2.74056	0.355182
Succinate dehydrogenase [ubiquinone] flavoprotein subunit, mitochondrial	Q8K2B3	Sdha	72.585	2010200000	4485400000	4196900000	3678400000	37481000000	2934300000	884770000	4934300000	2619209000	2.71958	0.460039
Argininosuccinate synthase	P16460	Ass1	46.584	5075200	114610000	69707000	131890000	20813000	10349000	9971800	1011000000	39356000	2.71783	0.561081
Dynein light chain 2, cytoplasmic	Q9D0M5	Dynll2	10.35	12137000	15767000	24577000	5872900	5212600	124110000	5477700	30329000	33003000	2.71629	0.351761
Cystathionine gamma-lyase	Q8VCN5	Cth	43.567	72714000	499710000	94350000	248090000	106940000	69604000	74364000	2783100000	66019600	2.71081	0.54757
Osteoclast-stimulating factor 1	Q62422	Ostf1	23.782	27267000	55843000	76886000	59376000	541100000	66179000	5864200	46514000	80690000	2.69988	0.435348
Hypoxanthine-guanine phosphoribosyltransferase	P00493	Hprt1	24.57	102570000	213630000	170460000	166530000	914710000	115350000	274810000	116090000	781110000	2.697	0.196276
Palladin	Q9ET54	Palld	152.13	7067700	11669000	26978000	18905000	7949900	10638000	643540	186010000	12302000	2.69322	0.522481
L-gulonolactone oxidase	P58710	Gulo	50.478	10000	1628400	10000	1348700	10000	10000	1843000	4526000	3688600	2.68996	0.294197
Peptidyl-prolyl cis-trans isomerase A;Peptidyl-prolyl cis-trans isomerase A, N-terminally processed	P17742	Ppia	17.971	1088300000	1696600000	1369900000	1350600000	13981000000	995120000	406340000	2115800000	940650000	2.67939	0.457078
Apolipoprotein A-I;Proapolipoprotein A-I;Truncated apolipoprotein A-I	Q00623	Apoa1	30.615	10000	2788700	10000	23610000	10000	794400	18374000	26763000	42024000	2.66373	0.323266
Beta-arrestin-2	Q91YI4	Arrb2	46.313	10000	10000	10000	1092300	10000	1345300	10000	10000	2357700	2.66096	0.457327
Complement component C8 gamma chain	Q8VCG4	C8g	22.508	112040000	207690000	126960000	130700000	113220000	85674000	67153000	1549100000	100560000	2.6543	0.494245
Carbonic anhydrase 5A, mitochondrial	P23589	Ca5a	34.072	39065000	110900000	79403000	55477000	59883000	82062000	20574000	118280000	663020000	2.65076	0.417085
Cystathionine beta-synthase	Q91WT9	Cbs	61.543	138780000	364650000	311840000	511650000	406230000	454870000	81442000	3337100000	105330800	2.6437	0.465134
Gamma-soluble NSF attachment protein	Q9CWZ7	Napg	34.732	7456600	21633000	8123100	18376000	153610000	8968300	1040500	8699000	11043600	2.63883	0.516671
Cytochrome b5 type B	Q9CQX2	Cyb5b	16.318	12703000	10026000	3135700	3121400	12218000	4165800	21342000	37263000	20400000	2.63268	0.116316
Lysine-specific demethylase 5D;Lysine-specific demethylase 5C	Q62240;P41230	Kdm5d;Kdm5c	177.02	10000	19152000	10000	10000	10000	63014000	10000	10000	20000	2.63013	0.615859
Protein NipSnap homolog 1	O55125	Nipsnap1	33.363	4355000	595060	2858300	3314100	4168400	2654400	9460500	19883000	20000	2.60276	0.307343
Clathrin light chain B	Q6IRU5	Cltb	25.171	1414100	3455800	10000	10000	10000	2372000	10000	4875900	8632300	2.60131	0.356996
Acyl-coenzyme A synthetase ACSM5, mitochondrial	Q8BGA8	Acsm5	64.328	10000	1686700	10000	10000	10000	10000	331950	10000	5203500	2.59356	0.592151
Protein FAM136A	Q9CR98	Fam136a	15.674	1436400	10000	10000	2457900	2378000	10000	1660800	5829800	2794300	2.59007	0.235488
Hsp90 co-chaperone Cdc37;Hsp90 co-chaperone Cdc37, N-terminally processed	Q61081	Cdc37	44.593	18203000	21470000	35050000	45386000	24326000	22676000	2567700	296410000	40615100	2.57496	0.475476
Carbonyl reductase [NADPH] 1	P48758	Cbr1	30.641	10000	648810	10000	11266000	5575000	1832400	5147600	19033000	6391500	2.5458	0.302601
Proteasome subunit alpha type-5	Q9Z2U1	Psma5	26.411	65502000	127860000	94263000	103170000	110220000	62549000	56922000	184700000	828110000	2.54354	0.395799
UDP-glucuronosyltransferase 1-1;UDP-glucuronosyltransferase 1-9;UDP-glucuronosyltransferase 1-7C;UDP-glucuronosyltransferase 1-6;UDP-glucuronosyltransferase 1-2	Q63886;Q62452;Q6ZQM8;Q64435;P70691	Ugt1a1;Ugt1a9;Ugt1a7c;Ugt1a6;Ugt1a2	60.047	1553200	10000	2452300	959390	577000	1357700	10000	11912000	1951200	2.54203	0.476326
Phospholipase B-like 1;Phospholipase B-like 1 chain A;Phospholipase B-like 1 chain B;Phospholipase B-like 1 chain C	Q8VCI0	Plbd1	62.998	4620800	10000	10000	2437400	9807900	2597700	4169500	5294000	566140	2.5357	0.218197
Thiosulfate sulfurtransferase	P52196	Tst	33.466	5946700	5984200	5475000	12865000	15555000	3580100	16628000	49832000	9993800	2.52623	0.250883
Exosome complex component RRP4	Q8VBV3	Exosc2	32.631	10000	10000	3593800	2834600	3862200	7983100	10000	2742800	5686700	2.51657	0.20139
MICOS complex subunit Mic19	Q9CRB9	Chchd3	26.334	1572500	733580	3233400	2065900	10000	10000	7810800	14625000	1289500	2.49774	0.413675
StAR-related lipid transfer protein 5	Q9EPQ7	Stard5	23.922	7169300	19994000	4981800	17649000	5833600	19275000	86610000	26715000	16966000	2.49667	0.296616
Transketolase	P40142	Tkt	67.63	295180000	386630000	409920000	337540000	321970000	261600000	2685100000	946280000	242555500	2.49498	0.347099
Mitochondrial peptide methionine sulfoxide reductase	Q9D6Y7	Msra	25.988	884940000	1992900000	1693300000	1410900000	1739200000	1593200000	602140000	3170700000	11516557900	2.49036	0.358214
Translin	Q62348	Tsn	26.201	10000	10000	2248800	10000	10000	548520	10000	5655300	845340	2.48171	0.540364
Mitochondrial amidoxime reducing component 2	Q922Q1	2020-03-02	38.194	7878900	2800900	4436400	13754000	1609400	5951900	13538000	63096000	4702500	2.46338	0.450236
Ornithine carbamoyltransferase, mitochondrial	P11725	Otc	39.764	1279200000	1882300000	1624500000	14410000000	1992400000	1351900000	9632100000	35681000000	10181030000	2.45211	0.39162
Calreticulin	P14211	Calr	47.994	180260000	2899100000	397430000	525980000	613890000	266560000	1232100000	9412100000	647356000	2.43272	0.509493
Desmoglein-1-beta;Desmoglein-1-alpha;Desmoglein-1-gamma	Q7TSF1;Q61495;Q7TSF0	Dsg1b;Dsg1a;Dsg1c	114.45	6136500	1027100	10000	10000	912860	1053900	2243300	1894500	15597900	2.41689	0.485129
D-dopachrome decarboxylase	O35215	Ddt	13.077	57380000	36340000	14138000	69242000	42092000	46473000	153560000	236030000	53195000	2.40023	0.20978
Galectin-1	P16045	Lgals1	14.866	33855000	84840000	51557000	68784000	65557000	93483000	248510000	170320000	132030000	2.37588	0.064516
Microtubule-associated protein RP/EB family member 1	Q61166	Mapre1	30.016	10000	2584900	3025300	1454000	1955800	3145800	10000	2529900	13236000	2.36097	0.40263
Succinyl-CoA ligase [GDP-forming] subunit beta, mitochondrial	Q9Z2I8	Suclg2	46.839	10000	10000	3441500	10000	10000	10000	2333500	4328700	3528900	2.35313	0.381603
Methylglutaconyl-CoA hydratase, mitochondrial	Q9JLZ3	Auh	33.395	3264000	2201500	2798600	6080200	6264100	6446200	5241600	21156000	3048800	2.35113	0.237169
Arylsulfatase B	P50429	Arsb	59.646	1404700	10000	10000	1733200	2594600	1716400	1679400	3257200	20000	2.34779	0.191227
Tubulin beta-4B chain;Tubulin beta-4A chain	P68372;Q9D6F9	Tubb4b;Tubb4a	49.83	10000	10000	598190	1917600	2719600	10000	534610	1639800	2499200	2.33559	0.278574
Malonyl-CoA-acyl carrier protein transacylase, mitochondrial	Q8R3F5	Mcat	41.928	2370400	10000	2937500	10000	10000	2713700	10000	10837000	1937700	2.32863	0.480129
2,4-dienoyl-CoA reductase, mitochondrial	Q9CQ62	Decr1	36.213	67212000	23982000	23684000	86160000	58749000	52268000	142260000	297330000	32838000	2.32173	0.283133
Glutathione S-transferase A1;Glutathione S-transferase A1, N-terminally processed;Glutathione S-transferase A2	P13745;P10648	Gsta1;Gsta2	25.608	9010900	150810000	7393900	182270000	20604000	17872000	5881200	45722000	923320000	2.31976	0.597268
Omega-amidase NIT2	Q9JHW2	Nit2	30.501	18715000	20674000	13958000	32612000	25735000	27014000	33832000	143090000	19288000	2.317	0.326095
Probable D-lactate dehydrogenase, mitochondrial	Q7TNG8	Ldhd	51.847	61000000	8454300	21726000	21739000	18354000	18708000	12779000	28655000	248320000	2.3154	0.505328
ATP synthase subunit beta, mitochondrial	P56480	Atp5b	56.3	23345000	10550000	42786000	61236000	36944000	23793000	72384000	211820000	51317700	2.29853	0.298682
Proteasome subunit beta type-3	Q9R1P1	Psmb3	22.965	29326000	70978000	39589000	48923000	363010000	35213000	17667000	104490000	21152000	2.29443	0.440795
PCTP-like protein	Q9JMD3	Stard10	32.951	59624000	152020000	100720000	105560000	748210000	106340000	48008000	219540000	74346200	2.29026	0.395538
Heterogeneous nuclear ribonucleoprotein A0	Q9CX86	Hnrnpa0	30.53	10000	20099000	10407000	12344000	37342000	12154000	12537000	19550000	38115000	2.23421	0.12107
Short-chain specific acyl-CoA dehydrogenase, mitochondrial	Q07417	Acads	44.889	3068500	10000	1963900	6137400	531830	1771400	5772800	21754000	1320100	2.22903	0.484727
Protein PRRC2A	Q7TSC1	Prrc2a	229.2	10000	10000	1953300	10000	10000	3034900	10000	10000	2459000	2.22817	0.51023
Serine/threonine-protein phosphatase PP1-beta catalytic subunit	P62141	Ppp1cb	37.186	13368000	20629000	18979000	28838000	14435000	15003000	4466100	47454000	146020000	2.22337	0.428768
Ubiquitin fusion degradation protein 1 homolog	P70362	Ufd1l	34.481	11533000	9933500	8541700	28045000	4579200	141910000	6297400	4057600	3847500	2.21441	0.591829
S-methylmethionine--homocysteine S-methyltransferase BHMT2	Q91WS4	Bhmt2	39.871	1081100	10000	10000	10000	1278600	10000	10000	1753300	20000	2.21179	0.511344
Actin, cytoplasmic 1;Actin, cytoplasmic 1, N-terminally processed	P60710	Actb	41.736	206120000	255740000	345090000	459980000	270750000	1619100000	196270000	841570000	555576000	2.1995	0.239846
Septin-7	O55131	2020-09-07	50.549	26706000	23418000	35584000	34848000	205310000	44577000	6259600	42087000	32495030	2.19469	0.401055
m7GpppX diphosphatase	Q9DAR7	Dcps	38.988	10000	10000	1717100	10000	739490	10000	10000	2694700	1314500	2.18359	0.471373
SEC14-like protein 2	Q99J08	Sec14l2	46.3	3893500	1172500	5617300	7649200	1402000	10000	8451500	33325000	6608200	2.17305	0.465331
Protein phosphatase 1B	P36993	Ppm1b	42.795	24436000	57463000	76250000	35285000	38154000	43178000	7839000	69898000	366220000	2.17248	0.47746
Ubiquitin-conjugating enzyme E2 N	P61089	Ube2n	17.138	20407000	47139000	24236000	26136000	221810000	20024000	8059700	30572000	38663000	2.16509	0.474662
Retinol-binding protein 4	Q00724	Rbp4	23.206	3536200	4894600	3485800	5498000	3800600	3808500	10647000	23550000	5065800	2.15322	0.280099
Heterogeneous nuclear ribonucleoprotein U	Q8VEK3	Hnrnpu	87.917	1897000	12518000	18182000	20326000	103410000	15270000	820790	14878000	6825900	2.13449	0.513797
60S ribosomal protein L12	P35979	Rpl12	17.804	525900000	1099200000	612900000	518670000	585340000	5348100000	304600000	717200000	395210000	2.13314	0.504078
Fumarylacetoacetase	P35505	Fah	46.175	741230000	897840000	920700000	960030000	728570000	787970000	4910100000	2236000000	722094000	2.13302	0.314898
Eukaryotic translation initiation factor 5	P59325	Eif5	48.968	10000	10000	10000	2281200	3557800	1017300	424390	10000	1132000	2.12582	0.473629
Electron transfer flavoprotein subunit alpha, mitochondrial	Q99LC5	Etfa	35.009	41257000	39918000	43109000	64383000	63828000	44460000	103600000	232390000	54916000	2.11672	0.224948
ADP-ribosylation factor GTPase-activating protein 2	Q99K28	Arfgap2	56.598	615060	671300	542290	630850	10000	10000	10000	1107300	5337100	2.10592	0.579696
Cathepsin D	P18242	Ctsd	44.953	2908200	10000	10000	7637400	5019000	4378400	3685600	12558000	2077100	2.09874	0.301225
Regulator of microtubule dynamics protein 3	Q3UJU9	Rmdn3	52.028	10000	10000	3256500	797460	629840	572410	10000	2495200	6971700	2.09706	0.507575
2-hydroxyacyl-CoA lyase 1	Q9QXE0	Hacl1	63.66	1884500000	2227300000	2490000000	1759500000	17111000000	1575000000	436090000	1786700000	942746600	2.09073	0.549304
Cytochrome P450 2F2	P33267	Cyp2f2	55.948	10000	10000	10000	4322900	419010	10000	2236400	8686400	20000	2.08997	0.590138
28S ribosomal protein S28, mitochondrial	Q9CY16	Mrps28	20.52	707260	841570	1196000	4411200	1233800	3001800	3168500	5992900	5240600	2.08357	0.16086
Ketohexokinase	P97328	Khk	32.75	24672000	43332000	50627000	27754000	39314000	50869000	46418000	200990000	42282000	2.07602	0.309278
Fibroblast growth factor 1	P61148	Fgf1	17.417	10000	421870	539610	320870	301830	336530	10000	1495000	1208700	2.07502	0.342202
Methylosome protein 50	Q99J09	Wdr77	36.942	3037600	10000	1400400	1262900	3887200	1231900	946260	6180400	2498300	2.06539	0.252214
Beta-2-glycoprotein 1	Q01339	Apoh	38.618	25568000	30487000	43350000	35146000	46326000	36765000	112010000	75968000	74608000	2.05529	0.0537175
Insulin-degrading enzyme	Q9JHR7	Ide	117.77	166650000	268430000	335870000	184460000	176500000	1784100000	57882000	317650000	111600000	2.04958	0.521844
Nucleolysin TIAR	P70318	Tial1	43.388	8986600	20250000	24969000	18194000	17813000	6882500	6452900	146100000	6607900	2.03157	0.568733
Exosome complex component CSL4	Q9DAA6	Exosc1	21.423	10000	10000	2816600	10000	10000	10000	10000	2520000	4668200	2.02858	0.571262
Hydroxyacyl-coenzyme A dehydrogenase, mitochondrial	Q61425	Hadh	34.463	67303000	59439000	64534000	671000000	88282000	101860000	1484100000	428480000	74446100	2.01993	0.531764
Polypyrimidine tract-binding protein 1	P17225	Ptbp1	56.477	1733400	1950300	1003800	651100	438520	3334600	499110	5346000	3819680	2.0137	0.268694
ATP synthase subunit O, mitochondrial	Q9DB20	Atp5o	23.363	5938900	6394900	5284900	4172500	3463300	1677200	10553000	26924000	12179000	2.01169	0.314022
2-aminoethanethiol dioxygenase	Q6PDY2	Ado	28.372	8879900	27523000	8082800	21782000	12155000	126110000	3309700	18878000	5030700	1.99776	0.558146
60S ribosomal protein L5	P47962	Rpl5	34.4	3868200	10000	1189900	3159300	3223100	10000	10000	17193000	20000	1.98907	0.614424
Nucleobindin-1	Q02819	Nucb1	53.408	10000	10000	2008800	5138900	10000	1254600	10000	5031900	11514000	1.98898	0.532834
Triosephosphate isomerase	P17751	Tpi1	32.191	2716900000	5524900000	4624200000	4290000000	3234400000	24981000000	8702100000	3914500000	1810103680	1.98844	0.413083
CD2-associated protein	Q9JLQ0	Cd2ap	70.449	10000	10000	559120	880930	948130	10000	10000	10000	2645700	1.98559	0.575181
Beta-hexosaminidase subunit beta	P20060	Hexb	61.115	10000	10000	10000	2826300	2031200	10000	3131800	10000	1878810	1.97789	0.476984
Peroxisomal multifunctional enzyme type 2;(3R)-hydroxyacyl-CoA dehydrogenase;Enoyl-CoA hydratase 2	P51660	Hsd17b4	79.481	154940000	386390000	278700000	432650000	242750000	2202100000	72963000	385360000	189663000	1.97518	0.524258
Myosin-6;Myosin-7	Q02566;Q91Z83	Myh6;Myh7	223.56	8588400	10000	10000	10000	10000	10000	10000	15930000	5279300	1.97153	0.615313
Persulfide dioxygenase ETHE1, mitochondrial	Q9DCM0	Ethe1	27.738	114590000	891510000	114780000	116070000	86948000	105120000	58876000	2721000000	75280000	1.9708	0.644298
78 kDa glucose-regulated protein	P20029	Hspa5	72.421	401680000	744600000	1041400000	849530000	854160000	482850000	4363100000	1114800000	665748000	1.9704	0.404
Carbonic anhydrase 2	P00920	Ca2	29.032	21014000	43202000	407910000	20656000	45945000	368100000	19138000	718010000	61315000	1.96843	0.515282
Protein CDV3	Q4VAA2	Cdv3	29.729	10000	10000	532730	10000	10000	10000	10000	10000	1341500	1.964	0.6872
Lysosomal alpha-glucosidase	P70699	Gaa	106.25	794150	10000	902640	10000	1923900	10000	890990	10000	1374300	1.96142	0.416293
Homogentisate 1,2-dioxygenase	O09173	Hgd	49.959	3180500000	5974000000	7881300000	4837700000	3120000000	41451000000	812570000	5545600000	2470780000	1.95305	0.572666
Charged multivesicular body protein 1a	Q921W0	Chmp1a	21.607	475880	642460	597170	571240	508660	10000	10000	10000	5023000	1.9457	0.642386
Rho GDP-dissociation inhibitor 1	Q99PT1	Arhgdia	23.407	267610000	6581700	6504800	35663000	8087900	14858000	26282000	706310000	11185000	1.93886	0.66877
Actin-related protein 2/3 complex subunit 3	Q9JM76	Arpc3	20.524	15453000	32658000	21717000	16844000	17186000	153010000	9325400	23650000	6195200	1.9325	0.546338
Vimentin	P20152	Vim	53.687	10000	10000	10000	3348100	10000	10000	10000	10000	8082400	1.92354	0.70423
40S ribosomal protein S5;40S ribosomal protein S5, N-terminally processed	P97461	Rps5	22.889	602730	1847900	2042000	2402200	10000	10000	5296400	9916900	1328300	1.92163	0.493226
Tetratricopeptide repeat protein 38	A3KMP2	Ttc38	52.223	28934000	89527000	102150000	86588000	53525000	515010000	16247000	82045000	65560000	1.90726	0.532573
GTP cyclohydrolase 1 feedback regulatory protein	P99025	Gchfr	9.584	34152000	114580000	42622000	19189000	17932000	61908000	14504000	100190000	307020000	1.90575	0.480691
Kynurenine--oxoglutarate transaminase 1	Q8BTY1	Ccbl1	47.563	42962000	128640000	126770000	115660000	47214000	780510000	24259000	95326000	38534000	1.90486	0.592131
Bifunctional glutamate/proline--tRNA ligase;Glutamate--tRNA ligase;Proline--tRNA ligase	Q8CGC7	Eprs	170.08	10000	10000	942310	641500	3749100	10000	10000	10000	20000	1.89504	0.69296
Nucleoporin SEH1	Q8R2U0	Seh1l	39.774	10000	10000	1552800	1810800	1537000	10000	10000	417780	6002500	1.8861	0.598031
Caspase-6;Caspase-6 subunit p18;Caspase-6 subunit p11	O08738	Casp6	31.595	10000	2557600	10000	7387300	4673400	4924800	10000	6686800	7078100	1.87643	0.330855
Aldehyde oxidase 1	O54754	Aox1	146.68	44778000	94447000	54808000	72273000	43474000	77536000	6077200	493710000	3756700	1.8762	0.599548
Enoyl-CoA delta isomerase 1, mitochondrial	P42125	Eci1	32.25	3080500	7236200	4384100	5519000	8917100	3609100	6715600	16999000	11104000	1.87321	0.142311
Glutaredoxin-1	Q9QUH0	Glrx	11.871	3736800	10430000	3928600	3407600	4972300	6229800	9010000	7339300	22675000	1.86863	0.275458
M-phase phosphoprotein 8	Q3TYA6	Mphosph8	97.466	3188900	10000	1542900	10000	10000	10000	10000	11017000	20000	1.86321	0.703193
Insulin-like growth factor-binding protein 2	P47877	Igfbp2	32.846	10000	10000	10000	2174200	4464100	10000	10000	10000	626500	1.85849	0.67822
Ceruloplasmin	Q61147	Cp	121.15	10000	10000	10000	5286300	2434300	523970	2140000	3305400	3898900	1.8513	0.423072
N-acyl-aromatic-L-amino acid amidohydrolase (carboxylate-forming)	Q91XE4	Acy3	35.286	27327000	1856000	1704900	155410000	11915000	7305600	326710000	73803000	10510000	1.84755	0.622988
Sorbin and SH3 domain-containing protein 1	Q62417	Sorbs1	143.07	2282100	6702200	8933100	6863600	9277200	10089000	1141600	22640000	14053870	1.84663	0.247084
Serine/threonine-protein phosphatase PP1-alpha catalytic subunit	P62137	Ppp1ca	37.54	39718000	118930000	94304000	112460000	66393000	285910000	286510000	130190000	74397000	1.84646	0.224258
Cytochrome c oxidase assembly factor 7	Q921H9	Coa7	25.617	7188600	10968000	4906900	13252000	23087000	12720000	4270000	30028000	13353000	1.83851	0.196282
Gamma-butyrobetaine dioxygenase	Q924Y0	Bbox1	44.698	116300000	168300000	1528100000	998210000	190690000	1827100000	601910000	3661000000	147492670	1.8295	0.496877
Methylmalonyl-CoA mutase, mitochondrial	P16332	Mut	82.843	23692000	33286000	33503000	70287000	27422000	246810000	11649000	53717000	26119900	1.81985	0.536006
Vacuolar protein sorting-associated protein 26A	P40336	Vps26a	38.113	10000	10000	617630	10000	373450	10000	609170	10000	466460	1.81472	0.514237
mRNA export factor	Q8C570	Rae1	40.965	10000	10000	10000	1341200	10000	10000	10000	1377200	1691500	1.80788	0.609159
Oxygen-dependent coproporphyrinogen-III oxidase, mitochondrial	P36552	Cpox	49.714	168200000	262250000	168770000	160850000	384530000	246130000	103150000	673330000	294946900	1.79151	0.212522
cAMP-dependent protein kinase type I-alpha regulatory subunit;cAMP-dependent protein kinase type I-alpha regulatory subunit, N-terminally processed	Q9DBC7	Prkar1a	43.185	10000	2058800	4250900	471820	3161800	308700	230490	2627300	8836600	1.78633	0.518943
Prolyl endopeptidase	Q9QUR6	Prep	80.751	1096800	35658000	2145100	24819000	2706200	4557600	3076700	47520000	83537000	1.77527	0.554327
NADH dehydrogenase [ubiquinone] 1 alpha subcomplex subunit 8	Q9DCJ5	Ndufa8	19.992	5601500	17120000	10000	4912200	2713500	677860	10967000	44362000	2071700	1.7593	0.611804
Septin-11	Q8C1B7	2020-09-11	49.694	15390000	14215000	52666000	45592000	169910000	28206000	5311900	53833000	21729000	1.74556	0.513978
Isoamyl acetate-hydrolyzing esterase 1 homolog	Q9DB29	Iah1	27.974	89446000	239120000	142690000	179890000	978610000	187150000	28046000	138220000	88614000	1.7454	0.565166
4-trimethylaminobutyraldehyde dehydrogenase	Q9JLJ2	Aldh9a1	53.514	1185100000	266720000	280830000	253570000	3015100000	236770000	140890000	591190000	347675200	1.74467	0.585675
Protein CutA	Q9CQ89	Cuta	18.865	526480	888050	804100	1035800	1267300	10000	10000	3569300	2236200	1.74354	0.462448
GMP reductase 2	Q99L27	Gmpr2	38.018	159010000	55569000	51278000	30999000	24094000	23143000	7142400	387910000	202820000	1.73851	0.551555
Transgelin	P37804	Tagln	22.576	10000	10000	4116100	7866200	2873100	10000	10000	10000	23174000	1.73814	0.693475
Calpain small subunit 1	O88456	Capns1	28.463	1810600	277330	1279800	3100800	3006800	963130	1264600	4417600	4370900	1.73431	0.265904
Ribosome-recycling factor, mitochondrial	Q9D6S7	Mrrf	29.05	5674000	10000	6054100	1523900	1507400	2001100	10000	13719000	11344000	1.72411	0.510966
Catenin alpha-2	Q61301	Ctnna2	105.28	10000	1399900	10000	10000	10000	1278000	10000	1119600	656500	1.7199	0.568413
Liver carboxylesterase 1	Q8VCC2	Ces1	62.679	23757000	61546000	48783000	24448000	67802000	34758000	35219000	154140000	47736000	1.71398	0.323755
Prostaglandin E synthase 3	Q9R0Q7	Ptges3	18.721	15572000	67052000	29025000	260210000	628610000	42028000	6602400	49512000	67493000	1.7087	0.658183
Acetyl-CoA acetyltransferase, cytosolic	Q8CAY6	Acat2	41.297	286020000	562320000	584970000	459160000	394280000	521370000	1676100000	1089200000	342646700	1.70089	0.298776
39S ribosomal protein L49, mitochondrial	Q9CQ40	Mrpl49	19.133	545510	2582500	459540	568680	10000	10000	10000	4021200	4763400	1.69665	0.596464
Extracellular matrix protein 1	Q61508	Ecm1	62.832	11482000	16744000	12858000	22946000	39584000	31060000	9112300	35308000	20515600	1.69395	0.138021
Exosome complex component RRP41	Q921I9	Exosc4	26.249	5025500	10000	1314700	4528500	9619300	5464800	10000	3219600	4645700	1.68839	0.39638
Heterogeneous nuclear ribonucleoprotein D-like	Q9Z130	Hnrnpdl	33.558	10000	3805300	2225700	10000	5160700	1802800	201520	4394600	1203200	1.68737	0.466631
Ataxin-2	O70305	Atxn2	136.48	3504500	1771700	2352500	2382600	4583400	6922000	10000	6110200	3389900	1.67934	0.267509
Ubiquitin carboxyl-terminal hydrolase isozyme L3;Ubiquitin carboxyl-terminal hydrolase isozyme L4	Q9JKB1;P58321	Uchl3;Uchl4	26.151	2961300	1885300	697160	1762900	4331600	10000	424950	6986200	3569500	1.67762	0.443294
Cleavage and polyadenylation specificity factor subunit 5	Q9CQF3	Nudt21	26.24	13557000	8311700	6514800	13723000	15454000	11282000	7882100	33976000	19540000	1.6745	0.22893
Aconitate hydratase, mitochondrial	Q99KI0	Aco2	85.462	1532200000	2241300000	1984000000	1464400000	1686000000	1108000000	445070000	1964500000	9777513000	1.65952	0.56107
Fructose-bisphosphate aldolase C	P05063	Aldoc	39.394	2482600	4456600	6541200	3005400	2270400	6907500	2358100	16242000	6401600	1.65862	0.39477
Prostaglandin reductase 2	Q8VDQ1	Ptgr2	38.015	1072800	1336100	1259600	1211300	3100700	599790	1604800	1548900	3249800	1.65646	0.205748
Cysteine--tRNA ligase, cytoplasmic	Q9ER72	Cars	94.859	10000	10000	731630	10000	10000	549190	10000	10000	993400	1.65182	0.666505
Peptidyl-prolyl cis-trans isomerase H	Q9D868	Ppih	20.463	241210	3213800	548720	10000	569070	366230	398320	789190	6155900	1.65008	0.663447
Superoxide dismutase [Cu-Zn]	P08228	Sod1	15.942	253240000	168670000	128080000	157370000	148350000	109590000	328850000	760930000	106250000	1.64439	0.451849
Protein SEC13 homolog	Q9D1M0	Sec13	35.565	10000	10000	10000	663530	10000	10000	10000	10000	1382400	1.64077	0.755285
Spermidine synthase	Q64674	Srm	33.995	10000	10000	1985000	1667800	10000	3191900	546820	1162900	2612200	1.63882	0.502109
Intracellular hyaluronan-binding protein 4	Q9JKS5	Habp4	45.924	10000	10000	521250	10000	10000	10000	10000	1075600	20000	1.63352	0.752299
Glutaryl-CoA dehydrogenase, mitochondrial	Q60759	Gcdh	48.605	2982500	5690600	7999000	2119300	3238600	5646900	3690500	20038000	5608800	1.62725	0.45727
Cytosolic acyl coenzyme A thioester hydrolase	Q91V12	Acot7	42.536	551490	10000	1218200	10000	1232500	10000	364230	2011700	20000	1.6264	0.599419
Electron transfer flavoprotein subunit beta	Q9DCW4	Etfb	27.623	232260000	576580000	332080000	395190000	526370000	481800000	378900000	1189300000	546370000	1.62631	0.212538
Pterin-4-alpha-carbinolamine dehydratase	P61458	Pcbd1	11.985	41872000	16232000	19955000	2876600	20095000	8000200	27456000	83407000	25546000	1.62603	0.466208
Myeloid-derived growth factor	Q9CPT4	Mydgf	17.982	1623000	10000	10000	10000	10000	10000	3308000	10000	20000	1.62517	0.76385
TAR DNA-binding protein 43	Q921F2	Tardbp	44.547	18376000	18916000	174100000	14085000	285810000	117110000	7390000	35190000	11662600	1.62203	0.625731
Acyl-coenzyme A thioesterase 4	Q8BWN8	Acot4	46.48	4774300	8562100	2262400	244100000	17974000	12193000	15914000	462110000	17206000	1.61848	0.735044
Phosphoglycerate kinase 1	P09411	Pgk1	44.55	94602000	78264000	103580000	122680000	102790000	76452000	104820000	408940000	112756900	1.61505	0.416323
Protein canopy homolog 2	Q9QXT0	Cnpy2	20.767	3326900	3597000	5894600	16328000	6159400	4141900	7170600	19715000	21475000	1.61013	0.398924
RNA-binding protein FUS	P56959	Fus	52.673	4664800	7457000	7630600	10372000	19495000	5317900	1418100	27270000	6991600	1.60647	0.441359
Elongation factor 1-delta	P57776	Eef1d	31.293	9191800	13104000	19849000	23692000	29852000	9190200	11547000	45600000	34204000	1.58444	0.287342
GrpE protein homolog 1, mitochondrial	Q99LP6	Grpel1	24.307	1766800	1661200	2087500	2993600	1912200	654460	2367600	4333100	7548500	1.58098	0.402972
Proteasome subunit beta type-4	P99026	Psmb4	29.116	204270000	56913000	42009000	56597000	62347000	203070000	25370000	383380000	32032000	1.57025	0.563914
Ribonuclease UK114	P52760	Hrsp12	14.255	195340000	170290000	118160000	209180000	204220000	138950000	228200000	656590000	130960000	1.56881	0.410079
Septin-5	Q9Z2Q6	2020-09-05	42.747	10000	1025600	2133100	1074300	10000	7335600	10000	10000	931960	1.56447	0.729863
Methionine-R-sulfoxide reductase B1	Q9JLC3	Msrb1	12.788	689800	27148000	25935000	10000	19153000	17356000	4315900	25346000	38465000	1.55642	0.441093
NAD kinase 2, mitochondrial	Q8C5H8	Nadk2	50.858	31055000	48970000	58353000	47557000	61424000	77122000	18950000	132730000	69152900	1.54626	0.271356
3-oxo-5-beta-steroid 4-dehydrogenase	Q8VCX1	Akr1d1	37.289	10000	10526000	6908700	10000	2614600	2292400	7379800	9272500	11937000	1.53523	0.480668
ATP synthase subunit d, mitochondrial	Q9DCX2	Atp5h	18.749	30358000	25729000	40218000	59185000	29320000	29308000	28132000	137080000	73810000	1.53142	0.435148
Acylcarnitine hydrolase	Q91WG0	Ces2c	62.469	9634000	10000	3606300	1010200	1930000	10000	8007000	15470000	1865000	1.53049	0.628753
Fatty acid-binding protein, adipocyte	P04117	Fabp4	14.65	5786400	19400000	7206800	16215000	8796000	16017000	5610300	37590000	24428000	1.52141	0.406281
BolA-like protein 1	Q9D8S9	Bola1	14.379	1731100	10983000	3093000	4455500	6678300	5617000	1221400	3495100	20648000	1.48687	0.581192
Isochorismatase domain-containing protein 1	Q91V64	Isoc1	32.032	778230	10000	4271500	1938300	10000	1086000	2306000	8794300	790160	1.48458	0.681665
Calumenin	O35887	Calu	37.063	10000	10000	10000	4630900	10000	10000	387060	7384600	834170	1.48054	0.777449
Heterogeneous nuclear ribonucleoprotein M	Q9D0E1	Hnrnpm	77.648	7655900	11059000	9269800	17322000	9609200	9235200	6751900	27834000	30264000	1.47783	0.399646
Nucleolin	P09405	Ncl	76.722	10000	10000	2834700	2401200	285620	10000	653160	6356800	2370700	1.47283	0.689914
Clathrin interactor 1	Q99KN9	Clint1	68.512	10000	5787300	3369700	7093600	11607000	3598300	10000	10955000	3634800	1.46637	0.536365
Hydroxymethylglutaryl-CoA lyase, mitochondrial	P38060	Hmgcl	34.238	144960000	190340000	232360000	190840000	346050000	266770000	117060000	495190000	163940000	1.46501	0.295571
DnaJ homolog subfamily C member 7	Q9QYI3	Dnajc7	56.475	405740	884140	2124000	656520	3424000	3082600	10000	10000	924020	1.46435	0.617478
3-ketoacyl-CoA thiolase B, peroxisomal	Q8VCH0	Acaa1b	43.995	103560000	211420000	964100000	160940000	95634000	120640000	53763000	2262100000	96050600	1.46008	0.760951
Cell division control protein 42 homolog	P60766	Cdc42	21.258	524130	498770	2876500	2160800	1089300	10000	3342400	5606700	900230	1.44532	0.610462
Cytochrome c, somatic	P62897	Cycs	11.605	140830000	240290000	81750000	1421100000	199740000	133190000	94365000	343190000	2632531740	1.44504	0.745932
High mobility group protein B1	P63158	Hmgb1	24.893	35973000	59563000	42394000	17700000	25389000	36313000	3529200	55133000	157150000	1.42653	0.61198
Transitional endoplasmic reticulum ATPase	Q01853	Vcp	89.321	275200000	716280000	771730000	670130000	770520000	410280000	1618100000	1145000000	390015100	1.42484	0.390431
Endoplasmic reticulum resident protein 44	Q9D1Q6	Erp44	46.852	11002000	3246100	44450000	40317000	48088000	23972000	13349000	61706000	29062000	1.42344	0.459617
Na(+)/H(+) exchange regulatory cofactor NHE-RF2	Q9JHL1	Slc9a3r2	37.402	4504600	2973300	7441800	10000	10000	4400600	10000	12426000	9714100	1.42324	0.633002
Acyl-CoA-binding protein	P31786	Dbi	10	34329000	71640000	32778000	46339000	3870500	40955000	17513000	85513000	176690000	1.40277	0.622936
DNA fragmentation factor subunit alpha	O54786	Dffa	36.572	10000	2308800	10000	10000	10000	10000	151320	3906000	20000	1.40151	0.822944
Ig mu chain C region	P01872	Ighm	49.971	939550000	2716700000	2322300000	2670900000	2295700000	962420000	3689100000	3657000000	4548229000	1.40147	0.315551
Thioredoxin reductase 1, cytoplasmic	Q9JMH6	Txnrd1	67.083	55448000	58067000	84415000	75220000	49659000	41608000	209010000	123390000	54773270	1.40125	0.479138
Methylmalonyl-CoA epimerase, mitochondrial	Q9D1I5	Mcee	19.017	3915800	8084400	928640	10000	5756600	4628700	293670	6029800	5944300	1.40062	0.541409
Glutaredoxin-related protein 5, mitochondrial	Q80Y14	Glrx5	16.292	23157000	23399000	188110000	9776700	26357000	17644000	7515400	36783000	338620000	1.3972	0.77334
Catechol O-methyltransferase	O88587	Comt	29.486	1094500	1611700	4575400	2241400	1007200	835240	2676400	10263000	1834300	1.39587	0.668995
Filamin-A	Q8BTM8	Flna	281.22	223740	638650	580600	10000	10000	10000	10000	10000	2483900	1.38963	0.812995
Transforming protein RhoA;Rho-related GTP-binding protein RhoC	Q9QUI0;Q62159	Rhoa;Rhoc	21.782	439680	10000	843200	3245800	371320	381600	3776500	10000	3334200	1.38783	0.706367
Aminoacylase-1	Q99JW2	Acy1	45.78	4271800	24663000	18249000	17640000	23285000	10753000	7408100	51216000	19530000	1.38458	0.535017
40S ribosomal protein S21	Q9CQR2	Rps21	9.1413	22218000	58689000	36715000	16312000	28349000	25275000	119610000	28766000	28759000	1.37834	0.589734
Ubiquitin-60S ribosomal protein L40;Ubiquitin;60S ribosomal protein L40;Ubiquitin-40S ribosomal protein S27a;Ubiquitin;40S ribosomal protein S27a;Polyubiquitin-B;Ubiquitin;Polyubiquitin-C;Ubiquitin;Ubiquitin-related 1;Ubiquitin-related 2	P62984;P62983;P0CG49;P0CG50	Uba52;Rps27a;Ubb;Ubc	14.728	327400000	465060000	492780000	3621100000	437370000	539940000	220130000	940180000	6310497000	1.3775	0.765321
Coatomer subunit epsilon	O89079	Cope	34.567	10000	10000	2239700	10000	311840	10000	10000	10000	3556200	1.37394	0.82592
UPF0160 protein MYG1, mitochondrial	Q9JK81	Myg1	42.722	15369000	11699000	13185000	10975000	10816000	21496000	9927200	31995000	13540000	1.37072	0.353431
Ubiquitin-conjugating enzyme E2 L3	P68037	Ube2l3	17.861	1546100000	287940000	204140000	165460000	161520000	186130000	40419000	3112100000	270490000	1.36888	0.788957
Gamma-aminobutyric acid receptor-associated protein-like 2	P60521	Gabarapl2	13.667	576510	1518800	10000	10000	1558800	10000	10000	10000	2017800	1.364	0.753896
UBX domain-containing protein 1	Q922Y1	Ubxn1	33.572	17950000	24279000	23302000	22684000	36497000	29369000	13584000	57766000	12649730	1.3591	0.432631
Ig heavy chain V region PJ14;Ig heavy chain V region MOPC 141	P01820;P01819		12.447	10000	998720	650200	10000	10000	10000	10000	10000	2795200	1.35906	0.828818
PDZ and LIM domain protein 5	Q8CI51	Pdlim5	63.299	3742400	5302400	5479200	3054000	4096300	3587600	525010	11987000	9405200	1.34719	0.548307
Pirin	Q9D711	Pir	32.066	10000	879440	681600	721600	871940	1616500	220170	1131500	20000	1.34696	0.610674
DAZ-associated protein 1	Q9JII5	Dazap1	43.214	89425000	79106000	233680000	116890000	252830000	171750000	41092000	312040000	91713000	1.33989	0.516527
Guanine nucleotide-binding protein subunit beta-2-like 1;Guanine nucleotide-binding protein subunit beta-2-like 1, N-terminally processed	P68040	Gnb2l1	35.076	15654000	73187000	18787000	19977000	28213000	58044000	14427000	73882000	38985000	1.33883	0.545888
Carboxylesterase 1D	Q8VCT4	Ces1d	61.787	490690000	843450000	704820000	538800000	1217200000	548640000	349390000	1485800000	710654000	1.33812	0.413464
Serine-threonine kinase receptor-associated protein	Q9Z1Z2	Strap	38.442	22754000	64822000	86933000	70514000	48225000	36832000	216110000	68178000	40371600	1.33772	0.623965
DCN1-like protein 1	Q9QZ73	Dcun1d1	30.097	10000	4075300	3922700	2432200	8085100	10000	348150	10000	8915000	1.33087	0.737416
Eukaryotic translation initiation factor 4H	Q9WUK2	Eif4h	27.341	28848000	60849000	33329000	31579000	19203000	172210000	6061700	35192000	24384000	1.3301	0.728188
Malignant T-cell-amplified sequence 1	Q9DB27	Mcts1	20.555	43447000	28835000	384910000	8763700	12943000	14364000	1894600	722010000	21729000	1.32706	0.837661
Iron-sulfur cluster assembly 2 homolog, mitochondrial	Q9DCB8	Isca2	16.718	1851800	8198000	2945100	3670400	3739300	6013500	673600	10728000	6447200	1.32499	0.565049
Propionyl-CoA carboxylase beta chain, mitochondrial	Q99MN9	Pccb	58.408	35640000	58026000	99720000	43507000	81846000	60694000	20720000	152090000	76041210	1.32175	0.506623
Serine beta-lactamase-like protein LACTB, mitochondrial	Q9EP89	Lactb	60.705	26127000	61928000	66369000	25895000	66279000	59032000	13789000	101170000	56195100	1.31529	0.468372
Dynein heavy chain 3, axonemal	Q8BW94	Dnah3	467.77	10000	10000	10000	1444800	10000	10000	10000	10000	2383700	1.31473	0.857686
Optineurin	Q8K3K8	Optn	67.017	640690	3381300	1158600	10000	2484700	3158500	10000	1455900	1417300	1.31413	0.659123
Afadin	Q9QZQ1	Mllt4	206.5	710130	865910	10000	10000	10000	480930	10000	1104800	1009180	1.3107	0.720345
Beta-mannosidase	Q8K2I4	Manba	100.83	633510	3496800	1747400	10000	4820700	10000	854260	2666700	1275200	1.30806	0.709168
Alpha-2-macroglobulin;Alpha-2-macroglobulin 165 kDa subunit;Alpha-2-macroglobulin 35 kDa subunit	Q61838	A2m	165.85	19532000	42272000	27340000	27493000	38985000	33168000	11875000	33985000	72652000	1.30775	0.474568
Small glutamine-rich tetratricopeptide repeat-containing protein alpha	Q8BJU0	Sgta	34.322	10000	10000	3200400	638250	1160300	10000	10000	10000	5084200	1.30087	0.829584
Actin, cytoplasmic 2;Actin, cytoplasmic 2, N-terminally processed	P63260	Actg1	41.792	800870	1740400	2466700	3363800	2003700	2037800	1488600	7036900	1032300	1.29954	0.651781
DNA-directed RNA polymerases I, II, and III subunit RPABC3	Q923G2	Polr2h	17.143	343350	476340	1039300	967500	988840	182760	10000	2665800	739390	1.29823	0.716234
Regucalcin	Q64374	Rgn	33.406	917320000	576000000	6428100000	588900000	675620000	407980000	9362100000	3021400000	322512210	1.29627	0.794267
Alpha-1-antitrypsin 1-3;Alpha-1-antitrypsin 1-1	Q00896;P07758	Serpina1c;Serpina1a	45.823	8830500	10000	10306000	10000	5979200	1433800	1059200	16303000	6219000	1.29436	0.732219
Coactosin-like protein	Q9CQI6	Cotl1	15.944	8840700	39573000	24374000	78982000	19966000	19020000	14283000	54450000	137520000	1.29269	0.717664
Superoxide dismutase [Mn], mitochondrial	P09671	Sod2	24.603	100800000	73172000	82785000	65046000	87367000	58954000	79756000	251860000	40630000	1.28915	0.609641
Peroxiredoxin-2	Q61171	Prdx2	21.778	1060600000	1716700000	1678600000	19361000000	1478700000	1168400000	886820000	32361000000	2181169580	1.27896	0.842269
Methionine adenosyltransferase 2 subunit beta	Q99LB6	Mat2b	37.392	5589600	1931100	9800400	5705200	8164300	6519000	2568700	15709000	3828900	1.27819	0.60684
Heterogeneous nuclear ribonucleoprotein L	Q8R081	Hnrnpl	63.963	50910000	22286000	18584000	15285000	101000000	13018000	3748200	24929000	28212400	1.27704	0.73257
Retinal dehydrogenase 1	P24549	Aldh1a1	54.467	10313000000	18174000000	18642000000	11223000000	22069000000	16026000000	5404300000	30255000000	18473890000	1.26444	0.464822
Protein disulfide-isomerase A5	Q921X9	Pdia5	59.266	10000	10000	1330100	10000	10000	10000	397080	1712000	20000	1.26407	0.854668
Nitrilase homolog 1	Q8VDK1	Nit1	35.705	292910000	32235000	33614000	66188000	32282000	31428000	33099000	100490000	474110000	1.26399	0.809428
Splicing factor, proline- and glutamine-rich	Q8VIJ6	Sfpq	75.441	33283000	32880000	54216000	63353000	24674000	43212000	135010000	44778000	42131120	1.26186	0.62046
Urocanate hydratase	Q8VC12	Uroc1	74.589	36375000	36412000	67700000	63486000	64883000	37515000	27036000	140590000	50166000	1.25581	0.604177
Alpha-actinin-1	Q7TPR4	Actn1	103.07	10000	10000	19912000	554140	11540000	3763300	134760	8474900	8174900	1.25306	0.798612
60 kDa heat shock protein, mitochondrial	P63038	Hspd1	60.955	213390000	528870000	731930000	550300000	633650000	643900000	137960000	941680000	809366000	1.2513	0.50538
Heat shock protein HSP 90-beta	P11499	Hsp90ab1	83.28	3517100	1127600	7786000	14639000	1809000	10000	10744000	23769000	5622800	1.2399	0.775967
2-oxo-4-hydroxy-4-carboxy-5-ureidoimidazoline decarboxylase	Q283N4	Urad	20.016	948900	12084000	12086000	8037600	12060000	6523400	3222700	18122000	11267000	1.23524	0.613948
Cytosolic non-specific dipeptidase	Q9D1A2	Cndp2	52.767	47863000	523510000	65747000	74644000	81356000	37005000	34835000	141970000	803520000	1.23489	0.83662
Density-regulated protein	Q9CQJ6	Denr	22.166	9379700	3218100	8458800	6663100	6276000	4544000	10000	21068000	10699000	1.22936	0.717894
Nucleoside diphosphate kinase 3	Q9WV85	Nme3	19.099	2705300	8818500	11203000	3579400	9029400	8478400	5439400	7992500	9373000	1.22595	0.474355
Platelet-activating factor acetylhydrolase IB subunit beta	Q61206	Pafah1b2	25.581	1204400	17882000	12586000	10986000	13118000	15500000	1543900	17647000	17307000	1.22116	0.620705
FAD-linked sulfhydryl oxidase ALR	P56213	Gfer	22.876	38454000	64982000	48079000	45620000	46685000	48014000	16482000	119320000	70133000	1.22001	0.604324
Erythroid differentiation-related factor 1	Q6GQV7	Edrf1	138.83	10000	10000	10000	1827400	2782400	10000	10000	10000	20000	1.21994	0.894709
Histidine triad nucleotide-binding protein 1	P70349	Hint1	13.777	206370000	505600000	258780000	221570000	409440000	352040000	105960000	576740000	367740000	1.21573	0.561203
AMP deaminase 2	Q9DBT5	Ampd2	92.023	10000	1121100	10000	10000	729490	10000	10000	10000	988190	1.21462	0.861979
Cytochrome c oxidase subunit 5B, mitochondrial	P19536	Cox5b	13.813	44953000	43470000	50255000	37963000	52265000	24737000	23522000	91809000	75752000	1.21415	0.562568
Quinone oxidoreductase	P47199	Cryz	35.268	83495000	273340000	251900000	160360000	131180000	135680000	84498000	297990000	517807000	1.21406	0.687889
14-3-3 protein beta/alpha;14-3-3 protein beta/alpha, N-terminally processed	Q9CQV8	Ywhab	28.086	13508000	44837000	19416000	34239000	20715000	19689000	14154000	60057000	53765000	1.20271	0.664777
Inorganic pyrophosphatase 2, mitochondrial	Q91VM9	Ppa2	38.114	120390000	246690000	181020000	99346000	204700000	258580000	38259000	355150000	116480000	1.20247	0.648508
Mitochondrial import receptor subunit TOM34	Q9CYG7	Tomm34	34.278	10000	782360	10000	10000	10000	10000	10000	10000	1180300	1.20173	0.900162
Ig lambda-1 chain C region	P01843		11.575	5458100	13143000	10532000	14507000	20114000	3283000	2928500	18924000	20104000	1.19804	0.675081
Serine/arginine-rich splicing factor 3	P84104	Srsf3	19.329	10082000	10653000	11102000	5536400	5043200	24639000	1071700	11675000	13535000	1.19794	0.706867
Carboxylesterase 3B	Q8VCU1	Ces3b	63.352	10000	2903400	2511500	1226900	10000	1016700	2127100	5564600	1237000	1.19732	0.796821
Serine/threonine-protein phosphatase 2A catalytic subunit alpha isoform	P63330	Ppp2ca	35.608	1852600	21015000	14329000	21863000	9817800	9244300	5661500	41220000	22268000	1.19488	0.74326
Secernin-2	Q8VCA8	Scrn2	46.6	8206900	18192000	43526000	16509000	17024000	19342000	8259100	57876000	26410000	1.19315	0.733228
Isovaleryl-CoA dehydrogenase, mitochondrial	Q9JHI5	Ivd	46.325	1969400	2232300	1978700	3574000	10000	2783500	3069500	2244200	6436900	1.19282	0.711037
Myotrophin	P62774	Mtpn	12.861	17835000	25503000	26500000	15245000	16472000	26414000	9662300	36619000	36933000	1.18567	0.569239
Actin-related protein 2/3 complex subunit 2	Q9CVB6	Arpc2	34.357	4551300	19775000	47885000	18962000	26697000	38566000	9344400	29319000	31062000	1.18446	0.676708
Vesicle-associated membrane protein-associated protein B	Q9QY76	Vapb	26.946	6955800	1440500	3400700	10000	10000	4714300	10000	10000	12499000	1.16834	0.875798
Peptidyl-prolyl cis-trans isomerase D	Q9CR16	Ppid	40.742	54905000	87179000	98780000	125180000	41660000	93058000	260110000	94103000	44889000	1.16668	0.755405
Methylcrotonoyl-CoA carboxylase beta chain, mitochondrial	Q3ULD5	Mccc2	61.378	320480000	597570000	535330000	468130000	615650000	542170000	181090000	991250000	467984700	1.16498	0.629416
SUMO-conjugating enzyme UBC9	P63280	Ube2i	18.007	10000	10000	1035500	10000	10000	10000	10000	10000	1509700	1.16355	0.917939
Target of Myb protein 1	O88746	Tom1	54.325	3013600	3528500	7568500	3668400	7827500	5957500	10000	7764400	4248800	1.16129	0.714655
Serine--tRNA ligase, cytoplasmic	P26638	Sars	58.388	2951200	7248900	7204600	7636000	4629900	4607000	2687200	16463000	7913700	1.15974	0.743959
Phospholipid hydroperoxide glutathione peroxidase, mitochondrial	O70325	Gpx4	22.228	1045800000	2091200000	1416000000	1408500000	1148000000	1218200000	3974100000	1581800000	639380000	1.1489	0.757307
Mitochondrial antiviral-signaling protein	Q8VCF0	Mavs	53.398	39423000	50884000	57938000	21845000	65498000	47020000	7142800	73302000	50764700	1.14635	0.684966
Dipeptidyl peptidase 1;Dipeptidyl peptidase 1 exclusion domain chain;Dipeptidyl peptidase 1 heavy chain;Dipeptidyl peptidase 1 light chain	P97821	Ctsc	52.376	14003000	34549000	7280700	33919000	35006000	15197000	16274000	40597000	21276000	1.14405	0.712945
Zinc phosphodiesterase ELAC protein 2	Q80Y81	Elac2	92.718	1032400	2930300	10000	10000	10000	977410	10000	3144400	1548100	1.14293	0.878115
Eukaryotic translation initiation factor 2 subunit 1	Q6ZWX6	Eif2s1	36.108	1888600	3807900	4563300	10000	1633700	10000	1214300	9309300	2489600	1.14175	0.865329
Glutathione peroxidase 1	P11352	Gpx1	22.329	9117200000	12323000000	9950600000	9180200000	11758000000	7523400000	8552700000	21732000000	8259137700	1.14023	0.65711
Actin-related protein 2	P61161	Actr2	44.76	21290000	39520000	29828000	23117000	38702000	28654000	8954900	58243000	27564000	1.14012	0.696898
Dehydrogenase/reductase SDR family member 4	Q99LB2	Dhrs4	29.884	1435300	10000	10000	6139200	10000	925820	2298700	4499100	3084000	1.13952	0.869906
Polymeric immunoglobulin receptor;Secretory component	O70570	Pigr	84.998	10000	2320000	2496600	5464400	4372800	4560200	1652600	1782900	2261200	1.13728	0.780494
Flavin reductase (NADPH)	Q923D2	Blvrb	22.197	151630000	292280000	220990000	132060000	306240000	150300000	94994000	306960000	273950000	1.13676	0.658042
Peroxiredoxin-6	O08709	Prdx6	24.87	2034400000	3120800000	3031200000	2542800000	2685700000	2976500000	846490000	5818400000	2903114300	1.13561	0.707119
Cytochrome b-c1 complex subunit 2, mitochondrial	Q9DB77	Uqcrc2	48.234	102010000	7038300	5255700	22452000	8553700	11317000	27925000	134380000	11927500	1.13547	0.895408
Cleavage and polyadenylation specificity factor subunit 6	Q6NVF9	Cpsf6	59.152	358750	460720	905620	799100	588270	460100	10000	1121800	1401100	1.13502	0.786166
40S ribosomal protein S17	P63276	Rps17	15.524	8394800	4629000	1381400	6793800	3060700	3487500	3905700	19124000	477970	1.13424	0.864088
Sulfatase-modifying factor 1	Q8R0F3	Sumf1	40.659	2386300	10000	1422400	6320800	3692600	777750	10000	7942000	1924900	1.13199	0.871462
Eukaryotic translation initiation factor 6	O55135	Eif6	26.511	8806300	2813500	2240300	7935900	8066100	4406000	4108800	9569700	4677100	1.1315	0.724777
Glutathione S-transferase A4	P24472	Gsta4	25.564	3066100	12450000	748900	17433000	5328800	10000	8735600	16475000	16890000	1.12622	0.839138
Protein DDI1 homolog 2	A2ADY9	Ddi2	44.59	37694000	66856000	66379000	40772000	45286000	53258000	20415000	115950000	61728000	1.12097	0.748151
Adenylyl cyclase-associated protein 1	P40124	Cap1	51.564	334930	10000	3271100	2970900	1657700	290600	501790	2823800	3948500	1.12008	0.860989
Adrenodoxin, mitochondrial	P46656	Fdx1	20.123	34208000	40033000	80617000	31084000	25450000	19055000	20019000	99640000	95832000	1.11861	0.821295
39S ribosomal protein L53, mitochondrial	Q9D1H8	Mrpl53	12.737	8623300	5207600	6368200	8322700	9366900	5931500	4510900	15687000	4305700	1.1164	0.751765
Ubiquitin-fold modifier 1	P61961	Ufm1	9.1175	9239800	15413000	6462100	2267600	12802000	3944800	8018600	10424000	10889000	1.10425	0.778337
6-phosphofructo-2-kinase/fructose-2,6-bisphosphatase 1;6-phosphofructo-2-kinase;Fructose-2,6-bisphosphatase	P70266	Pfkfb1	54.849	99177000	161080000	217170000	140350000	220060000	174150000	178810000	186660000	92543000	1.1036	0.634273
Cofilin-2	P45591	Cfl2	18.709	31056000	26952000	30460000	43528000	38537000	32704000	18767000	45922000	44727000	1.09492	0.641873
Toll-interacting protein	Q9QZ06	Tollip	30.345	3976100	12117000	11315000	13399000	11080000	6727100	1646700	23430000	12739000	1.09045	0.843867
Protein transport protein Sec31A	Q3UPL0	Sec31a	133.57	6314800	4921100	8509600	7434100	7161200	4008900	2006100	13214000	10616500	1.08925	0.810126
1,2-dihydroxy-3-keto-5-methylthiopentene dioxygenase	Q99JT9	Adi1	21.523	9119800	21747000	26378000	22083000	22832000	13149000	7541300	42895000	21286000	1.08616	0.827779
Plastin-3	Q99K51	Pls3	70.741	4490800	3573900	10770000	9651300	7863800	6397800	649860	5873600	17873300	1.08568	0.868869
Small nuclear ribonucleoprotein Sm D1	P62315	Snrpd1	13.281	1613900	9034000	3414600	2112900	3360100	6928400	5644700	974010	5021900	1.08457	0.862169
Peroxisomal targeting signal 2 receptor	P97865	Pex7	35.502	1014800	1848400	10000	2718500	2543400	10000	629240	2335700	2059300	1.08413	0.882119
Inhibitor of carbonic anhydrase	Q9DBD0	Ica	76.765	10000	3539000	5198900	10000	4463200	3555600	1563900	10000	2259200	1.08262	0.903767
Prefoldin subunit 3	P61759	Vbp1	22.435	10000	2029000	3877100	1016000	4880200	1363200	10000	10000	3112700	1.08205	0.915424
Hsc70-interacting protein	Q99L47	St13	41.655	140530000	233740000	225850000	222360000	225190000	130190000	311210000	283020000	162302800	1.08152	0.711266
40S ribosomal protein S28	P62858	Rps28	7.8409	41158000	66570000	41860000	19487000	28359000	58967000	18289000	62819000	59510000	1.07855	0.812396
Peroxisomal sarcosine oxidase	Q9D826	Pipox	43.846	29689000	59554000	67272000	778310000	51856000	65343000	17398000	1072100000	50982410	1.07629	0.951396
Alanine--glyoxylate aminotransferase 2, mitochondrial	Q3UEG6	Agxt2	57.114	3972300	10000	14163000	2549800	4115000	5825300	1826000	9289700	6750200	1.07489	0.903317
Protein NipSnap homolog 3B	Q9CQE1	Nipsnap3b	28.308	50544000	166750000	110470000	149060000	129630000	123360000	38589000	228370000	119850000	1.07343	0.836871
Protein disulfide-isomerase A4	P08003	Pdia4	71.982	320630000	471300000	726040000	700250000	775180000	423180000	211420000	971740000	594705000	1.07337	0.820364
Leucine-rich repeat flightless-interacting protein 1	Q3UZ39	Lrrfip1	79.248	15295000	230410000	27306000	17454000	127100000	16333000	5195300	234210000	6074300	1.07114	0.94253
Copper homeostasis protein cutC homolog	Q9D8X1	Cutc	29.003	18783000	85675000	81318000	39638000	78120000	88314000	14659000	61558000	57533000	1.06536	0.86071
Ribokinase	Q8R1Q9	Rbks	34.119	1168100	12255000	4593700	1550300	1859700	5191600	111270	12808000	6081700	1.06515	0.926978
Ig kappa chain V-II region 26-10	P01631		12.273	376310000	67319000	37143000	45588000	107290000	247110000	10936000	35149000	299480000	1.06386	0.933302
Regulator of microtubule dynamics protein 1	Q9DCV4	Rmdn1	35	4516200	6618400	3224200	14074000	2029600	3776700	7728500	17750000	6436100	1.06133	0.911082
Golgin subfamily A member 2	Q921M4	Golga2	113.28	10000	182070000	186320000	10000	10000	10000	117040000	369550000	20000	1.05671	0.957142
40S ribosomal protein S10	P63325	Rps10	18.916	1795600	10000	1736300	2327800	10000	703600	671610	5406700	943610	1.0543	0.948625
Thioredoxin domain-containing protein 12	Q9CQU0	Txndc12	19.048	664450	7129400	7420000	19444000	6753200	4354700	3293000	13869000	17349000	1.05301	0.924116
Aldehyde dehydrogenase, cytosolic 1	O35945	Aldh1a7	54.587	639680000	1237600000	1151500000	1524600000	1392200000	1176900000	387970000	1616300000	1406610000	1.05064	0.848779
Sorting nexin-3	O70492	Snx3	18.757	27219000	88946000	38353000	47064000	31715000	54002000	7298400	104580000	67099000	1.05047	0.911516
Proteasome subunit beta type-6	Q60692	Psmb6	25.378	14308000	74467000	60834000	78962000	65856000	39390000	33586000	112670000	47983000	1.0482	0.898155
Cathepsin Z	Q9WUU7	Ctsz	33.996	25760000	4572200	4751900	7589500	3308300	10000	17237000	24077000	11256000	1.04774	0.941575
Probable ATP-dependent RNA helicase DDX17;Probable ATP-dependent RNA helicase DDX5	Q501J6;Q61656	Ddx17;Ddx5	72.399	1762600	1177700	9858300	898950	10000	4839200	304300	6467200	6277800	1.04535	0.951961
3-hydroxyisobutyrate dehydrogenase, mitochondrial	Q99L13	Hibadh	35.44	960910000	268950000	2101100000	190350000	3451000000	307020000	58416000	445550000	310690000	1.03886	0.967901
Na(+)/H(+) exchange regulatory cofactor NHE-RF1	P70441	Slc9a3r1	38.6	442020000	626150000	729970000	4751100000	6581000000	486600000	117020000	757980000	561502000	1.03879	0.97058
COP9 signalosome complex subunit 3	O88543	Cops3	47.832	985090	1923000	3836000	1718500	1648400	1903600	10000	1705200	5690900	1.03591	0.950907
UDP-glucose 6-dehydrogenase	O70475	Ugdh	54.831	4914800	10000	10000	13349000	1494700	1015800	8177500	9382200	3568300	1.03429	0.964327
Nucleolysin TIA-1	P52912	Tia1	42.799	10000	10000	10000	109860	10000	10000	10000	130760	20000	1.03395	0.973675
Alpha/beta hydrolase domain-containing protein 14B	Q8VCR7	Abhd14b	22.45	13518000	252810000	49583000	29237000	42282000	26096000	220510000	85212000	71758000	1.03343	0.964653
Dihydropyrimidinase	Q9EQF5	Dpys	56.724	792220000	16371000000	1317400000	645940000	1139200000	17631000000	3982100000	1433900000	277283000	1.02323	0.982919
Toll-like receptor 3	Q99MB1	Tlr3	103.67	751100	10000	1514300	10000	10000	328590	372580	1004900	1205600	1.02273	0.975335
Septin-10	Q8C650	2020-09-10	52.422	8921300	6723100	6417800	15140000	14836000	24109000	10000	4721500	3808800	1.02113	0.97144
Ig kappa chain V-V region L6	P01638		12.986	1687700	2265500	10000	20985000	5456100	10000	820360	10000	25487000	1.01918	0.986913
Methylthioribulose-1-phosphate dehydratase	Q9WVQ5	Apip	26.949	119230000	215750000	159480000	1550100000	282950000	130400000	34327000	1968100000	184347900	1.01738	0.986671
Xaa-Pro aminopeptidase 1	Q6P1B1	Xpnpep1	69.59	10000	10000	1685000	10000	10000	10000	358260	1779700	20000	1.01596	0.990153
BAG family molecular chaperone regulator 1	Q60739	Bag1	39.74	1581100	5117900	3244400	2784300	2761600	795800	10000	6072300	6486400	1.01361	0.979634
BAG family molecular chaperone regulator 3	Q9JLV1	Bag3	61.859	32153000	79290000	53768000	37003000	22406000	177610000	6581800	29315000	20178000	1.01315	0.986267
Dystonin	Q91ZU6	Dst	834.21	10000	10000	9471400	10000	2031500	2423900	523960	6027000	1021800	1.01275	0.990075
Proteasome subunit alpha type-7	Q9Z2U0	Psma7	27.855	63306000	123370000	75926000	104260000	74774000	86044000	56718000	198840000	47736000	1.01207	0.974347
L-lactate dehydrogenase A chain	P06151	Ldha	36.498	3340500	9047900	19449000	10832000	3733600	2905700	5898900	18206000	22977000	1.00721	0.989262
Eukaryotic translation initiation factor 4B	Q8BGD9	Eif4b	68.839	9761200	20985000	18297000	9158000	15829000	13852000	3831900	18989000	20771300	1.00717	0.98116
Acidic leucine-rich nuclear phosphoprotein 32 family member A	O35381	Anp32a	28.537	859730	8262800	50557000	3370300	8345200	5423400	3259400	7420100	54199000	0.997904	0.998306
Nuclear migration protein nudC	O35685	Nudc	38.358	10000	10000	10000	985640	10000	10000	1216200	10000	20000	0.997361	0.998513
Immunoglobulin-binding protein 1	Q61249	Igbp1	38.97	1584200	4144200	1963600	3836600	2342800	2404500	10000	4888600	4722020	0.997028	0.994352
Cysteine-rich protein 2	Q9DCT8	Crip2	22.727	51093000	105680000	95830000	114860000	171130000	91390000	20627000	132600000	41695000	0.995892	0.991442
40S ribosomal protein S18	P62270	Rps18	17.718	16787000	4498200	8727900	9043300	4345500	2380600	5319200	33393000	3079200	0.993794	0.993433
Transthyretin	P07309	Ttr	15.776	35447000	115480000	24812000	48727000	14625000	15865000	23392000	45733000	178160000	0.989994	0.989084
AH receptor-interacting protein	O08915	Aip	37.605	10000	7769700	1159400	6050700	4484100	3075500	1802000	4849400	4281400	0.986932	0.978631
Clathrin light chain A	O08585	Clta	25.604	2264400	112810000	10090000	14669000	135610000	5992900	2038800	21363000	7349100	0.986052	0.989821
Cysteine and histidine-rich domain-containing protein 1	Q9D1P4	Chordc1	37.35	587070	601280	659080	767710	465410	545540	10000	710020	1485600	0.983984	0.97069
Complement factor I;Complement factor I heavy chain;Complement factor I light chain	Q61129	Cfi	67.26	11368000	114010000	14582000	1329600	10742000	146100000	3470300	3354600	9953300	0.98306	0.988248
Small nuclear ribonucleoprotein Sm D2	P62317	Snrpd2	13.527	10000	1657100	23702000	1936900	18384000	10000	877400	3304900	10968000	0.982767	0.985731
26S proteasome non-ATPase regulatory subunit 9	Q9CR00	Psmd9	24.72	61875000	92082000	740100000	124420000	68199000	94240000	21553000	1008100000	58088000	0.982	0.986334
Annexin A2	P07356	Anxa2	38.676	4686800	6085100	7066500	6992000	2600600	5389800	3290100	7388800	11808600	0.981954	0.955579
Dihydrolipoyl dehydrogenase, mitochondrial	O08749	Dld	54.272	64708000	30004000	45603000	640110000	58263000	558510000	71529000	245520000	20400000	0.978156	0.980995
Nuclease-sensitive element-binding protein 1	P62960	Ybx1	35.73	13786000	3892200	14198000	39508000	13565000	3084800	7224400	55373000	7870000	0.976319	0.974589
4-hydroxyphenylpyruvate dioxygenase	P49429	Hpd	45.054	2362800000	3729200000	4148400000	2855700000	3058700000	2504300000	1025700000	6657000000	2633460000	0.970008	0.932531
Pyrethroid hydrolase Ces2e	Q8BK48	Ces2e	62.317	12742000	18833000	22388000	17629000	21706000	4828200	4180500	34702000	21114000	0.966932	0.932745
Septin-8	Q8CHH9	2020-09-08	49.812	10000	10000	3864900	2474800	10000	1963700	10000	1790600	3840300	0.957857	0.955797
Delta-aminolevulinic acid dehydratase	P10518	Alad	36.023	233680000	404780000	2871100000	260990000	364000000	254260000	1352100000	669590000	1868095000	0.956475	0.952513
Fatty acid-binding protein, epidermal	Q05816	Fabp5	15.137	214270000	613450000	989780000	168650000	936810000	118850000	33129000	128630000	1155110000	0.955629	0.946515
Fibronectin;Anastellin	P11276	Fn1	272.53	10000	10000	3152800	630840	10000	1071200	10000	2758500	680510	0.952816	0.960416
Selenium-binding protein 1	P17563	Selenbp1	52.513	236330000	400620000	447740000	408640000	289970000	320980000	122740000	773440000	265683000	0.949723	0.89046
Histidine ammonia-lyase	P35492	Hal	72.257	412960000	1045000000	1430000000	1309200000	1115300000	771970000	200260000	2077400000	797242000	0.945815	0.891728
Gelsolin	P13020	Gsn	85.941	13525000	32144000	16940000	17483000	15468000	10343000	6548300	23069000	39227000	0.945466	0.888235
Thioredoxin	P10639	Txn	11.675	305400000	318880000	309960000	354050000	158450000	102970000	134840000	618880000	505350000	0.944191	0.886983
Sulfite oxidase, mitochondrial	Q8R086	Suox	60.755	879340000	1908300000	1562500000	1168500000	1494300000	1301200000	436420000	2478700000	794032000	0.942936	0.863621
Polyadenylate-binding protein 1	P29341	Pabpc1	70.67	93254000	221390000	187550000	146770000	181470000	149380000	47459000	229580000	155540000	0.941105	0.82506
Epsin-1	Q80VP1	Epn1	60.211	4057400	15865000	21838000	6758000	10357000	15123000	2319400	23268000	5891700	0.939175	0.897094
Estradiol 17 beta-dehydrogenase 5	P70694	Akr1c6	37.047	102900000	120620000	168970000	106850000	91965000	106460000	53243000	240260000	92930000	0.93701	0.844925
Phosphoglucomutase-1	Q9D0F9	Pgm1	61.417	53557000	57886000	801710000	107780000	49922000	626710000	102850000	347900000	68096000	0.936773	0.939083
Thioredoxin domain-containing protein 17	Q9CQM5	Txndc17	14.015	20147000	21662000	37359000	32335000	35783000	22232000	9667500	40377000	22343000	0.935598	0.810078
Catenin alpha-1	P26231	Ctnna1	100.11	960220	11946000	4951300	4149300	10000	9257900	10000	10964000	5415600	0.932711	0.913438
Peptidyl-prolyl cis-trans isomerase FKBP3	Q62446	Fkbp3	25.147	5805200	10000	4424900	10000	10000	1807800	10000	4171800	5923900	0.930606	0.926871
DNA-(apurinic or apyrimidinic site) lyase;DNA-(apurinic or apyrimidinic site) lyase, mitochondrial	P28352	Apex1	35.49	1818400	10000	716090	10000	10000	10000	193230	2299900	441280	0.925245	0.940702
ADP-ribosylation factor-like protein 3	Q9WUL7	Arl3	20.486	10000	10000	1409200	3492700	10000	1276800	10000	10000	4372900	0.923172	0.939453
Argininosuccinate lyase	Q91YI0	Asl	51.739	2160800	10000	4074000	15370000	861260	1076900	2731600	15412000	4855600	0.922974	0.925494
Protein disulfide-isomerase A3	P27773	Pdia3	56.678	433640000	864490000	1058600000	1042800000	918220000	648530000	369980000	1345800000	632838000	0.92139	0.776912
Actin-related protein 2/3 complex subunit 1B	Q9WV32	Arpc1b	41.063	3243800	8751600	9026700	5726200	7712000	1701200	4391200	3510600	13443000	0.919924	0.844739
Disks large-associated protein 4	B1AZP2	Dlgap4	108.04	10000	10000	10000	765370	10000	10000	10000	10000	874160	0.919481	0.952019
Aldehyde dehydrogenase, mitochondrial	P47738	Aldh2	56.537	1144000000	2735900000	4262500000	1684400000	2722400000	2209300000	956230000	3377400000	1966948000	0.91442	0.789173
Heat shock cognate 71 kDa protein	P63017	Hspa8	70.87	57256000	84618000	177650000	106360000	73149000	55768000	48624000	194200000	113269900	0.911067	0.809652
Glutathione S-transferase Mu 6	O35660	Gstm6	25.621	767550	10000	10000	3122000	10000	655720	10000	10000	3742500	0.906134	0.932585
Galactose-1-phosphate uridylyltransferase	Q03249	Galt	43.232	8726400	37625000	59447000	31089000	34227000	30855000	6081500	55784000	28064000	0.905921	0.809118
Leukotriene A-4 hydrolase	P24527	Lta4h	69.05	1990700	9447300	8494000	8740800	7740000	3237900	408550	10605000	10448000	0.905093	0.811954
WD repeat domain phosphoinositide-interacting protein 4	Q91VM3	Wdr45	39.787	988530	5481600	4415900	10000	3569500	838830	549080	2998400	4356400	0.903978	0.86098
Fructose-bisphosphate aldolase A	P05064	Aldoa	39.355	129180000	216770000	255690000	313750000	228550000	167580000	72879000	304530000	260429700	0.903631	0.709888
PITH domain-containing protein 1	Q8BWR2	Pithd1	24.192	4975300	6868600	4783700	3274100	7182400	4258800	1984400	6097100	2875500	0.900353	0.708929
Peptidyl-prolyl cis-trans isomerase FKBP2	P45878	Fkbp2	15.344	9407200	3278300	10000	23056000	9927000	7383100	3924500	8692200	10276000	0.899605	0.852738
Profilin-1	P62962	Pfn1	14.957	93169000	121220000	116790000	144730000	121330000	87479000	49734000	179330000	95425000	0.896471	0.650922
Aspartoacylase	Q8R3P0	Aspa	35.344	1260600	2755900	4069400	8460300	2675400	8140500	10000	5551100	2159500	0.89623	0.844366
14-3-3 protein theta	P68254	Ywhaq	27.778	6010200	34275000	31569000	32990000	28856000	13662000	2452200	34457000	37985000	0.895898	0.785365
Peroxiredoxin-1	P35700	Prdx1	22.176	13445000000	27689000000	22944000000	28497000000	26695000000	19046000000	10692000000	32448000000	14604092000	0.894281	0.665494
Hepcidin;Hepcidin-2	Q9EQ21;Q80T19	Hamp;Hamp2	9.352	10000	10000	10000	2923900	10000	10000	716770	10000	2552300	0.893482	0.928799
Glucosamine 6-phosphate N-acetyltransferase	Q9JK38	Gnpnat1	20.791	3730500	5452900	10726000	8269300	5025000	3634000	1511500	14013000	7286400	0.893438	0.795315
SH3 domain-binding glutamic acid-rich-like protein	Q9JJU8	Sh3bgrl	12.811	13647000	40912000	27047000	25112000	27116000	34326000	10109000	26142000	21457000	0.893195	0.682734
Anamorsin	Q8WTY4	Ciapin1	33.429	910940	10000	2703900	1989600	144770	1025200	10000	2463200	2616200	0.891896	0.85782
Succinate dehydrogenase [ubiquinone] iron-sulfur subunit, mitochondrial	Q9CQA3	Sdhb	31.814	408150000	695230000	555890000	566560000	472430000	473180000	171780000	859560000	504340000	0.891817	0.667096
Protein 4.1	P48193	Epb41	95.91	10000	10000	10000	6729800	2762800	10000	10000	4222500	524000	0.891068	0.919697
Far upstream element-binding protein 1	Q91WJ8	Fubp1	68.539	10000	7154200	8131700	10263000	6264800	4021200	3640400	11139000	3401700	0.891027	0.7931
4-aminobutyrate aminotransferase, mitochondrial	P61922	Abat	56.451	12987000	161510000	32186000	26045000	21306000	157510000	4138200	46450000	29513000	0.890025	0.887004
Peroxisomal acyl-coenzyme A oxidase 1	Q9R0H0	Acox1	74.648	445520000	721080000	701160000	876990000	551220000	580320000	302750000	1203300000	404202000	0.886578	0.701067
Moesin	P26041	Msn	67.766	10000	10000	10000	698380	10000	10000	10000	754770	20000	0.883901	0.92817
Ribosome maturation protein SBDS	P70122	Sbds	28.78	3284600	2954900	4883700	1587900	1459300	2137700	1043700	6518600	2867100	0.882781	0.775896
Crk-like protein	P47941	Crkl	33.83	21043000	21337000	366510000	33220000	20216000	19779000	5821900	429210000	12797200	0.88272	0.917209
Alpha-1-antitrypsin 1-4	Q00897	Serpina1d	45.998	8129600	35304000	24920000	24767000	14852000	2189200	6561600	45488000	33082000	0.877768	0.794677
Spectrin alpha chain, non-erythrocytic 1	P16546	Sptan1	284.59	1143200	3833500	2319500	2213900	1925200	2207300	10000	2941200	3272000	0.871133	0.715855
ATP synthase subunit delta, mitochondrial	Q9D3D9	Atp5d	17.6	35288000	157780000	154930000	826610000	133570000	719810000	44904000	200650000	179270000	0.870557	0.860088
NFU1 iron-sulfur cluster scaffold homolog, mitochondrial	Q9QZ23	Nfu1	28.567	3580500	9308200	140110000	15433000	16534000	9234900	10000	18426000	139020000	0.870263	0.897824
PDZ and LIM domain protein 1	O70400	Pdlim1	35.774	31793000	31498000	54983000	70317000	49332000	31597000	9910300	60813000	53384000	0.869761	0.65817
Carboxymethylenebutenolidase homolog	Q8R1G2	Cmbl	27.902	58843000	105480000	999210000	71409000	86298000	71460000	21119000	200650000	960920000	0.868347	0.890204
Eukaryotic translation initiation factor 3 subunit I	Q9QZD9	Eif3i	36.46	4127200	19264000	16829000	4520900	4786800	4211200	3356500	13554000	22649500	0.868249	0.796013
Mitotic checkpoint protein BUB3	Q9WVA3	Bub3	36.954	2386100	4411600	8857300	9503300	5246400	6107000	3439500	6647300	5839700	0.867464	0.62666
Dual specificity protein phosphatase 3	Q9D7X3	Dusp3	20.472	7761400	14567000	13592000	21623000	15284000	13480000	1552200	22860000	9074900	0.865449	0.693161
Calcyclin-binding protein	Q9CXW3	Cacybp	26.51	5266100	2694000	5095100	7078700	2642500	2114600	1175000	5136500	10675000	0.86396	0.753436
Vinculin	Q64727	Vcl	116.72	46148000	130300000	71442000	102520000	83924000	64963000	21034000	128050000	79477000	0.861729	0.6466
Stromal cell-derived factor 2	Q9DCT5	Sdf2	23.159	1108600	12512000	16083000	13052000	8175400	4260000	1662500	16506000	15414000	0.861041	0.746743
Serine/threonine-protein phosphatase 6 catalytic subunit;Serine/threonine-protein phosphatase 6 catalytic subunit, N-terminally processed	Q9CQR6	Ppp6c	35.159	8167800	12335000	170510000	13947000	9731200	12509000	3768400	40725000	153820000	0.860866	0.884508
28S ribosomal protein S22, mitochondrial	Q9CXW2	Mrps22	41.192	2414700	10668000	8177100	10378000	4664600	5374900	4546500	8673800	10706000	0.858866	0.62546
Serine/threonine-protein phosphatase PP1-gamma catalytic subunit	P63087	Ppp1cc	36.983	10000	2618500	10000	10000	10000	10000	1214000	10000	1594500	0.857391	0.895717
Serine--pyruvate aminotransferase, mitochondrial	O35423	Agxt	45.912	18819000	8004000	13962000	82695000	14086000	17324000	18570000	74697000	7272000	0.854869	0.834433
Arpin	Q9D0A3	Arpin	25.193	2015900	3808300	10000	5950200	2887200	10000	579140	3011900	6088600	0.853796	0.801756
Glia maturation factor beta	Q9CQI3	Gmfb	16.723	13693000	38406000	40679000	19322000	27805000	24996000	7765000	30697000	28332000	0.853488	0.604421
Mitochondrial 10-formyltetrahydrofolate dehydrogenase	Q8K009	Aldh1l2	101.59	10000	754910	753200	10000	10000	10000	10000	1580000	20000	0.853342	0.893197
Glutathione synthetase	P51855	Gss	52.246	15314000	36202000	49229000	55675000	21322000	38876000	20179000	63174000	23226000	0.85297	0.650165
Caspase-7;Caspase-7 subunit p20;Caspase-7 subunit p11	P97864	Casp7	34.06	10000	4879900	6701300	3638800	10000	10000	692150	10895000	4602900	0.85148	0.838939
Ran-binding protein 3	Q9CT10	Ranbp3	52.572	10000	10000	2966700	3211300	3060900	762970	10000	1612300	1145600	0.850825	0.818762
Fibrinogen gamma chain	Q8VCM7	Fgg	49.391	123840000	218930000	279260000	186390000	249550000	112540000	36474000	264600000	191694600	0.845955	0.598119
Serine hydroxymethyltransferase, cytosolic	P50431	Shmt1	52.6	1919300000	2997400000	3372000000	1909600000	2220500000	1997300000	588680000	4190800000	1776503000	0.845143	0.608849
14-3-3 protein eta	P68510	Ywhah	28.211	2776700	23548000	11225000	22850000	13976000	6415600	10000	18345000	24890000	0.842873	0.730461
Alpha-enolase	P17182	Eno1	47.14	872970000	6928100000	698050000	989450000	6130100000	575900000	789200000	2060600000	431112000	0.842016	0.841519
S-adenosylmethionine synthase isoform type-1	Q91X83	Mat1a	43.508	3200100000	329450000	471960000	466780000	414300000	3248100000	137120000	562660000	339348000	0.841759	0.849576
3-ketoacyl-CoA thiolase, mitochondrial	Q8BWT1	Acaa2	41.829	57728000	34819000	70269000	1218100000	48540000	738410000	140760000	394790000	127332000	0.839925	0.85576
Myosin-4;Myosin-8;Myosin-3	Q5SX39;P13542;P13541	Myh4;Myh8;Myh3	222.86	3468400	10000	10000	10000	3621100	10000	10000	10000	20000	0.839492	0.903471
Ig heavy chain V-III region HPC76	P01804		12.304	10000	2290600	10000	10000	1864100	10000	503780	10000	20000	0.830089	0.882837
Isocitrate dehydrogenase [NADP] cytoplasmic	O88844	Idh1	46.674	189780000	667080000	364790000	361530000	265660000	423230000	82267000	421780000	441813200	0.826059	0.575014
Heterogeneous nuclear ribonucleoprotein Q	Q7TMK9	Syncrip	69.632	754410000	132780000	133450000	132950000	99750000	891810000	14600000	114300000	67251400	0.823663	0.832079
Galectin-3-binding protein	Q07797	Lgals3bp	64.49	692290	3002300	10000	16543000	10000	3011100	2378100	10063000	5339400	0.821889	0.824527
Isoleucine--tRNA ligase, mitochondrial	Q8BIJ6	Iars2	112.8	13136000	17485000	32769000	24015000	29496000	20228000	202280	18145000	21319000	0.818171	0.567861
ADP-ribose pyrophosphatase, mitochondrial	Q8BVU5	Nudt9	38.604	1676800	4670100	9802000	6639900	5169800	3707100	1324300	6828200	6142000	0.813431	0.586677
Bleomycin hydrolase	Q8R016	Blmh	52.511	10000	4224000	23430000	16890000	4543700	8006000	2471500	14663000	15514000	0.811567	0.720521
3-hydroxyanthranilate 3,4-dioxygenase	Q78JT3	Haao	32.804	1545500000	2934000000	2839700000	2250900000	2132000000	1720500000	543530000	3645500000	1640810000	0.809383	0.495622
Membrane-associated progesterone receptor component 1	O55022	Pgrmc1	21.694	16860000	6546100	6880800	150910000	9322200	6372300	26769000	101880000	38704000	0.808171	0.819647
Ethanolamine-phosphate cytidylyltransferase	Q922E4	Pcyt2	45.234	10000	529510	1388800	10896000	10000	10000	10000	10697000	2161900	0.804029	0.852807
Glutathione reductase, mitochondrial	P47791	Gsr	53.662	252430000	297730000	399860000	477750000	339930000	270230000	110450000	504600000	209375000	0.803819	0.448741
Exosome complex component RRP45	Q9JHI7	Exosc9	48.936	10000	10000	2103400	1075700	10000	1311800	10000	10000	1869400	0.803026	0.809762
Pyridoxal kinase	Q8K183	Pdxk	35.015	177880000	327640000	253690000	204960000	235770000	195220000	51586000	334380000	144846400	0.798036	0.448052
Creatine kinase B-type	Q04447	Ckb	42.713	224680	10000	473830	3421900	10000	10000	1636400	2038500	407430	0.794561	0.811019
Haloacid dehalogenase-like hydrolase domain-containing protein 3	Q9CYW4	Hdhd3	28.027	2387900	2082700	10000	2325300	962540	2959500	10000	1635700	1172600	0.792294	0.647462
Proteasome subunit beta type-5	O55234	Psmb5	28.532	35335000	1137100000	50150000	64955000	720410000	38986000	356910000	104020000	52868000	0.791086	0.817398
Phosphopantothenoylcysteine decarboxylase	Q8BZB2	Ppcdc	22.344	1443600	3471600	2151200	2415300	10000	3176500	10000	3464700	2704000	0.790171	0.616095
Aldo-keto reductase family 1 member C18	Q8K023	Akr1c18	37.176	1820700	8690100	7904900	10000	6609100	3916600	10000	7629000	20000	0.789536	0.723221
Actin, alpha skeletal muscle;Actin, alpha cardiac muscle 1;Actin, gamma-enteric smooth muscle;Actin, aortic smooth muscle	P68134;P68033;P63268;P62737	Acta1;Actc1;Actg2;Acta2	42.051	24913000	27308000	29059000	44708000	19127000	19544000	21545000	19339000	44607500	0.788408	0.364245
Adenylate kinase 2, mitochondrial;Adenylate kinase 2, mitochondrial, N-terminally processed	Q9WTP6	Ak2	26.468	230240000	371120000	295380000	4027100000	344390000	238580000	119780000	430170000	3713110000	0.787358	0.823603
S-formylglutathione hydrolase	Q9R0P3	Esd	31.319	3378900	54904000	18760000	45913000	9076500	28729000	8457700	38339000	36077000	0.785187	0.621543
Fatty acid-binding protein, brain	P51880	Fabp7	14.893	474680	1602100	3496600	13807000	1280300	10000	498000	1988100	15152000	0.781343	0.808481
Protein arginine N-methyltransferase 5	Q8CIG8	Prmt5	72.679	10000	4500400	4250900	10000	5227400	408290	10000	10000	2906800	0.780955	0.774233
Serine protease inhibitor A3K	P07759	Serpina3k	46.879	25115000	40504000	51133000	24338000	27605000	21998000	8845800	51024000	28096600	0.780038	0.445583
Farnesyl pyrophosphate synthase	Q920E5	Fdps	40.581	353610	10000	1083200	427640	10000	10000	546880	1043400	217000	0.779868	0.738377
Apoptosis-inducing factor 1, mitochondrial	Q9Z0X1	Aifm1	66.765	42694000	55546000	567510000	40388000	50307000	41634000	43035000	109740000	439920000	0.77564	0.791009
Heterogeneous nuclear ribonucleoprotein K	P61979	Hnrnpk	50.976	42317000	136130000	161170000	128990000	96492000	97296000	14560000	149340000	93790000	0.770758	0.447879
Inositol monophosphatase 1	O55023	Impa1	30.436	120390000	137350000	119450000	201650000	132570000	104860000	51266000	179160000	89054000	0.769691	0.298845
182 kDa tankyrase-1-binding protein	P58871	Tnks1bp1	181.82	1393800	10729000	12583000	13056000	8583500	13136000	10000	7593100	6972500	0.768927	0.539994
5-oxoprolinase	Q8K010	Oplah	137.61	4583800	267610000	44276000	7459300	12657000	275410000	733970	21376000	445080	0.767136	0.824684
Chloride intracellular channel protein 4	Q9QYB1	Clic4	28.729	10000	10000	10000	1155600	10000	10000	10000	10000	1095700	0.766329	0.849601
Nascent polypeptide-associated complex subunit alpha;Nascent polypeptide-associated complex subunit alpha, muscle-specific form	Q60817;P70670	Naca	23.384	20286000	18587000	17805000	9787400	13569000	2665100	5234800	36400000	5750600	0.765746	0.611149
Aspartyl aminopeptidase	Q9Z2W0	Dnpep	52.206	332750000	414730000	431150000	3462100000	364450000	3334100000	108880000	424400000	204190000	0.764711	0.786394
Ras GTPase-activating protein-binding protein 2	P97379	G3bp2	54.087	564060	983930	1815900	1046300	876210	10000	706730	10000	2602900	0.762931	0.668435
Transaldolase	Q93092	Taldo1	37.387	159290000	354440000	345770000	313460000	288780000	187430000	88976000	343940000	206870000	0.761149	0.308532
Glycerol-3-phosphate dehydrogenase [NAD(+)], cytoplasmic	P13707	Gpd1	37.572	14947000	35557000	270610000	111710000	292210000	23405000	19749000	47430000	28717000	0.760607	0.751112
Voltage-dependent anion-selective channel protein 1	Q60932	Vdac1	32.351	206210000	22494000	16680000	52290000	15970000	8065600	51147000	186380000	19769000	0.75608	0.748627
Betaine--homocysteine S-methyltransferase 1	O35490	Bhmt	45.02	58343000000	78409000000	95077000000	57240000000	77123000000	66608000000	10444000000	79383000000	38043600000	0.751659	0.324731
Nuclear protein localization protein 4 homolog	P60670	Nploc4	68.016	516360	10000	10000	906910	10000	10000	243950	10000	1080900	0.750989	0.775543
AN1-type zinc finger protein 6	Q9DCH6	Zfand6	24.001	2618300	2713300	2218100	3729200	1718800	2022900	913720	2977400	2945230	0.750289	0.221507
Acylphosphatase-1	P56376	Acyp1	11.241	10000	10000	2281200	10000	10000	10000	10000	10000	2121300	0.748114	0.83926
Steroid receptor RNA activator 1	Q80VJ2	Sra1	25.557	1851800	4055500	3398800	1662200	1092400	1736900	10000	4233400	3145800	0.745311	0.503518
BAG family molecular chaperone regulator 5	Q8CI32	Bag5	50.942	3208600	4451300	12928000	10062000	7651600	11308000	10000	795760	8747300	0.744215	0.565832
Kininogen-1;Kininogen-1 heavy chain;Bradykinin;Kininogen-1 light chain	O08677	Kng1	73.101	207210000	54753000	70165000	22307000	62748000	44473000	18816000	63645000	139369520	0.742707	0.607901
Cytidine monophosphate-N-acetylneuraminic acid hydroxylase	Q61419	Cmah	66.935	372620	2486400	10000	10000	1529200	1101200	10000	10000	20000	0.74203	0.780182
Uncharacterized protein C1orf50 homolog	Q5EBG8		21.862	3198200	6709200	5409300	999310	1491400	2772400	366460	909490	9529800	0.738884	0.642918
NADH dehydrogenase [ubiquinone] iron-sulfur protein 4, mitochondrial	Q9CXZ1	Ndufs4	19.784	8487300	37297000	5791200	8537300	10000	7264000	2123600	18352000	27343000	0.73319	0.661948
Stromal cell-derived factor 2-like protein 1	Q9ESP1	Sdf2l1	23.648	8443500	49610000	24356000	27003000	14009000	16738000	5125500	40798000	22969000	0.728542	0.484046
Epidermal growth factor-like protein 8	Q6GUQ1	Egfl8	32.066	10000	33106000	42389000	10000	33245000	10000	10000	35335000	20000	0.726955	0.716002
Phospholipase D3	O35405	Pld3	54.388	10000	890260	10000	2041200	913430	10000	10000	10000	1731200	0.724965	0.735489
Catalase	P24270	Cat	59.795	16239000000	30049000000	26826000000	22395000000	21895000000	15519000000	5094300000	28268000000	15637700000	0.723819	0.23654
Septin-9	Q80UG5	2020-09-09	65.574	1332300	10000	7566000	3622900	986880	1460400	10000	6625800	2250500	0.723543	0.670653
Proteasome subunit alpha type-3	O70435	Psma3	28.405	61232000	114840000	85883000	84403000	46874000	41433000	35923000	143740000	44989000	0.722857	0.369655
Tubulin-folding cofactor B	Q9D1E6	Tbcb	27.385	5473800	15055000	26813000	23976000	11683000	6399400	6448700	20403000	19459000	0.722323	0.394576
Diphosphoinositol polyphosphate phosphohydrolase 2;Diphosphoinositol polyphosphate phosphohydrolase 3-beta;Diphosphoinositol polyphosphate phosphohydrolase 3-alpha	Q8R2U6;P0C028;P0C027	Nudt4;Nudt11;Nudt10	20.156	3948200	4904600	3992500	8368000	11392000	2271200	1016800	4448400	20000	0.722128	0.570791
Fructose-bisphosphate aldolase B	Q91Y97	Aldob	39.507	12227000000	32657000000	30439000000	22555000000	21683000000	14417000000	7187200000	28396000000	16623300000	0.721768	0.272737
Sorbin and SH3 domain-containing protein 2	Q3UTJ2	Sorbs2	132.35	6645500	4403200	8981200	7523400	1036900	2967600	10000	10134000	10582000	0.718041	0.494976
Calcium-regulated heat stable protein 1	Q9CR86	Carhsp1	16.062	25632000	37585000	51953000	29492000	13206000	46933000	6848000	31483000	31145000	0.716788	0.321152
Protein LSM12 homolog	Q9D0R8	Lsm12	21.701	5849700	7746300	7193700	8206600	5928100	4372900	2188300	9297400	4160800	0.715884	0.189683
Heat shock 70 kDa protein 4	Q61316	Hspa4	94.132	78219000	198500000	198770000	113790000	94236000	141160000	23385000	191030000	77092000	0.715319	0.351184
5-hydroxyisourate hydrolase	Q9CRB3	Urah	13.559	104860000	288370000	152170000	166530000	138130000	122550000	54395000	208570000	109730000	0.711727	0.285992
Growth factor receptor-bound protein 2	Q60631	Grb2	25.238	18173000	26173000	16359000	38288000	13320000	11042000	3555100	23422000	36670000	0.711235	0.392084
Proteasome subunit beta type-8	P28063	Psmb8	30.26	9511200	35440000	34838000	37554000	20255000	12002000	11203000	39086000	21288000	0.7079	0.327846
Vigilin	Q8VDJ3	Hdlbp	141.74	6484300	19350000	24053000	7488700	1222200	10328000	682530	13990000	24416400	0.706067	0.524255
Nucleoside diphosphate kinase A	P15532	Nme1	17.208	759530000	9653100000	8099100000	862070000	9288100000	5503100000	289750000	1284600000	701080000	0.70473	0.631783
Ig heavy chain V region 6.96;Ig heavy chain V region 914;Ig heavy chain V region 5-76;Ig heavy chain V region 5-84	P18528;P18527;P18529;P18525		11.007	10000	6387500	3301700	10000	1626600	10000	10000	10000	6896200	0.704717	0.733643
Cytochrome b-c1 complex subunit Rieske, mitochondrial;Cytochrome b-c1 complex subunit 11	Q9CR68	Uqcrfs1	29.367	16107000	94008000	30457000	98176000	57552000	30829000	28373000	54202000	39184000	0.70414	0.402945
Eukaryotic translation initiation factor 3 subunit G	Q9Z1D1	Eif3g	35.638	1386300	10000	10000	2277800	1213500	1424300	10000	10000	571790	0.701303	0.656478
Apolipoprotein A-IV	P06728	Apoa4	45.029	917000	10000	10000	10000	10000	10000	10000	10000	786350	0.698078	0.795757
Adapter molecule crk	Q64010	Crk	33.814	14929000	34856000	35487000	20230000	21442000	17896000	9177600	26192000	17210300	0.696995	0.193574
60S ribosomal protein L30	P62889	Rpl30	12.784	20250000	38356000	33335000	154710000	136410000	15163000	20637000	29217000	13183000	0.696077	0.639431
Hypoxia up-regulated protein 1	Q9JKR6	Hyou1	111.18	10000	511220	3733600	1955900	3543700	10000	794870	538600	512390	0.695515	0.658152
Copine-3	Q8BT60	Cpne3	59.584	12319000	29418000	58338000	45373000	24423000	18512000	8365100	45296000	29415000	0.693092	0.351023
Non-specific lipid-transfer protein	P32020	Scp2	59.125	1900500000	4757700000	4609700000	3678900000	3394800000	2000700000	979390000	3681600000	2862570000	0.691469	0.194297
NADH-ubiquinone oxidoreductase 75 kDa subunit, mitochondrial	Q91VD9	Ndufs1	79.776	284210000	79884000	69965000	95142000	72932000	49312000	28972000	179970000	123870000	0.687914	0.47247
Protein phosphatase 1 regulatory subunit 7	Q3UM45	Ppp1r7	41.291	78422000	103190000	267930000	2161100000	114230000	439310000	63742000	171320000	1454621190	0.687409	0.712783
14-3-3 protein gamma;14-3-3 protein gamma, N-terminally processed	P61982	Ywhag	28.302	93705000	271490000	236420000	238790000	197080000	136130000	37835000	208970000	127610000	0.673604	0.20488
Serine/threonine-protein kinase ATR	Q9JKK8	Atr	300.22	91475000	105320000	11880000	186310000	7747300	256910000	15868000	47349000	3884400	0.671942	0.623297
Ig kappa chain V19-17	P01633	Igk-V19-17	16.433	10000	16967000	5665300	10978000	11180000	16045000	874820	10000	20000	0.669353	0.592819
Molybdopterin synthase catalytic subunit	Q9Z223	Mocs2	20.923	5367200	7078000	2265700	3571400	3509100	3387700	444490	2727900	5203600	0.668309	0.271454
DnaJ homolog subfamily B member 11	Q99KV1	Dnajb11	40.555	73726000	50767000	156570000	143150000	50383000	64170000	2898800	174720000	61671700	0.667294	0.398718
NIF3-like protein 1	Q9EQ80	Nif3l1	41.745	4758300	13220000	15007000	11104000	15907000	7652300	1086100	9700200	2209500	0.663292	0.340035
CAP-Gly domain-containing linker protein 1	Q922J3	Clip1	155.81	5858000	18347000	755500	10000	8849200	7448300	3175700	1137000	20000	0.660946	0.630538
40S ribosomal protein S12	P63323	Rps12	14.525	215480000	426690000	324720000	2350100000	151830000	210550000	119240000	262090000	1989110000	0.659108	0.655238
Phosphoglycolate phosphatase	Q8CHP8	Pgp	34.54	127510	2548000	10000	3653300	2390600	1792500	704430	313920	20000	0.658982	0.585157
Calponin-3	Q9DAW9	Cnn3	36.428	3777500	17108000	10203000	14934000	6651800	10737000	3103400	11268000	5697980	0.651128	0.240717
N-myc-interactor	O35309	Nmi	35.235	6692700	12205000	13774000	15060000	6872400	7299800	1390200	12182000	11047000	0.650157	0.164742
Dynein light chain 1, cytoplasmic	P63168	Dynll1	10.366	10000	1889100	2052700	2105200	3170200	10000	980700	10000	745120	0.649301	0.524418
Microsomal glutathione S-transferase 1	Q91VS7	Mgst1	17.551	125610000	9952600	147100000	19638000	13500000	3361800	142710000	50794000	34712000	0.648567	0.546856
Beta-arrestin-1	Q8BWG8	Arrb1	46.972	3345900	7233800	8935900	13340000	2257700	6399900	1812700	12549000	3606700	0.648316	0.350077
Lysosome-associated membrane glycoprotein 2	P17047	Lamp2	45.681	946710	2140300	5561300	7309400	5311900	1480300	10000	4876200	1209100	0.646083	0.450654
Ethylmalonyl-CoA decarboxylase	Q9D9V3	Echdc1	35.467	3524000	7495800	9466500	9537100	793490	6756600	1426900	5841800	9393400	0.645155	0.27096
Glutathione S-transferase A3	P30115	Gsta3	25.36	3439500000	5553300000	4021400000	31021000000	5214200000	4580600000	12781000000	6976700000	5952710000	0.645033	0.542524
Glutathione S-transferase P 1;Glutathione S-transferase P 2	P19157;P46425	Gstp1;Gstp2	23.609	4668400000	6319200000	10179000000	6170500000	5541600000	3650700000	2387600000	7467600000	2969410900	0.644309	0.143897
L-serine dehydratase/L-threonine deaminase	Q8VBT2	Sds	34.593	10000	10000	10000	1547900	10000	10000	10000	10000	1228200	0.642981	0.756277
Arginase-1	Q61176	Arg1	34.807	8357100000	724430000	8062100000	1474600000	774130000	787550000	9283100000	3655300000	420905000	0.641134	0.544977
Neutral alpha-glucosidase AB	Q8BHN3	Ganab	106.91	56937000	98708000	132690000	153890000	84862000	36416000	22076000	147460000	63363680	0.640719	0.242598
Ubiquitin carboxyl-terminal hydrolase 5	P56399	Usp5	95.832	17276000	72289000	72303000	40849000	39170000	41350000	5155400	53760000	22809660	0.640282	0.26754
Endoplasmic reticulum resident protein 29	P57759	Erp29	28.823	30773000	743810000	47168000	87352000	47109000	367810000	188510000	73593000	49324000	0.639176	0.638018
Guanine deaminase	Q9R111	Gda	51.012	14866000	9752200	25899000	8624500	14590000	12456000	344410	14838000	5020400	0.639127	0.300161
Ubiquitin-fold modifier-conjugating enzyme 1	Q9CR09	Ufc1	19.481	15657000	105680000	67827000	943310000	634610000	59114000	15364000	107820000	87673000	0.639012	0.674653
Serine/threonine-protein phosphatase CPPED1	Q8BFS6	Cpped1	35.247	3500400	10449000	3767200	7657900	2674500	3499600	2137100	7802400	4002100	0.634202	0.249978
NADP-dependent malic enzyme	P06801	Me1	63.953	47587000	140240000	129930000	69372000	41098000	79245000	17889000	100180000	68186000	0.633583	0.211237
LIM and SH3 domain protein 1	Q61792	Lasp1	29.994	169980000	377220000	268480000	337240000	165920000	192700000	57966000	331390000	162331600	0.631654	0.139611
Ig kappa chain V-V region MOPC 149	P01636		12.03	9772300	6899700	2746700	8861500	4889100	2913400	988250	5755600	7714900	0.629734	0.210622
Complement factor H	P06909	Cfh	139.14	8280200	16793000	15568000	15939000	8767600	7449300	2376000	23074000	2578300	0.625593	0.289442
Ig gamma-1 chain C region secreted form;Ig gamma-1 chain C region, membrane-bound form	P01868;P01869	Ighg1	35.704	5343000	13663000	9528500	5791700	4799800	10000	2625900	1984600	17401700	0.625109	0.437732
O-phosphoseryl-tRNA(Sec) selenium transferase	Q6P6M7	Sepsecs	55.325	25024000	38247000	36873000	27867000	6903700	23926000	2157900	35089000	31286000	0.620963	0.171948
GMP reductase 1	Q9DCZ1	Gmpr	37.482	875870	3016500	548110	4665000	957830	561560	727810	4769600	20000	0.618247	0.521556
GTP cyclohydrolase 1	Q05915	Gch1	27.014	50730000	79057000	77265000	67875000	57327000	78399000	6089900	52783000	17623000	0.617537	0.147863
Plasminogen;Plasmin heavy chain A;Activation peptide;Angiostatin;Plasmin heavy chain A, short form;Plasmin light chain B	P20918	Plg	90.807	4111400	9800900	12229000	34548000	9365800	2977300	2855100	17585000	13877900	0.615082	0.414852
Oligoribonuclease, mitochondrial	Q9D8S4	Rexo2	26.738	16343000	17543000	20079000	20085000	14302000	3199600	4781500	19098000	15509000	0.614613	0.0908688
Uncharacterized protein C2orf72 homolog	Q9CYS6		30.32	1907000	2515500	1586200	585560	1550900	2956700	524940	10000	20000	0.614175	0.411399
FAS-associated death domain protein	Q61160	Fadd	22.96	1873300	1984500	3392800	4615900	2276300	1107700	272030	3627600	1775100	0.610709	0.220097
Serine/threonine-protein phosphatase 2A catalytic subunit beta isoform	P62715	Ppp2cb	35.575	10000	10000	10000	701690	10000	10000	10000	10000	515050	0.606869	0.716604
Neural Wiskott-Aldrich syndrome protein	Q91YD9	Wasl	54.274	10000	10000	1042900	10000	10000	10000	10000	10000	771960	0.605432	0.721484
Aspartate aminotransferase, cytoplasmic	P05201	Got1	46.247	328640000	404670000	397590000	830880000	180060000	249520000	157570000	719080000	171598400	0.602648	0.256651
Transcriptional coactivator YAP1	P46938	Yap1	52.383	10000	10000	10000	723860	10000	10000	10000	10000	527400	0.602128	0.713107
ADP-sugar pyrophosphatase	Q9JKX6	Nudt5	23.984	4475100	4377200	4231500	3380700	1950500	2147800	944830	5793300	1518300	0.600309	0.142225
Transcription factor BTF3	Q64152	Btf3	22.031	1881100	10000	10000	10000	10000	10000	582100	10000	818490	0.598855	0.686457
Proteasome subunit alpha type-2	P49722	Psma2	25.926	224010000	36013000	30853000	30670000	28423000	26348000	20657000	137760000	25877000	0.594789	0.529188
Aspartate aminotransferase, mitochondrial	P05202	Got2	47.411	2656100000	166330000	208250000	349990000	262700000	224360000	452840000	1355700000	216542000	0.594472	0.576865
WD repeat domain phosphoinositide-interacting protein 3	Q9CR39	Wdr45b	38.02	6478000	8113200	10175000	5286300	4047100	3894700	10000	7402500	6954800	0.59387	0.12811
Ubiquitin-conjugating enzyme E2 D3;Ubiquitin-conjugating enzyme E2 D2;Ubiquitin-conjugating enzyme E2 D2B	P61079;P62838;Q6ZWY6	Ube2d3;Ube2d2;Ube2d2b	16.687	1303000	10000	1260000	1775400	10000	524220	1514100	1157300	20000	0.593436	0.384808
S-phase kinase-associated protein 1	Q9WTX5	Skp1	18.672	20818000	982310000	69488000	40815000	369210000	289710000	8590100	71028000	85658000	0.592185	0.623083
Stress-induced-phosphoprotein 1	Q60864	Stip1	62.581	575880000	1474200000	1464300000	1032000000	738050000	638830000	213220000	989790000	769903900	0.589444	0.089553
Plastin-2	Q61233	Lcp1	70.148	30670000	67062000	63790000	84949000	36167000	26613000	13265000	66202000	39336000	0.589385	0.114435
Caspase-3;Caspase-3 subunit p17;Caspase-3 subunit p12	P70677	Casp3	31.474	11484000	15167000	21658000	224110000	142310000	11132000	4616800	27926000	13329000	0.585315	0.619204
UMP-CMP kinase	Q9DBP5	Cmpk1	22.165	2004100000	421790000	4160100000	436960000	3684100000	370850000	135800000	583140000	363270000	0.585185	0.523271
Kynurenine--oxoglutarate transaminase 3	Q71RI9	Ccbl2	51.126	12466000	248610000	43448000	12420000	159110000	20970000	7078300	30526000	13539000	0.583632	0.596673
Actin-related protein 2/3 complex subunit 4	P59999	Arpc4	19.667	23973000	75343000	29395000	255010000	27366000	24964000	137210000	54705000	31674800	0.575251	0.470107
Glycogen phosphorylase, liver form	Q9ET01	Pygl	97.462	25118000	93292000	73303000	10783000	885370	29813000	7069600	91097000	16518000	0.574364	0.42033
SAM and SH3 domain-containing protein 1	P59808	Sash1	135.59	10000	538840	10000	1069700	10000	1104800	10000	10000	20000	0.567281	0.613265
Interferon-induced 35 kDa protein homolog	Q9D8C4	Ifi35	31.875	3881200	4329100	5379100	15666000	3221400	3330000	311680	4229000	9568000	0.564958	0.323795
Protein disulfide-isomerase	P09103	P4hb	57.058	5112600000	9996300000	118510000000	13105000000	10897000000	67481000000	2964500000	14184000000	7803890000	0.5634	0.578661
Cytochrome b5	P56395	Cyb5a	15.241	866410000	64325000	55790000	98342000	84489000	59914000	162190000	376850000	79814000	0.562839	0.545596
Glucosidase 2 subunit beta	O08795	Prkcsh	58.792	10000	1944500	6390100	191100000	7540600	10000	13097000	109810000	8646000	0.557964	0.656786
Hydroxyacid oxidase 1	Q9WU19	Hao1	41.001	207520000	524620000	535890000	307770000	262840000	317800000	62558000	268600000	183005200	0.555808	0.0858688
Alpha-2-macroglobulin receptor-associated protein	P55302	Lrpap1	42.215	10000	10000	1660700	1341700	10000	10000	410210	10000	1647500	0.552597	0.54006
26S proteasome non-ATPase regulatory subunit 4	O35226	Psmd4	40.703	47147000	61104000	1121000000	57088000	50545000	627010000	1524600	147090000	58788000	0.550373	0.606107
Immunoglobulin J chain	P01592	Igj	18.013	28003000	47046000	349210000	60139000	53466000	23504000	11377000	98440000	145480000	0.54875	0.476761
GDP-mannose 4,6 dehydratase	Q8K0C9	Gmds	41.984	523830	5401200	10000	10000	10000	833010	10000	900350	2319500	0.548069	0.606757
Dynein light chain Tctex-type 3	P56387	Dynlt3	12.957	4778100	5822200	10053000	10866000	8204100	3196700	1068800	4384500	4676000	0.546461	0.0979652
Cytosolic purine 5-nucleotidase	Q3V1L4	Nt5c2	64.808	2812800	6069800	3984700	20599000	3485200	8165500	472650	7227200	3500600	0.546249	0.369761
Mannose-binding protein A	P39039	Mbl1	25.396	32126000	85016000	76619000	54756000	49737000	34958000	23400000	39876000	21403000	0.545231	0.0508409
Charged multivesicular body protein 2a	Q9DB34	Chmp2a	25.134	10000	3765600	2177800	2290100	10000	10000	10000	3223100	2352800	0.544031	0.396163
Serotransferrin	Q921I1	Tf	76.723	924130000	12491000000	1198600000	1371400000	1022900000	6852100000	401430000	1575500000	1011673000	0.543685	0.539542
Protein AMBP;Alpha-1-microglobulin;Inter-alpha-trypsin inhibitor light chain;Trypstatin	Q07456	Ambp	39.029	722200	10000	10000	7018200	2005700	10000	931910	2291900	20000	0.54219	0.593867
Aldehyde oxidase 3	G3X982	Aox3	146.9	5759400000	8306300000	9252900000	5418800000	6730700000	5978300000	970630000	4905000000	630542000	0.534917	0.0852261
Prolow-density lipoprotein receptor-related protein 1;Low-density lipoprotein receptor-related protein 1 85 kDa subunit;Low-density lipoprotein receptor-related protein 1 515 kDa subunit;Low-density lipoprotein receptor-related protein 1 intracellular domain	Q91ZX7	Lrp1	504.74	10000	625770	1561600	1956200	2726900	10000	10000	10000	20000	0.534846	0.528121
Prelamin-A/C;Lamin-A/C	P48678	Lmna	74.237	20645000	284810000	29415000	18085000	38676000	37757000	10000	90025000	69130000	0.534001	0.516255
Actin-related protein 2/3 complex subunit 1A	Q9R0Q6	Arpc1a	41.626	100710000	15013000	23484000	5970200	19139000	20695000	1394300	40727000	14638100	0.532279	0.433333
40S ribosomal protein S20	P60867	Rps20	13.373	151130000	271330000	126590000	96066000	106750000	107590000	51112000	114340000	45789000	0.527757	0.0836135
Fucose mutarotase	Q8R2K1	Fuom	16.805	19886000	42843000	25495000	592610000	325410000	36504000	5413400	56402000	24094000	0.526206	0.58515
Zyxin	Q62523	Zyx	60.545	1983200	4670800	7486600	4657600	3139800	2053900	535750	4054400	2566650	0.525604	0.10317
Ig kappa chain V-V region L7	P01642	Gm10881	12.615	10000	2651900	7772400	3975100	3642300	10000	10000	2486500	3256600	0.522181	0.338609
Protein FAM196A	Q3USH1	Fam196a	46.222	9756200	16057000	12218000	738910	10000	18398000	10000	10000	6831400	0.521214	0.381737
Xaa-Pro dipeptidase	Q11136	Pepd	55.028	583210000	86847000	84402000	143560000	417110000	56156000	15220000	77446000	19096000	0.521172	0.456234
Proteasome activator complex subunit 1	P97371	Psme1	28.673	28774000	67095000	503110000	52229000	78342000	63683000	14860000	81085000	185270000	0.519944	0.479861
Ferritin light chain 1;Ferritin light chain 2	P29391;P49945	Ftl1;Ftl2	20.802	13640000	1087100000	86333000	165360000	103930000	119470000	172430000	438680000	41910000	0.518426	0.50972
WW domain-binding protein 2	P97765	Wbp2	28.032	6544700	10750000	19992000	9429500	7550500	6089300	2408500	11654000	2535100	0.517806	0.123175
Vinexin	Q9R1Z8	Sorbs3	82.348	2586800	3230700	3588600	3192700	10000	5242000	10000	10000	2870400	0.517027	0.250889
Exosome complex component RRP43	Q9D753	Exosc8	29.949	10000	4235100	10000	10000	10000	10000	10000	1503700	1217700	0.516077	0.622445
Cystatin-B	Q62426	Cstb	11.045	2079100	2243800	10000	45082000	10000	9403800	1674800	8383900	12366000	0.515448	0.566762
Coatomer subunit zeta-1	P61924	Copz1	20.198	213950	1963800	320020	10000	389710	10000	10000	312510	881770	0.511686	0.504424
Ig kappa chain V-III region PC 7183;Ig kappa chain V-III region PC 7043;Ig kappa chain V-III region PC 7210;Ig kappa chain V-III region CBPC 101;Ig kappa chain V-III region PC 7769;Ig kappa chain V-III region PC 6308	P01666;P01665;P01668;P01664;P01669;P01667		11.952	10000	8550700	4605300	4594300	10000	10000	10000	10000	11257000	0.508865	0.487516
Molybdenum cofactor biosynthesis protein 1;Cyclic pyranopterin monophosphate synthase;Cyclic pyranopterin monophosphate synthase accessory protein	Q5RKZ7	Mocs1	69.858	8042600	26666000	31996000	8677800	6165200	12462000	8761400	13855000	6659700	0.508376	0.146797
Ig lambda-3 chain C region;Ig lambda-2 chain C region	P01845;P01844	Iglc3;Iglc2	11.371	10000	1620300	10000	1308600	10000	959550	10000	10000	878150	0.506684	0.446163
Cold shock domain-containing protein E1	Q91W50	Csde1	88.79	20988000	39528000	43813000	37073000	12809000	29393000	4421500	30938000	11854870	0.505885	0.0495614
Inosine-5-monophosphate dehydrogenase 2	P24547	Impdh2	55.814	42529000	128600000	199870000	36558000	60102000	113370000	13762000	47084000	23364000	0.505808	0.242831
ADP-ribosylation factor-binding protein GGA1	Q8R0H9	Gga1	69.971	771400	700940	1379000	1388900	568190	511760	10000	783160	779810	0.500523	0.0545916
Histidine triad nucleotide-binding protein 2, mitochondrial	Q9D0S9	Hint2	17.32	70886000	70892000	437610000	67359000	95033000	76527000	44605000	83282000	102150000	0.496759	0.351761
Acyl-coenzyme A amino acid N-acyltransferase 1;Acyl-coenzyme A amino acid N-acyltransferase 2	A2AKK5;Q8BGG9	Acnat1;Acnat2	46.07	5676200	4945500	4863700	23089000	3500700	9459300	2325900	6535500	1934400	0.492675	0.288406
Cofilin-1	P18760	Cfl1	18.559	772960000	1642700000	11910000000	14671000000	1301400000	1145500000	3692100000	1869000000	9780110000	0.490763	0.340488
Exosome complex component MTR3	Q8BTW3	Exosc6	28.37	5144300	8789500	5384900	4872900	1301900	3360000	582990	6034100	3454100	0.487213	0.0553989
Carbonic anhydrase 3	P16015	Ca3	29.366	2212200000	3762900000	2741600000	15561000000	3105700000	2926500000	1410300000	5080400000	2192152400	0.484891	0.313371
Calpastatin	P51125	Cast	84.921	9616300	6234700	10639000	13476000	2067900	5686300	689640	9502400	6130700	0.481948	0.0515272
Dihydrolipoyllysine-residue succinyltransferase component of 2-oxoglutarate dehydrogenase complex, mitochondrial	Q9D2G2	Dlst	48.994	280750000	389050000	4341100000	308400000	405880000	349260000	82968000	431900000	1933570400	0.481805	0.495055
Dihydropyrimidinase-related protein 2	O08553	Dpysl2	62.277	153170000	248390000	2851000000	279150000	230990000	245440000	60409000	329150000	1259050520	0.481362	0.48771
Proteasome subunit beta type-9	P28076	Psmb9	23.396	1593600	4558900	22410000	4281800	1831500	2505500	2534100	7581100	5221300	0.479194	0.360766
S-methyl-5-thioadenosine phosphorylase	Q9CQ65	Mtap	31.062	75817000	209220000	96387000	150330000	55183000	87588000	11726000	131390000	31100000	0.476893	0.0916696
H-2 class I histocompatibility antigen, K-K alpha chain;H-2 class I histocompatibility antigen, K-B alpha chain;H-2 class I histocompatibility antigen, K-Q alpha chain;H-2 class I histocompatibility antigen, K-W28 alpha chain;H-2 class I histocompatibility antigen, Q8 alpha chain;H-2 class I histocompatibility antigen, Q7 alpha chain;H-2 class I histocompatibility antigen, D-K alpha chain;H-2 cla…	P04223;P01901;P14428;P03991;P14430;P14429;P14426;P01899;P01897;P01900	H2-K1;H2-Q8;H2-Q7;H2-D1;H2-L	41.646	10000	594310	6447100	1477000	559430	10000	1887300	10000	2607800	0.476012	0.457749
Cleavage stimulation factor subunit 2;Cleavage stimulation factor subunit 2 tau variant	Q8BIQ5;Q8C7E9	Cstf2;Cstf2t	61.341	627710	1875300	1859100	1919800	1273200	746830	517620	1163800	20000	0.473926	0.0649098
Serpin B8	O08800	Serpinb8	42.15	1222400	10000	905680	9854700	1081700	1238800	10000	4087000	658980	0.472049	0.489557
Medium-chain specific acyl-CoA dehydrogenase, mitochondrial	P45952	Acadm	46.481	32402000	2527800	18034000	399310000	17512000	25374000	59478000	147030000	16985000	0.471182	0.521066
Adenosylhomocysteinase	P50247	Ahcy	47.688	11331000000	11310000000	1249900000	1281800000	1237800000	996950000	992450000	2894800000	8693048000	0.470829	0.310973
Cytoplasmic aconitate hydratase	P28271	Aco1	98.124	10000	10000	686860	922720	10000	10000	10000	314320	612260	0.469608	0.411018
UV excision repair protein RAD23 homolog B	P54728	Rad23b	43.512	287710000	114470000	59716000	435100000	32836000	322410000	27229000	84750000	57707070	0.468169	0.26215
Scaffold attachment factor B1;Scaffold attachment factor B2	D3YXK2;Q80YR5	Safb;Safb2	105.1	2770600	8792900	14625000	20300000	5327900	5322000	10000	9473300	7030700	0.467452	0.143011
LDLR chaperone MESD	Q9ERE7	Mesdc2	25.206	2255600	10000	10000	5491100	10000	1252400	10000	3145900	20000	0.457162	0.455418
Proteasome subunit alpha type-4	Q9R1P0	Psma4	29.47	336110000	88617000	51436000	110490000	78369000	25285000	35160000	123170000	72852000	0.456605	0.224673
Protein NDRG2	Q9QYG0	Ndrg2	40.789	40810000	4853700	4985200	7627200	2606400	688190	3512900	21290000	5157000	0.456509	0.397513
Solute carrier organic anion transporter family member 1A1;Solute carrier organic anion transporter family member 1A6;Solute carrier organic anion transporter family member 1A5	Q9QXZ6;Q99J94;Q91YY5	Slco1a1;Slco1a6;Slco1a5	74.396	10000	10000	781930	10000	10000	10000	10000	412460	20000	0.455665	0.583476
NADH dehydrogenase [ubiquinone] iron-sulfur protein 6, mitochondrial	P52503	Ndufs6	13.02	21249000	84689000	233110000	45263000	51652000	51157000	3602200	53218000	57665000	0.45233	0.263198
Heat shock protein beta-8	Q9JK92	Hspb8	21.533	10000	240050	784380	942740	10000	10000	10000	10000	1070400	0.449289	0.407384
High mobility group nucleosome-binding domain-containing protein 5	Q9JL35	Hmgn5	45.343	11777000	1643800	2022400	10000	10000	2020300	10000	6513400	20000	0.443854	0.460151
Proteasome subunit alpha type-1	Q9R1P4	Psma1	29.546	46969000	617010000	40848000	571410000	53997000	416710000	60639000	118840000	53139000	0.440874	0.303864
Chromobox protein homolog 3	P23198	Cbx3	20.855	116610000	19028000	15659000	36745000	20054000	4793400	4519100	26127000	47454000	0.437977	0.28149
Beta-lactamase-like protein 2	Q99KR3	Lactb2	32.754	1879100000	388050000	313920000	229030000	263070000	265090000	117340000	684400000	207430000	0.437658	0.312576
Ig gamma-2B chain C region	P01867	Igh-3	44.259	10000	10000	24310000	10000	10000	5276800	10000	2863800	5132000	0.436897	0.55277
BolA-like protein 2	Q8BGS2	Bola2	10.214	10000	8161700	10000	2247300	10000	10000	10000	10000	5604100	0.432954	0.50687
Enoyl-CoA hydratase domain-containing protein 3, mitochondrial	Q9D7J9	Echdc3	32.402	10000	6427600	5362000	172410000	13660000	16180000	6728500	31212000	31396000	0.430712	0.506311
Aldo-keto reductase family 1 member C13	Q8VC28	Akr1c13	37.057	18837000	401310000	25767000	328810000	226910000	39607000	19018000	93339000	37985000	0.430459	0.296782
Ig heavy chain V region RF;Ig heavy chain V region 441;Ig heavy chain V region MOPC 173;Ig heavy chain V region X24;Ig heavy chain V region J539;Ig heavy chain V region T601;Ig heavy chain V region X44	P18524;P01806;P01812;P01809;P01810;P01808;P01807		12.866	10000	2445400	1886700	10000	10000	10000	10000	10000	2301400	0.430395	0.44216
Dehydrogenase/reductase SDR family member 11	Q3U0B3	Dhrs11	28.274	10000	1818200	1736500	10000	10000	10000	1044800	10000	830130	0.426314	0.355711
Ig alpha chain C region	P01878		36.875	165610000	26227000	28695000	37738000	27869000	36382000	14053000	45616000	13109000	0.424452	0.262694
Transmembrane emp24 domain-containing protein 9	Q99KF1	Tmed9	27.127	10000	10000	10000	2098200	10000	10000	10000	1078900	20000	0.424359	0.573223
Carbamoyl-phosphate synthase [ammonia], mitochondrial	Q8C196	Cps1	164.62	36614000	396010000	177160000	221060000	58793000	49920000	28414000	285420000	17529390	0.423739	0.207631
60S ribosomal protein L22	P67984	Rpl22	14.759	12815000	21206000	9020500	4566600	10000	9947100	4506700	3537900	6960200	0.419456	0.0987882
Alpha-taxilin	Q6PAM1	Txlna	62.368	10000	10000	1903700	1030500	1496700	10000	10000	10000	20000	0.418848	0.439492
Suppressor of G2 allele of SKP1 homolog	Q9CX34	Sugt1	38.158	324340	3046300	613960	868310	10000	10000	10000	10000	2493100	0.41758	0.397378
Splicing factor 1	Q64213	Sf1	70.402	15773000	333100000	40685000	21944000	19302000	114810000	1201300	46920000	30515600	0.413605	0.42426
Acyl-coenzyme A thioesterase THEM4	Q3UUI3	Them4	26.031	205210000	29895000	40956000	20939000	25103000	26970000	7844900	43423000	46478000	0.403553	0.297111
Proteasome subunit beta type-2	Q9R1P3	Psmb2	22.906	315510000	39336000	54985000	63713000	40860000	24648000	24766000	107580000	39402000	0.400818	0.279113
Protein deglycase DJ-1	Q99LX0	Park7	20.021	3473100000	853160000	730070000	494070000	519790000	529570000	216950000	918660000	577490000	0.398164	0.224593
Galectin-3	P16110	Lgals3	27.515	1739900	10000	3184500	22563000	3594900	3298400	699480	3843200	2217400	0.397227	0.404818
Selenide, water dikinase 1	Q8BH69	Sephs1	42.906	37692000	572810000	128030000	67808000	76212000	92618000	24050000	141260000	66106320	0.397099	0.313922
Dihydropyrimidinase-related protein 3	Q62188	Dpysl3	61.936	5863500	3983200	921720	11516000	3122200	2201100	10000	2793800	2902900	0.395972	0.146495
Ig kappa chain V-V region MOPC 173	P01643		11.217	10000	3212800	10000	10000	1550400	10000	10000	10000	20000	0.394819	0.551794
Presequence protease, mitochondrial	Q8K411	Pitrm1	117.37	11173000	142910000	18309000	18828000	12236000	17227000	2633400	45042000	16830000	0.393132	0.350678
Selenoprotein P	P70274	Sepp1	42.705	1508400	26010000	4289600	7812600	1727900	4940100	10000	8087100	4438900	0.387758	0.27313
Eukaryotic translation initiation factor 1;Eukaryotic translation initiation factor 1b	P48024;Q9CXU9	Eif1;Eif1b	12.746	4922400	5272500	5887000	115810000	987940	10633000	10000	41952000	8830900	0.378576	0.452496
Heterogeneous nuclear ribonucleoprotein D0	Q60668	Hnrnpd	38.354	154250000	342470000	2351000000	203570000	219740000	227630000	72014000	296280000	627930000	0.378488	0.354216
Ester hydrolase C11orf54 homolog	Q91V76		34.995	57479000	95976000	962210000	60820000	103370000	81175000	36854000	243230000	88156000	0.375889	0.388613
Ribosyldihydronicotinamide dehydrogenase [quinone]	Q9JI75	Nqo2	26.248	39380000	93257000	775610000	77028000	64250000	73130000	34356000	188320000	99493000	0.373134	0.36129
Eukaryotic peptide chain release factor GTP-binding subunit ERF3A	Q8R050	Gspt1	68.625	1512200	239310000	10000	8005100	2582200	100510000	1284100	5339300	6069600	0.372244	0.510441
Ornithine aminotransferase, mitochondrial	P29758	Oat	48.354	114300000	66758000	73052000	956510000	37297000	36448000	288910000	180950000	19042430	0.371808	0.3753
Heat shock 70 kDa protein 4L	P48722	Hspa4l	94.381	10000	311870	10000	1627600	10000	10000	10000	10000	870080	0.371562	0.456934
Lactoylglutathione lyase	Q9CPU0	Glo1	20.809	216040000	2289100000	353330000	187390000	225300000	152240000	186870000	656780000	192490000	0.371305	0.333522
Carboxylic ester hydrolase	Q91WU0	Ces1f	61.612	303820000	571840000	5151000000	594080000	678250000	461150000	347670000	1160400000	391247800	0.367176	0.346969
RNA-binding motif, single-stranded-interacting protein 1;RNA-binding motif, single-stranded-interacting protein 3	Q91W59;Q8BWL5	Rbms1;Rbms3	43.99	10000	1458400	1297800	1820300	10000	1246500	10000	10000	812390	0.364355	0.152493
Thioredoxin domain-containing protein 5	Q91W90	Txndc5	46.415	907910000	106690000	220160000	357220000	165180000	119130000	55520000	244950000	133493000	0.360946	0.155555
Thioredoxin reductase 2, mitochondrial	Q9JLT4	Txnrd2	56.602	138010000	9136800	3851100	20074000	14424000	23597000	10018000	18322000	10734000	0.360527	0.364237
Properdin	P11680	Cfp	50.327	5335800	4292800	3710600	3396800	10000	10000	10000	10000	7463300	0.358666	0.165089
Cytosol aminopeptidase	Q9CPY7	Lap3	56.141	997130000	1172900000	16761000000	13671000000	10321000000	769460000	786080000	2257500000	465935000	0.358259	0.253451
Dihydropyrimidine dehydrogenase [NADP(+)]	Q8CHR6	Dpyd	111.25	1359400000	3902600000	28910000000	1948600000	12181000000	1786300000	153480000	1455400000	575731800	0.357733	0.393251
Protein farnesyltransferase/geranylgeranyltransferase type-1 subunit alpha	Q61239	Fnta	44.013	517300	1346400	1402100	2536100	602220	1513100	10000	437870	20000	0.356185	0.0923498
Ig kappa chain V-V region K2	P01635		12.581	19572000	39162000	6648400	64922000	13538000	8587700	2298200	8229200	24658000	0.35186	0.119941
Golgi reassembly-stacking protein 2	Q99JX3	Gorasp2	47.038	15233000	27498000	316810000	24550000	28662000	17407000	26603000	83385000	12864900	0.351837	0.378935
Heterogeneous nuclear ribonucleoproteins A2/B1	O88569	Hnrnpa2b1	37.402	337560000	6618100000	613530000	688640000	760320000	599750000	183280000	1119200000	967309390	0.351653	0.353609
40S ribosomal protein SA	P14206	Rpsa	32.838	2601100000	416520000	510620000	342380000	337530000	337630000	142640000	627070000	252355000	0.350791	0.238701
Alpha-1-antitrypsin 1-5	Q00898	Serpina1e	45.891	1561100	1518400	4948100	1384800	1488500	10000	922300	1682700	20000	0.350474	0.118622
Fructose-1,6-bisphosphatase 1	Q9QXD6	Fbp1	36.912	146410000000	42963000000	34303000000	32208000000	35994000000	18875000000	6774900000	33934000000	15722600000	0.347972	0.139565
Protein farnesyltransferase subunit beta	Q8K2I1	Fntb	48.819	10000	10000	922200	4149000	697260	1459900	10000	10000	20000	0.345248	0.396338
Ig kappa chain C region	P01837		11.934	672910000	2477100000	266520000	4263100000	263930000	164040000	62677000	638780000	2184710000	0.345239	0.214214
Serine protease inhibitor A3M	Q03734	Serpina3m	47.064	256800	636610	3033900	10000	523970	447250	10000	529200	174880	0.342427	0.332628
Histidine-rich glycoprotein	Q9ESB3	Hrg	59.162	6826800	100004000	8392200	6425700	7707300	6836100	3663000	15819000	17748500	0.340481	0.362903
Protein transport protein Sec16A	E9QAT4	Sec16a	254.2	1570200	10000	10000	831380	10000	10000	10000	10000	987190	0.339345	0.347556
Poly(rC)-binding protein 1	P60335	Pcbp1	37.497	49632000	68729000	88320000	1009100000	78648000	115360000	36622000	184350000	97637000	0.337309	0.365967
Mesencephalic astrocyte-derived neurotrophic factor	Q9CXI5	Manf	20.373	117610000	14918000	15583000	12654000	7480600	6872100	8177500	25189000	19732000	0.335651	0.285107
Enoyl-CoA hydratase, mitochondrial	Q8BH95	Echs1	31.474	12031000000	2009200000	1899200000	1634500000	1609500000	1704500000	426040000	2329800000	1170627300	0.329601	0.23474
Fibrinogen alpha chain;Fibrinopeptide A;Fibrinogen alpha chain	E9PV24	Fga	87.428	1312100000	231930000	309730000	169200000	203250000	126020000	36673000	283290000	176144000	0.326404	0.201918
Alanine aminotransferase 1	Q8QZR5	Gpt	55.142	281770000	1963900000	426480000	528480000	272870000	279590000	91974000	453190000	203845970	0.325303	0.166882
Epidermal growth factor receptor	Q01279	Egfr	134.85	982820	1436500	1165200	10000	10000	10000	406920	1001300	20000	0.322317	0.125489
Aflatoxin B1 aldehyde reductase member 2	Q8CG76	Akr7a2	40.612	48610000	6691500	9049300	3553800	7729900	6199400	2401400	4012100	7012970	0.322285	0.259707
Arsenite methyltransferase	Q91WU5	As3mt	41.793	1417900	7203900	16494000	9048300	1374500	2622300	279030	6257700	3056100	0.31822	0.0899952
14-3-3 protein sigma	O70456	Sfn	27.706	181010000	45870000	10000	10000	10000	10000	10000	10000	89560000	0.31591	0.394078
Actin-related protein 10	Q9QZB7	Actr10	46.207	10000	239370	1130900	986140	10000	10000	10000	10000	890140	0.314448	0.236779
Vitronectin	P29788	Vtn	54.848	1002700	3343700	10000	6458800	10000	988580	1343700	1169900	729540	0.31376	0.192434
Copine-1	Q8C166	Cpne1	58.886	433460	1196000	31000000	3856000	1970500	1958600	753850	1894900	7713700	0.313364	0.373457
Hydroxyacylglutathione hydrolase, mitochondrial	Q99KB8	Hagh	34.084	94185000	108680000	58453000	1069100000	109000000	71188000	73826000	212960000	52834000	0.312568	0.329668
Phenazine biosynthesis-like domain-containing protein 2	Q9CXN7	Pbld2	31.983	119100000	2303700	2416900	162710000	5593600	10160000	22139000	72150000	1125000	0.310382	0.2444
Succinate-semialdehyde dehydrogenase, mitochondrial	Q8BWF0	Aldh5a1	55.968	364350000	759140000	666160000	6173100000	633960000	599580000	192560000	1071500000	565137600	0.307707	0.301984
4-hydroxy-2-oxoglutarate aldolase, mitochondrial	Q9DCU9	Hoga1	34.644	58546000	59674000	59382000	733410000	51287000	39960000	45462000	187070000	23354000	0.304833	0.331755
Mitochondrial fission 1 protein	Q9CQ92	Fis1	17.008	12078000	6054900	20583000	151610000	17039000	4480000	8560700	29955000	10482000	0.296404	0.315715
Glycine N-methyltransferase	Q9QXF8	Gnmt	32.675	32441000000	5538300000	6062300000	4572700000	2965700000	4816600000	889250000	6408300000	2694844000	0.292501	0.197689
Macrophage-capping protein	P24452	Capg	39.24	2539100	4153100	8690900	34457000	5577700	1639800	2206700	4301900	4291200	0.289202	0.221083
14-3-3 protein epsilon	P62259	Ywhae	29.174	629740000	1359300000	11671000000	1117000000	1302900000	805560000	240320000	1478700000	1501210000	0.288485	0.301224
Probable aminopeptidase NPEPL1	Q6NSR8	Npepl1	55.939	167720000	226000000	2321000000	121500000	171370000	232150000	333410000	232300000	52959900	0.288325	0.323505
Heme-binding protein 1	Q9R257	Hebp1	21.067	7968400	376610000	26520000	18652000	54079000	24226000	10083000	43483000	21396000	0.285314	0.365672
Cytochrome c oxidase subunit 5A, mitochondrial	P12787	Cox5a	16.101	17219000	40337000	38674000	531010000	49103000	21695000	14949000	58015000	79072000	0.284209	0.34342
Tyrosine--tRNA ligase, cytoplasmic;Tyrosine--tRNA ligase, cytoplasmic, N-terminally processed	Q91WQ3	Yars	59.105	10000	10000	3065200	10000	10000	10000	588630	10000	476690	0.283102	0.445752
Ig kappa chain V-III region PC 2880/PC 1229;Ig kappa chain V-III region PC 7132;Ig kappa chain V-III region 50S10.1;Ig kappa chain V-III region MOPC 70	P01654;P01655;P03977;P01656		11.98	10000	40977000	34494000	137480000	22668000	6819100	3139800	20279000	21516000	0.27957	0.188247
Beta-glucuronidase	P12265	Gusb	74.194	110410000	18792000	11155000	19304000	19292000	13795000	1534000	17568000	3456200	0.278817	0.214965
Fatty acid-binding protein, liver	P12710	Fabp1	14.245	6376800000	109410000000	10483000000	6581800000	13417000000	7181700000	5633600000	13979000000	6007310000	0.278317	0.320515
Collagen alpha-1(I) chain	P11087	Col1a1	138.03	10000	10000	87163	364200	10000	10000	113200	10000	20000	0.276984	0.307135
Tight junction protein ZO-1	P39447	Tjp1	194.74	10000	10000	1183100	39510000	4942000	3860500	10000	5218600	20000	0.2761	0.424626
Ribonuclease inhibitor	Q91VI7	Rnh1	49.816	294610000	668710000	104890000	159060000	115580000	93463000	34685000	111300000	66863000	0.275011	0.0894616
SAP domain-containing ribonucleoprotein	Q9D1J3	Sarnp	23.532	10000	2894600	4631700	32910000	10000	4141900	10000	4664900	4962200	0.272737	0.31849
NADH dehydrogenase [ubiquinone] flavoprotein 1, mitochondrial	Q91YT0	Ndufv1	50.834	78602000	2112100000	172770000	141940000	197340000	96898000	59238000	310990000	187101360	0.271913	0.332572
UPF0585 protein C16orf13 homolog	Q9DCS2		22.687	22092000	112070000	903610000	66166000	76724000	94094000	22424000	119850000	61376000	0.271369	0.31398
Selenocysteine lyase	Q9JLI6	Scly	47.173	44489000	1022100000	115580000	92527000	80363000	112220000	27359000	130630000	75532000	0.267423	0.297272
Methionine-R-sulfoxide reductase B2, mitochondrial	Q78J03	Msrb2	19.157	10000	2885000	10000	10000	10000	10000	10000	10000	933110	0.267063	0.448328
Stress-70 protein, mitochondrial	P38647	Hspa9	73.46	60355000	1878100000	163740000	176230000	176590000	99122000	42018000	238550000	200136900	0.265593	0.314251
14 kDa phosphohistidine phosphatase	Q9DAK9	Phpt1	13.996	15220000	221710000	9732800	12284000	13392000	13834000	6066800	36739000	15583000	0.264502	0.338377
Plasminogen activator inhibitor 1 RNA-binding protein	Q9CY58	Serbp1	44.714	22976000	42109000	67175000	125410000	11942000	26452000	576290	33023000	12517500	0.262385	0.054504
Sialic acid synthase	Q99J77	Nans	40.024	10000	11858000	10000	3564900	10000	10000	1648700	3325800	20000	0.25977	0.302231
Microsomal triglyceride transfer protein large subunit	O08601	Mttp	99.098	47569000	82514000	752910000	99924000	56697000	45708000	32536000	143600000	39227000	0.258633	0.26562
Complement C4-B;Complement C4 beta chain;Complement C4 alpha chain;C4a anaphylatoxin;Complement C4 gamma chain	P01029	C4b	192.91	266500	12732000	17145000	7829300	2318800	1027500	10000	378940	8415300	0.255984	0.0926372
Acetyl-CoA acetyltransferase, mitochondrial	Q8QZT1	Acat1	44.816	2764100000	364300000	455350000	299140000	311300000	213200000	127620000	446290000	142008000	0.255566	0.215022
Eukaryotic translation initiation factor 2 subunit 3, X-linked;Eukaryotic translation initiation factor 2 subunit 3, Y-linked	Q9Z0N1;Q9Z0N2	Eif2s3x;Eif2s3y	51.065	1625400	9493600	19637000	10162000	791830	4631200	10000	6837800	777130	0.255105	0.0703259
Heterogeneous nuclear ribonucleoprotein F;Heterogeneous nuclear ribonucleoprotein F, N-terminally processed	Q9Z2X1	Hnrnpf	45.729	58759000	89083000	92757000	898310000	102490000	39140000	22725000	121860000	75321000	0.253953	0.278936
Hepatoma-derived growth factor	P51859	Hdgf	26.268	273010000	6612100	27605000	6631800	7145100	20535000	822890	47899000	22968600	0.253287	0.344958
Vitamin D-binding protein	P21614	Gc	53.6	130130000	1864100000	213860000	3340100000	308250000	147460000	738510000	373480000	178737900	0.251821	0.171561
Thioredoxin-dependent peroxide reductase, mitochondrial	P20108	Prdx3	28.127	170500000	305290000	285680000	2711100000	187780000	202480000	153030000	378260000	171330000	0.251774	0.269868
Cysteine sulfinic acid decarboxylase	Q9DBE0	Csad	55.144	27476000	6000300	9509200	471810000	7044900	12067000	50350000	82745000	5428900	0.244968	0.37253
Pyridoxine-5-phosphate oxidase	Q91XF0	Pnpo	30.114	24242000	21148000	34406000	264100000	16924000	14442000	8919200	53364000	11338000	0.24423	0.260107
Phosphoglycerate mutase 1	Q9DBJ1	Pgam1	28.832	359560000	594560000	587690000	5568100000	408220000	372220000	242330000	917870000	194900000	0.240289	0.267259
Cellular nucleic acid-binding protein	P53996	Cnbp	19.592	24977000	53584000	294810000	40693000	37234000	16046000	5231700	39493000	25790000	0.23918	0.207508
Ubiquinone biosynthesis protein COQ9, mitochondrial	Q8K1Z0	Coq9	35.082	4414800	10000	10000	11764000	10000	10000	10000	10000	4765200	0.237311	0.284256
Antithrombin-III	P32261	Serpinc1	52.003	62100000	10474000	8110800	122310000	10834000	8599000	9257400	15852000	15036000	0.234798	0.145263
Integrator complex subunit 2	Q80UK8	Ints2	133.51	10000	10000	2114800	10000	10000	10000	578010	10000	20000	0.234245	0.420298
Peptidyl-prolyl cis-trans isomerase NIMA-interacting 4	Q9CWW6	Pin4	13.815	10000	10000	10000	1127200	10000	10000	10000	10000	298600	0.234082	0.411744
NEDD8-conjugating enzyme Ubc12	P61082	Ube2m	20.9	5666800	16034000	189610000	18939000	18667000	5259800	4485700	14179000	24769000	0.234043	0.295399
F-actin-capping protein subunit beta	P47757	Capzb	31.345	100100000	27502000	13783000	366910000	27530000	28467000	6403600	43495000	41875000	0.232575	0.220845
NF-kappa-B essential modulator	O88522	Ikbkg	47.972	10000	10000	10000	1390000	10000	10000	10000	10000	371980	0.232101	0.413989
Actin-related protein 3	Q99JY9	Actr3	47.357	23685000	334910000	71250000	287110000	47368000	46959000	16655000	76500000	20357000	0.231913	0.0862609
Peroxisomal coenzyme A diphosphatase NUDT7	Q99P30	Nudt7	26.856	136650000	226170000	278840000	1379100000	72795000	66022000	16256000	90200000	336020000	0.230128	0.185571
Epsin-3	Q91W69	Epn3	68.24	278490	10000	413940	10000	10000	10000	10000	10000	162530	0.227424	0.19137
Myosin light polypeptide 6	Q60605	Myl6	16.93	7345300	22049000	22545000	541310000	39846000	16533000	5555200	42757000	63230000	0.226443	0.354341
Phosphotriesterase-related protein	Q60866	Pter	39.218	234730000	506160000	6457100000	489550000	437050000	419290000	145580000	741690000	427594000	0.225945	0.301322
Glutathione S-transferase Mu 1	P10649	Gstm1	25.97	1681700000	35811000000	2512000000	4896300000	3031400000	2191800000	1272600000	4006300000	1857138910	0.220204	0.266083
Septin-2	P42208	2020-09-02	41.525	46562000	63070000	688100000	69452000	53888000	69430000	8777900	68606000	36722800	0.219031	0.261558
Granulins;Acrogranin;Granulin-1;Granulin-2;Granulin-3;Granulin-4;Granulin-5;Granulin-6;Granulin-7	P28798	Grn	63.458	376740	784030	10000	4212000	10000	10000	10000	1407900	20000	0.216677	0.283505
von Willebrand factor A domain-containing protein 5A	Q99KC8	Vwa5a	87.142	33784000	50098000	473410000	64582000	37854000	32817000	7509700	39688000	50305400	0.216345	0.234222
Heterogeneous nuclear ribonucleoprotein A1;Heterogeneous nuclear ribonucleoprotein A1, N-terminally processed	P49312	Hnrnpa1	34.196	33769000	1297100000	56687000	143560000	73116000	92840000	17416000	145430000	79080000	0.213116	0.300598
Hemopexin	Q91X72	Hpx	51.317	29765000	43369000	607110000	68566000	32825000	19478000	33834000	78038000	34136000	0.211868	0.271682
Deoxynucleoside triphosphate triphosphohydrolase SAMHD1	Q60710	Samhd1	75.892	50973000	1642100000	192970000	188720000	162740000	131090000	31478000	121250000	88025000	0.206128	0.253712
Glutaredoxin-3	Q9CQM9	Glrx3	37.778	52093000	169390000	2050100000	179250000	108670000	146490000	51072000	200740000	123739300	0.205877	0.287279
Complement factor B;Complement factor B Ba fragment;Complement factor B Bb fragment	P04186	Cfb	85.004	619250	10000	4253900	10000	10000	10000	10000	10000	1215700	0.205299	0.333991
Protein disulfide-isomerase A6	Q922R8	Pdia6	48.1	29060000	21574000	496100000	69867000	33803000	23819000	20186000	57836000	21283000	0.203603	0.26298
Selenium-binding protein 2	Q63836	Selenbp2	52.609	46471000000	3728600000	9363600000	3089700000	2771600000	3098200000	1521800000	6098300000	1996489000	0.197742	0.211987
Major urinary protein 20	Q5FW60	Mup20	20.93	69638000	22389000	48657000	671510000	10675000	28955000	29740000	115360000	15826000	0.197545	0.279846
Fibrinogen beta chain;Fibrinopeptide B;Fibrinogen beta chain	Q8K0E8	Fgb	54.752	153280000	290350000	2417100000	1492100000	278640000	151230000	39450000	358180000	227592940	0.193914	0.10685
Copper chaperone for superoxide dismutase	Q9WU84	Ccs	28.911	65215000	191170000	1759100000	70713000	157220000	100490000	40899000	117860000	84738000	0.192199	0.28489
Protein argonaute-2	Q8CJG0	Ago2	97.303	1841600	8331100	104410000	5787600	6398100	6022000	597030	13373000	1909300	0.188082	0.302142
Gephyrin;Molybdopterin adenylyltransferase;Molybdopterin molybdenumtransferase	Q8BUV3	Gphn	83.281	86339000	2541000000	258730000	119550000	92970000	188320000	17097000	58943000	335937800	0.184526	0.284642
Low molecular weight phosphotyrosine protein phosphatase	Q9D358	Acp1	18.192	10000	189510000	10000	7691400	15612000	2113100	5494400	5164500	16260000	0.181092	0.359859
Elongation factor 2	P58252	Eef2	95.313	96255000	297750000	306080000	2381000000	163720000	155880000	44473000	191920000	139380900	0.180553	0.225011
Actin-related protein 2/3 complex subunit 5	Q9CPW4	Arpc5	16.288	9802300	29359000	10057000	232100000	11413000	8924400	3278400	26705000	12652000	0.179079	0.265733
Multifunctional protein ADE2;Phosphoribosylaminoimidazole-succinocarboxamide synthase;Phosphoribosylaminoimidazole carboxylase	Q9DCL9	Paics	47.006	126380000	2329100000	355560000	155050000	93222000	223720000	24319000	98624000	222320000	0.178607	0.23525
Alanine aminotransferase 2	Q8BGT5	Gpt2	57.943	1254900	2560700	9023400	71000000	6197100	1469500	10000	6595200	3927800	0.173662	0.280144
Ig heavy chain V region 3-6	P18531	Ighv3-6	13.095	11282000	12763000	4798400	68100000	12384000	2376400	10000	3295600	2877900	0.172834	0.171338
Protein PRRC2C	Q3TLH4	Prrc2c	310.89	2022900	3072900	2258600	20510000	2701400	3261100	10000	10000	20000	0.172335	0.198165
Isoaspartyl peptidase/L-asparaginase;Isoaspartyl peptidase/L-asparaginase alpha chain;Isoaspartyl peptidase/L-asparaginase beta chain	Q8C0M9	Asrgl1	33.95	33768000	934100000	55268000	72800000	64880000	70968000	7755600	57709000	32152400	0.170422	0.279343
Caprin-1	Q60865	Caprin1	78.168	6398000	34500000	431410000	35376000	25445000	19394000	1704000	24007000	35606000	0.167279	0.276517
Trimethyllysine dioxygenase, mitochondrial	Q91ZE0	Tmlhe	49.609	14686000	240910000	285210000	36896000	30390000	55417000	5587100	20114000	6144200	0.162925	0.090913
Major urinary protein 1	P11588	Mup1	20.648	7288100000	331230000	530760000	1090100000	282230000	202850000	528700000	772040000	90783000	0.162473	0.229817
Ig heavy chain V-III region ABE-47N;Ig heavy chain V-III region U61;Ig heavy chain V-III region A4;Ig heavy chain V-III region J606;Ig heavy chain V-III region T957;Ig heavy chain V-III region W3082;Ig heavy chain V region AMPC1;Ig heavy chain V-III region E109	P01799;P01797;P01796;P01801;P01800;P01802;P01803;P01798		12.675	1670200	5690600	3633300	554410000	5225900	2711300	428300	2370000	101120000	0.158266	0.365535
Selenide, water dikinase 2	P97364	Sephs2	47.833	518370000	744430000	12311000000	818130000	639340000	692490000	249170000	847840000	378826000	0.156069	0.273327
GRIP1-associated protein 1	Q8VD04	Gripap1	92.714	10000	1051200	396060	532670	10000	10000	10000	10000	340040	0.152785	0.0768537
Lysine-specific demethylase 3A	Q6PCM1	Kdm3a	147.85	62550000	10000	10000	10000	10000	10000	10000	10829000	1085300	0.152692	0.373344
UV excision repair protein RAD23 homolog A	P54726	Rad23a	39.706	1449100	46910000	3461800	1608800	2036600	1300200	10000	2475400	4146800	0.149265	0.287027
Src substrate cortactin	Q60598	Cttn	61.249	31298000	38303000	852810000	62819000	44724000	34036000	6504600	63840000	32593000	0.147537	0.27664
Peptidyl-prolyl cis-trans isomerase FKBP4;Peptidyl-prolyl cis-trans isomerase FKBP4, N-terminally processed	P30416	Fkbp4	51.572	281700000	585830000	5943100000	470720000	332750000	235740000	69765000	392000000	276930000	0.14362	0.238525
Alpha-mannosidase 2C1	Q91W89	Man2c1	115.69	9790700	73636000	25483000	4800400	572720	19553000	10000	10000	20000	0.141875	0.135807
Hydroxymethylglutaryl-CoA synthase, cytoplasmic	Q8JZK9	Hmgcs1	57.568	14924000	18352000	294210000	8233200	12990000	11635000	4389500	15293000	15088000	0.141536	0.280655
A-kinase anchor protein 13	E9Q394	Akap13	303.97	10000	2163500	2120100	996360	10000	870740	10000	10000	20000	0.139243	0.0538034
Serine/threonine-protein phosphatase 2A 55 kDa regulatory subunit B alpha isoform	Q6P1F6	Ppp2r2a	51.691	146010000	23032000	368410000	37440000	18445000	22523000	5426000	38406000	13810000	0.137222	0.121261
Methionine aminopeptidase 1	Q8BP48	Metap1	43.221	1030000	17536000	170100000	1103300	7738900	15480000	596160	3193300	5266800	0.136061	0.294663
Guanine nucleotide-binding protein G(I)/G(S)/G(T) subunit beta-3;Guanine nucleotide-binding protein G(I)/G(S)/G(T) subunit beta-2;Guanine nucleotide-binding protein G(I)/G(S)/G(T) subunit beta-1	Q61011;P62880;P62874	Gnb3;Gnb2;Gnb1	37.24	10000	7008200	10000	10000	10000	10000	10000	10000	1148500	0.135091	0.361265
Ribosome-binding protein 1	Q99PL5	Rrbp1	172.88	1187500000	1580500000	23391000000	837400000	436000000	1078800000	84317000	606000000	2180875220	0.129973	0.269009
Sulfiredoxin-1	Q9D975	Srxn1	14.149	10000	10000	10000	3952100	10000	10000	10000	10000	596590	0.12789	0.354525
Protein-glutamine gamma-glutamyltransferase K	Q9JLF6	Tgm1	89.825	9852600	225510000	20770000	15735000	9333400	11849000	1993200	6879800	13038000	0.126807	0.239986
Transcription elongation factor A protein 1	P10711	Tcea1	33.88	288310000	859610000	62305000	57837000	44343000	30029000	10436000	66320000	44397400	0.123354	0.138143
Iron-sulfur cluster assembly enzyme ISCU, mitochondrial	Q9D7P6	Iscu	18.098	48462000	58598000	54672000	815510000	60942000	28817000	1599900	10403000	46707000	0.121541	0.241423
Ficolin-1	O70165	Fcn1	36.298	3437700	7897000	10045000	123510000	6964100	4592400	2333600	1015400	6632500	0.118921	0.252917
Early endosome antigen 1	Q8BL66	Eea1	160.91	529710000	35364000	29749000	15812000	7295100	81477000	10000	402550	20000	0.116868	0.267515
Cytosolic 10-formyltetrahydrofolate dehydrogenase	Q8R0Y6	Aldh1l1	98.708	8896300000	28214000000	238210000000	12620000000	9396400000	12084000000	1929000000	12854000000	4307420000	0.11272	0.232481
Alanine--tRNA ligase, cytoplasmic	Q8BGQ7	Aars	106.91	136670	325210	12100000	421790	285370	237060	229080	460010	612610	0.112395	0.303417
Filamin-B	Q80X90	Flnb	277.82	925940	10000	4486200	2424700	1049700	10000	10000	10000	20000	0.112116	0.0913072
Far upstream element-binding protein 2	Q3U0V1	Khsrp	76.775	325400000	5417100000	5145100000	460220000	483520000	355460000	121940000	418550000	200107370	0.111357	0.0821247
Xanthine dehydrogenase/oxidase;Xanthine dehydrogenase;Xanthine oxidase	Q00519	Xdh	146.56	986110000	1391000000	153530000	154260000	104250000	120620000	14720000	110190000	21888170	0.110743	0.0653639
Isochorismatase domain-containing protein 2A, mitochondrial	P85094	Isoc2a	22.417	98319000	1594100000	1118100000	91289000	48383000	88985000	39547000	164830000	57234000	0.109995	0.0928846
HAUS augmin-like complex subunit 8	Q99L00	Haus8	41.653	10000	10000	10000	6820500	10000	885570	10000	10000	20000	0.109256	0.345551
Pyrroline-5-carboxylate reductase 3	Q9DCC4	Pycrl	28.721	761730	13114000	2660000	10000	10000	2191400	10000	10000	20000	0.108374	0.217062
Heat shock protein HSP 90-alpha	P07901	Hsp90aa1	84.787	10000	10000	1590700	10000	10000	10000	10000	10000	165310	0.101344	0.331323
Glutathione S-transferase Mu 3	P19639	Gstm3	25.701	7789300	10132000	599310	332850000	4768700	8354200	5457900	15267000	9748200	0.0992593	0.306807
Ubiquitin-like protein ISG15	Q64339	Isg15	17.897	3431800	109410000	4174100	15046000	3813700	4426800	10000	4298900	2337550	0.0901816	0.223775
Molybdenum cofactor sulfurase	Q14CH1	Mocos	95.012	40793000	957510000	76398000	85339000	36545000	52860000	317810	17820000	14650700	0.0842685	0.217282
Shootin-1	Q8K2Q9	Kiaa1598	71.342	4832400	7280200	12362000	117710000	5137500	2663000	10000	3198700	2561500	0.0763554	0.215516
5-3 exoribonuclease 2	Q9DBR1	Xrn2	108.69	1186300	3450900	22665000	2499300	10000	2145800	10000	10000	567970	0.0736545	0.16877
2-amino-3-ketobutyrate coenzyme A ligase, mitochondrial	O88986	Gcat	44.93	4063600	6894800	101510000	3442300	835320	3346900	10000	5872300	250570	0.0711934	0.246498
Inositol-3-phosphate synthase 1	Q9JHU9	Isyna1	60.931	10000	10000	618730	3478900	10000	313460	10000	10000	20000	0.0706154	0.232122
Glutamate--cysteine ligase catalytic subunit	P97494	Gclc	72.571	10000	1526900	10000	646270	10000	142380	10000	10000	20000	0.0701742	0.151499
Legumain	O89017	Lgmn	49.372	2277700	6202900	100002000	122910000	4698400	5763700	10000	6337000	3384100	0.0698145	0.0915603
Methionine-R-sulfoxide reductase B3, mitochondrial	Q8BU85	Msrb3	26.832	2097200	3206200	39710000	3522800	10000	2059100	1118100	10000	640310	0.0632519	0.202789
ERBB receptor feedback inhibitor 1	Q99JZ7	Errfi1	50.075	9266700	1760100	274610000	8270700	1491500	3110900	10000	17976000	20000	0.0615388	0.280998
NudC domain-containing protein 2	Q9CQ48	Nudcd2	17.66	10000	89210000	10000	9235000	10000	2429900	10000	10000	4515600	0.0566739	0.262003
Nucleoporin Nup43	P59235	Nup43	41.989	10000	10000	10000	15810000	10000	10000	10000	10000	975820	0.051304	0.315642
Pre-mRNA-splicing factor ATP-dependent RNA helicase DHX15	O35286	Dhx15	91.006	10000	10000	594890	616950	10000	10000	10000	10000	20000	0.0389661	0.0911013
Protein piccolo	Q9QYX7	Pclo	550.83	949480	10000	440620	10000	10000	10000	10000	10000	20000	0.0340401	0.126226
Myristoylated alanine-rich C-kinase substrate	P26645	Marcks	29.661	10000	10000	251480	31283000	10000	10000	10000	10000	991490	0.0261513	0.299259
Gamma-taxilin	Q8BHN1	Txlng	60.308	841760	10000	10000	2261800	10000	10000	10000	10000	20000	0.0153671	0.143309
Growth arrest-specific protein 2	P11862	Gas2	34.9	1524700	2933700	10000	174410000	931570	1327500	10000	10000	542600	0.0126194	0.283026
Cullin-3	Q9JLV5	Cul3	88.947	10000	10000	10000	188230000	10000	10000	10000	10000	1559200	0.00679571	0.295306
Ig kappa chain V-V region HP 93G7;Ig kappa chain V-V region HP R16.7;Ig kappa chain V-V region HP 124E1;Ig kappa chain V-V region HP 123E6	P01645;P01644;P01647;P01646		11.954	11583000	5210800	1271100000	5742400	10000	10000	1074000	10000	6053800	0.00442647	0.283912
2-amino-3-carboxymuconate-6-semialdehyde decarboxylase	Q8R519	Acmsd	38.027	2027600	5773000	4673400	413610000	10000	10000	10000	629170	704040	0.00255951	0.275898
Melanoma inhibitory activity protein 2	Q91ZV0	Mia2	156.46	10000	10000	157180000	196520000	10000	10000	10000	10000	20000	0.000135701	0.0924357
Complement component C8 alpha chain	Q8K182	C8a	66.08	5533500	2795400	9320600	8969100	3661700	10000	4200200	2262500	3748500	0.417239	0.0467912
RNA-binding protein EWS	Q61545	Ewsr1	68.461	7020800	16195000	11146000	14796000	7980600	3469800	10000	7795600	3720800	0.373927	0.0171405
Peroxiredoxin-4	O08807	Prdx4	31.052	3489600000	6179600000	5102600000	7378800000	4146400000	1301300000	1887600000	1748000000	660334000	0.351905	0.00830902
Proteasome assembly chaperone 1	Q9JK23	Psmg1	33.104	1334200	5009800	4813500	4785500	1762000	2857500	468140	1309000	393200	0.340706	0.0259037
Glutamine synthetase	P15105	Glul	42.119	16912000000	33673000000	34907000000	8456000000	8685400000	17236000000	4024000000	8618400000	1364662000	0.340005	0.0475166
G protein-regulated inducer of neurite outgrowth 3	Q8BWS5	Gprin3	80.484	8200300	8602200	9742500	9703400	6656100	5522700	10000	10000	710400	0.284905	0.00619917
Palmdelphin	Q9JHU2	Palmd	62.699	3722300	2417100	3008400	5128400	3412200	10000	10000	1141300	462180	0.282186	0.0231594
Thioredoxin reductase 3	Q99MD6	Txnrd3	71.318	394560	3186300	3904000	3017100	411910	10000	10000	526930	1457700	0.184083	0.0229638
Cytoplasmic protein NCK1	Q99M51	Nck1	42.89	4743900	10000	3927000	3038000	10000	1543100	10000	10000	977870	0.174144	0.0424809
Microtubule-associated protein 4	P27546	Map4	117.43	4316100	3285100	7867200	5629300	10000	4505100	10000	10000	20000	0.172724	0.0138681
Meprin A subunit alpha	P28825	Mep1a	84.23	1505600	521500	829840	779990	10000	10000	10000	483060	20000	0.117255	0.00701123
Echinoderm microtubule-associated protein-like 4	Q3UMY5	Eml4	110.03	22064000	31232000	21217000	21456000	10000	10000	10000	10000	13362000	0.111719	0.000690655
Ubiquitin domain-containing protein UBFD1	Q78JW9	Ubfd1	40.143	3223100	1867500	3970700	1577500	10000	10000	10000	10000	648870	0.0518006	0.00180204
