# Supplementary material for: Dietary restriction transforms the mammalian protein persulfidome in a tissue-specific and cystathionine γ-lyase-dependent manner
Source: Nat Commun. 2021 Mar 19;12:1745. doi: 10.1038/s41467-021-22001-w (PMC7979915; doi:10.1038/s41467-021-22001-w)
Supplement: Supplementary file 5 — Supplementary Data 2 [file 41467_2021_22001_MOESM5_ESM.xlsx]

## Sheet: WT Kidney Prot ID SpectralCount
Supplementary Data 2: Dietary Impact on the Kidney Persulfidome (Spectral Counting)
Protein Name	Accession Number	Alternate ID	Molecular Weight	Cysteine Residues	DR/AL Spectral Count Ratio	P-value
Xanthine dehydrogenase/oxidase	Q00519	Xdh	147 kDa	37 C	28.2	0.0485899		Green	DR enriched
Protein-glucosylgalactosylhydroxylysine glucosidase	Q8BP56	Pgghg	76 kDa	8 C	12.2	0.0282367		Gray	No Change
Splicing factor 3B subunit 4	Q8QZY9	Sf3b4	44 kDa	1 C	10.2	0.0307031		Blue	AL enriched
5-oxoprolinase	Q8K010	Oplah	138 kDa	25 C	7.60784	0.016001
Phosphoserine phosphatase	Q99LS3	Psph	25 kDa	4 C	6.21538	0.0314717
Carbonic anhydrase 5B	Q9QZA0	Ca5b	37 kDa	7 C	3.63636	0.0350363
Serpin B6	Q60854	Serpinb6	43 kDa	6 C	3.47826	0.0359252
Acylphosphatase-2	P56375	Acyp2	12 kDa	1 C	3	0.0269522
Ubiquitin-conjugating enzyme E2 L3	P68037	Ube2l3	18 kDa	3 C	2.64	0.0416416
Protein arginine N-methyltransferase 1	Q9JIF0	Prmt1	42 kDa	11 C	2.58065	0.0201682
Prolow-density lipoprotein receptor-related protein 1	Q91ZX7	Lrp1	505 kDa	332 C	2.4	0.0459966
F-actin-capping protein subunit alpha-2	P47754	Capza2	33 kDa	3 C	2.32	0.0221819
Carbonic anhydrase 3	P16015	Ca3	29 kDa	5 C	2.10909	0.018569
Caspase-6	O08738	Casp6	32 kDa	10 C	2.08	0.00660266
Isoform 2 of Eukaryotic peptide chain release factor GTP-binding subunit ERF3A	Q8R050-2	Gspt1	69 kDa	14 C	2.06452	0.0460763
GMP reductase 2	Q99L27	Gmpr2	38 kDa	9 C	2.05714	0.0277852
Liprin-beta-1	Q8C8U0	Ppfibp1	109 kDa	11 C	30	0.0906114
Golgin subfamily A member 4	Q91VW5	Golga4	258 kDa	25 C	28.6	0.370004
Clathrin heavy chain 1	Q68FD5	Cltc	192 kDa	31 C	22.8	0.407084
Proteasome assembly chaperone 1	Q9JK23	Psmg1	33 kDa	15 C	20.4	0.156278
Iron-sulfur cluster co-chaperone protein HscB	Q8K3A0	Hscb	27 kDa	7 C	18.4	0.0890273
Alanine--glyoxylate aminotransferase 2	Q3UEG6	Agxt2	57 kDa	14 C	18.4	0.150687
Iron-sulfur cluster assembly 2 homolog	Q9DCB8	Isca2	17 kDa	4 C	16.4	0.179323
Ras GTPase-activating-like protein IQGAP1	Q9JKF1	Iqgap1	189 kDa	14 C	16.4	0.260085
Matrin-3	Q8K310	Matr3	95 kDa	9 C	14.6	0.25098
Myotubularin	Q9Z2C5	Mtm1	70 kDa	9 C	12.4	0.117124
Golgin subfamily A member 1	Q9CW79	Golga1	87 kDa	8 C	12.4	0.117124
Glucosamine 6-phosphate N-acetyltransferase	Q9JK38	Gnpnat1	21 kDa	6 C	12.4	0.117124
Ribose-phosphate pyrophosphokinase 1	Q9D7G0	Prps1	35 kDa	9 C	12.4	0.204586
Ankycorbin	Q9EP71	Rai14	109 kDa	12 C	12.3692	0.13366
Cubilin	Q9JLB4	Cubn	399 kDa	155 C	12.2	0.0775828
N-myc-interactor	O35309	Nmi	35 kDa	8 C	10.6	0.206912
Isoform 3 of Programmed cell death 6-interacting protein	Q9WU78-3	Pdcd6ip	97 kDa	10 C	10.4	0.161564
Eukaryotic translation initiation factor 1	P48024	Eif1	13 kDa	2 C	10.4	0.161564
GRIP and coiled-coil domain-containing protein 2	Q8CHG3	Gcc2	194 kDa	17 C	8.8	0.407084
Prefoldin subunit 3	P61759	Vbp1	22 kDa	3 C	8.8	0.407084
Coiled-coil domain-containing protein 22	Q9JIG7	Ccdc22	71 kDa	8 C	8.8	0.407084
Glutamyl-tRNA(Gln) amidotransferase subunit A	Q9CZN8	Qrsl1	57 kDa	11 C	8.67692	0.149065
Intersectin-2	Q9Z0R6	Itsn2	189 kDa	20 C	8.6	0.193006
Actin-related protein 10	Q9QZB7	Actr10	46 kDa	10 C	8.6	0.193006
BAG family molecular chaperone regulator 5	Q8CI32	Bag5	51 kDa	10 C	8.6	0.272393
FYVE and coiled-coil domain-containing protein 1	Q8VDC1	Fyco1	162 kDa	32 C	8.6	0.272393
DnaJ homolog subfamily C member 9	Q91WN1	Dnajc9	30 kDa	3 C	8.6	0.272393
Alpha-aminoadipic semialdehyde synthase	Q99K67	Aass	103 kDa	13 C	8.6	0.272393
Mitogen-activated protein kinase 1	P63085	Mapk1	41 kDa	7 C	8.4	0.106948
General vesicular transport factor p115	Q9Z1Z0	Uso1	107 kDa	19 C	8.4	0.106948
Tyrosine-protein phosphatase non-receptor type 11	P35235	Ptpn11	68 kDa	10 C	8.4	0.106948
Methylmalonyl-CoA epimerase	Q9D1I5	Mcee	19 kDa	2 C	8.4	0.106948
Aminomethyltransferase	Q8CFA2	Amt	44 kDa	8 C	8	0.0586076
Isoform 4 of Cingulin-like protein 1	Q6AW69-4	Cgnl1	148 kDa	13 C	7.25161	0.0627044
Early endosome antigen 1	Q8BL66	Eea1	161 kDa	20 C	6.91273	0.0544406
U5 small nuclear ribonucleoprotein 200 kDa helicase	Q6P4T2	Snrnp200	245 kDa	29 C	6.8	0.407084
Isoform 2 of Alpha-ketoglutarate-dependent dioxygenase FTO	Q8BGW1-2	Fto	55 kDa	15 C	6.8	0.407084
Proteasome activator complex subunit 2	P97372	Psme2	27 kDa	4 C	6.8	0.407084
Ig heavy chain V regions TEPC 15/S107/HPCM1/HPCM2/HPCM3	P01787		14 kDa	2 C	6.8	0.407084
Plectin	Q9QXS1	Plec	534 kDa	34 C	6.6	0.232237
Isoform 2 of Cysteine--tRNA ligase	Q9ER72-2	Cars	86 kDa	11 C	6.6	0.232237
Eukaryotic translation initiation factor 5	P59325	Eif5	49 kDa	8 C	6.6	0.232237
COP9 signalosome complex subunit 8	Q8VBV7	Cops8	23 kDa	1 C	6.6	0.232237
Phosphopantothenate--cysteine ligase	Q8VDG5	Ppcs	34 kDa	1 C	6.6	0.232237
EGF-containing fibulin-like extracellular matrix protein 1	Q8BPB5	Efemp1	55 kDa	40 C	6.6	0.232237
UPF0568 protein C14orf166 homolog	Q9CQE8		28 kDa	2 C	6.58182	0.1777
Periplakin	Q9R269	Ppl	204 kDa	11 C	6.21538	0.199037
Exosome complex component RRP41	Q921I9	Exosc4	26 kDa	5 C	5.16364	0.145988
Aminopeptidase N	P97449	Anpep	110 kDa	8 C	5	0.0623145
Nucleoprotein TPR	F6ZDS4	Tpr	274 kDa	7 C	4.95775	0.133902
Myosin-9	Q8VDD5	Myh9	226 kDa	21 C	4.90435	0.0943318
Protein argonaute-2	Q8CJG0	Ago2	97 kDa	22 C	4.90435	0.209001
WD repeat-containing protein 92	Q8BGF3	Wdr92	40 kDa	7 C	4.8	0.407084
Dimethylaniline monooxygenase [N-oxide-forming] 1	P50285	Fmo1	60 kDa	10 C	4.8	0.407084
Heterogeneous nuclear ribonucleoprotein L-like	Q921F4	Hnrnpll	64 kDa	15 C	4.8	0.407084
ER membrane protein complex subunit 8	O70378	Emc8	23 kDa	8 C	4.8	0.407084
T-complex protein 1 subunit theta	P42932	Cct8	60 kDa	10 C	4.8	0.407084
Optineurin	Q8K3K8	Optn	67 kDa	12 C	4.8	0.407084
Transmembrane and immunoglobulin domain-containing protein 1	Q9D7L8	Tmigd1	29 kDa	8 C	4.8	0.407084
39S ribosomal protein L46	Q9EQI8	Mrpl46	32 kDa	3 C	4.8	0.407084
Isoform 2 of Myosin phosphatase Rho-interacting protein	P97434-2	Mprip	118 kDa	15 C	4.56471	0.116377
E3 SUMO-protein ligase RanBP2	Q9ERU9	Ranbp2	341 kDa	67 C	4.4	0.0850524
Syntaxin-7	O70439	Stx7	30 kDa	3 C	4.36923	0.109046
Ferritin heavy chain	P09528	Fth1	21 kDa	3 C	4.30769	0.0663366
ELKS/Rab6-interacting/CAST family member 1	Q99MI1	Erc1	128 kDa	4 C	3.89565	0.210008
Pre-mRNA-splicing factor ATP-dependent RNA helicase DHX15	O35286	Dhx15	91 kDa	14 C	3.75385	0.164689
Low molecular weight phosphotyrosine protein phosphatase	Q9D358	Acp1	18 kDa	8 C	3.75385	0.0880665
Cysteine and glycine-rich protein 2	P97314	Csrp2	21 kDa	16 C	3.67273	0.115516
Alpha-soluble NSF attachment protein	Q9DB05	Napa	33 kDa	8 C	3.63871	0.0592393
Isoform HK1 of Hexokinase-1	P17710-3	Hk1	102 kDa	21 C	3.62353	0.139888
Guanine deaminase	Q9R111	Gda	51 kDa	9 C	3.5	0.0510323
Isoform 2 of Pleckstrin homology domain-containing family A member 7	Q3UIL6-2	Plekha7	144 kDa	10 C	3.376	0.123288
G-rich sequence factor 1	Q8C5Q4	Grsf1	53 kDa	9 C	3.35484	0.113149
Cingulin	P59242	Cgn	136 kDa	4 C	3.34545	0.25578
Isoform 4 of TRIO and F-actin-binding protein	Q99KW3-4	Triobp	218 kDa	34 C	3.30909	0.105327
Isoform 2 of A-kinase anchor protein 9	Q70FJ1-2	Akap9	434 kDa	55 C	3.26154	0.340063
Complement component 1 Q subcomponent-binding protein	O35658	C1qbp	31 kDa	6 C	3.26154	0.340063
Basement membrane-specific heparan sulfate proteoglycan core protein	Q05793	Hspg2	398 kDa	188 C	3.26154	0.340063
E3 ubiquitin-protein ligase NEDD4	P46935	Nedd4	103 kDa	9 C	3.26154	0.430682
Pyrroline-5-carboxylate reductase 3	Q9DCC4	Pycr3	29 kDa	8 C	3.26154	0.430682
Uveal autoantigen with coiled-coil domains and ankyrin repeats	Q8CGB3	Uaca	161 kDa	22 C	3.216	0.0691929
Sepiapterin reductase	Q64105	Spr	28 kDa	10 C	3.2	0.212166
ATP synthase F(0) complex subunit B1	Q9CQQ7	Atp5f1	29 kDa	2 C	3.2	0.212166
Isoform 3 of DEP domain-containing mTOR-interacting protein	Q570Y9-3	Deptor	45 kDa	9 C	3.2	0.212166
Histone-binding protein RBBP7	Q60973	Rbbp7	48 kDa	6 C	3.2	0.295404
Isoform 2 of RNA-binding protein 39	Q8VH51-2	Rbm39	59 kDa	5 C	3.2	0.212166
Isoform 3 of Septin-9	Q80UG5-3	43352	65 kDa	6 C	3.2	0.212166
Protein angel homolog 2	Q8K1C0	Angel2	62 kDa	18 C	3.2	0.212166
Serine--tRNA ligase	Q9JJL8	Sars2	58 kDa	9 C	3.16522	0.184978
Small nuclear ribonucleoprotein-associated protein N	P63163	Snrpn	25 kDa	3 C	3.13846	0.121147
Complement factor H	P06909	Cfh	139 kDa	82 C	3.11111	0.0985326
Protein phosphatase 1B	P36993	Ppm1b	43 kDa	12 C	3.02222	0.212973
InaD-like protein	Q63ZW7	Patj	199 kDa	17 C	3	0.0818686
Alpha-2-HS-glycoprotein	P29699	Ahsg	37 kDa	14 C	2.94545	0.217473
Isoform 2 of Nuclear protein localization protein 4 homolog	P60670-2	Nploc4	64 kDa	17 C	2.86452	0.0678221
CDGSH iron-sulfur domain-containing protein 1	Q91WS0	Cisd1	12 kDa	3 C	2.85217	0.251233
CAP-Gly domain-containing linker protein 2	Q9Z0H8	Clip2	116 kDa	9 C	2.85217	0.251233
Protein phosphatase 1 regulatory subunit 12A	Q9DBR7	Ppp1r12a	115 kDa	8 C	2.81333	0.112527
Chromobox protein homolog 1	P83917	Cbx1	21 kDa	2 C	2.7907	0.0768212
Pyruvate carboxylase	Q05920	Pc	130 kDa	13 C	2.72527	0.275261
UDP-glucuronosyltransferase 1-7C	Q6ZQM8	Ugt1a7c	60 kDa	13 C	2.70769	0.559623
Nuclear mitotic apparatus protein 1	E9Q7G0	Numa1	236 kDa	19 C	2.648	0.13207
OTU domain-containing protein 6B	Q8K2H2	Otud6b	34 kDa	4 C	2.64615	0.374029
Alpha-mannosidase 2C1	Q91W89	Man2c1	116 kDa	6 C	2.62655	0.321654
39S ribosomal protein L19	Q9D338	Mrpl19	34 kDa	6 C	2.61818	0.29134
Urocanate hydratase	Q8VC12	Uroc1	75 kDa	12 C	2.61818	0.334304
Insulin-like growth factor-binding protein 7	Q61581	Igfbp7	29 kDa	18 C	2.60645	0.234004
Mitochondrial-processing peptidase subunit alpha	Q9DC61	Pmpca	58 kDa	9 C	2.6	0.0760284
Striatin-3	Q9ERG2	Strn3	87 kDa	8 C	2.58462	0.286477
Profilin-2	Q9JJV2	Pfn2	15 kDa	6 C	2.58462	0.286477
Translin	Q62348	Tsn	26 kDa	2 C	2.58462	0.286477
Isoform 3 of Cytidine and dCMP deaminase domain-containing protein 1	Q8BMD5-3	Cdadc1	56 kDa	17 C	2.58462	0.286477
Cleavage and polyadenylation specificity factor subunit 6	Q6NVF9	Cpsf6	59 kDa	3 C	2.58462	0.286477
CAP-Gly domain-containing linker protein 1	Q922J3	Clip1	156 kDa	11 C	2.58462	0.286477
Vitronectin	P29788	Vtn	55 kDa	14 C	2.58462	0.286477
Pyridoxine-5'-phosphate oxidase	Q91XF0	Pnpo	30 kDa	6 C	2.58462	0.286477
Stromal cell-derived factor 2-like protein 1	Q9ESP1	Sdf2l1	24 kDa	4 C	2.58182	0.307887
Murinoglobulin-1	P28665	Mug1	165 kDa	25 C	2.58065	0.0591241
Vigilin	Q8VDJ3	Hdlbp	142 kDa	10 C	2.54945	0.118554
Ran-specific GTPase-activating protein	P34022	Ranbp1	24 kDa	3 C	2.53659	0.103326
Sideroflexin-1	Q99JR1	Sfxn1	36 kDa	5 C	2.50435	0.381687
Septin-6	Q9R1T4	43349	50 kDa	8 C	2.49524	0.168943
ADP/ATP translocase 1	P48962	Slc25a4	33 kDa	4 C	2.47692	0.29331
Molybdenum cofactor biosynthesis protein 1	Q5RKZ7	Mocs1	70 kDa	15 C	2.46957	0.203128
Isoform A2 of Drebrin	Q9QXS6-2	Dbn1	42 kDa	13 C	2.46957	0.26696
Agmatinase	A2AS89	Agmat	38 kDa	9 C	2.46957	0.26696
Galactose-1-phosphate uridylyltransferase	Q03249	Galt	43 kDa	7 C	2.46957	0.361104
Transcobalamin-2	O88968	Tcn2	48 kDa	8 C	2.44848	0.347566
Spectrin alpha chain	P16546	Sptan1	285 kDa	14 C	2.42202	0.0662392
Phosphopantothenoylcysteine decarboxylase	Q8BZB2	Ppcdc	22 kDa	6 C	2.36098	0.24201
Armadillo repeat-containing protein 1	Q9D7A8	Armc1	31 kDa	4 C	2.34839	0.164684
Polyadenylate-binding protein-interacting protein 1	Q8VE62	Paip1	46 kDa	6 C	2.32258	0.0646766
Acidic leucine-rich nuclear phosphoprotein 32 family member A	O35381	Anp32a	29 kDa	3 C	2.32258	0.181032
Indolethylamine N-methyltransferase	P40936	Inmt	29 kDa	11 C	2.32	0.0899386
Thioredoxin reductase 3	Q99MD6	Txnrd3	71 kDa	18 C	2.31111	0.128379
Aldo-keto reductase family 1 member C21	Q91WR5	Akr1c21	37 kDa	9 C	2.30476	0.399835
Isoform 2 of Septin-8	Q8CHH9-2	43351	50 kDa	6 C	2.3	0.0899914
Annexin A6	P14824	Anxa6	76 kDa	8 C	2.28	0.244517
Ceruloplasmin	Q61147	Cp	121 kDa	14 C	2.275	0.360492
Peroxidasin homolog	Q3UQ28	Pxdn	165 kDa	46 C	2.25455	0.115956
Ubiquinone biosynthesis protein COQ9	Q8K1Z0	Coq9	35 kDa	3 C	2.25455	0.342426
Lupus La protein homolog	P32067	Ssb	48 kDa	3 C	2.25455	0.342426
Ig gamma-2A chain C region secreted form	P01864		37 kDa	9 C	2.25	0.0652148
Protein farnesyltransferase subunit beta	Q8K2I1	Fntb	49 kDa	17 C	2.25	0.129175
Glycine N-acyltransferase-like protein Keg1	Q9DCY0	Keg1	34 kDa	8 C	2.24	0.413921
Zinc phosphodiesterase ELAC protein 2	Q80Y81	Elac2	93 kDa	23 C	2.21818	0.193662
Complement factor B	P04186	Cfb	85 kDa	20 C	2.2	0.0675833
Epidermal growth factor receptor substrate 15-like 1	Q60902	Eps15l1	99 kDa	3 C	2.13333	0.430927
Sulfotransferase 1 family member D1	Q3UZZ6	Sult1d1	35 kDa	3 C	2.12174	0.304649
Ubiquitin-like modifier-activating enzyme 1	Q02053	Uba1	118 kDa	21 C	2.09231	0.621112
Mitochondrial 2-oxoglutarate/malate carrier protein	Q9CR62	Slc25a11	34 kDa	3 C	2.09231	0.621112
Small nuclear ribonucleoprotein Sm D2	P62317	Snrpd2	14 kDa	2 C	2.09231	0.621112
NIF3-like protein 1	Q9EQ80	Nif3l1	42 kDa	8 C	2.09032	0.198112
Alanine--tRNA ligase	Q8BGQ7	Aars	107 kDa	15 C	2.09032	0.315304
Glutamyl aminopeptidase	P16406	Enpep	108 kDa	9 C	2.08	0.224216
N(G)	Q99LD8	Ddah2	30 kDa	6 C	2.06452	0.139343
StAR-related lipid transfer protein 5	Q9EPQ7	Stard5	24 kDa	8 C	2.05714	0.0727111
Platelet-activating factor acetylhydrolase IB subunit beta	Q61206	Pafah1b2	26 kDa	3 C	2.0549	0.215751
C-1-tetrahydrofolate synthase	Q922D8	Mthfd1	101 kDa	12 C	2.03077	0.500453
Isoform 4 of Ankyrin-2	Q8C8R3-4	Ank2	433 kDa	19 C	2.03077	0.500453
Interferon-induced 35 kDa protein homolog	Q9D8C4	Ifi35	32 kDa	4 C	2.03077	0.500453
Protein FAM151A	Q8QZW3	Fam151a	67 kDa	6 C	2.03077	0.500453
ATP-dependent RNA helicase DDX3X	Q62167	Ddx3x	73 kDa	7 C	2.03077	0.500453
Thiopurine S-methyltransferase	O55060	Tpmt	28 kDa	5 C	2.03077	0.500453
Coatomer subunit beta'	O55029	Copb2	102 kDa	15 C	2.03077	0.500453
Dynactin subunit 2	Q99KJ8	Dctn2	44 kDa	2 C	2.03077	0.500453
BH3-interacting domain death agonist	P70444	Bid	22 kDa	2 C	2.03077	0.500453
Inositol oxygenase	Q9QXN5	Miox	33 kDa	6 C	2.02667	0.221366
Trifunctional enzyme subunit alpha	Q8BMS1	Hadha	83 kDa	12 C	2.01802	0.282033
Isoform 2 of Septin-11	Q8C1B7-2	43354	49 kDa	6 C	2	0.0581536
Nucleolysin TIAR	P70318	Tial1	43 kDa	6 C	2	0.105328
Malonyl-CoA-acyl carrier protein transacylase	Q8R3F5	Mcat	42 kDa	12 C	2	0.1365
Peptidyl-prolyl cis-trans isomerase D	Q9CR16	Ppid	41 kDa	7 C	2	0.16579
28S ribosomal protein S28	Q9CY16	Mrps28	21 kDa	3 C	2	0.226392
Neutral and basic amino acid transport protein rBAT	Q91WV7	Slc3a1	78 kDa	8 C	2	0.343816
Golgi reassembly-stacking protein 2	Q99JX3	Gorasp2	47 kDa	4 C	2	0.0269522
Ubiquitin-40S ribosomal protein S27a	P62983	Rps27a	18 kDa	6 C	2	0.0383337
Glutathione S-transferase Mu 5	P48774	Gstm5	27 kDa	7 C	1.99024	0.335987
Desmin	P31001	Des	53 kDa	1 C	1.98788	0.581086
Dipeptidase 1	P31428	Dpep1	46 kDa	8 C	1.98033	0.208483
Isoform 3 of Rab11 family-interacting protein 3	Q8CHD8-3	Rab11fip3	124 kDa	44 C	1.97073	0.241688
Isoform 1 of Glycerol kinase	Q64516-1	Gk	57 kDa	15 C	1.96364	0.416634
Prolyl endopeptidase	Q9QUR6	Prep	81 kDa	17 C	1.95122	0.211161
Presequence protease	Q8K411	Pitrm1	117 kDa	20 C	1.94667	0.0224573
Proteasome activator complex subunit 1	P97371	Psme1	29 kDa	3 C	1.94286	0.147236
GTP:AMP phosphotransferase AK3	Q9WTP7	Ak3	25 kDa	1 C	1.92727	0.50564
Very long-chain acyl-CoA synthetase	O35488	Slc27a2	70 kDa	14 C	1.92593	0.342701
Ig kappa chain V-V region MOPC 41	P01639	Gm5571	14 kDa	3 C	1.92	0.056458
Haloacid dehalogenase-like hydrolase domain-containing protein 3	Q9CYW4	Hdhd3	28 kDa	4 C	1.92	0.230883
O-phosphoseryl-tRNA(Sec) selenium transferase	Q6P6M7	Sepsecs	55 kDa	13 C	1.91549	0.383865
Cytochrome c oxidase subunit 2	P00405	Mtco2	26 kDa	3 C	1.90476	0.157682
D-beta-hydroxybutyrate dehydrogenase	Q80XN0	Bdh1	38 kDa	6 C	1.89804	0.380021
Talin-1	P26039	Tln1	270 kDa	38 C	1.89217	0.155495
Lamin-B1	P14733	Lmnb1	67 kDa	4 C	1.89091	0.470607
Succinate--CoA ligase [GDP-forming] subunit beta	Q9Z2I8	Suclg2	47 kDa	5 C	1.87654	0.199407
Enoyl-CoA hydratase domain-containing protein 3	Q9D7J9	Echdc3	32 kDa	5 C	1.86667	0.109005
Prostaglandin reductase 2	Q8VDQ1	Ptgr2	38 kDa	8 C	1.86667	0.109005
FAS-associated death domain protein	Q61160	Fadd	23 kDa	3 C	1.86667	0.109005
Dynein light chain 1	P63168	Dynll1	10 kDa	3 C	1.86667	0.308474
4-hydroxyphenylpyruvate dioxygenase	P49429	Hpd	45 kDa	4 C	1.86667	0.0339011
N-acetyl-D-glucosamine kinase	Q9QZ08	Nagk	37 kDa	6 C	1.85455	0.289588
Isoform 2 of Small glutamine-rich tetratricopeptide repeat-containing protein alpha	Q8BJU0-2	Sgta	34 kDa	4 C	1.84348	0.566583
Vimentin	P20152	Vim	54 kDa	1 C	1.84	0.297669
Methionine-R-sulfoxide reductase B2	Q78J03	Msrb2	19 kDa	9 C	1.82857	0.0455856
Regulator of nonsense transcripts 1	Q9EPU0	Upf1	124 kDa	23 C	1.82	0.302582
Proteasome subunit beta type-4	P99026	Psmb4	29 kDa	2 C	1.81818	0.117646
Leukotriene A-4 hydrolase	P24527	Lta4h	69 kDa	11 C	1.81818	0.277291
Ankyrin repeat and SAM domain-containing protein 4B	Q8K3X6	Anks4b	48 kDa	6 C	1.8087	0.489353
Protein arginine N-methyltransferase 5	Q8CIG8	Prmt5	73 kDa	12 C	1.80667	0.265219
Isoform 2 of Acyl-protein thioesterase 1	P97823-2	Lypla1	23 kDa	6 C	1.80645	0.109381
Fatty acid-binding protein	P51880	Fabp7	15 kDa	5 C	1.80645	0.109381
Pregnancy zone protein	Q61838	Pzp	166 kDa	24 C	1.8	0.0612902
Protein-glutamine gamma-glutamyltransferase 2	P21981	Tgm2	77 kDa	20 C	1.8	0.174327
Ig gamma-3 chain C region	P03987		44 kDa	10 C	1.8	0.193006
Catenin beta-1	Q02248	Ctnnb1	85 kDa	11 C	1.8	0.2958
Isoform 2 of Cadherin-related family member 5	Q8VHF2-2	Cdhr5	73 kDa	7 C	1.8	0.473626
Gephyrin	Q8BUV3	Gphn	83 kDa	13 C	1.78667	0.16411
Proteasome subunit beta type-1	O09061	Psmb1	26 kDa	5 C	1.78462	0.204019
Ig kappa chain V-II region 26-10	P01631		12 kDa	2 C	1.77778	0.073315
Serpin B8	O08800	Serpinb8	42 kDa	11 C	1.77778	0.191131
Gamma-soluble NSF attachment protein	Q9CWZ7	Napg	35 kDa	6 C	1.77561	0.311279
Lipoma-preferred partner homolog	Q8BFW7	Lpp	66 kDa	27 C	1.77561	0.360144
Eukaryotic initiation factor 4A-II	P10630	Eif4a2	46 kDa	4 C	1.77391	0.436079
Fatty acid-binding protein	Q05816	Fabp5	15 kDa	6 C	1.76	0.0196748
Heterogeneous nuclear ribonucleoprotein D-like	Q9Z130	Hnrnpdl	34 kDa	3 C	1.76	0.0196748
Isoform 2 of Heterogeneous nuclear ribonucleoprotein M	Q9D0E1-2	Hnrnpm	74 kDa	6 C	1.76	0.0196748
Dynein light chain Tctex-type 3	P56387	Dynlt3	13 kDa	6 C	1.75686	0.404859
Calponin-3	Q9DAW9	Cnn3	36 kDa	3 C	1.75238	0.457475
Isoform 2 of Palladin	Q9ET54-2	Palld	122 kDa	17 C	1.74545	0.0949219
Methionine aminopeptidase 1	Q8BP48	Metap1	43 kDa	17 C	1.74118	0.333484
Lysozyme C-2	P08905	Lyz2	17 kDa	8 C	1.73333	0.0720451
COP9 signalosome complex subunit 3	O88543	Cops3	48 kDa	10 C	1.73333	0.173534
Glutamine synthetase	P15105	Glul	42 kDa	13 C	1.73134	0.0561505
Actin-like protein 6A	Q9Z2N8	Actl6a	47 kDa	9 C	1.72571	0.193999
Complement C1q tumor necrosis factor-related protein 3	Q9ES30	C1qtnf3	27 kDa	5 C	1.72549	0.219164
Isoleucine--tRNA ligase	Q8BIJ6	Iars2	113 kDa	20 C	1.71429	0.0946091
Actin-related protein 2	P61161	Actr2	45 kDa	5 C	1.71429	0.104689
Sorting nexin-3	O70492	Snx3	19 kDa	1 C	1.71429	0.176377
Tropomyosin alpha-4 chain	Q6IRU2	Tpm4	28 kDa	2 C	1.71429	0.0133629
14 kDa phosphohistidine phosphatase	Q9DAK9	Phpt1	14 kDa	3 C	1.71429	0.0207211
Four and a half LIM domains protein 2	O70433	Fhl2	32 kDa	35 C	1.71	0.312889
ADP-ribosylation factor-like protein 3	Q9WUL7	Arl3	20 kDa	3 C	1.70492	0.219953
Alcohol dehydrogenase 1	P00329	Adh1	40 kDa	15 C	1.70492	0.25889
Thioredoxin domain-containing protein 17	Q9CQM5	Txndc17	14 kDa	6 C	1.7	0.0459966
Vinculin	Q64727	Vcl	117 kDa	10 C	1.696	0.00844877
Chromobox protein homolog 3	P23198	Cbx3	21 kDa	3 C	1.69014	0.320328
Glyoxalase domain-containing protein 5	Q9D8I3	Glod5	17 kDa	5 C	1.69014	0.394809
Exosome complex exonuclease RRP42	Q9D0M0	Exosc7	32 kDa	12 C	1.68889	0.0356869
WD repeat domain phosphoinositide-interacting protein 3	Q9CR39	Wdr45b	38 kDa	15 C	1.688	0.275992
Ribonuclease inhibitor	Q91VI7	Rnh1	50 kDa	30 C	1.68571	0.125976
3-hydroxyisobutyrate dehydrogenase	Q99L13	Hibadh	35 kDa	12 C	1.68	0.0387863
Copper homeostasis protein cutC homolog	Q9D8X1	Cutc	29 kDa	7 C	1.67742	0.223381
Acetyl-CoA acetyltransferase	Q8CAY6	Acat2	41 kDa	8 C	1.67619	0.00933581
Gelsolin	P13020	Gsn	86 kDa	7 C	1.67547	0.0104215
Aldose 1-epimerase	Q8K157	Galm	38 kDa	4 C	1.67273	0.00121893
Glucosamine-6-phosphate isomerase 1	O88958	Gnpda1	33 kDa	3 C	1.66667	0.0146472
Ester hydrolase C11orf54 homolog	Q91V76		35 kDa	8 C	1.664	0.062046
Filamin-A	Q8BTM8	Flna	281 kDa	38 C	1.65496	0.15095
Low-density lipoprotein receptor-related protein 2	A2ARV4	Lrp2	519 kDa	329 C	1.64772	0.0860661
Heterogeneous nuclear ribonucleoproteins A2/B1	O88569	Hnrnpa2b1	37 kDa	1 C	1.62581	0.0213045
Mitochondrial antiviral-signaling protein	Q8VCF0	Mavs	53 kDa	8 C	1.60889	0.365866
Pyruvate dehydrogenase protein X component	Q8BKZ9	Pdhx	54 kDa	5 C	1.6	0.154642
Ig lambda-1 chain C region	P01843		12 kDa	3 C	1.6	0.167395
Arf-GAP with GTPase	Q8BXK8	Agap1	94 kDa	17 C	1.6	0.207411
Ubiquitin-conjugating enzyme E2 N	P61089	Ube2n	17 kDa	1 C	1.6	0.227453
Splicing factor U2AF 65 kDa subunit	P26369	U2af2	54 kDa	6 C	1.6	0.227453
Serine/threonine-protein phosphatase CPPED1	Q8BFS6	Cpped1	35 kDa	6 C	1.6	0.227453
Glycerol-3-phosphate dehydrogenase [NAD(+)]	P13707	Gpd1	38 kDa	11 C	1.6	0.258339
Isoform 2 of Peptidyl-prolyl cis-trans isomerase H	Q9D868-2	Ppih	19 kDa	5 C	1.6	0.434767
Methylosome protein 50	Q99J09	Wdr77	37 kDa	12 C	1.6	0.25507
Talin-2	Q71LX4	Tln2	254 kDa	40 C	1.6	0.291136
Copine-1	Q8C166	Cpne1	59 kDa	13 C	1.6	0.0479448
Isoform 5 of Peripheral plasma membrane protein CASK	O70589-5	Cask	104 kDa	16 C	1.6	0.508755
Isoform 2 of Clathrin interactor 1	Q99KN9-2	Clint1	51 kDa	1 C	1.6	0.596503
Dihydropyrimidine dehydrogenase [NADP(+)]	Q8CHR6	Dpyd	111 kDa	35 C	1.58431	0.247152
L-lactate dehydrogenase B chain	P16125	Ldhb	37 kDa	5 C	1.584	0.169702
Cytochrome c oxidase subunit 4 isoform 1	P19783	Cox4i1	20 kDa	1 C	1.58049	0.394597
Cleavage and polyadenylation specificity factor subunit 5	Q9CQF3	Nudt21	26 kDa	1 C	1.58025	0.442417
Hepatocyte growth factor-regulated tyrosine kinase substrate	Q99LI8	Hgs	86 kDa	11 C	1.575	0.700943
Four and a half LIM domains protein 3	Q9R059	Fhl3	32 kDa	35 C	1.57419	0.357479
KN motif and ankyrin repeat domain-containing protein 4	Q6P9J5	Kank4	110 kDa	13 C	1.57419	0.357479
Propionyl-CoA carboxylase alpha chain	Q91ZA3	Pcca	80 kDa	11 C	1.56863	0.477287
Inosine-5'-monophosphate dehydrogenase 2	P24547	Impdh2	56 kDa	7 C	1.56522	0.215813
Isoamyl acetate-hydrolyzing esterase 1 homolog	Q9DB29	Iah1	28 kDa	8 C	1.56364	0.136011
Toll-like receptor 3	Q99MB1	Tlr3	104 kDa	15 C	1.56364	0.66117
14-3-3 protein theta	P68254	Ywhaq	28 kDa	5 C	1.56279	0.207715
Ubiquitin-conjugating enzyme E2 variant 1	Q9CZY3	Ube2v1	16 kDa	2 C	1.56098	0.344589
Isoform Smooth muscle of Myosin light polypeptide 6	Q60605-2	Myl6	17 kDa	3 C	1.55789	0.106913
Na(+)/H(+) exchange regulatory cofactor NHE-RF2	Q9JHL1	Slc9a3r2	37 kDa	6 C	1.55385	0.49899
Filamin-B	Q80X90	Flnb	278 kDa	43 C	1.55	0.267404
L-xylulose reductase	Q91X52	Dcxr	26 kDa	4 C	1.55	0.576742
Isoform 2 of Inter alpha-trypsin inhibitor	A6X935-2	Itih4	100 kDa	3 C	1.55	0.576742
Alpha-centractin	P61164	Actr1a	43 kDa	2 C	1.55	0.576742
Unconventional myosin-VI	Q64331	Myo6	146 kDa	25 C	1.54839	0.200574
Clusterin	Q06890	Clu	52 kDa	11 C	1.54839	0.200574
Fibroblast growth factor 1	P61148	Fgf1	17 kDa	3 C	1.54839	0.200574
GrpE protein homolog 1	Q99LP6	Grpel1	24 kDa	4 C	1.54839	0.200574
Malignant T-cell-amplified sequence 1	Q9DB27	Mcts1	21 kDa	4 C	1.54286	0.240866
V-type proton ATPase subunit E 1	P50518	Atp6v1e1	26 kDa	1 C	1.53846	0.115364
Fatty acid-binding protein	P04117	Fabp4	15 kDa	2 C	1.53333	0.0696904
Catenin alpha-1	P26231	Ctnna1	100 kDa	12 C	1.5322	0.228287
Phosphotriesterase-related protein	Q60866	Pter	39 kDa	6 C	1.52821	0.0219213
Calpain small subunit 1	O88456	Capns1	28 kDa	2 C	1.52727	0.0759378
Transforming protein RhoA	Q9QUI0	Rhoa	22 kDa	6 C	1.52727	0.257747
RNA-binding protein 12	Q8R4X3	Rbm12	103 kDa	4 C	1.52727	0.549047
Galectin-3	P16110	Lgals3	28 kDa	1 C	1.52727	0.549047
DnaJ homolog subfamily A member 2	Q9QYJ0	Dnaja2	46 kDa	11 C	1.52727	0.549047
E3 ubiquitin-protein ligase RNF181	Q9CY62	Rnf181	19 kDa	7 C	1.52727	0.549047
Beta-ureidopropionase	Q8VC97	Upb1	44 kDa	10 C	1.525	0.48409
Isoaspartyl peptidase/L-asparaginase	Q8C0M9	Asrgl1	34 kDa	8 C	1.52	0.421977
Ferritin light chain 1	P29391	Ftl1	21 kDa	1 C	1.52	0.179175
Prelamin-A/C	P48678	Lmna	74 kDa	5 C	1.52	0.482461
Inorganic pyrophosphatase	Q9D819	Ppa1	33 kDa	8 C	1.51111	0.263977
Glia maturation factor beta	Q9CQI3	Gmfb	17 kDa	3 C	1.51111	0.0140951
Lysosomal protective protein	P16675	Ctsa	54 kDa	11 C	1.51	0.308264
Adenylate kinase isoenzyme 1	Q9R0Y5	Ak1	22 kDa	2 C	1.50588	0.200185
Valacyclovir hydrolase	Q8R164	Bphl	33 kDa	4 C	1.50303	0.659196
Density-regulated protein	Q9CQJ6	Denr	22 kDa	7 C	1.50303	0.659196
Ig mu chain C region	P01872	Ighm	50 kDa	19 C	1.49421	0.0810219
L-lactate dehydrogenase A chain	P06151	Ldha	36 kDa	6 C	1.49333	0.256947
Isoform 5 of Kinectin	Q61595-5	Ktn1	146 kDa	10 C	1.49143	0.446537
Alpha-1-antitrypsin 1-1	P07758	Serpina1a	46 kDa	3 C	1.49091	0.293163
60 kDa heat shock protein	P63038	Hspd1	61 kDa	3 C	1.48966	0.0925648
Isoform 2 of CUGBP Elav-like family member 1	P28659-2	Celf1	52 kDa	7 C	1.47692	0.753244
Isoform 2 of Glucosidase 2 subunit beta	O08795-2	Prkcsh	60 kDa	17 C	1.47692	0.0884146
Putative adenosylhomocysteinase 3	Q68FL4	Ahcyl2	67 kDa	18 c	1.47692	0.481207
Oxysterol-binding protein 1	Q3B7Z2	Osbp	89 kDa	15 C	1.47692	0.753244
Maleylacetoacetate isomerase	Q9WVL0	Gstz1	24 kDa	3 C	1.47692	0.753244
V-type proton ATPase subunit H	Q8BVE3	Atp6v1h	56 kDa	8 C	1.47692	0.753244
UDP-glucuronosyltransferase 3A2	Q8JZZ0	Ugt3a2	60 kDa	3 C	1.47692	0.753244
Glutathione S-transferase theta-2	Q61133	Gstt2	28 kDa	2 C	1.47692	0.753244
Beta-glucuronidase	P12265	Gusb	74 kDa	8 C	1.47692	0.753244
Costars family protein ABRACL	Q4KML4	Abracl	9 kDa	1 C	1.47692	0.753244
Cytochrome b-c1 complex subunit 6	P99028	Uqcrh	10 kDa	5 C	1.47692	0.753244
Isoform 2 of Protein transport protein Sec31A	Q3UPL0-2	Sec31a	130 kDa	18 C	1.47692	0.753244
Carboxylesterase 1C	P23953	Ces1c	61 kDa	5 C	1.47518	0.394791
Tubulin alpha-4A chain	P68368	Tuba4a	50 kDa	13 C	1.47518	0.497117
Nucleolin	P09405	Ncl	77 kDa	1 C	1.47368	0.46637
Collagen alpha-1(XVIII) chain	P39061	Col18a1	182 kDa	8 C	1.46667	0.0786192
Nucleoside diphosphate kinase A	P15532	Nme1	17 kDa	2 C	1.46667	0.172365
Isoform 2 of Cordon-bleu protein-like 1	Q3UMF0-2	Cobll1	133 kDa	10 C	1.46667	0.199619
Polyribonucleotide nucleotidyltransferase 1	Q8K1R3	Pnpt1	86 kDa	16 C	1.46667	0.248
Basal cell adhesion molecule	Q9R069	Bcam	68 kDa	14 C	1.46667	0.289311
Cytochrome c oxidase subunit 5B	P19536	Cox5b	14 kDa	5 C	1.46667	0.407084
Galectin-1	P16045	Lgals1	15 kDa	6 C	1.46667	0.0933354
m7GpppX diphosphatase	Q9DAR7	Dcps	39 kDa	2 C	1.456	0.356956
1-phosphatidylinositol 4	Q8R3B1	Plcd1	86 kDa	14 C	1.45574	0.393128
14-3-3 protein gamma	P61982	Ywhag	28 kDa	3 C	1.45455	0.0513983
N-acetylglucosamine-6-phosphate deacetylase	Q8JZV7	Amdhd2	44 kDa	8 C	1.45455	0.209846
Copper chaperone for superoxide dismutase	Q9WU84	Ccs	29 kDa	10 C	1.45455	0.372229
Actin-related protein 2/3 complex subunit 2	Q9CVB6	Arpc2	34 kDa	2 C	1.45	0.122084
NADH dehydrogenase [ubiquinone] iron-sulfur protein 3	Q9DCT2	Ndufs3	30 kDa	3 C	1.45	0.163515
Heat shock protein 105 kDa	Q61699	Hsph1	96 kDa	17 C	1.448	0.622219
Isoform 2 of F-actin-capping protein subunit beta	P47757-2	Capzb	31 kDa	5 C	1.44615	0.0913814
NADH dehydrogenase [ubiquinone] iron-sulfur protein 8	Q8K3J1	Ndufs8	24 kDa	8 C	1.44262	0.363606
Proteasome subunit beta type-5	O55234	Psmb5	29 kDa	3 C	1.44	0.137625
Aldose reductase	P45376	Akr1b1	36 kDa	6 C	1.44	0.21648
Dynein light chain 2	Q9D0M5	Dynll2	10 kDa	2 C	1.44	0.287408
WD repeat-containing protein 1	O88342	Wdr1	66 kDa	12 C	1.44	0.455745
14-3-3 protein beta/alpha	Q9CQV8	Ywhab	28 kDa	2 C	1.43704	0.0621807
Quinone oxidoreductase-like protein 2	Q3UNZ8		38 kDa	9 C	1.43226	0.648356
Uromodulin	Q91X17	Umod	71 kDa	48 C	1.42857	0.216838
Thioredoxin	P10639	Txn	12 kDa	6 C	1.42609	0.325556
ATP synthase subunit gamma	Q91VR2	Atp5c1	33 kDa	2 C	1.42574	0.488934
S-methyl-5'-thioadenosine phosphorylase	Q9CQ65	Mtap	31 kDa	10 C	1.42222	0.327571
Uridine diphosphate glucose pyrophosphatase	Q9D142	Nudt14	24 kDa	4 C	1.42	0.365259
Dual specificity protein phosphatase 3	Q9D7X3	Dusp3	20 kDa	4 C	1.42	0.47985
NADH dehydrogenase [ubiquinone] flavoprotein 2	Q9D6J6	Ndufv2	27 kDa	6 C	1.41935	0.102962
14-3-3 protein sigma	O70456	Sfn	28 kDa	4 C	1.41176	0.238934
Isoform 2 of Carboxypeptidase Q	Q9WVJ3-2	Cpq	50 kDa	1 C	1.41176	0.398626
Tubulin alpha-1C chain	P68373	Tuba1c	50 kDa	12 C	1.41176	0.438935
Vesicle-associated membrane protein-associated protein B	Q9QY76	Vapb	27 kDa	4 C	1.40488	0.591162
Adseverin	Q60604	Scin	80 kDa	4 C	1.40444	0.136041
Transgelin	P37804	Tagln	23 kDa	1 C	1.4	0.101326
Protein NDRG1	Q62433	Ndrg1	43 kDa	8 C	1.4	0.193006
Elongation factor 1-delta	P57776	Eef1d	31 kDa	2 C	1.4	0.227453
Dihydropteridine reductase	Q8BVI4	Qdpr	26 kDa	4 C	1.4	0.193006
Spectrin beta chain	Q62261	Sptbn1	274 kDa	15 C	1.4	0.254246
Isocitrate dehydrogenase [NAD] subunit alpha	Q9D6R2	Idh3a	40 kDa	8 C	1.4	0.33525
Triokinase/FMN cyclase	Q8VC30	Tkfc	60 kDa	5 C	1.39259	0.650284
Cytochrome P450 4B1	Q64462	Cyp4b1	59 kDa	9 C	1.39259	0.670394
Methylmalonyl-CoA mutase	P16332	Mut	83 kDa	8 C	1.3913	0.105131
6-pyruvoyl tetrahydrobiopterin synthase	Q9R1Z7	Pts	16 kDa	1 C	1.38537	0.497229
Receptor-type tyrosine-protein phosphatase kappa	P35822	Ptprk	164 kDa	35 C	1.38272	0.447141
Cathepsin B	P10605	Ctsb	37 kDa	16 C	1.38272	0.570687
Protein-glutamine gamma-glutamyltransferase K	Q9JLF6	Tgm1	90 kDa	16 C	1.38182	0.232727
Isochorismatase domain-containing protein 2A	P85094	Isoc2a	22 kDa	6 C	1.37358	0.0886156
Carboxymethylenebutenolidase homolog	Q8R1G2	Cmbl	28 kDa	6 C	1.37143	0.224351
Mitochondrial intermembrane space import and assembly protein 40	Q8VEA4	Chchd4	16 kDa	7 C	1.37143	0.328187
Exosome complex component RRP43	Q9D753	Exosc8	30 kDa	10 C	1.37143	0.583955
4-trimethylaminobutyraldehyde dehydrogenase	Q9JLJ2	Aldh9a1	54 kDa	17 C	1.36986	0.0459086
Actin	P60710	Actb	42 kDa	6 C	1.36889	0.107086
Enoyl-CoA hydratase	Q8BH95	Echs1	31 kDa	7 C	1.36727	0.0657359
Isoform Short of Heterogeneous nuclear ribonucleoprotein A1	P49312-2	Hnrnpa1	29 kDa	2 C	1.36667	0.0988362
Acyl-coenzyme A amino acid N-acyltransferase 1	A2AKK5	Acnat1	46 kDa	7 C	1.36667	0.149945
UDP-N-acetylhexosamine pyrophosphorylase-like protein 1	Q3TW96	Uap1l1	57 kDa	13 C	1.36296	0.423979
Beta-arrestin-1	Q8BWG8	Arrb1	47 kDa	8 C	1.36	0.180665
Mitochondrial proton/calcium exchanger protein	Q9Z2I0	Letm1	83 kDa	12 C	1.36	0.303091
SH3 domain-binding glutamic acid-rich-like protein	Q9JJU8	Sh3bgrl	13 kDa	2 C	1.36	0.377568
Ig kappa chain C region	P01837		12 kDa	3 C	1.36	0.0385538
Calreticulin	P14211	Calr	48 kDa	6 C	1.35556	0.0633823
Histidine triad nucleotide-binding protein 1	P70349	Hint1	14 kDa	2 C	1.35385	0.230883
Tetratricopeptide repeat protein 38	A3KMP2	Ttc38	52 kDa	9 C	1.35385	0.0446332
GMP reductase 1	Q9DCZ1	Gmpr	37 kDa	9 C	1.35238	0.0539363
NADH dehydrogenase [ubiquinone] 1 alpha subcomplex subunit 10	Q99LC3	Ndufa10	41 kDa	5 C	1.35238	0.666634
Aquaporin-1	Q02013	Aqp1	29 kDa	4 C	1.35238	0.666634
Carboxylesterase 1D	Q8VCT4	Ces1d	62 kDa	5 C	1.35	0.280671
Isoform 2 of Cystathionine beta-synthase	Q91WT9-2	Cbs	60 kDa	13 C	1.34902	0.241937
Serine/threonine-protein phosphatase PP1-beta catalytic subunit	P62141	Ppp1cb	37 kDa	14 C	1.34857	0.104259
Alpha-actinin-4	P57780	Actn4	105 kDa	8 C	1.34769	0.0443204
Plastin-3	Q99K51	Pls3	71 kDa	9 C	1.34737	0.378613
Heat shock 70 kDa protein 4	Q61316	Hspa4	94 kDa	14 C	1.34634	0.0985565
Methylthioribulose-1-phosphate dehydratase	Q9WVQ5	Apip	27 kDa	11 C	1.34545	0.240866
Poly(rC)-binding protein 1	P60335	Pcbp1	37 kDa	9 C	1.344	0.231793
14-3-3 protein eta	P68510	Ywhah	28 kDa	3 C	1.34194	0.286161
Immunoglobulin-binding protein 1	Q61249	Igbp1	39 kDa	3 C	1.34194	0.626524
Endonuclease G	O08600	Endog	32 kDa	2 C	1.34194	0.626524
39S ribosomal protein L49	Q9CQ40	Mrpl49	19 kDa	1 C	1.33333	0.549059
Methylglutaconyl-CoA hydratase	Q9JLZ3	Auh	33 kDa	5 C	1.33333	0.0581536
Clathrin light chain A	O08585	Clta	26 kDa	1 C	1.33333	0.0892243
Ig kappa chain V-V region K2 (Fragment)	P01635		13 kDa	3 C	1.33333	0.0892243
Histidine-rich glycoprotein	Q9ESB3	Hrg	59 kDa	17 C	1.33333	0.0995592
Endoplasmic reticulum resident protein 44	Q9D1Q6	Erp44	47 kDa	7 C	1.33333	0.117646
Proteasome subunit alpha type-3	O70435	Psma3	28 kDa	4 C	1.33333	0.13952
Acyl-coenzyme A thioesterase THEM4	Q3UUI3	Them4	26 kDa	4 C	1.33333	0.170471
Macrophage-capping protein	P24452	Capg	39 kDa	5 C	1.33333	0.194457
Beta-mannosidase	Q8K2I4	Manba	101 kDa	12 C	1.33333	0.216838
Extracellular superoxide dismutase [Cu-Zn]	O09164	Sod3	27 kDa	6 C	1.33333	0.267498
Tropomodulin-3	Q9JHJ0	Tmod3	40 kDa	2 C	1.33333	0.292352
Isoform 2 of Methionine adenosyltransferase 2 subunit beta	Q99LB6-2	Mat2b	36 kDa	7 C	1.33333	0.292352
Sorting nexin-12	O70493	Snx12	19 kDa	3 C	1.33333	0.292352
Complement component C8 beta chain	Q8BH35	C8b	66 kDa	32 C	1.33333	0.350617
Isoform 1 of Afadin	Q9QZQ1-2	Afdn	205 kDa	11 C	1.33333	0.48033
Peroxisomal sarcosine oxidase	Q9D826	Pipox	44 kDa	11 C	1.33333	0.0226726
Alpha-actinin-1	Q7TPR4	Actn1	103 kDa	11 C	1.32683	0.207343
39S ribosomal protein L39	Q9JKF7	Mrpl39	39 kDa	7 C	1.325	0.791016
Lipoamide acyltransferase component of branched-chain alpha-keto acid dehydrogenase complex	P53395	Dbt	53 kDa	6 C	1.32459	0.621752
Multifunctional protein ADE2	Q9DCL9	Paics	47 kDa	13 C	1.32459	0.471962
Superoxide dismutase [Mn]	P09671	Sod2	25 kDa	4 C	1.32414	0.0314852
Isoform 2 of Heterogeneous nuclear ribonucleoprotein K	P61979-2	Hnrnpk	51 kDa	5 C	1.31892	0.294723
2-oxoglutarate dehydrogenase	Q60597	Ogdh	116 kDa	21 C	1.31852	0.0850437
Isoform 2 of Poly(rC)-binding protein 2	Q61990-2	Pcbp2	35 kDa	7 C	1.31765	0.197022
Microtubule-associated protein RP/EB family member 1	Q61166	Mapre1	30 kDa	3 C	1.31613	0.553817
Ig heavy chain V region 36-65	P01747		13 kDa	2 C	1.31613	0.553817
Elongation factor 2	P58252	Eef2	95 kDa	7 C	1.31507	0.294582
Protein disulfide-isomerase A3	P27773	Pdia3	57 kDa	8 C	1.31429	0.148972
Actin-related protein 2/3 complex subunit 1A	Q9R0Q6	Arpc1a	42 kDa	10 C	1.31429	0.226373
55 kDa erythrocyte membrane protein	P70290	Mpp1	52 kDa	5 C	1.31429	0.287408
Histidine triad nucleotide-binding protein 2	Q9D0S9	Hint2	17 kDa	1 C	1.31429	0.440855
Beta-1	Q09324	Gcnt1	50 kDa	11 C	1.31148	0.416487
14-3-3 protein epsilon	P62259	Ywhae	29 kDa	3 C	1.31097	0.134605
Secernin-2	Q8VCA8	Scrn2	47 kDa	10 C	1.30909	0.204019
Ubiquitin carboxyl-terminal hydrolase 5	P56399	Usp5	96 kDa	16 C	1.30909	0.491265
Aldehyde dehydrogenase	P47738	Aldh2	57 kDa	9 C	1.30909	0.0356751
Serum albumin	P07724	Alb	69 kDa	36 C	1.308	0.02005
Stress-70 protein	P38647	Hspa9	73 kDa	5 C	1.30746	0.225406
Isoform 2 of Ig gamma-2B chain C region	P01867-2	Igh-3	37 kDa	13 C	1.30323	0.727022
Fructose-bisphosphate aldolase A	P05064	Aldoa	39 kDa	8 C	1.30244	0.0715151
Complement C3	P01027	C3	186 kDa	27 C	1.30196	0.176324
Methylcrotonoyl-CoA carboxylase beta chain	Q3ULD5	Mccc2	61 kDa	10 C	1.30127	0.0430767
Cell division control protein 42 homolog	P60766	Cdc42	21 kDa	7 C	1.3	0.0675833
Cytospin-B	Q5SXY1	Specc1	118 kDa	12 C	1.3	0.712278
3-mercaptopyruvate sulfurtransferase	Q99J99	Mpst	33 kDa	4 C	1.3	0.712278
Protein DEK	Q7TNV0	Dek	43 kDa	4 C	1.3	0.712278
Epidermal growth factor receptor kinase substrate 8-like protein 2	Q99K30	Eps8l2	82 kDa	9 C	1.3	0.748764
Electron transfer flavoprotein subunit beta	Q9DCW4	Etfb	28 kDa	4 C	1.29655	0.0406348
Extracellular matrix protein 1	Q61508	Ecm1	63 kDa	29 C	1.296	0.469221
Molybdenum cofactor sulfurase	Q14CH1	Mocos	95 kDa	24 C	1.296	0.469221
Eukaryotic translation initiation factor 5A-1	P63242	Eif5a	17 kDa	4 C	1.29524	0.231495
Selenide	Q8BH69	Sephs1	43 kDa	9 C	1.29231	0.201066
Glutaredoxin-3	Q9CQM9	Glrx3	38 kDa	5 C	1.29231	0.264667
UPF0160 protein MYG1	Q9JK81	Myg1	43 kDa	7 C	1.29231	0.342618
Calbindin	P12658	Calb1	30 kDa	4 C	1.29231	0.498425
von Willebrand factor A domain-containing protein 5A	Q99KC8	Vwa5a	87 kDa	13 C	1.29032	0.490469
NADH dehydrogenase [ubiquinone] flavoprotein 1	Q91YT0	Ndufv1	51 kDa	12 C	1.28889	0.18517
Dihydropyrimidinase-related protein 2	O08553	Dpysl2	62 kDa	7 C	1.28814	0.147121
Phosphate carrier protein	Q8VEM8	Slc25a3	40 kDa	8 C	1.288	0.685313
Tubulin beta-4B chain	P68372	Tubb4b	50 kDa	8 C	1.28696	0.622705
NADH dehydrogenase [ubiquinone] 1 alpha subcomplex subunit 9	Q9DC69	Ndufa9	43 kDa	2 C	1.28627	0.763
GDP-mannose 4	Q8K0C9	Gmds	42 kDa	6 C	1.28571	0.105328
Delta-aminolevulinic acid dehydratase	P10518	Alad	36 kDa	8 C	1.28333	0.114064
NADH dehydrogenase [ubiquinone] 1 beta subcomplex subunit 10	Q9DCS9	Ndufb10	21 kDa	5 C	1.28244	0.576985
Serine/threonine-protein phosphatase PP1-alpha catalytic subunit	P62137	Ppp1ca	38 kDa	13 C	1.28	0.0867385
Actin-related protein 2/3 complex subunit 3	Q9JM76	Arpc3	21 kDa	4 C	1.28	0.289311
DAZ-associated protein 1	Q9JII5	Dazap1	43 kDa	4 C	1.28	0.324882
TAR DNA-binding protein 43	Q921F2	Tardbp	45 kDa	7 C	1.28	0.35582
Cytidine deaminase	P56389	Cda	16 kDa	7 C	1.28	0.373599
Serine beta-lactamase-like protein LACTB	Q9EP89	Lactb	61 kDa	4 C	1.28	0.380139
V-type proton ATPase subunit G 1	Q9CR51	Atp6v1g1	14 kDa	2 C	1.28	0.509717
Ig kappa chain V-II region 7S34.1	P01630		12 kDa	3 C	1.28	0.509717
3'(2')	Q9Z0S1	Bpnt1	33 kDa	6 C	1.27692	0.0177221
Nucleoside diphosphate kinase B	Q01768	Nme2	17 kDa	2 C	1.2766	0.211161
Scaffold attachment factor B1	D3YXK2	Safb	105 kDa	9 C	1.275	0.687074
Isoform CW17E of Splicing factor 1	Q64213-2	Sf1	60 kDa	4 C	1.275	0.687074
Branched-chain-amino-acid aminotransferase	P24288	Bcat1	43 kDa	10 C	1.275	0.687074
Isoform 2 of Leukocyte surface antigen CD47	Q61735-2	Cd47	35 kDa	11 C	1.275	0.687074
14-3-3 protein zeta/delta	P63101	Ywhaz	28 kDa	3 C	1.27448	0.147695
Beta-2-glycoprotein 1	Q01339	Apoh	39 kDa	23 C	1.27333	0.58567
Adenylyl cyclase-associated protein 1	P40124	Cap1	52 kDa	6 C	1.27273	0.51649
S-formylglutathione hydrolase	Q9R0P3	Esd	31 kDa	10 C	1.27273	0.51649
Transketolase	P40142	Tkt	68 kDa	12 C	1.27229	0.0395805
Aldehyde dehydrogenase family 8 member A1	Q8BH00	Aldh8a1	54 kDa	13 C	1.27059	0.419336
ADP/ATP translocase 2	P51881	Slc25a5	33 kDa	4 C	1.27059	0.614188
Vitamin D-binding protein	P21614	Gc	54 kDa	28 C	1.26897	0.225906
Isoform 3 of Kininogen-1	O08677-3	Kng1	53 kDa	19 C	1.26897	0.291962
V-type proton ATPase subunit B	P62814	Atp6v1b2	57 kDa	6 C	1.26897	0.433131
Adenosine kinase	P55264	Adk	40 kDa	6 C	1.26667	0.193006
Acyl-coenzyme A synthetase ACSM1	Q91VA0	Acsm1	65 kDa	14 C	1.26667	0.212845
Fetuin-B	Q9QXC1	Fetub	43 kDa	15 C	1.26667	0.249043
40S ribosomal protein SA	P14206	Rpsa	33 kDa	2 C	1.26667	0.0278008
Fibrinogen gamma chain	Q8VCM7	Fgg	49 kDa	12 C	1.26545	0.081084
Protein farnesyltransferase/geranylgeranyltransferase type-1 subunit alpha	Q61239	Fnta	44 kDa	3 C	1.26286	0.580989
Annexin A2	P07356	Anxa2	39 kDa	5 C	1.26154	0.114064
Hydroxyacid oxidase 2	Q9NYQ2	Hao2	39 kDa	8 C	1.26154	0.37817
Acyl-coenzyme A thioesterase 1	O55137	Acot1	46 kDa	4 C	1.26154	0.737931
Inorganic pyrophosphatase 2	Q91VM9	Ppa2	38 kDa	8 C	1.25714	0.16708
Selenide	P97364	Sephs2	48 kDa	7 C	1.25714	0.282831
Septin-7	O55131	43350	51 kDa	6 C	1.25714	0.509102
Aflatoxin B1 aldehyde reductase member 2	Q8CG76	Akr7a2	41 kDa	8 C	1.25217	0.214465
Thiosulfate sulfurtransferase	P52196	Tst	33 kDa	4 C	1.2507	0.63842
Proteasome subunit alpha type-7	Q9Z2U0	Psma7	28 kDa	3 C	1.25	0.0892243
DnaJ homolog subfamily C member 12	Q9R022	Dnajc12	23 kDa	4 C	1.25	0.464546
Peroxisomal bifunctional enzyme	Q9DBM2	Ehhadh	78 kDa	10 C	1.25	0.604793
UMP-CMP kinase	Q9DBP5	Cmpk1	22 kDa	6 C	1.24878	0.171328
Transitional endoplasmic reticulum ATPase	Q01853	Vcp	89 kDa	12 C	1.24528	0.123885
Serine/threonine-protein phosphatase 5	Q60676	Ppp5c	57 kDa	11 C	1.24444	0.420915
UPF0598 protein C8orf82 homolog	Q8VE95		24 kDa	6 C	1.24444	0.455745
Harmonin	Q9ES64	Ush1c	102 kDa	7 C	1.24444	0.455745
Succinate dehydrogenase [ubiquinone] flavoprotein subunit	Q8K2B3	Sdha	73 kDa	19 C	1.24375	0.0806528
Kinesin-1 heavy chain	Q61768	Kif5b	110 kDa	13 C	1.24364	0.728012
Aspartyl aminopeptidase	Q9Z2W0	Dnpep	52 kDa	10 C	1.24255	0.319286
Polymerase delta-interacting protein 2	Q91VA6	Poldip2	42 kDa	4 C	1.24	0.112394
Isoform 3 of Disks large homolog 1	Q811D0-3	Dlg1	103 kDa	7 C	1.24	0.373569
2-aminoethanethiol dioxygenase	Q6PDY2	Ado	28 kDa	7 C	1.23956	0.633075
Ribosome-binding protein 1	Q99PL5	Rrbp1	173 kDa	8 C	1.23836	0.584458
Ig alpha chain C region	P01878		37 kDa	13 C	1.23636	0.794967
Na(+)/H(+) exchange regulatory cofactor NHE-RF1	P70441	Slc9a3r1	39 kDa	5 C	1.23636	0.202549
Mannose-binding protein A	P39039	Mbl1	25 kDa	8 C	1.23636	0.393458
Regulator of microtubule dynamics protein 3	Q3UJU9	Rmdn3	52 kDa	6 C	1.23636	0.653704
Triosephosphate isomerase	P17751	Tpi1	32 kDa	9 C	1.23586	0.226085
Aspartoacylase	Q8R3P0	Aspa	35 kDa	8 C	1.23243	0.286191
Isoform 3 of Heterogeneous nuclear ribonucleoprotein D0	Q60668-3	Hnrnpd	33 kDa	3 C	1.23243	0.350756
Proteasome subunit alpha type-5	Q9Z2U1	Psma5	26 kDa	3 C	1.23077	0.117646
Pyridoxal kinase	Q8K183	Pdxk	35 kDa	5 C	1.23077	0.276048
Glutaryl-CoA dehydrogenase	Q60759	Gcdh	49 kDa	9 C	1.23077	0.657153
S-adenosylhomocysteine hydrolase-like protein 1	Q80SW1	Ahcyl1	59 kDa	19 C	1.23077	0.678302
Plasmalemma vesicle-associated protein	Q91VC4	Plvap	50 kDa	10 C	1.22927	0.795917
Succinate-semialdehyde dehydrogenase	Q8BWF0	Aldh5a1	56 kDa	10 C	1.22276	0.12466
Aspartate aminotransferase	P05201	Got1	46 kDa	5 C	1.22222	0.27314
Isoform 2 of Adenylate kinase 2	Q9WTP6-2	Ak2	26 kDa	5 C	1.22182	0.197982
Peptidyl-prolyl cis-trans isomerase A	P17742	Ppia	18 kDa	3 C	1.21905	0.402828
Cystathionine gamma-lyase	Q8VCN5	Cth	44 kDa	11 C	1.216	0.167395
Aconitate hydratase	Q99KI0	Aco2	85 kDa	13 C	1.21566	0.0742032
NADH-ubiquinone oxidoreductase 75 kDa subunit	Q91VD9	Ndufs1	80 kDa	18 C	1.21455	0.296822
2-iminobutanoate/2-iminopropanoate deaminase	P52760	Rida	14 kDa	1 C	1.2129	0.287408
Isoform 2 of Heterogeneous nuclear ribonucleoprotein A3	Q8BG05-2	Hnrnpa3	37 kDa	4 C	1.2125	0.280017
Cytosolic 10-formyltetrahydrofolate dehydrogenase	Q8R0Y6	Aldh1l1	99 kDa	15 C	1.21065	0.40589
Fructose-1	P70695	Fbp2	37 kDa	5 C	1.21026	0.193201
Polyadenylate-binding protein 1	P29341	Pabpc1	71 kDa	4 C	1.20851	0.351046
Transaldolase	Q93092	Taldo1	37 kDa	3 C	1.20816	0.364458
Fumarylacetoacetase	P35505	Fah	46 kDa	6 C	1.20741	0.17938
Isoform 2 of Tropomyosin alpha-3 chain	P21107-2	Tpm3	29 kDa	1 C	1.20506	0.308439
3-ketoacyl-CoA thiolase	Q8BWT1	Acaa2	42 kDa	8 C	1.2	0.631742
Dihydropyrimidinase	Q9EQF5	Dpys	57 kDa	9 C	1.2	0.109005
Fructose-bisphosphate aldolase C	P05063	Aldoc	39 kDa	7 C	1.2	0.11203
Cytochrome c	P62897	Cycs	12 kDa	2 C	1.2	0.114064
Protein phosphatase 1 regulatory subunit 7	Q3UM45	Ppp1r7	41 kDa	2 C	1.2	0.139386
Twinfilin-1	Q91YR1	Twf1	40 kDa	4 C	1.2	0.227453
Insulin-degrading enzyme	Q9JHR7	Ide	118 kDa	13 C	1.2	0.261827
Malate dehydrogenase	P14152	Mdh1	37 kDa	3 C	1.2	0.286105
Protein disulfide-isomerase A4	P08003	Pdia4	72 kDa	6 C	1.2	0.287408
Probable aminopeptidase NPEPL1	Q6NSR8	Npepl1	56 kDa	16 C	1.2	0.34741
Phosphoglycerate kinase 1	P09411	Pgk1	45 kDa	7 C	1.2	0.387794
Regulator of microtubule dynamics protein 1	Q9DCV4	Rmdn1	35 kDa	5 C	1.2	0.407084
Signal transducing adapter molecule 1	P70297	Stam	60 kDa	7 C	1.2	0.407084
Proteasome subunit beta type-6	Q60692	Psmb6	25 kDa	4 C	1.2	0.407084
Destrin	Q9R0P5	Dstn	19 kDa	6 C	1.2	0.453788
Serine/threonine-protein phosphatase 6 catalytic subunit	Q9CQR6	Ppp6c	35 kDa	12 C	1.2	0.535617
Isoform 2 of Neutral alpha-glucosidase AB	Q8BHN3-2	Ganab	109 kDa	8 C	1.2	0.547781
Heme-binding protein 1	Q9R257	Hebp1	21 kDa	2 C	1.2	0.563028
Protein canopy homolog 2	Q9QXT0	Cnpy2	21 kDa	6 C	1.2	0.563028
ADP-ribosylation factor-binding protein GGA1	Q8R0H9	Gga1	70 kDa	6 C	1.2	0.570829
Heat shock protein HSP 90-alpha	P07901	Hsp90aa1	85 kDa	7 C	1.2	0.647023
Pro-cathepsin H	P49935	Ctsh	37 kDa	10 C	1.2	0.647023
Ubiquitin carboxyl-terminal hydrolase isozyme L3	Q9JKB1	Uchl3	26 kDa	3 C	1.2	0.75939
MAGUK p55 subfamily member 6	Q9JLB0	Mpp6	63 kDa	5 C	1.2	0.827125
Cob(I)yrinic acid a	Q9D273	Mmab	26 kDa	5 C	1.2	0.827125
Small nuclear ribonucleoprotein Sm D3	P62320	Snrpd3	14 kDa	2 C	1.2	0.827125
Protein arginine methyltransferase NDUFAF7	Q9CWG8	Ndufaf7	48 kDa	7 C	1.2	0.827125
Protein disulfide-isomerase	P09103	P4hb	57 kDa	7 C	1.19803	0.0653048
Actin	P68033	Actc1	42 kDa	6 C	1.19437	0.238578
DNA-directed RNA polymerases I	Q923G2	Polr2h	17 kDa	1 C	1.19024	0.723981
Ubiquitin-like protein ISG15	Q64339	Isg15	18 kDa	3 C	1.19024	0.723981
Adrenodoxin	P46656	Fdx1	20 kDa	8 C	1.19024	0.769532
Heterogeneous nuclear ribonucleoprotein Q	Q7TMK9	Syncrip	70 kDa	4 C	1.19024	0.546755
Inositol monophosphatase 1	O55023	Impa1	30 kDa	6 C	1.18788	0.404752
Isoform 2 of Nitrilase homolog 1	Q8VDK1-2	Nit1	32 kDa	13 C	1.1871	0.327737
Cytochrome b-c1 complex subunit 1	Q9CZ13	Uqcrc1	53 kDa	11 C	1.18667	0.248
Fructose-bisphosphate aldolase B	Q91Y97	Aldob	40 kDa	8 C	1.18473	0.0445018
Ig heavy chain V region AC38 205.12	P06330		13 kDa	2 C	1.184	0.151732
ATP synthase subunit d	Q9DCX2	Atp5h	19 kDa	1 C	1.184	0.672756
Villin-1	Q62468	Vil1	93 kDa	9 C	1.18261	0.0807252
Peroxisomal acyl-coenzyme A oxidase 2	Q9QXD1	Acox2	77 kDa	12 C	1.18261	0.89655
Quinone oxidoreductase	P47199	Cryz	35 kDa	5 C	1.18182	0.114149
Heterogeneous nuclear ribonucleoprotein A3	Q8BG05	Hnrnpa3	40 kDa	4 C	1.18095	0.274614
Cathepsin Z	Q9WUU7	Ctsz	34 kDa	12 C	1.18095	0.83451
Quinone oxidoreductase-like protein 1	Q921W4	Cryzl1	39 kDa	6 C	1.17895	0.364458
Cadherin-16	O88338	Cdh16	90 kDa	7 C	1.17895	0.454752
Hydroxymethylglutaryl-CoA lyase	P38060	Hmgcl	34 kDa	8 C	1.17736	0.13417
Coactosin-like protein	Q9CQI6	Cotl1	16 kDa	2 C	1.17647	0.216838
Isoform Gamma-2 of Serine/threonine-protein phosphatase PP1-gamma catalytic subunit	P63087-2	Ppp1cc	39 kDa	13 C	1.17647	0.337341
Heterogeneous nuclear ribonucleoprotein H2	P70333	Hnrnph2	49 kDa	5 C	1.17647	0.554788
Meprin A subunit alpha	P28825	Mep1a	84 kDa	19 C	1.17607	0.23805
Enoyl-CoA hydratase domain-containing protein 2	Q3TLP5	Echdc2	32 kDa	6 C	1.17333	0.287039
Glutathione peroxidase 3	P46412	Gpx3	25 kDa	3 C	1.17333	0.482461
Transcription elongation factor A protein 1	P10711	Tcea1	34 kDa	8 C	1.17333	0.673214
Trifunctional enzyme subunit beta	Q99JY0	Hadhb	51 kDa	5 C	1.17209	0.884602
Acyl-coenzyme A thioesterase 4	Q8BWN8	Acot4	46 kDa	6 C	1.17143	0.286105
Oxygen-dependent coproporphyrinogen-III oxidase	P36552	Cpox	50 kDa	10 C	1.17143	0.414674
Purine nucleoside phosphorylase	P23492	Pnp	32 kDa	5 C	1.16923	0.442569
Mitotic checkpoint protein BUB3	Q9WVA3	Bub3	37 kDa	7 C	1.16923	0.287408
Glutathione S-transferase P 1	P19157	Gstp1	24 kDa	3 C	1.16757	0.411668
Hydroxyacid-oxoacid transhydrogenase	Q8R0N6	Adhfe1	50 kDa	8 C	1.16667	0.356974
Isoform Cytoplasmic of Fumarate hydratase	P97807-2	Fh	50 kDa	4 C	1.16667	0.552654
Dihydropyrimidinase-related protein 3	Q62188	Dpysl3	62 kDa	7 C	1.16571	0.257747
Secernin-3	Q3TMH2	Scrn3	48 kDa	7 C	1.16444	0.737022
Methyltransferase-like 26	Q9DCS2	Mettl26	23 kDa	6 C	1.16364	0.197022
Ribokinase	Q8R1Q9	Rbks	34 kDa	9 C	1.16364	0.538918
S-phase kinase-associated protein 1	Q9WTX5	Skp1	19 kDa	3 C	1.16364	0.551455
Splicing factor	Q8VIJ6	Sfpq	75 kDa	7 C	1.16364	0.593036
Dipeptidyl peptidase 4	P28843	Dpp4	87 kDa	12 C	1.16364	0.66626
Phospholipid hydroperoxide glutathione peroxidase	O70325	Gpx4	22 kDa	10 C	1.16279	0.315432
Isoform 3 of Synaptic functional regulator FMR1	P35922-3	Fmr1	66 kDa	5 C	1.1619	0.795129
Acyl-CoA dehydrogenase family member 10	Q8K370	Acad10	119 kDa	16 C	1.16	0.368981
Isoform Cytoplasmic+peroxisomal of Peroxiredoxin-5	P99029-2	Prdx5	17 kDa	6 C	1.15888	0.10084
Sodium/potassium-transporting ATPase subunit alpha-1	Q8VDN2	Atp1a1	113 kDa	23 C	1.15862	0.660634
Glyceraldehyde-3-phosphate dehydrogenase	P16858	Gapdh	36 kDa	5 C	1.15745	0.391888
Phosphoglucomutase-1	Q9D0F9	Pgm1	61 kDa	10 C	1.15556	0.481558
Thioredoxin reductase 1	Q9JMH6	Txnrd1	67 kDa	21 C	1.15556	0.115364
Actin-related protein 3	Q99JY9	Actr3	47 kDa	8 C	1.1541	0.522838
Peroxiredoxin-2	Q61171	Prdx2	22 kDa	3 C	1.15362	0.505605
Heat shock 70 kDa protein 1B	P17879	Hspa1b	70 kDa	5 C	1.15	0.502354
Peroxiredoxin-1	P35700	Prdx1	22 kDa	4 C	1.14961	0.177617
Isoform Cytoplasmic of Glutathione reductase	P47791-2	Gsr	51 kDa	11 C	1.14824	0.304872
UDP-glucose 6-dehydrogenase	O70475	Ugdh	55 kDa	12 C	1.14783	0.890942
DnaJ homolog subfamily C member 2	P54103	Dnajc2	72 kDa	8 C	1.14783	0.890942
Phosphoenolpyruvate carboxykinase	Q9Z2V4	Pck1	69 kDa	13 C	1.1451	0.883063
78 kDa glucose-regulated protein	P20029	Hspa5	72 kDa	1 C	1.14462	0.235258
Malectin	Q6ZQI3	Mlec	32 kDa	3 C	1.14286	0.117646
Antithrombin-III	P32261	Serpinc1	52 kDa	9 C	1.14286	0.48033
Heat shock cognate 71 kDa protein	P63017	Hspa8	71 kDa	4 C	1.14286	0.49394
Plastin-2	Q61233	Lcp1	70 kDa	11 C	1.14286	0.632578
Coatomer subunit delta	Q5XJY5	Arcn1	57 kDa	8 C	1.14286	0.664658
Cytochrome c oxidase subunit 5A	P12787	Cox5a	16 kDa	4 C	1.14286	0.693226
Caprin-1	Q60865	Caprin1	78 kDa	3 C	1.14286	0.70625
Vesicle-associated membrane protein-associated protein A	Q9WV55	Vapa	28 kDa	4 C	1.14286	0.772355
Thioredoxin-like protein 1	Q8CDN6	Txnl1	32 kDa	7 C	1.13846	0.343337
Alpha-1-antitrypsin 1-4	Q00897	Serpina1d	46 kDa	3 C	1.13846	0.671123
Bifunctional glutamate/proline--tRNA ligase	Q8CGC7	Eprs	170 kDa	31 C	1.13803	0.803746
Calcyclin-binding protein	Q9CXW3	Cacybp	27 kDa	2 C	1.136	0.736912
Palmitoyl-protein thioesterase 1	O88531	Ppt1	34 kDa	10 C	1.136	0.736912
Threonine synthase-like 2	Q80W22	Thnsl2	54 kDa	14 C	1.13333	0.729434
Serine hydroxymethyltransferase	P50431	Shmt1	53 kDa	10 C	1.13208	0.397782
Elongation factor 1-alpha 1	P10126	Eef1a1	50 kDa	6 C	1.13208	0.472773
Electron transfer flavoprotein subunit alpha	Q99LC5	Etfa	35 kDa	6 C	1.13171	0.377568
Transgelin-2	Q9WVA4	Tagln2	22 kDa	3 C	1.13103	0.201066
28S ribosomal protein S22	Q9CXW2	Mrps22	41 kDa	2 C	1.12941	0.505375
Dihydrolipoyl dehydrogenase	O08749	Dld	54 kDa	9 C	1.12593	0.531512
Kynurenine--oxoglutarate transaminase 1	Q8BTY1	Kyat1	48 kDa	7 C	1.12593	0.628607
Stress-induced-phosphoprotein 1	Q60864	Stip1	63 kDa	11 C	1.12527	0.693741
ADP-ribosylation factor 3	P61205	Arf3	21 kDa	1 C	1.12397	0.754093
Far upstream element-binding protein 2	Q3U0V1	Khsrp	77 kDa	8 C	1.12	0.475797
4-hydroxy-2-oxoglutarate aldolase	Q9DCU9	Hoga1	35 kDa	6 C	1.12	0.554788
Isoform 2 of Nucleoporin SEH1	Q8R2U0-2	Seh1l	39 kDa	10 C	1.12	0.644407
Complement factor I	Q61129	Cfi	67 kDa	40 C	1.12	0.684528
Retinol-binding protein 4	Q00724	Rbp4	23 kDa	6 C	1.12	0.684528
Heterogeneous nuclear ribonucleoprotein A0	Q9CX86	Hnrnpa0	31 kDa	3 C	1.12	0.684528
Branched-chain-amino-acid aminotransferase	O35855	Bcat2	44 kDa	10 C	1.12	0.716657
Proteasome subunit beta type-7	P70195	Psmb7	30 kDa	6 C	1.12	0.78724
Cofilin-1	P18760	Cfl1	19 kDa	4 C	1.11765	0.601411
Actin-related protein 2/3 complex subunit 5-like protein	Q9D898	Arpc5l	17 kDa	1 C	1.11373	0.839854
Isoform 2 of Pleckstrin homology-like domain family B member 2	Q8K1N2-2	Phldb2	147 kDa	15 C	1.11304	0.897442
DnaJ homolog subfamily C member 7	Q9QYI3	Dnajc7	56 kDa	14 C	1.11304	0.897442
Proteasome subunit beta type-2	Q9R1P3	Psmb2	23 kDa	3 C	1.11111	0.626283
Dimethylglycine dehydrogenase	Q9DBT9	Dmgdh	97 kDa	4 C	1.11111	0.631808
Cytochrome b-c1 complex subunit 2	Q9DB77	Uqcrc2	48 kDa	1 C	1.11111	0.756833
Mitochondrial peptide methionine sulfoxide reductase	Q9D6Y7	Msra	26 kDa	4 C	1.11008	0.137068
Isoform 2 of Galectin-9	O08573-2	Lgals9	37 kDa	7 C	1.11	0.812199
Rho GDP-dissociation inhibitor 2	Q61599	Arhgdib	23 kDa	1 C	1.10968	0.902312
Isoform 2 of Sorcin	Q6P069-2	Sri	20 kDa	5 C	1.10968	0.902312
Serotransferrin	Q921I1	Tf	77 kDa	38 C	1.1092	0.134409
Deoxynucleoside triphosphate triphosphohydrolase SAMHD1	Q60710	Samhd1	73 kDa	17 C	1.10909	0.610421
Endoribonuclease LACTB2	Q99KR3	Lactb2	33 kDa	5 C	1.10857	0.240866
Heterogeneous nuclear ribonucleoprotein F	Q9Z2X1	Hnrnpf	46 kDa	6 C	1.10769	0.456005
Heat shock 70 kDa protein 4L	P48722	Hspa4l	94 kDa	15 C	1.10769	0.739764
2-hydroxyacyl-CoA lyase 1	Q9QXE0	Hacl1	64 kDa	17 C	1.10667	0.710924
Protein phosphatase 1H	Q3UYC0	Ppm1h	56 kDa	9 C	1.105	0.785563
Peroxisomal multifunctional enzyme type 2	P51660	Hsd17b4	79 kDa	9 C	1.10435	0.354611
Nucleoside diphosphate kinase 3	Q9WV85	Nme3	19 kDa	3 C	1.1	0.651691
Growth factor receptor-bound protein 2	Q60631	Grb2	25 kDa	2 C	1.1	0.797972
Proteasome subunit alpha type-6	Q9QUM9	Psma6	27 kDa	8 C	1.1	0.333899
Fumarylacetoacetate hydrolase domain-containing protein 2A	Q3TC72	Fahd2	35 kDa	6 C	1.1	0.63824
Na(+)/H(+) exchange regulatory cofactor NHE-RF3	Q9JIL4	Pdzk1	56 kDa	7 C	1.09804	0.493539
Peptidyl-prolyl cis-trans isomerase FKBP4	P30416	Fkbp4	52 kDa	7 C	1.09714	0.71713
Choline dehydrogenase	Q8BJ64	Chdh	66 kDa	12 C	1.09474	0.563028
Chloride intracellular channel protein 1	Q9Z1Q5	Clic1	27 kDa	6 C	1.09474	0.617622
Isoform 3 of Drebrin-like protein	Q62418-3	Dbnl	48 kDa	5 C	1.09474	0.617622
Glutathione S-transferase Mu 1	P10649	Gstm1	26 kDa	2 C	1.09434	0.376398
Isoform 2 of Cytosol aminopeptidase	Q9CPY7-2	Lap3	53 kDa	7 C	1.09213	0.0794874
High mobility group protein B1	P63158	Hmgb1	25 kDa	3 C	1.09091	0.790416
Pyridoxal phosphate homeostasis protein	Q9Z2Y8	Prosc	30 kDa	3 C	1.09091	0.804765
Isoform 3 of NAD kinase 2	Q8C5H8-3	Nadk2	48 kDa	9 C	1.088	0.70175
Apoptosis-inducing factor 1	Q9Z0X1	Aifm1	67 kDa	4 C	1.088	0.207411
Serine-threonine kinase receptor-associated protein	Q9Z1Z2	Strap	38 kDa	6 C	1.08571	0.502354
teoclast-stimulating factor 1	Q62422	Ostf1	24 kDa	4 C	1.08571	0.563028
Transthyretin	P07309	Ttr	16 kDa	2 C	1.08571	0.797972
Peroxisomal trans-2-enoyl-CoA reductase	Q99MZ7	Pecr	32 kDa	5 C	1.08571	0.834586
Sarcosine dehydrogenase	Q99LB7	Sardh	102 kDa	18 C	1.08571	0.866158
Eukaryotic translation initiation factor 2 subunit 3	Q9Z0N1	Eif2s3x	51 kDa	10 C	1.08387	0.888329
Kinesin-like protein KIF21A	Q9QXL2	Kif21a	187 kDa	25 C	1.08387	0.888329
4-aminobutyrate aminotransferase	P61922	Abat	56 kDa	12 C	1.08333	0.579127
Hemoglobin subunit beta-1	P02088	Hbb-b1	16 kDa	2 C	1.08235	0.652466
Alpha-methylacyl-CoA racemase	O09174	Amacr	42 kDa	6 C	1.08108	0.570829
Sorbitol dehydrogenase	Q64442	Sord	38 kDa	10 C	1.08	0.478908
Adapter molecule crk	Q64010	Crk	34 kDa	1 C	1.08	0.729434
NADH dehydrogenase [ubiquinone] iron-sulfur protein 4	Q9CXZ1	Ndufs4	20 kDa	1 C	1.08	0.870943
Rab GDP dissociation inhibitor beta	Q61598	Gdi2	51 kDa	9 C	1.07541	0.910884
F-box only protein 50	G3X9C2	Nccrp1	30 kDa	3 C	1.075	0.605901
Glutathione S-transferase kappa 1	Q9DCM2	Gstk1	26 kDa	2 C	1.075	0.930194
Trehalase	Q9JLT2	Treh	65 kDa	5 C	1.075	0.930194
Isoform Mt-VDAC1 of Voltage-dependent anion-selective channel protein 1	Q60932-2	Vdac1	31 kDa	2 C	1.07429	0.841172
Acetyl-CoA acetyltransferase	Q8QZT1	Acat1	45 kDa	6 C	1.07397	0.224216
Succinate dehydrogenase [ubiquinone] iron-sulfur subunit	Q9CQA3	Sdhb	32 kDa	14 C	1.07273	0.460109
Selenium-binding protein 1	P17563	Selenbp1	53 kDa	10 C	1.07192	0.589925
Proteasome subunit beta type-3	Q9R1P1	Psmb3	23 kDa	5 C	1.06667	0.563028
ELAV-like protein 1	P70372	Elavl1	36 kDa	3 C	1.06667	0.684528
Exosome complex component RRP45	Q9JHI7	Exosc9	49 kDa	11 C	1.06667	0.684528
Fibrinogen alpha chain	E9PV24	Fga	87 kDa	13 C	1.06667	0.700094
ES1 protein homolog	Q9D172	D10Jhu81e	28 kDa	6 C	1.06667	0.715555
NFU1 iron-sulfur cluster scaffold homolog	Q9QZ23	Nfu1	29 kDa	5 C	1.06667	0.774595
Lactoylglutathione lyase	Q9CPU0	Glo1	21 kDa	3 C	1.06667	0.790416
Ig lambda-2 chain C region	P01844	Iglc2	11 kDa	3 C	1.06667	0.797972
Thioredoxin domain-containing protein 5	Q91W90	Txndc5	46 kDa	12 C	1.06667	0.819507
Succinate--CoA ligase [ADP/GDP-forming] subunit alpha	Q9WUM5	Suclg1	36 kDa	6 C	1.06667	0.89433
Propionyl-CoA carboxylase beta chain	Q99MN9	Pccb	58 kDa	11 C	1.064	0.604165
Hydroxyacyl-coenzyme A dehydrogenase	Q61425	Hadh	34 kDa	5 C	1.06207	0.745174
Hemopexin	Q91X72	Hpx	51 kDa	13 C	1.06047	0.642543
Homogentisate 1	O09173	Hgd	50 kDa	14 C	1.06012	0.805364
Succinate--CoA ligase [ADP-forming] subunit beta	Q9Z2I9	Sucla2	50 kDa	6 C	1.05806	0.949273
Selenoprotein F	Q9ERR7	Selenof	18 kDa	7 C	1.05495	0.862305
DnaJ homolog subfamily B member 11	Q99KV1	Dnajb11	41 kDa	5 C	1.05455	0.897063
Heterogeneous nuclear ribonucleoprotein H	O35737	Hnrnph1	49 kDa	1 C	1.05263	0.647023
Hsp90 co-chaperone Cdc37	Q61081	Cdc37	45 kDa	9 C	1.05263	0.86808
Sialic acid synthase	Q99J77	Nans	40 kDa	8 C	1.05	0.945465
Platelet glycoprotein 4	Q08857	Cd36	53 kDa	10 C	1.05	0.945465
Peroxiredoxin-6	O08709	Prdx6	25 kDa	2 C	1.04918	0.684528
Septin-2	P42208	43345	42 kDa	8 C	1.04828	0.8373
Heterogeneous nuclear ribonucleoprotein A/B	Q99020	Hnrnpab	31 kDa	2 C	1.04444	0.677194
Profilin-1	P62962	Pfn1	15 kDa	3 C	1.04348	0.834804
Receptor of activated protein C kinase 1	P68040	Rack1	35 kDa	8 C	1.04348	0.886975
Ketohexokinase	P97328	Khk	33 kDa	10 C	1.04	0.716657
Cytosolic purine 5'-nucleotidase	Q3V1L4	Nt5c2	65 kDa	8 C	1.04	0.889789
Probable ATP-dependent RNA helicase DDX17	Q501J6	Ddx17	72 kDa	11 C	1.04	0.933347
Translationally-controlled tumor protein	P63028	Tpt1	19 kDa	2 C	1.04	0.936556
Glutamate--cysteine ligase catalytic subunit	P97494	Gclc	73 kDa	14 C	1.03704	0.876221
Xaa-Pro aminopeptidase 1	Q6P1B1	Xpnpep1	70 kDa	12 C	1.03529	0.844519
Hydroxyacylglutathione hydrolase	Q99KB8	Hagh	34 kDa	8 C	1.03415	0.844427
Annexin A5	P48036	Anxa5	36 kDa	1 C	1.03333	0.924686
Carbonic anhydrase 2	P00920	Ca2	29 kDa	2 C	1.03226	0.772355
Cytochrome c1	Q9D0M3	Cyc1	35 kDa	14 C	1.02924	0.944746
Protein DJ-1	Q99LX0	Park7	20 kDa	4 C	1.02857	0.859978
Bleomycin hydrolase	Q8R016	Blmh	53 kDa	4 C	1.02857	0.873458
Protein DDI1 homolog 2	A2ADY9	Ddi2	45 kDa	8 C	1.02857	0.878617
Oligoribonuclease	Q9D8S4	Rexo2	27 kDa	4 C	1.02857	0.919578
39S ribosomal protein L18	Q9CQL5	Mrpl18	21 kDa	5 C	1.02857	0.919578
Growth arrest-specific protein 2	P11862	Gas2	35 kDa	11 C	1.02857	0.926185
Actin-related protein 2/3 complex subunit 1B	Q9WV32	Arpc1b	41 kDa	14 C	1.02857	0.935632
Acyl-coenzyme A synthetase ACSM5	Q8BGA8	Acsm5	64 kDa	15 C	1.02857	0.950903
NADH dehydrogenase [ubiquinone] 1 beta subcomplex subunit 9	Q9CQJ8	Ndufb9	22 kDa	5 C	1.02857	0.950903
Fibrinogen beta chain	Q8K0E8	Fgb	55 kDa	12 C	1.02857	0.826841
Isoform 2 of Meprin A subunit beta	Q61847-2	Mep1b	80 kDa	11 C	1.02609	0.802762
Sushi domain-containing protein 2	Q9DBX3	Susd2	91 kDa	28 C	1.02535	0.961903
Cytochrome b5 type B	Q9CQX2	Cyb5b	16 kDa	1 C	1.02535	0.964558
Inositol-3-phosphate synthase 1	Q9JHU9	Isyna1	61 kDa	11 C	1.025	0.909496
Crk-like protein	P47941	Crkl	34 kDa	2 C	1.025	0.965561
60S ribosomal protein L22	P67984	Rpl22	15 kDa	1 C	1.02	0.954859
Creatine kinase U-type	P30275	Ckmt1	47 kDa	7 C	1.01818	0.852854
Immunoglobulin J chain	P01592	Jchain	18 kDa	8 C	1.01818	0.944793
Stromal cell-derived factor 2	Q9DCT5	Sdf2	23 kDa	4 C	1.01818	0.961512
Aminoacylase-1	Q99JW2	Acy1	46 kDa	4 C	1.01622	0.815318
Ezrin	P26040	Ezr	69 kDa	2 C	1.01622	0.943096
Flavin reductase (NADPH)	Q923D2	Blvrb	22 kDa	2 C	1.01538	0.878617
Elongation factor 1-gamma	Q9D8N0	Eef1g	50 kDa	6 C	1.01463	0.980435
Platelet-activating factor acetylhydrolase IB subunit alpha	P63005	Pafah1b1	47 kDa	10 C	1.01463	0.980435
Thioredoxin-dependent peroxide reductase	P20108	Prdx3	28 kDa	4 C	1.01429	0.867579
tRNA-splicing ligase RtcB homolog	Q99LF4	Rtcb	55 kDa	9 C	1.01408	0.979112
FAD-linked sulfhydryl oxidase ALR	P56213	Gfer	23 kDa	8 C	1.01333	0.944793
Chloride intracellular channel protein 4	Q9QYB1	Clic4	29 kDa	4 C	1.01333	0.95535
Peroxiredoxin-4	O08807	Prdx4	31 kDa	4 C	1.01053	0.943096
S-adenosylmethionine synthase isoform type-2	Q3THS6	Mat2a	44 kDa	6 C	1.01053	0.96377
Disabled homolog 2	P98078	Dab2	82 kDa	3 C	1.01053	0.97586
Methylmalonate-semialdehyde dehydrogenase [acylating]	Q9EQ20	Aldh6a1	58 kDa	8 C	1.01006	0.927031
COP9 signalosome complex subunit 5	O35864	Cops5	38 kDa	4 C	1.01	0.982175
N-acyl-aromatic-L-amino acid amidohydrolase (carboxylate-forming)	Q91XE4	Acy3	35 kDa	8 C	1.00952	0.928931
Major urinary protein 6	P02762	Mup6	21 kDa	5 C	1.00901	0.986367
Protein ABHD14B	Q8VCR7	Abhd14b	22 kDa	2 C	1.0087	0.95535
Heat shock protein HSP 90-beta	P11499	Hsp90ab1	83 kDa	6 C	1.0087	0.985875
Isoform M1 of Pyruvate kinase PKM	P52480-2	Pkm	58 kDa	9 C	1.00741	0.976995
Hypoxanthine-guanine phosphoribosyltransferase	P00493	Hprt1	25 kDa	4 C	1.00741	0.979253
Exosome complex component MTR3	Q8BTW3	Exosc6	28 kDa	6 C	1.00667	0.983414
Malate dehydrogenase	P08249	Mdh2	36 kDa	8 C	1.00571	0.977381
Glyoxylate reductase/hydroxypyruvate reductase	Q91Z53	Grhpr	35 kDa	7 C	1.00392	0.982977
BAG family molecular chaperone regulator 1	Q60739	Bag1	40 kDa	5 C	1	1
Copine-3	Q8BT60	Cpne3	60 kDa	13 C	1	1
Isoform 2 of Heterogeneous nuclear ribonucleoprotein U	Q8VEK3-2	Hnrnpu	87 kDa	14 C	1	1
40S ribosomal protein S20	P60867	Rps20	13 kDa	2 C	1	1
Protein SGT1 homolog	Q9CX34	Sugt1	38 kDa	5 C	1	1
Serine/threonine-protein phosphatase 2A 55 kDa regulatory subunit B alpha isoform	Q6P1F6	Ppp2r2a	52 kDa	9 C	1	1
Peroxisomal acyl-coenzyme A oxidase 1	Q9R0H0	Acox1	75 kDa	7 C	0.996129	0.970601
Gamma-glutamyltranspeptidase 1	Q60928	Ggt1	62 kDa	6 C	0.995556	0.98827
Eukaryotic translation initiation factor 3 subunit G	Q9Z1D1	Eif3g	36 kDa	5 C	0.995122	0.992015
Eukaryotic translation initiation factor 4H	Q9WUK2	Eif4h	27 kDa	1 C	0.993939	0.994243
Xaa-Pro dipeptidase	Q11136	Pepd	55 kDa	17 C	0.993103	0.963997
Alcohol dehydrogenase [NADP(+)]	Q9JII6	Akr1a1	37 kDa	4 C	0.993103	0.984467
Rho GDP-dissociation inhibitor 1	Q99PT1	Arhgdia	23 kDa	1 C	0.992	0.961512
Cold shock domain-containing protein E1	Q91W50	Csde1	89 kDa	15 C	0.992	0.976995
Proteasome subunit alpha type-2	P49722	Psma2	26 kDa	2 C	0.990476	0.919578
Plasminogen	P20918	Plg	91 kDa	48 C	0.988235	0.973791
Glutathione synthetase	P51855	Gss	52 kDa	4 C	0.986667	0.834586
Sulfite oxidase	Q8R086	Suox	61 kDa	9 C	0.982353	0.909718
Hemoglobin subunit alpha	P01942	Hba	15 kDa	1 C	0.981818	0.950903
NADP-dependent malic enzyme	P06801	Me1	64 kDa	11 C	0.979592	0.924501
Endoplasmic reticulum resident protein 29	P57759	Erp29	29 kDa	1 C	0.977778	0.651691
Ribosyldihydronicotinamide dehydrogenase [quinone]	Q9JI75	Nqo2	26 kDa	4 C	0.977778	0.935632
Carboxylesterase 1F	Q91WU0	Ces1f	62 kDa	7 C	0.97561	0.856832
2-amino-3-carboxymuconate-6-semialdehyde decarboxylase	Q8R519	Acmsd	38 kDa	7 C	0.973913	0.921973
Myosin light chain kinase	Q6PDN3	Mylk	213 kDa	46 C	0.971429	0.852854
Hydroxymethylglutaryl-CoA synthase	Q8JZK9	Hmgcs1	58 kDa	11 C	0.971429	0.902789
Glutathione S-transferase A1	P13745	Gsta1	26 kDa	2 C	0.968421	0.931392
Fructose-1	Q9QXD6	Fbp1	37 kDa	7 C	0.96793	0.707563
Glutamate carboxypeptidase 2	O35409	Folh1	85 kDa	3 C	0.967442	0.972581
Isoform Rpn10B of 26S proteasome non-ATPase regulatory subunit 4	O35226-2	Psmd4	41 kDa	4 C	0.967033	0.952653
Protein disulfide-isomerase A6	Q922R8	Pdia6	48 kDa	7 C	0.966667	0.900199
Peroxisomal carnitine O-octanoyltransferase	Q9DC50	Crot	70 kDa	16 C	0.965517	0.84211
Fucose mutarotase	Q8R2K1	Fuom	17 kDa	3 C	0.96	0.774595
Adenosylhomocysteinase	P50247	Ahcy	48 kDa	9 C	0.96	0.745527
Protein NipSnap homolog 3B	Q9CQE1	Nipsnap3b	28 kDa	2 C	0.96	0.878617
Thioredoxin domain-containing protein 12	Q9CQU0	Txndc12	19 kDa	3 C	0.96	0.878617
Arsenite methyltransferase	Q91WU5	As3mt	42 kDa	12 C	0.96	0.905188
CD5 antigen-like	Q9QWK4	Cd5l	39 kDa	26 C	0.957143	0.563028
Protein SEC13 homolog	Q9D1M0	Sec13	36 kDa	9 C	0.956863	0.925992
Bifunctional epoxide hydrolase 2	P34914	Ephx2	63 kDa	10 C	0.954839	0.815473
Cytosolic non-specific dipeptidase	Q9D1A2	Cndp2	53 kDa	8 C	0.954074	0.504566
Acyl-coenzyme A synthetase ACSM2	Q8K0L3	Acsm2	64 kDa	9 C	0.953695	0.53311
Dihydrolipoyllysine-residue acetyltransferase component of pyruvate dehydrogenase complex	Q8BMF4	Dlat	68 kDa	10 C	0.952727	0.872171
Aldehyde dehydrogenase	O35945	Aldh1a7	55 kDa	8 C	0.952381	0.664658
Actin-related protein 2/3 complex subunit 4	P59999	Arpc4	20 kDa	4 C	0.952381	0.772355
Citrate synthase	Q9CZU6	Cs	52 kDa	5 C	0.952381	0.935976
Cadherin-1	P09803	Cdh1	98 kDa	8 C	0.95	0.771065
Complement component C8 gamma chain	Q8VCG4	C8g	23 kDa	3 C	0.948148	0.701556
3-hydroxyanthranilate 3	Q78JT3	Haao	33 kDa	3 C	0.947692	0.751915
Isoform 3 of Cellular nucleic acid-binding protein	P53996-3	Cnbp	19 kDa	22 C	0.946667	0.878006
Adaptin ear-binding coat-associated protein 2	Q9D1J1	Necap2	29 kDa	2 C	0.946667	0.878006
Serine/threonine-protein phosphatase 2A catalytic subunit alpha isoform	P63330	Ppp2ca	36 kDa	10 C	0.945455	0.740626
Elongation factor 1-beta	O70251	Eef1b	25 kDa	3 C	0.945455	0.774595
Serine--tRNA ligase	P26638	Sars	58 kDa	9 C	0.945455	0.874063
Superoxide dismutase [Cu-Zn]	P08228	Sod1	16 kDa	3 C	0.945455	0.878617
Phosphoglycerate mutase 1	Q9DBJ1	Pgam1	29 kDa	2 C	0.944	0.757309
40S ribosomal protein S12	P63323	Rps12	15 kDa	7 C	0.942857	0.51133
Non-specific lipid-transfer protein	P32020	Scp2	59 kDa	11 C	0.942857	0.799354
V-type proton ATPase catalytic subunit A	P50516	Atp6v1a	68 kDa	6 C	0.942222	0.82849
Pyruvate dehydrogenase E1 component subunit alpha	P35486	Pdha1	43 kDa	12 C	0.941176	0.748645
Proteasome subunit alpha type-1	Q9R1P4	Psma1	30 kDa	5 C	0.941176	0.790416
Serine protease inhibitor A3K	P07759	Serpina3k	47 kDa	4 C	0.94	0.605901
Peroxisomal acyl-coenzyme A oxidase 3	Q9EPL9	Acox3	78 kDa	14 C	0.93913	0.779234
Omega-amidase NIT2	Q9JHW2	Nit2	31 kDa	2 C	0.937931	0.617622
Ribosome-recycling factor	Q9D6S7	Mrrf	29 kDa	2 C	0.933333	0.843375
Hepatoma-derived growth factor	P51859	Hdgf	26 kDa	2 C	0.933333	0.852854
Actin-related protein 2/3 complex subunit 5	Q9CPW4	Arpc5	16 kDa	1 C	0.933333	0.878617
NADH dehydrogenase [ubiquinone] iron-sulfur protein 7	Q9DC70	Ndufs7	25 kDa	5 C	0.931148	0.866452
Isoform 2 of Septin-10	Q8C650-2	43353	50 kDa	14 C	0.931148	0.897622
Trimethyllysine dioxygenase	Q91ZE0	Tmlhe	50 kDa	11 C	0.930612	0.780467
Phytanoyl-CoA dioxygenase	O35386	Phyh	39 kDa	8 C	0.925714	0.795822
Integrin beta-1	P09055	Itgb1	88 kDa	57 C	0.923944	0.894453
Delta(3	O35459	Ech1	36 kDa	6 C	0.921466	0.850263
Heterogeneous nuclear ribonucleoprotein L	Q8R081	Hnrnpl	64 kDa	11 C	0.921212	0.642543
Mitochondrial fission 1 protein	Q9CQ92	Fis1	17 kDa	1 C	0.914286	0.674634
Endoplasmin	P08113	Hsp90b1	92 kDa	5 C	0.914286	0.839783
Catalase	P24270	Cat	60 kDa	5 C	0.914286	0.430904
Ornithine aminotransferase	P29758	Oat	48 kDa	7 C	0.914286	0.66626
Adenylate kinase 4	Q9WUR9	Ak4	25 kDa	2 C	0.912676	0.846782
Hsc70-interacting protein	Q99L47	St13	42 kDa	3 C	0.910345	0.482461
Succinyl-CoA:3-ketoacid coenzyme A transferase 1	Q9D0K2	Oxct1	56 kDa	7 c	0.910345	0.547414
Cytochrome c oxidase assembly factor 7	Q921H9	Coa7	26 kDa	13 C	0.91	0.787882
Kynurenine/alpha-aminoadipate aminotransferase	Q9WVM8	Aadat	48 kDa	5 C	0.909091	0.741463
Cytochrome b-c1 complex subunit Rieske	Q9CR68	Uqcrfs1	29 kDa	5 C	0.905263	0.563028
60S ribosomal protein L12	P35979	Rpl12	18 kDa	3 C	0.904348	0.505375
Proteasome subunit alpha type-4	Q9R1P0	Psma4	29 kDa	5 C	0.9	0.193006
Sodium/potassium-transporting ATPase subunit beta-1	P14094	Atp1b1	35 kDa	7 C	0.9	0.682742
Iron-sulfur cluster assembly enzyme ISCU	Q9D7P6	Iscu	18 kDa	4 C	0.9	0.729434
Glycerol-3-phosphate phosphatase	Q8CHP8	Pgp	35 kDa	8 C	0.9	0.83179
Medium-chain specific acyl-CoA dehydrogenase	P45952	Acadm	46 kDa	8 C	0.897959	0.591166
Glutaredoxin-related protein 5	Q80Y14	Glrx5	16 kDa	2 C	0.897778	0.786202
Nucleoside diphosphate-linked moiety X motif 19	P11930	Nudt19	40 kDa	9 C	0.897561	0.901079
Long-chain specific acyl-CoA dehydrogenase	P51174	Acadl	48 kDa	7 C	0.894915	0.31248
Glycine amidinotransferase	Q9D964	Gatm	48 kDa	9 C	0.894118	0.533001
D-amino-acid oxidase	P18894	Dao	39 kDa	6 C	0.888889	0.80833
Isoform 2 of Vacuolar protein sorting-associated protein 26A	P40336-2	Vps26a	42 kDa	2 C	0.888889	0.664658
Isovaleryl-CoA dehydrogenase	Q9JHI5	Ivd	46 kDa	7 C	0.885714	0.671346
Alpha-1-antitrypsin 1-2	P22599	Serpina1b	46 kDa	3 C	0.885517	0.696134
Glutathione S-transferase Mu 2	P15626	Gstm2	26 kDa	3 C	0.882759	0.323158
3-hydroxybutyrate dehydrogenase type 2	Q8JZV9	Bdh2	27 kDa	6 C	0.882051	0.343686
Phosphatidylethanolamine-binding protein 1	P70296	Pebp1	21 kDa	3 C	0.878431	0.140721
Alpha-enolase	P17182	Eno1	47 kDa	6 C	0.877419	0.408621
Golgi resident protein GCP60	Q8BMP6	Acbd3	60 kDa	4 C	0.877419	0.893866
Haloacid dehalogenase-like hydrolase domain-containing protein 2	Q3UGR5	Hdhd2	29 kDa	3 C	0.872727	0.889887
Dolichyl-diphosphooligosaccharide--protein glycosyltransferase subunit 1	Q91YQ5	Rpn1	69 kDa	3 C	0.872727	0.889887
Protein kinase C and casein kinase substrate in neurons protein 2	Q9WVE8	Pacsin2	56 kDa	6 C	0.872727	0.889887
Glutamine amidotransferase-like class 1 domain-containing protein 1	Q8BFQ8	Gatd1	23 kDa	7 C	0.872727	0.889887
Peptidyl-prolyl cis-trans isomerase FKBP2	P45878	Fkbp2	15 kDa	3 C	0.872727	0.889887
Prostaglandin E synthase 3	Q9R0Q7	Ptges3	19 kDa	5 C	0.866667	0.619015
Delta-1-pyrroline-5-carboxylate dehydrogenase	Q8CHT0	Aldh4a1	62 kDa	8 C	0.866667	0.828469
Phosphoglycerate mutase 2	O70250	Pgam2	29 kDa	3 C	0.864865	0.717486
Kynurenine--oxoglutarate transaminase 3	Q71RI9	Kyat3	51 kDa	10 C	0.863158	0.49927
Dihydrolipoyllysine-residue succinyltransferase component of 2-oxoglutarate dehydrogenase complex	Q9D2G2	Dlst	49 kDa	6 C	0.859259	0.264667
Selenocysteine lyase	Q9JLI6	Scly	47 kDa	8 C	0.859259	0.264667
Glutathione peroxidase 1	P11352	Gpx1	22 kDa	4 C	0.858065	0.318543
Polypyrimidine tract-binding protein 1	P17225	Ptbp1	56 kDa	3 C	0.857143	0.292352
Enoyl-CoA delta isomerase 1	P42125	Eci1	32 kDa	5 C	0.857143	0.407084
Ig heavy chain V-III region J606	P01801		13 kDa	2 C	0.853333	0.505375
Argininosuccinate synthase	P16460	Ass1	47 kDa	5 C	0.846154	0.389655
Tubulin-folding cofactor B	Q9D1E6	Tbcb	27 kDa	5 C	0.844444	0.509717
ATP synthase subunit O	Q9DB20	Atp5o	23 kDa	1 C	0.844444	0.682189
Isoform 2 of Enoyl-CoA delta isomerase 2	Q9WUR2-2	Eci2	40 kDa	7 C	0.839024	0.826087
Glycine dehydrogenase (decarboxylating)	Q91W43	Gldc	113 kDa	24 C	0.837333	0.590702
Isoform 2 of MICOS complex subunit Mic60	Q8CAQ8-2	Immt	83 kDa	7 C	0.836364	0.66626
Acyl-CoA dehydrogenase family member 9	Q8JZN5	Acad9	69 kDa	9 C	0.834783	0.878617
Calcium-binding mitochondrial carrier protein Aralar1	Q8BH59	Slc25a12	75 kDa	7 C	0.834783	0.878617
Solute carrier family 22 member 6	Q8VC69	Slc22a6	60 kDa	13 C	0.834783	0.878617
ATP synthase subunit alpha	Q03265	Atp5a1	60 kDa	2 C	0.829091	0.576114
Four and a half LIM domains protein 1	P97447	Fhl1	32 kDa	34 C	0.826667	0.209987
Nodal modulator 1	Q6GQT9	Nomo1	133 kDa	18 C	0.819512	0.735277
Ras-related protein Rab-5C	P35278	Rab5c	23 kDa	4 C	0.819512	0.735277
Guanine nucleotide-binding protein G(I)/G(S)/G(T) subunit beta-1	P62874	Gnb1	37 kDa	14 C	0.819048	0.81895
Calcium-binding mitochondrial carrier protein Aralar2	Q9QXX4	Slc25a13	74 kDa	7 C	0.818605	0.878617
Zyxin	Q62523	Zyx	61 kDa	23 C	0.816	0.588311
Phospholipase D3	O35405	Pld3	54 kDa	8 C	0.815686	0.754482
Aspartate aminotransferase	P05202	Got2	47 kDa	7 C	0.815686	0.222573
Moesin	P26041	Msn	68 kDa	2 C	0.815686	0.33998
Isoform 3 of Protein scribble homolog	Q80U72-3	Scrib	180 kDa	21 C	0.815686	0.718996
Ganglioside GM2 activator	Q60648	Gm2a	21 kDa	8 C	0.813115	0.745051
Ig kappa chain V-VI region NQ2-6.1	P04945		12 kDa	2 C	0.8	0.0892243
START domain-containing protein 10	Q9JMD3	Stard10	33 kDa	7 C	0.8	0.287408
MICOS complex subunit Mic19	Q9CRB9	Chchd3	26 kDa	4 C	0.8	0.292352
Cofilin-2	P45591	Cfl2	19 kDa	2 C	0.8	0.343337
Hypoxia up-regulated protein 1	Q9JKR6	Hyou1	111 kDa	4 C	0.8	0.407084
Exosome complex component RRP4	Q8VBV3	Exosc2	33 kDa	4 C	0.8	0.505375
Short-chain specific acyl-CoA dehydrogenase	Q07417	Acads	45 kDa	5 C	0.8	0.507088
Lambda-crystallin homolog	Q99KP3	Cryl1	35 kDa	7 C	0.8	0.538918
Glutamate dehydrogenase 1	P26443	Glud1	61 kDa	6 C	0.8	0.641565
Golgi apparatus protein 1	Q61543	Glg1	134 kDa	68 C	0.8	0.643069
Napsin-A	O09043	Napsa	46 kDa	7 C	0.8	0.66066
Basigin	P18572	Bsg	42 kDa	8 C	0.8	0.669083
N-fatty-acyl-amino acid synthase/hydrolase PM20D1	Q8C165	Pm20d1	56 kDa	2 C	0.8	0.689963
3-hydroxyacyl-CoA dehydrogenase type-2	O08756	Hsd17b10	27 kDa	2 C	0.8	0.703232
Complement C4-B	P01029	C4b	193 kDa	29 C	0.8	0.729434
NADH dehydrogenase [ubiquinone] 1 alpha subcomplex subunit 8	Q9DCJ5	Ndufa8	20 kDa	8 C	0.8	0.747227
Properdin	P11680	Cfp	50 kDa	44 C	0.8	0.819851
Probable D-lactate dehydrogenase	Q7TNG8	Ldhd	52 kDa	12 C	0.8	0.00231026
3-oxoacyl-[acyl-carrier-protein] synthase	Q9D404	Oxsm	49 kDa	11 C	0.8	0.35582
Cytoplasmic aconitate hydratase	P28271	Aco1	98 kDa	11 C	0.8	0.461998
Cysteine desulfurase	Q9Z1J3	Nfs1	51 kDa	7 C	0.8	0.465553
Glutathione S-transferase A3	P30115	Gsta3	25 kDa	1 C	0.8	0.549678
Electron transfer flavoprotein-ubiquinone oxidoreductase	Q921G7	Etfdh	68 kDa	15 C	0.8	0.694583
Carbonic anhydrase 5A	P23589	Ca5a	34 kDa	7 C	0.8	0.743373
D-dopachrome decarboxylase	O35215	Ddt	13 kDa	2 C	0.8	0.819851
Alkaline phosphatase	P09242	Alpl	58 kDa	6 C	0.792079	0.675653
Eukaryotic translation initiation factor 2 subunit 1	Q6ZWX6	Eif2s1	36 kDa	5 C	0.788732	0.552051
Mitochondrial dicarboxylate carrier	Q9QZD8	Slc25a10	32 kDa	8 C	0.784906	0.823707
Very long-chain specific acyl-CoA dehydrogenase	P50544	Acadvl	71 kDa	7 C	0.78	0.432945
3-ketoacyl-CoA thiolase B	Q8VCH0	Acaa1b	44 kDa	9 C	0.765217	0.224216
Isocitrate dehydrogenase [NADP]	P54071	Idh2	51 kDa	8 C	0.762791	0.462613
Ras-related protein Rab-11B	P46638	Rab11b	24 kDa	2 C	0.757895	0.541466
Pyruvate dehydrogenase E1 component subunit beta	Q9D051	Pdhb	39 kDa	6 C	0.752941	0.32853
Ig kappa chain V-III region PC 2880/PC 1229	P01654		12 kDa	2 C	0.752941	0.484926
Citrate lyase subunit beta-like protein	Q8R4N0	Clybl	38 kDa	6 C	0.751381	0.569541
Alanine aminotransferase 1	Q8QZR5	Gpt	55 kDa	14 C	0.75	0.447254
Acylpyruvase FAHD1	Q8R0F8	Fahd1	25 kDa	6 C	0.75	0.520503
Glutamate--cysteine ligase regulatory subunit	O09172	Gclm	31 kDa	6 C	0.746667	0.306704
26S proteasome non-ATPase regulatory subunit 9	Q9CR00	Psmd9	25 kDa	3 C	0.744615	0.45928
Coronin-1C	Q9WUM4	Coro1c	53 kDa	12 C	0.742857	0.25507
NEDD8-conjugating enzyme Ubc12	P61082	Ube2m	21 kDa	5 C	0.742857	0.25507
Persulfide dioxygenase ETHE1	Q9DCM0	Ethe1	28 kDa	9 C	0.74	0.187146
Fatty aldehyde dehydrogenase	P47740	Aldh3a2	54 kDa	8 C	0.720398	0.527511
Cysteine sulfinic acid decarboxylase	Q9DBE0	Csad	55 kDa	11 C	0.72	0.324882
Phenazine biosynthesis-like domain-containing protein 1	Q9DCG6	Pbld1	32 kDa	3 C	0.71623	0.491968
Radixin	P26043	Rdx	69 kDa	1 C	0.715789	0.182521
Calnexin	P35564	Canx	67 kDa	7 C	0.712088	0.499986
Ig gamma-1 chain C region	P01869	Ighg1	43 kDa	12 C	0.711111	0.109005
Ras-related protein Rab-1A	P62821	Rab1A	23 kDa	4 C	0.711111	0.23806
Glucose-6-phosphate isomerase	P06745	Gpi	63 kDa	4 C	0.708487	0.413256
Glycine N-acyltransferase	Q91XE0	Glyat	34 kDa	5 C	0.701235	0.678866
Isochorismatase domain-containing protein 1	Q91V64	Isoc1	32 kDa	5 C	0.697143	0.394827
Glutaredoxin-1	Q9QUH0	Glrx	12 kDa	5 C	0.690196	0.696396
Macrophage migration inhibitory factor	P34884	Mif	13 kDa	3 C	0.688	0.51697
NADH dehydrogenase [ubiquinone] 1 alpha subcomplex subunit 2	Q9CQ75	Ndufa2	11 kDa	2 C	0.685714	0.124977
Lysosome-associated membrane glycoprotein 1	P11438	Lamp1	44 kDa	8 C	0.68	0.2958
Pterin-4-alpha-carbinolamine dehydratase	P61458	Pcbd1	12 kDa	1 C	0.68	0.416527
N(G)	Q9CWS0	Ddah1	31 kDa	7 C	0.68	0.358292
Isocitrate dehydrogenase [NADP] cytoplasmic	O88844	Idh1	47 kDa	7 C	0.678261	0.128705
Epithelial cell adhesion molecule	Q99JW5	Epcam	35 kDa	12 C	0.677863	0.428104
Argininosuccinate lyase	Q91YI0	Asl	52 kDa	13 C	0.677863	0.46108
Eukaryotic translation initiation factor 3 subunit I	Q9QZD9	Eif3i	36 kDa	7 C	0.676923	0.32853
Ig kappa chain V-III region PC 7043	P01665		12 kDa	2 C	0.673684	0.0356869
Fatty acid-binding protein	P12710	Fabp1	14 kDa	1 C	0.670968	0.267006
Proliferation-associated protein 2G4	P50580	Pa2g4	44 kDa	6 C	0.668852	0.460782
Junction plakoglobin	Q02257	Jup	82 kDa	13 C	0.666667	0.292352
Desmoplakin	E9Q557	Dsp	333 kDa	43 C	0.666667	0.308291
Isoform 4 of Thioredoxin reductase 2	Q9JLT4-4	Txnrd2	53 kDa	11 C	0.66087	0.00467842
Legumain	O89017	Lgmn	49 kDa	7 C	0.654545	0.155759
Prohibitin	P67778	Phb	30 kDa	1 C	0.649057	0.721083
Isoform 2 of Alpha-aminoadipic semialdehyde dehydrogenase	Q9DBF1-2	Aldh7a1	56 kDa	9 C	0.646729	0.000152821
Cytochrome c oxidase subunit 6B1	P56391	Cox6b1	10 kDa	4 C	0.646154	0.559094
Acid sphingomyelinase-like phosphodiesterase 3a	P70158	Smpdl3a	50 kDa	9 C	0.643902	0.526195
Isoform 2 of Septin-4	P28661-2	43347	53 kDa	8 C	0.64	0.197022
Eukaryotic translation initiation factor 6	O55135	Eif6	27 kDa	8 C	0.64	0.0479448
Methionine aminopeptidase 2	O08663	Metap2	53 kDa	15 C	0.628571	0.613307
Glyoxalase domain-containing protein 4	Q9CPV4	Glod4	33 kDa	5 C	0.62439	0.392687
Carbonic anhydrase 1	P13634	Ca1	28 kDa	1 C	0.62439	0.392687
Phenylalanine-4-hydroxylase	P16331	Pah	52 kDa	9 C	0.61	0.328187
Retinal dehydrogenase 1	P24549	Aldh1a1	54 kDa	11 C	0.606061	0.0235063
Carnitine O-palmitoyltransferase 2	P52825	Cpt2	74 kDa	10 C	0.593377	0.459856
Ig kappa chain V-V region HP 124E1	P01647		12 kDa	2 C	0.581818	0.105298
Alpha-1-antitrypsin 1-5	Q00898	Serpina1e	46 kDa	4 C	0.581818	0.0333864
NADH dehydrogenase [ubiquinone] iron-sulfur protein 2	Q91WD5	Ndufs2	53 kDa	7 C	0.566082	0.288794
Gamma-glutamylcyclotransferase	Q9D7X8	Ggct	21 kDa	5 C	0.55082	0.27475
Acylcarnitine hydrolase	Q91WG0	Ces2c	62 kDa	5 C	0.55	0.17219
Isoform 2 of Acyl-coenzyme A synthetase ACSM3	Q3UNX5-2	Acsm3	70 kDa	10 C	0.547273	0.222068
Complement component C8 alpha chain	Q8K182	C8a	66 kDa	29 C	0.533333	0.0357696
Isoform Long of Estradiol 17-beta-dehydrogenase 8	P50171-2	Hsd17b8	28 kDa	4 C	0.523457	0.326554
Nascent polypeptide-associated complex subunit alpha	P70670	Naca	220 kDa	16 C	0.516364	0.10022
Creatine kinase B-type	Q04447	Ckb	43 kDa	5 C	0.516364	0.135627
Isoform 2 of 5'-3' exoribonuclease 2	Q9DBR1-2	Xrn2	108 kDa	17 C	0.512	0.109399
Oxidoreductase HTATIP2	Q9Z2G9	Htatip2	27 kDa	4 C	0.486957	0.545515
Membrane-associated progesterone receptor component 1	O55022	Pgrmc1	22 kDa	2 C	0.486957	0.545515
6-phosphogluconate dehydrogenase	Q9DCD0	Pgd	53 kDa	9 C	0.486957	0.545515
Isopentenyl-diphosphate Delta-isomerase 1	P58044	Idi1	26 kDa	8 C	0.48	0.16096
Acetyl-coenzyme A synthetase 2-like	Q99NB1	Acss1	75 kDa	13 C	0.468571	0.0869142
Transmembrane emp24 domain-containing protein 10	Q9D1D4	Tmed10	25 kDa	3 C	0.468293	0.354256
Mitochondrial amidoxime reducing component 2	Q922Q1	43161	38 kDa	11 C	0.467368	0.0968739
60S ribosomal protein L30	P62889	Rpl30	13 kDa	3 C	0.453333	0.282792
60S ribosomal protein L5	P47962	Rpl5	34 kDa	4 C	0.44878	0.223154
Protein S100-A11	P50543	S100a11	11 kDa	3 C	0.438095	0.313004
Arginase-1	Q61176	Arg1	35 kDa	3 C	0.438095	0.394548
Neutral cholesterol ester hydrolase 1	Q8BLF1	Nceh1	46 kDa	4 C	0.419672	0.186435
Voltage-dependent anion-selective channel protein 2	Q60930	Vdac2	32 kDa	11 C	0.414815	0.144547
Isoform 2 of Acylamino-acid-releasing enzyme	Q8R146-2	Apeh	80 kDa	16 C	0.366667	0.335574
ATP-binding cassette sub-family D member 3	P55096	Abcd3	75 kDa	9 C	0.35	0.28281
Alkyldihydroxyacetonephosphate synthase	Q8C0I1	Agps	72 kDa	13 C	0.273171	0.102901
Peptidyl-prolyl cis-trans isomerase C	P30412	Ppic	23 kDa	2 C	0.266667	0.264115
GTP cyclohydrolase 1 feedback regulatory protein	P99025	Gchfr	10 kDa	2 C	0.266667	0.264115
Glycerol-3-phosphate dehydrogenase	Q64521	Gpd2	81 kDa	8 C	0.227815	0.149174
Aldehyde oxidase 3	G3X982	Aox3	147 kDa	38 C	0.218182	0.0609051
Sulfide:quinone oxidoreductase	Q9R112	Sqor	50 kDa	8 C	0.173913	0.292352
Regucalcin	Q64374	Rgn	33 kDa	9 C	0.0952381	0.0892243
Isoform 2 of RNA-binding protein Musashi homolog 2	Q920Q6-2	Msi2	35 kDa	3 C	0.48	0.00652832
Isoform 2 of ATP-dependent (S)-NAD(P)H-hydrate dehydratase	Q9CZ42-2	Naxd	32 kDa	8 C	0.41	0.0243377
Glycine N-methyltransferase	Q9QXF8	Gnmt	33 kDa	8 C	0.35443	0.0013803
Betaine--homocysteine S-methyltransferase 1	O35490	Bhmt	45 kDa	8 C	0.34956	0.00241653
Desmoglein-1-alpha	Q61495	Dsg1a	115 kDa	18 C	0.186667	0.00718498

## Sheet: WT Kidney Prot ID (Intensity)
Supplementary Data 2: Dietary Impact on the Kidney Persulfidome (Intensity)
Protein names	Majority protein IDs	Gene names	Mol. weight [kDa]	Intensity Kidney AL1	Intensity Kidney AL2	Intensity Kidney AL3	Intensity Kidney AL4	Intensity Kidney DR1	Intensity Kidney DR2	Intensity Kidney DR3	Intensity Kidney DR4	Intensity Kidney DR5	DR/AL intensity ratio	P-value
AP-3 complex subunit beta-1	Q9Z1T1	Ap3b1	122.74	10000	10000	10000	10000	1374100	1970200	1795200	10000	3492900	172.848	0.0301961
Small nuclear ribonucleoprotein Sm D1	P62315	Snrpd1	13.281	2215700	10000	10000	10000	429640	3204800	6895200	5072600	5284400	7.44058	0.0309711		Green	DR enriched
Zyxin	Q62523	Zyx	60.545	811820	671990	748830	1434000	2848700	6096500	4785500	4601400	581770	4.12669	0.0340548		Gray	No Change
Copper homeostasis protein cutC homolog	Q9D8X1	Cutc	29.003	3971300	6086400	7042500	3582400	14434000	32760000	16878000	22309000	4609800	3.51951	0.0437443		Blue	AL enriched
Ig kappa chain V-II region 26-10	P01631		12.273	53068000	29878000	28036000	29446000	103950000	94664000	52471000	123110000	196970000	3.25385	0.0233106
Protein phosphatase 1 regulatory subunit 7	Q3UM45	Ppp1r7	41.291	22247000	22282000	19540000	20442000	29593000	43401000	67337000	117430000	60950000	3.01699	0.0404755
Complement C1q tumor necrosis factor-related protein 3	Q9ES30	C1qtnf3	26.828	10000	11947000	5854500	6555600	16842000	15579000	18139000	8752900	12107000	2.3448	0.0252505
Lysozyme C-1	P17897	Lyz1	16.794	2903900	3831300	1932800	10000	2639800	5800500	3552200	6738500	6509600	2.32686	0.0446359
Dihydropyrimidinase-related protein 3	Q62188	Dpysl3	61.936	21634000	9785900	9168500	3698500	19202000	23419000	29542000	37036000	15754000	2.25716	0.037316
Tropomodulin-3	Q9JHJ0	Tmod3	39.502	5527500	7002800	9684100	3757400	14022000	11907000	18730000	19912000	5699000	2.1645	0.0448041
Ig kappa chain V-VI region J539;Ig kappa chain V-VI region SAPC 10;Ig kappa chain V-VI region TEPC 601/TEPC 191;Ig kappa chain V-VI region XRPC 24;Ig kappa chain V-VI region XRPC 44	P01679;P01678;P01677;P01676;P01675		11.502	10000	10000	10000	10000	10000	10000	1999600	116250000	10000	2365.59	0.397655
Ankycorbin	Q9EP71	Rai14	108.85	10000	10000	10000	10000	484230	7738600	24006000	69198000	10000	2028.74	0.210554
Golgin subfamily A member 4	Q91VW5	Golga4	257.56	10000	10000	10000	10000	4204800	10000	1003400	51072000	10000	1126	0.353388
ER membrane protein complex subunit 8	O70378	Emc8	23.348	10000	10000	10000	10000	10000	6127000	2501000	38197000	10000	936.9	0.295048
GRIP and coiled-coil domain-containing protein 2	Q8CHG3	Gcc2	194.44	10000	10000	10000	10000	10000	1068300	10000	38035000	10000	782.666	0.391859
Serine--tRNA ligase, mitochondrial	Q9JJL8	Sars2	58.316	10000	10000	10000	10000	10000	10000	3018400	29328000	10000	647.528	0.353848
Ras GTPase-activating-like protein IQGAP1	Q9JKF1	Iqgap1	188.74	10000	10000	10000	10000	10000	10000	10000	30863000	225520	622.37	0.403211
Prefoldin subunit 3	P61759	Vbp1	22.435	10000	10000	10000	10000	10000	357140	3257600	24760000	10000	567.895	0.333094
Zinc finger protein 746	Q3U133	Znf746	69.82	10000	10000	10000	10000	10000	10000	25624000	10000	798730	529.055	0.390272
Coiled-coil domain-containing protein 22	Q9JIG7	Ccdc22	70.843	10000	10000	10000	10000	10000	7794400	10000	16285000	10000	482.188	0.231366
Alpha-aminoadipic semialdehyde synthase, mitochondrial;Lysine ketoglutarate reductase;Saccharopine dehydrogenase	Q99K67	Aass	102.97	10000	10000	10000	10000	10000	10000	191440	22356000	10000	451.549	0.402585
NADH dehydrogenase [ubiquinone] iron-sulfur protein 6, mitochondrial	P52503	Ndufs6	13.02	10000	10000	10000	10000	10000	10000	10000	18611000	2163800	416.096	0.347611
Eukaryotic translation initiation factor 2 subunit 3, X-linked;Eukaryotic translation initiation factor 2 subunit 3, Y-linked	Q9Z0N1;Q9Z0N2	Eif2s3x;Eif2s3y	51.065	10000	10000	10000	10000	10000	10000	787270	19938000	10000	415.105	0.385906
Plectin	Q9QXS1	Plec	534.18	10000	10000	10000	10000	10000	1525800	1657000	16861000	10000	401.276	0.310824
BAG family molecular chaperone regulator 5	Q8CI32	Bag5	50.942	10000	10000	10000	10000	10000	1344000	416820	18060000	10000	396.816	0.355836
Hepatocyte growth factor-regulated tyrosine kinase substrate	Q99LI8	Hgs	86.014	10000	10000	10000	10000	1655500	2348500	10000	15419000	10000	388.86	0.279577
Ubiquitin carboxyl-terminal hydrolase isozyme L1	Q9R0P9	Uchl1	24.838	10000	10000	10000	10000	10000	8617000	5504500	3226100	10000	347.352	0.107061
Nucleoside diphosphate-linked moiety X motif 8, mitochondrial	Q9CR24	Nudt8	23.252	10000	10000	10000	10000	10000	4425600	1890000	10104000	632070	341.233	0.146239
Alpha-ketoglutarate-dependent dioxygenase alkB homolog 7, mitochondrial	Q9D6Z0	Alkbh7	24.97	10000	10000	10000	10000	1009900	1311700	10000	13760000	10000	322.032	0.320438
Small nuclear ribonucleoprotein Sm D2	P62317	Snrpd2	13.527	10000	10000	10000	10000	10000	10000	1329600	4996900	9636500	319.66	0.172695
14-3-3 protein sigma	O70456	Sfn	27.706	10000	1416700	10000	10000	1112600	106870000	112940000	348060000	418220	314.869	0.158529
Splicing factor 3B subunit 3	Q921M3	Sf3b3	135.55	10000	10000	10000	10000	363290	503120	8192000	5854400	10000	298.456	0.164888
Heterogeneous nuclear ribonucleoprotein L-like	Q921F4	Hnrnpll	64.124	10000	10000	10000	10000	10000	10000	1599500	13046000	10000	293.51	0.344753
PITH domain-containing protein 1	Q8BWR2	Pithd1	24.192	10000	10000	10000	10000	10000	1496700	2518800	10042000	10000	281.55	0.22694
Serine/arginine-rich splicing factor 5	O35326	Srsf5	30.891	10000	10000	10000	10000	10000	10000	2295500	11507000	10000	276.65	0.31165
Ubiquitin-conjugating enzyme E2 D3;Ubiquitin-conjugating enzyme E2 D2;Ubiquitin-conjugating enzyme E2 D2B	P61079;P62838;Q6ZWY6	Ube2d3;Ube2d2;Ube2d2b	16.687	10000	10000	10000	10000	10000	10000	2421500	9899100	1235900	271.53	0.238358
Ubiquitin-like modifier-activating enzyme 1	Q02053	Uba1	117.81	10000	10000	10000	10000	10000	10000	10000	12243000	478480	255.03	0.38628
Leucine zipper putative tumor suppressor 3	A2AHG0	Lzts3	74.985	10000	10000	10000	10000	1121900	1004200	1396100	8851900	10000	247.682	0.21888
C2 domain-containing protein 3	Q52KB6	C2cd3	255.34	10000	10000	10000	10000	10000	6825400	5486700	10000	10000	246.842	0.196865
TOM1-like protein 2	Q5SRX1	Tom1l2	55.662	10000	10000	10000	10000	10000	225280	1546600	10375000	10000	243.338	0.322042
Obscurin	A2AAJ9	Obscn	966.58	10000	10000	10000	10000	870060	10000	10000	10858000	10000	235.161	0.365235
Lysine--tRNA ligase	Q99MN1	Kars	67.839	10000	10000	10000	10000	10000	10000	465740	10131000	502000	222.375	0.356888
BH3-interacting domain death agonist;BH3-interacting domain death agonist p15;BH3-interacting domain death agonist p13;BH3-interacting domain death agonist p11	P70444	Bid	21.951	10000	10000	10000	10000	10000	10000	205370	10011000	838420	221.496	0.353011
Protein Hook homolog 3	Q8BUK6	Hook3	83.217	10000	10000	10000	10000	10000	10000	7148300	2685400	10000	197.274	0.254251
Optineurin	Q8K3K8	Optn	67.017	10000	10000	10000	10000	10000	10000	10000	1009000	8142200	183.624	0.344331
Matrin-3	Q8K310	Matr3	94.629	10000	10000	10000	10000	10000	792260	2523700	5345000	10000	173.619	0.176318
Activator of 90 kDa heat shock protein ATPase homolog 1	Q8BK64	Ahsa1	38.117	10000	10000	10000	10000	820670	10000	10000	7605500	10000	169.123	0.351884
Leukocyte elastase inhibitor A	Q9D154	Serpinb1a	42.574	10000	10000	10000	10000	10000	10000	10000	7828400	576010	168.688	0.368681
RNA-binding protein 4B;RNA-binding protein 4	Q8VE92;Q8C7Q4	Rbm4b;Rbm4	39.991	10000	10000	10000	10000	10000	3834400	1730700	2581800	10000	163.338	0.0951508
Low molecular weight phosphotyrosine protein phosphatase	Q9D358	Acp1	18.192	10000	10000	10000	10000	10000	2374100	2925800	10000	2537200	157.142	0.0697161
Golgin subfamily A member 1	Q9CW79	Golga1	87.337	10000	10000	10000	10000	10000	1161900	1027600	5615500	10000	156.5	0.229391
Integrin alpha-3;Integrin alpha-3 heavy chain;Integrin alpha-3 light chain	Q62470	Itga3	116.74	10000	10000	10000	10000	10000	10000	10000	7321000	446000	155.94	0.375161
Alpha-ketoglutarate-dependent dioxygenase FTO	Q8BGW1	Fto	58.006	10000	10000	10000	10000	10000	1557400	10000	6199000	10000	155.728	0.292343
Calcium-binding protein 39	Q06138	Cab39	39.842	10000	10000	10000	10000	10000	776280	10000	6850100	10000	153.128	0.349377
Rab-like protein 6	Q5U3K5	Rabl6	79.83	10000	10000	10000	10000	10000	10000	824350	6602400	10000	149.135	0.344015
Charged multivesicular body protein 1a	Q921W0	Chmp1a	21.607	10000	10000	10000	10000	10000	359080	875280	6181800	10000	148.723	0.307688
Cleavage and polyadenylation specificity factor subunit 7	Q8BTV2	Cpsf7	52.01	10000	10000	10000	10000	10000	10000	3726100	3499900	10000	145.12	0.193328
Long-chain-fatty-acid--CoA ligase 1	P41216	Acsl1	77.951	10000	10000	10000	10000	10000	10000	10000	6608200	596940	144.703	0.360461
Tyrosine-protein phosphatase non-receptor type 11	P35235	Ptpn11	68.46	10000	10000	10000	10000	10000	1117000	1267600	4779700	10000	143.686	0.194391
Vitronectin	P29788	Vtn	54.848	10000	10000	10000	10000	253370	10000	10000	6705000	10000	139.767	0.387311
DnaJ homolog subfamily C member 7	Q9QYI3	Dnajc7	56.475	10000	10000	10000	10000	10000	1945900	1946500	3029900	10000	138.846	0.0809565
BolA-like protein 2	Q8BGS2	Bola2	10.214	10000	10000	10000	10000	10000	10000	10000	5880400	967030	137.549	0.326436
Cysteine--tRNA ligase, cytoplasmic	Q9ER72	Cars	94.859	10000	10000	10000	10000	10000	10000	1256700	5225700	10000	130.248	0.296302
Ubiquitin-conjugating enzyme E2 variant 2	Q9D2M8	Ube2v2	16.367	10000	10000	10000	10000	10000	10000	1289700	5180200	10000	129.998	0.293238
Cytidine and dCMP deaminase domain-containing protein 1	Q8BMD5	Cdadc1	59.062	10000	10000	10000	10000	10000	10000	2077700	4378400	10000	129.722	0.232304
Serine/arginine-rich splicing factor 9	Q9D0B0	Srsf9	25.661	10000	10000	10000	10000	10000	783750	1955000	3555800	10000	126.291	0.145514
Coiled-coil domain-containing protein 6	D3YZP9	Ccdc6	52.938	10000	10000	10000	10000	10000	2189000	10000	3778000	10000	119.94	0.21557
DnaJ homolog subfamily A member 3, mitochondrial	Q99M87	Dnaja3	52.443	10000	10000	10000	10000	10000	10000	10000	5746500	152440	118.579	0.393474
Prefoldin subunit 2	O70591	Pfdn2	16.534	10000	10000	10000	10000	10000	1437000	10000	4242900	10000	114.198	0.264469
tRNA (guanine-N(7)-)-methyltransferase	Q9Z120	Mettl1	30.603	10000	10000	10000	10000	10000	10000	2747100	2723500	10000	110.012	0.193012
Cleavage and polyadenylation specificity factor subunit 6	Q6NVF9	Cpsf6	59.152	10000	10000	10000	10000	1613800	10000	3304600	426720	10000	107.302	0.18062
Coatomer subunit epsilon	O89079	Cope	34.567	10000	10000	10000	10000	10000	10000	10000	4940600	339470	106.201	0.371496
Ig heavy chain V region RF;Ig heavy chain V region 441;Ig heavy chain V region MOPC 173;Ig heavy chain V region X24;Ig heavy chain V region J539;Ig heavy chain V region T601;Ig heavy chain V region X44	P18524;P01806;P01812;P01809;P01810;P01808;P01807		12.866	10000	10000	10000	10000	10000	10000	3287300	10000	1840400	103.154	0.218259
Lysosome-associated membrane glycoprotein 2	P17047	Lamp2	45.681	10000	10000	10000	10000	10000	10000	10000	4697100	275160	100.045	0.376736
EGF-containing fibulin-like extracellular matrix protein 1	Q8BPB5	Efemp1	54.952	10000	10000	10000	10000	10000	1477000	3202200	10000	10000	94.184	0.234982
Cysteine and glycine-rich protein 1	P97315	Csrp1	20.583	10000	10000	10000	10000	10000	10000	749700	2508700	1401900	93.606	0.126631
Splicing factor 3B subunit 4	Q8QZY9	Sf3b4	44.355	10000	10000	10000	10000	10000	199230	251970	2670100	1426700	91.16	0.159812
Poly(rC)-binding protein 3	P57722	Pcbp3	39.294	10000	10000	10000	10000	10000	10000	1017400	3494500	10000	90.838	0.27908
Actin-related protein 3B	Q641P0	Actr3b	47.579	10000	10000	10000	10000	10000	2315000	2045600	10000	10000	87.812	0.194264
Beta-actin-like protein 2	Q8BFZ3	Actbl2	42.004	10000	2903900	10000	10000	321710000	10000	10000	10000	10000	87.7331	0.412133
DnaJ homolog subfamily A member 2	Q9QYJ0	Dnaja2	45.745	10000	10000	10000	10000	547460	10000	624870	3097500	10000	85.7966	0.234319
Guanine nucleotide-binding protein G(I)/G(S)/G(T) subunit beta-2;Guanine nucleotide-binding protein subunit beta-4	P62880;P29387	Gnb2;Gnb4	37.331	10000	10000	10000	10000	10000	10000	10000	3233300	771210	80.6902	0.297352
Ig heavy chain V region 102	P01750		12.866	10000	10000	10000	10000	1046500	2214100	10000	10000	676580	79.1436	0.134759
Ig kappa chain V-VI region NQ5-78.2.6;Ig kappa chain V-VI region NQ2-48.2.2;Ig kappa chain V-VI region NQ2-17.4.1;Ig kappa chain V-VI region NQ6-8.3.1	P04944;P04941;P04940;P04943		11.391	10000	1895200	10000	10000	10000	1981000	13700000	169980000	4381200	78.9745	0.350346
Carbonyl reductase [NADPH] 1	P48758	Cbr1	30.641	10000	10000	10000	10000	10000	1087000	10000	2814600	10000	78.632	0.251912
Programmed cell death 6-interacting protein	Q9WU78	Pdcd6ip	96.023	361180	10000	10000	10000	10000	10000	878800	36790000	723340	78.5564	0.388716
Peflin	Q8BFY6	Pef1	29.227	10000	10000	10000	10000	10000	10000	602730	2943200	10000	71.5186	0.310346
Maleylacetoacetate isomerase	Q9WVL0	Gstz1	24.275	10000	10000	10000	161480	769110	2751900	10000	10491000	2364300	68.4617	0.172084
Ribose-phosphate pyrophosphokinase 1;Ribose-phosphate pyrophosphokinase 2	Q9D7G0;Q9CS42	Prps1;Prps2	34.834	10000	158480	10000	10000	10000	3177400	4022900	8907300	10000	68.4533	0.13063
Anamorsin	Q8WTY4	Ciapin1	33.429	10000	10000	10000	10000	10000	98249	152580	2929800	10000	64.0126	0.364486
Caspase-8;Caspase-8 subunit p18;Caspase-8 subunit p10	O89110	Casp8	55.356	10000	10000	10000	10000	10000	10000	10000	2532100	538310	62.0082	0.307443
Rab-3A-interacting protein	Q68EF0	Rab3ip	47.133	10000	10000	10000	10000	10000	211040	1419100	1061100	337210	60.769	0.0912881
Ceruloplasmin	Q61147	Cp	121.15	10000	10000	211970	10000	1317100	10286000	10000	5796400	10000	57.5923	0.176017
Xanthine dehydrogenase/oxidase;Xanthine dehydrogenase;Xanthine oxidase	Q00519	Xdh	146.56	488070	10000	10000	10000	1531300	2275500	1426100	30585000	10000	55.3252	0.325346
Uveal autoantigen with coiled-coil domains and ankyrin repeats	Q8CGB3	Uaca	160.81	549260	252510	10000	269360	1687500	4277100	11814000	54132000	10000	53.2188	0.259319
Periplakin	Q9R269	Ppl	204	10000	10000	211310	10000	228420	10000	12942000	2491500	10000	51.9893	0.313098
DNA fragmentation factor subunit alpha	O54786	Dffa	36.572	10000	10000	10000	10000	10000	1956200	10000	10000	551190	50.7478	0.282698
Glucosamine-6-phosphate isomerase 2	Q9CRC9	Gnpda2	31.083	10000	10000	10000	10000	338790	10000	1526600	10000	498820	47.6842	0.18361
LIM and calponin homology domains-containing protein 1	Q3UH68	Limch1	118.19	10000	10000	10000	10000	10000	285880	422580	1643500	10000	47.4392	0.218549
Early endosome antigen 1	Q8BL66	Eea1	160.91	36546000	11297000	15597000	1216700	138050000	418130000	459210000	2793600000	3828100	47.1762	0.241839
N-acetylglucosamine-6-sulfatase	Q8BFR4	Gns	61.174	10000	10000	10000	10000	10000	1163300	10000	10000	1160300	47.072	0.193007
Histone deacetylase 6	Q9Z2V5	Hdac6	125.79	10000	10000	10000	10000	10000	10000	10000	1778800	452100	45.218	0.292372
Probable cytosolic iron-sulfur protein assembly protein CIAO1	Q99KN2	Ciao1	37.632	195660	10000	10000	10000	10000	425430	2845300	9428400	10000	45.0913	0.262567
CUGBP Elav-like family member 1;CUGBP Elav-like family member 2	P28659;Q9Z0H4	Celf1;Celf2	52.107	10000	10000	10000	10000	10000	1010300	1201100	10000	10000	44.828	0.195478
N-myc-interactor	O35309	Nmi	35.235	10000	10000	358510	10000	10000	2339200	3278700	15922000	10000	44.395	0.251464
Alpha-parvin	Q9EPC1	Parva	42.329	10000	10000	10000	10000	10000	154710	300570	1716600	10000	43.8376	0.281876
N-acetyl-D-glucosamine kinase	Q9QZ08	Nagk	37.268	10000	650850	10000	10000	627500	3516300	10000	32320000	10000	42.8685	0.351018
Pyrroline-5-carboxylate reductase 3	Q9DCC4	Pycrl	28.721	712400	10000	10000	10000	10000	2456900	7007800	28313000	10000	40.7303	0.26316
39S ribosomal protein L2, mitochondrial	Q9D773	Mrpl2	33.34	10000	10000	682790	10000	10000	2488900	10000	33185000	10000	40.0723	0.378353
Glucosamine 6-phosphate N-acetyltransferase	Q9JK38	Gnpnat1	20.791	383050	10000	10000	10000	10000	10000	1739100	18585000	10000	39.4221	0.369011
5-oxoprolinase	Q8K010	Oplah	137.61	14793000	617640	6048000	10000	42517000	66154000	150130000	775430000	3367900	38.6647	0.255665
Acid trehalase-like protein 1	Q8BP56	Athl1	76.487	10000	436400	10000	10000	10000	3793800	3860400	14852000	10000	38.6384	0.198502
NADP-dependent malic enzyme, mitochondrial	Q8BMF3	Me3	67.098	10000	10000	10000	10000	10000	10000	412700	1474100	10000	38.336	0.283707
Aminopeptidase N	P97449	Anpep	109.65	10000	548250	1281200	10000	1780500	3629800	5341100	77745000	10000	38.2844	0.34572
Calponin-1	Q08091	Cnn1	33.355	10000	10000	6634100	1609700	8379700	17062000	2152000	340200000	10000	35.6063	0.376224
Dynactin subunit 2	Q99KJ8	Dctn2	44.116	10000	311620	10000	10000	1042900	1604700	3623000	8752800	10000	35.205	0.141204
UPF0568 protein C14orf166 homolog	Q9CQE8		28.152	10000	1468400	10000	10000	10000	6700200	5288600	53029000	299070	34.8782	0.30364
Metaxin-2	O88441	Mtx2	29.758	10000	10000	10000	10000	10000	10000	10000	1445500	201160	33.5332	0.339606
Liprin-beta-1	Q8C8U0	Ppfibp1	108.54	746590	737690	1122600	10000	2004700	10846000	5949700	89857000	10000	33.2204	0.313828
Peripheral plasma membrane protein CASK	O70589	Cask	105.11	362200	201940	167850	10000	301010	657010	3933700	25714000	10000	33.0093	0.325131
Eukaryotic translation initiation factor 5	P59325	Eif5	48.968	10000	10000	387000	10000	10000	734640	950710	14071000	713210	31.6155	0.331738
Sepiapterin reductase	Q64105	Spr	27.883	10000	10000	633830	335860	748850	1178600	1933300	31473000	2703500	30.7468	0.313449
Cingulin-like protein 1	Q6AW69	Cgnl1	148.23	2511000	958710	1014100	10000	3003200	38743000	27618000	97175000	303440	29.7018	0.14895
Small glutamine-rich tetratricopeptide repeat-containing protein alpha	Q8BJU0	Sgta	34.322	10000	702390	10000	10000	10000	802980	2627700	22545000	10000	28.3955	0.344565
Poly(rC)-binding protein 2	Q61990	Pcbp2	38.221	1693000	10000	10000	1085400	2578100	3281100	17522000	75031000	536850	28.2873	0.272563
SH3 domain-binding glutamic acid-rich-like protein 2	Q8BG73	Sh3bgrl2	12.255	10000	10000	10000	645690	10000	1443900	3448600	17662000	10000	26.7276	0.290043
Putative adenosylhomocysteinase 3	Q68FL4	Ahcyl2	66.899	978440	973150	10000	10000	10000	2685100	5324800	56046000	607430	26.2421	0.3443
Ig kappa chain V-III region PC 3741/TEPC 111;Ig kappa chain V-III region PC 2485/PC 4039;Ig kappa chain V-III region PC 7940;Ig kappa chain V-III region PC 7175;Ig kappa chain V-III region PC 2413;Ig kappa chain V-III region TEPC 124	P01660;P01673;P01672;P01671;P01657;P01659		12.099	917900	10000	10000	4417100	6487600	3140700	11139000	146310000	8104600	26.171	0.321508
Glutamyl-tRNA(Gln) amidotransferase subunit A, mitochondrial	Q9CZN8	Qrsl1	56.782	10000	10000	627420	442700	10000	790010	4628000	29704000	10000	25.7895	0.333352
A-kinase anchor protein 9	Q70FJ1	Akap9	435.87	1121800	10000	10000	10000	10000	10000	2087100	34899000	10000	25.7101	0.392647
Lupus La protein homolog	P32067	Ssb	47.756	315740	420730	10000	445990	10000	3008700	2783100	27197000	10000	22.145	0.319618
cAMP-dependent protein kinase type I-alpha regulatory subunit;cAMP-dependent protein kinase type I-alpha regulatory subunit, N-terminally processed	Q9DBC7	Prkar1a	43.185	10000	10000	10000	1111600	1294100	3035700	1359000	23840000	922210	21.3392	0.2885
GRIP1-associated protein 1	Q8VD04	Gripap1	92.714	1311200	10000	10000	10000	405770	435880	767420	32035000	10000	20.074	0.402647
CTP synthase 2	P70303	Ctps2	65.514	962700	10000	10000	10000	10000	1952300	2016400	20820000	10000	19.9929	0.3325
Ubiquitin-fold modifier-conjugating enzyme 1	Q9CR09	Ufc1	19.481	1531100	10000	10000	1524900	10000	5484700	14308000	52324000	3203000	19.5916	0.231256
DnaJ homolog subfamily C member 9	Q91WN1	Dnajc9	30.059	1441200	10000	10000	10000	10000	2911700	1813500	30654000	10000	19.2492	0.351115
NADH dehydrogenase [ubiquinone] 1 alpha subcomplex subunit 5	Q9CPP6	Ndufa5	13.36	10000	441190	10000	10000	10000	2039900	10000	8169700	756780	18.653	0.272728
Myosin-9	Q8VDD5	Myh9	226.37	303800	423580	10000	10000	1806200	4363800	3185100	8013100	10000	18.6017	0.0685937
Alpha-mannosidase 2C1	Q91W89	Man2c1	115.69	13258000	316410	10000	10000	1645900	39489000	26830000	246130000	10000	18.4844	0.29696
Serine protease inhibitor A3M	Q03734	Serpina3m	47.064	186890	10000	10000	10000	10000	10000	457800	4262500	176120	18.1342	0.35349
5-3 exoribonuclease 2	Q9DBR1	Xrn2	108.69	452620	10000	326360	217350	446680	4321600	2688000	14653000	10000	17.5841	0.211294
Kinectin	Q61595	Ktn1	152.59	7059200	870450	1620900	179570	3400900	11467000	40746000	157460000	10000	17.5195	0.270448
Transcription elongation factor B polypeptide 2	P62869	Tceb2	13.17	221580	10000	10000	10000	294920	1721600	629140	2301000	269060	16.5855	0.0744507
Immunoglobulin-binding protein 1	Q61249	Igbp1	38.97	1084900	351970	134940	10000	891060	1892900	157910	29126000	10000	16.2234	0.381869
Myotubularin	Q9Z2C5	Mtm1	69.558	10000	492970	10000	10000	132080	805850	1559900	7856200	10000	15.8541	0.28363
ELKS/Rab6-interacting/CAST family member 1	Q99MI1	Erc1	128.33	2530400	10000	127110	10000	869750	5761100	9312300	36470000	10000	15.6633	0.23924
Alanine--tRNA ligase, cytoplasmic	Q8BGQ7	Aars	106.91	10000	10000	10000	609430	733000	10000	3564700	8169600	10000	15.623	0.229582
Lysozyme C-2	P08905	Lyz2	16.689	838890	2026700	5005900	3161400	3650200	12174000	11227000	169250000	17249000	15.4846	0.30331
Beta-glucuronidase	P12265	Gusb	74.194	10000	275750	10000	10000	10000	1496900	10000	4314700	10000	15.2846	0.288901
Transmembrane emp24 domain-containing protein 9	Q99KF1	Tmed9	27.127	10000	574370	10000	10000	5090800	5769400	10000	10000	490320	15.0511	0.193123
Murinoglobulin-1;Murinoglobulin-2	P28665;P28666	Mug1;Mug2	165.3	1781300	615260	733880	10000	1380300	1757200	4745500	49368000	901560	14.8139	0.345769
Inhibitor of carbonic anhydrase	Q9DBD0	Ica	76.765	10000	10000	951340	10000	10000	10000	2089800	16047000	10000	14.8098	0.372247
Cingulin	P59242	Cgn	136.45	10000	450150	949610	1491000	10000	8749600	10380000	33452000	10000	14.507	0.201516
Aminomethyltransferase, mitochondrial	Q8CFA2	Amt	44.008	10000	10000	5549900	10000	3817200	6006800	11050000	72142000	5495300	14.1237	0.261145
Glycolipid transfer protein	Q9JL62	Gltp	23.689	10000	10000	579570	10000	10000	10000	944390	9727000	10000	14.0445	0.388856
Methylmalonyl-CoA epimerase, mitochondrial	Q9D1I5	Mcee	19.017	413120	10000	10000	10000	10000	348410	751330	6560400	10000	13.8656	0.353818
Guanylate kinase	Q64520	Guk1	21.918	10000	10000	10000	715300	10000	1567800	1602700	9726300	10000	13.8648	0.284774
Ectonucleoside triphosphate diphosphohydrolase 5	Q9WUZ9	Entpd5	47.101	10000	10000	10000	287240	10000	10000	10000	5430600	10000	13.7955	0.436832
Protein scribble homolog	Q80U72	Scrib	174.06	315930	10000	522380	10000	359450	1194400	2519100	10098000	517690	13.6908	0.231416
Lipoma-preferred partner homolog	Q8BFW7	Lpp	65.89	10000	810210	10000	1535800	1444200	6818500	1954300	28561000	1350500	13.5683	0.251191
Caspase-6;Caspase-6 subunit p18;Caspase-6 subunit p11	O08738	Casp6	31.595	1881400	10000	10000	10000	10000	4399600	6579600	20477000	494770	13.377	0.20634
Mitochondrial-processing peptidase subunit beta	Q9CXT8	Pmpcb	54.614	10000	10000	869190	10000	8706500	1748100	10000	10000	4527400	13.3471	0.18307
Eukaryotic translation initiation factor 1;Eukaryotic translation initiation factor 1b	P48024;Q9CXU9	Eif1;Eif1b	12.746	1642800	10000	1051900	10000	10000	10000	7265300	36648000	10000	12.9497	0.348066
Armadillo repeat-containing protein 1	Q9D7A8	Armc1	31.246	10000	308910	322240	10000	1753500	2122800	1023600	5557400	10000	12.8601	0.113175
Vimentin	P20152	Vim	53.687	5780700	5193800	6587200	5804600	11033000	24644000	99323000	235280000	2057200	12.7478	0.208785
DCN1-like protein 1	Q9QZ73	Dcun1d1	30.097	950230	496740	395980	270770	339420	685430	1092300	31292000	10000	12.6485	0.407108
Translin	Q62348	Tsn	26.201	2446300	3088100	555580	10000	1079500	20540000	23356000	50961000	10000	12.5832	0.137936
NSFL1 cofactor p47	Q9CZ44	Nsfl1c	40.709	1045300	10000	10000	10000	10000	1035900	1348200	14449000	10000	12.5383	0.359488
CAP-Gly domain-containing linker protein 2	Q9Z0H8	Clip2	115.91	372800	761500	10000	10000	10000	3961700	3683500	10243000	10000	12.4115	0.165633
Catenin alpha-2	Q61301	Ctnna2	105.28	2116000	766330	632680	634600	2991400	1643100	2412600	55756000	1348200	12.3677	0.365074
Complement factor H	P06909	Cfh	139.14	6702700	4170200	6809500	3131300	16353000	42497000	40469000	215060000	4354000	12.2509	0.22198
Chromobox protein homolog 1	P83917	Cbx1	21.418	3459200	10000	10000	10000	3092100	7756000	9910600	27347000	4631400	12.0915	0.0945812
Sodium/glucose cotransporter 5	Q5SWY8	Slc5a10	64.705	487440	10000	10000	10000	10000	10000	1251500	6467100	10000	11.9799	0.35184
F-BAR domain only protein 2	Q3UQN2	Fcho2	88.733	1075300	704790	10000	10000	732570	3553200	7151800	15186000	10000	11.8366	0.164975
Fragile X mental retardation protein 1 homolog	P35922	Fmr1	68.988	567540	10000	644030	10000	2685700	970460	1765700	12591000	10000	11.7072	0.245446
Nuclear autoantigenic sperm protein	Q99MD9	Nasp	83.953	10000	10000	569730	10000	10000	10000	10000	8697500	10000	11.6552	0.444967
C-1-tetrahydrofolate synthase, cytoplasmic;Methylenetetrahydrofolate dehydrogenase;Methenyltetrahydrofolate cyclohydrolase;Formyltetrahydrofolate synthetase;C-1-tetrahydrofolate synthase, cytoplasmic, N-terminally processed	Q922D8	Mthfd1	101.2	10000	10000	10000	1172600	593650	10000	10000	16884000	10000	11.6465	0.427938
Protein arginine N-methyltransferase 1	Q9JIF0	Prmt1	42.435	1448000	1230300	1350300	1645900	4123700	3674300	13295000	58060000	3320100	11.6272	0.248241
3-ketoacyl-CoA thiolase A, peroxisomal	Q921H8	Acaa1a	43.953	10000	10000	1400600	10000	10000	2408200	2198600	16102000	10000	11.5917	0.308858
Acidic leucine-rich nuclear phosphoprotein 32 family member A	O35381	Anp32a	28.537	10000	4764800	6259700	621610	10000	2650100	17662000	144120000	3446000	11.5228	0.363598
Septin-10	Q8C650	2020-09-10	52.422	3052500	10000	1301600	10000	3120600	5848400	8237100	45655000	10000	11.4988	0.267325
E3 ubiquitin-protein ligase NEDD4	P46935	Nedd4	102.71	322700	336380	523920	10000	10000	487720	4281700	12337000	10000	11.4846	0.282521
SH3 domain-binding glutamic acid-rich-like protein	Q9JJU8	Sh3bgrl	12.811	4032000	2534300	413340	827860	1611800	4143200	13242000	90723000	1897000	11.4369	0.332071
Iron-sulfur cluster assembly 2 homolog, mitochondrial	Q9DCB8	Isca2	16.718	1805400	1473000	10000	10000	10000	10000	5396500	41401000	10000	11.3576	0.382522
Small nuclear ribonucleoprotein-associated protein B;Small nuclear ribonucleoprotein-associated protein N	P27048;P63163	Snrpb;Snrpn	23.656	10000	434820	10000	10000	10000	564900	634860	3973200	1353900	11.2506	0.179634
Methionine-R-sulfoxide reductase B1	Q9JLC3	Msrb1	12.788	2341500	10000	10000	10000	10000	10000	5808100	27326000	10000	11.1876	0.349448
Melanoma inhibitory activity protein 2	Q91ZV0	Mia2	156.46	10000	10000	10000	1803800	10000	10000	10000	25555000	10000	11.1659	0.448565
N(G),N(G)-dimethylarginine dimethylaminohydrolase 2	Q99LD8	Ddah2	29.645	983750	393160	284210	427620	1575100	4191300	3331900	19708000	211570	11.114	0.230424
Neuroglobin	Q9ER97	Ngb	17.037	749480	10000	10000	10000	10000	10000	10770000	10000	10000	11.0946	0.447632
Microtubule-associated protein RP/EB family member 1	Q61166	Mapre1	30.016	1384400	1210700	1161900	10000	1084700	2913200	4095500	42857000	728580	10.9751	0.343602
Nucleoprotein TPR	F6ZDS4	Tpr	273.99	9093900	3637300	2821100	2457900	4369600	39331000	35052000	166800000	1151900	10.9584	0.234415
V-type proton ATPase subunit H	Q8BVE3	Atp6v1h	55.854	10000	10000	10000	578980	10000	10000	10000	8205500	10000	10.8319	0.448069
NF-kappa-B essential modulator	O88522	Ikbkg	47.972	1686200	10000	10000	10000	10000	4456000	1500500	17197000	10000	10.8022	0.292665
14-3-3 protein theta	P68254	Ywhaq	27.778	15907000	13406000	11964000	8962500	13081000	49408000	76746000	521080000	6141800	10.6125	0.312294
Pleckstrin homology domain-containing family A member 7	Q3UIL6	Plekha7	126.74	498310	8808700	4733200	3815600	4135300	34043000	45127000	151560000	10000	10.5232	0.215813
Glutamyl aminopeptidase	P16406	Enpep	107.96	866830	2397400	908730	10000	1887800	6517600	2364900	42409000	272680	10.2228	0.323287
Ig heavy chain V region 3	P01749	Ighv1-61	13.016	1849200	1616400	1736700	2343300	1537800	6029300	11248000	67112000	9519400	10.1194	0.250878
E3 SUMO-protein ligase RanBP2	Q9ERU9	Ranbp2	341.12	10000	3003700	1896400	10000	2059900	12558000	14524000	32323000	10000	9.99572	0.135267
Urocanate hydratase	Q8VC12	Uroc1	74.589	10000	1484700	10000	10000	930720	566720	3666100	8601400	5148900	9.98948	0.0860213
Indolethylamine N-methyltransferase	P40936	Inmt	29.459	2186000	3231700	1419400	13256000	7172700	3357900	26153000	203950000	6390100	9.83517	0.347883
Exosome complex component RRP43	Q9D753	Exosc8	29.949	3359400	675300	909620	1193400	4834100	7232300	8226100	54079000	792820	9.79703	0.266365
Nuclear mitotic apparatus protein 1	E9Q7G0	Numa1	235.63	5135100	2631000	1434500	1285200	4721500	24903000	16907000	80490000	10000	9.6917	0.207577
Mitochondrial 2-oxoglutarate/malate carrier protein	Q9CR62	Slc25a11	34.155	10000	10000	10000	1316000	10000	10000	10000	16202000	10000	9.65349	0.455127
Septin-6	Q9R1T4	2020-09-06	49.619	1911900	1338500	10000	10000	2198500	4343500	9842700	22917000	10000	9.61636	0.175277
Phosphopantothenoylcysteine decarboxylase	Q8BZB2	Ppcdc	22.344	1987900	1915000	815120	10000	2353700	6527300	6268700	41304000	10000	9.55389	0.279694
Cysteine and glycine-rich protein 2	P97314	Csrp2	20.926	10000	10000	2905000	2327300	10000	10340000	8076800	41787000	2042500	9.48252	0.237041
tRNA (adenine(58)-N(1))-methyltransferase catalytic subunit TRMT61A	Q80XC2	Trmt61a	31.639	426000	10000	10000	10000	268560	325990	640530	4126500	10000	9.42382	0.309972
Cytoplasmic protein NCK2	O55033	Nck2	42.879	471190	10000	10000	10000	10000	10000	10000	5846100	10000	9.3954	0.454093
Lipoamide acyltransferase component of branched-chain alpha-keto acid dehydrogenase complex, mitochondrial	P53395	Dbt	53.246	314660	10000	891880	905670	10000	376570	4309900	15194000	4714100	9.27507	0.202043
Peroxidasin homolog	Q3UQ28	Pxdn	165.1	5394800	1268500	1452300	2273900	9673500	6697400	30203000	72714000	831120	9.24926	0.194189
Coatomer subunit beta	O55029	Copb2	102.45	10000	10000	927800	10000	10000	1537700	10000	9494500	10000	9.23967	0.378966
Annexin A1	P10107	Anxa1	38.734	10000	227320	10000	10000	10000	397930	442990	2080700	10000	9.14541	0.270852
OTU domain-containing protein 6B	Q8K2H2	Otud6b	33.758	1088200	10000	10000	10000	10000	10000	10000	12592000	10000	9.03738	0.45833
Spectrin alpha chain, non-erythrocytic 1	P16546	Sptan1	284.59	165280000	94382000	146700000	21850000	313550000	644410000	861280000	2958000000	29154000	8.97947	0.190316
Regulator of nonsense transcripts 1	Q9EPU0	Upf1	123.97	347180	334220	728670	467730	370120	2277300	2899100	15027000	230700	8.86323	0.277836
Ig kappa chain V-V region MOPC 173	P01643		11.217	10000	10000	10000	1886900	10000	3311400	10000	17839000	10000	8.83944	0.37268
Far upstream element-binding protein 1	Q91WJ8	Fubp1	68.539	1112300	940850	10000	10000	1011000	4369300	10000	16683000	624980	8.75895	0.295509
Serine/arginine-rich splicing factor 3	P84104	Srsf3	19.329	12037000	6030700	10000	10000	5012500	6931500	44364000	135010000	2477100	8.57135	0.272618
Dynein light chain 2, cytoplasmic	Q9D0M5	Dynll2	10.35	10933000	7947500	1592200	3333900	3202400	4736400	33345000	206700000	6764600	8.5606	0.346957
Lysosomal protective protein;Lysosomal protective protein 32 kDa chain;Lysosomal protective protein 20 kDa chain	P16675	Ctsa	53.844	4000100	709290	1126200	10000	759850	18895000	11730000	30199000	884120	8.54907	0.128301
Talin-1	P26039	Tln1	269.82	83049000	58840000	57750000	31500000	83989000	217180000	294330000	1844000000	25749000	8.53252	0.297596
Profilin-2	Q9JJV2	Pfn2	15.032	2356200	10000	10000	10000	10000	10000	5360200	19700000	239170	8.4886	0.337411
Galectin-3	P16110	Lgals3	27.515	1887700	2277100	1810100	1331900	1607300	6401900	9696900	59804000	10000	8.48745	0.317544
Cytochrome P450 4B1	Q64462	Cyp4b1	58.9	551230	10000	1000300	19360000	4548600	10000	9140100	206650000	1219600	8.47236	0.425916
Protein argonaute-2	Q8CJG0	Ago2	97.303	6371400	10000	1066500	1167600	4095100	11319000	15973000	57753000	10000	8.27811	0.226118
Septin-9	Q80UG5	2020-09-09	65.574	1152100	10000	10000	2292400	2510200	2643300	10000	30626000	10000	8.26659	0.378884
Endonuclease G, mitochondrial	O08600	Endog	32.19	1268600	1606700	2937300	1570900	2801100	15908000	5267500	47845000	3548900	8.16637	0.213802
Caprin-1	Q60865	Caprin1	78.168	10606000	13977000	11041000	12868000	10434000	49216000	61072000	367800000	3943900	8.12449	0.300984
Alpha-soluble NSF attachment protein	Q9DB05	Napa	33.189	914930	1575300	842150	3504300	2861600	9268700	12574000	44237000	10000	8.0684	0.221857
Thiopurine S-methyltransferase	O55060	Tpmt	27.585	10000	10000	10000	555160	10000	460320	10000	5407300	10000	8.06292	0.420854
Myosin phosphatase Rho-interacting protein	P97434	Mprip	116.41	8303800	2684400	1359400	1382000	2212800	16962000	33792000	84310000	10000	7.99946	0.213953
Guanine deaminase	Q9R111	Gda	51.012	2145500	10000	162970	10000	10000	4573100	3031400	15372000	275890	7.99233	0.246978
Mitochondrial antiviral-signaling protein	Q8VCF0	Mavs	53.398	3800600	3572500	2010400	435770	1415700	7727100	8366200	79380000	1038100	7.97836	0.348554
Aldehyde dehydrogenase, cytosolic 1	O35945	Aldh1a7	54.587	1054600	2239200	1660900	2400600	6526800	4574900	8086000	48618000	5427600	7.96523	0.226369
Fucose mutarotase	Q8R2K1	Fuom	16.805	8840900	6149200	4007600	6236200	10329000	14317000	17426000	203130000	5741800	7.95577	0.345861
Rab11 family-interacting protein 3	Q8CHD8	Rab11fip3	118.53	2604900	1483600	10000	10000	1828800	5143200	9249500	24375000	10000	7.90683	0.196641
FAS-associated death domain protein	Q61160	Fadd	22.96	803070	395030	539730	374100	941950	2778900	3030800	13402000	638420	7.87605	0.217157
Molybdopterin synthase catalytic subunit	Q9Z223	Mocs2	20.923	496980	382420	10000	10000	10000	3820200	985970	4024100	10000	7.87215	0.174744
TRIO and F-actin-binding protein	Q99KW3	Triobp	223.37	10000	698320	586900	10000	10000	2394500	1424900	8946700	10000	7.8369	0.276208
Four and a half LIM domains protein 2	O70433	Fhl2	32.072	2252700	3812100	10000	2056700	4404300	14398000	8001700	52388000	10000	7.79212	0.23872
Afamin	O89020	Afm	69.378	10000	924900	10000	10000	10000	558470	10000	8699500	10000	7.78131	0.434636
Platelet-activating factor acetylhydrolase IB subunit beta	Q61206	Pafah1b2	25.581	5732100	3172800	6544700	2427800	8275100	15297000	17614000	129500000	2005800	7.72783	0.304044
Filamin-B	Q80X90	Flnb	277.82	206090000	77522000	111950000	66338000	239990000	562660000	680070000	2925300000	23949000	7.67607	0.235071
Aquaporin-1	Q02013	Aqp1	28.793	10000	10000	10000	3725400	10000	10000	1161700	29800000	4853300	7.63381	0.373036
DnaJ homolog subfamily C member 2;DnaJ homolog subfamily C member 2, N-terminally processed	P54103	Dnajc2	71.721	677770	10000	10000	10000	10000	10000	689190	6017400	10000	7.61444	0.411483
General transcription factor II-I	Q9ESZ8	Gtf2i	112.26	10000	10000	808070	10000	10000	725170	10000	7173900	10000	7.56889	0.418573
Translationally-controlled tumor protein	P63028	Tpt1	19.462	3805400	4917100	3149400	2413600	3333900	12476000	14730000	99741000	4470200	7.54617	0.297878
Acyl-coenzyme A synthetase ACSM5, mitochondrial	Q8BGA8	Acsm5	64.328	10000	10000	2765500	3862700	10000	3459100	13232000	43422000	2571900	7.5443	0.273667
Proteasome activator complex subunit 1	P97371	Psme1	28.673	246540	6008100	1886200	1226700	1265300	5440400	9254800	68452000	3905200	7.54245	0.326208
ATP-dependent RNA helicase A	O70133	Dhx9	149.47	681240	607360	10000	10000	727760	858490	2114100	6969800	1652200	7.53315	0.149292
MAGUK p55 subfamily member 6	Q9JLB0	Mpp6	62.63	70238000	919080	601480	10000	919750	120140000	132590000	422020000	10000	7.53176	0.228085
Protein NipSnap homolog 1	O55125	Nipsnap1	33.363	10000	1123100	10000	10000	10000	1381100	10000	7528300	1897600	7.51158	0.278232
Ras suppressor protein 1	Q01730	Rsu1	31.55	3172100	582650	398600	616460	2191600	9710400	5479200	25783000	1423700	7.47835	0.173124
Isoaspartyl peptidase/L-asparaginase;Isoaspartyl peptidase/L-asparaginase alpha chain;Isoaspartyl peptidase/L-asparaginase beta chain	Q8C0M9	Asrgl1	33.95	5169700	4068200	1475400	3511500	6526900	23850000	26233000	76243000	10000	7.47218	0.173492
Low-density lipoprotein receptor-related protein 2	A2ARV4	Lrp2	519.2	889280000	538090000	1017300000	413650000	1625800000	3081300000	2699100000	18968000000	278520000	7.45969	0.276003
Nucleobindin-1	Q02819	Nucb1	53.408	10000	10000	10000	669860	570050	10000	1804900	4100600	10000	7.42497	0.246382
Neutral and basic amino acid transport protein rBAT	Q91WV7	Slc3a1	78.117	10000	801900	10000	5081600	10000	789370	3186000	49433000	1248100	7.40801	0.417656
Adrenodoxin, mitochondrial	P46656	Fdx1	20.123	2496400	1820400	10000	1000500	803620	10000	10000	47285000	1216600	7.40716	0.448157
Ankyrin repeat and SAM domain-containing protein 4B	Q8K3X6	Anks4b	47.975	2906800	10000	10000	10000	1963800	2108100	14001000	7842300	854150	7.29211	0.153434
Multifunctional protein ADE2;Phosphoribosylaminoimidazole-succinocarboxamide synthase;Phosphoribosylaminoimidazole carboxylase	Q9DCL9	Paics	47.006	178920000	40053000	56248000	63445000	78133000	236090000	452980000	2303200000	4985300	7.26471	0.312345
Multiple PDZ domain protein	Q8VBX6	Mpdz	218.71	10000	10000	883540	10000	10000	2838800	10000	5387200	10000	7.2299	0.289854
Talin-2	Q71LX4	Tln2	253.62	16863000	11233000	8675000	5551600	9672800	38217000	69885000	256140000	2732600	7.11955	0.261639
Haloacid dehalogenase-like hydrolase domain-containing protein 3	Q9CYW4	Hdhd3	28.027	2077600	692140	368040	296710	396610	1714900	1926900	25372000	1085400	7.10343	0.371089
Xylulose kinase	Q3TNA1	Xylb	59.543	852390	10000	521560	3055600	1126200	10000	3907100	33894000	474190	7.10189	0.392752
Clusterin;Clusterin beta chain;Clusterin alpha chain	Q06890	Clu	51.655	1469700	10000	2002500	1829900	1619200	3604200	6131600	35427000	10000	7.04686	0.319266
Uridine diphosphate glucose pyrophosphatase	Q9D142	Nudt14	24.443	10000	10000	1763700	10000	2897700	1030400	6141200	5154600	536300	7.02914	0.0777686
Septin-8	Q8CHH9	2020-09-08	49.812	12870000	3166200	4753900	3711700	6277800	35530000	37355000	134820000	562540	7.00505	0.222256
Epidermal growth factor receptor substrate 15-like 1	Q60902	Eps15l1	99.307	979090	10000	623400	1009200	607490	1327000	4626300	16063000	303780	6.99627	0.282342
Lysophosphatidic acid phosphatase type 6	Q8BP40	Acp6	47.624	1408100	1170400	3292000	1806300	2995400	351850	3967000	59595000	10000	6.97366	0.411668
Pyruvate carboxylase, mitochondrial	Q05920	Pc	129.68	10000	10000	6268300	14622000	4382600	1698300	10684000	159040000	5812200	6.94843	0.403265
Drebrin	Q9QXS6	Dbn1	77.286	1175600	1229600	434030	10000	1698300	1844700	11708000	9447900	10000	6.93771	0.158292
KN motif and ankyrin repeat domain-containing protein 4	Q6P9J5	Kank4	110.4	445700	10000	351080	310850	564850	951650	1304000	6848800	10000	6.92845	0.280432
m7GpppX diphosphatase	Q9DAR7	Dcps	38.988	796760	775170	536950	1899900	1925100	9127900	3538500	20107000	10000	6.9265	0.192586
Ig gamma-3 chain C region	P03987		43.929	13239000	2442000	4667600	798890	1598100	31054000	19635000	128140000	2538100	6.92149	0.281045
Phytanoyl-CoA dioxygenase, peroxisomal	O35386	Phyh	38.607	974120	935390	1050400	1660200	1365000	3093300	6959500	28461000	10000	6.90699	0.289723
Enoyl-CoA hydratase domain-containing protein 3, mitochondrial	Q9D7J9	Echdc3	32.402	374110	2926200	10000	1053200	4187600	12735000	4248400	15158000	1139100	6.86935	0.0806122
Regulator of microtubule dynamics protein 3	Q3UJU9	Rmdn3	52.028	6762200	3858400	3137900	5686600	10953000	12215000	22018000	121740000	10000	6.86799	0.297856
Phosphoserine phosphatase	Q99LS3	Psph	25.096	1212300	4742700	2377000	10000	3840500	9988700	4632800	52453000	10000	6.80173	0.309066
Mitochondrial-processing peptidase subunit alpha	Q9DC61	Pmpca	58.278	2839200	5163700	1157900	1199800	913930	20566000	9230600	55705000	638810	6.72195	0.243558
Corticosteroid-binding globulin	Q06770	Serpina6	44.769	10000	909210	10000	10000	1141200	1800800	10000	4240600	686770	6.71149	0.157839
39S ribosomal protein L19, mitochondrial	Q9D338	Mrpl19	33.578	5903000	971170	395210	2489700	5994600	9160900	17736000	48815000	10000	6.69871	0.199754
Heat shock 70 kDa protein 4L	P48722	Hspa4l	94.381	2837800	2801400	1212200	10000	950960	8683800	17201000	30066000	10000	6.63559	0.173729
Dimethylaniline monooxygenase [N-oxide-forming] 1	P50285	Fmo1	59.914	10000	10000	10000	1157400	10000	10000	10000	8994800	773790	6.60171	0.436905
L-lactate dehydrogenase A chain	P06151	Ldha	36.498	33908000	39049000	23224000	33213000	40047000	158100000	204650000	636110000	16930000	6.52789	0.201697
Histone-binding protein RBBP7	Q60973	Rbbp7	47.789	2799400	1766300	2661500	10000	1448200	6891600	3817500	46645000	10000	6.50111	0.352378
Kinesin-1 heavy chain	Q61768	Kif5b	109.55	1339500	5060200	1091300	944440	3274100	3245400	6447800	55560000	10000	6.49994	0.364144
ADP-sugar pyrophosphatase	Q9JKX6	Nudt5	23.984	2586400	10000	10000	10000	680570	10000	10000	17373000	3138700	6.48594	0.378948
Splicing factor U2AF 65 kDa subunit	P26369	U2af2	53.516	5617000	1368600	3537600	1410500	3212600	8492600	15101000	65501000	4240900	6.4723	0.260495
Extracellular superoxide dismutase [Cu-Zn]	O09164	Sod3	27.392	10272000	14958000	4796300	5029400	14884000	36252000	49666000	168420000	13337000	6.44823	0.187788
Heat shock protein 105 kDa	Q61699	Hsph1	96.406	4826000	4651100	3283100	1257400	1049800	7025000	14870000	89715000	10000	6.43019	0.356803
ER membrane protein complex subunit 2	Q9CRD2	Emc2	34.934	10000	10000	10000	529490	10000	10000	10000	4450200	10000	6.42042	0.478744
Intersectin-2	Q9Z0R6	Itsn2	188.91	1463200	347210	10000	10000	10000	10000	10000	14484000	10000	6.34787	0.482006
Polyadenylate-binding protein-interacting protein 1	Q8VE62	Paip1	45.701	990720	715430	1508200	800190	1128400	3224400	2526900	24853000	10000	6.32555	0.345582
Four and a half LIM domains protein 3	Q9R059	Fhl3	31.794	239890	1959000	1431800	878910	265010	4813200	10000	28680000	1654400	6.28395	0.369113
Aldo-keto reductase family 1 member C21	Q91WR5	Akr1c21	36.876	473000	385400	4397200	21717000	6285300	10416000	7287400	173720000	13734000	6.27133	0.375387
Epidermal growth factor receptor kinase substrate 8-like protein 2	Q99K30	Eps8l2	82.228	3048900	10000	10000	10000	10000	1539200	5037900	17471000	10000	6.25369	0.322005
Ankyrin-2	Q8C8R3	Ank2	426.26	871190	10000	598090	10000	10000	10000	3438100	8150200	10000	6.24103	0.320455
F-actin-capping protein subunit alpha-2	P47754	Capza2	32.967	5341700	15932000	9669400	4746000	13480000	38857000	56265000	163210000	4652200	6.19717	0.19523
Ig heavy chain V region 5-84;Ig heavy chain V region 914;Ig heavy chain V region 5-76	P18525;P18527;P18529		12.872	10000	10000	10000	1854600	695370	850400	10000	9669900	3354300	6.1891	0.273979
Small nuclear ribonucleoprotein Sm D3	P62320	Snrpd3	13.916	2623500	686470	10000	10000	10000	1127700	10000	13909000	10631000	6.17127	0.246591
Sorting nexin-3	O70492	Snx3	18.757	18776000	27365000	12630000	7907600	35921000	25564000	59689000	375560000	14849000	6.1379	0.308518
Solute carrier organic anion transporter family member 1A5;Solute carrier organic anion transporter family member 1A1;Solute carrier organic anion transporter family member 1A6	Q91YY5;Q9QXZ6;Q99J94	Slco1a5;Slco1a1;Slco1a6	74.662	10000	278160	10000	10000	10000	10000	10000	2313900	10000	6.11085	0.478342
Pre-mRNA-splicing factor ATP-dependent RNA helicase DHX15	O35286	Dhx15	91.006	356340	10000	260260	1008300	393440	10000	904260	11154000	10000	6.10273	0.426176
Proteasome subunit beta type-7	P70195	Psmb7	29.891	1515200	6183900	2545300	3225100	2079700	23094000	15933000	53401000	8107100	6.09465	0.136117
Alpha-2-HS-glycoprotein	P29699	Ahsg	37.325	1451200	4335100	3227300	850390	1521900	7180500	7704700	56597000	1744800	6.06237	0.329721
WD repeat-containing protein 1	O88342	Wdr1	66.406	10000	10000	4146800	10000	4712300	8229300	10000	13635000	5055600	6.06056	0.0918875
Desmin	P31001	Des	53.497	464290	10000	10000	10000	10000	10000	1196700	2515600	10000	6.05685	0.311892
Solute carrier family 22 member 6	Q8VC69	Slc22a6	60.013	10000	10000	10000	820890	10000	10000	10000	6381600	10000	6.03754	0.485627
Protein phosphatase 1 regulatory subunit 12A	Q9DBR7	Ppp1r12a	114.99	2321800	1704200	3853700	840790	3798000	8704700	8138200	45077000	10000	6.02974	0.274218
DEP domain-containing mTOR-interacting protein	Q570Y9	Deptor	46.119	10000	871410	905760	791890	1325000	2201000	1583900	13902000	10000	5.90041	0.31154
Cytoplasmic protein NCK1	Q99M51	Nck1	42.89	2328500	10000	10000	10000	4051100	10000	3046600	10194000	10000	5.87211	0.228441
Fatty acid-binding protein, epidermal	Q05816	Fabp5	15.137	2805100	4096200	2719200	1819200	2405900	9591500	8276600	59692000	3881800	5.86364	0.294192
ATP synthase subunit delta, mitochondrial	Q9D3D9	Atp5d	17.6	26944000	19809000	14592000	10000	10000	68629000	90867000	275790000	12397000	5.83741	0.229772
Molybdenum cofactor sulfurase	Q14CH1	Mocos	95.012	3123100	10000	1281300	1411200	1085300	6845100	7178100	27350000	10000	5.83198	0.250915
Glutathione S-transferase theta-2	Q61133	Gstt2	27.634	10000	10000	10000	726810	10000	10000	10000	4655000	812840	5.81159	0.408354
Fatty acid-binding protein, heart	P11404	Fabp3	14.819	15189000	17813000	13386000	6506100	12187000	41107000	49346000	260410000	15868000	5.73097	0.276387
WD repeat domain phosphoinositide-interacting protein 3	Q9CR39	Wdr45b	38.02	17134000	7757300	6094100	3317200	13510000	44616000	50365000	136780000	10000	5.72041	0.180039
Actin-related protein 2/3 complex subunit 1A	Q9R0Q6	Arpc1a	41.626	46138000	21309000	30978000	20084000	58321000	138360000	178510000	465450000	4135000	5.7027	0.169552
Ubiquitin carboxyl-terminal hydrolase 5	P56399	Usp5	95.832	38374000	36569000	39684000	13546000	40858000	102760000	98282000	664670000	4680300	5.68763	0.313833
L-xylulose reductase	Q91X52	Dcxr	25.746	10000	1870200	10000	792780	10000	6308900	1712000	9476100	1560400	5.68544	0.166873
WD repeat domain phosphoinositide-interacting protein 4	Q91VM3	Wdr45	39.787	585190	10000	10000	440620	766950	2520000	4118700	10000	10000	5.68031	0.22474
Ubiquitin thioesterase Zranb1	Q7M760	Zranb1	80.933	3015100	10000	337340	10000	8857700	10000	10000	12536000	2510700	5.67527	0.220869
GTP:AMP phosphotransferase AK3, mitochondrial	Q9WTP7	Ak3	25.426	10000	984630	10000	10000	10000	2080700	10000	3935800	1160600	5.67466	0.210668
Ubiquitin-conjugating enzyme E2 L3	P68037	Ube2l3	17.861	69342000	33537000	27945000	17872000	53219000	130190000	77567000	769770000	14164000	5.62172	0.320472
Serine/threonine-protein phosphatase 4 catalytic subunit	P97470	Ppp4c	35.08	10000	1132500	10000	10000	10000	1949700	2086400	4098500	10000	5.61177	0.180007
Dynein light chain Tctex-type 3	P56387	Dynlt3	12.957	10718000	1391900	1288400	863850	10000	9135500	16974000	73915000	10000	5.61175	0.33367
Ribonuclease 4	Q9JJH1	Rnase4	17.024	10000	1799100	10000	905860	1588500	2105900	2592700	12052000	748380	5.60375	0.23076
Ribonuclease inhibitor	Q91VI7	Rnh1	49.816	17092000	9169200	10745000	7925100	17022000	51998000	66543000	170160000	6687200	5.56245	0.164478
Golgi apparatus protein 1	Q61543	Glg1	133.73	10000	1197000	639150	707910	426880	849700	1910900	14085000	426140	5.54368	0.36763
Selenide, water dikinase 2	P97364	Sephs2	47.833	68825000	52569000	62274000	36113000	91082000	225810000	318060000	851200000	32274000	5.52705	0.176306
Heterogeneous nuclear ribonucleoproteins C1/C2	Q9Z204	Hnrnpc	34.384	551760	10000	10000	10000	10000	10000	1366500	2607900	10000	5.5066	0.314075
General vesicular transport factor p115	Q9Z1Z0	Uso1	106.98	1227900	1510700	959970	886980	1482000	2608400	10000	27421000	10000	5.501	0.419186
Bifunctional ATP-dependent dihydroxyacetone kinase/FAD-AMP lyase (cyclizing);ATP-dependent dihydroxyacetone kinase;FAD-AMP lyase (cyclizing)	Q8VC30	Dak	59.69	10000	10000	956330	8623100	1123300	1278900	969080	58322000	4000100	5.47477	0.434467
Transgelin	P37804	Tagln	22.576	23310000	14099000	8024200	20940000	13272000	37317000	75214000	309280000	18530000	5.46742	0.279475
Nucleolin	P09405	Ncl	76.722	702000	16662000	12381000	5847800	3849700	35269000	18875000	179780000	5292300	5.46326	0.329037
Nucleolysin TIAR	P70318	Tial1	43.388	9054600	1953500	2407600	2596000	6180700	14886000	29533000	51150000	7287900	5.4479	0.108477
Calcium-binding mitochondrial carrier protein Aralar1	Q8BH59	Slc25a12	74.569	10000	10000	10000	440750	10000	10000	10000	3157400	10000	5.43371	0.492138
GrpE protein homolog 1, mitochondrial	Q99LP6	Grpel1	24.307	434980	849390	299860	270820	317770	941700	1061600	9983400	277410	5.426	0.366799
Glutathione S-transferase Mu 5	P48774	Gstm5	26.635	10000	10000	1052400	1788400	10000	240200	3665800	15463000	10000	5.42198	0.383052
Acylphosphatase-1	P56376	Acyp1	11.241	1249000	10000	10000	10000	10000	10000	10000	8066100	555220	5.4113	0.463817
Protein phosphatase 1B	P36993	Ppm1b	42.795	16157000	9791100	10900000	4401900	13351000	42802000	39887000	179400000	3347200	5.40678	0.248962
Acid ceramidase;Acid ceramidase subunit alpha;Acid ceramidase subunit beta	Q9WV54	Asah1	44.669	10000	10000	10000	718690	820690	2442900	10000	853590	928100	5.40173	0.125835
Striatin-3	Q9ERG2	Strn3	87.149	10000	10000	867560	10000	10000	1645000	10000	3708400	685560	5.40038	0.260863
Probable ATP-dependent RNA helicase DDX17	Q501J6	Ddx17	72.399	23829000	10282000	5128900	10442000	23404000	32107000	78476000	198560000	2275500	5.39146	0.215333
Eukaryotic peptide chain release factor GTP-binding subunit ERF3A	Q8R050	Gspt1	68.625	6341600	686110	10000	4098000	2030500	11845000	23397000	36825000	921810	5.38946	0.161805
Pyridoxine-5-phosphate oxidase	Q91XF0	Pnpo	30.114	4993000	3463400	10000	10000	10000	8909600	47133000	789510	10000	5.36568	0.402119
DnaJ homolog subfamily C member 3	Q91YW3	Dnajc3	57.463	277450	10000	1607600	10000	1844500	10000	566420	10100000	235600	5.35693	0.37611
Hexokinase-1	P17710	Hk1	108.3	634240	6968600	3500500	115390	1386200	12828000	13294000	47089000	525190	5.35693	0.247881
UDP-glucuronosyltransferase 1-7C	Q6ZQM8	Ugt1a7c	59.757	10000	10000	664940	3217000	10000	10000	10000	26081000	10000	5.35549	0.49831
1-phosphatidylinositol 4,5-bisphosphate phosphodiesterase delta-1	Q8R3B1	Plcd1	85.872	3109300	1373100	2164500	589490	4041300	8694900	8438500	26976000	10000	5.32428	0.180569
Gamma-soluble NSF attachment protein	Q9CWZ7	Napg	34.732	2214600	2887100	1161400	2081900	2764700	3891200	9672700	38697000	512670	5.32422	0.297319
ZZ-type zinc finger-containing protein 3	Q6KAQ7	Zzz3	102.31	10000	1452500	10000	10000	10000	10000	10000	9813100	10000	5.31702	0.499205
Syntaxin-7	O70439	Stx7	29.82	10000	842140	10000	10000	10000	10000	10000	4244600	1498300	5.29539	0.358289
Myotrophin	P62774	Mtpn	12.861	13842000	6362800	5747200	3077700	4140400	16112000	27516000	137490000	6391200	5.28148	0.312783
Pre-mRNA-processing factor 19	Q99KP6	Prpf19	55.238	10000	815320	10000	678510	10000	1432900	1749000	6111200	669090	5.26991	0.230652
Valacyclovir hydrolase	Q8R164	Bphl	32.851	10000	10000	704590	6212700	1580800	10000	2556400	36315000	5191800	5.26476	0.378946
Very long-chain acyl-CoA synthetase	O35488	Slc27a2	70.422	10000	10000	4871200	38909000	10899000	1709200	15796000	249450000	7548400	5.21281	0.431026
Cytochrome c oxidase subunit 2	P00405	Mtco2	25.976	10000	699220	3824800	10818000	6512600	5053000	2932600	80986000	3915200	5.17974	0.38904
Myosin light polypeptide 6	Q60605	Myl6	16.93	27293000	15785000	26853000	11257000	24764000	53748000	78343000	360640000	8098000	5.17902	0.288135
Methylosome protein 50	Q99J09	Wdr77	36.942	8670200	6009700	6761200	978390	6611900	9525300	32063000	95884000	683260	5.16577	0.28038
Isoleucine--tRNA ligase, mitochondrial	Q8BIJ6	Iars2	112.8	36938000	7727800	30150000	22945000	37600000	81828000	123830000	378630000	8785700	5.16095	0.217943
Filamin-A	Q8BTM8	Flna	281.22	251510000	163580000	131820000	119980000	240740000	515020000	603250000	2867100000	66253000	5.14911	0.272045
Cytosolic purine 5-nucleotidase	Q3V1L4	Nt5c2	64.808	35731000	22142000	16681000	12434000	35219000	62850000	108080000	351730000	1215600	5.14181	0.245032
Iron-sulfur cluster co-chaperone protein HscB, mitochondrial	Q8K3A0	Hscb	26.645	1664100	2456800	3578700	979970	615580	12018000	6416900	36702000	10000	5.13965	0.279804
Protein farnesyltransferase/geranylgeranyltransferase type-1 subunit alpha	Q61239	Fnta	44.013	4420200	783530	2764100	1132300	3339100	12188000	8425000	34383000	10000	5.12917	0.215516
Harmonin	Q9ES64	Ush1c	102.28	2066700	834530	1196000	1315700	917950	4441200	2658800	25340000	1253800	5.11542	0.325988
39S ribosomal protein L39, mitochondrial	Q9JKF7	Mrpl39	38.549	1917000	2551100	2139400	1239500	10000	4778300	5625700	39020000	667040	5.10779	0.364939
ADP/ATP translocase 1	P48962	Slc25a4	32.904	10000	10000	879710	3989900	593160	10000	2101400	27356000	1064000	5.09236	0.436302
Transgelin-2	Q9WVA4	Tagln2	22.395	133720000	122100000	106670000	57072000	128610000	318760000	433860000	1672600000	106110000	5.07184	0.237837
Actin-related protein 2/3 complex subunit 5-like protein	Q9D898	Arpc5l	16.98	3759700	2135700	1718100	1596800	2235700	9019000	8668100	37460000	927540	5.06479	0.255494
Protein CREG1	O88668	Creg1	24.452	310470	378430	265520	400330	324230	878480	721630	6260300	389430	5.06312	0.322895
Protein DEK	Q7TNV0	Dek	43.158	2698400	10000	10000	10000	10000	10000	5889000	11316000	10000	5.05351	0.330447
Alcohol dehydrogenase class-3	P28474	Adh5	39.547	10000	10000	10000	1549800	10000	10000	4239700	3725000	1948400	5.03005	0.179209
Clathrin interactor 1	Q99KN9	Clint1	68.512	1605000	1801500	1055100	10000	10000	10000	264630	27611000	10000	4.99251	0.498607
Leucine-rich repeat-containing protein 59	Q922Q8	Lrrc59	34.877	10000	660620	10000	10000	10000	10000	698420	3560100	10000	4.96773	0.416717
Dihydropyrimidine dehydrogenase [NADP(+)]	Q8CHR6	Dpyd	111.25	78189000	32856000	25650000	12767000	50720000	118840000	122480000	632340000	1914200	4.95802	0.292276
Acylphosphatase-2	P56375	Acyp2	11.877	4620500	9778700	2074000	1903000	10000	4122600	13535000	89568000	6506900	4.95173	0.375221
Catenin beta-1	Q02248	Ctnnb1	85.47	10000	2680200	2052800	2728100	2296700	5468400	2685200	34857000	919560	4.94994	0.347685
Mitochondrial dicarboxylate carrier	Q9QZD8	Slc25a10	31.715	10000	10000	10000	3002400	502530	10000	10000	17657000	536740	4.93768	0.479867
Calponin-3	Q9DAW9	Cnn3	36.428	2035700	1361200	732790	325880	1140200	3328800	5256000	16955000	795640	4.93327	0.237291
Sorting and assembly machinery component 50 homolog	Q8BGH2	Samm50	51.863	10000	10000	10000	758120	10000	1034200	10000	3285700	509020	4.92201	0.312486
Annexin A6	P14824	Anxa6	75.884	725580	1483100	1017600	2778300	10000	1706100	4877900	28722000	1615700	4.92047	0.368777
Hydroxyacid oxidase 2	Q9NYQ2	Hao2	38.699	161440000	248490000	131790000	165660000	213570000	558400000	620040000	2877100000	77922000	4.91621	0.272214
Histidine-rich glycoprotein	Q9ESB3	Hrg	59.162	3223900	2785200	7233500	216100	6912600	9506200	19865000	45671000	720940	4.91434	0.189418
3-hydroxyisobutyrate dehydrogenase, mitochondrial	Q99L13	Hibadh	35.44	389970000	188290000	216820000	185910000	294650000	786170000	881380000	3943400000	109460000	4.9053	0.267561
Heterogeneous nuclear ribonucleoprotein K	P61979	Hnrnpk	50.976	50937000	37830000	39270000	42901000	58251000	166160000	189550000	606090000	25781000	4.89456	0.200986
Transcobalamin-2	O88968	Tcn2	47.585	4865900	10000	2581200	700680	1019900	5983100	3219900	37170000	2113300	4.85487	0.349639
Ig heavy chain V region VH558 B4;Ig heavy chain V region 1-62-3;Ig heavy chain V region 186-1	P06328;P01754;P01753	Ighv1-62-3	12.877	4217100	2969800	3015800	3431800	10890000	905330	25563000	32349000	12931000	4.84878	0.0766348
Protein angel homolog 2	Q8K1C0	Angel2	62.412	952110	10000	10000	10000	990690	10000	3145200	1794300	10000	4.84686	0.22076
UDP-N-acetylhexosamine pyrophosphorylase-like protein 1	Q3TW96	Uap1l1	56.613	16916000	17114000	21964000	11650000	21480000	53903000	73889000	257360000	2922100	4.84364	0.248971
Cytochrome c oxidase subunit 5A, mitochondrial	P12787	Cox5a	16.101	29003000	45908000	27338000	24749000	24449000	55171000	101490000	563920000	21557000	4.82897	0.335673
NADH dehydrogenase [ubiquinone] 1 alpha subcomplex subunit 13	Q9ERS2	Ndufa13	16.859	10000	1715500	10000	10000	10000	3094700	10000	5599700	1776400	4.80816	0.225002
Methionine aminopeptidase 2	O08663	Metap2	52.921	2540100	10000	10000	26919000	1173600	54509000	3644400	117710000	10000	4.80468	0.328472
Glutamine synthetase	P15105	Glul	42.119	1076500000	399170000	483930000	579240000	852020000	2234900000	3078400000	8869800000	102400000	4.7699	0.216754
Inosine-5-monophosphate dehydrogenase 2	P24547	Impdh2	55.814	37366000	17875000	16456000	11081000	21548000	43527000	84904000	340480000	1360200	4.75314	0.307607
FAD-linked sulfhydryl oxidase ALR	P56213	Gfer	22.876	9887800	4466100	7624200	7808600	12001000	24722000	22382000	108960000	8615800	4.74523	0.229272
Citrate synthase, mitochondrial	Q9CZU6	Cs	51.736	1870400	2190900	3508100	6765100	6754900	11133000	6503000	55115000	4930900	4.71237	0.263511
Pterin-4-alpha-carbinolamine dehydratase	P61458	Pcbd1	11.985	558600	1411000	582240	429600	364380	660260	805290	10530000	5126800	4.69216	0.258315
Phenylalanine-4-hydroxylase	P16331	Pah	51.899	322800	10000	498650	3054300	455330	854910	734850	20321000	370830	4.68109	0.454329
Exosome complex component RRP45	Q9JHI7	Exosc9	48.936	2819700	1613300	2645500	2082100	1857700	8287000	10050000	31648000	1723700	4.67798	0.218752
GTP cyclohydrolase 1 feedback regulatory protein	P99025	Gchfr	9.584	989020	2420400	10000	10000	10000	10000	10000	19967000	10000	4.66714	0.512129
Transforming protein RhoA	Q9QUI0	Rhoa	21.782	10000	3078300	1336700	3807500	1821500	6738900	608050	33458000	5400500	4.66706	0.311633
Protein arginine N-methyltransferase 5	Q8CIG8	Prmt5	72.679	13127000	3208300	5158300	7879400	6977200	39311000	31446000	93204000	10000	4.65593	0.195732
Sodium/glucose cotransporter 2	Q923I7	Slc5a2	73.007	10000	10000	10000	2161600	10000	10000	10000	12699000	10000	4.65012	0.514898
Macrophage migration inhibitory factor	P34884	Mif	12.504	4661600	16046000	6712500	7606900	4732500	6217100	41440000	140340000	9841600	4.62663	0.315752
Proteasome assembly chaperone 1	Q9JK23	Psmg1	33.104	1977100	881620	405970	213080	488100	1580600	2082200	15686000	269400	4.6251	0.377651
RNA-binding protein 39	Q8VH51	Rbm39	59.406	521450	909020	335580	187100	10000	917460	1574900	8776300	10000	4.62378	0.378643
Heterogeneous nuclear ribonucleoprotein D-like	Q9Z130	Hnrnpdl	33.558	2104000	10000	10000	1886500	1389100	10000	3056100	16957000	1752000	4.62071	0.343379
Exosome complex component MTR3	Q8BTW3	Exosc6	28.37	4152500	6741000	3561200	5709500	4957900	25945000	26705000	57987000	819500	4.61866	0.157804
Phosphoglycolate phosphatase	Q8CHP8	Pgp	34.54	3408700	1784300	626110	1612100	4228900	10486000	6527500	20034000	1485600	4.6035	0.112851
Tubulin beta-4B chain;Tubulin beta-5 chain;Tubulin beta-4A chain	P68372;P99024;Q9D6F9	Tubb4b;Tubb5;Tubb4a	49.83	1490100	4574100	8975200	27014000	12282000	5762200	15175000	197660000	9698100	4.57661	0.40799
3 beta-hydroxysteroid dehydrogenase/Delta 5-->4-isomerase type 6;3-beta-hydroxy-Delta(5)-steroid dehydrogenase;Steroid Delta-isomerase;3 beta-hydroxysteroid dehydrogenase type 4;3 beta-hydroxysteroid dehydrogenase/Delta 5-->4-isomerase type 3;3-beta-hydroxy-Delta(5)-steroid dehydrogenase;Steroid Delta-isomerase;3 beta-hydroxysteroid dehydrogenase/Delta 5-->4-isomerase type 2;3-beta-hydroxy-Delta(…	O35469;Q61767;P26150;P26149	Hsd3b6;Hsd3b4;Hsd3b3;Hsd3b2	41.977	10000	10000	10000	517780	10000	10000	10000	3082500	10000	4.56022	0.511859
DNA-directed RNA polymerases I, II, and III subunit RPABC3	Q923G2	Polr2h	17.143	1486800	824520	104360	52803	161050	2677300	2767400	7564900	735670	4.50684	0.194114
Glyoxalase domain-containing protein 5	Q9D8I3	Glod5	16.595	7403600	12831000	3821000	1916200	8920300	14844000	7992200	109920000	4574400	4.50491	0.356212
Actin-related protein 2/3 complex subunit 5	Q9CPW4	Arpc5	16.288	18715000	9571800	6164700	5773900	9294800	32562000	48027000	134180000	2202800	4.49997	0.233453
Vigilin	Q8VDJ3	Hdlbp	141.74	19410000	6933000	2575500	2606200	10872000	5810900	25168000	132940000	2444700	4.49769	0.360903
F-actin-capping protein subunit beta	P47757	Capzb	31.345	23271000	20939000	22134000	14708000	20279000	79636000	59038000	281760000	13974000	4.48785	0.246195
Acyl-CoA dehydrogenase family member 10	Q8K370	Acad10	118.98	9781100	12498000	12002000	15868000	15959000	73043000	70134000	114120000	7945200	4.48584	0.091931
Septin-4	P28661	2020-09-04	54.935	4083400	2925700	5327700	1841200	5756700	8129800	18152000	46580000	559890	4.46768	0.228813
GTP-binding nuclear protein Ran;GTP-binding nuclear protein Ran, testis-specific isoform	P62827;Q61820	Ran;Rasl2-9	24.423	10000	10000	2019800	10000	10000	10000	10000	9257900	2143500	4.46147	0.421651
Pleckstrin homology-like domain family B member 1	Q6PDH0	Phldb1	150.07	2835700	10000	5993100	3510100	19017000	8618800	10000	40889000	10000	4.44054	0.263291
UPF0598 protein C8orf82 homolog	Q8VE95		24.33	10154000	6818100	4190100	4553600	7786000	26775000	33823000	68176000	6008100	4.43519	0.12902
InaD-like protein	Q63ZW7	Inadl	198.51	5159900	2043700	810920	10000	2493000	8474600	7558600	25080000	828740	4.42992	0.209311
Prothrombin;Activation peptide fragment 1;Activation peptide fragment 2;Thrombin light chain;Thrombin heavy chain	P19221	F2	70.268	10000	1446800	10000	10000	10000	10000	10000	8133400	10000	4.42763	0.520098
Propionyl-CoA carboxylase alpha chain, mitochondrial	Q91ZA3	Pcca	79.921	10000	10000	10000	5582700	3598200	10000	1719200	22914000	2806500	4.42538	0.362819
Spectrin beta chain, non-erythrocytic 1	Q62261	Sptbn1	274.22	50753000	49128000	41718000	25555000	62867000	97200000	117100000	633740000	13133000	4.42246	0.303924
Splicing factor 1	Q64213	Sf1	70.402	4644500	10000	1790200	10000	5768700	4863000	7403400	15291000	2220900	4.40572	0.079886
Stress-70 protein, mitochondrial	P38647	Hspa9	73.46	353940000	229020000	305170000	264340000	340890000	782530000	850610000	4221700000	150630000	4.4054	0.286497
60 kDa heat shock protein, mitochondrial	P63038	Hspd1	60.955	405370000	254100000	358730000	246640000	282890000	738980000	872850000	4916400000	143430000	4.39869	0.323425
Quinone oxidoreductase-like protein 2	Q3UNZ8		37.808	10000	10000	10000	11211000	542320	10000	983700	56297000	3961300	4.39778	0.477303
Heat shock cognate 71 kDa protein	P63017	Hspa8	70.87	358740000	311170000	290930000	282940000	273090000	829610000	921590000	4599100000	195870000	4.38615	0.295701
55 kDa erythrocyte membrane protein	P70290	Mpp1	52.227	9340200	2402100	2755600	6752900	9512900	17631000	25114000	62048000	1972000	4.37736	0.176386
ATP synthase subunit e, mitochondrial	Q06185	Atp5i	8.2355	10000	1009400	10000	10000	10000	10000	10000	10000	5638400	4.37052	0.520592
Mammalian ependymin-related protein 1	Q99M71	Epdr1	25.485	10000	10000	10000	845500	329220	10000	2764200	10000	1659400	4.36123	0.29152
Putative N-acetylglucosamine-6-phosphate deacetylase	Q8JZV7	Amdhd2	43.5	4042700	9425300	7539900	5231000	6991300	22991000	19894000	91764000	1372800	4.36034	0.272223
Ribosyldihydronicotinamide dehydrogenase [quinone]	Q9JI75	Nqo2	26.248	2043700	11807000	1966200	1233000	10355000	5867200	12299000	55371000	8975000	4.35743	0.224038
Trifunctional enzyme subunit alpha, mitochondrial;Long-chain enoyl-CoA hydratase;Long chain 3-hydroxyacyl-CoA dehydrogenase	Q8BMS1	Hadha	82.669	740380	228950	4425100	14132000	3129100	3055600	6202400	87555000	6376300	4.35588	0.417616
ATP synthase subunit d, mitochondrial	Q9DCX2	Atp5h	18.749	14161000	49198000	31053000	29052000	28141000	112630000	57480000	425460000	48250000	4.35405	0.258897
Bifunctional glutamate/proline--tRNA ligase;Glutamate--tRNA ligase;Proline--tRNA ligase	Q8CGC7	Eprs	170.08	939500	1789800	1422600	1712600	2440500	3266200	4511600	21641000	10000	4.34742	0.302591
Carbonic anhydrase 3	P16015	Ca3	29.366	54029000	40771000	45201000	10127000	50363000	144940000	84760000	468320000	66849000	4.3442	0.200464
26S proteasome non-ATPase regulatory subunit 4	O35226	Psmd4	40.703	13767000	387130	696110	2134400	6443700	6698000	17807000	59684000	1358800	4.33293	0.291817
Adenylosuccinate synthetase isozyme 2	P46664	Adss	50.02	10000	10000	709740	10000	10000	10000	10000	3608600	364860	4.32959	0.474266
Heme-binding protein 1	Q9R257	Hebp1	21.067	4928600	4080700	1491600	1410900	2362200	9587800	8759000	41045000	2635700	4.32443	0.266599
Eukaryotic translation initiation factor 4H	Q9WUK2	Eif4h	27.341	1723500	10000	10000	10000	128780	525040	1014400	7452600	356830	4.32399	0.400477
Presequence protease, mitochondrial	Q8K411	Pitrm1	117.37	75390000	48673000	28769000	26788000	72819000	154330000	148700000	578680000	15181000	4.31894	0.229933
Ester hydrolase C11orf54 homolog	Q91V76		34.995	275960000	302610000	221480000	169640000	329830000	787910000	846600000	3107900000	153300000	4.3111	0.225661
S-methyl-5-thioadenosine phosphorylase	Q9CQ65	Mtap	31.062	70231000	45907000	34530000	49429000	87298000	163880000	168550000	648240000	9983200	4.30971	0.234063
Scaffold attachment factor B1	D3YXK2	Safb	105.1	3935600	10000	702040	10000	1293400	1816800	10222000	11696000	10000	4.30058	0.22768
Elongation factor 1-delta	P57776	Eef1d	31.293	14012000	9464800	10215000	7002300	12296000	33006000	30479000	136140000	5660800	4.27741	0.255796
D-dopachrome decarboxylase	O35215	Ddt	13.077	10000	3935300	10000	2785100	1032400	2156500	10000	25355000	7394900	4.26667	0.34349
Inositol oxygenase	Q9QXN5	Miox	33.163	59045000	59856000	59715000	37360000	90817000	187890000	199620000	607440000	63414000	4.2567	0.158097
Acyl-coenzyme A thioesterase 13;Acyl-coenzyme A thioesterase 13, N-terminally processed	Q9CQR4	Acot13	15.183	1708700	10000	3065400	1553300	1655100	5304900	6935500	17521000	2102000	4.2312	0.165818
RNA-binding protein 12	Q8R4X3	Rbm12	102.8	6047900	10000	1058600	716730	5952700	6873700	11390000	17052000	10000	4.21572	0.110802
Poly(rC)-binding protein 1	P60335	Pcbp1	37.497	82928000	69248000	60186000	49151000	89956000	212490000	151710000	903550000	18853000	4.21106	0.286309
Afadin	Q9QZQ1	Mllt4	206.5	4793100	592530	2505800	10000	1340700	2642200	11785000	25793000	10000	4.20895	0.291957
NADH dehydrogenase [ubiquinone] 1 alpha subcomplex assembly factor 3	Q9JKL4	Ndufaf3	20.733	10000	309330	10000	10000	10000	1744000	10000	10000	10000	4.20594	0.51707
Prolow-density lipoprotein receptor-related protein 1;Low-density lipoprotein receptor-related protein 1 85 kDa subunit;Low-density lipoprotein receptor-related protein 1 515 kDa subunit;Low-density lipoprotein receptor-related protein 1 intracellular domain	Q91ZX7	Lrp1	504.74	1304400	1156300	1805200	732420	4169500	3380700	1643100	17010000	10000	4.19554	0.283706
StAR-related lipid transfer protein 5	Q9EPQ7	Stard5	23.922	7119900	5816000	4197900	2802200	8159300	14985000	23306000	54625000	3381700	4.19169	0.167262
Hydroxymethylglutaryl-CoA lyase, mitochondrial	P38060	Hmgcl	34.238	75277000	73803000	37617000	34263000	40391000	138630000	172050000	762270000	43907000	4.18989	0.289044
Properdin	P11680	Cfp	50.327	1529700	10000	10000	10000	10000	10000	1776600	6354900	10000	4.18619	0.414741
NADH dehydrogenase [ubiquinone] 1 beta subcomplex subunit 9	Q9CQJ8	Ndufb9	21.984	8448000	12221000	9366700	3929800	10238000	24669000	25242000	115970000	1119900	4.17456	0.288083
Receptor-type tyrosine-protein phosphatase kappa	P35822	Ptprk	164.18	6525100	5028600	4226800	2988200	4924600	18843000	21974000	51514000	576750	4.17002	0.186943
ATP synthase F(0) complex subunit B1, mitochondrial	Q9CQQ7	Atp5f1	28.948	418290	2764800	10000	7258300	1333200	2733400	2451200	42782000	5128400	4.1662	0.397723
LETM1 and EF-hand domain-containing protein 1, mitochondrial	Q9Z2I0	Letm1	82.988	4179900	3731700	2673000	1293800	3515900	8748800	6964700	42177000	376470	4.16102	0.31264
Fatty acid-binding protein, brain	P51880	Fabp7	14.893	2014500	2083700	1867300	532840	2286000	4444200	6379000	18205000	2354400	4.14489	0.174205
Sorting nexin-12	O70493	Snx12	19.116	27993000	11948000	10844000	10105000	15752000	38948000	35724000	216570000	8468800	4.14469	0.31425
High mobility group protein B2	P30681	Hmgb2	24.162	18297000	21739000	32259000	10000	10000	52549000	52977000	267490000	10000	4.12736	0.351147
Isocitrate dehydrogenase [NAD] subunit gamma 1, mitochondrial	P70404	Idh3g	42.785	10000	1297500	1523100	1920300	1594500	2135000	2938200	17729000	10000	4.10982	0.351403
Prostaglandin E synthase 3	Q9R0Q7	Ptges3	18.721	21433000	17409000	9437500	13476000	16185000	45424000	58836000	194060000	2348700	4.10462	0.256863
Ubiquitin-like protein ISG15	Q64339	Isg15	17.897	949360	637610	1734900	779420	2600000	10000	9955500	8432500	10000	4.09783	0.226881
Quinone oxidoreductase-like protein 1	Q921W4	Cryzl1	38.725	7699500	3314500	6491700	6670600	10923000	9023400	30764000	67564000	5460500	4.09442	0.197991
Striatin-4	P58404	Strn4	81.644	10000	10000	823780	10000	10000	10000	10000	4328600	10000	4.09342	0.528408
Heterogeneous nuclear ribonucleoprotein U	Q8VEK3	Hnrnpu	87.917	4742700	6430300	3109600	5701900	10543000	10391000	16396000	59944000	4914300	4.0907	0.217812
NAD kinase 2, mitochondrial	Q8C5H8	Nadk2	50.858	18678000	13371000	24193000	16436000	18754000	57179000	70272000	205560000	19774000	4.0897	0.193199
Ribosome-binding protein 1	Q99PL5	Rrbp1	172.88	193950000	73218000	61908000	49731000	79132000	271240000	414700000	1163500000	4323900	4.08207	0.257389
DAZ-associated protein 1	Q9JII5	Dazap1	43.214	22641000	24170000	11062000	11388000	14106000	53017000	78723000	192940000	14611000	4.08192	0.19721
Histone deacetylase 2;Histone deacetylase 1	P70288;O09106	Hdac2;Hdac1	55.302	1407300	10000	10000	10000	10000	7268100	10000	10000	10000	4.06768	0.531363
Extracellular matrix protein 1	Q61508	Ecm1	62.832	2077700	1025000	741630	847360	3569600	2886200	5979000	11325000	10000	4.05309	0.142782
Malignant T-cell-amplified sequence 1	Q9DB27	Mcts1	20.555	13054000	6363800	2014600	2849400	3876400	5516300	41211000	68316000	3834200	4.04431	0.256946
Actin-related protein 2/3 complex subunit 1B	Q9WV32	Arpc1b	41.063	3804800	4171800	4338500	13119000	3884200	23560000	42889000	55831000	2355600	4.04244	0.154863
Septin-7	O55131	2020-09-07	50.549	75478000	39356000	42383000	60034000	70550000	124390000	219950000	675340000	4785500	4.03226	0.263879
2-aminoethanethiol dioxygenase	Q6PDY2	Ado	28.372	14569000	3238600	7627500	8900200	11610000	8907900	18659000	132710000	1049200	4.02935	0.385127
Polyribonucleotide nucleotidyltransferase 1, mitochondrial	Q8K1R3	Pnpt1	85.682	9015600	2500600	5061400	6323700	8503600	17117000	41912000	46208000	1293000	4.01841	0.135657
Arsenite methyltransferase	Q91WU5	As3mt	41.793	1726800	1646100	1655700	466830	6321800	880900	7179500	11866000	1280400	4.00749	0.119113
WW domain-binding protein 2	P97765	Wbp2	28.032	10000	10000	1797900	10000	1272000	10000	10000	5933900	1926800	4.00578	0.324903
Peptidyl-prolyl cis-trans isomerase A;Peptidyl-prolyl cis-trans isomerase A, N-terminally processed	P17742	Ppia	17.971	131400000	221720000	98721000	109480000	135090000	494390000	350360000	1696300000	132050000	4.00226	0.244744
14-3-3 protein eta	P68510	Ywhah	28.211	13160000	7583700	13432000	14475000	14953000	28955000	38275000	153180000	7641200	3.9959	0.268031
Inorganic pyrophosphatase	Q9D819	Ppa1	32.667	2648700	8193800	1793100	10000	2624600	16575000	19192000	20724000	3988400	3.99216	0.0813833
Serine/threonine-protein phosphatase CPPED1	Q8BFS6	Cpped1	35.247	1751200	2333100	1668000	1830500	3060800	6289000	5905800	21090000	1480300	3.99071	0.196098
Ran-specific GTPase-activating protein	P34022	Ranbp1	23.596	38654000	20157000	6237900	12488000	10422000	74515000	55858000	241540000	4236300	3.98851	0.278612
Heterogeneous nuclear ribonucleoprotein M	Q9D0E1	Hnrnpm	77.648	10599000	2245800	1993800	2027700	9478300	13735000	16045000	42417000	2401900	3.98794	0.15673
Nucleoside diphosphate kinase B	Q01768	Nme2	17.363	90995000	98566000	49465000	34446000	73522000	215760000	232660000	790220000	49432000	3.98313	0.224836
Ferritin light chain 1	P29391	Ftl1	20.802	4376900	23764000	815080	12035000	17389000	48188000	8651100	104480000	24663000	3.96909	0.17315
Cytospin-B	Q5SXY1	Specc1	118.1	8478100	3058800	634690	243120	1377100	14863000	12786000	32552000	10000	3.96872	0.220695
D-beta-hydroxybutyrate dehydrogenase, mitochondrial	Q80XN0	Bdh1	38.299	10000	748340	746530	7379700	1577400	2473600	10000	36261000	3685800	3.96263	0.43567
Heterogeneous nuclear ribonucleoprotein H2	P70333	Hnrnph2	49.279	3032400	499380	2796800	10000	2394700	782370	791660	26581000	846700	3.96258	0.445338
Eukaryotic translation initiation factor 5A-1	P63242	Eif5a	16.832	181650000	139870000	105500000	93689000	122060000	403250000	516610000	1462700000	73883000	3.96153	0.21834
ADP/ATP translocase 2;ADP/ATP translocase 2, N-terminally processed	P51881	Slc25a5	32.931	20490000	9062100	27837000	120440000	53726000	29760000	94863000	617090000	83058000	3.9521	0.33856
Integrin beta-1	P09055	Itgb1	88.231	10000	3278800	5491200	1592400	2069300	8593200	10000	37486000	2998400	3.94562	0.369189
Secernin-3	Q3TMH2	Scrn3	47.661	8142500	8320000	9640700	3964900	11451000	18551000	17495000	97167000	3408600	3.93966	0.29265
Kininogen-1;Kininogen-1 heavy chain;Bradykinin;Kininogen-1 light chain	O08677	Kng1	73.101	45881000	61425000	65804000	28147000	85503000	152120000	178060000	559250000	14421000	3.9327	0.212764
Galactose-1-phosphate uridylyltransferase	Q03249	Galt	43.232	3401300	3894600	5305500	2067400	6770100	7677800	19384000	37810000	10000	3.90772	0.201173
Aldose reductase	P45376	Akr1b1	35.732	19273000	8048000	11159000	14165000	28280000	32935000	34091000	146520000	15198000	3.90577	0.204143
Cytidine deaminase	P56389	Cda	16.131	94179000	99339000	74194000	50288000	76685000	142860000	243520000	1028700000	59900000	3.90356	0.301882
Glucosidase 2 subunit beta	O08795	Prkcsh	58.792	5323800	11909000	5268200	2164600	6428800	25123000	15580000	67901000	4951600	3.89155	0.219641
28S ribosomal protein S28, mitochondrial	Q9CY16	Mrps28	20.52	2390700	1223900	10000	10000	760460	1628200	3600300	9253600	2425100	3.88877	0.183404
UDP-glucuronosyltransferase 3A2	Q8JZZ0	Ugt3a2	59.672	10000	10000	10000	6003500	10000	10000	10000	29286000	10000	3.88842	0.540275
Growth arrest-specific protein 2	P11862	Gas2	34.9	38523000	17563000	26873000	11630000	28158000	69243000	90299000	267300000	4649000	3.88755	0.236989
G-rich sequence factor 1	Q8C5Q4	Grsf1	53.076	13732000	4547500	8281500	494340	7507500	20396000	27490000	71635000	3985800	3.87396	0.206817
Insulin-like growth factor-binding protein 7	Q61581	Igfbp7	28.969	3817700	10000	1108600	405590	10000	496470	3982000	19534000	1760300	3.86122	0.395024
Exosome complex component RRP4	Q8VBV3	Exosc2	32.631	12747000	3186000	2872600	3444700	6538800	9106800	20620000	70421000	630630	3.85855	0.309468
Ig kappa chain V-VI region NQ2-6.1	P04945		11.713	39809000	16440000	26177000	13963000	22452000	91182000	80648000	252980000	17442000	3.8569	0.200123
Exosome complex component RRP41	Q921I9	Exosc4	26.249	7678100	5243900	3051300	3180200	4704400	21780000	27528000	36296000	2027800	3.85668	0.112594
Glycine N-acyltransferase-like protein Keg1	Q9DCY0	Keg1	33.723	2535600	5127100	6988800	22981000	7244000	14999000	10425000	138680000	9960400	3.85429	0.390627
V-type proton ATPase subunit E 1	P50518	Atp6v1e1	26.157	5833200	10521000	8764100	9264400	7612800	28279000	9650000	111930000	8077100	3.85191	0.31763
Sulfotransferase 1 family member D1	Q3UZZ6	Sult1d1	35.083	10000	1041300	1654500	3047700	1584300	3347900	1951700	18341000	2363700	3.83608	0.305806
Cadherin-16	O88338	Cdh16	89.859	14645000	57863000	50321000	38845000	37118000	66223000	51950000	588070000	26826000	3.81106	0.388354
Fatty acid-binding protein, adipocyte	P04117	Fabp4	14.65	96194000	82560000	113430000	46177000	84678000	192790000	260340000	970000000	103190000	3.80894	0.245662
2-amino-3-carboxymuconate-6-semialdehyde decarboxylase	Q8R519	Acmsd	38.027	10819000	8200500	11548000	14343000	13511000	42510000	29037000	122390000	6321400	3.80792	0.225011
Paraspeckle component 1	Q8R326	Pspc1	58.758	10000	319550	361530	373620	603310	1654900	10000	2437200	351130	3.79941	0.191931
COP9 signalosome complex subunit 3	O88543	Cops3	47.832	1245800	3113900	6018400	1611200	4502000	7603000	14271000	29819000	710790	3.79711	0.196977
Ig alpha chain C region	P01878		36.875	10000	10000	10000	2345900	10000	10000	6796500	4444600	10000	3.79514	0.359666
14 kDa phosphohistidine phosphatase	Q9DAK9	Phpt1	13.996	11237000	17219000	6564400	7789100	12962000	21712000	31538000	126160000	10552000	3.79213	0.265712
Calpain small subunit 1	O88456	Capns1	28.463	2543200	5495800	4170600	4211200	4763300	13170000	10879000	45581000	3275700	3.78393	0.234508
Threonine synthase-like 2	Q80W22	Thnsl2	54.187	4641400	6227700	3484000	6033000	8495000	9903900	11065000	65671000	1211100	3.78085	0.322266
Pyridoxal kinase	Q8K183	Pdxk	35.015	134310000	163730000	140140000	105450000	212670000	430780000	409030000	1474100000	37093000	3.77267	0.227036
Fumarylacetoacetate hydrolase domain-containing protein 2A	Q3TC72	Fahd2	34.69	21866000	16255000	22298000	19962000	23526000	76695000	56008000	202180000	20318000	3.76932	0.184193
Cystathionine beta-synthase	Q91WT9	Cbs	61.543	465570000	365500000	371530000	224110000	507380000	1041600000	1049200000	4063600000	60214000	3.76923	0.256724
Complement factor B;Complement factor B Ba fragment;Complement factor B Bb fragment	P04186	Cfb	85.004	637630	2213600	2206300	473900	1391300	2388500	1886800	20023000	323850	3.76227	0.397562
Succinyl-CoA ligase [ADP-forming] subunit beta, mitochondrial	Q9Z2I9	Sucla2	50.113	10000	10000	989560	12791000	1894300	10000	1438900	57907000	3643400	3.7618	0.488823
Arf-GAP with GTPase, ANK repeat and PH domain-containing protein 3	Q8VHH5	Agap3	97.964	2525600	2303900	913720	10000	1961100	3857800	5641000	15580000	10000	3.76136	0.243347
Putative adenosylhomocysteinase 2	Q80SW1	Ahcyl1	58.951	12032000	11640000	8575400	9096800	6811000	21827000	40456000	120280000	4152800	3.7447	0.280702
Isoamyl acetate-hydrolyzing esterase 1 homolog	Q9DB29	Iah1	27.974	173040000	126680000	107790000	90492000	167840000	337870000	435280000	1368500000	20909000	3.7436	0.244174
Heterogeneous nuclear ribonucleoprotein U-like protein 2	Q00PI9	Hnrnpul2	84.939	10000	10000	10000	1361300	10000	10000	1505000	4958700	10000	3.73389	0.427056
Eukaryotic translation initiation factor 3 subunit G	Q9Z1D1	Eif3g	35.638	2338800	1766900	994050	1353600	1444700	2116400	3166400	22159000	1188300	3.72827	0.370484
Osteoclast-stimulating factor 1	Q62422	Ostf1	23.782	25586000	12562000	20396000	8657000	33009000	26422000	65870000	181410000	5492200	3.71665	0.241
Collagen alpha-1(XVIII) chain;Endostatin	P39061	Col18a1	182.17	1369900	1498800	1282800	1416100	1680300	4596400	3471500	12628000	3478900	3.71508	0.126534
Peroxisomal coenzyme A diphosphatase NUDT7	Q99P30	Nudt7	26.856	571110	10000	741100	10000	10000	965720	1254300	3940400	10000	3.71138	0.314905
Myristoylated alanine-rich C-kinase substrate	P26645	Marcks	29.661	10000	161950	14748000	10000	10000	10000	269460	68649000	10000	3.6945	0.546701
Glycerol kinase	Q64516	Gk	61.227	10000	2440100	10000	5781700	1996400	10000	2752600	31774000	1511400	3.69282	0.452341
NADH-ubiquinone oxidoreductase 75 kDa subunit, mitochondrial	Q91VD9	Ndufs1	79.776	164710000	203780000	190640000	130420000	174380000	353750000	399730000	2116200000	131830000	3.68459	0.311227
Malonyl-CoA-acyl carrier protein transacylase, mitochondrial	Q8R3F5	Mcat	41.928	6982900	5037700	5610700	3931000	13138000	17222000	22533000	44951000	1381100	3.68143	0.119702
Hypoxanthine-guanine phosphoribosyltransferase	P00493	Hprt1	24.57	65390000	54794000	35654000	24160000	60554000	161370000	158580000	439400000	6213000	3.67167	0.200354
Alpha-actinin-1	Q7TPR4	Actn1	103.07	49010000	18757000	38480000	13076000	38448000	35863000	103670000	360060000	9408600	3.67037	0.314672
Serine protease HTRA2, mitochondrial	Q9JIY5	Htra2	49.348	6565100	10000	5172300	2221600	2823200	10833000	15071000	33793000	1410700	3.6613	0.20989
Ubiquitin-conjugating enzyme E2 N	P61089	Ube2n	17.138	17240000	13069000	13724000	11129000	17993000	26187000	33851000	169400000	4388000	3.65206	0.320542
Protein farnesyltransferase subunit beta	Q8K2I1	Fntb	48.819	3352900	938700	3801600	1514700	3416200	6076300	16603000	17464000	288310	3.65098	0.156651
Drebrin-like protein	Q62418	Dbnl	48.699	12990000	9128600	10059000	7234500	9700800	31756000	32485000	100350000	5500600	3.64949	0.218813
Growth factor receptor-bound protein 2	Q60631	Grb2	25.238	8302300	12154000	2153100	2607900	5827700	23859000	21413000	62810000	909700	3.64256	0.225164
Cytosolic 10-formyltetrahydrofolate dehydrogenase	Q8R0Y6	Aldh1l1	98.708	2326600000	1246800000	1083300000	1019800000	1193000000	3474400000	3978300000	16921000000	256600000	3.63933	0.311545
mRNA export factor	Q8C570	Rae1	40.965	1279900	10000	10000	10000	10000	5294100	10000	10000	631510	3.63729	0.496345
Ig lambda-3 chain C region;Ig lambda-2 chain C region	P01845;P01844	Iglc3;Iglc2	11.371	1486800	761780	1912200	2793300	2345700	7647200	4078400	16449000	1056900	3.63265	0.190405
Myosin light chain kinase, smooth muscle;Myosin light chain kinase, smooth muscle, deglutamylated form	Q6PDN3	Mylk	212.92	5265000	6500400	4279900	2650800	5646200	13998000	13069000	46234000	5854800	3.62865	0.194387
Kinesin-like protein KIF21A	Q9QXL2	Kif21a	186.53	1057800	558120	10000	10000	853170	10000	3025400	3494300	10000	3.61527	0.26134
Glyoxalase domain-containing protein 4	Q9CPV4	Glod4	33.316	4527600	2960800	5033000	10000	1223900	8630900	4499900	38574000	3697000	3.61496	0.334476
ADP-ribosylation factor-like protein 3	Q9WUL7	Arl3	20.486	10622000	5742900	3394100	4824700	15103000	14195000	30625000	47773000	3386800	3.61484	0.112794
14-3-3 protein epsilon	P62259	Ywhae	29.174	1144000000	1149100000	1221200000	612610000	1279500000	2695900000	3316000000	10697000000	626480000	3.60849	0.231552
Proteasome subunit alpha type-1	Q9R1P4	Psma1	29.546	7737600	25403000	20522000	14167000	4980100	74552000	21196000	169680000	35029000	3.6024	0.230547
Sodium/potassium-transporting ATPase subunit alpha-1	Q8VDN2	Atp1a1	112.98	13059000	53373000	53310000	144000000	52853000	55383000	86353000	929260000	61635000	3.59589	0.415589
Ig lambda-1 chain C region	P01843		11.575	9178500	8828500	11501000	9751900	29604000	15085000	21726000	96876000	13095000	3.59422	0.195091
Golgi reassembly-stacking protein 2	Q99JX3	Gorasp2	47.038	5838400	4675700	4640800	3389200	7224400	11233000	14512000	48293000	2031500	3.59333	0.236389
Vinculin	Q64727	Vcl	116.72	117010000	67107000	82937000	35704000	98013000	206760000	237300000	758210000	56782000	3.58587	0.215817
Prostaglandin reductase 2	Q8VDQ1	Ptgr2	38.015	2568900	1741900	1767700	3384600	2775600	7138100	7495800	21913000	3080100	3.58467	0.168579
Prelamin-A/C;Lamin-A/C	P48678	Lmna	74.237	16836000	4228700	4648200	1602100	10405000	15536000	52779000	39807000	3748100	3.58119	0.153143
Calcyclin-binding protein	Q9CXW3	Cacybp	26.51	6588700	455760	10000	5392700	5188000	12516000	15811000	22062000	10000	3.57267	0.128771
Beta-ureidopropionase	Q8VC97	Upb1	43.937	3563700	4187700	8085600	1302500	4634800	12076000	25850000	33473000	10000	3.54941	0.17691
Profilin-1	P62962;CON__P02584	Pfn1	14.957	37593000	32259000	17280000	15810000	22104000	50942000	87606000	248660000	46358000	3.54118	0.201993
Protein phosphatase 1H	Q3UYC0	Ppm1h	56.379	16541000	8652900	10551000	6270700	7313700	26885000	44932000	106080000	691950	3.53969	0.254775
DnaJ homolog subfamily B member 11	Q99KV1	Dnajb11	40.555	33629000	12864000	20154000	15156000	23664000	35018000	73140000	226590000	2691000	3.53144	0.295815
Septin-2	P42208	2020-09-02	41.525	56891000	40365000	50773000	34900000	61332000	114620000	167640000	446310000	16909000	3.52841	0.219883
Acyl-protein thioesterase 1	P97823	Lypla1	24.687	989170	475140	1695000	403970	1399800	623840	5545200	6182500	1918700	3.51812	0.132166
Heat shock 70 kDa protein 4	Q61316	Hspa4	94.132	105810000	91736000	68491000	53168000	101110000	205940000	272590000	761690000	60667000	3.51372	0.20422
D-amino-acid oxidase	P18894	Dao	38.661	1266200	8465800	2462000	2480300	3623100	3964000	5009900	50751000	1071500	3.51196	0.423929
Aflatoxin B1 aldehyde reductase member 2	Q8CG76	Akr7a2	40.612	26510000	38173000	34574000	30404000	38369000	87324000	84730000	341260000	16605000	3.5063	0.26044
2-oxoglutarate dehydrogenase, mitochondrial	Q60597	Ogdh	116.45	396620000	359250000	287150000	273490000	408620000	886380000	939180000	3303300000	228580000	3.50385	0.231673
Dipeptidyl peptidase 4;Dipeptidyl peptidase 4 membrane form;Dipeptidyl peptidase 4 soluble form	P28843	Dpp4	87.436	2162100	3633200	7800400	10325000	6248500	25124000	15105000	52828000	5435100	3.50293	0.179493
Agmatinase, mitochondrial	A2AS89	Agmat	38.255	2429100	10000	287030	10000	214860	1407100	2687500	7330000	322260	3.49741	0.313953
Interferon-induced 35 kDa protein homolog	Q9D8C4	Ifi35	31.875	298690	271210	201140	161380	199960	502030	607610	2504100	241980	3.4797	0.275348
Transitional endoplasmic reticulum ATPase	Q01853	Vcp	89.321	661150000	419840000	403980000	476510000	410010000	1164900000	1308000000	5312500000	331820000	3.47788	0.28408
GMP reductase 1	Q9DCZ1	Gmpr	37.482	186800000	94383000	143660000	141840000	145660000	362530000	499160000	1393400000	54024000	3.46546	0.238949
Hepatoma-derived growth factor	P51859	Hdgf	26.268	10699000	1379900	1603000	1337200	7873400	1797800	13182000	42185000	10000	3.46483	0.333798
Deoxynucleoside triphosphate triphosphohydrolase SAMHD1	Q60710	Samhd1	75.892	71230000	46503000	49773000	38989000	62485000	114810000	250540000	435640000	27054000	3.45007	0.180256
Elongation factor 2	P58252	Eef2	95.313	93379000	90067000	97761000	103520000	98556000	228170000	267540000	1022800000	41565000	3.44895	0.280509
Mitotic checkpoint protein BUB3	Q9WVA3	Bub3	36.954	3730300	4469700	4222600	1274400	3663100	10026000	16062000	27257000	2040700	3.44886	0.153987
PDZ domain-containing protein GIPC2	Q9Z2H7	Gipc2	34.118	10000	1058500	10000	10000	10000	10000	1085400	3110200	475430	3.4477	0.369408
Actin, cytoplasmic 2;Actin, cytoplasmic 2, N-terminally processed	P63260	Actg1	41.792	29188000	19887000	21982000	19469000	25836000	46242000	62385000	230580000	24935000	3.44633	0.248745
Dipeptidase 1	P31428	Dpep1	45.722	10000	8521600	10043000	7091500	9926000	35252000	10000	43283000	22049000	3.44486	0.131976
Density-regulated protein	Q9CQJ6	Denr	22.166	8570900	10000	10000	10000	2692100	1996100	13372000	18895000	10000	3.43826	0.29161
Serpin B8	O08800	Serpinb8	42.15	4133100	2174700	6290700	5874100	7331100	16714000	19779000	34301000	1053600	3.42902	0.128398
Phosphate carrier protein, mitochondrial	Q8VEM8	Slc25a3	39.632	9922800	3971700	9130300	26226000	10718000	914350	17071000	161120000	20732000	3.42013	0.412651
Elongation factor 1-gamma	Q9D8N0	Eef1g	50.06	10000	1377900	935510	3221400	2108900	10000	1831500	18420000	1332000	3.41976	0.423201
S-formylglutathione hydrolase	Q9R0P3	Esd	31.319	55884000	34242000	26665000	35968000	49949000	54522000	80967000	420790000	46240000	3.41698	0.301546
Carboxymethylenebutenolidase homolog	Q8R1G2	Cmbl	27.902	40672000	44562000	34014000	29879000	33426000	100640000	109570000	374190000	19096000	3.4168	0.25623
Proteasome subunit beta type-4	P99026	Psmb4	29.116	10068000	12939000	7231500	4508600	7455600	30672000	14489000	85693000	10070000	3.41622	0.246592
Dihydropyrimidinase-related protein 2	O08553	Dpysl2	62.277	386970000	316220000	262690000	257040000	362710000	832320000	961090000	2926900000	131840000	3.41142	0.230579
Glucosamine-6-phosphate isomerase 1	O88958	Gnpda1	32.549	4806400	12184000	2750700	10821000	6640900	27560000	14088000	74016000	7861700	3.40727	0.241623
Proline synthase co-transcribed bacterial homolog protein	Q9Z2Y8	Prosc	30.048	984470	4812500	5505000	5335800	1548400	26102000	5511100	28192000	9411100	3.4026	0.154439
Potassium-transporting ATPase alpha chain 2	Q9Z1W8	Atp12a	114.73	10000	5438600	4514600	10000	10000	10000	4951800	31995000	5259800	3.38721	0.418039
Glycine N-acyltransferase	Q91XE0	Glyat	34.098	10000	10000	595230	15890000	5625400	4036100	5069200	48064000	7078000	3.38669	0.369739
Alpha-2-macroglobulin;Alpha-2-macroglobulin 165 kDa subunit;Alpha-2-macroglobulin 35 kDa subunit	Q61838	A2m	165.85	113210000	79675000	92331000	75711000	142180000	195580000	345020000	776410000	66812000	3.38241	0.177543
Leukotriene A-4 hydrolase	P24527	Lta4h	69.05	7997700	5759200	9765700	3372600	6773000	7863000	23635000	72604000	2796100	3.38116	0.313681
Ig mu chain C region	P01872	Ighm	49.971	1558500000	1998000000	1826600000	2846400000	2491600000	3197200000	4011900000	22052000000	3022500000	3.38054	0.291712
UPF0585 protein C16orf13 homolog	Q9DCS2		22.687	40574000	22823000	26487000	8755400	23702000	46247000	82946000	255670000	8151400	3.37972	0.289496
Heat shock protein HSP 90-beta	P11499	Hsp90ab1	83.28	3507400	5203000	13465000	13202000	13047000	1108500	10407000	113610000	11272000	3.37943	0.408885
Inositol monophosphatase 1	O55023	Impa1	30.436	116140000	101530000	70128000	56826000	109760000	252850000	279520000	781180000	29925000	3.3735	0.212156
Transcription elongation factor A protein 1	P10711	Tcea1	33.88	24157000	16443000	6791400	5548000	24105000	48693000	47917000	97439000	4616400	3.36642	0.12632
Protein mono-ADP-ribosyltransferase PARP3	Q3ULW8	Parp3	59.948	10000	1903600	10000	10000	10000	10000	393180	1414500	6308900	3.3664	0.447263
Succinyl-CoA ligase [GDP-forming] subunit beta, mitochondrial	Q9Z2I8	Suclg2	46.839	10000	5943500	3482000	8330100	2479800	7810400	4517600	51872000	8006700	3.3632	0.357239
Methionine-R-sulfoxide reductase B2, mitochondrial	Q78J03	Msrb2	19.157	14766000	3518400	2359000	6029800	9332300	10484000	14007000	71480000	6701700	3.35933	0.304239
2-hydroxyacyl-CoA lyase 1	Q9QXE0	Hacl1	63.66	87862000	27152000	42253000	35146000	49511000	106490000	154420000	491370000	5634700	3.35705	0.287529
Stromal cell-derived factor 2-like protein 1	Q9ESP1	Sdf2l1	23.648	2716800	1330000	4262600	1831400	2837600	5425500	3391000	30865000	10000	3.35509	0.384618
Ferritin heavy chain;Ferritin heavy chain, N-terminally processed	P09528	Fth1	21.066	9764800	25835000	4791300	4713700	10141000	29916000	18282000	113430000	17389000	3.355	0.269923
Exosome complex exonuclease RRP42	Q9D0M0	Exosc7	31.825	11915000	12468000	11114000	5902400	13175000	34047000	24772000	100250000	1111700	3.34992	0.256016
Calcium-binding mitochondrial carrier protein Aralar2	Q9QXX4	Slc25a13	74.466	10000	10000	10000	6184000	10000	10000	10000	25906000	10000	3.34033	0.565384
Glutathione S-transferase P 1;Glutathione S-transferase P 2	P19157;P46425	Gstp1;Gstp2	23.609	444950000	325130000	293210000	238660000	476150000	882410000	1067600000	2908300000	101520000	3.34021	0.209507
Mitogen-activated protein kinase 1	P63085	Mapk1	41.275	10000	10000	10000	2311000	1657700	10000	2326000	3688000	2057400	3.32818	0.149089
Ig kappa chain V-V region MOPC 41	P01639	Gm5571	14.311	2025100	2259400	10000	3360000	2663900	3554800	4505000	21086000	10000	3.32559	0.335407
Disks large homolog 1	Q811D0	Dlg1	100.12	21230000	10783000	19338000	7875800	14485000	32247000	44001000	151740000	3388100	3.32094	0.29371
Proteasome subunit alpha type-7	Q9Z2U0	Psma7	27.855	18024000	22693000	16586000	28692000	21477000	92739000	41899000	174030000	26049000	3.31363	0.170505
Na(+)/H(+) exchange regulatory cofactor NHE-RF2	Q9JHL1	Slc9a3r2	37.402	17392000	7878700	11678000	5007200	11395000	7785500	27699000	122060000	4816400	3.31311	0.368838
Proteasome subunit beta type-3	Q9R1P1	Psmb3	22.965	9285800	13540000	12434000	12819000	9967000	36683000	29068000	111710000	11650000	3.31253	0.231115
Tripeptidyl-peptidase 1	O89023	Tpp1	61.341	10000	10000	2216800	10000	10000	10000	10000	9255900	10000	3.30992	0.565583
Nucleoside diphosphate kinase 3	Q9WV85	Nme3	19.099	10094000	8278000	3619200	10830000	7286300	34981000	30513000	58561000	4246100	3.30487	0.140106
Mannose-binding protein A	P39039	Mbl1	25.396	15623000	11835000	5169800	5978900	7687400	10474000	39846000	90706000	10136000	3.29164	0.262024
Cofilin-1	P18760	Cfl1	18.559	423610000	330140000	354530000	198550000	476620000	980410000	1204600000	2606000000	106860000	3.29009	0.168457
Serine/threonine-protein phosphatase 5	Q60676	Ppp5c	56.876	31656000	19739000	11963000	11934000	23170000	55035000	54199000	172940000	3644300	3.28309	0.242003
F-actin-capping protein subunit alpha-1	P47753	Capza1	32.939	1229200	1779800	3179700	1480800	1433800	2885200	3414000	22995000	614020	3.26926	0.393941
Aldehyde dehydrogenase family 8 member A1	Q8BH00	Aldh8a1	53.663	3583600	7531300	3827400	11715000	7675900	9545100	14412000	66283000	10985000	3.26818	0.275776
V-type proton ATPase subunit G 1	Q9CR51	Atp6v1g1	13.724	5259900	2381900	1598700	3060700	1580300	8761300	8799300	29606000	1500800	3.26782	0.274318
Polyadenylate-binding protein 1	P29341	Pabpc1	70.67	117180000	66810000	110820000	43910000	106430000	228450000	260330000	757100000	31042000	3.26725	0.226684
Serine/threonine-protein phosphatase PP1-gamma catalytic subunit	P63087	Ppp1cc	36.983	1158200	4280700	10000	903110	1491500	2675800	7368900	8844800	5524400	3.26264	0.0816052
Bifunctional epoxide hydrolase 2;Cytosolic epoxide hydrolase 2;Lipid-phosphate phosphatase	P34914	Ephx2	62.515	33762000	32302000	37931000	43932000	25663000	57951000	62093000	433600000	23886000	3.26211	0.379531
Cathepsin S	O70370	Ctss	38.474	10000	689990	991930	10000	784230	1603600	10000	3784700	757190	3.26207	0.250671
Cytochrome b-c1 complex subunit Rieske, mitochondrial;Cytochrome b-c1 complex subunit 11	Q9CR68	Uqcrfs1	29.367	135750000	50827000	24364000	44644000	55346000	175710000	137570000	652100000	20862000	3.26025	0.308281
Glia maturation factor beta	Q9CQI3	Gmfb	16.723	48002000	16910000	30567000	19558000	33211000	75146000	53562000	294020000	12670000	3.25884	0.302098
Coiled-coil domain-containing protein 129	Q14B48	Ccdc129	115.6	10750000	9934200	8479500	10000	12001000	21024000	20177000	60034000	5565800	3.25778	0.177715
Enoyl-CoA delta isomerase 2, mitochondrial	Q9WUR2	Eci2	43.267	10000	10000	10000	1136500	10000	10000	10000	4698100	10000	3.24945	0.566801
Serine/threonine-protein phosphatase PP1-beta catalytic subunit	P62141	Ppp1cb	37.186	24449000	19229000	19077000	17461000	17771000	63395000	54245000	162420000	27907000	3.24861	0.166146
Arf-GAP with GTPase, ANK repeat and PH domain-containing protein 1	Q8BXK8	Agap1	94.41	6507900	5677600	8611500	5927400	14177000	19816000	22690000	51725000	10000	3.24551	0.162692
Peptidyl-prolyl cis-trans isomerase D	Q9CR16	Ppid	40.742	11545000	872810	9805700	3842100	6191000	9663700	29819000	55927000	4030900	3.24202	0.239425
ADP-ribosylation factor 3;ADP-ribosylation factor 1;ADP-ribosylation factor 2	P61205;P84078;Q8BSL7	Arf3;Arf1;Arf2	20.601	10000	6309100	1932100	2877100	2297200	7212600	4170800	28580000	2734900	3.23467	0.315706
Beta-2-glycoprotein 1	Q01339	Apoh	38.618	37517000	18949000	13502000	1846200	19272000	44621000	69493000	152960000	3381700	3.22753	0.231214
Actin-related protein 2/3 complex subunit 2	Q9CVB6	Arpc2	34.357	148510000	76203000	71189000	64935000	80123000	191690000	302880000	843500000	37224000	3.22676	0.265558
Cofilin-2	P45591	Cfl2	18.709	11470000	15242000	11423000	6978600	14367000	32589000	34180000	93511000	7306400	3.22658	0.189566
Retinol-binding protein 4	Q00724	Rbp4	23.206	4010400	8262200	4347000	1678800	3924500	12151000	10146000	44780000	2720900	3.22312	0.287451
BAG family molecular chaperone regulator 1	Q60739	Bag1	39.74	6239000	2541300	2688900	799800	5265700	17398000	14605000	11468000	643050	3.21981	0.101868
Serine/threonine-protein phosphatase 6 catalytic subunit;Serine/threonine-protein phosphatase 6 catalytic subunit, N-terminally processed	Q9CQR6	Ppp6c	35.159	3155200	5171400	5294000	3900600	3464000	10820000	12204000	35888000	7892300	3.20838	0.176413
Selenoprotein P	P70274	Sepp1	42.705	2374400	2089100	1298500	1829400	1991500	3567100	3621500	18929000	2262200	3.2006	0.292422
Protein-glutamine gamma-glutamyltransferase 2	P21981	Tgm2	77.06	9055300	9383900	8537900	2426000	5635500	15293000	24042000	63766000	8834600	3.19888	0.221431
Heterogeneous nuclear ribonucleoprotein Q	Q7TMK9	Syncrip	69.632	124660000	52701000	57628000	60631000	99443000	156820000	264910000	646300000	13798000	3.19673	0.238509
Protein disulfide-isomerase A3	P27773	Pdia3	56.678	215350000	197720000	194150000	201420000	171970000	418140000	444680000	2010800000	184220000	3.1953	0.295139
Ig kappa chain C region	P01837		11.934	164360000	246640000	121650000	433770000	478300000	395530000	371220000	2505500000	108330000	3.19437	0.324344
Annexin A2	P07356	Anxa2	38.676	9984700	21855000	15992000	22300000	20141000	27206000	27999000	123760000	80491000	3.18939	0.138277
Aspartoacylase	Q8R3P0	Aspa	35.344	103580000	146500000	113670000	112580000	158990000	385680000	346150000	968960000	38930000	3.1889	0.194818
Adapter molecule crk	Q64010	Crk	33.814	19551000	7204100	14690000	13130000	23261000	34360000	25645000	125000000	8937100	3.18392	0.248717
Selenide, water dikinase 1	Q8BH69	Sephs1	42.906	38454000	24126000	47470000	33924000	44517000	75653000	105860000	323350000	23157000	3.18134	0.24205
Methylmalonyl-CoA mutase, mitochondrial	P16332	Mut	82.843	8377200	16623000	15067000	21609000	16838000	50510000	42791000	124210000	10511000	3.17607	0.189714
Serine-threonine kinase receptor-associated protein	Q9Z1Z2	Strap	38.442	35087000	27618000	39882000	26183000	37946000	99650000	83976000	265920000	22256000	3.16687	0.199882
Glutaryl-CoA dehydrogenase, mitochondrial	Q60759	Gcdh	48.605	1640900	4534100	6916100	11420000	1414100	8801000	11825000	53341000	21632000	3.16634	0.244911
von Willebrand factor A domain-containing protein 5A	Q99KC8	Vwa5a	87.142	52759000	25315000	23707000	22580000	34424000	80104000	116240000	250560000	10588000	3.16444	0.205914
Serine/threonine-protein phosphatase 2A catalytic subunit alpha isoform	P63330	Ppp2ca	35.608	9261600	8481400	11647000	12346000	9104900	33942000	26836000	90992000	4144200	3.1631	0.240428
Serine/threonine-protein phosphatase 2A 55 kDa regulatory subunit B alpha isoform	Q6P1F6	Ppp2r2a	51.691	43943000	34495000	38205000	25858000	41107000	81888000	101450000	320990000	16744000	3.15607	0.252307
Inorganic pyrophosphatase 2, mitochondrial	Q91VM9	Ppa2	38.114	617340000	503580000	383180000	318940000	552790000	1263200000	1327700000	3940100000	96795000	3.15104	0.236942
COP9 signalosome complex subunit 5	O35864	Cops5	37.548	9887400	7266400	6228000	2314400	7573500	16579000	17050000	58608000	1078300	3.14097	0.270182
Dihydropyrimidinase	Q9EQF5	Dpys	56.724	38876000	19500000	20631000	25338000	39563000	52669000	87430000	223920000	6067500	3.14073	0.235726
Adaptin ear-binding coat-associated protein 2	Q9D1J1	Necap2	28.598	1539500	1781700	1437000	1673200	4290400	9591500	5247000	6029800	10000	3.13073	0.0912194
ADP-ribose pyrophosphatase, mitochondrial	Q8BVU5	Nudt9	38.604	10000	748160	692820	10000	1044400	10000	10000	4640300	10000	3.12924	0.476078
Alpha-centractin;Beta-centractin	P61164;Q8R5C5	Actr1a;Actr1b	42.613	10000	805870	1178800	997430	10000	1551000	583960	9539400	10000	3.12673	0.469023
Copper chaperone for superoxide dismutase	Q9WU84	Ccs	28.911	12030000	11632000	12539000	7941400	31309000	31773000	35388000	70086000	3868300	3.12487	0.0913911
NADH dehydrogenase [ubiquinone] flavoprotein 2, mitochondrial	Q9D6J6	Ndufv2	27.285	132280000	65927000	62243000	61015000	72977000	231840000	203810000	706970000	35113000	3.11253	0.255519
14-3-3 protein beta/alpha;14-3-3 protein beta/alpha, N-terminally processed	Q9CQV8	Ywhab	28.086	36887000	45589000	37358000	40341000	38881000	66029000	84605000	406510000	26906000	3.11125	0.329942
4-hydroxyphenylpyruvate dioxygenase	P49429	Hpd	45.054	5698700	5888000	4680100	3934700	13563000	13001000	5616800	40660000	5631700	3.10759	0.190843
Nucleoporin SEH1	Q8R2U0	Seh1l	39.774	6547900	6518800	3663600	2524200	6409900	10113000	15178000	41855000	1106700	3.10214	0.252522
Caspase-3;Caspase-3 subunit p17;Caspase-3 subunit p12	P70677	Casp3	31.474	6774200	5218200	3630100	3261000	6996700	14194000	12403000	37679000	1738000	3.0931	0.202615
Glyceraldehyde-3-phosphate dehydrogenase	P16858	Gapdh	35.81	38911000	73347000	64252000	145150000	85240000	118890000	121010000	853220000	64391000	3.09084	0.363464
Kynurenine--oxoglutarate transaminase 1	Q8BTY1	Ccbl1	47.563	49018000	32426000	42216000	18775000	44280000	100330000	76777000	324500000	3891300	3.08788	0.282008
Ubiquitin-conjugating enzyme E2 G1;Ubiquitin-conjugating enzyme E2 G1, N-terminally processed	P62254	Ube2g1	19.509	1712000	1095100	938190	1243500	1240900	2187900	2015000	13124000	651630	3.08202	0.360344
Gelsolin	P13020	Gsn	85.941	157660000	122110000	120180000	141100000	159630000	320570000	424750000	1080200000	97423000	3.07931	0.201252
Regulator of microtubule dynamics protein 1	Q9DCV4	Rmdn1	35	10182000	679540	738060	7972300	5660900	13710000	10360000	36669000	8837600	3.07533	0.171272
Tubulin alpha-1C chain;Tubulin alpha-1A chain;Tubulin alpha-3 chain;Tubulin alpha-8 chain	P68373;P68369;P05214;Q9JJZ2	Tuba1c;Tuba1a;Tuba3a;Tuba8	49.909	3872200	2551500	7580200	41616000	9961600	5800400	18803000	167170000	12004000	3.07428	0.45274
Heterogeneous nuclear ribonucleoprotein L	Q8R081	Hnrnpl	63.963	37529000	29191000	47596000	27385000	35268000	70431000	103030000	322600000	13092000	3.07363	0.282861
Copine-3	Q8BT60	Cpne3	59.584	7291000	12670000	4850900	10138000	12579000	25647000	25749000	68582000	1656100	3.07213	0.205449
Trimethyllysine dioxygenase, mitochondrial	Q91ZE0	Tmlhe	49.609	158660000	81424000	115970000	68664000	136930000	293020000	384950000	809170000	6388800	3.07114	0.202649
Peroxiredoxin-5, mitochondrial	P99029	Prdx5	21.897	2165300000	1800000000	1358500000	1158900000	1590700000	3625300000	4447500000	13710000000	1467800000	3.06555	0.233983
Major urinary protein 2	P11589	Mup2	20.663	942620	2549800	1813800	1012500	1660100	6076400	3325900	11400000	1677100	3.05625	0.16609
Villin-1	Q62468	Vil1	92.774	526820000	403180000	398480000	391610000	504860000	1010600000	1108500000	3507700000	429150000	3.05138	0.211342
Alpha-actinin-4	P57780	Actn4	104.98	380300000	246610000	244210000	309680000	305390000	553220000	884740000	2482000000	277110000	3.05045	0.235071
Isochorismatase domain-containing protein 2A, mitochondrial	P85094	Isoc2a	22.417	132360000	134140000	117460000	93491000	169340000	304290000	295570000	951320000	98787000	3.04837	0.19914
Tensin-2;Tensin-3	Q8CGB6;Q5SSZ5	Tns2;Tns3	152.01	417930	10000	10000	10000	10000	10000	1663400	10000	10000	3.04226	0.571682
Destrin	Q9R0P5	Dstn	18.521	116910000	53780000	50067000	48362000	96754000	177270000	258600000	476890000	12024000	3.03669	0.177308
Calbindin	P12658	Calb1	29.994	101640000	49259000	77183000	38114000	48474000	134080000	136530000	664280000	26872000	3.03607	0.345581
Protein canopy homolog 2	Q9QXT0	Cnpy2	20.767	10000	2841700	3563300	1926200	399580	7017600	6650500	16016000	1567100	3.03561	0.226371
Elongation factor 1-alpha 1	P10126	Eef1a1	50.113	65789000	52471000	53020000	79090000	84369000	82905000	187900000	532070000	62589000	3.03497	0.244506
Adiponectin	Q60994	Adipoq	26.809	1413200	10000	10000	10000	10000	10000	3986200	10000	1456300	3.03354	0.456745
Carbonic anhydrase 5B, mitochondrial	Q9QZA0	Ca5b	36.622	29032000	27564000	15103000	11276000	19633000	68721000	58080000	154610000	13530000	3.03295	0.188202
Acyl-coenzyme A thioesterase THEM4	Q3UUI3	Them4	26.031	20132000	15178000	9875900	13578000	16194000	34373000	43776000	120760000	7494200	3.03039	0.233583
Hemoglobin subunit beta-1;Hemoglobin subunit beta-2	P02088;P02089	Hbb-b1;Hbb-b2	15.84	116310000	588810000	993550000	239960000	159500000	606050000	658280000	5259500000	653110000	3.02747	0.398897
Cold shock domain-containing protein E1	Q91W50	Csde1	88.79	26757000	12930000	7933300	6640200	12889000	34385000	45286000	110950000	1827200	3.02743	0.251576
Heterogeneous nuclear ribonucleoprotein A3	Q8BG05	Hnrnpa3	39.652	475500000	416150000	278250000	219740000	306830000	828690000	1036700000	2937700000	148650000	3.0273	0.254976
Heterogeneous nuclear ribonucleoprotein D0	Q60668	Hnrnpd	38.354	167400000	126400000	95507000	89163000	115720000	292100000	268320000	1050600000	83224000	3.02625	0.267597
Neutral alpha-glucosidase AB	Q8BHN3	Ganab	106.91	50365000	50709000	66028000	25067000	33189000	113890000	82299000	478460000	18239000	3.02266	0.348523
Complement C3;Complement C3 beta chain;C3-beta-c;Complement C3 alpha chain;C3a anaphylatoxin;Acylation stimulating protein;Complement C3b alpha chain;Complement C3c alpha chain fragment 1;Complement C3dg fragment;Complement C3g fragment;Complement C3d fragment;Complement C3f fragment;Complement C3c alpha chain fragment 2	P01027	C3	186.48	45136000	36685000	35194000	34155000	98144000	79934000	128020000	224820000	39381000	3.01805	0.0683821
Elongation factor 1-beta	O70251	Eef1b	24.693	30370000	20384000	19476000	11188000	21842000	40575000	58770000	178110000	7755300	3.01705	0.274884
Selenocysteine lyase	Q9JLI6	Scly	47.173	19008000	13016000	18286000	18844000	18152000	15935000	52725000	166140000	7402900	3.01189	0.334069
Quinone oxidoreductase	P47199	Cryz	35.268	1101400000	633190000	645420000	490940000	966140000	1692900000	1569400000	5887000000	671920000	3.00593	0.226125
Pyruvate kinase PKM	P52480	Pkm	57.844	5295900	16626000	6252000	8373400	4339100	12971000	18904000	91526000	9526000	3.00468	0.355104
Carbonic anhydrase 2	P00920	Ca2	29.032	99785000	71367000	55539000	86680000	130910000	161810000	178180000	604910000	100950000	3.00413	0.182688
Vesicle-associated membrane protein-associated protein B	Q9QY76	Vapb	26.946	8784000	2425100	1885800	4549100	4744700	9513600	15235000	34573000	2168100	3.00315	0.228414
Glycerol-3-phosphate dehydrogenase [NAD(+)], cytoplasmic	P13707	Gpd1	37.572	3506000	8364000	4973200	13628000	6140100	9904100	9383200	77627000	10958000	2.99332	0.365463
Enoyl-CoA delta isomerase 1, mitochondrial	P42125	Eci1	32.25	1796100	4479000	2292100	8348000	7056800	8566100	11308000	29808000	6471600	2.98952	0.144864
Methylcrotonoyl-CoA carboxylase beta chain, mitochondrial	Q3ULD5	Mccc2	61.378	942920000	660840000	593730000	499770000	595800000	1355000000	1746900000	5593800000	780270000	2.98726	0.240258
14-3-3 protein zeta/delta	P63101	Ywhaz	27.771	1676700000	1265500000	1319800000	982500000	1519300000	3358000000	3358400000	10365000000	968740000	2.98514	0.215688
FYVE and coiled-coil domain-containing protein 1	Q8VDC1	Fyco1	162.33	10000	2186100	10000	10000	10000	10000	10000	8201400	10000	2.9751	0.586184
Carbonic anhydrase 5A, mitochondrial	P23589	Ca5a	34.072	3956100	2558600	800320	10000	1958600	1757800	6591800	16900000	10000	2.97263	0.344139
Actin-related protein 2/3 complex subunit 3	Q9JM76	Arpc3	20.524	35362000	33098000	15669000	25954000	34400000	34944000	105000000	218150000	16526000	2.97245	0.242022
F-box only protein 50	G3X9C2	Nccrp1	30.407	86667000	111320000	77758000	75731000	95842000	204290000	245980000	713390000	44351000	2.96772	0.24079
Peroxisomal trans-2-enoyl-CoA reductase	Q99MZ7	Pecr	32.41	2107600	9112200	8931100	29014000	5678600	14298000	13025000	137790000	10914000	2.95667	0.438127
Cadherin-1;E-Cad/CTF1;E-Cad/CTF2;E-Cad/CTF3	P09803	Cdh1	98.255	3546900	8526600	5560500	5118800	3626700	17674000	11443000	46433000	4812500	2.9531	0.253045
Methylthioribulose-1-phosphate dehydratase	Q9WVQ5	Apip	26.949	25842000	22719000	18090000	12115000	31413000	51936000	61516000	138240000	7081800	2.94733	0.172201
Dehydrogenase/reductase SDR family member 4	Q99LB2	Dhrs4	29.884	10000	10012000	9531600	6716100	10000	18056000	2752400	67729000	8208700	2.94655	0.400926
Septin-11	Q8C1B7	2020-09-11	49.694	75924000	38572000	60754000	33393000	56731000	104020000	182600000	408600000	16049000	2.94474	0.241563
Fructose-1,6-bisphosphatase isozyme 2	P70695	Fbp2	36.947	31036000	47827000	39165000	39593000	54618000	106500000	130930000	268790000	18336000	2.93958	0.161584
Cadherin-related family member 5	Q8VHF2	Cdhr5	88.207	10000	1212800	779180	10000	10000	2016000	10000	4641000	708790	2.93673	0.372439
Aspartyl aminopeptidase	Q9Z2W0	Dnpep	52.206	155900000	104060000	104480000	70577000	106590000	274240000	312190000	879460000	23679000	2.93535	0.256864
ADP-ribosylation factor-binding protein GGA1	Q8R0H9	Gga1	69.971	4780500	2399700	2763300	550270	1973800	3594600	9127200	23543000	227970	2.93253	0.331617
Oxygen-dependent coproporphyrinogen-III oxidase, mitochondrial	P36552	Cpox	49.714	75288000	91637000	74553000	71896000	97488000	202740000	193240000	599660000	55228000	2.93159	0.210089
Alanine--glyoxylate aminotransferase 2, mitochondrial	Q3UEG6	Agxt2	57.114	4246900	3516600	10000	10000	10000	2715400	5063100	20668000	10000	2.92583	0.431325
NADH dehydrogenase [ubiquinone] 1 alpha subcomplex subunit 8	Q9DCJ5	Ndufa8	19.992	960160	7527900	2395000	6718100	3257200	5058300	3818400	42328000	9879000	2.92439	0.356148
NADH dehydrogenase [ubiquinone] 1 alpha subcomplex subunit 2	Q9CQ75	Ndufa2	10.916	7455600	4623700	2168100	2102200	1374500	4410800	9258000	41246000	3460200	2.92359	0.386069
Xaa-Pro dipeptidase	Q11136	Pepd	55.028	398800000	294350000	242420000	126100000	299340000	624290000	659730000	2266800000	29176000	2.9232	0.289194
26S proteasome non-ATPase regulatory subunit 9	Q9CR00	Psmd9	24.72	18921000	6659000	10590000	4576800	12820000	16887000	19406000	99571000	10000	2.91938	0.368556
Heterogeneous nuclear ribonucleoproteins A2/B1	O88569	Hnrnpa2b1	37.402	226760000	197420000	96271000	76819000	133340000	372720000	377840000	1178900000	112910000	2.91421	0.240234
Macrophage-capping protein	P24452	Capg	39.24	27888000	18617000	27899000	30041000	41455000	61513000	98698000	157280000	20356000	2.90528	0.112542
Tropomyosin alpha-4 chain	Q6IRU2	Tpm4	28.467	12593000	19989000	13804000	5027100	19894000	41565000	45308000	74579000	5089400	2.90098	0.118011
Heterogeneous nuclear ribonucleoprotein A1;Heterogeneous nuclear ribonucleoprotein A1, N-terminally processed	P49312	Hnrnpa1	34.196	54482000	73250000	42420000	34848000	29936000	67220000	123890000	483640000	37673000	2.89701	0.350125
Ubiquitin-60S ribosomal protein L40;Ubiquitin;60S ribosomal protein L40;Ubiquitin-40S ribosomal protein S27a;Ubiquitin;40S ribosomal protein S27a;Polyubiquitin-B;Ubiquitin;Polyubiquitin-C;Ubiquitin;Ubiquitin-related 1;Ubiquitin-related 2	P62984;P62983;P0CG49;P0CG50	Uba52;Rps27a;Ubb;Ubc	14.728	95876000	119680000	77916000	61784000	84935000	155260000	175410000	771420000	99176000	2.89639	0.290777
Homogentisate 1,2-dioxygenase	O09173	Hgd	49.959	1358200000	773700000	928730000	722980000	1128900000	2097100000	2547000000	7729600000	194700000	2.89613	0.268672
Ubiquitin-conjugating enzyme E2 variant 1	Q9CZY3	Ube2v1	16.355	9728400	1072600	10000	1031900	1077100	1815900	3325600	33362000	3230100	2.89191	0.469332
Astrocytic phosphoprotein PEA-15	Q62048	Pea15	15.054	1838200	1446000	1113000	867130	1574400	2514200	2495300	10563000	1861600	2.88865	0.24016
3-ketoacyl-CoA thiolase B, peroxisomal	Q8VCH0	Acaa1b	43.995	7718900	7267300	8848800	21972000	10083000	22935000	33534000	86145000	12530000	2.88562	0.221059
Enoyl-CoA hydratase, mitochondrial	Q8BH95	Echs1	31.474	1007900000	754330000	705930000	511390000	996690000	2173400000	2166300000	5078400000	243690000	2.86177	0.182497
ATP-binding cassette sub-family D member 3	P55096	Abcd3	75.474	10000	10000	189080	1507800	10000	10000	10000	6099100	10000	2.86058	0.590628
Glutaredoxin-related protein 5, mitochondrial	Q80Y14	Glrx5	16.292	9652300	5892700	4017400	2680500	3185100	8147500	9523900	50887000	7776500	2.86006	0.338909
Serine beta-lactamase-like protein LACTB, mitochondrial	Q9EP89	Lactb	60.705	37575000	14634000	13346000	15276000	14133000	25177000	52888000	188580000	8131200	2.85939	0.360744
Crk-like protein	P47941	Crkl	33.83	2844000	305850	10000	10000	10000	1771600	6802700	2728200	10000	2.85755	0.37096
Tubulin-folding cofactor B	Q9D1E6	Tbcb	27.385	17074000	12295000	7362100	17777000	24201000	26058000	22924000	113790000	7610700	2.85585	0.28108
Beta-arrestin-1	Q8BWG8	Arrb1	46.972	22849000	21907000	13249000	13970000	30124000	34872000	57329000	125950000	6572100	2.83262	0.198958
Sideroflexin-1	Q99JR1	Sfxn1	35.649	10000	10000	10000	4943600	10000	10000	318410	16855000	397710	2.82952	0.581195
Mitochondrial intermembrane space import and assembly protein 40	Q8VEA4	Chchd4	15.525	22872000	19221000	13411000	11484000	18601000	41267000	59166000	111380000	6110000	2.82467	0.189704
Actin, cytoplasmic 1;Actin, cytoplasmic 1, N-terminally processed	P60710	Actb	41.736	1870300000	1863100000	2090200000	1786900000	2009500000	3499900000	4986800000	14619000000	1752100000	2.82423	0.239925
Thioredoxin reductase 3	Q99MD6	Txnrd3	71.318	12781000	9203600	7281600	2233800	7466100	16665000	21714000	61881000	3417200	2.82269	0.269931
Ig gamma-2B chain C region	P01867	Igh-3	44.259	2712700	1635100	19162000	3843700	5140500	47406000	5339700	33921000	4564700	2.81856	0.288165
Fragile X mental retardation syndrome-related protein 1	Q61584	Fxr1	76.221	808630	1125200	10000	10000	10000	10000	10000	6837500	10000	2.81601	0.589311
Vitamin D-binding protein	P21614	Gc	53.6	39345000	49625000	54528000	28019000	38643000	95854000	82708000	358160000	28175000	2.81507	0.296802
Peroxiredoxin-6	O08709	Prdx6	24.87	307380000	277970000	218340000	187640000	199070000	621380000	530100000	1923900000	212870000	2.81426	0.253322
Cleavage and polyadenylation specificity factor subunit 5	Q9CQF3	Nudt21	26.24	19494000	15392000	6514900	21056000	22532000	27837000	45665000	108920000	14681000	2.81327	0.190202
Lactoylglutathione lyase	Q9CPU0	Glo1	20.809	9483000	20729000	9607800	12076000	14318000	54364000	17200000	50575000	45477000	2.8046	0.0512424
GDP-mannose 4,6 dehydratase	Q8K0C9	Gmds	41.984	34025000	29495000	25872000	25960000	30523000	68987000	107540000	170550000	25450000	2.79527	0.134273
Aldose 1-epimerase	Q8K157	Galm	37.798	3330900	5536600	3064800	4597000	6205100	11299000	12155000	23633000	4318200	2.78828	0.0968197
Cordon-bleu protein-like 1	Q3UMF0	Cobll1	137.38	17077000	11126000	6739100	9887300	15129000	23722000	47451000	64088000	5167300	2.77599	0.152633
Nuclear protein localization protein 4 homolog	P60670	Nploc4	68.016	2684400	1559400	717260	1249000	2031900	3239400	5388100	9984200	894840	2.77465	0.180704
Adenylyl cyclase-associated protein 1	P40124	Cap1	51.564	12907000	11267000	16475000	8373700	9826000	31048000	18387000	97726000	12867000	2.77184	0.281123
Ig kappa chain V-V region HP 91A3;Ig kappa chain V-V regions	P01648;P01649		11.961	10000	1832200	10000	2266000	1972500	1870500	3458600	5352200	1565300	2.7622	0.099984
Purine nucleoside phosphorylase	P23492	Pnp	32.277	52143000	47235000	44393000	41190000	47322000	113830000	112000000	332040000	33423000	2.76216	0.222427
Adseverin	Q60604	Scin	80.253	35009000	59407000	48904000	47385000	58036000	125060000	108660000	334280000	31992000	2.7604	0.209143
Peroxisomal bifunctional enzyme;Enoyl-CoA hydratase/3,2-trans-enoyl-CoA isomerase;3-hydroxyacyl-CoA dehydrogenase	Q9DBM2	Ehhadh	78.301	5197800	3755100	14345000	98971000	19860000	6191300	23776000	350340000	21648000	2.75992	0.513208
15 kDa selenoprotein	Q9ERR7	2020-09-15	17.806	6521000	4944300	2783000	2764600	3811300	3589800	14405000	34293000	2555000	2.7581	0.314037
60S ribosomal protein L22	P67984	Rpl22	14.759	3633800	5373600	4573200	2816300	1016000	6241900	10000	47013000	2228200	2.75706	0.503155
Alpha/beta hydrolase domain-containing protein 14B	Q8VCR7	Abhd14b	22.45	20224000	25433000	21024000	21026000	26504000	38487000	51325000	161460000	23593000	2.74887	0.231022
Mitochondrial peptide methionine sulfoxide reductase	Q9D6Y7	Msra	25.988	1660700000	1409300000	1389600000	776820000	1543700000	3136800000	3347600000	8942700000	1017800000	2.74823	0.197273
Glutaredoxin-1	Q9QUH0	Glrx	11.871	6628300	6802400	830270	10000	10000	10000	10000	47829000	1050200	2.74174	0.586643
Secernin-2	Q8VCA8	Scrn2	46.6	25789000	24640000	35984000	16769000	27816000	48498000	46034000	208170000	22753000	2.73901	0.293968
Eukaryotic translation initiation factor 2 subunit 1	Q6ZWX6	Eif2s1	36.108	10000	3001800	824190	1448400	1755400	3922800	3813400	8080100	450670	2.72839	0.189194
TAR DNA-binding protein 43	Q921F2	Tardbp	44.547	24013000	14971000	15719000	19116000	25209000	43091000	55401000	124490000	3444500	2.72705	0.213949
Cytochrome b-c1 complex subunit 6, mitochondrial	P99028	Uqcrh	10.435	10000	6293400	12041000	5750400	3641100	4962500	9796400	63643000	10000	2.72434	0.472415
Triosephosphate isomerase	P17751	Tpi1	32.191	4124200000	2717200000	2087100000	2130300000	3385900000	6811100000	8316100000	18298000000	845030000	2.72407	0.205734
High mobility group protein B1	P63158	Hmgb1	24.893	77059000	49820000	20704000	15492000	33541000	19893000	59188000	412310000	30287000	2.72375	0.443924
NADH dehydrogenase [ubiquinone] flavoprotein 1, mitochondrial	Q91YT0	Ndufv1	50.834	290840000	236020000	277710000	189250000	278570000	422890000	427220000	2054300000	198260000	2.72181	0.313865
Signal transducing adapter molecule 1	P70297	Stam	59.771	2852600	2474100	2419900	1614300	1121000	1683700	3688300	23810000	1500900	2.71802	0.445804
Calreticulin	P14211	Calr	47.994	286720000	185910000	223450000	199350000	188630000	526170000	519850000	1703500000	101610000	2.7158	0.277172
Prohibitin-2	O35129	Phb2	33.296	10000	785730	795890	7913600	655830	10000	1089900	27211000	3236000	2.71032	0.529189
CDGSH iron-sulfur domain-containing protein 1	Q91WS0	Cisd1	12.097	10000	8804400	5966200	1508300	1520600	7829700	3903300	31113000	10777000	2.70828	0.301072
Heterogeneous nuclear ribonucleoprotein H;Heterogeneous nuclear ribonucleoprotein H, N-terminally processed	O35737	Hnrnph1	49.199	53797000	25879000	49533000	49944000	70806000	91689000	115460000	305880000	22182000	2.70614	0.21067
Protein NDRG1	Q62433	Ndrg1	43.008	10000	3520400	3133400	16544000	8316300	3722900	7424500	47351000	11642000	2.70449	0.339153
Coactosin-like protein	Q9CQI6	Cotl1	15.944	85058000	40134000	26469000	32240000	54934000	100800000	168780000	239260000	57326000	2.70189	0.103366
Glutathione reductase, mitochondrial	P47791	Gsr	53.662	708470000	545720000	379340000	262420000	651420000	1040400000	1260500000	3302400000	137310000	2.69713	0.234996
Tropomyosin alpha-3 chain	P21107	Tpm3	32.994	107780000	129010000	83966000	49348000	153970000	228620000	297120000	553410000	13755000	2.69519	0.169627
Plastin-3	Q99K51	Pls3	70.741	8675500	6893400	9180400	10709000	14314000	10198000	19838000	69967000	5054000	2.69321	0.298636
Ig kappa chain V-II region 7S34.1	P01630		12.496	2178000	4861800	7899700	2256300	1602700	16254000	13227000	23501000	3248900	2.69059	0.173333
Estradiol 17-beta-dehydrogenase 8	P50171	Hsd17b8	26.588	10000	3663000	1675300	4170100	715330	1280600	2421300	25956000	1557700	2.68372	0.498921
Membrane-associated progesterone receptor component 1	O55022	Pgrmc1	21.694	10000	942270	10000	10000	10000	1544200	10000	10000	1687200	2.68353	0.432461
Actin-like protein 6A	Q9Z2N8	Actl6a	47.447	8058200	1934800	7279500	6289700	10821000	4717800	6350600	55931000	1121500	2.68029	0.420915
S-phase kinase-associated protein 1	Q9WTX5	Skp1	18.672	31004000	23734000	15158000	8867700	14389000	35617000	37841000	168850000	6989100	2.67825	0.361698
Thioredoxin domain-containing protein 5	Q91W90	Txndc5	46.415	21615000	12076000	17688000	18689000	17927000	31523000	42250000	131620000	11208000	2.67772	0.275349
Aldehyde dehydrogenase, mitochondrial	P47738	Aldh2	56.537	647250000	348200000	425940000	507970000	540540000	776100000	1285700000	3428500000	418580000	2.67422	0.241873
NADP-dependent malic enzyme	P06801	Me1	63.953	27879000	14793000	20653000	16485000	17589000	27909000	38988000	169030000	12789000	2.66939	0.350658
78 kDa glucose-regulated protein	P20029	Hspa5	72.421	299400000	255180000	255160000	204380000	247190000	372810000	531390000	2018900000	213280000	2.66917	0.30931
ATP synthase subunit f, mitochondrial	P56135	Atp5j2	10.344	10000	3365300	1162400	947450	727750	2422200	10000	10243000	4884300	2.66716	0.330427
V-type proton ATPase subunit B, brain isoform	P62814	Atp6v1b2	56.55	18450000	23323000	16805000	22530000	16086000	35244000	18172000	186100000	14462000	2.66375	0.400664
NADH dehydrogenase [ubiquinone] complex I, assembly factor 7	Q9CWG8	Ndufaf7	48.384	10000	479680	590250	1161100	718630	1547700	10000	4826000	358550	2.66338	0.386877
Actin-related protein 2/3 complex subunit 4	P59999	Arpc4	19.667	181920000	87542000	121110000	52878000	52208000	271530000	343350000	760250000	46219000	2.65835	0.259491
Neutral cholesterol ester hydrolase 1	Q8BLF1	Nceh1	45.739	10000	194640	428940	530830	264680	410370	10000	2673500	504860	2.65433	0.415653
Peroxisomal sarcosine oxidase	Q9D826	Pipox	43.846	571150000	313000000	498340000	433190000	428320000	821540000	1354300000	3009400000	398520000	2.64896	0.216135
Protein deglycase DJ-1	Q99LX0	Park7	20.021	94367000	156080000	82858000	101980000	90631000	285770000	265190000	686720000	111760000	2.64667	0.186299
Methionine aminopeptidase 1	Q8BP48	Metap1	43.221	10297000	4426500	10000	1652900	2828700	2007800	12337000	37001000	10000	2.64534	0.429925
Thioredoxin domain-containing protein 17	Q9CQM5	Txndc17	14.015	23713000	33969000	21346000	14468000	20494000	40684000	24435000	191880000	31473000	2.64367	0.336674
Succinate-semialdehyde dehydrogenase, mitochondrial	Q8BWF0	Aldh5a1	55.968	511270000	421870000	368570000	278410000	443240000	798330000	996720000	2743600000	230170000	2.63882	0.242601
Protein FAM151A	Q8QZW3	Fam151a	66.681	10000	1940900	10000	943090	10000	5646700	10000	3022300	884380	2.6373	0.388629
Proteasome subunit alpha type-3	O70435	Psma3	28.405	21386000	21236000	15244000	20888000	19316000	45919000	35460000	140610000	17804000	2.63208	0.254517
Adenylate kinase 2, mitochondrial;Adenylate kinase 2, mitochondrial, N-terminally processed	Q9WTP6	Ak2	26.468	182780000	134780000	96444000	153540000	138430000	332050000	270910000	1011500000	113580000	2.63094	0.256625
Galectin-1	P16045	Lgals1	14.866	59183000	53401000	38397000	20262000	21999000	59296000	60057000	389150000	30925000	2.62283	0.41014
Protein NipSnap homolog 3B	Q9CQE1	Nipsnap3b	28.308	9465700	14116000	12776000	5847100	8695000	21428000	13812000	89443000	4789600	2.61899	0.371131
Proteasome subunit alpha type-5	Q9Z2U1	Psma5	26.411	19764000	32759000	21454000	16789000	19542000	70236000	38254000	141640000	27399000	2.61835	0.192478
Actin-related protein 3	Q99JY9	Actr3	47.357	221040000	105570000	118740000	84102000	110580000	252360000	348420000	979210000	37901000	2.61171	0.302342
Glutaredoxin-3	Q9CQM9	Glrx3	37.778	44360000	23889000	24133000	15199000	27527000	56860000	57646000	185430000	23721000	2.61149	0.243918
Thioredoxin	P10639	Txn	11.675	85255000	273810000	15618000	73209000	19975000	178250000	408770000	810120000	44820000	2.61123	0.332772
Plastin-2	Q61233	Lcp1	70.148	34595000	19545000	26609000	26735000	23684000	39684000	86693000	190340000	9875000	2.60709	0.284023
Ras-related protein Rab-1A	P62821	Rab1A	22.677	740780	1795000	1523800	1458100	1543000	2795700	2462900	9305000	1872700	2.60679	0.220892
Legumain	O89017	Lgmn	49.372	7346000	3359400	5299800	3306700	4885500	13038000	8132300	35232000	1308800	2.59308	0.298683
Peroxisomal multifunctional enzyme type 2;(3R)-hydroxyacyl-CoA dehydrogenase;Enoyl-CoA hydratase 2	P51660	Hsd17b4	79.481	218100000	191440000	206070000	205930000	170400000	387050000	384420000	1650100000	70751000	2.59291	0.346767
Cytochrome c oxidase assembly factor 7	Q921H9	Coa7	25.617	6384300	11386000	7114000	5686500	6226900	17173000	21372000	51484000	2676000	2.58893	0.25759
Chloride intracellular channel protein 5	Q8BXK9	Clic5	28.287	10000	10000	10000	1220900	10000	10000	664180	2681800	678340	2.5865	0.447778
Adenylate kinase isoenzyme 1	Q9R0Y5	Ak1	21.539	41606000	18504000	22984000	12152000	26499000	51369000	53470000	167980000	8217900	2.58309	0.278967
3(2),5-bisphosphate nucleotidase 1	Q9Z0S1	Bpnt1	33.196	88135000	80509000	122080000	73517000	83030000	201340000	184170000	631940000	74272000	2.58016	0.257117
Sulfite oxidase, mitochondrial	Q8R086	Suox	60.755	826100000	565510000	560150000	426220000	735950000	1162000000	1175000000	4486400000	103410000	2.57791	0.316248
Na(+)/H(+) exchange regulatory cofactor NHE-RF3	Q9JIL4	Pdzk1	56.498	4203400000	2992700000	2756400000	2302400000	3248300000	6189600000	6792500000	22651000000	583320000	2.57626	0.307027
Ribosome-recycling factor, mitochondrial	Q9D6S7	Mrrf	29.05	9104700	9329600	2017700	3942800	5371000	8171400	6297600	55855000	2818500	2.57476	0.432678
14-3-3 protein gamma;14-3-3 protein gamma, N-terminally processed	P61982	Ywhag	28.302	74691000	79925000	69375000	44638000	70070000	131570000	93348000	521990000	47028000	2.57308	0.32801
Sarcosine dehydrogenase, mitochondrial	Q99LB7	Sardh	101.68	691610	7019400	4847800	21846000	3452200	2000800	4798100	91036000	9274800	2.57085	0.521008
Splicing factor, proline- and glutamine-rich	Q8VIJ6	Sfpq	75.441	74047000	52674000	40046000	48565000	106820000	96826000	167300000	288340000	31480000	2.56633	0.132211
Thioredoxin reductase 1, cytoplasmic	Q9JMH6	Txnrd1	67.083	45600000	48316000	45674000	54001000	50533000	97235000	150770000	271750000	50301000	2.56454	0.150056
Fetuin-B	Q9QXC1	Fetub	42.712	40230000	23907000	48988000	13619000	55837000	73346000	80554000	170600000	25836000	2.56374	0.124251
MICOS complex subunit Mic60	Q8CAQ8	Immt	83.899	4128500	19295000	11743000	15717000	7170500	13768000	9173500	118620000	14265000	2.56267	0.445618
Glutamate dehydrogenase 1, mitochondrial	P26443	Glud1	61.336	2640300	21512000	17553000	30044000	12037000	12984000	3813900	172250000	28711000	2.56221	0.467038
Alcohol dehydrogenase 1	P00329	Adh1	39.771	4927800	11461000	13729000	13167000	8317500	10973000	16470000	94065000	8785100	2.56183	0.402348
Succinyl-CoA ligase [ADP/GDP-forming] subunit alpha, mitochondrial	Q9WUM5	Suclg1	36.154	4933400	4310600	2558600	17215000	7684200	6174200	13174000	57389000	8425900	2.55975	0.356744
Acyl-coenzyme A amino acid N-acyltransferase 1	A2AKK5	Acnat1	46.07	47685000	16650000	26763000	26811000	51148000	52400000	94170000	168610000	10821000	2.55892	0.180393
Fibrinogen gamma chain	Q8VCM7	Fgg	49.391	170520000	93737000	156510000	64934000	149850000	275740000	289570000	785370000	48265000	2.55103	0.236596
Inositol-3-phosphate synthase 1	Q9JHU9	Isyna1	60.931	62447000	39660000	40467000	28566000	44064000	85134000	109430000	298670000	7763500	2.54791	0.288015
Fibrinogen beta chain;Fibrinopeptide B;Fibrinogen beta chain	Q8K0E8	Fgb	54.752	165190000	124950000	158290000	83369000	161960000	294630000	321970000	862860000	52130000	2.54765	0.237372
Insulin-degrading enzyme	Q9JHR7	Ide	117.77	161510000	75224000	68105000	70097000	84482000	207840000	279190000	547360000	74705000	2.54673	0.189305
Immunoglobulin J chain	P01592	Igj	18.013	22171000	18203000	33047000	30295000	26247000	50214000	15804000	217100000	20754000	2.54633	0.386851
Fructose-bisphosphate aldolase A	P05064	Aldoa	39.355	1244600000	973270000	1389800000	1560200000	1849300000	2477700000	3567300000	7298100000	1230600000	2.54232	0.147546
Glutathione S-transferase A3	P30115	Gsta3	25.36	98232000	90015000	55544000	59333000	65491000	165890000	129140000	541020000	61645000	2.54203	0.288204
Guanine nucleotide-binding protein subunit beta-2-like 1;Guanine nucleotide-binding protein subunit beta-2-like 1, N-terminally processed	P68040	Gnb2l1	35.076	8271400	24008000	7928400	11970000	5192900	42139000	23494000	79007000	15305000	2.53193	0.227313
Pleckstrin homology-like domain family B member 2	Q8K1N2	Phldb2	141.48	10000	986630	963430	10000	2748700	2635700	816820	10000	10000	2.52631	0.339303
L-lactate dehydrogenase B chain	P16125	Ldhb	36.572	154040000	509610000	257240000	377150000	261150000	780450000	527730000	2238200000	288870000	2.52467	0.278822
Protein-glutamine gamma-glutamyltransferase K	Q9JLF6	Tgm1	89.825	26274000	16170000	15883000	12710000	22244000	46942000	45544000	103200000	5870100	2.52038	0.195733
Thioredoxin-like protein 1	Q8CDN6	Txnl1	32.237	47895000	45817000	39175000	39346000	56423000	77304000	111620000	254900000	41784000	2.51766	0.178037
Kynurenine--oxoglutarate transaminase 3	Q71RI9	Ccbl2	51.126	61436000	24654000	40852000	37636000	48910000	69787000	127750000	264770000	6229200	2.51526	0.263291
Glutathione S-transferase kappa 1	Q9DCM2	Gstk1	25.704	10000	2131700	609370	2033500	10000	761060	10000	13945000	316210	2.51513	0.581717
Acyl carrier protein, mitochondrial	Q9CR21	Ndufab1	17.37	10000	7030600	1559100	10000	10000	10000	10000	25814000	1219000	2.51465	0.602055
Proteasome subunit beta type-2	Q9R1P3	Psmb2	22.906	8733600	18369000	15660000	12365000	12047000	33125000	14767000	101140000	12055000	2.51248	0.319681
Actin-related protein 2	P61161	Actr2	44.76	103320000	62385000	89353000	55657000	74888000	161000000	238180000	480200000	21152000	2.51142	0.240764
40S ribosomal protein SA	P14206	Rpsa	32.838	60480000	46090000	44889000	36542000	54025000	89716000	85186000	320090000	40980000	2.51061	0.263428
Hsc70-interacting protein	Q99L47	St13	41.655	141230000	79700000	87912000	60358000	113590000	240450000	222700000	555760000	22969000	2.50372	0.221359
Nucleoside diphosphate kinase A	P15532	Nme1	17.208	331990000	493330000	285030000	207740000	273330000	647260000	575140000	2370000000	255300000	2.50121	0.308258
Fumarylacetoacetase	P35505	Fah	46.175	371720000	371150000	552700000	313760000	441820000	725560000	802050000	2759400000	297680000	2.49868	0.275744
tRNA (adenine(58)-N(1))-methyltransferase non-catalytic subunit TRM6	Q8CE96	Trmt6	55.518	430190	10000	10000	10000	10000	10000	1396900	10000	10000	2.49792	0.615289
Transcriptional activator protein Pur-alpha	P42669	Pura	34.883	10000	10000	10000	604360	10000	10000	10000	1936700	10000	2.49284	0.619642
Serine--tRNA ligase, cytoplasmic	P26638	Sars	58.388	22397000	13107000	11986000	5006700	9776900	22508000	27079000	96610000	6846400	2.48123	0.338326
Peroxiredoxin-4	O08807	Prdx4	31.052	251740000	124380000	2065700000	148290000	228460000	431340000	4855700000	1163300000	1345100000	2.47832	0.387537
Vacuolar protein sorting-associated protein 26A	P40336	Vps26a	38.113	4173300	4380900	1640200	4089700	4645900	4097600	11653000	21059000	2741500	2.47531	0.221291
Electron transfer flavoprotein subunit beta	Q9DCW4	Etfb	27.623	235610000	283440000	257080000	218510000	256940000	507900000	473180000	1630900000	206660000	2.47372	0.255302
Alpha-1-antitrypsin 1-3;Alpha-1-antitrypsin 1-1	Q00896;P07758	Serpina1c;Serpina1a	45.823	17150000	12922000	6719300	5794400	11541000	9351100	10219000	93335000	7177300	2.47263	0.44012
Stress-induced-phosphoprotein 1	Q60864	Stip1	62.581	345730000	200210000	245350000	170090000	203350000	518910000	523040000	1693900000	32061000	2.4725	0.320749
Ig heavy chain V region AC38 205.12	P06330		12.934	70668000	98212000	69251000	142160000	163880000	135270000	101010000	407510000	365900000	2.46878	0.098078
Endoplasmic reticulum resident protein 29	P57759	Erp29	28.823	62786000	48608000	44151000	40482000	40929000	100500000	99306000	336900000	27189000	2.46833	0.295431
Heterogeneous nuclear ribonucleoprotein F;Heterogeneous nuclear ribonucleoprotein F, N-terminally processed	Q9Z2X1	Hnrnpf	45.729	83027000	51021000	58623000	45356000	65562000	110660000	139270000	381200000	36856000	2.46543	0.251792
3-ketoacyl-CoA thiolase, mitochondrial	Q8BWT1	Acaa2	41.829	3982500	15196000	8101100	29066000	13334000	13620000	12231000	120770000	13663000	2.46504	0.433999
Mitochondrial fission 1 protein	Q9CQ92	Fis1	17.008	18327000	20412000	13883000	18161000	16295000	32680000	41820000	119050000	7941400	2.46145	0.287572
Chloride intracellular channel protein 1	Q9Z1Q5	Clic1	27.013	6622700	11715000	10191000	15007000	10354000	12971000	12199000	83831000	14286000	2.45575	0.362723
Heat shock protein HSP 90-alpha	P07901	Hsp90aa1	84.787	1144400	3394700	4676100	15206000	3849100	1630000	2821300	61355000	5296500	2.45531	0.529797
Enoyl-CoA hydratase domain-containing protein 2, mitochondrial	Q3TLP5	Echdc2	31.852	28787000	27039000	12881000	15918000	29327000	44081000	38804000	108820000	38412000	2.45265	0.108789
Dimethylglycine dehydrogenase, mitochondrial	Q9DBT9	Dmgdh	97.254	18499000	15858000	21289000	19223000	21159000	19872000	29200000	146490000	12544000	2.44977	0.375917
Meprin A subunit alpha	P28825	Mep1a	84.23	4082700000	3751100000	3317200000	4128000000	4114900000	7700400000	7209500000	25035000000	2589000000	2.44251	0.268434
Histidine triad nucleotide-binding protein 2, mitochondrial	Q9D0S9	Hint2	17.32	56734000	27484000	16611000	28100000	41908000	65658000	66560000	167800000	50677000	2.43609	0.129303
Twinfilin-1	Q91YR1	Twf1	40.079	8952300	5212600	2088600	3211400	3740500	12804000	8567900	32012000	1949600	2.42792	0.303542
Delta-aminolevulinic acid dehydratase	P10518	Alad	36.023	64061000	85572000	56293000	56652000	74005000	159760000	157490000	358710000	44942000	2.42185	0.178738
Gephyrin;Molybdopterin adenylyltransferase;Molybdopterin molybdenumtransferase	Q8BUV3	Gphn	83.281	146470000	50912000	46931000	29255000	56420000	144420000	180770000	433610000	12496000	2.42051	0.298175
Heterogeneous nuclear ribonucleoprotein A0	Q9CX86	Hnrnpa0	30.53	23041000	19193000	2214100	3625200	1942800	57071000	27450000	54007000	4688000	2.41562	0.265766
Palmitoyl-protein thioesterase 1	O88531	Ppt1	34.49	1889800	5030400	10000	3779000	10000	7090000	4643700	20576000	10000	2.4151	0.417349
Protein disulfide-isomerase A4	P08003	Pdia4	71.982	150200000	94507000	97635000	80627000	112180000	233750000	242270000	636410000	51611000	2.41383	0.239767
Protein disulfide-isomerase A6	Q922R8	Pdia6	48.1	15894000	7104200	10177000	16423000	2818900	17150000	22118000	95210000	12100000	2.40971	0.387564
Na(+)/H(+) exchange regulatory cofactor NHE-RF1	P70441	Slc9a3r1	38.6	747270000	514860000	622740000	442930000	643170000	1476900000	1140900000	3494000000	227200000	2.39958	0.246693
Phospholipid hydroperoxide glutathione peroxidase, mitochondrial	O70325	Gpx4	22.228	3162600000	2180900000	1921300000	1890900000	2811000000	4678800000	6758100000	12970000000	208100000	2.39641	0.235497
Cysteine desulfurase, mitochondrial	Q9Z1J3	Nfs1	50.569	32939000	12909000	17804000	18257000	20167000	49906000	58455000	112420000	3738900	2.38984	0.227946
Tetratricopeptide repeat protein 38	A3KMP2	Ttc38	52.223	38455000	24634000	28761000	22198000	39729000	56526000	55010000	164640000	24589000	2.38843	0.204883
Thioredoxin domain-containing protein 12	Q9CQU0	Txndc12	19.048	5632100	1860100	10000	3467100	4287700	3725900	10000	21169000	3536400	2.38695	0.411993
NADH dehydrogenase [ubiquinone] iron-sulfur protein 8, mitochondrial	Q8K3J1	Ndufs8	24.038	10000	6353000	4520800	3380600	2822100	10663000	2729600	22092000	4192400	2.38351	0.294451
Plasminogen;Plasmin heavy chain A;Activation peptide;Angiostatin;Plasmin heavy chain A, short form;Plasmin light chain B	P20918	Plg	90.807	1140200	4442300	9872800	1743200	6383200	6618000	9483400	25239000	3470200	2.38131	0.248884
Histidine triad nucleotide-binding protein 1	P70349	Hint1	13.777	93459000	100610000	63314000	61812000	64937000	95095000	270300000	456840000	61374000	2.37735	0.251097
Iron-sulfur cluster assembly enzyme ISCU, mitochondrial	Q9D7P6	Iscu	18.098	11035000	5610400	1658300	4248300	4741000	13166000	22712000	22969000	3426100	2.37723	0.169422
E3 ubiquitin-protein ligase RNF181	Q9CY62	Rnf181	19.1	15186000	1319500	10000	13952000	872630	15268000	27079000	27287000	19828000	2.37196	0.154748
Beta-lactamase-like protein 2	Q99KR3	Lactb2	32.754	488570000	503590000	400840000	305840000	421700000	854180000	680950000	2728500000	350170000	2.37127	0.282452
Peroxisomal acyl-coenzyme A oxidase 3	Q9EPL9	Acox3	78.403	59702000	32582000	25516000	45155000	27743000	72041000	56215000	320930000	5907800	2.37041	0.420442
Transthyretin	P07309	Ttr	15.776	53436000	62563000	25553000	18564000	20904000	68927000	95262000	273220000	12742000	2.35357	0.352522
Hsp90 co-chaperone Cdc37;Hsp90 co-chaperone Cdc37, N-terminally processed	Q61081	Cdc37	44.593	19520000	5082700	9330500	9560100	17843000	13134000	19028000	74603000	3310400	2.35288	0.344028
Protein disulfide-isomerase	P09103	P4hb	57.058	1735300000	1352400000	1331000000	1118100000	1484900000	2649300000	2957300000	8467900000	718040000	2.35189	0.266675
Cytochrome c oxidase subunit 5B, mitochondrial	P19536	Cox5b	13.813	49560000	33291000	17777000	45510000	15673000	54996000	93001000	212320000	53502000	2.35116	0.245394
Alpha-1-antitrypsin 1-4	Q00897	Serpina1d	45.998	37613000	49247000	61255000	11949000	11663000	25125000	33615000	364880000	35045000	2.3507	0.507863
Fibrinogen alpha chain;Fibrinopeptide A;Fibrinogen alpha chain	E9PV24	Fga	87.428	108520000	108540000	98449000	51826000	88333000	230830000	220210000	494440000	44534000	2.34848	0.210706
Phosphotriesterase-related protein	Q60866	Pter	39.218	1054900000	957310000	787650000	653580000	960180000	1805300000	2237100000	4545300000	585220000	2.34736	0.185146
Pleckstrin homology domain-containing family A member 6	Q7TQG1	Plekha6	131.43	3159100	2487600	10000	1874600	4015000	3885200	4805600	8751100	621590	2.34525	0.155012
Ketohexokinase	P97328	Khk	32.75	41752000	52330000	38765000	34624000	46986000	81934000	82473000	239880000	39575000	2.34475	0.217209
ATP synthase subunit gamma, mitochondrial	Q91VR2	Atp5c1	32.886	1017600	1666000	5089500	31519000	11579000	3385500	11515000	78399000	9999000	2.33894	0.465718
Glutathione S-transferase A1;Glutathione S-transferase A1, N-terminally processed;Glutathione S-transferase A2	P13745;P10648	Gsta1;Gsta2	25.608	68920000	77323000	35914000	44852000	47707000	145890000	142470000	261310000	65376000	2.3356	0.126453
Vinexin	Q9R1Z8	Sorbs3	82.348	1211000	10000	10000	10000	10000	2965400	10000	10000	620550	2.33099	0.574365
Acyl-coenzyme A synthetase ACSM1, mitochondrial	Q91VA0	Acsm1	64.76	24419000	21117000	15649000	11448000	11982000	31798000	44091000	115530000	7991900	2.32834	0.313402
Propionyl-CoA carboxylase beta chain, mitochondrial	Q99MN9	Pccb	58.408	165560000	143520000	92461000	120370000	94758000	275540000	275980000	832910000	39588000	2.32802	0.31457
Polypyrimidine tract-binding protein 1	P17225	Ptbp1	56.477	6882900	2397300	2138200	2684700	4890400	6163900	12410000	14240000	3137900	2.31678	0.124484
NADH dehydrogenase [ubiquinone] iron-sulfur protein 3, mitochondrial	Q9DCT2	Ndufs3	30.149	4330300	21515000	12321000	12859000	11144000	29078000	9867500	84669000	12894000	2.31497	0.34076
tRNA-splicing ligase RtcB homolog	Q99LF4	Rtcb	55.249	2782000	10000	2045700	3732300	2333600	1083800	2186800	18262000	916500	2.31344	0.488409
Transaldolase	Q93092	Taldo1	37.387	259200000	197690000	231210000	197650000	243830000	320500000	497230000	1305100000	193970000	2.31273	0.251561
UMP-CMP kinase	Q9DBP5	Cmpk1	22.165	192170000	151560000	142150000	119400000	147380000	296790000	353120000	902570000	49674000	2.31236	0.277349
Serine hydroxymethyltransferase, cytosolic	P50431	Shmt1	52.6	160380000	118970000	97404000	100290000	153600000	244150000	329230000	555410000	93589000	2.30751	0.135206
Cytoplasmic aconitate hydratase	P28271	Aco1	98.124	27927000	19481000	11578000	10337000	7502600	12612000	27659000	144500000	7094500	2.30074	0.479305
Guanine nucleotide-binding protein G(I)/G(S)/G(T) subunit beta-1	P62874	Gnb1	37.377	10000	3493100	10000	2163000	5332600	10000	10000	10000	10956000	2.29997	0.498744
Heterogeneous nuclear ribonucleoprotein A/B	Q99020	Hnrnpab	30.831	98219000	72948000	65413000	38949000	70989000	129400000	175740000	378880000	36314000	2.29761	0.236333
Heat shock protein 75 kDa, mitochondrial	Q9CQN1	Trap1	80.208	10000	10000	10000	1428900	10000	10000	10000	4132300	10000	2.28792	0.648101
Cytochrome b5 type B	Q9CQX2	Cyb5b	16.318	10000	15064000	5187200	7207600	3291600	19619000	10000	43562000	12000000	2.28572	0.370196
NFU1 iron-sulfur cluster scaffold homolog, mitochondrial	Q9QZ23	Nfu1	28.567	9328700	9137800	11074000	10000	2399300	18105000	15190000	46594000	2042600	2.28303	0.349712
Cytochrome b-c1 complex subunit 1, mitochondrial	Q9CZ13	Uqcrc1	52.851	117050000	117360000	132890000	141230000	140050000	193280000	258730000	740820000	116430000	2.28	0.253887
Acetyl-CoA acetyltransferase, cytosolic	Q8CAY6	Acat2	41.297	26597000	32675000	36055000	42201000	48020000	43224000	48528000	216660000	33834000	2.27018	0.305545
Glutamate--cysteine ligase regulatory subunit	O09172	Gclm	30.534	45017000	18285000	26855000	48613000	31389000	55998000	79156000	197690000	29509000	2.2699	0.258501
Succinate dehydrogenase [ubiquinone] flavoprotein subunit, mitochondrial	Q8K2B3	Sdha	72.585	3999800000	3043900000	2931300000	3041100000	3407100000	6702600000	6523700000	18063000000	2160000000	2.26528	0.238882
3-hydroxyisobutyryl-CoA hydrolase, mitochondrial	Q8QZS1	Hibch	43.037	10000	10000	10000	841610	10000	10000	10000	2426500	10000	2.26386	0.648051
Cystathionine gamma-lyase	Q8VCN5	Cth	43.567	12683000	39048000	38082000	36189000	40153000	61930000	46294000	173960000	33792000	2.2611	0.22861
Cellular nucleic acid-binding protein	P53996	Cnbp	19.592	1450000	2945900	2760500	669320	10000	5022100	1234800	14744000	1102700	2.26061	0.454705
Serum albumin	P07724	Alb	68.692	18415000000	19967000000	17339000000	12857000000	20549000000	35983000000	33986000000	91377000000	11448000000	2.25545	0.216438
Far upstream element-binding protein 2	Q3U0V1	Khsrp	76.775	20112000	8755800	16349000	8695500	25817000	26785000	41981000	54207000	3078600	2.25357	0.137433
Ras-related protein Rap-1b;Ras-related protein Rap-1A	Q99JI6;P62835	Rap1b;Rap1a	20.825	10000	3837400	219290	2442100	1917700	664480	2035100	11386000	2330300	2.25339	0.41512
DnaJ homolog subfamily C member 12	Q9R022	Dnajc12	22.852	12879000	10225000	5605000	7648700	4348100	14035000	20809000	63088000	10000	2.25075	0.405467
Malectin	Q6ZQI3	Mlec	32.342	12177000	19860000	20119000	14758000	17346000	39738000	28102000	87418000	15616000	2.25029	0.206784
Plasmalemma vesicle-associated protein	Q91VC4	Plvap	49.933	10000	5191100	773240	5026100	10000	10000	10000	30262000	619250	2.248	0.635711
Phosphatidylethanolamine-binding protein 1;Hippocampal cholinergic neurostimulating peptide	P70296	Pebp1	20.83	763490000	621610000	477650000	439900000	578780000	1099600000	1136400000	3337900000	316610000	2.2476	0.276922
Proteasome subunit alpha type-4	Q9R1P0	Psma4	29.47	16124000	30762000	12119000	12906000	10827000	42778000	37489000	85852000	24760000	2.24395	0.175566
Lambda-crystallin homolog	Q99KP3	Cryl1	35.208	606960	5927300	1398700	7970700	2032300	2533000	1710200	33627000	4492200	2.23318	0.518176
NADH dehydrogenase [ubiquinone] 1 alpha subcomplex subunit 9, mitochondrial	Q9DC69	Ndufa9	42.525	10000	418310	943930	3785700	539250	10000	10000	13621000	202940	2.23084	0.628607
Isocitrate dehydrogenase [NAD] subunit alpha, mitochondrial	Q9D6R2	Idh3a	39.638	695980	28397000	13359000	28327000	12472000	37667000	12465000	110020000	24253000	2.22526	0.347311
Clathrin light chain A	O08585	Clta	25.604	23385000	6923400	13171000	6291900	13378000	16449000	26324000	72944000	9322200	2.22485	0.301709
Nodal modulator 1	Q6GQT9	Nomo1	133.42	3562100	1231700	697990	1856600	1409000	1361000	10000	16017000	1616800	2.2224	0.534953
Aconitate hydratase, mitochondrial	Q99KI0	Aco2	85.462	4695200000	3050800000	3355400000	3541000000	3711500000	7987900000	8501800000	18128000000	2333900000	2.22166	0.199223
Phosphomannomutase 2	Q9Z2M7	Pmm2	27.656	10000	1033400	10000	1003900	1016300	2136100	1807200	10000	739630	2.22009	0.250773
Adipocyte plasma membrane-associated protein	Q9D7N9	Apmap	46.434	10000	189470	263890	10000	10000	10000	10000	911790	370790	2.21832	0.510943
Probable aminopeptidase NPEPL1	Q6NSR8	Npepl1	55.939	190530000	126150000	93102000	109680000	140770000	240750000	326300000	690210000	37202000	2.21034	0.25968
Fructose-1,6-bisphosphatase 1	Q9QXD6	Fbp1	36.912	7924400000	8215000000	9114000000	6843500000	7229900000	13330000000	17102000000	48260000000	2658100000	2.20781	0.322863
Non-specific lipid-transfer protein	P32020	Scp2	59.125	321440000	312600000	193840000	160930000	134990000	239740000	293720000	1923600000	130490000	2.20268	0.475298
Argininosuccinate synthase	P16460	Ass1	46.584	52309000	65511000	87488000	148860000	78036000	38532000	98052000	692460000	67877000	2.20225	0.479923
Carboxylesterase 1D	Q8VCT4	Ces1d	61.787	36171000	105860000	89806000	67502000	55733000	177240000	92152000	413290000	85048000	2.20075	0.271535
Beta-2-microglobulin	P01887	B2m	13.779	10000	700480	853610	10000	10000	10000	447760	1449900	2408500	2.19868	0.431129
4-aminobutyrate aminotransferase, mitochondrial	P61922	Abat	56.451	52108000	36041000	30783000	28455000	42322000	51691000	64365000	230710000	15868000	2.19806	0.345452
Alanine aminotransferase 1	Q8QZR5	Gpt	55.142	8505300	4371600	2749000	855650	1889600	2475600	9238900	31360000	303720	2.19726	0.486181
Serine protease inhibitor A3K	P07759	Serpina3k	46.879	43881000	48376000	59730000	35113000	38501000	70918000	75288000	296550000	32587000	2.19709	0.350246
Cytochrome c, somatic	P62897	Cycs	11.605	239750000	199510000	130800000	90560000	109070000	178930000	178280000	1172000000	172580000	2.19292	0.423706
Voltage-dependent anion-selective channel protein 2	Q60930	Vdac2	31.732	10000	9279900	3323100	9407400	10000	6172600	10000	51139000	2986200	2.19134	0.581024
Ribonuclease UK114	P52760	Hrsp12	14.255	16877000	150920000	52153000	66632000	49609000	129680000	40617000	375250000	189830000	2.19131	0.284101
3-hydroxybutyrate dehydrogenase type 2	Q8JZV9	Bdh2	26.753	191300000	212680000	162450000	161430000	208360000	443630000	230500000	1015200000	89619000	2.18428	0.286995
4-trimethylaminobutyraldehyde dehydrogenase	Q9JLJ2	Aldh9a1	53.514	353990000	313740000	225820000	252570000	305230000	367500000	682580000	1480200000	285450000	2.17845	0.230563
Parkinson disease 7 domain-containing protein 1	Q8BFQ8	Pddc1	23.277	10000	659940	10000	331520	381520	1825300	10000	10000	526820	2.17795	0.484047
Dynein light chain 1, cytoplasmic	P63168	Dynll1	10.366	7010200	5628000	1722000	3939000	2246200	2596700	14244000	28125000	2603200	2.1778	0.387404
Copine-1	Q8C166	Cpne1	58.886	2719200	3511300	3357400	2758700	3810900	8569300	7935700	12403000	854460	2.17539	0.154907
Uromodulin;Uromodulin, secreted form	Q91X17	Umod	70.844	5499800	26458000	9238500	10018000	11102000	44566000	14182000	58985000	10200000	2.17182	0.255928
NADH dehydrogenase [ubiquinone] iron-sulfur protein 4, mitochondrial	Q9CXZ1	Ndufs4	19.784	19284000	22270000	2135700	1555000	5526000	31695000	35471000	42899000	7207200	2.17127	0.223757
NADH dehydrogenase [ubiquinone] iron-sulfur protein 7, mitochondrial	Q9DC70	Ndufs7	24.683	10000	2066200	1937200	3033600	1686000	1126900	855110	12503000	2946900	2.17033	0.446262
Proteasome subunit alpha type-6	Q9QUM9	Psma6	27.372	25210000	39065000	27855000	34391000	19897000	88387000	43024000	159430000	31938000	2.16676	0.244582
Selenium-binding protein 1	P17563	Selenbp1	52.513	1992300000	1681700000	1445100000	1076400000	1591200000	2494700000	3495800000	8473800000	721650000	2.16637	0.282476
3-hydroxyacyl-CoA dehydrogenase type-2	O08756	Hsd17b10	27.418	10000	3217700	2079400	4817600	885090	3926600	310980	19369000	2876800	2.16251	0.496749
ATP synthase subunit O, mitochondrial	Q9DB20	Atp5o	23.363	3324500	30346000	15587000	19731000	11213000	37980000	20465000	105020000	11573000	2.15979	0.363388
Gamma-aminobutyric acid receptor-associated protein-like 2	P60521	Gabarapl2	13.667	10000	10000	10000	1135100	1167300	1238500	10000	10000	719530	2.1597	0.416905
Tubulin alpha-4A chain	P68368	Tuba4a	49.924	532460	1913000	443780	11499000	629960	10000	1030200	36607000	503620	2.15625	0.639836
Peroxiredoxin-1	P35700	Prdx1	22.176	7342200000	11124000000	10328000000	8950600000	11033000000	19677000000	18782000000	43692000000	8359000000	2.1522	0.170127
UPF0160 protein MYG1, mitochondrial	Q9JK81	Myg1	42.722	18893000	8040500	12038000	8418800	20100000	18046000	22429000	50052000	16782000	2.1508	0.10745
Endoplasmic reticulum resident protein 44	Q9D1Q6	Erp44	46.852	46233000	22360000	35314000	39605000	39657000	59962000	74181000	166640000	44345000	2.14496	0.167959
Polymerase delta-interacting protein 2	Q91VA6	Poldip2	41.87	56667000	36193000	45971000	33715000	39470000	72922000	97588000	232000000	19706000	2.14058	0.286629
Eukaryotic initiation factor 4A-I;Eukaryotic initiation factor 4A-II;Eukaryotic initiation factor 4A-II, N-terminally processed	P60843;P10630	Eif4a1;Eif4a2	46.153	10000	10000	570920	5917600	595060	10000	10000	14882000	1901600	2.13857	0.612127
Malate dehydrogenase, cytoplasmic	P14152	Mdh1	36.511	57333000	113790000	112550000	128640000	65895000	165830000	139020000	624840000	105940000	2.13726	0.349908
Ribosome maturation protein SBDS	P70122	Sbds	28.78	1787700	954550	1452600	1161800	3137700	2198500	3169500	4714700	1071800	2.1345	0.0668477
Syntenin-1	O08992	Sdcbp	32.379	2313100	304950	1172700	215090	551650	2162200	3441700	4518900	10000	2.13377	0.316903
39S ribosomal protein L49, mitochondrial	Q9CQ40	Mrpl49	19.133	1165400	1246100	10000	10000	1313000	405200	2219400	2534500	10000	2.13271	0.313965
Succinate dehydrogenase [ubiquinone] iron-sulfur subunit, mitochondrial	Q9CQA3	Sdhb	31.814	800550000	855280000	481920000	507840000	773200000	1391300000	1410400000	3034700000	441960000	2.13232	0.187776
Cathepsin Z	Q9WUU7	Ctsz	33.996	10000	6099600	246960	2126900	1837800	8029700	10000	6145200	6572300	2.13073	0.297105
Proteasome subunit beta type-6	Q60692	Psmb6	25.378	4050100	25486000	18497000	22255000	13404000	35601000	21962000	97239000	18911000	2.12971	0.30514
Dihydropteridine reductase	Q8BVI4	Qdpr	25.57	3984900	23574000	10630000	14001000	5315300	53941000	22654000	35114000	21884000	2.12927	0.177635
Serine/threonine-protein phosphatase PP1-alpha catalytic subunit	P62137	Ppp1ca	37.54	54241000	87482000	39952000	30839000	58731000	78458000	98532000	278320000	51211000	2.12787	0.260933
Pyruvate dehydrogenase E1 component subunit alpha, somatic form, mitochondrial	P35486	Pdha1	43.231	7465500	9746600	15072000	16697000	9430400	7578400	16193000	87627000	9342200	2.12606	0.460103
Delta-1-pyrroline-5-carboxylate dehydrogenase, mitochondrial	Q8CHT0	Aldh4a1	61.84	871540	2925100	5260900	25239000	10000	7473100	2426300	69247000	11814000	2.12197	0.553671
Retinal dehydrogenase 1	P24549	Aldh1a1	54.467	62009000	56649000	52612000	39351000	70987000	46181000	105480000	272910000	62446000	2.11946	0.252043
GTP-binding protein SAR1b;GTP-binding protein SAR1a	Q9CQC9;P36536	Sar1b;Sar1a	22.382	10000	1388600	821660	1323500	827780	2060600	10000	4380800	2105300	2.11854	0.299288
O-phosphoseryl-tRNA(Sec) selenium transferase	Q6P6M7	Sepsecs	55.325	10422000	3836200	913730	6404500	2280300	5277000	12294000	35316000	1907100	2.11618	0.4376
Glyoxylate reductase/hydroxypyruvate reductase	Q91Z53	Grhpr	35.328	139530000	82429000	87001000	101670000	99780000	176030000	192040000	559800000	58145000	2.11537	0.297214
Collectrin	Q9ESG4	Tmem27	25.07	10000	2002400	1186900	890770	667890	2645500	853730	5342500	1296200	2.11357	0.313093
MAM domain-containing glycosylphosphatidylinositol anchor protein 1	Q0PMG2	Mdga1	106.05	10000	3372000	10000	10000	10000	2347300	3922100	10000	2667400	2.10624	0.438828
Proteasome subunit beta type-1	O09061	Psmb1	26.372	12443000	26375000	3732900	17513000	14765000	24211000	21316000	80491000	17133000	2.10331	0.293624
Ig heavy chain V-III region HPC76	P01804		12.304	1321600	1634600	1334700	10000	1316500	1961600	2562500	4685900	779360	2.10298	0.19625
Oligoribonuclease, mitochondrial	Q9D8S4	Rexo2	26.738	11403000	9178000	8705000	4861800	10576000	21768000	18674000	34537000	4157800	2.10175	0.159985
Hydroxyacid-oxoacid transhydrogenase, mitochondrial	Q8R0N6	Adhfe1	49.937	23140000	30091000	20433000	20072000	21923000	31798000	38231000	130350000	23436000	2.09728	0.307212
3-hydroxyanthranilate 3,4-dioxygenase	Q78JT3	Haao	32.804	355270000	292650000	271580000	122770000	275180000	413180000	534640000	1368100000	133730000	2.09146	0.291306
Peptidyl-prolyl cis-trans isomerase H	Q9D868	Ppih	20.463	1780000	1731400	1412400	925720	1589400	1891200	2931000	7412700	1426400	2.08574	0.255933
Sodium/potassium-transporting ATPase subunit beta-1	P14094	Atp1b1	35.194	26824000	159960000	78226000	146620000	60887000	195970000	74148000	604480000	134190000	2.07891	0.375086
Meprin A subunit beta	Q61847	Mep1b	79.5	595220000	678860000	618750000	603050000	814570000	1196700000	949700000	3145500000	377830000	2.0784	0.257219
Alpha-2-macroglobulin receptor-associated protein	P55302	Lrpap1	42.215	20939000	33873000	36592000	24355000	34845000	64698000	40409000	140850000	19011000	2.07198	0.2479
Haptoglobin;Haptoglobin alpha chain;Haptoglobin beta chain	Q61646	Hp	38.752	10000	10000	517990	2684200	10000	10000	8291900	10000	10000	2.06863	0.673733
Rho GDP-dissociation inhibitor 2	Q61599	Arhgdib	22.851	10000	1789100	2071500	599760	745840	5216800	10000	2699000	2877000	2.0667	0.322497
Fructose-bisphosphate aldolase B	Q91Y97	Aldob	39.507	15615000000	11970000000	13493000000	14126000000	16686000000	27283000000	24670000000	62486000000	11136000000	2.0616	0.194124
Eukaryotic translation initiation factor 3 subunit I	Q9QZD9	Eif3i	36.46	14566000	7130300	6771800	2931600	4955200	4768100	11668000	46794000	12626000	2.05891	0.392989
Electron transfer flavoprotein subunit alpha, mitochondrial	Q99LC5	Etfa	35.009	61863000	121760000	92320000	96542000	79584000	137040000	105410000	571920000	63703000	2.0568	0.397756
Ubiquinone biosynthesis protein COQ9, mitochondrial	Q8K1Z0	Coq9	35.082	10000	7128700	1280200	2725800	1563300	3731700	10000	20054000	3048500	2.03918	0.52761
S-adenosylmethionine synthase isoform type-2	Q3THS6	Mat2a	43.688	45395000	35586000	26437000	34151000	26199000	66263000	81308000	176740000	9523600	2.03453	0.308211
Catalase	P24270	Cat	59.795	10828000000	8416300000	7872200000	5671200000	6436300000	12803000000	15500000000	46122000000	2400800000	2.03154	0.368804
Carboxylesterase 1C	P23953	Ces1c	61.055	10000	13596000	3419900	4180400	2634600	16204000	1890300	24307000	8733400	2.02843	0.351167
Serpin B6	Q60854	Serpinb6	42.598	1304000	164740	10000	2183500	201640	338520	3424100	1054900	4234100	2.02133	0.399954
Creatine kinase U-type, mitochondrial	P30275	Ckmt1	47.003	7797800	19622000	8477100	24835000	19755000	18120000	21175000	69246000	25060000	2.0201	0.224151
Peptidyl-prolyl cis-trans isomerase FKBP4;Peptidyl-prolyl cis-trans isomerase FKBP4, N-terminally processed	P30416	Fkbp4	51.572	225550000	105090000	153750000	124790000	186130000	248980000	300820000	781970000	18122000	2.01717	0.326495
GMP reductase 2	Q99L27	Gmpr2	38.018	46456000	18636000	21393000	39306000	33640000	36683000	65152000	148210000	33049000	2.01435	0.254389
Hypoxia up-regulated protein 1	Q9JKR6	Hyou1	111.18	11143000	4154200	7498100	7353400	4396700	1854200	9733100	57446000	2061700	2.00318	0.554305
NIF3-like protein 1	Q9EQ80	Nif3l1	41.745	10000	3233600	1058400	3026400	1779100	8786300	3484900	2605300	1685500	2.00219	0.301578
Alpha-aminoadipic semialdehyde dehydrogenase	Q9DBF1	Aldh7a1	58.861	322700000	295960000	255980000	277280000	353990000	466730000	417380000	1165500000	475570000	1.99956	0.133074
Chloride intracellular channel protein 4	Q9QYB1	Clic4	28.729	2103200	11342000	5429800	13618000	9814000	11177000	12104000	36596000	11252000	1.99287	0.237767
Isochorismatase domain-containing protein 2B, mitochondrial	Q9DCC7	Isoc2b	23.151	2311700	2557800	2204600	1583700	451810	3789900	4867100	10680000	1732100	1.98858	0.323697
Glutathione S-transferase Mu 1	P10649	Gstm1	25.97	872430000	744400000	575450000	547370000	711780000	1213900000	1410300000	3019200000	452490000	1.98789	0.228512
Ficolin-1	O70165	Fcn1	36.298	1038300	10000	889470	765200	950230	569110	4744600	10000	422450	1.98194	0.528498
Transketolase	P40142	Tkt	67.63	250680000	360230000	323840000	256590000	236400000	586550000	548490000	1381200000	191730000	1.97718	0.270331
Alcohol dehydrogenase [NADP(+)]	Q9JII6	Akr1a1	36.586	15824000	82888000	58068000	118930000	55450000	133550000	46137000	344670000	100310000	1.97343	0.333874
Complement component 1 Q subcomponent-binding protein, mitochondrial	O35658	C1qbp	31.013	10000	4224600	1343700	10000	10000	1898600	10000	9779300	2014200	1.96297	0.565785
Mitochondrial amidoxime reducing component 2	Q922Q1	2020-03-02	38.194	1269400	24484000	15668000	10604000	6672900	32026000	6393000	74381000	8097800	1.96167	0.446208
Fructose-bisphosphate aldolase C	P05063	Aldoc	39.394	17276000	15532000	24121000	17451000	20799000	26312000	54806000	69180000	10392000	1.95202	0.20348
Disabled homolog 2	P98078	Dab2	82.311	256040000	49344000	81015000	40547000	102400000	87170000	292680000	531930000	24650000	1.94653	0.404844
Proteasome subunit beta type-5	O55234	Psmb5	28.532	24218000	45329000	33040000	20275000	19445000	60568000	48408000	158240000	11774000	1.94322	0.368375
Isochorismatase domain-containing protein 1	Q91V64	Isoc1	32.032	1684600	977130	2109800	2511600	2491100	4714000	10000	6353400	4046800	1.93492	0.21626
Xaa-Pro aminopeptidase 1	Q6P1B1	Xpnpep1	69.59	41474000	25044000	22276000	16877000	29037000	42525000	45471000	112550000	25124000	1.9283	0.228762
Sorbitol dehydrogenase	Q64442	Sord	38.249	222920000	487540000	369580000	410450000	317920000	829150000	404000000	1695500000	341180000	1.92568	0.288885
Glutathione synthetase	P51855	Gss	52.246	181100000	192110000	177700000	121430000	142440000	268780000	240960000	856140000	99686000	1.91332	0.358352
Glutathione S-transferase Mu 2	P15626	Gstm2	25.716	13359000	14511000	3824900	5031800	14433000	18140000	19482000	31316000	4408600	1.91206	0.170568
Basement membrane-specific heparan sulfate proteoglycan core protein;Endorepellin;LG3 peptide	Q05793	Hspg2	398.29	2121000	1025300	1146800	10000	10000	10000	259790	9206600	798240	1.91204	0.649681
Aminoacylase-1	Q99JW2	Acy1	45.78	53694000	43090000	68134000	55534000	48770000	119370000	119730000	201200000	37815000	1.91202	0.179484
Serotransferrin	Q921I1	Tf	76.723	429130000	692960000	566630000	578490000	486160000	1138800000	940610000	2464800000	384670000	1.91073	0.264045
Peroxisomal acyl-coenzyme A oxidase 1	Q9R0H0	Acox1	74.648	607960000	639870000	699180000	691120000	494120000	932890000	1161500000	3516800000	178010000	1.90539	0.402067
10 kDa heat shock protein, mitochondrial	Q64433	Hspe1	10.963	19067000	17966000	9782200	11988000	4810900	12638000	13760000	87827000	20442000	1.89756	0.471401
Heat shock 70 kDa protein 1A;Heat shock 70 kDa protein 1B	Q61696;P17879	Hspa1a;Hspa1b	70.078	1062000	3831900	2923400	10000	2336400	10000	7031200	6799000	2305300	1.88897	0.35105
Acetyl-CoA acetyltransferase, mitochondrial	Q8QZT1	Acat1	44.816	125150000	192880000	206800000	146580000	135970000	275210000	214120000	855840000	101190000	1.88538	0.377135
Flavin reductase (NADPH)	Q923D2	Blvrb	22.197	29288000	13983000	27541000	11559000	29251000	35960000	42052000	70981000	14946000	1.87629	0.152273
Bifunctional coenzyme A synthase;Phosphopantetheine adenylyltransferase;Dephospho-CoA kinase	Q9DBL7	Coasy	62.022	10000	10000	10000	1039000	10000	10000	10000	2463400	10000	1.87345	0.709035
Dual specificity protein phosphatase 3	Q9D7X3	Dusp3	20.472	3647500	1720400	2256900	777900	2714800	2411800	2641600	11862000	10000	1.86989	0.467523
UDP-glucose 6-dehydrogenase	O70475	Ugdh	54.831	10000	10000	10000	2460600	10000	10000	10000	5777000	10000	1.86847	0.713531
Annexin A5	P48036	Anxa5	35.752	1857300	67806000	36413000	26441000	23484000	93626000	5084100	122810000	64029000	1.86562	0.329724
Beta-mannosidase	Q8K2I4	Manba	100.83	387680	2059500	1280500	838140	939850	488190	1463700	5441400	2308400	1.86456	0.377601
PCTP-like protein	Q9JMD3	Stard10	32.951	959070	2692700	5490800	3544300	6714100	6534900	3649000	12542000	10000	1.85704	0.309103
MOB-like protein phocein	Q6PEB6	Mob4	26.032	556730	285500	10000	626890	400470	527210	772340	10000	1721400	1.85593	0.392968
Cytochrome b5	P56395	Cyb5a	15.241	10000	91977000	31624000	32720000	24915000	86969000	18013000	188400000	44177000	1.85491	0.424016
Glycine dehydrogenase (decarboxylating), mitochondrial	Q91W43	Gldc	113.27	79486000	18344000	19864000	14982000	17400000	53822000	54005000	179000000	576440	1.83788	0.488192
Phosphoglucomutase-1	Q9D0F9	Pgm1	61.417	3071000	15724000	13824000	15030000	11328000	22581000	14614000	53414000	7462300	1.83675	0.339771
Cytosolic non-specific dipeptidase	Q9D1A2	Cndp2	52.767	364160000	471670000	329850000	338240000	388140000	561490000	694410000	1585400000	222460000	1.83621	0.283718
Phosphoenolpyruvate carboxykinase, cytosolic [GTP]	Q9Z2V4	Pck1	69.354	10000	255170	302910	3175400	10000	10000	279800	7954200	337080	1.83596	0.69097
Methionine adenosyltransferase 2 subunit beta	Q99LB6	Mat2b	37.392	19688000	17864000	14767000	10618000	8664800	28326000	21170000	82792000	3381000	1.83464	0.443715
ATP synthase subunit alpha, mitochondrial	Q03265	Atp5a1	59.752	28428000	70299000	49062000	224410000	26323000	35505000	67431000	649010000	74644000	1.83324	0.60089
Nucleoside diphosphate-linked moiety X motif 19, mitochondrial	P11930	Nudt19	40.32	10000	10000	4433600	20635000	1996300	10000	4739900	47435000	3013800	1.82378	0.655958
Glutathione peroxidase 3	P46412	Gpx3	25.424	111810000	73283000	49088000	122350000	71445000	143820000	165340000	327270000	103450000	1.82049	0.2057
Acyl-coenzyme A synthetase ACSM2, mitochondrial	Q8K0L3	Acsm2	64.268	2448500000	2690700000	2389400000	2244500000	2191000000	4714300000	3289400000	10781000000	1253800000	1.81965	0.329941
Ubiquitin carboxyl-terminal hydrolase isozyme L3;Ubiquitin carboxyl-terminal hydrolase isozyme L4	Q9JKB1;P58321	Uchl3;Uchl4	26.151	1603900	1709700	1206900	589730	980840	10000	10000	9814300	801650	1.81859	0.641075
Protein FAM196A	Q3USH1	Fam196a	46.222	6451800	10000	9858900	881370	5939800	6914300	8142100	18028000	10000	1.81533	0.397242
Acyl-coenzyme A thioesterase 4	Q8BWN8	Acot4	46.48	36190000	37569000	42321000	48061000	40516000	75838000	66625000	165050000	22817000	1.80745	0.274925
Complement factor I;Complement factor I heavy chain;Complement factor I light chain	Q61129	Cfi	67.26	13642000	5187400	7231500	10573000	5617300	17810000	13170000	35644000	10464000	1.80609	0.264293
NADH dehydrogenase [ubiquinone] 1 alpha subcomplex subunit 12	Q7TMF3	Ndufa12	17.086	10000	1272800	10000	1365300	10000	2060400	10000	10000	3889800	1.79984	0.592008
Ig kappa chain V-V region MOPC 149	P01636		12.03	9362900	3375600	10000	5708100	4181200	6307200	7151200	19656000	4162800	1.79701	0.355322
Hydroxyacylglutathione hydrolase, mitochondrial	Q99KB8	Hagh	34.084	45118000	98748000	48902000	35986000	38225000	115740000	73899000	251070000	34678000	1.79621	0.363772
Hydroxymethylglutaryl-CoA synthase, cytoplasmic	Q8JZK9	Hmgcs1	57.568	41525000	36905000	29226000	14400000	26521000	48796000	38598000	155230000	4382000	1.7928	0.448864
Omega-amidase NIT2	Q9JHW2	Nit2	30.501	8699300	37663000	21161000	23366000	18329000	50914000	24147000	79494000	30427000	1.78953	0.231164
Ig gamma-2A chain C region secreted form	P01864		36.595	10000	3009600	10687000	3219400	4027100	19023000	10000	12701000	2095900	1.78929	0.484902
Phospholipase D3	O35405	Pld3	54.388	3639900	1024300	1784300	3500800	5042200	5679200	4817600	5876500	835990	1.78919	0.143445
Adenylate kinase 4, mitochondrial	Q9WUR9	Ak4	25.061	10000	9615300	5147200	7351600	2333700	7105300	2242600	26105000	11610000	1.78616	0.440451
Apoptosis-inducing factor 1, mitochondrial	Q9Z0X1	Aifm1	66.765	148110000	102770000	82093000	126500000	125050000	199960000	205160000	430740000	64254000	1.78494	0.248024
Suppressor of G2 allele of SKP1 homolog	Q9CX34	Sugt1	38.158	2460900	1376800	822530	848240	859150	3411500	4121300	2147700	1733000	1.78237	0.190962
Sorcin	Q6P069	Sri	21.627	4351400	9132400	3477100	3987300	2962500	7290200	8490200	25268000	2582900	1.77939	0.427628
Actin-related protein 10	Q9QZB7	Actr10	46.207	1302200	2328100	10000	767180	10000	1483200	1171500	6413700	714820	1.77756	0.549479
60S ribosomal protein L12	P35979	Rpl12	17.804	102360000	52143000	34164000	40755000	62590000	107080000	126850000	186000000	26785000	1.77596	0.22945
Peroxisomal carnitine O-octanoyltransferase	Q9DC50	Crot	70.264	178830000	190310000	247560000	251460000	158440000	353720000	263130000	1089400000	58829000	1.7725	0.447044
Translin-associated protein X	Q9QZE7	Tsnax	32.926	3106100	10000	10000	10000	10000	1895800	10000	5007500	10000	1.76864	0.656762
Stromal membrane-associated protein 1	Q91VZ6	Smap1	47.66	4288700	1681400	10000	2374400	1645300	2899700	3272100	7613100	2966700	1.76163	0.291882
Methylglutaconyl-CoA hydratase, mitochondrial	Q9JLZ3	Auh	33.395	24887000	21362000	22033000	13646000	20649000	39481000	62750000	40156000	15743000	1.74572	0.158895
Dihydrolipoyllysine-residue acetyltransferase component of pyruvate dehydrogenase complex, mitochondrial	Q8BMF4	Dlat	67.941	4986400	4063600	6306300	9169800	5585600	10268000	7207800	23971000	6342800	1.74101	0.293039
Acetyl-coenzyme A synthetase 2-like, mitochondrial	Q99NB1	Acss1	74.622	399280	187830	259030	1978900	903650	407620	695180	4090900	10000	1.72949	0.589566
Probable D-lactate dehydrogenase, mitochondrial	Q7TNG8	Ldhd	51.847	137000000	186430000	140450000	97322000	64840000	220620000	156060000	708720000	61104000	1.72679	0.482232
Unconventional myosin-VI	Q64331	Myo6	146.41	3037200	3350000	3931200	1239000	1943800	5048700	5550400	12300000	10000	1.72031	0.420136
Nitrilase homolog 1	Q8VDK1	Nit1	35.705	59839000	92805000	61474000	59203000	45028000	126420000	89404000	276110000	48242000	1.71287	0.350411
Vesicle-associated membrane protein-associated protein A	Q9WV55	Vapa	27.855	18866000	20358000	9326500	10405000	17340000	20408000	29291000	54376000	4583700	1.70975	0.318244
Carboxylic ester hydrolase	Q91WU0	Ces1f	61.612	97993000	237300000	227470000	135990000	106090000	360160000	149030000	733800000	140370000	1.70527	0.39821
Methylmalonate-semialdehyde dehydrogenase [acylating], mitochondrial	Q9EQ20	Aldh6a1	57.915	2093100000	1823100000	1288300000	1474000000	1394700000	1882900000	2541100000	7322700000	1092000000	1.70498	0.398224
Protein SEC13 homolog	Q9D1M0	Sec13	35.565	10000	2934300	549290	820850	941220	2928000	3123300	10000	2192400	1.70496	0.416129
SAP domain-containing ribonucleoprotein	Q9D1J3	Sarnp	23.532	2523600	10000	10000	10000	10000	10000	4905600	10000	506460	1.70491	0.723045
Long-chain specific acyl-CoA dehydrogenase, mitochondrial	P51174	Acadl	47.907	47841000	143260000	220580000	219390000	109490000	223450000	188780000	729650000	91821000	1.70274	0.449137
Ganglioside GM2 activator	Q60648	Gm2a	20.824	10000	7233800	655490	1022500	946010	9033000	910450	3464100	4551500	1.69518	0.512166
Very long-chain specific acyl-CoA dehydrogenase, mitochondrial	P50544	Acadvl	70.875	5907300	20413000	22039000	28182000	14112000	10782000	16145000	110380000	10533000	1.6927	0.574698
Oxidoreductase HTATIP2	Q9Z2G9	Htatip2	26.87	10000	2703100	10000	752570	10000	1680300	1529900	3442400	660320	1.68553	0.512158
N-acyl-aromatic-L-amino acid amidohydrolase (carboxylate-forming)	Q91XE4	Acy3	35.286	655930000	1452200000	1037100000	802680000	862710000	2007700000	926870000	3624300000	893530000	1.68496	0.316209
RNA-binding protein Musashi homolog 2	Q920Q6	Msi2	36.938	1830500	4323700	2027400	1717400	3576700	4284200	6609700	6078500	10000	1.66151	0.290241
NEDD8-conjugating enzyme Ubc12	P61082	Ube2m	20.9	10170000	8923500	12177000	5576900	8027800	20773000	30089000	13854000	3527100	1.65593	0.305743
Dihydrolipoyllysine-residue succinyltransferase component of 2-oxoglutarate dehydrogenase complex, mitochondrial	Q9D2G2	Dlst	48.994	32673000	42001000	22501000	36281000	26553000	94848000	53031000	61217000	39958000	1.65212	0.153073
Stromal cell-derived factor 2	Q9DCT5	Sdf2	23.159	13463000	6452600	9797300	10237000	5158600	8285300	29165000	38158000	1528700	1.64798	0.461656
ATP synthase subunit beta, mitochondrial	P56480	Atp5b	56.3	29446000	335030000	179540000	513170000	171190000	339850000	171090000	1244700000	246660000	1.64474	0.516652
Cytosol aminopeptidase	Q9CPY7	Lap3	56.141	825190000	942760000	679960000	1078100000	741820000	1206000000	1192100000	2896000000	1184900000	1.6383	0.231916
Serine/threonine-protein phosphatase 2A 65 kDa regulatory subunit A alpha isoform	Q76MZ3	Ppp2r1a	65.322	10000	10000	10000	594200	10000	10000	10000	911320	330390	1.62988	0.690542
Ras-related protein Rab-1B	Q9D1G1	Rab1b	22.187	10000	12353000	5472900	8186100	5150900	9772000	6782500	24901000	6374800	1.62881	0.415502
40S ribosomal protein S12	P63323	Rps12	14.525	45558000	40858000	21038000	32874000	28236000	23526000	42389000	168620000	22581000	1.62677	0.516917
Bleomycin hydrolase	Q8R016	Blmh	52.511	22575000	11308000	25317000	23681000	11182000	14824000	29562000	100610000	12093000	1.62422	0.529434
Isovaleryl-CoA dehydrogenase, mitochondrial	Q9JHI5	Ivd	46.325	8703400	19483000	20929000	44071000	19282000	19695000	26170000	104110000	18922000	1.61551	0.496675
Pyruvate dehydrogenase E1 component subunit beta, mitochondrial	Q9D051	Pdhb	38.937	8615000	17102000	13338000	18942000	7968600	5657400	7003000	86961000	9020100	1.6085	0.641955
Kynurenine 3-monooxygenase	Q91WN4	Kmo	54.531	10000	10000	10000	1144400	10000	10000	10000	2302700	10000	1.59584	0.770375
Peroxiredoxin-2	Q61171	Prdx2	21.778	2595200000	2809900000	2627200000	2855900000	2473600000	3815000000	4911700000	6356600000	4134400000	1.59375	0.0618879
Dihydrolipoyl dehydrogenase, mitochondrial	O08749	Dld	54.272	66635000	320220000	164310000	203110000	128690000	262270000	111640000	856900000	138190000	1.58848	0.528455
ES1 protein homolog, mitochondrial	Q9D172	D10Jhu81e	28.09	12644000	33260000	18412000	28650000	20139000	38035000	24776000	81197000	20329000	1.58747	0.353044
Prohibitin	P67778	Phb	29.82	10000	1571700	2213600	7747100	10000	4513200	10000	13953000	4411100	1.587	0.617716
40S ribosomal protein S20	P60867	Rps20	13.373	22385000	8442800	10245000	20699000	18674000	47564000	15974000	24671000	15581000	1.58602	0.26551
Haloacid dehalogenase-like hydrolase domain-containing protein 2	Q3UGR5	Hdhd2	28.73	10000	855300	96743	10000	10000	1451000	10000	10000	445960	1.58591	0.707701
Glycine amidinotransferase, mitochondrial	Q9D964	Gatm	48.297	63203000	28513000	24339000	43942000	27755000	37338000	58269000	177410000	15944000	1.58361	0.51641
Kynurenine/alpha-aminoadipate aminotransferase, mitochondrial	Q9WVM8	Aadat	47.597	9254200	3647800	14144000	33505000	7929800	24962000	15713000	62708000	8284800	1.58012	0.517075
Proteasome subunit alpha type-2	P49722	Psma2	25.926	9405800	13859000	35710000	13515000	8668200	21704000	25343000	62511000	24576000	1.57597	0.393041
Catenin alpha-1	P26231	Ctnna1	100.11	36834000	306910000	29193000	215350000	212580000	106440000	135330000	691930000	12119000	1.57528	0.585905
Adenosine kinase	P55264	Adk	40.148	7230200	13922000	14431000	12698000	13755000	24247000	24264000	20181000	12468000	1.5727	0.0678192
Echinoderm microtubule-associated protein-like 4	Q3UMY5	Eml4	110.03	10000	5995500	10000	5024300	5931700	12143000	10000	10000	3579500	1.57062	0.605815
Branched-chain-amino-acid aminotransferase, cytosolic	P24288	Bcat1	42.791	8024700	4357500	2811200	1330300	4913400	6866600	13623000	6652100	353550	1.56907	0.417801
Palladin	Q9ET54	Palld	152.13	11032000	5771100	2928600	3020300	3861700	7454100	12378000	19763000	1163500	1.56893	0.45521
Ectonucleotide pyrophosphatase/phosphodiesterase family member 3;Alkaline phosphodiesterase I;Nucleotide pyrophosphatase	Q6DYE8	Enpp3	98.661	10000	10000	162770	10000	10000	337070	10000	10000	10000	1.56485	0.747877
Persulfide dioxygenase ETHE1, mitochondrial	Q9DCM0	Ethe1	27.738	346550000	244200000	243680000	252580000	213410000	535270000	357960000	944850000	74264000	1.56448	0.403055
Thiosulfate sulfurtransferase	P52196	Tst	33.466	10000	21277000	8871100	12328000	5545600	19393000	6442500	39934000	11533000	1.56	0.489639
NADH dehydrogenase [ubiquinone] 1 beta subcomplex subunit 10	Q9DCS9	Ndufb10	21.024	10000	18009000	8830700	9813800	3346000	19221000	2407900	39867000	6484000	1.55634	0.573888
Acylpyruvase FAHD1, mitochondrial	Q8R0F8	Fahd1	25.172	1581100	13736000	6715800	5371100	4257100	17148000	1405000	23765000	6610500	1.55264	0.496844
Serine hydroxymethyltransferase	Q9CZN7	Shmt2	55.758	18138000	44329000	20280000	35452000	21616000	27830000	16581000	125220000	38087000	1.55219	0.510024
Beta-1,3-galactosyl-O-glycosyl-glycoprotein beta-1,6-N-acetylglucosaminyltransferase	Q09324	Gcnt1	49.838	1114900	4929300	3719600	10000	1763600	3234200	3770300	6812400	3360200	1.55032	0.359293
Antithrombin-III	P32261	Serpinc1	52.003	4243100	14360000	10050000	9913700	5418400	12370000	7791100	32121000	16899000	1.54743	0.382415
CD5 antigen-like	Q9QWK4	Cd5l	38.862	281680000	199230000	294260000	377960000	278820000	350470000	357570000	961840000	275920000	1.54336	0.334878
Phosphoglycerate kinase 1	P09411	Pgk1	44.55	36604000	159990000	111130000	149820000	69445000	122230000	118540000	428080000	143940000	1.54256	0.445068
Ezrin	P26040	Ezr	69.406	9470800	23681000	17203000	24683000	10664000	26807000	15738000	82301000	8714400	1.53762	0.545283
V-type proton ATPase catalytic subunit A	P50516	Atp6v1a	68.325	4027300	59108000	20141000	36878000	11572000	33629000	9972900	141310000	34392000	1.5372	0.60116
Hydroxyacyl-coenzyme A dehydrogenase, mitochondrial	Q61425	Hadh	34.463	41864000	251980000	154000000	194330000	138450000	206310000	151480000	599310000	137520000	1.53612	0.452685
Acyl-CoA dehydrogenase family member 9, mitochondrial	Q8JZN5	Acad9	68.721	10000	10000	1389700	10000	10000	10000	10000	2682700	10000	1.53424	0.787696
Centriolin	A2AL36	Cntrl	268.88	3234300	10000	10000	917080	10000	10000	10000	7905800	10000	1.52387	0.783281
Rab GDP dissociation inhibitor beta	Q61598	Gdi2	50.537	370360	963390	1257700	6360400	1226900	552300	885370	12921000	1426200	1.52029	0.706233
Four and a half LIM domains protein 1	P97447	Fhl1	31.888	64646000	36606000	26871000	43137000	33085000	81972000	69666000	124820000	15720000	1.51939	0.3624
Glycerol-3-phosphate dehydrogenase, mitochondrial	Q64521	Gpd2	80.953	10000	4119100	1079000	5519900	10000	753820	10000	17374000	2196500	1.5171	0.736663
p21-activated protein kinase-interacting protein 1	Q9DCE5	Pak1ip1	42.116	1195700	10000	10000	10000	383220	1359900	560140	10000	10000	1.51636	0.69208
28S ribosomal protein S22, mitochondrial	Q9CXW2	Mrps22	41.192	11841000	14204000	9739700	19892000	9310700	26320000	26156000	35694000	7922000	1.5145	0.299668
Sorbin and SH3 domain-containing protein 1	Q62417	Sorbs1	143.07	799960	723480	788470	10000	10000	10000	10000	4343600	10000	1.51034	0.774981
Dolichyl-diphosphooligosaccharide--protein glycosyltransferase subunit 1	Q91YQ5	Rpn1	68.527	1545100	2001400	882010	4074400	10000	10000	1291000	13955000	775280	1.50925	0.738665
Glutathione peroxidase 1	P11352	Gpx1	22.329	4660100000	2662600000	2754900000	3434100000	3859500000	4986800000	5301000000	8782000000	2526300000	1.50717	0.212962
Thioredoxin-dependent peroxide reductase, mitochondrial	P20108	Prdx3	28.127	441410000	415060000	334800000	412360000	314760000	493310000	653870000	1285000000	273680000	1.50689	0.362659
Peptidyl-prolyl cis-trans isomerase FKBP2	P45878	Fkbp2	15.344	401140	1466100	10000	192990	10000	10000	10000	2649300	1202000	1.49985	0.705737
Fibroblast growth factor 1	P61148	Fgf1	17.417	585690	455750	461380	336680	501060	549880	853450	1320800	184190	1.48274	0.350572
Radixin	P26043	Rdx	68.542	1679000	5255700	4909000	2211300	4631000	5080400	907140	11318000	4098500	1.48189	0.442914
Choline dehydrogenase, mitochondrial	Q8BJ64	Chdh	66.414	80116000	113580000	84797000	67894000	76815000	123520000	104530000	275040000	59317000	1.47632	0.383705
Ribokinase	Q8R1Q9	Rbks	34.119	4931100	11199000	4931800	3129600	6607700	11723000	12253000	12315000	1276300	1.46084	0.370157
Adenosylhomocysteinase	P50247	Ahcy	47.688	126640000	214710000	165400000	217390000	163680000	218890000	186530000	595960000	156730000	1.46026	0.417416
Ornithine aminotransferase, mitochondrial	P29758	Oat	48.354	786270	4276400	7630100	5899700	4977700	11740000	1302200	8811900	7104700	1.46023	0.397308
4-hydroxy-2-oxoglutarate aldolase, mitochondrial	Q9DCU9	Hoga1	34.644	15895000	51350000	37156000	36010000	25296000	91956000	19773000	106030000	11354000	1.44951	0.522542
Glutamate--cysteine ligase catalytic subunit	P97494	Gclc	72.571	70334000	34416000	86372000	73322000	33189000	78526000	98328000	234490000	32478000	1.44306	0.518988
Major urinary protein 6;Major urinary proteins 11 and 8;Major urinary protein 17	A2BIM8;P02762;P04938;B5X0G2	Mup9;Mup6;Mup8;Mup17	20.762	7579500	31370000	23826000	3830500	4557700	46224000	5513100	49162000	14216000	1.43738	0.580436
Protein DDI1 homolog 2	A2ADY9	Ddi2	44.59	1096800	1206900	1742700	1927100	2576800	4508500	1648200	10000	1984400	1.43673	0.465192
Ras-related protein Rab-5C	P35278	Rab5c	23.412	1437700	1209700	1093900	3190100	1548500	10000	2490500	6910300	1453000	1.43259	0.609245
Thioredoxin reductase 2, mitochondrial	Q9JLT4	Txnrd2	56.602	12445000	17081000	26812000	10263000	18666000	15991000	23789000	42492000	17885000	1.42728	0.301782
Enoyl-CoA delta isomerase 3, peroxisomal	Q78JN3	Eci3	35.23	10000	4497700	3714100	7677700	866990	1027900	10000	24193000	2229700	1.42533	0.765268
Rho GDP-dissociation inhibitor 1	Q99PT1	Arhgdia	23.407	17534000	80777000	51077000	54372000	37499000	105920000	33235000	133180000	52661000	1.42322	0.422785
Ras-related protein Rab-7a	P51150	Rab7a	23.489	10000	3528800	1265000	2420200	10000	1174200	10000	11526000	10000	1.40977	0.787587
Phosphoglycerate mutase 1	Q9DBJ1	Pgam1	28.832	117280000	276120000	213800000	227080000	167990000	361210000	232750000	535450000	171810000	1.40884	0.345641
Moesin	P26041	Msn	67.766	18906000	141300000	74161000	44855000	55963000	97036000	41201000	248250000	48478000	1.40656	0.585559
Delta(3,5)-Delta(2,4)-dienoyl-CoA isomerase, mitochondrial	O35459	Ech1	36.118	10000	63896000	15596000	31357000	16954000	56108000	20652000	79254000	21403000	1.40265	0.563894
Trafficking protein particle complex subunit 3	O55013	Trappc3	20.302	10000	10000	1397200	10000	10000	10000	10000	2153600	315490	1.40084	0.8068
Beta-galactosidase	P23780	Glb1	73.12	296310	1466100	4111400	1651100	773710	2832700	1069100	6054400	2437500	1.39987	0.574545
MICOS complex subunit Mic19	Q9CRB9	Chchd3	26.334	2121400	1882400	10000	1470200	2990700	2098400	1633000	10000	2851600	1.39806	0.483446
Gamma-glutamyltranspeptidase 1;Gamma-glutamyltranspeptidase 1 heavy chain;Gamma-glutamyltranspeptidase 1 light chain	Q60928	Ggt1	61.562	2378900	178320000	68881000	102900000	67212000	164200000	13264000	250550000	114440000	1.38372	0.566881
Pyruvate dehydrogenase protein X component, mitochondrial	Q8BKZ9	Pdhx	53.998	2218900	9192400	24650000	6596900	3515600	6535100	14935000	46808000	1772400	1.37964	0.708056
Integrin alpha-6;Integrin alpha-6 heavy chain;Integrin alpha-6 light chain	Q61739	Itga6	122.16	10000	952910	10000	10000	10000	710250	10000	776760	181280	1.37412	0.754013
Ig kappa chain V-V region L6	P01638		12.986	7517200	5882300	4092700	11593000	4233500	10027000	6402700	11700000	17381000	1.36823	0.392493
Cytochrome c oxidase subunit 6B1	P56391	Cox6b1	10.071	10000	9207200	1461200	10000	10000	1572300	10000	10847000	5812300	1.36609	0.758525
Coatomer subunit delta	Q5XJY5	Arcn1	57.229	3168500	2817200	1853900	3963900	2455800	3192300	4250100	8568700	1591000	1.35945	0.484096
NADH dehydrogenase [ubiquinone] 1 alpha subcomplex subunit 10, mitochondrial	Q99LC3	Ndufa10	40.603	10000	10000	388030	3740300	10000	10000	848260	6163200	10000	1.35794	0.820511
Superoxide dismutase [Mn], mitochondrial	P09671	Sod2	24.603	126010000	282710000	134930000	235100000	124880000	390280000	188060000	528330000	89922000	1.35753	0.513193
Lysosome-associated membrane glycoprotein 1	P11438	Lamp1	43.865	10000	8264700	3399600	3639700	2566400	8381800	10000	11254000	3751000	1.35631	0.634468
Protein S100-A11	P50543	S100a11	11.083	2151900	4746100	10000	257020	10000	10000	3733900	6257100	2078900	1.34988	0.716029
Actin, alpha skeletal muscle;Actin, alpha cardiac muscle 1;Actin, gamma-enteric smooth muscle;Actin, aortic smooth muscle	P68134;P68033;P63268;P62737	Acta1;Actc1;Actg2;Acta2	42.051	67070000	77840000	43976000	59240000	4380100	126290000	175430000	86751000	25674000	1.3494	0.569337
Golgi resident protein GCP60	Q8BMP6	Acbd3	60.18	1207500	1330800	1145200	1450300	892000	2024400	2756900	2284000	695690	1.3484	0.362274
Carnitine O-palmitoyltransferase 2, mitochondrial	P52825	Cpt2	73.98	10000	21338000	1990900	9710500	4164900	7792000	10000	33542000	10097000	1.34601	0.727634
Hemoglobin subunit alpha	P01942	Hba	15.085	41597000	396490000	928220000	102810000	110700000	254270000	84974000	1657500000	347730000	1.33695	0.753773
Glutamate carboxypeptidase 2	O35409	Folh1	84.573	10000	14636000	1755100	3032000	2603600	10380000	10000	10959000	8475800	1.33498	0.68368
ELAV-like protein 1	P70372	Elavl1	36.169	17625000	1706600	5406600	1326900	8052700	10000	13457000	17125000	4815400	1.33389	0.664468
Platelet glycoprotein 4	Q08857	Cd36	52.697	10000	2984200	321980	1621000	948890	3848100	10000	1813500	1550200	1.32394	0.681675
Aspartate aminotransferase, mitochondrial	P05202	Got2	47.411	46651000	301640000	290920000	246930000	204970000	345750000	135390000	517350000	262430000	1.32339	0.457417
Branched-chain-amino-acid aminotransferase, mitochondrial	O35855	Bcat2	44.127	7069800	5230700	11647000	15568000	8875700	25697000	13212000	10728000	6839900	1.32308	0.481155
Sushi domain-containing protein 2	Q9DBX3	Susd2	90.641	10000	18586000	6758000	9250900	3582200	13052000	1893700	30464000	7842600	1.31391	0.699223
Isocitrate dehydrogenase [NADP], mitochondrial	P54071	Idh2	50.906	1657500	77147000	68098000	84193000	18841000	19732000	21507000	275170000	43894000	1.31251	0.769073
Sialic acid synthase	Q99J77	Nans	40.024	10000	1975400	10000	1711900	10000	5997500	10000	10000	10000	1.30283	0.850589
Carboxypeptidase Q	Q9WVJ3	Cpq	51.813	10000	4071300	2272300	4156900	1591100	6499400	1666600	3813700	3283000	1.28282	0.59341
6-pyruvoyl tetrahydrobiopterin synthase	Q9R1Z7	Pts	16.188	10000	4588000	3286500	2228300	1908100	10000	5468200	4807400	3967700	1.27849	0.635415
Insulin-like growth factor-binding protein 4	P47879	Igfbp4	27.807	1975800	10000	10000	10000	10000	1405600	1756300	10000	10000	1.27307	0.830697
Elongation factor Tu, mitochondrial	Q8BFR5	Tufm	49.508	2437800	4143700	7438000	12142000	10000	6788700	8185700	25698000	873100	1.27074	0.760075
Short-chain specific acyl-CoA dehydrogenase, mitochondrial	Q07417	Acads	44.889	3850000	26892000	22879000	28702000	9222800	19894000	6149900	82535000	12621000	1.26742	0.755148
Bisphosphoglycerate mutase	P15327	Bpgm	29.978	10000	10000	4290600	1424600	10000	2026000	10000	4001700	3012200	1.26376	0.774087
Eukaryotic translation initiation factor 6	O55135	Eif6	26.511	6306100	3872100	4206500	3087200	2235600	7633500	10000	13695000	3948700	1.26021	0.695303
Cathepsin B;Cathepsin B light chain;Cathepsin B heavy chain	P10605	Ctsb	37.279	10000	11425000	3116600	5860300	3001700	13591000	5955300	5490900	4062400	1.25814	0.674012
Cytochrome b-c1 complex subunit 2, mitochondrial	Q9DB77	Uqcrc2	48.234	1393400	83590000	68211000	48863000	28001000	90206000	13673000	107920000	77897000	1.25785	0.630863
Coronin-1C	Q9WUM4	Coro1c	53.12	11062000	1681900	3046200	2099700	3982400	2868800	11222000	8957000	986640	1.25286	0.71053
Alkaline phosphatase, tissue-nonspecific isozyme	P09242	Alpl	57.514	10000	6405200	1493000	4729200	2154900	10102000	10000	1367900	6113800	1.25017	0.756752
Ataxin-2	O70305	Atxn2	136.48	2861300	382670	10000	403930	10000	2521600	2628700	10000	542350	1.24938	0.804091
Voltage-dependent anion-selective channel protein 1	Q60932	Vdac1	32.351	2656600	197570000	108970000	91413000	45450000	137550000	9851700	318730000	110630000	1.24253	0.739456
NADH dehydrogenase [ubiquinone] iron-sulfur protein 2, mitochondrial	Q91WD5	Ndufs2	52.625	10000	23569000	17010000	10521000	5502000	4115400	3274100	57045000	8747100	1.2316	0.820442
Endoplasmin	P08113	Hsp90b1	92.475	1103400	1349400	3552100	9868600	2097400	2157800	2093900	14682000	3160600	1.21922	0.801139
Aspartate aminotransferase, cytoplasmic	P05201	Got1	46.247	40558000	85248000	127090000	72607000	57241000	137930000	65864000	167900000	62900000	1.2088	0.59209
Basal cell adhesion molecule	Q9R069	Bcam	67.669	339400	5994800	2593300	3287100	10000	8309200	2704800	5908400	1401200	1.20077	0.768238
Renin-2;Renin-2 heavy chain;Renin-2 light chain;Renin-1	P00796;P06281	Ren2;Ren1	44.282	10000	5615100	3048000	3410700	2735700	5475500	10000	6401800	3357000	1.19035	0.733644
Peroxisomal targeting signal 2 receptor	P97865	Pex7	35.502	2136300	2710200	712100	10000	10000	10000	3742700	4477700	10000	1.18527	0.844894
Hemopexin	Q91X72	Hpx	51.317	141850000	173540000	152080000	111200000	81409000	207880000	150740000	317670000	96988000	1.18159	0.615152
Ig heavy chain V region 36-65;Ig heavy chain V region 93G7	P01747;P01746		13.307	2117500	1045900	10000	3799300	1689500	5729700	2807500	10000	10000	1.17564	0.832959
Peptidyl-prolyl cis-trans isomerase FKBP1A	P26883	Fkbp1a	11.922	10000	10000	10000	1216500	689850	10000	10000	10000	1104400	1.1708	0.889478
Leukocyte surface antigen CD47	Q61735	Cd47	33.097	10000	2961200	428310	917100	400630	896990	332900	4123900	557220	1.16974	0.859876
Cytochrome c oxidase subunit 4 isoform 1, mitochondrial	P19783	Cox4i1	19.53	10000	16787000	6431600	17928000	4367900	7729600	10000	31802000	16058000	1.16565	0.824241
Galectin-9	O08573	Lgals9	40.035	7249700	5319800	5730100	7432200	1909700	7417800	12387000	15699000	10000	1.16349	0.767338
Superoxide dismutase [Cu-Zn]	P08228	Sod1	15.942	8522800	150020000	73681000	79864000	39383000	133180000	28042000	142260000	109930000	1.16069	0.745426
Complement component C8 gamma chain	Q8VCG4	C8g	22.508	85875000	36063000	65740000	39114000	64338000	58420000	106920000	58415000	38860000	1.15331	0.612941
Alpha-enolase	P17182	Eno1	47.14	137200000	658620000	359760000	358420000	234040000	486890000	260280000	741970000	459400000	1.15328	0.691448
Proliferation-associated protein 2G4	P50580	Pa2g4	43.698	10000	2743500	4114200	2711000	2786400	1030100	10000	9077900	833070	1.14733	0.865846
Malate dehydrogenase, mitochondrial	P08249	Mdh2	35.611	84148000	1044700000	664000000	833020000	390310000	1264700000	181130000	1204100000	724760000	1.14705	0.759823
2,4-dienoyl-CoA reductase, mitochondrial	Q9CQ62	Decr1	36.213	14200000	145030000	58131000	64053000	30318000	120400000	24586000	153070000	69090000	1.12991	0.813065
Fumarate hydratase, mitochondrial	P97807	Fh	54.356	38543000	15003000	12009000	33415000	7713500	25651000	13131000	78335000	13697000	1.11975	0.856841
Pro-cathepsin H;Cathepsin H mini chain;Cathepsin H;Cathepsin H heavy chain;Cathepsin H light chain	P49935	Ctsh	37.17	950260	12094000	7200400	8020600	2469900	20465000	4366800	2529600	9670100	1.11802	0.853673
Alpha-methylacyl-CoA racemase	O09174	Amacr	41.704	47677000	77415000	86878000	101080000	57095000	81436000	64360000	195470000	35625000	1.10905	0.805772
39S ribosomal protein L53, mitochondrial	Q9D1H8	Mrpl53	12.737	2912400	1194400	1688500	1790000	2354900	1412200	2315600	10000	4417400	1.10847	0.820823
Gamma-glutamylcyclotransferase	Q9D7X8	Ggct	21.166	1780500	2560800	1021400	1975500	1502100	6807100	10000	10000	1820900	1.10655	0.896259
Inter alpha-trypsin inhibitor, heavy chain 4	A6X935	Itih4	104.66	5921700	7593400	2017100	1938700	4975400	3329400	2345400	12478000	10000	1.05951	0.926271
Phosphoglycerate mutase 2	O70250	Pgam2	28.827	1374100	13094000	4123200	2438300	3335200	8517100	2863600	7091100	5879500	1.05324	0.918806
Epithelial cell adhesion molecule	Q99JW5	Epcam	35.019	10000	6805500	3142300	4310300	3342100	5846500	10000	7088400	2443200	1.05019	0.927003
Protein LSM12 homolog	Q9D0R8	Lsm12	21.701	5833900	3388700	2609000	10000	3256800	10000	5212000	4401100	2512500	1.03989	0.937971
Histone-binding protein RBBP4	Q60972	Rbbp4	47.655	10000	1775600	977480	1226300	10000	10000	10000	3867300	1159600	1.01407	0.988097
Acylamino-acid-releasing enzyme	Q8R146	Apeh	81.58	530330	20167000	4720400	6670800	2955300	5031100	679330	27649000	4053700	1.00643	0.994107
Medium-chain specific acyl-CoA dehydrogenase, mitochondrial	P45952	Acadm	46.481	46747000	152890000	167310000	145530000	67377000	118760000	76396000	308500000	72802000	1.00506	0.9913
Vacuolar protein sorting-associated protein 29	Q9QZ88	Vps29	20.495	5422000	8788200	5231700	3775000	6142400	8971700	7731600	10000	6237200	1.00247	0.994424
28S ribosomal protein S16, mitochondrial	Q9CPX7	Mrps16	15.192	933770	941360	10000	10000	883670	10000	10000	10000	1419800	0.985038	0.986569
Napsin-A	O09043	Napsa	45.544	10000	20959000	10323000	9973100	4733300	14090000	2573400	17769000	11522000	0.982674	0.972228
Trifunctional enzyme subunit beta, mitochondrial;3-ketoacyl-CoA thiolase	Q99JY0	Hadhb	51.386	10000	894960	10000	4187300	10000	169840	220450	4855100	918470	0.96802	0.976878
Succinyl-CoA:3-ketoacid coenzyme A transferase 1, mitochondrial	Q9D0K2	Oxct1	55.988	16423000	166760000	89359000	105150000	62952000	124080000	25207000	179930000	64200000	0.966648	0.941086
Fatty aldehyde dehydrogenase	P47740	Aldh3a2	53.97	10000	18359000	6244500	9192900	6433100	11818000	10000	11514000	10941000	0.963512	0.943748
Glycine N-methyltransferase	Q9QXF8	Gnmt	32.675	24980000	25206000	11501000	10140000	20530000	18591000	16332000	25572000	4854600	0.956516	0.887534
Cell division control protein 42 homolog	P60766	Cdc42	21.258	1305000	9150900	6165700	8356000	2810700	5890900	3499900	11338000	6308700	0.955999	0.908289
Complement C4-B;Complement C4 beta chain;Complement C4 alpha chain;C4a anaphylatoxin;Complement C4 gamma chain	P01029	C4b	192.91	18278000	6660000	1656900	2443600	2722400	5068300	14192000	10561000	2090100	0.954148	0.940385
Basigin	P18572	Bsg	42.444	10000	22531000	5092900	7929600	4695400	11752000	10000	10059000	15867000	0.953413	0.939699
Dynein heavy chain 2, axonemal	P0C6F1	Dnah2	511.56	2824600	233620	10000	10000	10000	10000	10000	1478600	2157700	0.952836	0.964837
Phenazine biosynthesis-like domain-containing protein 1	Q9DCG6	Pbld1	32.047	10000	41096000	14884000	18539000	6948800	26277000	10000	22764000	32526000	0.950243	0.930009
Electron transfer flavoprotein-ubiquinone oxidoreductase, mitochondrial	Q921G7	Etfdh	68.09	10000	45828000	23068000	32363000	11976000	27014000	3351900	50119000	26924000	0.943111	0.910697
Citrate lyase subunit beta-like protein, mitochondrial	Q8R4N0	Clybl	37.548	10000	34896000	12391000	8853800	1790200	31682000	3486800	18742000	10407000	0.941864	0.930455
Ras-related C3 botulinum toxin substrate 2;Ras-related C3 botulinum toxin substrate 1;Ras-related C3 botulinum toxin substrate 3	Q05144;P63001;P60764	Rac2;Rac1;Rac3	21.441	10000	2615900	2128300	2863100	1363700	10000	10000	5705700	1840300	0.937834	0.930812
Acyl-coenzyme A synthetase ACSM3, mitochondrial	Q3UNX5	Acsm3	65.622	1837200	45001000	31609000	29547000	17629000	40262000	2245000	54945000	11336000	0.936473	0.903118
Phosphatidylinositol transfer protein alpha isoform	P53810	Pitpna	31.893	10000	10000	601030	604670	10000	10000	10000	10000	1393000	0.935302	0.956137
40S ribosomal protein S4, X isoform	P62702	Rps4x	29.597	10000	647330	10000	4717300	10000	1046800	10000	4762600	457410	0.934038	0.951994
Peptidyl-prolyl cis-trans isomerase C	P30412	Ppic	22.794	10000	2620300	10000	1648500	10000	3263500	10000	10000	1684000	0.928465	0.936726
N-acetylgalactosamine-6-sulfatase	Q571E4	Galns	57.673	10000	3810500	729120	691840	503880	1214500	10000	3087000	1215700	0.920519	0.916031
Protein NipSnap homolog 2	O55126	Gbas	32.932	10000	649930	1067300	3002400	10000	10000	10000	5331400	10000	0.908553	0.937617
Isocitrate dehydrogenase [NADP] cytoplasmic	O88844	Idh1	46.674	11354000	39927000	58127000	26231000	13857000	26423000	9478800	86852000	17283000	0.907667	0.869809
Ferrochelatase, mitochondrial	P22315	Fech	47.13	10000	1569600	10000	10000	10000	10000	10000	10000	1768400	0.904426	0.944069
Nuclear factor NF-kappa-B p105 subunit;Nuclear factor NF-kappa-B p50 subunit	P25799	Nfkb1	105.61	10000	10000	7549900	8611400	10000	12582000	10000	5601700	10000	0.900481	0.911304
Ras-related protein Rab-11B;Ras-related protein Rab-11A	P46638;P62492	Rab11b;Rab11a	24.489	369270	44591000	20316000	12220000	10950000	25435000	2222400	23924000	24144000	0.894757	0.840035
Glucose-6-phosphate isomerase	P06745	Gpi	62.766	551700	47937000	26748000	38570000	11887000	38347000	4416200	56373000	14139000	0.879823	0.816696
Ig kappa chain V-III region PC 7132;Ig kappa chain V-III region PC 2880/PC 1229;Ig kappa chain V-III region MOPC 70	P01655;P01654;P01656		12.054	8131100	25512000	10861000	79718000	45803000	11118000	16724000	45355000	15704000	0.867504	0.815934
Epidermal growth factor receptor	Q01279	Egfr	134.85	10000	408530	1588500	10000	10000	545270	10000	1607500	10000	0.865736	0.892075
40S ribosomal protein S3	P62908	Rps3	26.674	10000	2131400	1207400	2167300	10000	2237600	10000	2238100	1438000	0.860565	0.797962
3-oxoacyl-[acyl-carrier-protein] synthase, mitochondrial	Q9D404	Oxsm	48.627	473900	6159200	1476800	5192900	711390	2619100	1747500	3741600	5453600	0.858357	0.767341
Ig heavy chain V region 3-6	P18531	Ighv3-6	13.095	23181000	10000	10000	14266000	10000	40002000	10000	10000	10000	0.854982	0.899369
Creatine kinase B-type	Q04447	Ckb	42.713	608170	2966500	4224400	989190	2521900	1804400	1384000	1020500	2512600	0.841432	0.68403
Peptidyl-prolyl cis-trans isomerase B	P24369	Ppib	23.713	9420600	35364000	8038200	11865000	11649000	24146000	3426700	17870000	10757000	0.839091	0.717764
60S ribosomal protein L5	P47962	Rpl5	34.4	10000	2156500	1621000	10000	10000	10000	10000	3899200	10000	0.829851	0.877086
Sulfide:quinone oxidoreductase, mitochondrial	Q9R112	Sqrdl	50.282	10000	10000	10000	2046300	10000	10000	10000	2106100	10000	0.826894	0.894363
Betaine--homocysteine S-methyltransferase 1	O35490	Bhmt	45.02	360160000	245120000	189350000	134500000	190160000	135590000	240660000	231110000	158460000	0.823118	0.422109
N(G),N(G)-dimethylarginine dimethylaminohydrolase 1	Q9CWS0	Ddah1	31.381	1875300	28023000	14911000	26183000	8382500	25372000	2303700	20463000	15906000	0.81617	0.658673
Complement component C8 beta chain	Q8BH35	C8b	66.229	7805500	5719600	6815300	1244300	3002500	5466200	6199600	10000	6914000	0.800282	0.591158
ATP-dependent (S)-NAD(P)H-hydrate dehydratase	Q9CZ42	Carkd	36.717	1377400	10266000	4687900	7409300	1603400	8544600	1733100	6247200	5408800	0.793143	0.603543
39S ribosomal protein L18, mitochondrial	Q9CQL5	Mrpl18	20.677	2613000	2975900	2290200	1142200	2146400	2660800	2583900	10000	1501000	0.789429	0.49134
Phosphopantothenate--cysteine ligase	Q8VDG5	Ppcs	33.794	27531000	373380	10000	10000	25358000	10000	10000	1774700	10000	0.778179	0.856636
Junction plakoglobin	Q02257	Jup	81.8	17271000	8533900	1805200	10083000	3202100	5459700	1095000	19122000	7777200	0.777989	0.658362
Fatty acid-binding protein, liver	P12710	Fabp1	14.245	58872000	37018000	20087000	12072000	23082000	15235000	32507000	34485000	18543000	0.773779	0.494781
Alpha-1-antitrypsin 1-5	Q00898	Serpina1e	45.891	6620600	2196800	13280000	3499200	3734900	5010200	5185300	10807000	10000	0.773459	0.636118
Alpha-1-antitrypsin 1-2	P22599	Serpina1b	45.974	16915000	24271000	12440000	7311700	16620000	20978000	7781600	10780000	2753200	0.773417	0.497182
Ig kappa chain V-III region PC 7183;Ig kappa chain V-III region PC 7043;Ig kappa chain V-III region PC 7210;Ig kappa chain V-III region CBPC 101;Ig kappa chain V-III region PC 7769	P01666;P01665;P01668;P01664;P01669		11.952	4547900	5612800	6229100	5929600	1849600	5879400	10000	8343600	5263500	0.765114	0.469873
Ig gamma-1 chain C region secreted form;Ig gamma-1 chain C region, membrane-bound form	P01868;P01869	Ighg1	35.704	9464100	10611000	9384800	6473400	5363300	2030900	2561100	16815000	7201400	0.756328	0.507142
Histone H4	P62806	Hist1h4a	11.367	10000	5922200	639960	10000	10000	10000	6160300	10000	10000	0.753588	0.835287
Desmoglein-1-beta;Desmoglein-1-alpha;Desmoglein-1-gamma	Q7TSF1;Q61495;Q7TSF0	Dsg1b;Dsg1a;Dsg1c	114.45	4128800	3875400	2510900	2834300	2227000	5473800	1851000	10000	2901400	0.746892	0.452604
Cytochrome b-c1 complex subunit 7	Q9D855	Uqcrb	13.527	10000	7034400	1358900	1334500	10000	10000	10000	6225800	2701000	0.735838	0.751743
Toll-like receptor 3	Q99MB1	Tlr3	103.67	3096900	1335200	10000	2388300	824630	322430	1220800	3896600	10000	0.734886	0.65875
Prolyl endopeptidase	Q9QUR6	Prep	80.751	1755100	33969000	11016000	57384000	23539000	24608000	5807800	18029000	23529000	0.733838	0.570483
Acylcarnitine hydrolase	Q91WG0	Ces2c	62.469	4072400	91790000	55952000	56690000	20564000	64759000	6453100	67737000	31400000	0.732505	0.527986
60S ribosomal protein L30	P62889	Rpl30	12.784	4584500	4070600	1382000	2695900	982910	1266500	10000	5203200	4171900	0.730983	0.530524
Calnexin	P35564	Canx	67.277	500040	19274000	3848100	6384800	3083400	10627000	10000	8750800	4082000	0.707922	0.619525
Chromobox protein homolog 3	P23198	Cbx3	20.855	2841500	1808100	10000	1789700	5666500	10000	10000	10000	10000	0.70786	0.743378
Diphosphoinositol polyphosphate phosphohydrolase 2	Q8R2U6	Nudt4	20.156	2771400	10000	1130100	10000	3345500	10000	10000	10000	10000	0.690654	0.758656
Platelet-activating factor acetylhydrolase IB subunit alpha	P63005	Pafah1b1	46.67	997980	1383700	2199100	949390	10000	1011800	10000	10000	3606500	0.672428	0.602185
Transmembrane emp24 domain-containing protein 10	Q9D1D4	Tmed10	24.911	10000	5151200	1497400	579010	10000	10000	10000	4870000	1145200	0.668198	0.695697
Histone H2B type 3-A;Histone H2B type 1-P;Histone H2B type 1-K;Histone H2B type 3-B;Histone H2B type 1-C/E/G;Histone H2B type 2-B;Histone H2B type 2-E;Histone H2B type 1-H;Histone H2B type 1-B;Histone H2B type 1-M;Histone H2B type 1-F/J/L;Histone H2B type 1-A	Q9D2U9;Q8CGP2;Q8CGP1;Q8CGP0;Q6ZWY9;Q64525;Q64524;Q64478;Q64475;P10854;P10853;P70696	Hist3h2ba;Hist1h2bp;Hist1h2bk;Hist3h2bb;Hist1h2bc;Hist2h2bb;Hist2h2be;Hist1h2bh;Hist1h2bb;Hist1h2bm;Hist1h2bf;Hist1h2ba	13.994	10000	10000	859230	10000	10000	10000	10000	10000	695090	0.661327	0.765441
Ig heavy chain V-III region ABE-47N;Ig heavy chain V-III region U61;Ig heavy chain V-III region A4;Ig heavy chain V-III region J606;Ig heavy chain V-III region T957;Ig heavy chain V-III region W3082;Ig heavy chain V region AMPC1;Ig heavy chain V-III region E109	P01799;P01797;P01796;P01801;P01800;P01802;P01803;P01798		12.675	14725000	6346800	7962800	71904000	13240000	22325000	16163000	21115000	9517600	0.652758	0.551833
Iodotyrosine dehalogenase 1	Q9DCX8	Iyd	32.814	10000	1222000	373690	339330	341910	633430	10000	10000	578540	0.647348	0.54997
Cysteine sulfinic acid decarboxylase	Q9DBE0	Csad	55.144	4624400	15195000	13761000	15723000	2668500	4006000	6810500	22615000	3544800	0.643279	0.391344
DnaJ homolog subfamily B member 1	Q9QYJ3	Dnajb1	38.167	1369500	256200	214090	283670	381490	346880	10000	791410	167640	0.639492	0.526718
ATP-dependent RNA helicase DDX3X;ATP-dependent RNA helicase DDX3Y;Putative ATP-dependent RNA helicase Pl10	Q62167;Q62095;P16381	Ddx3x;Ddx3y;D1Pas1	73.101	10000	10000	10000	644380	10000	10000	10000	496540	10000	0.636484	0.740308
Zinc phosphodiesterase ELAC protein 2	Q80Y81	Elac2	92.718	803270	612290	10000	847190	551580	10000	1196400	10000	10000	0.625843	0.52229
Apolipoprotein A-I;Proapolipoprotein A-I;Truncated apolipoprotein A-I	Q00623	Apoa1	30.615	5370300	63327000	31576000	10876000	1934500	18530000	10000	32795000	33479000	0.624375	0.484026
Acid sphingomyelinase-like phosphodiesterase 3a	P70158	Smpdl3a	49.857	438110	1754700	236170	10000	893830	10000	979020	10000	10000	0.624146	0.610367
NADH dehydrogenase [ubiquinone] 1 beta subcomplex subunit 7	Q9CR61	Ndufb7	16.331	10000	4581700	1227900	10000	10000	10000	10000	10000	4507200	0.624015	0.70575
Nuclease-sensitive element-binding protein 1	P62960	Ybx1	35.73	883810	8382400	4380600	5019300	1229900	2509400	10000	10011000	759940	0.622315	0.49829
Argininosuccinate lyase	Q91YI0	Asl	51.739	10000	10567000	5903500	7715500	2909100	3050300	10000	5819400	6728900	0.612257	0.356951
Molybdenum cofactor biosynthesis protein 1;Cyclic pyranopterin monophosphate synthase;Cyclic pyranopterin monophosphate synthase accessory protein	Q5RKZ7	Mocs1	69.858	8744400	1599200	1421800	3547300	5647400	10000	4644400	10000	1125700	0.597543	0.470894
Major urinary protein 20	Q5FW60	Mup20	20.93	855210	10000	2109600	1332100	10000	10000	10000	10000	3130100	0.58884	0.599927
40S ribosomal protein S18	P62270	Rps18	17.718	10000	12104000	2234500	10000	1099100	2430400	1569000	10000	5402700	0.585643	0.603846
Nuclear migration protein nudC	O35685	Nudc	38.358	10000	1885200	1103900	1605200	10000	2256100	10000	10000	1057000	0.580866	0.463475
NADH dehydrogenase [ubiquinone] 1 beta subcomplex subunit 4	Q9CQC7	Ndufb4	15.081	10000	10000	10000	1890300	10000	10000	10000	10000	1333000	0.571994	0.699255
Calmodulin-1	P0DP28;P0DP27;P0DP26		16.837	353700	7180400	2879200	1009600	906180	2142500	10000	10000	5001200	0.565172	0.4926
Carbonic anhydrase 1	P13634	Ca1	28.33	988480	5185200	5296100	2487400	2586000	2395100	10000	10000	4617500	0.551321	0.286454
Cathepsin D	P18242	Ctsd	44.953	10000	5018300	10000	2665800	10000	10000	940050	10000	4201500	0.537018	0.545387
Cytochrome c1, heme protein, mitochondrial	Q9D0M3	Cyc1	35.327	10000	69486000	36808000	73046000	15637000	15178000	3594700	52497000	33378000	0.536536	0.281824
Ig kappa chain V-V region K2	P01635		12.581	33201000	22221000	8874700	57933000	16735000	27085000	7825100	9177200	20010000	0.529052	0.192441
Acyl-coenzyme A thioesterase 8	P58137	Acot8	35.827	627670	10000	1581200	2027200	10000	10000	10000	1371000	1287500	0.506539	0.366941
Ig kappa chain V-V region L7	P01642	Gm10881	12.615	2146100	10000	10726000	5831600	10000	4116500	2779500	10000	4714000	0.497176	0.350272
Arginase-1	Q61176	Arg1	34.807	3269200	1063500	763340	1008800	1013800	1871800	10000	10000	879450	0.496006	0.274255
Desmoplakin	E9Q557	Dsp	332.91	20125000	7115300	2133400	11141000	6023300	6289100	1170600	5048800	5611700	0.476736	0.174713
CAP-Gly domain-containing linker protein 1	Q922J3	Clip1	155.81	10000	5078100	2835900	10000	10000	10000	10000	2417300	2224400	0.471056	0.43094
3-mercaptopyruvate sulfurtransferase	Q99J99	Mpst	33.097	10000	3429800	787760	488810	431380	664270	10000	10000	1637900	0.467063	0.432441
Beta-hexosaminidase subunit beta	P20060	Hexb	61.115	1803600	1647800	811970	10000	10000	10000	10000	10000	2453200	0.466742	0.418632
Acyl-CoA-binding protein	P31786	Dbi	10	10000	8969400	10000	5280100	10000	10000	10000	3313900	4969100	0.466057	0.426703
Isopentenyl-diphosphate Delta-isomerase 1	P58044	Idi1	26.289	1782600	10567000	6877800	6773000	1914300	8691000	10000	10000	4130500	0.454018	0.187266
O-acetyl-ADP-ribose deacetylase MACROD1	Q922B1	Macrod1	35.294	10000	10000	10000	2575000	10000	10000	1433600	10000	10000	0.452545	0.599943
Arylsulfatase B	P50429	Arsb	59.646	10000	3270200	2215000	917660	937700	10000	10000	10000	2446700	0.425944	0.30371
DNA-(apurinic or apyrimidinic site) lyase;DNA-(apurinic or apyrimidinic site) lyase, mitochondrial	P28352	Apex1	35.49	10000	224660	10000	266460	227550	10000	10000	10000	10000	0.418767	0.371727
Complement component C8 alpha chain	Q8K182	C8a	66.08	9896500	3870200	7453400	453270	1313100	10000	8495200	10000	1399300	0.414429	0.255011
Trehalase	Q9JLT2	Treh	65.4	10000	1439200	10000	290180	10000	511540	10000	10000	351070	0.408195	0.448434
Protein kinase C and casein kinase substrate in neurons protein 2	Q9WVE8	Pacsin2	55.832	10000	4044100	10000	1168800	10000	1390400	10000	10000	1166500	0.395482	0.412744
Peroxisomal acyl-coenzyme A oxidase 2	Q9QXD1	Acox2	76.862	10000	10000	137800	2770800	10000	10000	10000	1369400	10000	0.385003	0.524484
V-type proton ATPase subunit D	P57746	Atp6v1d	28.369	10000	4918000	1316100	1373300	1064400	2491000	10000	10000	10000	0.376548	0.307027
Cystatin-B	Q62426	Cstb	11.045	10000	2466100	1205500	4587000	1384500	2345300	10000	10000	10000	0.363767	0.236776
Nascent polypeptide-associated complex subunit alpha;Nascent polypeptide-associated complex subunit alpha, muscle-specific form	Q60817;P70670	Naca	23.384	10699000	14836000	5298300	2850400	3855900	10000	3231500	6552900	952280	0.346817	0.0813012
Cysteine and histidine-rich domain-containing protein 1	Q9D1P4	Chordc1	37.35	713150	10000	10000	426340	10000	460490	10000	10000	10000	0.345317	0.332417
Cation-dependent mannose-6-phosphate receptor	P24668	M6pr	31.172	10000	3985500	3006400	2255400	1043600	2648300	10000	10000	10000	0.32164	0.140923
Probable carboxypeptidase PM20D1	Q8C165	Pm20d1	55.662	10000	10025000	1699900	3995600	1219000	3613400	10000	693260	610330	0.312564	0.228637
60S ribosomal protein L10a	P53026	Rpl10a	24.916	10000	6697000	1246700	772070	10000	1337300	10000	10000	1971600	0.306119	0.322148
Aldehyde oxidase 3	G3X982	Aox3	146.9	25008000	13287000	7724900	5552800	3086400	10350000	1630800	3101100	1138100	0.299482	0.0720592
Ig kappa chain V-V region HP 93G7;Ig kappa chain V-V region HP R16.7;Ig kappa chain V-V region HP 124E1;Ig kappa chain V-V region HP 123E6	P01645;P01644;P01647;P01646		11.954	29858000	5984100	145510000	30979000	10034000	10924000	9421800	36819000	5956800	0.275628	0.215738
Sodium/potassium-transporting ATPase subunit gamma	Q04646	Fxyd2	7.5194	10000	4384700	2101100	10000	10000	10000	10000	10000	2078100	0.260457	0.280824
60S ribosomal protein L11	Q9CXW4	Rpl11	20.252	10000	953780	10000	2179300	180730	10000	10000	10000	792630	0.254573	0.263477
Vesicular integral-membrane protein VIP36	Q9DBH5	Lman2	40.429	10000	1264600	1383900	10000	10000	10000	10000	10000	804590	0.253203	0.230571
NAD(P)H dehydrogenase [quinone] 1	Q64669	Nqo1	30.959	10000	3272600	1407200	3981200	2651600	10000	10000	10000	10000	0.248331	0.14468
Major urinary protein 1	P11588	Mup1	20.648	10000	2604400	5999600	10000	10000	2573100	10000	10000	10000	0.242403	0.273836
Translin-associated factor X-interacting protein 1	Q99P25	Tsnaxip1	81.761	26778000	10000	10000	10000	10000	7302200	10000	10000	10000	0.219105	0.419743
Protein unc-119 homolog B	Q8C4B4	Unc119b	28.302	10000	10000	17601000	13090000	10000	10000	10000	7670800	10000	0.200861	0.199863
Regucalcin	Q64374	Rgn	33.406	4000500	679710	10000	1182300	10000	10000	10000	10000	1275200	0.179167	0.18629
Growth hormone-inducible transmembrane protein	Q91VC9	Ghitm	37.275	10000	4848000	10000	1444100	10000	10000	10000	10000	760530	0.10146	0.205778
F-box/LRR-repeat protein 2	Q8BH16	Fbxl2	46.89	11549000	10000	10000	10000	1346000	10000	10000	10000	10000	0.0957596	0.339129
Ornithine carbamoyltransferase, mitochondrial	P11725	Otc	39.764	6185900	1911700	506560	10000	10000	10000	10000	10000	896070	0.0869331	0.159318
4F2 cell-surface antigen heavy chain	P10852	Slc3a2	58.336	10000	10000	10000	2264100	10000	10000	10000	155920	10000	0.0683213	0.317115
Eukaryotic translation initiation factor 1A, X-chromosomal;Eukaryotic translation initiation factor 1A	Q8BMJ3;Q60872	Eif1ax;Eif1a	16.46	651950	218780	10000	10000	10000	10000	10000	10000	10000	0.044907	0.153564
Aldehyde dehydrogenase family 1 member A3	Q9JHW9	Aldh1a3	56.157	628990	10000	10000	425410	10000	10000	10000	10000	10000	0.0372301	0.0992335
DNA topoisomerase 2-alpha;DNA topoisomerase 2-beta	Q01320;Q64511	Top2a;Top2b	172.79	553920	700220	10000	10000	10000	10000	10000	10000	10000	0.0313937	0.0928645
Carbonyl reductase family member 4	Q91VT4	Cbr4	25.414	10000	1160100	10000	580330	10000	10000	10000	10000	10000	0.0227217	0.118261
Oxysterol-binding protein 1	Q3B7Z2	Osbp	88.796	10000	2435700	337800	10000	10000	10000	10000	10000	10000	0.014319	0.221649
Alkyldihydroxyacetonephosphate synthase, peroxisomal	Q8C0I1	Agps	71.683	10000	1186700	421730	2544500	10000	10000	10000	10000	10000	0.00960862	0.0732821
Filamin-C	Q8VHX6	Flnc	291.12	10000	1928800	1303500	4507400	10000	10000	10000	10000	10000	0.00516149	0.0532681
Guanine nucleotide exchange factor VAV3	Q9R0C8	Vav3	97.967	760160	7431500	10000	10000	10000	10000	10000	10000	10000	0.00487112	0.237674
Ig lambda-2 chain V region	P01728		12.222	7593000	10000	7502200	1213800	10000	10000	10000	10000	10000	0.00245113	0.0552371
Transmembrane emp24 domain-containing protein 2	Q9R0Q3	Tmed2	22.705	10000	3175700	1379700	1268300	10000	10000	10000	10000	192700	0.0319111	0.0433424
Perilipin-4	O88492	Plin4	139.41	1186600	10000	528980	366260	10000	10000	10000	10000	10000	0.0191219	0.049538
25-hydroxycholesterol 7-alpha-hydroxylase	Q60991	Cyp7b1	58.47	1387100	10000	1873500	1234200	10000	10000	10000	10000	10000	0.00887942	0.0149148
