# Supplementary material for: Dietary restriction transforms the mammalian protein persulfidome in a tissue-specific and cystathionine γ-lyase-dependent manner
Source: Nat Commun. 2021 Mar 19;12:1745. doi: 10.1038/s41467-021-22001-w (PMC7979915; doi:10.1038/s41467-021-22001-w)
Supplement: Supplementary file 6 — Supplementary Data 3 [file 41467_2021_22001_MOESM6_ESM.xlsx]

## Sheet: WT Muscle Protein ID Spectral
Supplementary Data 3: Dietary Impact on Skeletal Muscle (Quadriceps) Persulfidome (Spectral Counting)
Protein Name	Accession Number	Alternate ID	Molecular Weight	Cysteine Residues	DR/AL Spectral Count Ratio	P-value
Nucleolin	P09405	Ncl	77 kDa	1 C	26.2	0.0268978		Green	DR enriched
Ubiquitin carboxyl-terminal hydrolase isozyme L1	Q9R0P9	Uchl1	25 kDa	6 C	22.2	0.0128808		Gray	No Change
UV excision repair protein RAD23 homolog A	P54726	Rad23a	40 kDa	1 C	18	0.0369428		Blue	AL enriched
Fatty acid-binding protein, epidermal	Q05816	Fabp5	15 kDa	6 C	12.2	0.0282367
Non-specific lipid-transfer protein	P32020	Scp2	59 kDa	11 C	12	0.00185516
Myosin regulatory light chain 2, skeletal muscle isoform	P97457	Mylpf	19 kDa	2 C	8.76923	0.0480652
Gephyrin	Q8BUV3	Gphn	83 kDa	13 C	6.21538	0.0314717
Poly(rC)-binding protein 1	P60335	Pcbp1	37 kDa	9 C	6.21538	0.0314717
Filamin-C	Q8VHX6	Flnc	291 kDa	46 C	5.1	0.00983244
Glucosidase 2 subunit beta	O08795 (+1)	Prkcsh	59 kDa	17 C	4.92308	0.0072593
Calreticulin	P14211	Calr	48 kDa	6 C	4.66667	0.0367712
NADH dehydrogenase [ubiquinone] iron-sulfur protein 4, mitochondrial	Q9CXZ1	Ndufs4	20 kDa	1 C	4.64516	0.00924658
DAZ-associated protein 1	Q9JII5 (+1)	Dazap1	43 kDa	4 C	4.36364	0.00132906
Dihydropteridine reductase	Q8BVI4	Qdpr	26 kDa	4 C	4.17391	0.0210618
Heterogeneous nuclear ribonucleoprotein K	P61979 (+2)	Hnrnpk	51 kDa	5 C	4	0.028605
Methylthioribulose-1-phosphate dehydratase	Q9WVQ5	Apip	27 kDa	11 C	3.84	0.041432
S-formylglutathione hydrolase	Q9R0P3	Esd	31 kDa	10 C	3.70732	0.031281
Galectin-1	P16045	Lgals1	15 kDa	6 C	3.6044	0.00142082
Elongin-B	P62869	Elob	13 kDa	1 C	3.27273	0.0356959
Kininogen-1	O08677	Kng1	73 kDa	19 C	2.98039	0.0210583
Serpin B6	Q60854	Serpinb6	43 kDa	6 C	2.92958	0.0177592
Isoform 3 of Titin	A2ASS6-3	Ttn	619 kDa	498 C	2.83	0.0194311
Serine/threonine-protein phosphatase PP1-gamma catalytic subunit	P63087 (+1)	Ppp1cc	37 kDa	13 C	2.69091	0.0229336
Glutathione S-transferase P 1	P19157	Gstp1	24 kDa	3 C	2.62857	0.0101769
Pregnancy zone protein	Q61838	Pzp	166 kDa	24 C	2.61386	0.0277635
Serotransferrin	Q921I1	Tf	77 kDa	38 C	2.6069	0.0294761
Titin	A2ASS6	Ttn	3906 kDa	498 C	2.40426	0.0227323
Vimentin	P20152	Vim	54 kDa	1 C	2.28571	0.0199421
Peroxiredoxin-5, mitochondrial	P99029 (+1)	Prdx5	22 kDa	6 C	2.23158	0.0364503
Transthyretin	P07309	Ttr	16 kDa	2 C	2.13333	0.00156964
Heat shock cognate 71 kDa protein	P63017	Hspa8	71 kDa	4 C	2.11667	0.0357519
14 kDa phosphohistidine phosphatase	Q9DAK9	Phpt1	14 kDa	3 C	2.06667	0.0226344
Myristoylated alanine-rich C-kinase substrate	P26645	Marcks	30 kDa	1 C	2.06452	0.0460763
Serine/threonine-protein phosphatase PP1-alpha catalytic subunit	P62137	Ppp1ca	38 kDa	13 C	2.02667	0.0351143
Glucose-6-phosphate isomerase	P06745	Gpi	63 kDa	4 C	38.4	0.28352
Periaxin	O55103	Prx	148 kDa	4 C	20.2	0.147324
Carboxylesterase 1C	P23953	Ces1c	61 kDa	5 C	18.8	0.407084
60 kDa heat shock protein, mitochondrial	P63038	Hspd1	61 kDa	3 C	18.6	0.197206
Alpha-2-HS-glycoprotein	P29699	Ahsg	37 kDa	14 C	18.4	0.204771
Dystrophin	P11531	Dmd	426 kDa	37 C	15.3846	0.145289
Isoform 3 of Cellular nucleic acid-binding protein	P53996-3	Cnbp	19 kDa	22 C	14.4	0.149411
Beta-2-glycoprotein 1	Q01339	Apoh	39 kDa	23 C	14.2	0.0514491
Four and a half LIM domains protein 3	Q9R059	Fhl3	32 kDa	35 C	14.2	0.124977
Medium-chain specific acyl-CoA dehydrogenase, mitochondrial	P45952	Acadm	46 kDa	8 C	12.6	0.317768
Troponin C, skeletal muscle	P20801	Tnnc2	18 kDa	1 C	10.8	0.407084
Fructose-1,6-bisphosphatase isozyme 2	P70695	Fbp2	37 kDa	5 C	10.6	0.299341
Quinone oxidoreductase	P47199	Cryz	35 kDa	5 C	10.4	0.0920687
Epiplakin	Q8R0W0	Eppk1	725 kDa	49 C	8.8	0.407084
Tropomyosin beta chain	P58774	Tpm2	33 kDa	2 C	8.8	0.409179
Succinyl-CoA:3-ketoacid coenzyme A transferase 1, mitochondrial	Q9D0K2	Oxct1	56 kDa	7 c	8.8	0.407084
Hydroxyacylglutathione hydrolase, mitochondrial	Q99KB8 (+1)	Hagh	34 kDa	8 C	8.8	0.407084
Plectin	Q9QXS1 (+1)	Plec	534 kDa	34 C	8.65753	0.0675014
Inorganic pyrophosphatase 2, mitochondrial	Q91VM9	Ppa2	38 kDa	8 C	8.4	0.106948
Obscurin	A2AAJ9	Obscn	966 kDa	207 C	8.4	0.194365
Isoform 2 of Reticulon-2	O70622-2	Rtn2	22 kDa	4 C	6.8	0.407084
Ceruloplasmin	Q61147	Cp	121 kDa	14 C	6.8	0.407084
NADH dehydrogenase [ubiquinone] 1 beta subcomplex subunit 10	Q9DCS9	Ndufb10	21 kDa	5 C	6.8	0.407084
Bifunctional purine biosynthesis protein PURH	Q9CWJ9	Atic	64 kDa	9 C	6.8	0.407084
Lumican	P51885	Lum	38 kDa	7 C	6.76923	0.0647247
NADH dehydrogenase [ubiquinone] 1 alpha subcomplex subunit 7	Q9Z1P6	Ndufa7	13 kDa	1 C	6.6	0.232237
Aminoacyl tRNA synthase complex-interacting multifunctional protein 1	P31230	Aimp1	34 kDa	7 C	6.6	0.232237
Calpain small subunit 1	O88456	Capns1	28 kDa	2 C	6.6	0.232237
Serine/threonine-protein phosphatase 2A catalytic subunit alpha isoform	P63330	Ppp2ca	36 kDa	10 C	6.6	0.232237
Inorganic pyrophosphatase	Q9D819	Ppa1	33 kDa	8 C	6.6	0.232237
Secernin-3	Q3TMH2	Scrn3	48 kDa	7 C	6.6	0.232237
Selenoprotein F	Q9ERR7	Selenof	18 kDa	7 C	6.6	0.232237
Endoribonuclease LACTB2	Q99KR3	Lactb2	33 kDa	5 C	6.6	0.232237
von Willebrand factor A domain-containing protein 1	Q8R2Z5	Vwa1	45 kDa	2 C	6.6	0.232237
Propionyl-CoA carboxylase beta chain, mitochondrial	Q99MN9	Pccb	58 kDa	11 C	6.21538	0.119495
3-hydroxyisobutyrate dehydrogenase, mitochondrial	Q99L13	Hibadh	35 kDa	12 C	5.81818	0.077754
Tubulin beta-2A chain	Q7TMM9	Tubb2a	50 kDa	7 C	5.78462	0.468283
UV excision repair protein RAD23 homolog B	P54728	Rad23b	44 kDa	1 C	5.66154	0.187084
14-3-3 protein sigma	O70456	Sfn	28 kDa	2 C	5.6	0.0747911
Cysteine and glycine-rich protein 3	P50462	Csrp3	21 kDa	16 C	5.10769	0.264673
Ribonuclease inhibitor	Q91VI7	Rnh1	50 kDa	30 C	5.07317	0.12372
Thioredoxin domain-containing protein 5	Q91W90	Txndc5	46 kDa	12 C	4.92308	0.114937
Decorin	P28654	Dcn	40 kDa	6 C	4.8	0.407084
NADH dehydrogenase [ubiquinone] 1 alpha subcomplex subunit 8	Q9DCJ5	Ndufa8	20 kDa	8 C	4.8	0.407084
Troponin I, slow skeletal muscle	Q9WUZ5	Tnni1	22 kDa	3 C	4.8	0.407084
Electron transfer flavoprotein-ubiquinone oxidoreductase, mitochondrial	Q921G7	Etfdh	68 kDa	15 C	4.8	0.407084
Platelet glycoprotein 4	Q08857	Cd36	53 kDa	10 C	4.8	0.407084
NADH dehydrogenase [ubiquinone] iron-sulfur protein 8, mitochondrial	Q8K3J1	Ndufs8	24 kDa	8 C	4.8	0.407084
Ras-related protein Rab-11B	P46638	Rab11b	24 kDa	2 C	4.8	0.407084
Calpain-1 catalytic subunit	O35350	Capn1	82 kDa	12 C	4.8	0.407084
NADH dehydrogenase [ubiquinone] 1 beta subcomplex subunit 8, mitochondrial	Q9D6J5	Ndufb8	22 kDa	1 C	4.8	0.407084
NADH dehydrogenase [ubiquinone] 1 beta subcomplex subunit 7	Q9CR61	Ndufb7	16 kDa	4 C	4.8	0.407084
Desmoglein-4	Q7TMD7	Dsg4	114 kDa	27 C	4.8	0.407084
cAMP-dependent protein kinase type II-alpha regulatory subunit	P12367	Prkar2a	45 kDa	6 C	4.8	0.407084
Density-regulated protein	Q9CQJ6	Denr	22 kDa	7 C	4.8	0.407084
Glycogen phosphorylase, muscle form	Q9WUB3	Pygm	97 kDa	8 C	4	0.0657885
Myosin-binding protein H	P70402	Mybph	53 kDa	8 C	3.90244	0.0833748
Mitochondrial fission 1 protein	Q9CQ92	Fis1	17 kDa	1 C	3.82609	0.0762469
Dual specificity protein phosphatase 3	Q9D7X3	Dusp3	20 kDa	4 C	3.81538	0.213029
Histidine-rich glycoprotein	Q9ESB3	Hrg	59 kDa	17 C	3.75385	0.0880665
NADH dehydrogenase [ubiquinone] iron-sulfur protein 3, mitochondrial	Q9DCT2	Ndufs3	30 kDa	3 C	3.63636	0.0645378
Cytochrome b-c1 complex subunit Rieske, mitochondrial	Q9CR68	Uqcrfs1	29 kDa	5 C	3.55385	0.108068
Sulfite oxidase, mitochondrial	Q8R086	Suox	61 kDa	9 C	3.53171	0.167984
Carbonic anhydrase 2	P00920	Ca2	29 kDa	2 C	3.47826	0.0666084
Isocitrate dehydrogenase [NADP], mitochondrial	P54071	Idh2	51 kDa	8 C	3.43226	0.50182
Translationally-controlled tumor protein	P63028	Tpt1	19 kDa	2 C	3.30909	0.105327
Isocitrate dehydrogenase [NAD] subunit alpha, mitochondrial	Q9D6R2	Idh3a	40 kDa	8 C	3.26154	0.430682
Murinoglobulin-1	P28665	Mug1	165 kDa	25 C	3.26154	0.340063
Desmin	P31001	Des	53 kDa	1 C	3.2	0.140737
Pyridoxal kinase	Q8K183	Pdxk	35 kDa	5 C	3.2	0.295404
Xaa-Pro dipeptidase	Q11136	Pepd	55 kDa	17 C	3.17576	0.148328
Superoxide dismutase [Cu-Zn]	P08228	Sod1	16 kDa	3 C	3.13846	0.121147
Platelet-activating factor acetylhydrolase IB subunit beta	Q61206	Pafah1b2	26 kDa	3 C	3.13846	0.121147
Eukaryotic translation initiation factor 5A-1	P63242	Eif5a	17 kDa	4 C	3.0716	0.14399
2-oxoglutarate dehydrogenase, mitochondrial	Q60597	Ogdh	116 kDa	21 C	3.05455	0.050628
Dihydrolipoyllysine-residue acetyltransferase component of pyruvate dehydrogenase complex, mitochondrial	Q8BMF4	Dlat	68 kDa	10 C	2.85714	0.0585767
Vesicle-associated membrane protein-associated protein B	Q9QY76	Vapb	27 kDa	4 C	2.83871	0.0777879
Glutathione S-transferase Mu 2	P15626	Gstm2	26 kDa	3 C	2.775	0.214425
Isoform 2 of Myomesin-1	Q62234-2	Myom1	175 kDa	21 C	2.76667	0.106345
Elongation factor 2	P58252	Eef2	95 kDa	7 C	2.74286	0.117885
Ig kappa chain V-III region PC 7043	P01665 (+1)		12 kDa	2 C	2.71515	0.343953
Isochorismatase domain-containing protein 2A	P85094	Isoc2a	22 kDa	6 C	2.64615	0.44946
Filamin-A	Q8BTM8	Flna	281 kDa	38 C	2.61818	0.428656
Retinal dehydrogenase 1	P24549	Aldh1a1	54 kDa	11 C	2.59459	0.067152
Hemopexin	Q91X72	Hpx	51 kDa	13 C	2.59155	0.211355
S-phase kinase-associated protein 1	Q9WTX5	Skp1	19 kDa	3 C	2.58462	0.286477
Far upstream element-binding protein 2	Q3U0V1	Khsrp	77 kDa	8 C	2.58462	0.286477
Elongation factor 1-alpha 1	P10126	Eef1a1	50 kDa	6 C	2.58182	0.307887
Long-chain specific acyl-CoA dehydrogenase, mitochondrial	P51174	Acadl	48 kDa	7 C	2.5679	0.127292
Peptidyl-prolyl cis-trans isomerase A	P17742	Ppia	18 kDa	3 C	2.56	0.0580731
Methylmalonate-semialdehyde dehydrogenase [acylating], mitochondrial	Q9EQ20	Aldh6a1	58 kDa	8 C	2.525	0.208551
Adenylosuccinate synthetase isozyme 1	P28650 (+1)	Adssl1	50 kDa	5 C	2.5098	0.229778
Electron transfer flavoprotein subunit alpha, mitochondrial	Q99LC5	Etfa	35 kDa	6 C	2.5	0.253321
Carbonic anhydrase 3	P16015	Ca3	29 kDa	5 C	2.42051	0.0526659
Cytosolic non-specific dipeptidase	Q9D1A2	Cndp2	53 kDa	8 C	2.38168	0.0781286
Alpha-actinin-3	O88990	Actn3	103 kDa	11 C	2.37176	0.0823114
Complement component C8 gamma chain	Q8VCG4	C8g	23 kDa	3 C	2.3662	0.065416
Ubiquitin recognition factor in ER-associated degradation protein 1	P70362	Ufd1	34 kDa	5 C	2.34839	0.109453
Sarcoplasmic/endoplasmic reticulum calcium ATPase 1	Q8R429	Atp2a1	109 kDa	24 C	2.32258	0.0585668
Isoform 3 of Elongation factor 1-delta	P57776-3	Eef1d	73 kDa	2 C	2.32258	0.125688
Beta-enolase	P21550	Eno3	47 kDa	6 C	2.32131	0.102874
Myosin light chain 1/3, skeletal muscle isoform	P05977	Myl1	21 kDa	2 C	2.275	0.0510104
Dihydrolipoyl dehydrogenase, mitochondrial	O08749	Dld	54 kDa	9 C	2.26667	0.078068
Complement C3	P01027	C3	186 kDa	27 C	2.22951	0.311213
Plakophilin-1	P97350	Pkp1	81 kDa	25 C	2.22609	0.630387
Glutaredoxin-1	Q9QUH0	Glrx	12 kDa	5 C	2.21818	0.193662
40S ribosomal protein S12	P63323	Rps12	15 kDa	7 C	2.21818	0.291989
Troponin I, fast skeletal muscle	P13412	Tnni2	21 kDa	3 C	2.18182	0.243252
Proteasome subunit alpha type-4	Q9R1P0	Psma4	29 kDa	5 C	2.17143	0.0640632
NADH dehydrogenase [ubiquinone] flavoprotein 1, mitochondrial	Q91YT0	Ndufv1	51 kDa	12 C	2.17143	0.121401
Isocitrate dehydrogenase [NADP] cytoplasmic	O88844	Idh1	47 kDa	7 C	2.16923	0.282411
Acetyl-CoA acetyltransferase, mitochondrial	Q8QZT1	Acat1	45 kDa	6 C	2.16585	0.279583
Ankyrin repeat domain-containing protein 2	Q9WV06	Ankrd2	37 kDa	3 C	2.14667	0.249384
Endoplasmic reticulum resident protein 44	Q9D1Q6	Erp44	47 kDa	7 C	2.14634	0.0677102
Histidine triad nucleotide-binding protein 1	P70349	Hint1	14 kDa	2 C	2.14634	0.114405
Four and a half LIM domains protein 1	P97447	Fhl1	32 kDa	34 C	2.14545	0.0917053
DnaJ homolog subfamily B member 11	Q99KV1	Dnajb11	41 kDa	5 C	2.12174	0.377018
Radixin	P26043	Rdx	69 kDa	1 C	2.09231	0.621112
Histidine ammonia-lyase	P35492	Hal	72 kDa	12 C	2.09231	0.621112
Sarcoplasmic/endoplasmic reticulum calcium ATPase 2	O55143 (+1)	Atp2a2	115 kDa	29 C	2.09032	0.348133
Insulin-degrading enzyme	Q9JHR7	Ide	118 kDa	13 C	2.08696	0.180259
Heat shock 70 kDa protein 4	Q61316	Hspa4	94 kDa	14 C	2.07407	0.0583317
Vinculin	Q64727	Vcl	117 kDa	10 C	2.07273	0.0548447
Methionine-R-sulfoxide reductase B3, mitochondrial	Q8BU85	Msrb3	27 kDa	8 C	2.04444	0.111657
NADH dehydrogenase [ubiquinone] flavoprotein 2, mitochondrial	Q9D6J6	Ndufv2	27 kDa	6 C	2.03636	0.0631154
Enoyl-CoA delta isomerase 1, mitochondrial	P42125	Eci1	32 kDa	5 C	2.03077	0.500453
Ferritin heavy chain	P09528	Fth1	21 kDa	3 C	2.03077	0.500453
Target of Myb protein 1	O88746	Tom1	54 kDa	4 C	2.03077	0.500453
Glutamine synthetase	P15105	Glul	42 kDa	13 C	2.03077	0.500453
Osteoclast-stimulating factor 1	Q62422	Ostf1	24 kDa	4 C	2.03077	0.500453
Heterogeneous nuclear ribonucleoprotein Q	Q7TMK9	Syncrip	70 kDa	4 C	2.025	0.325285
Cytochrome b-c1 complex subunit 2, mitochondrial	Q9DB77	Uqcrc2	48 kDa	1 C	2.025	0.369006
Ig kappa chain C region	P01837		12 kDa	3 C	2	0.282924
NADH-ubiquinone oxidoreductase 75 kDa subunit, mitochondrial	Q91VD9	Ndufs1	80 kDa	18 C	2	0.0459966
Isoform Mt-VDAC1 of Voltage-dependent anion-selective channel protein 1	Q60932-2	Vdac1	31 kDa	2 C	1.99024	0.520456
Peroxiredoxin-4	O08807	Prdx4	31 kDa	4 C	1.97647	0.128031
Isoform 2 of Heterogeneous nuclear ribonucleoprotein A3	Q8BG05-2	Hnrnpa3	37 kDa	4 C	1.96364	0.115935
Carboxylesterase 1D	Q8VCT4	Ces1d	62 kDa	5 C	1.96364	0.16701
Synaptopodin 2-like protein	Q8BWB1	Synpo2l	103 kDa	5 C	1.96364	0.447639
Proteasome subunit alpha type-5	Q9Z2U1	Psma5	26 kDa	3 C	1.95556	0.0197333
Phosphatidylethanolamine-binding protein 1	P70296	Pebp1	21 kDa	3 C	1.94286	0.0765179
Ig heavy chain V region AC38 205.12	P06330		13 kDa	2 C	1.94286	0.300909
14-3-3 protein beta/alpha	Q9CQV8	Ywhab	28 kDa	2 C	1.92941	0.0311021
Adapter molecule crk	Q64010	Crk	34 kDa	1 C	1.92	0.056458
Thioredoxin-like protein 1	Q8CDN6	Txnl1	32 kDa	7 C	1.92	0.105298
Ubiquitin-conjugating enzyme E2 variant 2	Q9D2M8	Ube2v2	16 kDa	1 C	1.88235	0.105636
Ubiquitin carboxyl-terminal hydrolase isozyme L3	Q9JKB1	Uchl3	26 kDa	3 C	1.88235	0.197431
Adenylate kinase isoenzyme 1	Q9R0Y5	Ak1	22 kDa	2 C	1.87143	0.0999503
Stress-70 protein, mitochondrial	P38647	Hspa9	73 kDa	5 C	1.86667	0.0750439
Isoform 2 of PDZ and LIM domain protein 7	Q3TJD7-2	Pdlim7	21 kDa	19 C	1.85455	0.289588
Nucleolysin TIAR	P70318	Tial1	43 kDa	6 C	1.85455	0.289588
Alpha-actinin-4	P57780	Actn4	105 kDa	8 C	1.85	0.165936
Profilin-1	P62962	Pfn1	15 kDa	3 C	1.84918	0.254793
L-lactate dehydrogenase A chain	P06151	Ldha	36 kDa	6 C	1.84615	0.0998992
Thioredoxin reductase 1, cytoplasmic	Q9JMH6	Txnrd1	67 kDa	21 C	1.84615	0.148972
Fibrinogen gamma chain	Q8VCM7	Fgg	49 kDa	12 C	1.84615	0.0329352
Fructose-bisphosphate aldolase A	P05064	Aldoa	39 kDa	8 C	1.81622	0.1236
Serum albumin	P07724	Alb	69 kDa	36 C	1.81212	0.0337336
Peroxiredoxin-6	O08709	Prdx6	25 kDa	2 C	1.81053	0.133273
Dihydrolipoyllysine-residue succinyltransferase component of 2-oxoglutarate dehydrogenase complex, mitochondrial	Q9D2G2	Dlst	49 kDa	6 C	1.81053	0.255637
Serine protease inhibitor A3K	P07759	Serpina3k	47 kDa	4 C	1.81053	0.0204912
Cofilin-1	P18760	Cfl1	19 kDa	4 C	1.80282	0.240535
Isoform 2 of Voltage-dependent L-type calcium channel subunit beta-1	Q8R3Z5-2	Cacnb1	74 kDa	3 C	1.8	0.0901245
Tubulin alpha-1C chain	P68373	Tuba1c	50 kDa	12 C	1.8	0.265556
Aldehyde dehydrogenase, mitochondrial	P47738	Aldh2	57 kDa	9 C	1.8	0.0413272
Branched-chain-amino-acid aminotransferase, mitochondrial	O35855	Bcat2	44 kDa	10 C	1.77561	0.360144
Hsc70-interacting protein	Q99L47	St13	42 kDa	3 C	1.76	0.087068
Septin-7	O55131	43350	51 kDa	6 C	1.76	0.214916
Septin-2	P42208	43345	42 kDa	8 C	1.76	0.306704
Malate dehydrogenase, mitochondrial	P08249	Mdh2	36 kDa	8 C	1.76	0.197873
Elongation factor 1-beta	O70251	Eef1b	25 kDa	3 C	1.7561	0.100244
Caveolae-associated protein 4	A2AMM0	Cavin4	41 kDa	1 C	1.7561	0.27316
Vesicle-associated membrane protein-associated protein A	Q9WV55	Vapa	28 kDa	4 C	1.7561	0.332121
Phosphoglucomutase-1	Q9D0F9	Pgm1	61 kDa	10 C	1.75484	0.276326
Serine/threonine-protein phosphatase PP1-beta catalytic subunit	P62141	Ppp1cb	37 kDa	14 C	1.75238	0.0463041
Dihydropyrimidinase-related protein 2	O08553	Dpysl2	62 kDa	7 C	1.75135	0.0652708
Fibrinogen beta chain	Q8K0E8	Fgb	55 kDa	12 C	1.75	0.131425
Stress-induced-phosphoprotein 1	Q60864	Stip1	63 kDa	11 C	1.74815	0.152014
Phosphoglycerate kinase 1	P09411	Pgk1	45 kDa	7 C	1.74359	0.119897
Peptidyl-prolyl cis-trans isomerase FKBP3	Q62446	Fkbp3	25 kDa	1 C	1.73333	0.0720451
26S proteasome non-ATPase regulatory subunit 4	O35226	Psmd4	41 kDa	4 C	1.71803	0.307441
Proteasome subunit beta type-4	P99026	Psmb4	29 kDa	2 C	1.71429	0.0995592
UMP-CMP kinase	Q9DBP5	Cmpk1	22 kDa	6 C	1.71429	0.0207211
14-3-3 protein eta	P68510	Ywhah	28 kDa	3 C	1.7	0.0786192
Heterogeneous nuclear ribonucleoproteins A2/B1	O88569	Hnrnpa2b1	37 kDa	1 C	1.7	0.142947
Proteasome subunit beta type-3	Q9R1P1	Psmb3	23 kDa	5 C	1.7	0.172365
Catalase	P24270	Cat	60 kDa	5 C	1.69412	0.0406134
Transitional endoplasmic reticulum ATPase	Q01853	Vcp	89 kDa	12 C	1.68713	0.0603673
Probable aminopeptidase NPEPL1	Q6NSR8	Npepl1	56 kDa	16 C	1.68	0.228354
Isoform M1 of Pyruvate kinase PKM	P52480-2	Pkm	58 kDa	9 C	1.67934	0.055723
Glyceraldehyde-3-phosphate dehydrogenase	P16858	Gapdh	36 kDa	5 C	1.67742	0.0592661
Myosin-binding protein C, fast-type	Q5XKE0	Mybpc2	127 kDa	15 C	1.67273	0.122172
Alpha-enolase	P17182	Eno1	47 kDa	6 C	1.66154	0.337851
Succinate dehydrogenase [ubiquinone] iron-sulfur subunit, mitochondrial	Q9CQA3	Sdhb	32 kDa	14 C	1.65926	0.0701034
Myoglobin	P04247	Mb	17 kDa	1 C	1.65614	0.167629
Cofilin-2	P45591	Cfl2	19 kDa	2 C	1.64444	0.0913814
SH3 domain-binding glutamic acid-rich protein	Q9WUZ7	Sh3bgr	23 kDa	1 C	1.64211	0.0904087
40S ribosomal protein SA	P14206	Rpsa	33 kDa	2 C	1.6	0.100913
Pyruvate dehydrogenase protein X component, mitochondrial	Q8BKZ9	Pdhx	54 kDa	5 C	1.6	0.112394
Electron transfer flavoprotein subunit beta	Q9DCW4	Etfb	28 kDa	4 C	1.6	0.200032
Transgelin	P37804	Tagln	23 kDa	1 C	1.6	0.375017
Glutathione S-transferase Mu 1	P10649	Gstm1	26 kDa	2 C	1.6	0.169783
Phospholipid hydroperoxide glutathione peroxidase, mitochondrial	O70325 (+1)	Gpx4	22 kDa	10 C	1.6	0.271734
Vitamin D-binding protein	P21614	Gc	54 kDa	28 C	1.6	0.728543
Isoform 4 of LIM domain-binding protein 3	Q9JKS4-4	Ldb3	67 kDa	21 C	1.58491	0.0582386
UBX domain-containing protein 1	Q922Y1	Ubxn1	34 kDa	2 C	1.57419	0.357479
Thioredoxin	P10639	Txn	12 kDa	6 C	1.57377	0.198612
Alpha-actinin-2	Q9JI91	Actn2	104 kDa	10 C	1.57091	0.242375
Pyruvate dehydrogenase E1 component subunit alpha, somatic form, mitochondrial	P35486	Pdha1	43 kDa	12 C	1.56863	0.11392
Protein disulfide-isomerase	P09103	P4hb	57 kDa	7 C	1.56735	0.133913
Ig kappa chain V-II region 26-10	P01631		12 kDa	2 C	1.56098	0.474526
Phosphoglycerate mutase 2	O70250	Pgam2	29 kDa	3 C	1.54894	0.197712
14-3-3 protein zeta/delta	P63101	Ywhaz	28 kDa	3 C	1.54839	0.0901214
Heterogeneous nuclear ribonucleoprotein H2	P70333	Hnrnph2	49 kDa	5 C	1.54839	0.200574
Selenium-binding protein 1	P17563	Selenbp1	53 kDa	10 C	1.53846	0.173496
Tropomyosin alpha-1 chain	P58771	Tpm1	33 kDa	1 C	1.53455	0.704135
Cadherin-13	Q9WTR5	Cdh13	78 kDa	7 C	1.52727	0.106675
Eukaryotic translation initiation factor 4H	Q9WUK2	Eif4h	27 kDa	1 C	1.52727	0.549047
Crk-like protein	P47941	Crkl	34 kDa	2 C	1.525	0.48409
Glutathione peroxidase 1	P11352	Gpx1	22 kDa	4 C	1.52	0.0416747
Alpha-1-antitrypsin 1-1	P07758 (+1)	Serpina1a	46 kDa	3 C	1.51351	0.346434
Myosin light chain 3	P09542	Myl3	22 kDa	2 C	1.5	0.0604274
14-3-3 protein epsilon	P62259	Ywhae	29 kDa	3 C	1.5	0.204814
Hemoglobin subunit beta-1	P02088	Hbb-b1	16 kDa	2 C	1.5	0.252426
Complement C1q and tumor necrosis factor-related protein 9	Q4ZJN1	C1qtnf9	35 kDa	3 C	1.49136	0.440307
Glycerol-3-phosphate phosphatase	Q8CHP8	Pgp	35 kDa	8 C	1.48571	0.364458
Complement factor I	Q61129	Cfi	67 kDa	40 C	1.47692	0.753244
Proteasome subunit alpha type-7	Q9Z2U0	Psma7	28 kDa	3 C	1.47692	0.0356869
Heat shock protein beta-6	Q5EBG6	Hspb6	18 kDa	1 C	1.46087	0.660584
Protein argonaute-2	Q8CJG0	Ago2	97 kDa	22 C	1.46087	0.660584
Glutaredoxin-3	Q9CQM9	Glrx3	38 kDa	5 C	1.45882	0.225906
GMP reductase 1	Q9DCZ1	Gmpr	37 kDa	9 C	1.45455	0.280221
Malate dehydrogenase, cytoplasmic	P14152	Mdh1	37 kDa	3 C	1.45	0.145573
Mammalian ependymin-related protein 1	Q99M71	Epdr1	25 kDa	7 C	1.44	0.124977
Low molecular weight phosphotyrosine protein phosphatase	Q9D358	Acp1	18 kDa	8 C	1.44	0.287408
Aconitate hydratase, mitochondrial	Q99KI0	Aco2	85 kDa	13 C	1.43899	0.10189
Alpha-1-antitrypsin 1-2	P22599	Serpina1b	46 kDa	3 C	1.43158	0.288446
Striated muscle-specific serine/threonine-protein kinase	Q62407	Speg	354 kDa	44 C	1.42857	0.144839
High mobility group protein B1	P63158	Hmgb1	25 kDa	3 C	1.42609	0.614141
CD5 antigen-like	Q9QWK4	Cd5l	39 kDa	26 C	1.425	0.0975012
Superoxide dismutase [Mn], mitochondrial	P09671	Sod2	25 kDa	4 C	1.42222	0.264667
Ubiquitin-conjugating enzyme E2 N	P61089	Ube2n	17 kDa	1 C	1.42	0.47985
Proteasome subunit alpha type-3	O70435	Psma3	28 kDa	4 C	1.41538	0.100913
PDZ and LIM domain protein 3	O70209	Pdlim3	34 kDa	8 C	1.41538	0.312636
Proteasome subunit alpha type-1	Q9R1P4	Psma1	30 kDa	5 C	1.41538	0.506847
Glutathione peroxidase 3	P46412	Gpx3	25 kDa	3 C	1.4	0.149565
Heterogeneous nuclear ribonucleoprotein A1	P49312	Hnrnpa1	34 kDa	2 C	1.4	0.561454
Protein DJ-1	Q99LX0	Park7	20 kDa	4 C	1.38667	0.0965044
Myopalladin	Q5DTJ9	Mypn	144 kDa	21 C	1.37143	0.109005
Junctophilin-1	Q9ET80	Jph1	72 kDa	9 C	1.36585	0.421963
NADH dehydrogenase [ubiquinone] 1 alpha subcomplex subunit 2	Q9CQ75	Ndufa2	11 kDa	2 C	1.36585	0.421963
Protein phosphatase 1 regulatory subunit 7	Q3UM45	Ppp1r7	41 kDa	2 C	1.36364	0.218185
Junctophilin-2	Q9ET78	Jph2	75 kDa	3 C	1.35385	0.365242
Fumarate hydratase, mitochondrial	P97807 (+1)	Fh	54 kDa	4 C	1.35238	0.713276
Fatty acid-binding protein, adipocyte	P04117	Fabp4	15 kDa	2 C	1.35172	0.226549
Mitochondrial peptide methionine sulfoxide reductase	Q9D6Y7 (+1)	Msra	26 kDa	4 C	1.35	0.142947
Peroxiredoxin-2	Q61171	Prdx2	22 kDa	3 C	1.34545	0.255979
Lactoylglutathione lyase	Q9CPU0	Glo1	21 kDa	3 C	1.34222	0.4991
Selenoprotein P	P70274	Selenop	43 kDa	18 C	1.34194	0.626524
Alpha-1-antitrypsin 1-4	Q00897	Serpina1d	46 kDa	3 C	1.33778	0.50215
Dihydropyrimidinase-related protein 3	Q62188	Dpysl3	62 kDa	7 C	1.33333	0.235456
Cytochrome b-c1 complex subunit 1, mitochondrial	Q9CZ13	Uqcrc1	53 kDa	11 C	1.33333	0.428204
Carboxymethylenebutenolidase homolog	Q8R1G2	Cmbl	28 kDa	6 C	1.33333	0.549059
Succinate dehydrogenase [ubiquinone] flavoprotein subunit, mitochondrial	Q8K2B3	Sdha	73 kDa	19 C	1.33061	0.0979725
Creatine kinase S-type, mitochondrial	Q6P8J7	Ckmt2	47 kDa	8 C	1.32683	0.259477
Ig heavy chain V-III region A4	P01796 (+3)		13 kDa	2 C	1.32459	0.662075
Aspartate aminotransferase, cytoplasmic	P05201	Got1	46 kDa	5 C	1.32	0.0509539
Thioredoxin domain-containing protein 17	Q9CQM5	Txndc17	14 kDa	6 C	1.31613	0.553817
Ubiquitin-conjugating enzyme E2 L3	P68037	Ube2l3	18 kDa	3 C	1.31613	0.553817
Creatine kinase M-type	P07310	Ckm	43 kDa	8 C	1.31362	0.173288
Peroxiredoxin-1	P35700	Prdx1	22 kDa	4 C	1.31014	0.297778
Proteasome subunit beta type-2	Q9R1P3	Psmb2	23 kDa	3 C	1.3	0.0675833
Proteasome subunit alpha type-2	P49722	Psma2	26 kDa	2 C	1.3	0.535617
Ig gamma-3 chain C region	P03987 (+1)		44 kDa	10 C	1.3	0.748764
Enoyl-CoA hydratase, mitochondrial	Q8BH95	Echs1	31 kDa	7 C	1.29524	0.16501
Cytochrome c, somatic	P62897	Cycs	12 kDa	2 C	1.28696	0.242164
PDZ and LIM domain protein 1	O70400	Pdlim1	36 kDa	8 C	1.28485	0.832012
78 kDa glucose-regulated protein	P20029	Hspa5	72 kDa	1 C	1.28	0.22478
Acylphosphatase-2	P56375	Acyp2	12 kDa	1 C	1.28	0.35582
Serine hydroxymethyltransferase, cytosolic	P50431	Shmt1	53 kDa	10 C	1.28	0.481558
Ig mu chain C region	P01872	Ighm	50 kDa	19 C	1.27324	0.397138
Heterogeneous nuclear ribonucleoprotein A/B	Q99020	Hnrnpab	31 kDa	2 C	1.25714	0.197022
L-lactate dehydrogenase B chain	P16125	Ldhb	37 kDa	5 C	1.25714	0.303091
Serine/threonine-protein phosphatase 5	Q60676	Ppp5c	57 kDa	11 C	1.25714	0.475797
Aspartate aminotransferase, mitochondrial	P05202	Got2	47 kDa	7 C	1.25217	0.136302
Isoform 2 of PDZ and LIM domain protein 5	Q8CI51-2	Pdlim5	36 kDa	22 C	1.25	0.407084
Triosephosphate isomerase	P17751	Tpi1	32 kDa	9 C	1.24706	0.296639
14-3-3 protein gamma	P61982	Ywhag	28 kDa	3 C	1.24444	0.225984
Serine/threonine-protein phosphatase 2A 55 kDa regulatory subunit B alpha isoform	Q6P1F6	Ppp2r2a	52 kDa	9 C	1.23636	0.443134
Aspartyl aminopeptidase	Q9Z2W0	Dnpep	52 kDa	10 C	1.23636	0.473404
Transketolase	P40142	Tkt	68 kDa	12 C	1.23636	0.857155
Septin-11	Q8C1B7 (+2)	43354	50 kDa	6 C	1.23077	0.292352
Rho GDP-dissociation inhibitor 1	Q99PT1	Arhgdia	23 kDa	1 C	1.23077	0.702699
Myotilin	Q9JIF9	Myot	55 kDa	8 C	1.21143	0.0539363
Isoform 2 of Alpha-aminoadipic semialdehyde dehydrogenase	Q9DBF1-2	Aldh7a1	56 kDa	9 C	1.20976	0.324183
Myocilin	O70624	Myoc	55 kDa	9 C	1.2	0.407084
Myosin light chain kinase 2, skeletal/cardiac muscle	Q8VCR8	Mylk2	66 kDa	12 C	1.2	0.407084
Mth938 domain-containing protein	Q8R0P4	Aamdc	13 kDa	2 C	1.2	0.563028
Protein disulfide-isomerase A6	Q922R8	Pdia6	48 kDa	7 C	1.2	0.684528
Annexin A2	P07356	Anxa2	39 kDa	5 C	1.2	0.808297
Glia maturation factor beta	Q9CQI3	Gmfb	17 kDa	3 C	1.2	0.827125
ES1 protein homolog, mitochondrial	Q9D172	D10Jhu81e	28 kDa	6 C	1.2	0.827125
Macrophage migration inhibitory factor	P34884	Mif	13 kDa	3 C	1.19024	0.723981
Proteasome subunit alpha type-6	Q9QUM9	Psma6	27 kDa	8 C	1.18261	0.35582
Annexin A5	P48036	Anxa5	36 kDa	1 C	1.18095	0.81895
Sialic acid synthase	Q99J77	Nans	40 kDa	8 C	1.18033	0.657983
Cytochrome c oxidase subunit 5B, mitochondrial	P19536	Cox5b	14 kDa	5 C	1.16923	0.387794
60S ribosomal protein L12	P35979	Rpl12	18 kDa	3 C	1.16923	0.387794
Fibrinogen alpha chain	E9PV24	Fga	87 kDa	13 C	1.16364	0.538918
CAP-Gly domain-containing linker protein 1	Q922J3 (+1)	Clip1	156 kDa	11 C	1.14783	0.515361
Adenosylhomocysteinase	P50247	Ahcy	48 kDa	9 C	1.14286	0.570829
Deoxynucleoside triphosphate triphosphohydrolase SAMHD1	Q60710	Samhd1	73 kDa	17 C	1.13488	0.882733
ADP/ATP translocase 1	P48962	Slc25a4	33 kDa	4 C	1.13333	0.619015
Succinate-semialdehyde dehydrogenase, mitochondrial	Q8BWF0	Aldh5a1	56 kDa	10 C	1.12	0.700094
Selenide, water dikinase 2	P97364	Sephs2	48 kDa	7 C	1.12	0.684528
NADH dehydrogenase [ubiquinone] iron-sulfur protein 6, mitochondrial	P52503	Ndufs6	13 kDa	3 C	1.12	0.684528
Alpha-1-antitrypsin 1-5	Q00898	Serpina1e	46 kDa	4 C	1.11385	0.852525
Tubulin polymerization-promoting protein family member 3	Q9CRB6	Tppp3	19 kDa	3 C	1.11373	0.839854
Fumarylacetoacetate hydrolase domain-containing protein 2A	Q3TC72	Fahd2	35 kDa	6 C	1.10968	0.884356
Proteasome subunit beta type-5	O55234	Psmb5	29 kDa	3 C	1.10476	0.680712
Hepatoma-derived growth factor	P51859	Hdgf	26 kDa	2 C	1.09804	0.842382
ATP synthase subunit alpha, mitochondrial	Q03265	Atp5a1	60 kDa	2 C	1.09091	0.64912
Macrophage-capping protein	P24452	Capg	39 kDa	5 C	1.07692	0.901572
Triadin	E9Q9K5	Trdn	78 kDa	3 C	1.075	0.938623
26S proteasome non-ATPase regulatory subunit 9	Q9CR00	Psmd9	25 kDa	3 C	1.06667	0.771065
Delta-aminolevulinic acid dehydratase	P10518	Alad	36 kDa	8 C	1.06667	0.774595
Isoform 2 of Cytosol aminopeptidase	Q9CPY7-2	Lap3	53 kDa	7 C	1.05366	0.796478
Adiponectin	Q60994	Adipoq	27 kDa	2 C	1.05263	0.715555
Nucleolar protein 3	Q9D1X0	Nol3	25 kDa	4 C	1.04918	0.919174
Transaldolase	Q93092	Taldo1	37 kDa	3 C	1.04	0.797972
Transgelin-2	Q9WVA4	Tagln2	22 kDa	3 C	1.04	0.919578
Cardiomyopathy-associated protein 5	Q70KF4	Cmya5	413 kDa	26 C	1.04	0.920952
O-acetyl-ADP-ribose deacetylase MACROD1	Q922B1	Macrod1	35 kDa	10 C	1.02857	0.919578
Thioredoxin-dependent peroxide reductase, mitochondrial	P20108	Prdx3	28 kDa	4 C	1.02222	0.913266
Desmoplakin	E9Q557	Dsp	333 kDa	43 C	1.01719	0.985162
Polyubiquitin-C	P0CG50	Ubc	83 kDa	6 C	1	1
Proteasome subunit beta type-6	Q60692	Psmb6	25 kDa	4 C	1	1
Isoform 3 of Heterogeneous nuclear ribonucleoprotein D0	Q60668-3	Hnrnpd	33 kDa	3 C	1	#DIV/0!
Synaptopodin-2	Q91YE8	Synpo2	117 kDa	12 C	0.998347	0.997679
Glyoxylate reductase/hydroxypyruvate reductase	Q91Z53	Grhpr	35 kDa	7 C	0.995122	0.992015
Isoform Cytoplasmic of Glutathione reductase, mitochondrial	P47791-2	Gsr	51 kDa	11 C	0.977778	0.940737
Myc box-dependent-interacting protein 1	O08539	Bin1	64 kDa	4 C	0.96	0.815318
NEDD8-conjugating enzyme Ubc12	P61082	Ube2m	21 kDa	5 C	0.945455	0.839783
Selenide, water dikinase 1	Q8BH69	Sephs1	43 kDa	9 C	0.923077	0.664658
Hemoglobin subunit alpha	P01942	Hba	15 kDa	1 C	0.9	0.797972
Serine-threonine kinase receptor-associated protein	Q9Z1Z2	Strap	38 kDa	6 C	0.898765	0.835401
Protein disulfide-isomerase A3	P27773	Pdia3	57 kDa	8 C	0.884211	0.680712
Persulfide dioxygenase ETHE1, mitochondrial	Q9DCM0	Ethe1	28 kDa	9 C	0.88	0.407084
Phosphotriesterase-related protein	Q60866	Pter	39 kDa	6 C	0.88	0.563028
Nucleoside diphosphate kinase B	Q01768	Nme2	17 kDa	2 C	0.866667	0.677194
Sarcalumenin	Q7TQ48	Srl	99 kDa	7 C	0.85	0.88033
Nexilin	Q7TPW1	Nexn	72 kDa	5 C	0.84	0.701257
Annexin A1	P10107	Anxa1	39 kDa	5 C	0.834783	0.878617
Isoform 3 of Drebrin-like protein	Q62418-3	Dbnl	48 kDa	5 C	0.832	0.703497
Nascent polypeptide-associated complex subunit alpha, muscle-specific form	P70670	Naca	220 kDa	16 C	0.830303	0.426691
Plasminogen activator inhibitor 1 RNA-binding protein	Q9CY58 (+1)	Serbp1	45 kDa	2 C	0.819512	0.735277
Methionine adenosyltransferase 2 subunit beta	Q99LB6	Mat2b	37 kDa	7 C	0.815686	0.718996
Apoptotic chromatin condensation inducer in the nucleus	Q9JIX8 (+1)	Acin1	151 kDa	7 C	0.815686	0.718996
Immunoglobulin J chain	P01592	Jchain	18 kDa	8 C	0.805714	0.595375
Lamina-associated polypeptide 2, isoforms alpha/zeta	Q61033	Tmpo	75 kDa	1 C	0.8	0.482461
Growth factor receptor-bound protein 2	Q60631	Grb2	25 kDa	2 C	0.8	0.538918
Endoplasmic reticulum resident protein 29	P57759	Erp29	29 kDa	1 C	0.8	0.669083
Regulator of microtubule dynamics protein 1	Q9DCV4	Rmdn1	35 kDa	5 C	0.8	0.70094
Transforming growth factor beta-2	P27090	Tgfb2	48 kDa	15 C	0.8	0.819851
Peptidyl-prolyl cis-trans isomerase D	Q9CR16	Ppid	41 kDa	7 C	0.8	0.819851
Methylcrotonoyl-CoA carboxylase beta chain, mitochondrial	Q3ULD5	Mccc2	61 kDa	10 C	0.8	0.219221
Tubulin-folding cofactor B	Q9D1E6	Tbcb	27 kDa	5 C	0.8	0.407084
Desmoglein-1-alpha	Q61495 (+1)	Dsg1a	115 kDa	18 C	0.8	0.743373
Protein phosphatase 1 regulatory subunit 12B	Q8BG95	Ppp1r12b	109 kDa	6 C	0.780488	0.350617
BAG family molecular chaperone regulator 3	Q9JLV1	Bag3	62 kDa	4 C	0.74	0.517369
Apoptosis-inducing factor 1, mitochondrial	Q9Z0X1	Aifm1	67 kDa	4 C	0.733333	0.265556
Junction plakoglobin	Q02257	Jup	82 kDa	13 C	0.711111	0.592876
Inositol monophosphatase 1	O55023	Impa1	30 kDa	6 C	0.685714	0.254199
Actin, aortic smooth muscle	P62737 (+1)	Acta2	42 kDa	7 C	0.685714	0.0457368
Synaptopodin	Q8CC35	Synpo	100 kDa	5 C	0.681967	0.570276
Hydroxyacyl-coenzyme A dehydrogenase, mitochondrial	Q61425	Hadh	34 kDa	5 C	0.68	0.641424
Actin, cytoplasmic 1	P60710	Actb	42 kDa	6 C	0.672	0.0794874
Prelamin-A/C	P48678	Lmna	74 kDa	5 C	0.668852	0.5585
Haptoglobin	Q61646	Hp	39 kDa	9 C	0.666667	0.0892243
Microtubule-associated protein 4	P27546 (+2)	Map4	117 kDa	10 C	0.656	0.194595
Myosin-6	Q02566	Myh6	224 kDa	14 C	0.648544	0.0278626
Cdc42-interacting protein 4	Q8CJ53 (+1)	Trip10	68 kDa	4 C	0.643137	0.346023
Proteasome subunit beta type-1	O09061	Psmb1	26 kDa	5 C	0.631111	0.211881
Protein disulfide-isomerase A4	P08003	Pdia4	72 kDa	6 C	0.608187	0.301679
5-phosphohydroxy-L-lysine phospho-lyase	Q8R1K4 (+1)	Phykpl	52 kDa	7 C	0.575	0.492634
Isoform 2 of Prostaglandin reductase 2	Q8VDQ1-2	Ptgr2	34 kDa	8 C	0.56	0.206259
Aldose reductase	P45376	Akr1b1	36 kDa	6 C	0.55082	0.347517
Ig gamma-1 chain C region secreted form	P01868 (+1)	Ighg1	36 kDa	12 C	0.44878	0.223154
Ran-specific GTPase-activating protein	P34022	Ranbp1	24 kDa	3 C	0.438095	0.313004
Sorbin and SH3 domain-containing protein 1	Q62417	Sorbs1	143 kDa	4 C	0.35	0.28281
Microtubule-associated protein tau	P10637	Mapt	76 kDa	2 C	0.348571	0.0567124
3-ketoacyl-CoA thiolase, mitochondrial	Q8BWT1	Acaa2	42 kDa	8 C	0.32	0.0806851
Protein phosphatase 1 regulatory subunit 3A	Q99MR9	Ppp1r3a	121 kDa	19 C	0.273171	0.102901
Gelsolin	P13020	Gsn	86 kDa	7 C	0.211321	0.371747
5'-nucleotidase domain-containing protein 3	Q3UHB1	Nt5dc3	63 kDa	6 C	0.173913	0.292352
CapZ-interacting protein	Q3UZA1 (+1)	Rcsd1	44 kDa	5 C	0.125	0.121759
Proteasome subunit beta type-8	P28063	Psmb8	30 kDa	5 C	0.125	0.121759

## Sheet: WT Muscle Prot ID (Intensity)
Supplementary Data 3: Dietary Impact on Skeletal Muscle (Quadriceps) Persulfidome (Intensity)
Protein names	Majority protein IDs	Gene names	Mol. weight [kDa]	Intensity Muscle AL1	Intensity Muscle AL2	Intensity Muscle AL3	Intensity Muscle AL4	Intensity Muscle DR1	Intensity Muscle DR2	Intensity Muscle DR3	Intensity Muscle DR4	Intensity Muscle DR5	DR/AL intensity ratio	P-value
Four and a half LIM domains protein 3	Q9R059	Fhl3	31.794	10000	10000	10000	10000	554620	149740	723750	1060400	1367800	77.1262	0.0148607		Green	DR enriched
Non-specific lipid-transfer protein	P32020	Scp2	59.125	10000	10000	10000	10000	660150	183390	715300	492620	1068600	62.4012	0.00723887		Gray	No Change
SH3 and cysteine-rich domain-containing protein 3	Q8BZ71	Stac3	41	10000	10000	10000	10000	449500	445390	10000	699330	1029200	52.6684	0.0298233		Blue	AL enriched
Sorting nexin-3	O70492	Snx3	18.757	10000	10000	10000	10000	816600	10000	331700	379990	426260	39.291	0.0341924
S-formylglutathione hydrolase	Q9R0P3	Esd	31.319	10000	130500	529560	347430	1683900	793640	2966400	6598900	6320700	14.4383	0.0394376
Glucosidase 2 subunit beta	O08795	Prkcsh	58.792	138150	10000	10000	10000	910770	124500	433590	396550	536380	11.4269	0.0205169
Cytochrome b-c1 complex subunit Rieske, mitochondrial;Cytochrome b-c1 complex subunit 11	Q9CR68	Uqcrfs1	29.367	10000	411380	2743200	2033700	19669000	7459300	4477300	21304000	7921600	9.36174	0.0287988
Nucleolin	P09405	Ncl	76.722	465870	10000	10000	10000	1150100	10000	1820500	828400	1959000	9.30566	0.0416839
Elongation factor 1-delta	P57776	Eef1d	31.293	388140	220790	151440	10000	2430800	867080	778430	1365200	3345000	9.12446	0.0275753
Glutaredoxin-1	Q9QUH0	Glrx	11.871	212610	192460	10000	10000	825510	219310	938910	946240	1419000	8.18495	0.0111117
Synaptopodin 2-like protein	Q8BWB1	Synpo2l	102.95	10000	10000	10000	133160	301710	383860	592190	10000	369410	8.12537	0.0331605
UV excision repair protein RAD23 homolog A	P54726	Rad23a	39.706	626900	10000	10000	164500	1787200	834410	789520	1233800	3265800	7.79959	0.0363984
Myosin light chain 1/3, skeletal muscle isoform	P05977	Myl1	20.594	2761600	16649000	1527000	20888000	103540000	10998000	66167000	64578000	155610000	7.6679	0.0388265
2-oxoglutarate dehydrogenase, mitochondrial	Q60597	Ogdh	116.45	2422700	4294500	437340	5039900	20505000	2930200	21998000	28993000	35911000	7.23853	0.0196604
Galectin-1	P16045	Lgals1	14.866	2298300	2279800	1903900	5452100	18566000	3078000	18763000	20520000	41714000	6.88052	0.0412291
Transcription elongation factor B polypeptide 2	P62869	Tceb2	13.17	125390	961740	85053	699060	2853400	1000100	2832000	3981100	4529800	6.49682	0.0086578
Hsc70-interacting protein	Q99L47	St13	41.655	541010	233570	118540	349780	3712800	542540	2224300	740900	2590800	6.31513	0.044829
Myomesin-1	Q62234	Myom1	185.46	4044100	5570800	1081900	2101400	16733000	7228500	12224000	22792000	33901000	5.80572	0.0229709
Thioredoxin	P10639	Txn	11.675	179100	168670	123490	669900	10000	1494600	2171700	2726200	1853800	5.78801	0.0368535
Selenide, water dikinase 2	P97364	Sephs2	47.833	491170	240800	177170	125530	798240	893280	1297000	1579000	2401400	5.38832	0.011581
Parvalbumin alpha	P32848	Pvalb	11.93	38820000	37048000	25528000	44238000	336620000	55886000	134890000	171260000	269940000	5.32071	0.0268279
Titin	A2ASS6	Ttn	3906.4	29274000	125960000	27028000	105770000	332370000	147150000	279590000	404400000	558730000	4.78347	0.0116587
DAZ-associated protein 1	Q9JII5	Dazap1	43.214	411930	563890	161530	105070	1990100	380120	1554900	1279500	1737800	4.47026	0.0134751
Filamin-A	Q8BTM8	Flna	281.22	10000	515360	10000	10000	654040	343560	312610	766800	927820	4.40785	0.0329297
Myosin-binding protein C, fast-type	Q5XKE0	Mybpc2	127.35	25040000	23445000	5896300	29985000	82192000	18437000	115240000	106980000	140730000	4.39587	0.0204631
Carboxymethylenebutenolidase homolog	Q8R1G2	Cmbl	27.902	10000	682370	10000	619970	1955900	339180	1562700	1469600	1766900	4.29196	0.0192145
NADH dehydrogenase [ubiquinone] flavoprotein 2, mitochondrial	Q9D6J6	Ndufv2	27.285	2169100	2293800	281250	3913800	9923200	1756000	7747500	9800900	15971000	4.17638	0.0366489
Glyceraldehyde-3-phosphate dehydrogenase	P16858	Gapdh	35.81	22652000	13365000	7246700	11094000	100400000	28080000	35534000	39738000	71664000	4.05339	0.0327786
Macrophage migration inhibitory factor	P34884	Mif	12.504	199300	123490	256540	581150	1698200	165100	978440	1031400	1894300	3.9759	0.0465018
Cytosolic non-specific dipeptidase	Q9D1A2	Cndp2	52.767	2491700	4220300	664280	2394900	10242000	2517500	7550700	10560000	15756000	3.81745	0.0297347
Heat shock cognate 71 kDa protein	P63017	Hspa8	70.87	13379000	24705000	7247100	15510000	75048000	10133000	43072000	62369000	96055000	3.76952	0.0411654
NADH dehydrogenase [ubiquinone] 1 alpha subcomplex subunit 2	Q9CQ75	Ndufa2	10.916	10000	153250	123860	194550	457000	233240	708990	421000	353080	3.6097	0.0133085
SH3 domain-binding glutamic acid-rich protein	Q9WUZ7	Sh3bgr	23.102	3024200	5416000	491840	5277500	18556000	5037900	14139000	8840500	17437000	3.6038	0.0201063
UV excision repair protein RAD23 homolog B	P54728	Rad23b	43.512	1280900	2457900	349260	1132500	2947700	2659800	4988400	4797000	8039000	3.59071	0.0220923
Glutaredoxin-3	Q9CQM9	Glrx3	37.778	4936100	4194900	1037700	1850000	9831300	1727700	9980300	13571000	18770000	3.58643	0.0486799
Acylphosphatase-2	P56375	Acyp2	11.877	604330	844010	845580	1285500	4278200	1378800	2769800	2775000	3939900	3.38417	0.00883122
Peroxiredoxin-6	O08709	Prdx6	24.87	12142000	7216800	4525500	13297000	51558000	6841700	27954000	32333000	35051000	3.30785	0.0370561
LIM domain-binding protein 3	Q9JKS4	Ldb3	76.431	22198000	12642000	6033900	23439000	75146000	12893000	39567000	49499000	73368000	3.11568	0.0407001
Glutathione peroxidase 3	P46412	Gpx3	25.424	5675700	9985100	3231800	12758000	31027000	7902800	24972000	23171000	27287000	2.89056	0.0180585
Serine/threonine-protein phosphatase PP1-alpha catalytic subunit	P62137	Ppp1ca	37.54	5235800	3625000	2922600	3037300	11500000	2295300	14526000	12535000	12153000	2.86137	0.0267404
Peroxiredoxin-5, mitochondrial	P99029	Prdx5	21.897	21687000	9503500	12697000	13190000	35062000	9462200	48420000	50680000	49483000	2.7066	0.0324647
Striated muscle-specific serine/threonine-protein kinase	Q62407	Speg	354.34	1367200	1971800	591470	809630	3480500	2335100	2335800	2688700	4848500	2.64781	0.0144139
Glutathione S-transferase Mu 1	P10649	Gstm1	25.97	33499000	19993000	6238000	15844000	59346000	18374000	33298000	64176000	74820000	2.64656	0.045993
Heterogeneous nuclear ribonucleoprotein A/B	Q99020	Hnrnpab	30.831	1693800	2192200	721360	1240100	5800700	1571700	4055300	3332900	4573700	2.64516	0.0243952
Myocilin;Myocilin, N-terminal fragment;Myocilin, C-terminal fragment	O70624	Myoc	55.313	883310	520670	313200	731830	1290400	1288700	2795400	1819300	865450	2.63266	0.0382214
Proteasome subunit beta type-2	Q9R1P3	Psmb2	22.906	781120	737580	409140	764130	2154800	482230	2104100	2271300	1759300	2.60678	0.025199
14-3-3 protein epsilon	P62259	Ywhae	29.174	61197000	96590000	21104000	40921000	212720000	70339000	136260000	100940000	188310000	2.57882	0.034628
Mth938 domain-containing protein	Q8R0P4	Aamdc	13.244	143370	669920	1295900	1106800	2705800	1784200	986140	2449400	2158400	2.50845	0.0206811
78 kDa glucose-regulated protein	P20029	Hspa5	72.421	15359000	13964000	4838800	12235000	39559000	7137600	25069000	32432000	41061000	2.50463	0.0480157
Cytochrome c, somatic	P62897	Cycs	11.605	32180000	12142000	26060000	13727000	61336000	19012000	54337000	58022000	64223000	2.44378	0.0213831
Myotilin	Q9JIF9	Myot	55.316	8459300	9298100	4317900	14849000	28822000	10138000	22763000	19848000	29898000	2.41508	0.0222508
Histidine triad nucleotide-binding protein 1	P70349	Hint1	13.777	10006000	8305200	6878200	6119800	21949000	9348200	18439000	21051000	18249000	2.27502	0.00692136
Selenium-binding protein 1;Selenium-binding protein 2	P17563;Q63836	Selenbp1;Selenbp2	52.513	16472000	12341000	5766100	7948700	25305000	9989600	26789000	21422000	26228000	2.06422	0.0286908
Calsequestrin-1	O09165	Casq1	46.377	10000	10000	10000	10000	30590000	10000	10000	309390	744940	633.287	0.388521
Y-box-binding protein 3	Q9JKB3	Ybx3	38.813	10000	10000	10000	10000	11321000	674940	228410	226910	865180	266.329	0.316229
Alpha-2-HS-glycoprotein	P29699	Ahsg	37.325	10000	10000	10000	10000	10429000	10000	347940	10000	1118700	238.313	0.334986
Isocitrate dehydrogenase [NAD] subunit alpha, mitochondrial	Q9D6R2	Idh3a	39.638	10000	10000	31287	10000	15353000	10000	10000	10000	10000	200.93	0.407857
Fatty acid-binding protein, epidermal	Q05816	Fabp5	15.137	10000	10000	10000	10000	2468300	10000	184830	5968300	386170	180.352	0.205055
Lumican	P51885	Lum	38.265	10000	10000	10000	10000	4089100	276020	982750	698880	1563100	152.197	0.0887742
Ferritin heavy chain;Ferritin heavy chain, N-terminally processed	P09528	Fth1	21.066	10000	10000	10000	10000	4870400	10000	10000	10000	2281300	143.634	0.23346
Alpha-1-antitrypsin 1-4	Q00897	Serpina1d	45.998	10000	10000	10000	10000	3627500	10000	441360	1665700	416090	123.213	0.146448
ES1 protein homolog, mitochondrial	Q9D172	D10Jhu81e	28.09	10000	10000	10000	10000	2980300	10000	1797500	10000	1215200	120.26	0.104397
Gephyrin;Molybdopterin adenylyltransferase;Molybdopterin molybdenumtransferase	Q8BUV3	Gphn	83.281	10000	10000	10000	10000	735790	10000	564300	1559800	2577500	108.948	0.0708441
Ubiquitin carboxyl-terminal hydrolase isozyme L1	Q9R0P9	Uchl1	24.838	10000	10000	10000	10000	1180900	10000	403110	462980	2810200	97.3438	0.130776
Ig gamma-2B chain C region	P01867	Igh-3	44.259	10000	10000	10000	10000	1695500	667750	10000	748820	477490	71.9912	0.0572672
Heterogeneous nuclear ribonucleoprotein K	P61979	Hnrnpk	50.976	10000	10000	10000	10000	576760	355960	198850	642180	1749100	70.457	0.0596089
ATP synthase subunit d, mitochondrial	Q9DCX2	Atp5h	18.749	10000	10000	10000	10000	3092700	10000	10000	10000	309080	68.6356	0.356538
Fructose-1,6-bisphosphatase isozyme 2	P70695	Fbp2	36.947	10000	10000	10000	10000	2948400	10000	10000	10000	267010	64.9082	0.361191
Calpain small subunit 1	O88456	Capns1	28.463	10000	10000	10000	10000	2075200	10000	10000	10000	881530	59.7346	0.242909
Antithrombin-III	P32261	Serpinc1	52.003	10000	10000	10000	10000	2398700	10000	10000	10000	190770	52.3894	0.367034
Dual specificity protein phosphatase 3	Q9D7X3	Dusp3	20.472	10000	10000	10000	10000	770570	10000	666540	10000	1156800	52.2782	0.0840593
60 kDa heat shock protein, mitochondrial	P63038	Hspd1	60.955	10000	10000	10000	10000	1069900	10000	10000	10000	1098100	43.96	0.193062
14-3-3 protein eta	P68510	Ywhah	28.211	10000	10000	10000	10000	10000	10000	490990	10000	1560600	41.6318	0.272439
Glucose-6-phosphate isomerase	P06745	Gpi	62.766	704060	10000	10000	10000	33154000	438510	885880	98191	3587000	41.5918	0.339615
Voltage-dependent anion-selective channel protein 1	Q60932	Vdac1	32.351	126220	90007	108410	255250	29201000	92875	450990	10000	10000	41.063	0.40744
Histone H2B type 3-A;Histone H2B type 1-P;Histone H2B type 1-K;Histone H2B type 3-B;Histone H2B type 1-C/E/G;Histone H2B type 2-B;Histone H2B type 2-E;Histone H2B type 1-H;Histone H2B type 1-B;Histone H2B type 1-M;Histone H2B type 1-F/J/L;Histone H2B type 1-A	Q9D2U9;Q8CGP2;Q8CGP1;Q8CGP0;Q6ZWY9;Q64525;Q64524;Q64478;Q64475;P10854;P10853;P70696	Hist3h2ba;Hist1h2bp;Hist1h2bk;Hist3h2bb;Hist1h2bc;Hist2h2bb;Hist2h2be;Hist1h2bh;Hist1h2bb;Hist1h2bm;Hist1h2bf;Hist1h2ba	13.994	10000	69396	83635	10000	10000	10000	10000	10000	8563600	39.7783	0.41583
Sialic acid synthase	Q99J77	Nans	40.024	370480	122710	172760	10000	1308700	206670	1060800	1193500	27590000	37.1148	0.346495
Calmodulin-1	P0DP28;P0DP27;P0DP26		16.837	10000	10000	10000	10000	1439300	10000	10000	10000	375100	36.888	0.290431
E3 ubiquitin-protein ligase NEDD4	P46935	Nedd4	102.71	10000	10000	10000	10000	1625200	10000	10000	10000	180330	36.7106	0.352491
Myosin regulatory light chain 2, skeletal muscle isoform	P97457	Mylpf	18.955	10000	490230	10000	3384200	60811000	3813600	16097000	11879000	79260000	35.3039	0.0902045
Kininogen-1;Kininogen-1 heavy chain;Bradykinin;Kininogen-1 light chain	O08677	Kng1	73.101	173900	332930	10000	106720	11519000	1140400	2393400	2646700	8197100	33.2247	0.0621232
Beta-lactamase-like protein 2	Q99KR3	Lactb2	32.754	10000	10000	10000	10000	10000	10000	246330	163820	1078300	30.169	0.238037
Dystrophin	P11531	Dmd	425.83	10000	263000	10000	10000	655460	410360	650140	253050	7890900	26.9213	0.295887
Polymerase I and transcript release factor	O54724	Ptrf	43.953	10000	10000	10000	10000	685620	10000	10000	10000	602380	26.36	0.194413
NADH dehydrogenase [ubiquinone] iron-sulfur protein 3, mitochondrial	Q9DCT2	Ndufs3	30.149	77052	10000	10000	10000	1975700	91271	352890	245830	729750	25.3741	0.13553
15 kDa selenoprotein	Q9ERR7	2020-09-15	17.806	10000	10000	10000	10000	10000	10000	231540	175930	801170	24.5728	0.196739
Prolyl endopeptidase	Q9QUR6	Prep	80.751	10000	10000	10000	173260	292830	10000	89117	5593900	165450	24.2106	0.372699
Isochorismatase domain-containing protein 2A, mitochondrial	P85094	Isoc2a	22.417	10000	10000	10000	10000	10000	10000	100830	151970	846960	22.3952	0.271611
Filamin-C	Q8VHX6	Flnc	291.12	10000	909030	163840	630040	3818500	3187700	1594900	8876000	27237000	20.8833	0.156852
Glutathione S-transferase Mu 2	P15626	Gstm2	25.716	10000	10000	10000	10000	261160	10000	268750	10000	465810	20.3144	0.0910084
Methylmalonyl-CoA mutase, mitochondrial	P16332	Mut	82.843	10000	10000	10000	10000	496330	10000	404780	10000	10000	18.6222	0.196521
Suppressor of G2 allele of SKP1 homolog	Q9CX34	Sugt1	38.158	10000	10000	10000	10000	168120	10000	113670	118050	499710	18.191	0.112307
Cytochrome b-c1 complex subunit 2, mitochondrial	Q9DB77	Uqcrc2	48.234	432020	10000	169760	10000	13339000	335150	10000	321630	10000	18.0331	0.405117
ATP synthase subunit O, mitochondrial	Q9DB20	Atp5o	23.363	163220	10000	53684	10000	5153000	10000	10000	10000	10000	17.5362	0.428977
Alpha-1-antitrypsin 1-3;Alpha-1-antitrypsin 1-1	Q00896;P07758	Serpina1c;Serpina1a	45.823	10000	10000	10000	777840	8148300	10000	2209100	3059600	4273100	17.5283	0.0662402
Cofilin-1	P18760	Cfl1	18.559	10000	10000	10000	238020	2814100	10000	402510	418050	1953500	16.7097	0.129595
Charged multivesicular body protein 2a	Q9DB34	Chmp2a	25.134	10000	10000	10000	10000	97911	10000	10000	234000	481400	16.6662	0.163338
Ribose-phosphate pyrophosphokinase 1;Ribose-phosphate pyrophosphokinase 2	Q9D7G0;Q9CS42	Prps1;Prps2	34.834	10000	10000	10000	10000	393890	10000	10000	10000	346870	15.4152	0.194396
Tropomyosin alpha-1 chain	P58771	Tpm1	32.68	303410	787870	573990	1397100	57305000	732320	323240	359300	252260	15.4056	0.420978
Gamma-glutamylcyclotransferase	Q9D7X8	Ggct	21.166	10000	10000	10000	10000	354520	10000	10000	379750	10000	15.2854	0.193414
Desmin	P31001	Des	53.497	10000	592860	293240	10000	1331000	797260	1589100	1051100	12421000	15.1767	0.248912
Enoyl-CoA delta isomerase 1, mitochondrial	P42125	Eci1	32.25	10000	10000	10000	10000	650070	10000	65386	10000	10000	14.9091	0.36165
Superoxide dismutase [Cu-Zn]	P08228	Sod1	15.942	199310	133420	10000	224390	10285000	189790	10000	10000	10000	14.8184	0.42645
Hydroxyacyl-coenzyme A dehydrogenase, mitochondrial	Q61425	Hadh	34.463	267000	121870	10000	159110	9993600	10000	187070	10000	10000	14.6395	0.426673
Histone H4	P62806	Hist1h4a	11.367	277190	388420	328700	636270	10000	409770	382500	324150	27884000	14.2332	0.417414
Plectin	Q9QXS1	Plec	534.18	10000	3334500	10000	204310	4944400	4349000	4201400	10526000	37454000	13.8192	0.161696
Poly(rC)-binding protein 1	P60335	Pcbp1	37.497	10000	339770	10000	10000	693790	328520	1144500	760050	3440600	13.776	0.105563
Obscurin	A2AAJ9	Obscn	966.58	10000	1138700	86223	10000	3087300	273700	2485500	3571800	11744000	13.5991	0.123009
Myosin-binding protein H	P70402	Mybph	52.641	260200	540930	10000	422890	214200	339910	4306600	4778100	11297000	13.5724	0.134312
Periaxin	O55103	Prx	147.69	177240	10000	10000	10000	492570	10000	703140	619060	1632300	13.3452	0.0716873
Protein phosphatase 1B;Protein phosphatase 1A	P36993;P49443	Ppm1b;Ppm1a	42.795	10000	10000	10000	10000	10000	10000	10000	263250	358180	13.0286	0.201061
Heat shock protein beta-2	Q99PR8	Hspb2	20.374	10000	10000	262530	10000	4037700	10000	181170	429470	10000	12.7668	0.36375
Platelet-activating factor acetylhydrolase IB subunit beta	Q61206	Pafah1b2	25.581	110160	53670	10000	10000	449950	10000	301810	504380	1614700	12.537	0.13174
Radixin;Moesin;Ezrin	P26043;P26041;P26040	Rdx;Msn;Ezr	68.542	433830	10000	10000	10000	6778800	10000	10000	10000	267370	12.2048	0.422214
Histidine-rich glycoprotein	Q9ESB3	Hrg	59.162	10000	260010	10000	10000	2409900	195000	153400	831830	432540	11.0966	0.169753
Tubulin beta-2A chain;Tubulin beta-2B chain;Tubulin beta-5 chain	Q7TMM9;Q9CWF2;P99024	Tubb2a;Tubb2b;Tubb5	49.906	10000	10000	132260	191070	10000	108110	10000	10000	4408700	10.5946	0.434283
Destrin	Q9R0P5	Dstn	18.521	10000	10000	10000	10000	308290	186390	10000	10000	10000	10.4936	0.213905
COP9 signalosome complex subunit 5	O35864	Cops5	37.548	10000	113520	10000	10000	558300	10000	107190	328500	856650	10.3715	0.0973558
Propionyl-CoA carboxylase beta chain, mitochondrial	Q99MN9	Pccb	58.408	10000	153200	10000	83510	1049400	10000	187190	293840	1705400	10.1152	0.150108
Dihydropteridine reductase	Q8BVI4	Qdpr	25.57	370240	228100	10000	10000	1792000	198000	2254500	495020	2911200	9.8984	0.0529258
Malate dehydrogenase, mitochondrial	P08249	Mdh2	35.611	6358600	7481900	4253700	9080500	303860000	6496600	6919700	4873100	12820000	9.86121	0.399887
Methionine aminopeptidase 2	O08663	Metap2	52.921	116640	117500	10000	10000	219440	10000	202250	10000	2679300	9.82447	0.370113
1-phosphatidylinositol 4,5-bisphosphate phosphodiesterase delta-4	Q8K3R3	Plcd4	92.693	10000	10000	10000	10000	162450	10000	10000	10000	292700	9.703	0.221073
Elongation factor 2	P58252	Eef2	95.313	339690	675140	91426	10000	1957500	513910	1030500	2281700	7457500	9.48966	0.13817
Inorganic pyrophosphatase 2, mitochondrial	Q91VM9	Ppa2	38.114	272330	10000	10000	10000	905590	10000	715050	494170	1428500	9.40247	0.0516045
Complement C3;Complement C3 beta chain;C3-beta-c;Complement C3 alpha chain;C3a anaphylatoxin;Acylation stimulating protein;Complement C3b alpha chain;Complement C3c alpha chain fragment 1;Complement C3dg fragment;Complement C3g fragment;Complement C3d fragment;Complement C3f fragment;Complement C3c alpha chain fragment 2	P01027	C3	186.48	81812	529670	78524	10000	6006200	364680	576510	204160	1012200	9.32992	0.283012
Translationally-controlled tumor protein	P63028	Tpt1	19.462	861970	10000	10000	324400	2563900	10000	1196300	1992200	7905900	9.06408	0.161706
Gamma-enolase	P17183	Eno2	47.296	10000	4909500	10000	10000	42647000	10000	5412600	652230	5248700	8.74105	0.332453
Myosin regulatory light chain 2, ventricular/cardiac muscle isoform	P51667	Myl2	18.864	10000	110860	218140	10000	2794200	98166	879280	10000	10000	8.69145	0.30598
Creatine kinase B-type	Q04447	Ckb	42.713	10000	118180	10000	10000	768400	10000	373170	10000	441860	8.65666	0.12785
Vesicle-associated membrane protein-associated protein B	Q9QY76	Vapb	26.946	10000	713180	10000	10000	1503800	10000	1242800	1574900	3517700	8.44931	0.0730671
Cathepsin B;Cathepsin B light chain;Cathepsin B heavy chain	P10605	Ctsb	37.279	148860	158030	10000	10000	2528000	10000	317870	278150	291540	8.3834	0.290262
Ig kappa chain V-V region L6;Ig kappa chain V-V region T1	P01638;P01637		12.986	10000	10000	10000	252740	10000	10000	10000	10000	2839200	8.14657	0.458396
Retinal dehydrogenase 1	P24549	Aldh1a1	54.467	474230	1304600	10000	910160	3714500	190360	4670600	5817400	13002000	8.12003	0.0850892
Glycogen phosphorylase, muscle form	Q9WUB3	Pygm	97.285	5912000	2264600	230750	10000	35844000	2486800	7655100	9442900	29974000	8.11683	0.0897633
Pyruvate dehydrogenase E1 component subunit beta, mitochondrial	Q9D051	Pdhb	38.937	90087	10000	10000	10000	997080	10000	10000	10000	160120	7.90893	0.374203
Adenylosuccinate synthetase isozyme 1	P28650	Adssl1	50.254	100890	2609100	162640	271040	28986000	72434	785980	360970	865400	7.90688	0.429832
Splicing factor 1	Q64213	Sf1	70.402	10000	10000	71174	10000	424940	10000	10000	10000	518050	7.6936	0.23387
Fumarate hydratase, mitochondrial	P97807	Fh	54.356	2457100	10000	10000	226830	2796200	197120	3963100	10000	19015000	7.68701	0.300545
Phosphoglycerate mutase 1	Q9DBJ1	Pgam1	28.832	10000	10000	10000	10000	10000	10000	10000	86215	262880	7.5819	0.275169
Long-chain specific acyl-CoA dehydrogenase, mitochondrial	P51174	Acadl	47.907	2609000	516190	580740	765510	20089000	1145400	4907800	2730100	13007000	7.49276	0.117815
Beta-2-glycoprotein 1	Q01339	Apoh	38.618	622620	157390	10000	10000	2892400	284740	497280	2088800	1727500	7.49063	0.0571928
Dihydrolipoyl dehydrogenase, mitochondrial	O08749	Dld	54.272	1587900	2734700	266150	1267800	35861000	375170	2542400	4243900	11689000	7.47354	0.241021
Serine/threonine-protein phosphatase 2A catalytic subunit alpha isoform;Serine/threonine-protein phosphatase 2A catalytic subunit beta isoform	P63330;P62715	Ppp2ca;Ppp2cb	35.608	10000	10000	10000	10000	223020	10000	113630	10000	10000	7.333	0.229858
Glycogenin-1	Q9R062	Gyg1	37.402	10000	10000	10000	153730	951490	10000	372070	10000	331620	7.29409	0.187108
Peptidyl-prolyl cis-trans isomerase A;Peptidyl-prolyl cis-trans isomerase A, N-terminally processed	P17742	Ppia	17.971	2225700	1598500	333250	856950	18755000	1451500	3677000	3877200	17675000	7.24884	0.109411
Ribonuclease inhibitor	Q91VI7	Rnh1	49.816	805310	764570	182230	10000	8998900	636450	877790	5196400	139060	7.19528	0.205317
Thioredoxin domain-containing protein 5	Q91W90	Txndc5	46.415	240450	10000	10000	10000	538260	129430	351950	127450	1215800	6.98951	0.126415
Serotransferrin	Q921I1	Tf	76.723	40024000	26452000	7676200	9954100	359650000	21506000	67732000	114650000	163500000	6.91542	0.104567
Beta-enolase	P21550	Eno3	47.024	81305000	75833000	22714000	63958000	1516900000	21690000	144350000	169900000	203510000	6.74739	0.303607
Electron transfer flavoprotein subunit alpha, mitochondrial	Q99LC5	Etfa	35.009	258120	78261	149690	10000	3237300	248560	164280	177640	335340	6.71375	0.33475
NADH-ubiquinone oxidoreductase 75 kDa subunit, mitochondrial	Q91VD9	Ndufs1	79.776	2133300	1891400	1748500	1841400	33192000	884880	7297500	9273400	13029000	6.68997	0.124833
Serpin B6	Q60854	Serpinb6	42.598	314140	1650500	438650	10000	8085400	5610100	1313900	1982900	3183800	6.68833	0.050052
Cleavage and polyadenylation specificity factor subunit 5	Q9CQF3	Nudt21	26.24	153670	10000	10000	80630	10000	10000	909660	893750	265720	6.57217	0.17085
S-phase kinase-associated protein 1	Q9WTX5	Skp1	18.672	10000	10000	10000	188090	10000	10000	382900	386820	941840	6.35173	0.18336
Histone H2A type 2-C;Histone H2A type 2-A;Histone H2A type 1-K;Histone H2A type 1-F;Histone H2A type 3;Histone H2A type 1-H;Histone H2A.J;Histone H2A.Z;Histone H2A.V;Histone H2AX	Q64523;Q6GSS7;C0HKE4;Q8CGP7;C0HKE8;C0HKE6;C0HKE1;C0HKE2;C0HKE3;C0HKE9;C0HKE5;Q8CGP5;C0HKE7;Q8BFU2;Q8CGP6;Q8R1M2;P0C0S6;Q3THW5;P27661	Hist2h2ac;Hist2h2aa1;Hist1h2ak;Hist1h2af;Hist3h2a;Hist1h2ah;H2afj;H2afz;H2afv;H2afx	13.988	10000	372400	498040	666180	1040600	527480	302200	794470	9468500	6.27601	0.342778
Alpha-1-antitrypsin 1-5	Q00898	Serpina1e	45.891	297740	10000	10000	328910	3592200	10000	1032500	10000	411980	6.25585	0.303758
Elongation factor 1-beta	O70251	Eef1b	24.693	384630	396040	10000	803400	2069000	435500	1564900	2326300	6061700	6.25187	0.0953612
Protein CutA	Q9CQ89	Cuta	18.865	10000	10000	10000	308920	503610	10000	516950	551440	1001500	6.09819	0.0569429
von Willebrand factor A domain-containing protein 5A	Q99KC8	Vwa5a	87.142	10000	10000	10000	10000	10000	77779	10000	10000	195820	6.07198	0.25687
Isocitrate dehydrogenase [NADP] cytoplasmic	O88844	Idh1	46.674	399170	479510	130620	10000	3413100	61832	403650	755570	2990000	5.98383	0.154488
Vesicle-associated membrane protein-associated protein A	Q9WV55	Vapa	27.855	279970	703820	10000	213200	1537300	88432	1472300	1524100	4373900	5.96262	0.104919
Mitochondrial fission 1 protein	Q9CQ92	Fis1	17.008	668630	10000	10000	10000	1776900	294160	10000	758740	2350100	5.94295	0.143827
3-hydroxyisobutyrate dehydrogenase, mitochondrial	Q99L13	Hibadh	35.44	438270	423460	10000	10000	1579600	293230	458280	880950	3161200	5.7825	0.122722
PDZ and LIM domain protein 7	Q3TJD7	Pdlim7	50.118	1451900	475230	10000	855330	7532300	10000	5327500	2383600	4800200	5.74507	0.0615636
DnaJ homolog subfamily B member 11	Q99KV1	Dnajb11	40.555	652260	10000	10000	10000	346850	10000	637860	689240	3166600	5.68763	0.260413
Isocitrate dehydrogenase [NADP], mitochondrial	P54071	Idh2	50.906	949000	604920	343090	10000	12091000	330940	244440	10000	836690	5.6688	0.43224
Hemoglobin subunit alpha	P01942	Hba	15.085	137470	1187300	974050	4782400	45822000	416870	1602600	869350	10000	5.50423	0.462979
Alpha-enolase	P17182	Eno1	47.14	15101000	8622400	3002500	15744000	215750000	3233000	18728000	22417000	31012000	5.48417	0.325398
Ubiquitin-conjugating enzyme E2 N	P61089	Ube2n	17.138	10000	10000	637850	699560	1970400	356050	785000	847280	5336100	5.47798	0.189074
40S ribosomal protein S12	P63323	Rps12	14.525	10000	10000	152640	323650	565220	10000	809880	641230	1365900	5.46814	0.0668609
Sarcoplasmic/endoplasmic reticulum calcium ATPase 1	Q8R429	Atp2a1	109.42	12600000	1233400	96219	4020600	53231000	8104700	14734000	13609000	31155000	5.38528	0.0807408
Medium-chain specific acyl-CoA dehydrogenase, mitochondrial	P45952	Acadm	46.481	366730	10000	69025	10000	3008000	10000	10000	10000	10000	5.35024	0.492176
Methylthioribulose-1-phosphate dehydratase	Q9WVQ5	Apip	26.949	493190	470070	236310	345880	1602700	734250	900250	1270600	5815900	5.34405	0.163516
Rho GDP-dissociation inhibitor 1	Q99PT1	Arhgdia	23.407	881160	392950	10000	426970	7774500	518830	430020	536300	2163500	5.34079	0.285682
Vimentin	P20152	Vim	53.687	3905500	4906600	3170400	2120600	28481000	5224400	6514100	11597000	39720000	5.19242	0.0962485
Alpha-actinin-1	Q7TPR4	Actn1	103.07	10000	143660	114800	210710	743320	10000	222670	618840	1501500	5.16949	0.132969
Plakophilin-1	P97350	Pkp1	80.895	10000	10000	10000	769650	10000	10000	10000	496290	4629100	5.15765	0.450018
Glutathione S-transferase P 1;Glutathione S-transferase P 2	P19157;P46425	Gstp1;Gstp2	23.609	9361000	8557400	388470	17261000	37569000	6713700	35171000	58507000	90161000	5.13096	0.0552909
Phosphoglucomutase-1	Q9D0F9	Pgm1	61.417	10310000	12964000	4047600	6106100	159940000	8080700	8900600	15301000	21598000	5.1172	0.33692
Ubiquitin carboxyl-terminal hydrolase 5	P56399	Usp5	95.832	10000	57293	10000	10000	155790	10000	10000	86089	284860	5.01061	0.184232
Actin-related protein 2/3 complex subunit 4	P59999	Arpc4	19.667	73059	10000	10000	237640	10000	10000	10000	1135400	895800	4.98629	0.287793
Alpha-actinin-3	O88990	Actn3	103.04	11656000	30025000	5269400	67970000	121620000	29301000	105430000	142590000	312600000	4.95328	0.0749759
Quinone oxidoreductase	P47199	Cryz	35.268	10000	104610	10000	323830	1661500	10000	176950	10000	868540	4.86485	0.279412
Septin-7	O55131	2020-09-07	50.549	10000	315620	105910	282830	368960	10000	1215900	1070500	1588500	4.76383	0.0835431
A-kinase anchor protein 9	Q70FJ1	Akap9	435.87	1301300	10000	10000	10000	5017100	10000	1480600	1336700	10000	4.71984	0.288327
O-acetyl-ADP-ribose deacetylase MACROD1	Q922B1	Macrod1	35.294	376300	526420	293890	567720	4610100	10000	1860700	2219200	1673300	4.70356	0.0927907
Eukaryotic initiation factor 4A-I;Eukaryotic initiation factor 4A-II;Eukaryotic initiation factor 4A-II, N-terminally processed	P60843;P10630	Eif4a1;Eif4a2	46.153	56428	10000	10000	10000	10000	10000	10000	10000	462470	4.65099	0.469253
UMP-CMP kinase	Q9DBP5	Cmpk1	22.165	673660	935290	216280	536700	4542300	730380	2583600	1172100	4623800	4.62408	0.0558266
Prostaglandin E synthase 3	Q9R0Q7	Ptges3	18.721	119360	152890	10000	10000	10000	10000	10000	1073100	568820	4.57668	0.321323
Profilin-1	P62962;CON__P02584	Pfn1	14.957	497960	10000	174120	557590	1383200	292760	775420	1657900	2934200	4.54539	0.0734075
Cellular nucleic acid-binding protein	P53996	Cnbp	19.592	616020	370340	10000	10000	1598100	248020	888380	770950	2210300	4.5437	0.0661415
Ig gamma-3 chain C region	P03987		43.929	270260	10000	10000	10000	1079200	167660	10000	427540	10000	4.51449	0.296885
Trifunctional enzyme subunit beta, mitochondrial;3-ketoacyl-CoA thiolase	Q99JY0	Hadhb	51.386	10000	10000	92913	10000	651600	10000	10000	10000	10000	4.5014	0.486953
Polymerase delta-interacting protein 2	Q91VA6	Poldip2	41.87	10000	10000	10000	10000	115160	10000	79607	10000	10000	4.49534	0.206279
Insulin-degrading enzyme	Q9JHR7	Ide	117.77	2728900	2170700	746330	443030	10220000	947990	6535100	13466000	2794800	4.46236	0.0880786
Stress-70 protein, mitochondrial	P38647	Hspa9	73.46	487170	362080	208480	284080	1797400	306110	1537900	639350	3134600	4.42111	0.0818493
Heat shock protein HSP 90-beta;Heat shock protein HSP 90-alpha	P11499;P07901	Hsp90ab1;Hsp90aa1	83.28	10000	10000	10000	139380	785330	10000	10000	119750	10000	4.41648	0.43228
Cathepsin D	P18242	Ctsd	44.953	10000	10000	10000	113890	747220	10000	10000	10000	10000	4.37679	0.494918
Cadherin-13	Q9WTR5	Cdh13	78.185	1132500	747730	211700	510840	4656500	983790	1379400	2304000	4893500	4.36986	0.0530046
Heterogeneous nuclear ribonucleoprotein Q	Q7TMK9	Syncrip	69.632	201570	388170	85410	118670	942220	534670	932350	10000	1857100	4.30963	0.101489
Murinoglobulin-1;Murinoglobulin-2	P28665;P28666	Mug1;Mug2	165.3	10000	310250	10000	10000	1349400	426020	10000	10000	10000	4.24493	0.391067
Elongation factor 1-alpha 2	P62631	Eef1a2	50.454	1046200	10000	10000	578820	2873400	714030	949940	826130	3311400	4.21875	0.0894091
Vinculin	Q64727	Vcl	116.72	3735000	796060	373430	1888700	13221000	2106000	2535100	3847700	13325000	4.12587	0.119319
NADH dehydrogenase [ubiquinone] iron-sulfur protein 4, mitochondrial	Q9CXZ1	Ndufs4	19.784	1135000	747190	822370	1207300	5597700	797760	7944500	1566400	4101500	4.09173	0.0817121
Target of Myb protein 1	O88746	Tom1	54.325	10000	10000	10000	171300	10000	10000	192980	10000	803620	4.07988	0.412396
Ig kappa chain V-II region 26-10	P01631		12.273	5688900	3041800	10000	1514000	10731000	2620400	1424800	2788600	34536000	4.06454	0.309337
Methylmalonate-semialdehyde dehydrogenase [acylating], mitochondrial	Q9EQ20	Aldh6a1	57.915	353300	218180	10000	10000	1349000	200570	945780	10000	409610	3.9426	0.177185
Secernin-3	Q3TMH2	Scrn3	47.661	412190	211710	10000	10000	477850	248680	421860	613530	1271700	3.76906	0.0790443
Electron transfer flavoprotein subunit beta	Q9DCW4	Etfb	27.623	4884500	1109500	1976300	1880100	24761000	3250300	8007100	4339600	4854000	3.67189	0.19597
Carbonic anhydrase 2	P00920	Ca2	29.032	1718600	10000	10000	444070	1002200	2166700	724780	2129400	3955500	3.65738	0.089835
L-lactate dehydrogenase B chain	P16125	Ldhb	36.572	2273600	1426400	647600	1694900	19390000	1255900	3846800	1344900	1768900	3.65498	0.346989
Triadin	E9Q9K5	Trdn	77.843	10000	325620	10000	145280	10000	10000	370790	1814700	10000	3.6105	0.451876
Troponin I, fast skeletal muscle	P13412	Tnni2	21.357	10000	440740	484180	6728700	23569000	428650	2816100	5124100	2384500	3.58289	0.356488
Eukaryotic translation initiation factor 5A-1;Eukaryotic translation initiation factor 5A-2	P63242;Q8BGY2	Eif5a;Eif5a2	16.832	6010900	8142200	4614000	4343200	15473000	4199400	16051000	16381000	51219000	3.5767	0.144814
Annexin A5	P48036	Anxa5	35.752	760550	416650	174570	10000	4656600	131970	189910	185580	643460	3.41175	0.441522
Aspartate aminotransferase, mitochondrial	P05202	Got2	47.411	6078000	3443000	2521900	2791200	47019000	2675500	4122500	4311200	5075400	3.40856	0.391512
Ig gamma-1 chain C region secreted form;Ig gamma-1 chain C region, membrane-bound form	P01868;P01869	Ighg1	35.704	156980	10000	406180	10000	1898400	10000	10000	10000	548210	3.3975	0.435841
Glia maturation factor beta	Q9CQI3	Gmfb	16.723	174480	129670	409090	10000	638300	319090	10000	878170	1204200	3.37344	0.126777
Acetyl-CoA acetyltransferase, mitochondrial	Q8QZT1	Acat1	44.816	772350	10000	200000	270790	3380800	388320	593690	496860	391200	3.35214	0.312643
Heat shock protein beta-1	P14602	Hspb1	23.014	167450	10000	10000	10000	782370	10000	10000	10000	10000	3.33196	0.539636
ATP-dependent 6-phosphofructokinase, muscle type	P47857	Pfkm	85.268	529360	10000	10000	10000	10000	10000	2246400	10000	10000	3.27002	0.560721
Ig kappa chain C region	P01837		11.934	2050800	15363000	374290	7598500	22180000	8397200	11416000	21517000	39793000	3.25536	0.0769173
Thioredoxin-like protein 1	Q8CDN6	Txnl1	32.237	3055300	1949300	408900	1628100	6887600	1754300	3424700	6044900	10434000	3.24307	0.0598781
Proteasome subunit alpha type-4	Q9R1P0	Psma4	29.47	2094200	373550	2245700	1127200	7949700	778650	2020400	6387000	6539100	3.24277	0.085452
Hemopexin	Q91X72	Hpx	51.317	2707900	4817000	2698200	10000	28274000	936930	1696000	4119100	6388600	3.2377	0.359205
Ig mu chain C region	P01872	Ighm	49.971	107610000	157390000	42563000	110280000	362420000	91063000	70793000	468350000	675240000	3.19329	0.125746
Heterogeneous nuclear ribonucleoprotein F;Heterogeneous nuclear ribonucleoprotein F, N-terminally processed	Q9Z2X1	Hnrnpf	45.729	10000	10000	143450	161370	466350	10000	10000	276270	530610	3.1851	0.213446
Sarcalumenin	Q7TQ48	Srl	99.183	404170	10000	10000	10000	1671900	10000	10000	10000	10000	3.15434	0.564451
Arginase-1	Q61176	Arg1	34.807	10000	10000	10000	804910	2427700	10000	10000	825840	10000	3.14625	0.450706
Phosphoglycerate kinase 1	P09411	Pgk1	44.55	23396000	37090000	19205000	18856000	201260000	24308000	37876000	60682000	62510000	3.13869	0.189411
Heterogeneous nuclear ribonucleoprotein A3	Q8BG05	Hnrnpa3	39.652	3750600	4664800	375030	1324200	12888000	904530	6883800	7688700	11271000	3.13495	0.0689725
Cytochrome b-c1 complex subunit 1, mitochondrial	Q9CZ13	Uqcrc1	52.851	1557900	866160	665070	582520	7591400	1036700	1856300	1810500	2024900	3.12008	0.197825
60S ribosomal protein L12	P35979	Rpl12	17.804	3545900	860880	365110	438170	7344000	2704500	3623300	2102800	4499000	3.11299	0.0609525
Septin-2	P42208	2020-09-02	41.525	713960	613190	58246	337410	1536500	145270	764050	682800	3514600	3.08484	0.228954
Peptidyl-prolyl cis-trans isomerase D	Q9CR16	Ppid	40.742	10000	628170	10000	208170	1579700	10000	10000	10000	1691900	3.08438	0.373804
Pyruvate dehydrogenase E1 component subunit alpha, somatic form, mitochondrial	P35486	Pdha1	43.231	368590	209790	76300	193110	1373400	156680	621920	645040	459800	3.07325	0.101688
Fibrinogen beta chain;Fibrinopeptide B;Fibrinogen beta chain	Q8K0E8	Fgb	54.752	5812500	1738400	993800	123310	10350000	1081900	3565000	6020700	12141000	3.06032	0.127525
Fatty acid-binding protein, adipocyte	P04117	Fabp4	14.65	19836000	8395900	12287000	10465000	53711000	14525000	16422000	16461000	92731000	3.04174	0.181814
Ubiquitin fusion degradation protein 1 homolog	P70362	Ufd1l	34.481	961530	147580	10000	581650	633730	129260	1026700	1585200	3057200	3.02551	0.194982
Glutamine synthetase	P15105	Glul	42.119	10000	113090	223810	10000	10000	10000	261610	10000	1028000	2.95794	0.468553
ATP synthase subunit beta, mitochondrial	P56480	Atp5b	56.3	5934700	3290100	2763500	4163900	36782000	5003700	6857400	5928200	4633500	2.93235	0.308747
14-3-3 protein sigma	O70456	Sfn	27.706	5399600	9787100	4479900	10000	25053000	10000	14276000	9660400	22948000	2.9252	0.126623
Malate dehydrogenase, cytoplasmic	P14152	Mdh1	36.511	4916900	2880000	1469100	6411800	30000000	5221700	8769800	6211300	7094900	2.92376	0.204048
PDZ and LIM domain protein 1	O70400	Pdlim1	35.774	10000	10000	202890	1050700	2684200	10000	1931200	10000	10000	2.91799	0.404074
ATP synthase subunit delta, mitochondrial	Q9D3D9	Atp5d	17.6	5557400	3145800	1129100	4115800	14545000	3203100	10164000	4575900	18228000	2.90884	0.087057
Myosin light chain 3	P09542	Myl3	22.421	979650	1613800	1023400	6397800	21048000	1361000	11368000	886470	1619200	2.89837	0.339628
Transitional endoplasmic reticulum ATPase	Q01853	Vcp	89.321	36021000	58389000	18491000	44062000	106850000	38086000	77709000	147510000	197280000	2.89207	0.0538958
Tubulin alpha-1C chain;Tubulin alpha-1B chain;Tubulin alpha-1A chain	P68373;P05213;P68369	Tuba1c;Tuba1b;Tuba1a	49.909	305120	169720	246420	265310	230390	77335	229210	180920	2838700	2.88398	0.467147
Proteasome subunit beta type-7	P70195	Psmb7	29.891	10000	10000	591130	303710	1248000	665050	10000	358860	1002300	2.87194	0.168445
Sulfite oxidase, mitochondrial	Q8R086	Suox	60.755	10000	3752900	10000	750530	3194900	875080	1747800	4487400	5908000	2.86741	0.14658
Histidine ammonia-lyase	P35492	Hal	72.257	10000	10000	10000	393080	695230	10000	10000	779260	10000	2.84483	0.403172
Carboxylesterase 1D	Q8VCT4	Ces1d	61.787	6193400	9080400	505090	138990	17665000	5136400	1742400	6246800	25446000	2.82634	0.220121
Sodium/hydrogen exchanger 10	Q6UJY2	Slc9c1	135.54	1296900	2087100	10000	10000	11944000	10000	10000	10000	10000	2.81645	0.59071
Stress-induced-phosphoprotein 1	Q60864	Stip1	62.581	4936500	16167000	2665400	5928100	26409000	5689900	24345000	14461000	33409000	2.81009	0.0634781
Phospholipid hydroperoxide glutathione peroxidase, mitochondrial	O70325	Gpx4	22.228	9257100	18966000	2648800	4007600	20979000	6134200	18764000	20042000	55968000	2.79562	0.161552
Catalase	P24270	Cat	59.795	3188700	5840400	1353100	2247700	16706000	1133800	8269600	5789400	11508000	2.74946	0.117635
L-lactate dehydrogenase A chain	P06151	Ldha	36.498	11132000	2936900	2454900	3060500	31830000	4644700	8199500	8272800	13731000	2.72373	0.188419
Far upstream element-binding protein 2	Q3U0V1	Khsrp	76.775	10000	152130	10000	10000	10000	158470	10000	159240	282060	2.72232	0.276062
Cytochrome c oxidase subunit 5A, mitochondrial	P12787	Cox5a	16.101	217920	163920	138090	831450	3775600	308470	193240	10000	289780	2.70958	0.506901
Peptidyl-prolyl cis-trans isomerase FKBP3	Q62446	Fkbp3	25.147	347600	952880	106530	235640	409430	385520	2640300	1641100	475260	2.70373	0.232785
Peptidyl-prolyl cis-trans isomerase B	P24369	Ppib	23.713	255640	10000	10000	10000	922030	10000	10000	10000	10000	2.69438	0.589022
Aldose reductase	P45376	Akr1b1	35.732	235560	270140	10000	404610	2004300	10000	588120	10000	469750	2.67925	0.389901
Serine/threonine-protein kinase OSR1	Q6P9R2	Oxsr1	58.213	62371	10000	10000	10000	268670	10000	10000	10000	10000	2.67331	0.538616
Four and a half LIM domains protein 1	P97447	Fhl1	31.888	37314000	10470000	13520000	16724000	131250000	9414300	62288000	30655000	26718000	2.66904	0.234337
cAMP-dependent protein kinase type I-alpha regulatory subunit;cAMP-dependent protein kinase type I-alpha regulatory subunit, N-terminally processed	Q9DBC7	Prkar1a	43.185	10000	366530	10000	10000	248660	10000	10000	309030	737620	2.65364	0.367716
Proteasome subunit beta type-3	Q9R1P1	Psmb3	22.965	412740	1129100	1179700	787320	4579600	10000	1247600	2960200	2832400	2.65153	0.152094
Pyruvate dehydrogenase protein X component, mitochondrial	Q8BKZ9	Pdhx	53.998	2847800	1640500	268790	10000	6794000	952230	2842900	972920	4203700	2.64577	0.195669
Myoglobin	P04247	Mb	17.069	158630000	88772000	110540000	51114000	562310000	76066000	280800000	268730000	153170000	2.62277	0.126929
Heterogeneous nuclear ribonucleoprotein A1;Heterogeneous nuclear ribonucleoprotein A1, N-terminally processed	P49312	Hnrnpa1	34.196	775600	1758000	128920	510680	560900	136510	3030000	2045300	4548800	2.60217	0.229984
Probable aminopeptidase NPEPL1	Q6NSR8	Npepl1	55.939	755750	3447200	903260	1412500	4307900	1605600	2958600	3834100	8328400	2.58144	0.106353
Eukaryotic translation initiation factor 4H	Q9WUK2	Eif4h	27.341	505020	10000	10000	10000	526310	204990	586030	149450	252390	2.57063	0.198983
Adenosylhomocysteinase	P50247	Ahcy	47.688	1194000	738840	796930	800990	6172700	720550	916960	1254000	2254800	2.56466	0.269396
Complement factor I;Complement factor I heavy chain;Complement factor I light chain	Q61129	Cfi	67.26	969040	392890	217450	185780	3634200	10000	10000	534730	1459800	2.5601	0.410804
Protein disulfide-isomerase	P09103	P4hb	57.058	55303000	66706000	24069000	31160000	112890000	29223000	99555000	107500000	216520000	2.55335	0.0906041
Pyruvate kinase PKM	P52480	Pkm	57.844	226880000	198780000	167360000	136650000	993860000	180810000	267010000	373120000	506110000	2.54461	0.127917
PDZ and LIM domain protein 3	O70209	Pdlim3	34.299	2101500	3378200	518570	3222700	10703000	1191000	4637600	4014100	8750000	2.54166	0.122562
PDZ and LIM domain protein 5	Q8CI51	Pdlim5	63.299	8223000	6204600	3118800	8285400	24439000	1468000	23134000	11438000	21465000	2.53777	0.0913246
Nucleolysin TIAR	P70318	Tial1	43.388	252360	181700	10000	10000	334740	10000	383210	203010	490750	2.50488	0.158431
Serum albumin	P07724	Alb	68.692	2159900000	3043100000	1076300000	682490000	8943900000	1861700000	2361000000	4247100000	4269900000	2.49173	0.125722
Cysteine and glycine-rich protein 3	P50462	Csrp3	20.895	255250	373910	212500	497310	1605800	10000	2529900	10000	10000	2.4889	0.431921
26S proteasome non-ATPase regulatory subunit 4	O35226	Psmd4	40.703	1013900	1573800	303310	281450	10000	618440	2499400	2353100	4291800	2.46439	0.238623
Heat shock protein beta-6	Q5EBG6	Hspb6	17.521	2382800	192600	217330	136980	6605200	163510	1401100	568250	235220	2.45028	0.492816
14-3-3 protein beta/alpha;14-3-3 protein beta/alpha, N-terminally processed	Q9CQV8	Ywhab	28.086	1660100	1475900	657610	10000	4091000	740190	1162300	1562000	4014100	2.43339	0.167171
Alpha-1-antitrypsin 1-2	P22599	Serpina1b	45.974	16019000	17424000	10046000	6176500	78321000	12659000	17197000	14221000	24146000	2.3605	0.274819
Adenylate kinase isoenzyme 1	Q9R0Y5	Ak1	21.539	115980000	423050000	43311000	168280000	549150000	172150000	383570000	524840000	581190000	2.35634	0.0575478
Voltage-dependent L-type calcium channel subunit beta-1	Q8R3Z5	Cacnb1	65.485	3449500	1947000	1114600	1688900	3523800	2275300	3889500	4827400	9423800	2.33559	0.10299
Phosphatidylethanolamine-binding protein 1;Hippocampal cholinergic neurostimulating peptide	P70296	Pebp1	20.83	89834000	76497000	43328000	83258000	168430000	62839000	139360000	136100000	347960000	2.33428	0.11714
Hemoglobin subunit beta-1;Hemoglobin subunit beta-2	P02088;P02089	Hbb-b1;Hbb-b2	15.84	284300	285050	129920	6404100	14898000	407600	1522400	1884600	1883100	2.31954	0.507638
Enoyl-CoA hydratase, mitochondrial	Q8BH95	Echs1	31.474	9569700	7755900	2963000	5489600	21533000	5745500	13825000	11046000	22579000	2.31912	0.0615136
Adenylate kinase 2, mitochondrial;Adenylate kinase 2, mitochondrial, N-terminally processed	Q9WTP6	Ak2	26.468	122340	105500	10000	10000	195970	10000	491180	10000	10000	2.31488	0.48281
Glycerol-3-phosphate dehydrogenase [NAD(+)], cytoplasmic	P13707	Gpd1	37.572	426640	336590	10000	10000	951000	261110	10000	10000	1033900	2.31453	0.376688
Nucleoside diphosphate kinase B;Nucleoside diphosphate kinase A	Q01768;P15532	Nme2;Nme1	17.363	9169600	5692300	3662700	868070	39971000	1600600	5943800	3856400	4690900	2.31274	0.47003
Dihydropyrimidinase-related protein 3	Q62188	Dpysl3	61.936	4227900	3229000	1721600	1595100	9749300	1098800	5784600	5866100	8562000	2.30644	0.0885635
Actin, cytoplasmic 1;Actin, cytoplasmic 1, N-terminally processed;Actin, cytoplasmic 2;Actin, cytoplasmic 2, N-terminally processed	P60710;P63260	Actb;Actg1	41.736	982220	293210	10000	1603000	3049400	249200	10000	2610700	2408100	2.30642	0.269799
Phosphoglycerate mutase 2	O70250	Pgam2	28.827	166740000	112000000	117910000	55355000	802350000	40365000	113780000	184170000	153880000	2.2912	0.385722
Leukotriene A-4 hydrolase	P24527	Lta4h	69.05	10000	78318	10000	10000	131800	10000	10000	10000	146990	2.28062	0.403869
Ubiquitin-conjugating enzyme E2 variant 2	Q9D2M8	Ube2v2	16.367	3507200	305610	10000	132630	1489700	613400	3215700	4380600	1450800	2.25516	0.284779
Ubiquitin-conjugating enzyme E2 L3	P68037	Ube2l3	17.861	2005100	831140	289390	575590	1088700	450840	1283300	2389100	5205500	2.25168	0.288747
182 kDa tankyrase-1-binding protein	P58871	Tnks1bp1	181.82	340080	10000	10000	10000	999330	10000	10000	10000	10000	2.24671	0.639642
Ankyrin repeat domain-containing protein 2	Q9WV06	Ankrd2	36.706	2396100	1730700	1332500	1065800	8829200	10000	6750100	1603000	1002500	2.23075	0.347667
Ig kappa chain V-III region PC 3741/TEPC 111;Ig kappa chain V-III region PC 7210;Ig kappa chain V-III region PC 2485/PC 4039;Ig kappa chain V-III region PC 7940;Ig kappa chain V-III region PC 7175;Ig kappa chain V-III region CBPC 101;Ig kappa chain V-III region PC 2413;Ig kappa chain V-III region TEPC 124	P01660;P01668;P01673;P01672;P01671;P01664;P01657;P01659		12.099	237490	552430	217470	243750	1258300	10000	10000	1293200	902940	2.22162	0.290028
Serine hydroxymethyltransferase, cytosolic	P50431	Shmt1	52.6	397800	2255800	192510	222590	3210600	490930	725250	1694700	2383800	2.2173	0.237725
Ubiquitin carboxyl-terminal hydrolase isozyme L3;Ubiquitin carboxyl-terminal hydrolase isozyme L4	Q9JKB1;P58321	Uchl3;Uchl4	26.151	693020	693180	150790	596270	482600	561210	936060	1604100	2323700	2.21545	0.158101
Xaa-Pro dipeptidase	Q11136	Pepd	55.028	211620	1260400	10000	10000	851470	10000	936060	367030	1958400	2.21067	0.355987
Tubulin polymerization-promoting protein family member 3	Q9CRB6	Tppp3	18.965	90966	86981	10000	789120	768540	10000	616790	340160	961890	2.20855	0.272752
NADH dehydrogenase [ubiquinone] flavoprotein 1, mitochondrial	Q91YT0	Ndufv1	50.834	12433000	7318400	2185800	5913000	32998000	3649200	10909000	12200000	17019000	2.20538	0.195417
Proteasome subunit alpha type-2	P49722	Psma2	25.926	1191700	871390	1886700	128670	4560200	10000	2030300	3266000	1340600	2.1983	0.236579
Alpha-2-macroglobulin;Alpha-2-macroglobulin 165 kDa subunit;Alpha-2-macroglobulin 35 kDa subunit	Q61838	A2m	165.85	862700	11521000	243210	10000	11915000	10727000	2768600	1860600	7419300	2.19614	0.298472
14-3-3 protein zeta/delta	P63101	Ywhaz	27.771	13280000	21966000	10134000	6811100	48612000	13284000	18931000	24399000	37668000	2.19032	0.0879537
Heat shock 70 kDa protein 4	Q61316	Hspa4	94.132	863280	189500	35351	224850	1048300	448530	251270	352230	1491600	2.18856	0.254073
Transforming growth factor beta-2;Latency-associated peptide	P27090	Tgfb2	47.588	10000	606020	10000	10000	253880	298390	193880	783910	202270	2.17896	0.336172
NADH dehydrogenase [ubiquinone] iron-sulfur protein 6, mitochondrial	P52503	Ndufs6	13.02	1588300	1159000	1294700	460220	5593400	854070	1728200	355260	3711200	2.17531	0.277256
Troponin T, fast skeletal muscle	Q9QZ47	Tnnt3	32.24	5036200	17262000	954600	32707000	73894000	4238500	29490000	25433000	18187000	2.16216	0.305301
Proteasome subunit alpha type-1	Q9R1P4	Psma1	29.546	5364300	4024400	2427200	2025800	18372000	2900200	1980900	7491000	6382700	2.14579	0.279629
Complement C1q and tumor necrosis factor-related protein 9	Q4ZJN1	C1qtnf9	34.565	245730	4627500	10000	1097100	667610	1158400	4470200	1409500	8197200	2.12736	0.396168
Annexin A1	P10107	Anxa1	38.734	10000	10000	10000	213560	10000	10000	10000	606150	10000	2.12235	0.6459
14 kDa phosphohistidine phosphatase	Q9DAK9	Phpt1	13.996	2957000	3797600	3156000	4526700	8699800	957260	9960700	6092500	12555000	2.12036	0.116272
Fatty acid-binding protein, heart	P11404	Fabp3	14.819	46009000	25304000	48699000	30912000	136600000	10199000	94592000	58925000	98586000	2.11445	0.132076
Protein deglycase DJ-1	Q99LX0	Park7	20.021	101890000	74726000	38950000	44172000	282930000	37895000	76573000	75251000	210190000	2.10316	0.231512
Fibrinogen gamma chain	Q8VCM7	Fgg	49.391	4629100	3635000	2231600	369170	8297600	2123800	3244000	4639200	10219000	2.10024	0.163599
Peroxiredoxin-1	P35700	Prdx1	22.176	386970000	406840000	182730000	127310000	920960000	271310000	475850000	511080000	697790000	2.08506	0.0684053
Proteasome subunit beta type-5	O55234	Psmb5	28.532	6281000	5711400	3830600	4085300	21354000	3291100	9071300	9640500	8483800	2.08318	0.157904
Cofilin-2	P45591	Cfl2	18.709	22796000	17967000	12517000	15724000	49171000	14910000	31063000	31633000	52449000	2.07786	0.0523854
Dihydropyrimidinase-related protein 2	O08553	Dpysl2	62.277	14858000	23024000	8826900	9773300	44875000	9613800	21566000	27498000	43022000	2.07605	0.10107
Succinate dehydrogenase [ubiquinone] iron-sulfur subunit, mitochondrial	Q9CQA3	Sdhb	31.814	35787000	19707000	16671000	24683000	92542000	15373000	46136000	48318000	48831000	2.075	0.114257
Glutathione peroxidase 1	P11352	Gpx1	22.329	35579000	31116000	11260000	20884000	58487000	16669000	37786000	67432000	75685000	2.07253	0.0815366
14-3-3 protein gamma;14-3-3 protein gamma, N-terminally processed	P61982	Ywhag	28.302	51282000	67577000	26493000	21498000	118450000	74753000	50427000	64248000	123270000	2.06724	0.0530793
Aldehyde dehydrogenase, mitochondrial	P47738	Aldh2	56.537	5465900	2492700	2631500	1619500	11699000	2062200	5114900	4537300	7903900	2.05198	0.153352
Low molecular weight phosphotyrosine protein phosphatase	Q9D358	Acp1	18.192	789750	523400	78493	109730	1901400	465830	347610	266930	840110	2.03647	0.331312
26S proteasome non-ATPase regulatory subunit 9	Q9CR00	Psmd9	24.72	1597800	2301900	1259600	484450	5963600	3081600	1357800	736990	3210700	2.03421	0.220212
Thioredoxin reductase 1, cytoplasmic	Q9JMH6	Txnrd1	67.083	1539500	4546000	1482500	3672500	7823100	1909200	3654800	5699600	9426300	2.0293	0.129442
Complement component C8 gamma chain	Q8VCG4	C8g	22.508	4646500	2137100	1211900	878810	9491300	823220	2663900	5018800	4466800	2.02508	0.248495
Carbonic anhydrase 3	P16015	Ca3	29.366	287060000	253150000	182710000	304720000	703350000	216160000	373620000	500080000	794190000	2.01425	0.0701103
Transthyretin	P07309	Ttr	15.776	3743400	4298200	3316000	433500	10148000	896150	5164600	7263700	5962300	1.99708	0.160021
Adiponectin	Q60994	Adipoq	26.809	28755000	28868000	28965000	31057000	86553000	21810000	45552000	63908000	75318000	1.99339	0.0589536
Deoxynucleoside triphosphate triphosphohydrolase SAMHD1	Q60710	Samhd1	75.892	10000	2136800	10000	10000	826550	274380	897690	1477700	1922500	1.99329	0.37451
Muscle-related coiled-coil protein	A2AMM0	Murc	41.008	293980	10000	185350	735090	1282900	202050	679540	310150	566580	1.98704	0.272724
Mitochondrial peptide methionine sulfoxide reductase	Q9D6Y7	Msra	25.988	5593000	5019200	1485300	2256700	8602900	2742900	7606700	8898200	7794200	1.98659	0.0565468
Dihydrolipoyllysine-residue acetyltransferase component of pyruvate dehydrogenase complex, mitochondrial	Q8BMF4	Dlat	67.941	92582	10000	968760	1309000	2631200	262350	1445200	766520	770930	1.97491	0.321477
Proteasome subunit alpha type-3	O70435	Psma3	28.405	4336600	2904800	4711800	1749700	11564000	2555000	5702500	6967900	6701500	1.95526	0.103178
Aconitate hydratase, mitochondrial	Q99KI0	Aco2	85.462	440240000	394390000	176610000	288120000	857370000	245550000	645040000	643630000	770180000	1.94666	0.0493154
Phosphate carrier protein, mitochondrial	Q8VEM8	Slc25a3	39.632	10000	103610	10000	10000	81223	100510	123370	10000	10000	1.94658	0.377922
Small nuclear ribonucleoprotein Sm D2	P62317	Snrpd2	13.527	162950	179110	811730	109470	646780	198720	759970	1048100	392800	1.92921	0.226681
Heterogeneous nuclear ribonucleoprotein H;Heterogeneous nuclear ribonucleoprotein H, N-terminally processed	O35737	Hnrnph1	49.199	814770	10000	711750	495040	1996100	464720	987310	363980	1072800	1.92361	0.239356
Endoplasmic reticulum resident protein 44	Q9D1Q6	Erp44	46.852	1165700	2210900	10000	672690	3290600	112640	1612000	1713800	2984800	1.91439	0.261833
Tubulin beta-4B chain;Tubulin beta-4A chain	P68372;Q9D6F9	Tubb4b;Tubb4a	49.83	234480	10000	10000	10000	234130	10000	10000	10000	367530	1.91065	0.556823
Fibrinogen alpha chain;Fibrinopeptide A;Fibrinogen alpha chain	E9PV24	Fga	87.428	4520000	3143100	2159300	429540	6954600	1598700	1124600	6337100	8436400	1.90804	0.247061
Aspartyl aminopeptidase	Q9Z2W0	Dnpep	52.206	880200	7011500	1190600	1918400	5240100	1188800	4158000	3893200	11646000	1.89996	0.325412
Myopalladin	Q5DTJ9	Mypn	144.11	915170	760080	290220	1319300	2697100	657020	1708900	935700	1684900	1.87133	0.151622
Succinate-semialdehyde dehydrogenase, mitochondrial	Q8BWF0	Aldh5a1	55.968	923240	1549900	424020	578910	2959200	1125900	2024000	1199000	814650	1.86941	0.168988
Myosin light chain kinase 2, skeletal/cardiac muscle	Q8VCR8	Mylk2	65.989	489270	736030	365050	317370	1192500	441140	893730	254140	1621700	1.84648	0.210999
Protein disulfide-isomerase A3	P27773	Pdia3	56.678	4769100	3033000	3421500	1261900	15075000	1148900	4266000	3119000	5176200	1.84439	0.381357
Serine protease inhibitor A3K	P07759	Serpina3k	46.879	10181000	7370900	2428500	2768200	24168000	2913000	6172600	8289500	10735000	1.83846	0.321037
Superoxide dismutase [Mn], mitochondrial	P09671	Sod2	24.603	5416200	320580	1286500	1748500	9289400	1391100	2526200	3435100	3473500	1.83455	0.352186
Lactoylglutathione lyase	Q9CPU0	Glo1	20.809	3651300	3131800	1091800	1117100	5261700	287060	4298600	7262400	3502300	1.83381	0.230236
Inter-alpha-trypsin inhibitor heavy chain H2	Q61703	Itih2	105.93	10000	130260	10000	10000	122020	91495	130960	10000	10000	1.81942	0.438844
Serine-threonine kinase receptor-associated protein	Q9Z1Z2	Strap	38.442	1334300	1247800	742030	1003100	4981700	1012400	2188900	358170	1274000	1.81459	0.372832
Crk-like protein	P47941	Crkl	33.83	147370	112330	271950	679120	558110	10000	481690	506890	1172800	1.80347	0.342857
Prelamin-A/C;Lamin-A/C	P48678	Lmna	74.237	10000	432020	10000	731110	10000	187270	719490	681740	1058100	1.79632	0.404565
Small nuclear ribonucleoprotein-associated protein B;Small nuclear ribonucleoprotein-associated protein N	P27048;P63163	Snrpb;Snrpn	23.656	202740	737040	674020	10000	1767600	411420	343210	693450	418660	1.79054	0.377569
Heterogeneous nuclear ribonucleoprotein D0	Q60668	Hnrnpd	38.354	3484000	2915400	2050300	2039700	6222100	2226800	5964700	5068300	3894100	1.78283	0.0543747
Selenoprotein P	P70274	Sepp1	42.705	455420	377530	267020	10000	1173400	232750	10000	625740	408790	1.7663	0.406496
Creatine kinase S-type, mitochondrial	Q6P8J7	Ckmt2	47.473	73618000	76244000	80946000	90415000	259060000	69577000	103070000	146540000	129790000	1.76335	0.137531
Ig kappa chain V-III region 50S10.1	P03977		12.042	10000	446640	10000	4765300	4607100	10000	10000	133010	6715400	1.75469	0.619134
Calreticulin	P14211	Calr	47.994	10040000	10105000	6423100	3820800	16333000	1584400	7979800	15250000	25246000	1.74783	0.269469
Small nuclear ribonucleoprotein Sm D3	P62320	Snrpd3	13.916	596100	640190	457610	467850	1728600	487240	845710	1229000	359320	1.72078	0.216807
Proteasome subunit beta type-1	O09061	Psmb1	26.372	2156800	2102000	839660	2629400	4561700	978340	5875200	954810	4174500	1.71272	0.281228
Proteasome subunit alpha type-6	Q9QUM9	Psma6	27.372	8054900	6260800	4230800	2236100	16174000	3092300	8475700	8645400	8105800	1.71271	0.199949
Dihydrolipoyllysine-residue succinyltransferase component of 2-oxoglutarate dehydrogenase complex, mitochondrial	Q9D2G2	Dlst	48.994	67152000	77547000	36886000	82362000	97802000	25498000	157800000	107130000	175900000	1.70983	0.176893
Hepatoma-derived growth factor	P51859	Hdgf	26.268	10000	862460	475890	190950	10000	569510	689060	464680	1534200	1.69815	0.436383
Fructose-bisphosphate aldolase A	P05064	Aldoa	39.355	5025800000	3892300000	2142900000	1771000000	7187100000	2113100000	4179000000	7389400000	6273600000	1.69216	0.13687
Glutathione reductase, mitochondrial	P47791	Gsr	53.662	5554600	4816000	2740000	2639800	10821000	2892500	4369200	4582400	10533000	1.68621	0.219895
Serine/threonine-protein phosphatase 5	Q60676	Ppp5c	56.876	593480	1208300	420070	308140	2061300	620520	545520	531200	1567200	1.68404	0.314517
CD5 antigen-like	Q9QWK4	Cd5l	38.862	30348000	33410000	26036000	21530000	70487000	23307000	20092000	40220000	77692000	1.66575	0.217141
Creatine kinase M-type	P07310	Ckm	43.044	3625200000	2550600000	2101000000	2117300000	10382000000	1581400000	2781400000	2835100000	3833300000	1.6481	0.38144
40S ribosomal protein SA	P14206	Rpsa	32.838	2060700	1572600	1724600	1504800	6173100	1205500	1400600	2303500	3004200	1.64214	0.318181
Protein phosphatase 1 regulatory subunit 7	Q3UM45	Ppp1r7	41.291	24054000	11562000	10131000	9444300	35382000	7388900	23214000	24464000	22375000	1.63539	0.180798
GMP reductase 1	Q9DCZ1	Gmpr	37.482	18613000	40905000	7750000	7892900	43915000	12606000	36653000	24966000	34053000	1.61992	0.245056
UBX domain-containing protein 1	Q922Y1	Ubxn1	33.572	1573000	839910	10000	440010	1487100	423570	1198700	10000	2640200	1.60943	0.486613
Stromal cell-derived factor 2	Q9DCT5	Sdf2	23.159	445210	332010	331580	556350	802270	225930	289830	669150	1302300	1.58039	0.320092
Phosphoglycolate phosphatase	Q8CHP8	Pgp	34.54	1232000	2588700	673790	404220	3251100	1605900	1170800	2303400	1332500	1.57816	0.282725
Nucleolar protein 3	Q9D1X0	Nol3	24.567	842880	855180	205990	10000	680160	750360	239830	471760	1598100	1.56327	0.432568
Junctophilin-2	Q9ET78	Jph2	74.691	3524000	7809800	494370	1904500	12049000	1537400	4549400	4266900	4392800	1.56098	0.455048
Succinate dehydrogenase [ubiquinone] flavoprotein subunit, mitochondrial	Q8K2B3	Sdha	72.585	206960000	194910000	154490000	137000000	399590000	84681000	249670000	333550000	284490000	1.55992	0.159255
ATP synthase subunit alpha, mitochondrial	Q03265	Atp5a1	59.752	5666300	3717400	3515500	6211900	11811000	6416700	6320100	8001800	4594900	1.55489	0.122179
Inorganic pyrophosphatase	Q9D819	Ppa1	32.667	202780	346320	10000	10000	10000	10000	723980	10000	346870	1.5475	0.671682
Histidine triad nucleotide-binding protein 2, mitochondrial	Q9D0S9	Hint2	17.32	1035800	10000	539900	443580	1901000	671940	10000	762990	538920	1.53152	0.518788
Growth factor receptor-bound protein 2	Q60631	Grb2	25.238	1112900	2203200	745690	715330	4177400	1040700	1193700	1162300	1495500	1.51884	0.430865
Transgelin-2	Q9WVA4	Tagln2	22.395	1071900	1256800	395120	151910	2606600	255260	343850	939400	1299600	1.51467	0.511834
Phosphotriesterase-related protein	Q60866	Pter	39.218	1379600	1690700	1043300	1154500	3426300	409790	1780500	1366900	2979300	1.51292	0.32068
Myristoylated alanine-rich C-kinase substrate	P26645	Marcks	29.661	285340	175070	287500	164150	10000	10000	223040	698550	768980	1.5004	0.565797
NEDD8-conjugating enzyme Ubc12	P61082	Ube2m	20.9	1799700	1480000	635610	668730	2019000	707930	2032700	899800	2909400	1.49542	0.317342
Selenide, water dikinase 1	Q8BH69	Sephs1	42.906	1576500	1621500	481960	672800	3264900	1164800	1035700	1241000	1426100	1.49468	0.350146
Peroxiredoxin-4	O08807	Prdx4	31.052	75518000	78654000	32919000	30614000	114420000	35855000	61047000	86585000	107580000	1.49004	0.22841
Proteasome subunit beta type-4	P99026	Psmb4	29.116	2749800	2261900	1030000	502080	3968400	1700200	2163700	2887100	1388100	1.48018	0.29665
Peptidyl-prolyl cis-trans isomerase FKBP4;Peptidyl-prolyl cis-trans isomerase FKBP4, N-terminally processed	P30416	Fkbp4	51.572	241540	374220	10000	10000	10000	127490	293190	284610	456340	1.4743	0.541382
Fumarylacetoacetate hydrolase domain-containing protein 2A	Q3TC72	Fahd2	34.69	144950	111580	96269	10000	369060	10000	267800	10000	10000	1.47048	0.653856
Annexin A2	P07356	Anxa2	38.676	759100	939980	443650	2591200	6465100	646460	307080	618760	577790	1.4559	0.713431
High mobility group protein B1	P63158	Hmgb1	24.893	2052800	1058300	211150	10000	792790	10000	1904700	2166200	1176400	1.45249	0.550288
Endoplasmic reticulum resident protein 29	P57759	Erp29	28.823	565720	457790	10000	135710	962370	237890	601780	10000	300270	1.44528	0.571769
Methionine adenosyltransferase 2 subunit beta	Q99LB6	Mat2b	37.392	359370	293210	54686	175390	419300	10000	306840	278850	577630	1.44348	0.445783
Adapter molecule crk	Q64010	Crk	33.814	1226200	309010	265030	877530	2199900	995770	153600	660210	792750	1.4347	0.525635
Transgelin	P37804	Tagln	22.576	3033400	2370700	871800	486710	3232800	1533400	414920	1448200	5495300	1.43431	0.540407
Branched-chain-amino-acid aminotransferase, mitochondrial	O35855	Bcat2	44.127	677050	836830	458680	297220	834130	342050	1158500	842160	883190	1.43099	0.221577
Citrate synthase, mitochondrial	Q9CZU6	Cs	51.736	622610	10000	120090	358160	1503400	313670	149380	10000	10000	1.43057	0.73651
Pyridoxal kinase	Q8K183	Pdxk	35.015	518670	1134900	10000	10000	1792500	10000	686830	10000	464970	1.41699	0.703033
Alpha-actinin-2	Q9JI91	Actn2	103.83	2690100	2693300	1127300	30085000	21712000	1850800	20703000	10321000	9862400	1.40889	0.63082
Proteasome subunit alpha type-7	Q9Z2U0	Psma7	27.855	6622200	5760000	4059600	2970400	14368000	1298300	5063800	7300000	6087300	1.40602	0.461312
NSFL1 cofactor p47	Q9CZ44	Nsfl1c	40.709	8979400	7035100	2756000	5290200	9851000	6287200	8077200	6257100	11802000	1.4056	0.189277
Alpha-aminoadipic semialdehyde dehydrogenase	Q9DBF1	Aldh7a1	58.861	20304000	15816000	6528800	16386000	26817000	8097400	19413000	23108000	26148000	1.40369	0.240445
Actin, alpha cardiac muscle 1;Actin, aortic smooth muscle;Actin, gamma-enteric smooth muscle;Actin, alpha skeletal muscle	P68033;P62737;P63268;P68134	Actc1;Acta2;Actg2;Acta1	42.019	8873700	5190600	2973000	6797500	17850000	4656500	4748500	8933100	4990100	1.38212	0.483171
Proteasome subunit alpha type-5	Q9Z2U1	Psma5	26.411	5424800	4671200	3837400	2947300	10270000	389680	4944400	6631600	6831000	1.37751	0.425502
Aspartate aminotransferase, cytoplasmic	P05201	Got1	46.247	84945000	48000000	50527000	35291000	163160000	35559000	61591000	51043000	60653000	1.3604	0.494529
Junctophilin-1	Q9ET80	Jph1	71.904	1023300	1653000	10000	282730	2841800	413650	1053800	672950	10000	1.34514	0.703287
Immunoglobulin J chain	P01592	Igj	18.013	4684200	6159800	1130100	3519200	10191000	4404700	10000	5653500	5708600	1.34085	0.543383
Thioredoxin-dependent peroxide reductase, mitochondrial	P20108	Prdx3	28.127	23093000	26346000	13201000	20000000	31634000	4716100	32925000	32824000	35987000	1.33675	0.3528
Mammalian ependymin-related protein 1	Q99M71	Epdr1	25.485	2608500	2611000	1602700	1771800	4574400	1377300	3254900	2540300	2609300	1.33639	0.294294
Peptidyl-prolyl cis-trans isomerase FKBP1A	P26883	Fkbp1a	11.922	608680	581370	723490	1407300	3239100	10000	488940	554650	1189900	1.32077	0.701145
Heterogeneous nuclear ribonucleoproteins A2/B1	O88569	Hnrnpa2b1	37.402	3166100	5515300	3714400	2550900	3698400	1480100	7523600	3839400	7918400	1.30918	0.467311
Glyoxylate reductase/hydroxypyruvate reductase	Q91Z53	Grhpr	35.328	199850	491390	333480	437990	443650	415480	670810	539190	319160	1.30623	0.244437
Delta-aminolevulinic acid dehydratase	P10518	Alad	36.023	1433800	1388700	489230	466960	1823100	1023900	767030	1257000	1297200	1.3059	0.380904
Triosephosphate isomerase	P17751	Tpi1	32.191	1082500000	2763400000	834850000	901920000	2663000000	1326400000	1201700000	1811600000	2048800000	1.29709	0.435819
Ran-specific GTPase-activating protein	P34022	Ranbp1	23.596	138610	1368000	10000	10000	995580	113380	664820	232940	456030	1.29057	0.754172
Protein disulfide-isomerase A6	Q922R8	Pdia6	48.1	692040	419770	107760	133240	1325400	217710	203600	10000	414760	1.28412	0.749467
Transaldolase	Q93092	Taldo1	37.387	2188300	1202800	582000	418080	3506100	82698	725770	809730	1921500	1.28363	0.697252
Oligoribonuclease, mitochondrial	Q9D8S4	Rexo2	26.738	10000	367020	250940	10000	696400	288650	10000	10000	10000	1.27287	0.807204
Serine/threonine-protein phosphatase PP1-gamma catalytic subunit	P63087	Ppp1cc	36.983	354680	334120	328960	10000	737360	208820	210640	214050	255780	1.26617	0.634893
Serine/threonine-protein phosphatase PP1-beta catalytic subunit	P62141	Ppp1cb	37.186	5519300	5187500	4771900	4353500	10145000	4492800	6245200	4906100	5553800	1.26432	0.299847
Haptoglobin;Haptoglobin alpha chain;Haptoglobin beta chain	Q61646	Hp	38.752	10000	1196300	1229000	579010	2029500	1001000	1395400	10000	306910	1.25875	0.700033
Peroxiredoxin-2	Q61171	Prdx2	21.778	279220000	256490000	181400000	183470000	401670000	192390000	264940000	283450000	260410000	1.24618	0.251973
Proteasome subunit beta type-6	Q60692	Psmb6	25.378	3965000	5564400	5146000	2045800	6831600	3756800	3926000	5452300	5827900	1.2341	0.340878
Macrophage-capping protein	P24452	Capg	39.24	210790	904090	10000	10000	1304500	79619	115700	110990	121860	1.22139	0.854195
Gasdermin-A	Q9EST1	Gsdma	49.592	10000	10000	10000	558750	394230	300640	10000	10000	182990	1.22002	0.833843
Complement component C8 alpha chain	Q8K182	C8a	66.08	218780	114380	10000	10000	497760	10000	10000	10000	10000	1.21817	0.875988
Ig heavy chain V region AC38 205.12;Ig heavy chain V region J558;Ig heavy chain V region MOPC 104E	P06330;P01757;P01756		12.934	8017400	12445000	1516600	2696500	9785200	5093800	737290	2065000	19824000	1.21595	0.775676
Cytochrome c oxidase subunit 5B, mitochondrial	P19536	Cox5b	13.813	4283900	3358300	1775300	8401400	7708400	4197800	5813600	4636800	4658400	1.21287	0.530067
Serine/threonine-protein phosphatase 2A 55 kDa regulatory subunit B alpha isoform	Q6P1F6	Ppp2r2a	51.691	4729700	5970200	2274500	1265000	6697300	2642600	2020800	3965600	6160800	1.20719	0.619451
Plasminogen activator inhibitor 1 RNA-binding protein	Q9CY58	Serbp1	44.714	10000	10000	10000	254600	10000	105660	289500	10000	10000	1.19511	0.869984
Myc box-dependent-interacting protein 1	O08539	Bin1	64.469	6979500	6115500	7289900	12084000	17905000	2664200	7256000	10189000	10426000	1.19352	0.623079
Septin-11	Q8C1B7	2020-09-11	49.694	1456300	1130000	896130	709580	1341400	1019800	962510	1567500	1278900	1.1775	0.35768
S-adenosylmethionine synthase isoform type-2	Q3THS6	Mat2a	43.688	520750	1435500	156800	252200	1260000	173580	825340	714190	504440	1.17621	0.75949
Methylcrotonoyl-CoA carboxylase beta chain, mitochondrial	Q3ULD5	Mccc2	61.378	9754700	11033000	5908700	6182900	16434000	3070900	10951000	9551500	7919400	1.16613	0.629073
3(2),5-bisphosphate nucleotidase 1	Q9Z0S1	Bpnt1	33.196	246830	145620	144880	10000	582040	10000	176130	10000	10000	1.15202	0.879918
Ubiquitin-60S ribosomal protein L40;Ubiquitin;60S ribosomal protein L40;Ubiquitin-40S ribosomal protein S27a;Ubiquitin;40S ribosomal protein S27a;Polyubiquitin-B;Ubiquitin;Polyubiquitin-C;Ubiquitin;Ubiquitin-related 1;Ubiquitin-related 2	P62984;P62983;P0CG49;P0CG50	Uba52;Rps27a;Ubb;Ubc	14.728	4107400	1951100	7350500	14098000	20112000	1362800	6119400	4888400	6686100	1.13916	0.830881
Persulfide dioxygenase ETHE1, mitochondrial	Q9DCM0	Ethe1	27.738	1307600	1518300	593660	1343900	2824200	259450	1973700	403970	1048700	1.09333	0.853395
Cytosol aminopeptidase	Q9CPY7	Lap3	56.141	19091000	7675100	4348100	5404700	14464000	4214900	7786400	11768000	11344000	1.08606	0.833321
Inositol monophosphatase 1	O55023	Impa1	30.436	9016200	6453100	1822000	1581000	10943000	1322700	3800000	4409100	4872100	1.07446	0.888204
TAR DNA-binding protein 43	Q921F2	Tardbp	44.547	10000	119850	10000	10000	10000	10000	10000	10000	152060	1.02535	0.981836
Junction plakoglobin	Q02257	Jup	81.8	3108300	213700	427680	14990000	169520	862980	10000	2302200	19771000	0.986813	0.991024
Malignant T-cell-amplified sequence 1	Q9DB27	Mcts1	20.555	1140800	10000	10000	105550	10000	587310	10000	59382	888680	0.982586	0.986624
Ig kappa chain V19-17	P01633	Igk-V19-17	16.433	520930	633370	198290	10000	834370	515570	10000	10000	277990	0.967528	0.961077
Presequence protease, mitochondrial	Q8K411	Pitrm1	117.37	10000	216190	10000	10000	10000	10000	123830	142330	10000	0.962379	0.968636
Regulator of microtubule dynamics protein 1	Q9DCV4	Rmdn1	35	815560	10000	159240	970970	280680	208280	1164800	536350	161860	0.962064	0.951797
Apoptosis-inducing factor 1, mitochondrial	Q9Z0X1	Aifm1	66.765	1488400	219800	676840	563230	1804700	407790	654430	597010	10000	0.942636	0.921432
Protein disulfide-isomerase A4	P08003	Pdia4	71.982	2197900	845400	303440	289310	548580	553690	379090	440870	2336600	0.937023	0.923859
Thioredoxin reductase 2, mitochondrial	Q9JLT4	Txnrd2	56.602	10000	10000	293050	329280	10000	214220	10000	491860	10000	0.916762	0.922192
Osteoclast-stimulating factor 1	Q62422	Ostf1	23.782	10000	728510	10000	10000	10000	10000	10000	67745	764810	0.909736	0.942943
ADP/ATP translocase 1	P48962	Slc25a4	32.904	3152500	587900	740290	994560	2963900	1328000	899130	702630	279230	0.901934	0.862118
Transketolase	P40142	Tkt	67.63	1125900	10000	107180	10000	1256900	10000	10000	10000	118950	0.897532	0.9326
Protein phosphatase 1 regulatory subunit 12A	Q9DBR7	Ppp1r12a	114.99	62804000	10000	10000	10000	10000	10000	68722000	10000	10000	0.875475	0.927734
Ficolin-1	O70165	Fcn1	36.298	487830	385730	288730	10000	544180	276830	404730	10000	10000	0.850124	0.779076
Synaptopodin-2	Q91YE8	Synpo2	116.53	448240	3366200	10000	2915800	1946300	10000	3027300	873590	1218000	0.839755	0.783143
Cardiomyopathy-associated protein 5	Q70KF4	Cmya5	413.04	1598700	2527900	1044700	2219700	2134700	339530	3671800	810010	524750	0.809719	0.661413
Heterogeneous nuclear ribonucleoprotein D-like	Q9Z130	Hnrnpdl	33.558	10000	817300	309430	195580	1118700	190810	10000	10000	10000	0.804323	0.827262
Apoptotic chromatin condensation inducer in the nucleus	Q9JIX8	Acin1	150.72	10000	715070	10000	585680	10000	387380	649860	262360	10000	0.799303	0.765709
Eukaryotic translation initiation factor 4B	Q8BGD9	Eif4b	68.839	229370	2291600	339880	960380	580660	767640	878750	162960	1401000	0.793673	0.690403
Lamina-associated polypeptide 2, isoforms beta/delta/epsilon/gamma;Lamina-associated polypeptide 2, isoforms alpha/zeta	Q61029;Q61033	Tmpo	50.372	1413400	680870	2175300	2992500	2863800	187490	2804900	335070	768160	0.76666	0.615022
Ig kappa chain V-V region HP 123E6;Ig kappa chain V-V region HP 93G7;Ig kappa chain V-V region HP R16.7;Ig kappa chain V-V region HP 91A3;Ig kappa chain V-V region HP 124E1	P01646;P01645;P01644;P01648;P01647		11.989	10000	10000	1750100	10000	698420	10000	10000	468510	450210	0.735752	0.78376
Desmoglein-1-beta;Desmoglein-1-alpha;Desmoglein-1-gamma	Q7TSF1;Q61495;Q7TSF0	Dsg1b;Dsg1a;Dsg1c	114.45	308410	225130	10000	3109600	2173700	271560	322590	284910	271800	0.728044	0.757751
Desmoplakin	E9Q557	Dsp	332.91	1334400	10000	175740	14289000	425410	211480	10000	1331900	12310000	0.723065	0.795172
Methionine-R-sulfoxide reductase B3, mitochondrial	Q8BU85	Msrb3	26.832	17674000	10886000	5818400	2544500	6911600	4713100	5344800	4408200	11994000	0.723057	0.464002
Myosin-3	P13541	Myh3	223.79	783420	783710	774160	667040	665930	665010	854720	411910	10000	0.693427	0.210796
CAP-Gly domain-containing linker protein 1	Q922J3	Clip1	155.81	8332400	7210700	9334200	7848700	10879000	2318000	7414600	3234000	3939900	0.679228	0.196881
Sorbin and SH3 domain-containing protein 1	Q62417	Sorbs1	143.07	10000	87557	10000	10000	10000	10000	10000	55525	10000	0.650068	0.621475
Nascent polypeptide-associated complex subunit alpha, muscle-specific form	P70670	Naca	220.5	25498000	43693000	24969000	41771000	18209000	14646000	35609000	19452000	18680000	0.627354	0.0761755
Nexilin	Q7TPW1	Nexn	72.107	933200	897860	1231900	2041800	2032200	10000	1185600	233870	353330	0.597873	0.324779
BAG family molecular chaperone regulator 3	Q9JLV1	Bag3	61.859	2837400	1787000	642680	1762900	2037000	503110	2411600	144890	10000	0.581123	0.32226
Isoaspartyl peptidase/L-asparaginase;Isoaspartyl peptidase/L-asparaginase alpha chain;Isoaspartyl peptidase/L-asparaginase beta chain	Q8C0M9	Asrgl1	33.95	10000	198150	10000	10000	10000	10000	10000	10000	122930	0.571308	0.630375
Protein phosphatase 1 regulatory subunit 12B	Q8BG95	Ppp1r12b	109.05	16437000	5551000	11831000	10781000	7477200	501060	14378000	3788800	3342500	0.528925	0.160723
Small ubiquitin-related modifier 2;Small ubiquitin-related modifier 3	P61957;Q9Z172	Sumo2;Sumo3	10.871	1597300	1469000	1496500	10000	1791000	10000	128050	10000	1074800	0.527266	0.337368
Sarcoplasmic/endoplasmic reticulum calcium ATPase 2	O55143	Atp2a2	114.86	10000	10000	378710	10000	10000	223660	10000	10000	10000	0.516082	0.61642
Ig heavy chain V-III region ABE-47N;Ig heavy chain V-III region U61;Ig heavy chain V-III region A4;Ig heavy chain V-III region J606;Ig heavy chain V-III region T957;Ig heavy chain V-III region E109;Ig heavy chain V-III region W3082	P01799;P01797;P01796;P01801;P01800;P01798;P01802		12.675	433420	259090	10000	5387600	495930	519720	286410	697720	1914200	0.514142	0.550931
Myosin-6;Myosin-7	Q02566;Q91Z83	Myh6;Myh7	223.56	67256000	60714000	28974000	47876000	34500000	36358000	33250000	14883000	11253000	0.508716	0.0340635
Cdc42-interacting protein 4	Q8CJ53	Trip10	68.489	539510	267530	692900	288710	10000	226740	413230	216540	219090	0.485551	0.0868133
Drebrin-like protein	Q62418	Dbnl	48.699	563480	779380	263770	161970	247950	185490	334980	138850	147880	0.477281	0.120105
3-ketoacyl-CoA thiolase, mitochondrial	Q8BWT1	Acaa2	41.829	179710	10000	33231	165270	10000	175620	10000	10000	10000	0.444336	0.349821
Synaptopodin	Q8CC35	Synpo	99.55	1007700	10000	10000	1593900	250750	10000	1122000	10000	10000	0.428059	0.403586
Flavin reductase (NADPH)	Q923D2	Blvrb	22.197	1140200	767420	10000	10000	10000	10000	289980	10000	709800	0.427379	0.37781
Thioredoxin domain-containing protein 17	Q9CQM5	Txndc17	14.015	289020	100110	10000	130590	10000	10000	206810	10000	10000	0.37274	0.260241
Density-regulated protein	Q9CQJ6	Denr	22.166	1350200	1133200	10000	516590	10000	403470	10000	10000	962870	0.371121	0.20784
Eukaryotic translation initiation factor 5	P59325	Eif5	48.968	355060	332210	157690	320180	10000	10000	370220	10000	10000	0.281662	0.054621
Microtubule-associated protein tau	P10637	Mapt	76.243	3016700	2570700	168350	1034800	413770	532440	936800	191020	10000	0.245521	0.0737482
CapZ-interacting protein	Q3UZA1	Rcsd1	44.114	205160	394030	10000	10000	10000	10000	128520	10000	10000	0.21773	0.198252
Aminoacyl tRNA synthase complex-interacting multifunctional protein 1;Endothelial monocyte-activating polypeptide 2	P31230	Aimp1	33.997	10000	266500	10000	5153200	10000	10000	585470	10000	864990	0.217727	0.378039
A-kinase anchor protein 12	Q9WTQ5	Akap12	180.69	227190	118740	268500	10000	10000	10000	98242	10000	10000	0.177111	0.0514229
Proteasome subunit beta type-8	P28063	Psmb8	30.26	186200	104440	10000	10000	10000	10000	10000	10000	10000	0.128766	0.112643
Protein phosphatase 1 regulatory subunit 3A	Q99MR9	Ppp1r3a	121.43	729150	1439900	399000	10000	289060	10000	10000	10000	10000	0.102111	0.0722916
Gelsolin	P13020;CON__Q3SX14	Gsn	85.941	1616800	10000	10000	10000	156620	10000	10000	10000	10000	0.0955162	0.328276
Microtubule-associated protein 4	P27546	Map4	117.43	2008200	3002700	1428400	439850	10000	554190	780840	340010	406030	0.243178	0.033322
Aminoacylase-1	Q99JW2	Acy1	45.78	328950	221960	181550	10000	10000	10000	10000	10000	10000	0.053875	0.0194822
