# Supplementary material for: Dietary restriction transforms the mammalian protein persulfidome in a tissue-specific and cystathionine γ-lyase-dependent manner
Source: Nat Commun. 2021 Mar 19;12:1745. doi: 10.1038/s41467-021-22001-w (PMC7979915; doi:10.1038/s41467-021-22001-w)
Supplement: Supplementary file 7 — Supplementary Data 4 [file 41467_2021_22001_MOESM7_ESM.xlsx]

## Sheet: WT Brain Protein ID Spectral
Supplementary Data 4: Dietary Impact on the Brain Persulfidome (Spectral Counting)
Protein Name	Accession Number	Alternate ID	Molecular Weight	Cysteine Residues	DR/AL Spectral Count Ratio	P-value
Pyruvate kinase PKM	P52480	Pkm	58 kDa	9 C	530	6.33735e-06		Green	DR enriched
Far upstream element-binding protein 2	Q3U0V1	Khsrp	77 kDa	8 C	98	0.0265567		Gray	No Change
Cytosolic non-specific dipeptidase	Q9D1A2	Cndp2	53 kDa	8 C	76.2	0.0127214		Blue	AL enriched
Catalase	P24270	Cat	60 kDa	5 C	60	0.00163544
Epsin-1	Q80VP1 (+1)	Epn1	60 kDa	2 C	50	0.0146336
Neuronal pentraxin-1	Q62443	Nptx1	47 kDa	9 C	50	0.0247081
3-hydroxyisobutyrate dehydrogenase, mitochondrial	Q99L13	Hibadh	35 kDa	12 C	46	0.0178091
Alpha-soluble NSF attachment protein	Q9DB05	Napa	33 kDa	8 C	44	0.000823367
Isoform 3 of Neuronal cell adhesion molecule	Q810U4-3	Nrcam	139 kDa	15 C	44	0.00335485
S-phase kinase-associated protein 1	Q9WTX5	Skp1	19 kDa	3 C	40	0.00451046
Hydroxymethylglutaryl-CoA synthase, cytoplasmic	Q11136	Hmgcs1	58 kDa	11 C	38	0.000819238
Xaa-Pro dipeptidase	Q8JZK9	Pepd	55 kDa	17 C	38	0.00171501
Plasma membrane calcium-transporting ATPase 1	G5E829	Atp2b1	135 kDa	17 C	36.2	0.0181399
Inorganic pyrophosphatase 2, mitochondrial	Q9CQI3	Ppa2	38 kDa	8 C	36	0.00133206
Glia maturation factor beta	Q91VM9	Gmfb	17 kDa	3 C	36	0.00263263
Aspartyl aminopeptidase	Q9Z2W0	Dnpep	52 kDa	10 C	36	0.00263263
Heterogeneous nuclear ribonucleoprotein L	Q8R081	Hnrnpl	64 kDa	11 C	34	6.79657e-06
Aspartoacylase	Q8R3P0	Aspa	35 kDa	8 C	34	0.00360607
Hsp90 co-chaperone Cdc37	Q61081	Cdc37	45 kDa	9 C	34	0.00894787
Neuroplastin	Q8C0M9	Nptn	44 kDa	4 C	32	0.000161817
Isoaspartyl peptidase/L-asparaginase	Q9Z0E0	Asrgl1	34 kDa	8 C	32	0.00223798
Peptidyl-prolyl cis-trans isomerase D	Q9CR16	Ppid	41 kDa	7 C	32	0.00445077
Neurochondrin	P97300	Ncdn	79 kDa	25 C	32	0.0155307
TOM1-like protein 2	Q5SRX1	Tom1l2	56 kDa	6 C	30	8.5013e-05
Copine-4	Q8BLR2	Cpne4	62 kDa	15 C	30	8.5013e-05
Fibrinogen beta chain	Q8K0E8	Fgb	55 kDa	12 C	30	0.00490883
Syntaxin-1A	O35526	Stx1a	33 kDa	3 C	30	0.0184044
Isocitrate dehydrogenase [NADP] cytoplasmic	O88844	Idh1	47 kDa	7 C	28.3636	3.80852e-05
Isoform 3 of Calcium/calmodulin-dependent protein kinase type II subunit gamma	Q923T9-3	Camk2g	56 kDa	12 C	28.2	0.0403183
GRIP1-associated protein 1	Q8VD04	Gripap1	93 kDa	5 C	28.2	0.0485899
Dynactin subunit 2	Q9QUR7	Dctn2	44 kDa	2 C	28	0.00183399
Peptidyl-prolyl cis-trans isomerase NIMA-interacting 1	Q99KJ8	Pin1	18 kDa	2 C	28	0.00466796
Glucose-6-phosphate isomerase	P06745	Gpi	63 kDa	4 C	27.6923	4.41634e-05
Vesicle-associated membrane protein 2	P63044	Vamp2	13 kDa	1 C	26	0.000895113
Protein FAM49B	Q921M7	Fam49b	37 kDa	5 C	26	0.00346338
Proline-rich transmembrane protein 2	E9PUL5	Prrt2	36 kDa	3 C	26	0.014042
Stress-induced-phosphoprotein 1	Q60864	Stip1	63 kDa	11 C	25	0.00288645
182 kDa tankyrase-1-binding protein	P58871	Tnks1bp1	182 kDa	23 C	24	0.00144544
Isoform 2 of Mitochondrial import receptor subunit TOM34	Q9CYG7-2	Tomm34	34 kDa	7 C	24	0.00533724
Pyridoxal kinase	Q8K183	Pdxk	35 kDa	5 C	22.5	0.00297395
Hsc70-interacting protein	P54728	St13	42 kDa	3 C	22.2	0.0128808
Cytosolic purine 5'-nucleotidase	Q3V1L4	Nt5c2	65 kDa	8 C	22.2	0.0128808
Serine--tRNA ligase, cytoplasmic	Q99L47	Sars	58 kDa	9 C	22.2	0.0233008
Pyridoxal phosphate phosphatase	P26638	Pdxp	32 kDa	7 C	22.2	0.0490588
UV excision repair protein RAD23 homolog B	P60487	Rad23b	44 kDa	1 C	22.2	0.0490588
Dual specificity protein phosphatase 3	Q8BTV2 (+1)	Dusp3	20 kDa	4 C	22	0.00165672
Cysteine-rich protein 2	Q9DCT8	Crip2	23 kDa	14 C	22	0.00165672
Cleavage and polyadenylation specificity factor subunit 7	Q9D7X3	Cpsf7	52 kDa	3 C	22	0.00688839
Beta-centractin	Q8R5C5	Actr1b	42 kDa	2 C	22	0.0155728
Radixin	P26043	Rdx	69 kDa	1 C	22	0.0397938
Ubiquitin carboxyl-terminal hydrolase 5	P56399	Usp5	96 kDa	16 C	20.9231	0.00261466
Poly(rC)-binding protein 2	Q61990 (+2)	Pcbp2	38 kDa	7 C	20.2	0.0151137
Sulfite oxidase, mitochondrial	Q8R086	Suox	61 kDa	9 C	20.2	0.0445609
Leucine-rich glioma-inactivated protein 1	Q9JIA1	Lgi1	64 kDa	13 C	20.2	0.0445609
Matrin-3	Q8K310	Matr3	95 kDa	9 C	20	0.00112478
Ezrin	P26040	Ezr	69 kDa	2 C	20	0.00112478
Fascin	Q61553	Fscn1	55 kDa	13 C	20	0.0183417
ATP synthase subunit d, mitochondrial	Q9DCX2	Atp5h	19 kDa	1 C	20	0.0183417
Cytochrome c1, heme protein, mitochondrial	Q9JJK2	Cyc1	35 kDa	14 C	18.2	0.0319292
Leukocyte surface antigen CD47	Q61735 (+1)	Cd47	33 kDa	11 C	18	0.000137733
60S ribosomal protein L12	P35979	Rpl12	18 kDa	3 C	18	0.0051443
Neuronal pentraxin receptor	Q99J85	Nptxr	52 kDa	8 C	18	0.0051443
Arf-GAP with GTPase, ANK repeat and PH domain-containing protein 3	Q8VHH5 (+1)	Agap3	98 kDa	5 C	18	0.0051443
Isoform 3 of Protein RUFY3	Q9D394-3	Rufy3	55 kDa	5 C	18	0.0183144
Synaptosomal-associated protein 25	P60879	Snap25	23 kDa	4 C	17.8462	0.00174983
NEDD8-conjugating enzyme Ubc12	O08677	Ube2m	21 kDa	5 C	16.2	0.00962792
Heterogeneous nuclear ribonucleoproteins C1/C2	P61082	Hnrnpc	34 kDa	1 C	16.2	0.00962792
Paralemmin-2	Q8BR92	Palm2	42 kDa	4 C	16.2	0.00962792
Platelet-activating factor acetylhydrolase IB subunit alpha	P63005	Pafah1b1	47 kDa	10 C	16.2	0.0301306
Protein Shroom2	Q9Z204	Shroom2	165 kDa	24 C	16.2	0.0301306
Alcohol dehydrogenase [NADP(+)]	A2ALU4	Akr1a1	37 kDa	4 C	16.2	0.0301306
Kininogen-1	Q3UYC0	Kng1	73 kDa	19 C	16.2	0.0301306
Protein phosphatase 1H	Q9JII6	Ppm1h	56 kDa	9 C	16.2	0.0301306
COP9 signalosome complex subunit 5	Q8CBW3	Cops5	38 kDa	4 C	16	0.00100782
Cytoplasmic protein NCK2	O55033	Nck2	43 kDa	4 C	16	0.00100782
Abl interactor 1	Q9Z218	Abi1	52 kDa	2 C	16	0.0129917
DnaJ homolog subfamily B member 11	Q99KV1	Dnajb11	41 kDa	5 C	16	0.0129917
DCN1-like protein 1	Q9QZ73	Dcun1d1	30 kDa	4 C	16	0.0129917
Dipeptidyl aminopeptidase-like protein 6	Q9DAR7	Dpp6	91 kDa	12 C	16	0.0129917
m7GpppX diphosphatase	O35864	Dcps	39 kDa	2 C	16	0.0129917
TAR DNA-binding protein 43	Q921F2	Tardbp	45 kDa	7 C	16	0.0129917
Dihydropteridine reductase	Q8BVI4	Qdpr	26 kDa	4 C	15.3846	0.000410159
Isoform 3 of 2-oxoglutarate dehydrogenase, mitochondrial	Q60597-3	Ogdh	118 kDa	21 C	15.2727	0.00477928
Proteasome subunit beta type-1	O09061	Psmb1	26 kDa	5 C	14.7692	2.87334e-05
3'(2'),5'-bisphosphate nucleotidase 1	Q9Z0S1	Bpnt1	33 kDa	6 C	14.2	0.0187805
Interleukin enhancer-binding factor 2	Q9CXY6	Ilf2	43 kDa	4 C	14.2	0.0187805
Isoform 10 of Disintegrin and metalloproteinase domain-containing protein 22	Q9R1V6-12	Adam22	108 kDa	47 C	14.1538	0.000212204
Ubiquitin-conjugating enzyme E2 variant 2	Q9D2M8	Ube2v2	16 kDa	1 C	14	0.00225941
Carbonic anhydrase 1	P68404 (+1)	Ca1	28 kDa	1 C	14	0.00225941
Cell cycle exit and neuronal differentiation protein 1	Q9JKC6	Cend1	15 kDa	1 C	14	0.00225941
Fucose mutarotase	Q8R2K1	Fuom	17 kDa	3 C	14	0.0241217
Protein kinase C beta type	P13634	Prkcb	77 kDa	20 C	14	0.0241217
UMP-CMP kinase	Q9DBP5	Cmpk1	22 kDa	6 C	13.5385	6.52249e-06
Serine/threonine-protein phosphatase 5	Q60676	Ppp5c	57 kDa	11 C	13.4545	0.00473446
Vinculin	Q64727	Vcl	117 kDa	10 C	13.0909	0.000424124
Transketolase	P40142	Tkt	68 kDa	12 C	12.5714	0.000507922
Sorbin and SH3 domain-containing protein 1	Q9D0F9	Sorbs1	143 kDa	4 C	12.3077	0.00167439
Phosphoglucomutase-1	Q62417	Pgm1	61 kDa	10 C	12.3077	0.00678179
Inositol-3-phosphate synthase 1	P46660	Isyna1	61 kDa	11 C	12.3077	0.00678179
Cell adhesion molecule 3	Q60710	Cadm3	43 kDa	7 C	12.2	0.0282367
Catenin delta-2	Q99N28	Ctnnd2	135 kDa	19 C	12.2	0.0282367
Isoform 2 of Low molecular weight phosphotyrosine protein phosphatase	Q9WVQ5	Acp1	18 kDa	8 C	12.2	0.0282367
Protein NipSnap homolog 3B	Q9DAK9	Nipsnap3b	28 kDa	2 C	12.2	0.0282367
Deoxynucleoside triphosphate triphosphohydrolase SAMHD1	Q9CQE1	Samhd1	73 kDa	17 C	12.2	0.0282367
Isoform 4 of Serine/threonine-protein kinase LMTK1	O35927	Aatk	128 kDa	30 C	12.2	0.0282367
Prostaglandin E synthase 3	P97797-2	Ptges3	19 kDa	5 C	12.2	0.0282367
Isoform 2 of Tyrosine-protein phosphatase non-receptor type substrate 1	Q6NVF9	Sirpa	56 kDa	10 C	12.2	0.0282367
Solute carrier family 2, facilitated glucose transporter member 1	P17809	Slc2a1	54 kDa	6 C	12.2	0.0282367
Vesicle-trafficking protein SEC22b	O08547	Sec22b	25 kDa	3 C	12.2	0.0282367
Ubiquitin-associated protein 2-like	Q80X50 (+2)	Ubap2l	117 kDa	2 C	12	0.00185516
Serine/threonine-protein phosphatase 2A activator	P58389	Ptpa	37 kDa	5 C	12	0.00185516
Signal transducing adapter molecule 1	P70297	Stam	60 kDa	7 C	12	0.00185516
Copine-6	Q9Z140	Cpne6	62 kDa	15 C	11.7538	0.0274524
SH3 and multiple ankyrin repeat domains protein 2	Q80Z38 (+1)	Shank2	159 kDa	9 C	11.6923	0.000603211
DAZ-associated protein 1	Q9JII5 (+1)	Dazap1	43 kDa	4 C	11.6923	0.0170551
Isoform 2 of Glial fibrillary acidic protein	P03995-2	Gfap	49 kDa	1 C	11.1385	0.0254259
AP-2 complex subunit alpha-2	P17427	Ap2a2	104 kDa	16 C	11.1304	0.0440855
Apolipoprotein E	P08226	Apoe	36 kDa	1 C	10.2	0.0307031
Ras-related protein Rab-11B	P46638	Rab11b	24 kDa	2 C	10.2	0.0307031
Coiled-coil domain-containing protein 6	D3YZP9	Ccdc6	53 kDa	3 C	10.2	0.0307031
Charged multivesicular body protein 5	Q9D7S9	Chmp5	25 kDa	1 C	10.2	0.0307031
Multifunctional protein ADE2	Q9DCL9	Paics	47 kDa	13 C	10.2	0.0307031
Glutamate decarboxylase 1	P48318	Gad1	67 kDa	13 C	10.2	0.0307031
F-box only protein 2	Q80UW2	Fbxo2	34 kDa	5 C	10.2	0.0307031
MAGUK p55 subfamily member 2	Q9WV34 (+1)	Mpp2	62 kDa	5 C	10.2	0.0307031
Prefoldin subunit 3	P61759	Vbp1	22 kDa	3 C	10.2	0.0307031
Glutaredoxin-related protein 5, mitochondrial	Q80Y14	Glrx5	16 kDa	2 C	10.2	0.0307031
Rab GDP dissociation inhibitor beta	Q61598 (+1)	Gdi2	51 kDa	9 C	10.087	0.0427202
ATP-dependent 6-phosphofructokinase, platelet type	Q9WUA3	Pfkp	85 kDa	20 C	9.29231	0.0407379
Heterogeneous nuclear ribonucleoprotein Q	Q7TMK9	Syncrip	70 kDa	4 C	9.23077	0.0045479
GMP reductase 1	Q9DCZ1	Gmpr	37 kDa	9 C	9.23077	0.00878573
Ubiquitin carboxyl-terminal hydrolase isozyme L1	Q9R0P9	Uchl1	25 kDa	6 C	8.94118	0.00200536
Septin-4	P28661 (+1)	43347	55 kDa	8 C	8.72727	3.32802e-06
Secernin-1	Q9CZC8	Scrn1	46 kDa	11 C	8.72727	0.000502701
Thioredoxin reductase 1, cytoplasmic	Q9JMH6	Txnrd1	67 kDa	21 C	8.61538	0.00889749
Heterogeneous nuclear ribonucleoprotein U	P97765	Hnrnpu	88 kDa	14 C	8.61538	7.6145e-05
WW domain-binding protein 2	Q61838	Wbp2	28 kDa	2 C	8.61538	0.00113798
Pregnancy zone protein	Q8VEK3 (+1)	Pzp	166 kDa	24 C	8.61538	0.00889749
Dihydropyrimidinase-related protein 5	Q9EQF6	Dpysl5	62 kDa	10 C	8.36364	0.00148195
Spectrin alpha chain, non-erythrocytic 1	P16546	Sptan1	285 kDa	14 C	8.33333	0.00109908
Heterogeneous nuclear ribonucleoprotein A3	Q8BG05	Hnrnpa3	40 kDa	4 C	8.15686	0.00173155
Serine/threonine-protein kinase PAK 1	O88643	Pak1	61 kDa	5 C	8	0.000447895
V-type proton ATPase subunit E 1	Q11011	Atp6v1e1	26 kDa	1 C	8	0.00248897
T-complex protein 1 subunit delta	P50518	Cct4	58 kDa	9 C	8	0.0464509
Puromycin-sensitive aminopeptidase	P80315	Npepps	103 kDa	12 C	8	0.0464509
Septin-6	Q9R1T4 (+2)	43349	50 kDa	8 C	7.68627	0.00021835
Isochorismatase domain-containing protein 2A	P85094	Isoc2a	22 kDa	6 C	7.67273	0.0349597
Ermin	Q5EBJ4	Ermn	32 kDa	3 C	7.5	0.00038844
Centrosomal protein of 170 kDa	Q6A065	Cep170	175 kDa	10 C	7.5	0.000656704
Clathrin coat assembly protein AP180	Q61548 (+2)	Snap91	92 kDa	5 C	7.41463	0.00100165
Eukaryotic translation initiation factor 5A-1	P63242	Eif5a	17 kDa	4 C	7.41463	0.00127294
Ornithine aminotransferase, mitochondrial	P29758	Oat	48 kDa	7 C	7.38462	0.0487621
Glutathione S-transferase P 1	P19157	Gstp1	24 kDa	3 C	7.37255	0.00210803
Polyadenylate-binding protein 1	P29341	Pabpc1	71 kDa	4 C	7.27273	0.0218183
Neurofascin	Q810U3	Nfasc	138 kDa	14 C	7.25	0.00148282
Beta-soluble NSF attachment protein	P28663	Napb	34 kDa	6 C	7.25	0.00822517
Oxidation resistance protein 1	Q4KMM3	Oxr1	96 kDa	8 C	7.21127	2.25316e-05
4-aminobutyrate aminotransferase, mitochondrial	P61922	Abat	56 kDa	12 C	7	0.0264609
Serine/threonine-protein phosphatase PP1-gamma catalytic subunit	P63087 (+1)	Ppp1cc	37 kDa	13 C	6.98182	0.000550944
Proteasome subunit beta type-7	Q91W90	Psmb7	30 kDa	6 C	6.83077	0.0413099
Microtubule-associated protein RP/EB family member 1	Q9CQR6	Mapre1	30 kDa	3 C	6.76923	0.0154877
Serine/threonine-protein phosphatase 6 catalytic subunit	Q61166	Ppp6c	35 kDa	12 C	6.76923	0.0298899
Glycerol-3-phosphate dehydrogenase, mitochondrial	Q6RHR9	Gpd2	81 kDa	8 C	6.76923	0.00514952
Glucosidase 2 subunit beta	P14231	Prkcsh	59 kDa	17 C	6.76923	0.00514952
Membrane-associated guanylate kinase, WW and PDZ domain-containing protein 1	Q64521	Magi1	162 kDa	16 C	6.76923	0.0154877
Sodium/potassium-transporting ATPase subunit beta-2	O08795 (+1)	Atp1b2	33 kDa	7 C	6.76923	0.0298899
Tubulin beta-6 chain	Q922F4	Tubb6	50 kDa	8 C	6.68738	0.0462636
Serine/threonine-protein phosphatase 2A catalytic subunit alpha isoform	P63330	Ppp2ca	36 kDa	10 C	6.6087	0.00443087
Isoform Tau-A of Microtubule-associated protein tau	P10637-2	Mapt	45 kDa	2 C	6.6014	0.000649637
Ubiquitin-like modifier-activating enzyme 1	Q02053	Uba1	118 kDa	21 C	6.55738	0.0109152
Tropomodulin-2	Q9JKK7	Tmod2	40 kDa	1 C	6.54545	0.0252406
Septin-5	Q61644	43348	43 kDa	8 C	6.27451	0.0010553
Protein kinase C and casein kinase substrate in neurons protein 1	Q9Z2Q6	Pacsin1	51 kDa	6 C	6.27451	0.00274783
Actin-related protein 2/3 complex subunit 1A	Q9R0Q6	Arpc1a	42 kDa	10 C	6.26087	0.00382722
Epsin-2	P42208	Epn2	63 kDa	3 C	6.25	0.000328709
Septin-2	Q8CHU3	43345	42 kDa	8 C	6.25	0.00804711
Nucleolin	P09405	Ncl	77 kDa	1 C	6.2439	0.011532
Proteasome subunit beta type-3	Q9R1P1	Psmb3	23 kDa	5 C	6.18182	0.00252837
Splicing factor, proline- and glutamine-rich	Q8VIJ6	Sfpq	75 kDa	7 C	6.18182	0.0402297
Destrin	Q9R0P5	Dstn	19 kDa	6 C	6.15385	6.29127e-05
Transcription elongation factor A protein-like 5	Q8CCT4	Tceal5	22 kDa	1 C	6.15385	6.29127e-05
Actin-related protein 2/3 complex subunit 5-like protein	Q9D898	Arpc5l	17 kDa	1 C	6.15385	6.29127e-05
Translationally-controlled tumor protein	P63028	Tpt1	19 kDa	2 C	6.15385	0.0178733
A-kinase anchor protein 12	Q9WTQ5	Akap12	181 kDa	10 C	6.05714	0.00702889
Heat shock 70 kDa protein 4L	P48722	Hspa4l	94 kDa	15 C	6	0.00158523
Phospholipid hydroperoxide glutathione peroxidase, mitochondrial	O70325	Gpx4	22 kDa	10 C	6	0.00220473
Fibrinogen alpha chain	E9PV24	Fga	87 kDa	13 C	5.91304	0.00253125
Calbindin	P12658	Calb1	30 kDa	4 C	5.81818	0.0331636
Actin-related protein 3	Q99JY9	Actr3	47 kDa	8 C	5.77049	0.00628239
Peroxiredoxin-6	O08709	Prdx6	25 kDa	2 C	5.68889	0.00034855
Small nuclear ribonucleoprotein Sm D2	P62317	Snrpd2	14 kDa	2 C	5.53846	0.0161184
Ester hydrolase C11orf54 homolog	Q91V76		35 kDa	8 C	5.53846	0.00174604
Coactosin-like protein	Q9CQI6	Cotl1	16 kDa	2 C	5.53846	0.0161184
COP9 signalosome complex subunit 3	O88543	Cops3	48 kDa	10 C	5.53846	0.0161184
Elongation factor Tu, mitochondrial	Q8BFR5	Tufm	50 kDa	7 C	5.53846	0.0408899
Spectrin beta chain, non-erythrocytic 1	Q62261	Sptbn1	274 kDa	15 C	5.5	0.00425178
Isoform 2 of CUGBP Elav-like family member 2	Q9Z0H4-2 (+1)	Celf2	55 kDa	7 C	5.5	0.0088811
Cytosolic 10-formyltetrahydrofolate dehydrogenase	Q8R0Y6	Aldh1l1	99 kDa	15 C	5.4902	0.0437056
Gephyrin	Q9CRB6	Gphn	83 kDa	13 C	5.25	0.00313121
Tubulin polymerization-promoting protein family member 3	Q8BUV3	Tppp3	19 kDa	3 C	5.25	0.00783314
Protein NDRG2	Q9QYG0 (+1)	Ndrg2	41 kDa	6 C	5.25	0.00783314
Guanine nucleotide-binding protein G(I)/G(S)/G(T) subunit beta-1	P62874	Gnb1	37 kDa	14 C	5.17073	0.00750864
Aldehyde dehydrogenase, mitochondrial	P47738	Aldh2	57 kDa	9 C	5.14286	0.000544963
Glutamate dehydrogenase 1, mitochondrial	P26443	Glud1	61 kDa	6 C	5.03226	0.0173105
A-kinase anchor protein 5	D3YVF0	Akap5	79 kDa	2 C	4.95868	0.000307934
Neural cell adhesion molecule 1	P13595	Ncam1	119 kDa	14 C	4.95238	0.0128903
Proteasome subunit beta type-2	O08585	Psmb2	23 kDa	3 C	4.92308	0.0072593
Far upstream element-binding protein 1	Q91WJ8	Fubp1	69 kDa	3 C	4.90435	0.0434664
Serine-threonine kinase receptor-associated protein	Q9Z1Z2	Strap	38 kDa	6 C	4.90323	0.0188602
Glutathione peroxidase 1	P11352	Gpx1	22 kDa	4 C	4.9	0.00925627
14-3-3 protein theta	P68254	Ywhaq	28 kDa	5 C	4.86667	0.000761708
Microtubule-associated protein 4	P27546 (+1)	Map4	117 kDa	10 C	4.84848	0.0273452
Serine/threonine-protein phosphatase PP1-alpha catalytic subunit	P62137	Ppp1ca	38 kDa	13 C	4.8	0.000639764
Endophilin-A1	Q62420	Sh3gl2	40 kDa	3 C	4.8	0.00255129
Endoplasmic reticulum resident protein 29	P57759	Erp29	29 kDa	1 C	4.7619	0.00392248
Serine/threonine-protein phosphatase PP1-beta catalytic subunit	P62141	Ppp1cb	37 kDa	14 C	4.71579	0.000310245
Protein DJ-1	Q99LX0	Park7	20 kDa	4 C	4.68293	0.0134908
Alpha-actinin-4	P57780	Actn4	105 kDa	8 C	4.66667	0.0108369
Calreticulin	P14211	Calr	48 kDa	6 C	4.61972	0.000129545
Isoform 2 of Ankyrin-2	Q8C8R3-2	Ank2	429 kDa	19 C	4.56471	0.00109426
Tubulin alpha-1C chain	P68373	Tuba1c	50 kDa	12 C	4.47407	0.00630473
Dihydropyrimidinase-related protein 4	O35098	Dpysl4	62 kDa	10 C	4.37333	0.00158217
Heat shock protein 105 kDa	Q8CJ19	Hsph1	96 kDa	17 C	4.36364	0.00132906
[F-actin]-methionine sulfoxide oxidase MICAL3	P49722	Mical3	224 kDa	21 C	4.36364	0.00824655
Rab GDP dissociation inhibitor alpha	P50396	Gdi1	51 kDa	10 C	4.34783	0.0275376
Mitogen-activated protein kinase 1	P63085	Mapk1	41 kDa	7 C	4.30769	0.0160702
MAGUK p55 subfamily member 6	Q99MN9	Mpp6	63 kDa	5 C	4.30769	0.0160702
Propionyl-CoA carboxylase beta chain, mitochondrial	P68037	Pccb	58 kDa	11 C	4.30769	0.0160702
Brain-specific angiogenesis inhibitor 1-associated protein 2	Q8BKX1 (+2)	Baiap2	59 kDa	4 C	4.30769	0.0160702
Syntaxin-1B	P61264	Stx1b	33 kDa	4 C	4.26667	0.000337226
Isoform 2 of Disks large homolog 4	Q62108-2	Dlg4	85 kDa	6 C	4.25	0.00105264
Sodium/potassium-transporting ATPase subunit alpha-3	Q6PIC6	Atp1a3	112 kDa	25 C	4.23529	0.017777
Drebrin-like protein	Q62418 (+2)	Dbnl	49 kDa	5 C	4.22857	1.00155e-05
Calretinin	Q08331	Calb2	31 kDa	2 C	4.2	0.0105372
A-kinase anchor protein 2	O54931 (+1)	Akap2	99 kDa	9 C	4.17391	0.037569
Immunoglobulin superfamily member 8	Q8R366	Igsf8	65 kDa	11 C	4.17391	0.037569
Phosphoglycerate mutase 1	Q9DBJ1	Pgam1	29 kDa	2 C	4.16	0.0050867
V-type proton ATPase catalytic subunit A	P50516	Atp6v1a	68 kDa	6 C	4.12903	0.0114068
NAD-dependent protein deacetylase sirtuin-2	Q8VDQ8	Sirt2	43 kDa	11 C	4.12121	0.0279615
Contactin-1	P12960	Cntn1	113 kDa	15 C	4.09917	0.00227931
ATP-dependent 6-phosphofructokinase, muscle type	Q64010	Pfkm	85 kDa	15 C	4.09756	0.0395571
14-3-3 protein eta	P68510	Ywhah	28 kDa	3 C	4.02837	0.000679054
Guanine nucleotide-binding protein G(I)/G(S)/G(T) subunit beta-2	P62880	Gnb2	37 kDa	13 C	4	0.00930365
AP-2 complex subunit mu	P84091	Ap2m1	50 kDa	6 C	4	0.0257407
Carbonic anhydrase 2	P00920	Ca2	29 kDa	2 C	3.95062	0.00144765
Tubulin beta-3 chain	Q9ERD7	Tubb3	50 kDa	8 C	3.92982	0.0195625
Sodium/potassium-transporting ATPase subunit alpha-2	Q6PIE5	Atp1a2	112 kDa	23 C	3.9262	0.0289363
Creatine kinase B-type	Q04447	Ckb	43 kDa	5 C	3.92533	0.00216121
Tenascin-R	Q8BYI9	Tnr	150 kDa	41 C	3.92	0.00335324
Isoform 4 of Disks large homolog 2	Q91XM9-4	Dlg2	98 kDa	8 C	3.91304	0.00797001
Synapsin-1	O88935	Syn1	74 kDa	3 C	3.90698	0.0162836
2',3'-cyclic-nucleotide 3'-phosphodiesterase	P16330	Cnp	47 kDa	7 C	3.88304	0.0240316
RNA-binding protein FUS	P56959	Fus	53 kDa	4 C	3.87097	0.0112277
Beta-arrestin-1	Q8BWG8	Arrb1	47 kDa	8 C	3.86667	0.000989766
Tubulin alpha-4A chain	P68368	Tuba4a	50 kDa	13 C	3.85185	0.00855096
Serine/threonine-protein phosphatase 2B catalytic subunit alpha isoform	P63328	Ppp3ca	59 kDa	12 C	3.83099	0.00799406
Retinal dehydrogenase 1	P24549	Aldh1a1	54 kDa	11 C	3.82857	0.000702329
Ketimine reductase mu-crystallin	O54983	Crym	34 kDa	3 C	3.82609	0.0292971
Isocitrate dehydrogenase [NAD] subunit gamma 1, mitochondrial	P70404	Idh3g	43 kDa	7 C	3.82609	0.0292971
Nucleolysin TIAR	P70318	Tial1	43 kDa	6 C	3.82609	0.0292971
Reticulon-3	Q9ES97	Rtn3	104 kDa	11 C	3.75309	0.00960253
Microtubule-associated protein 1B	P14873	Map1b	270 kDa	22 C	3.72766	3.3724e-05
Adenylyl cyclase-associated protein 1	P40124	Cap1	52 kDa	6 C	3.70732	0.031281
Isoform A of Cytosolic acyl coenzyme A thioester hydrolase	Q91V12-2	Acot7	38 kDa	8 C	3.69231	0.000740884
Neurofilament medium polypeptide	P08553	Nefm	96 kDa	2 C	3.69231	0.015886
Protein phosphatase 1 regulatory subunit 1B	Q60829	Ppp1r1b	22 kDa	2 C	3.69231	0.0226966
S-adenosylmethionine synthase isoform type-2	Q3THS6	Mat2a	44 kDa	6 C	3.69231	0.0226966
Latexin	P70202	Lxn	25 kDa	3 C	3.69231	0.0226966
Tubulin beta-4A chain	Q9D6F9	Tubb4a	50 kDa	8 C	3.63801	0.0222256
Serotransferrin	Q921I1	Tf	77 kDa	38 C	3.62105	0.00234411
Tubulin beta-5 chain	P99024	Tubb5	50 kDa	8 C	3.61582	0.00951962
Acetyl-CoA acetyltransferase, mitochondrial	Q8QZT1	Acat1	45 kDa	6 C	3.6	0.0103133
Tubulin beta-2A chain	Q7TMM9	Tubb2a	50 kDa	7 C	3.57856	0.0132954
Cofilin-1	P18760	Cfl1	19 kDa	4 C	3.57647	0.00139072
Isoform 2 of Neutral alpha-glucosidase AB	Q8BHN3-2	Ganab	109 kDa	8 C	3.53846	0.0213938
Isoform 7 of SH3-containing GRB2-like protein 3-interacting protein 1	Q8VD37-8	Sgip1	89 kDa	8 C	3.52	0.00228096
Diphosphoinositol polyphosphate phosphohydrolase 1	Q9JI46	Nudt3	19 kDa	4 C	3.5	0.00327877
Elongation factor 1-beta	O70251	Eef1b	25 kDa	3 C	3.5	0.0358302
Creatine kinase U-type, mitochondrial	P30275	Ckmt1	47 kDa	7 C	3.49669	0.00332842
Protein piccolo	Q9QYX7	Pclo	551 kDa	33 C	3.45143	0.00338589
Transitional endoplasmic reticulum ATPase	Q01853	Vcp	89 kDa	12 C	3.43448	0.00159072
14-3-3 protein beta/alpha	Q9CQV8	Ywhab	28 kDa	2 C	3.43333	0.00110044
Crk-like protein	P47941	Crkl	34 kDa	2 C	3.40984	0.0239956
Tubulin beta-4B chain	P68372	Tubb4b	50 kDa	8 C	3.37968	0.0193554
Reticulon-4	Q99P72	Rtn4	127 kDa	9 C	3.28	0.00446954
14-3-3 protein epsilon	P62259	Ywhae	29 kDa	3 C	3.27843	0.0015691
Heat shock 70 kDa protein 4	Q61316	Hspa4	94 kDa	14 C	3.26957	0.00131147
Isoform M1 of Pyruvate kinase PKM	P52480-2	Pkm	58 kDa	9 C	3.26486	9.92085e-05
Rho GDP-dissociation inhibitor 1	Q99PT1	Arhgdia	23 kDa	1 C	3.25926	0.00315183
Phosphoglycerate kinase 1	P09411	Pgk1	45 kDa	7 C	3.25714	0.0177633
D-3-phosphoglycerate dehydrogenase	Q61753	Phgdh	57 kDa	14 C	3.25	0.0372744
ATP synthase subunit O, mitochondrial	Q9DB20	Atp5o	23 kDa	1 C	3.2381	0.0258096
Reticulon-1	Q8K0T0	Rtn1	84 kDa	6 C	3.23077	0.0277268
Brevican core protein	Q61361	Bcan	96 kDa	27 C	3.22581	0.0283364
Dihydrolipoyllysine-residue succinyltransferase component of 2-oxoglutarate dehydrogenase complex, mitochondrial	Q9D2G2	Dlst	49 kDa	6 C	3.17895	4.88558e-05
Dihydropyrimidinase-related protein 2	O08553	Dpysl2	62 kDa	7 C	3.14462	0.000175952
Synaptojanin-1	Q8CHC4	Synj1	173 kDa	19 C	3.13725	0.00145972
Peptidyl-prolyl cis-trans isomerase A	P17742	Ppia	18 kDa	3 C	3.12727	0.0150418
Microtubule-associated protein 2	P20357	Map2	199 kDa	7 C	3.1027	0.00014762
Drebrin	Q9QXS6	Dbn1	77 kDa	13 C	3.1	0.0104177
Actin-related protein 2/3 complex subunit 4	P59999	Arpc4	20 kDa	4 C	3.09677	0.0020425
Actin-related protein 2	P61161	Actr2	45 kDa	5 C	3.08571	0.0114761
Myristoylated alanine-rich C-kinase substrate	P26645	Marcks	30 kDa	1 C	3.06667	0.00998691
Heterogeneous nuclear ribonucleoprotein K	P61979 (+1)	Hnrnpk	51 kDa	5 C	3.05882	0.00186846
Delta-aminolevulinic acid dehydratase	P10518	Alad	36 kDa	8 C	3.04762	0.0222119
Versican core protein	Q62059	Vcan	367 kDa	36 C	3.04	8.56523e-05
Succinate-semialdehyde dehydrogenase, mitochondrial	Q8BWF0	Aldh5a1	56 kDa	10 C	3.01714	0.000261892
Septin-7	O55131	43350	51 kDa	6 C	2.96296	0.00197633
Heterogeneous nuclear ribonucleoprotein H	O35737	Hnrnph1	49 kDa	1 C	2.96	0.000515366
Mitotic checkpoint protein BUB3	Q9WVA3	Bub3	37 kDa	7 C	2.92683	0.0052431
Phosphatidylethanolamine-binding protein 1	P70296	Pebp1	21 kDa	3 C	2.9	0.00945312
14-3-3 protein zeta/delta	P63101	Ywhaz	28 kDa	3 C	2.88889	0.000276194
Protein PRRC2A	Q7TSC1	Prrc2a	229 kDa	1 C	2.85714	0.0141137
Serine/threonine-protein phosphatase 2A 55 kDa regulatory subunit B alpha isoform	Q6P1F6	Ppp2r2a	52 kDa	9 C	2.84444	0.000274863
Ras-related protein Rab-3A	P63011	Rab3a	25 kDa	4 C	2.83871	0.0248649
Disks large homolog 3	P70175	Dlg3	93 kDa	10 C	2.82927	0.0194299
L-lactate dehydrogenase A chain	P06151	Ldha	36 kDa	6 C	2.81319	0.00305645
14-3-3 protein gamma	P61982	Ywhag	28 kDa	3 C	2.7871	1.72385e-05
Heat shock protein HSP 90-beta	P11499	Hsp90ab1	83 kDa	6 C	2.78607	0.0404417
F-actin-capping protein subunit beta	P34022	Capzb	31 kDa	5 C	2.75	0.0469416
Guanine deaminase	Q9R111	Gda	51 kDa	9 C	2.75	0.0469416
Protein disulfide-isomerase A6	Q922R8	Pdia6	48 kDa	7 C	2.75	0.0469416
Platelet-activating factor acetylhydrolase IB subunit beta	Q9Z0P4	Pafah1b2	26 kDa	3 C	2.73171	0.00341523
Paralemmin-1	Q61206	Palm	42 kDa	3 C	2.73171	0.013837
Glutathione S-transferase Mu 1	P10649	Gstm1	26 kDa	2 C	2.71111	0.0431549
Isoform Cytoplasmic of Glutathione reductase, mitochondrial	P47791-2	Gsr	51 kDa	11 C	2.69091	0.00833788
CAP-Gly domain-containing linker protein 2	Q9Z0H8	Clip2	116 kDa	9 C	2.66667	0.0117267
Protein bassoon	O88737	Bsn	419 kDa	35 C	2.6386	0.00977644
Thioredoxin-like protein 1	Q8CDN6	Txnl1	32 kDa	7 C	2.62857	0.0327933
40S ribosomal protein SA	P14206	Rpsa	33 kDa	2 C	2.62295	0.0289874
Profilin-2	Q80TK0	Pfn2	15 kDa	6 C	2.6	0.00962792
Uncharacterized protein KIAA1107	Q9JJV2	Kiaa1107	149 kDa	23 C	2.6	0.0278008
AP2-associated protein kinase 1	Q3UHJ0	Aak1	103 kDa	13 C	2.59603	0.0256269
Insulin-degrading enzyme	Q9JHR7	Ide	118 kDa	13 C	2.58824	0.0454208
Heat shock cognate 71 kDa protein	P63017	Hspa8	71 kDa	4 C	2.58286	0.00153202
Sodium/potassium-transporting ATPase subunit alpha-1	Q8VDN2	Atp1a1	113 kDa	23 C	2.55718	0.0392061
WD repeat-containing protein 44	Q6NVE8	Wdr44	102 kDa	10 C	2.54545	0.0499994
Hypoxanthine-guanine phosphoribosyltransferase	P00493	Hprt1	25 kDa	4 C	2.53333	0.0333864
Fructose-bisphosphate aldolase C	P05063	Aldoc	39 kDa	7 C	2.5165	0.00603265
Protein disulfide-isomerase	P09103	P4hb	57 kDa	7 C	2.51429	0.000329988
Fatty acid-binding protein, epidermal	Q05816	Fabp5	15 kDa	6 C	2.5098	0.0261987
Septin-8	Q8CHH9 (+1)	43351	50 kDa	6 C	2.50667	0.0340561
Isoform 1B of Synaptogyrin-1	O55100-2	Syngr1	21 kDa	4 C	2.5	0.0194531
Band 4.1-like protein 3	Q9WV92	Epb41l3	103 kDa	8 C	2.496	0.0236502
Isoform 3 of Heterogeneous nuclear ribonucleoprotein D0	Q60668-3	Hnrnpd	33 kDa	3 C	2.49412	0.00615719
Proteasome subunit beta type-4	P99026	Psmb4	29 kDa	2 C	2.4918	0.0331793
Serine protease inhibitor A3K	P07759	Serpina3k	47 kDa	4 C	2.47887	0.0188787
Dihydropyrimidinase-related protein 1	P97427	Crmp1	62 kDa	6 C	2.45634	0.00394121
Proteasome subunit alpha type-3	O70435	Psma3	28 kDa	4 C	2.4	0.0272387
Glutamine synthetase	P15105	Glul	42 kDa	13 C	2.4	0.0124778
Profilin-1	P62962	Pfn1	15 kDa	3 C	2.4	0.0357696
Malate dehydrogenase, mitochondrial	P08249	Mdh2	36 kDa	8 C	2.36522	0.000147951
Tubulin-folding cofactor B	Q6P9K8 (+1)	Tbcb	27 kDa	5 C	2.36066	0.049486
Serum albumin	P07724	Alb	69 kDa	36 C	2.35616	0.00133959
Heterogeneous nuclear ribonucleoprotein A/B	Q99020	Hnrnpab	31 kDa	2 C	2.34286	0.00421067
Na(+)/H(+) exchange regulatory cofactor NHE-RF1	P70441	Slc9a3r1	39 kDa	5 C	2.3	0.0182173
Gelsolin	P13020	Gsn	86 kDa	7 C	2.25455	0.0358197
Proteasome subunit alpha type-4	Q9R1P0	Psma4	29 kDa	5 C	2.25352	0.0192095
Aconitate hydratase, mitochondrial	Q99KI0	Aco2	85 kDa	13 C	2.22456	0.00270688
Proteasome subunit alpha type-5	Q99MI1-2	Psma5	26 kDa	3 C	2.19608	0.0348746
LIM and SH3 domain protein 1	Q61792	Lasp1	30 kDa	7 C	2.18182	0.0124611
Enoyl-CoA hydratase, mitochondrial	Q8BH95	Echs1	31 kDa	7 C	2.17143	0.0109551
Superoxide dismutase [Mn], mitochondrial	P09671	Sod2	25 kDa	4 C	2.13333	0.00806776
Isoform 2 of Septin-11	Q8C1B7-2 (+1)	43354	49 kDa	6 C	2.11613	0.00132971
Peroxiredoxin-5, mitochondrial	P99029	Prdx5	22 kDa	6 C	2.11613	0.00578857
Isoform 2 of Tropomyosin alpha-3 chain	P21107-2	Tpm3	29 kDa	1 C	2.08	0.0142458
Protein phosphatase 1 regulatory subunit 7	Q3UM45	Ppp1r7	41 kDa	2 C	2.05517	0.00474777
Cofilin-2	P45591	Cfl2	19 kDa	2 C	2.02198	0.0304983
Isoform 2 of Microtubule-associated protein 1A	Q9QYR6-2	Map1a	325 kDa	24 C	2.00412	0.00242361
Isoform 3 of Dynamin-1	P39053-3	Dnm1	96 kDa	7 C	78.6	0.210158
Plasma membrane calcium-transporting ATPase 2	Q9R0K7	Atp2b2	133 kDa	21 C	58	0.0542711
AP-1 complex subunit beta-1	O35643	Ap1b1	104 kDa	15 C	36.4	0.113894
Gamma-soluble NSF attachment protein	Q9CWZ7	Napg	35 kDa	6 C	34	0.0526041
Vacuolar protein sorting-associated protein 35	Q9EQH3	Vps35	92 kDa	24 C	26.2	0.105887
Cullin-associated NEDD8-dissociated protein 1	Q6ZQ38	Cand1	136 kDa	30 C	24	0.0771898
Importin subunit beta-1	P70168	Kpnb1	97 kDa	22 C	22.4	0.100599
T-complex protein 1 subunit beta	P80314	Cct2	57 kDa	6 C	22.4	0.154297
T-complex protein 1 subunit eta	P80313	Cct7	60 kDa	9 C	20.4	0.171369
Alpha-centractin	P61164	Actr1a	43 kDa	2 C	20.2	0.0967885
Protein farnesyltransferase/geranylgeranyltransferase type-1 subunit alpha	Q61239	Fnta	44 kDa	3 C	20.2	0.147324
Tetraspanin-2	Q922J6	Tspan2	24 kDa	11 C	20	#DIV/0!
Acetyl-CoA acetyltransferase, cytosolic	Q8CAY6	Acat2	41 kDa	8 C	18.4	0.0890273
ATP-citrate synthase	Q91V92	Acly	120 kDa	16 C	18.4	0.0890273
Isoform 2 of Solute carrier family 12 member 5	Q91V14-2	Slc12a5	124 kDa	26 C	18.4	0.130867
Synaptosomal-associated protein 47	Q9D0M3	Snap47	47 kDa	4 C	18.2	0.0523077
LanC-like protein 2	Q8R570	Lancl2	51 kDa	13 C	18.2	0.117483
Ubiquitin carboxyl-terminal hydrolase isozyme L3	Q9JKB1	Uchl3	26 kDa	3 C	16.4	0.103978
Isoform 2 of Dynamin-like 120 kDa protein, mitochondrial	P58281-2	Opa1	116 kDa	9 C	16.4	0.130436
Isoform 3 of 1-phosphatidylinositol 4,5-bisphosphate phosphodiesterase eta-2	A2AP18-3	Plch2	138 kDa	29 C	16.4	0.130436
Protein SGT1 homolog	Q9CX34	Sugt1	38 kDa	5 C	16.2	0.0842574
Phosphatidylinositol transfer protein alpha isoform	P53810	Pitpna	32 kDa	4 C	14.4	0.0796315
Isoform 3 of Elongation factor 1-delta	P57776-3	Eef1d	73 kDa	2 C	14.4	0.0796315
Visinin-like protein 1	P62761	Vsnl1	22 kDa	3 C	14.4	0.115431
Cell adhesion molecule 2	Q8BLQ9 (+2)	Cadm2	48 kDa	8 C	14.4	0.149411
Amyloid beta A4 precursor protein-binding family A member 1	B2RUJ5 (+1)	Apba1	93 kDa	8 C	14.2	0.0514491
Haloacid dehalogenase-like hydrolase domain-containing protein 2	Q3UGR5	Hdhd2	29 kDa	3 C	14.2	0.0514491
Dynamin-1-like protein	Q8K1M6	Dnm1l	83 kDa	9 C	13.6	0.0928148
Elongation factor 2	P58252	Eef2	95 kDa	7 C	12.9231	0.0661961
CaM kinase-like vesicle-associated protein	Q3UHL1	Camkv	55 kDa	8 C	12.8	0.407084
Isoform 2 of Calcium-dependent secretion activator 1	Q80TJ1-2	Cadps	154 kDa	19 C	12.6	0.193006
Glutaminase kidney isoform, mitochondrial	D3Z7P3	Gls	74 kDa	15 C	12.6	0.193006
V-type proton ATPase subunit H	Q8BVE3	Atp6v1h	56 kDa	8 C	12.6	0.229731
Alanine--tRNA ligase, cytoplasmic	Q8BGQ7	Aars	107 kDa	15 C	12.6	0.229731
Target of Myb protein 1	O88746	Tom1	54 kDa	4 C	12.4	0.0675833
Isoform 2 of Guanine nucleotide-binding protein subunit beta-5	P62881-2	Gnb5	39 kDa	19 C	12.4	0.117124
Hippocalcin-like protein 1	P62748	Hpcal1	22 kDa	2 C	12.4	0.117124
BTB/POZ domain-containing protein KCTD12	Q6WVG3	Kctd12	36 kDa	5 C	12.4	0.117124
Coronin-1C	Q9WUM4	Coro1c	53 kDa	12 C	12.4	0.117124
60S ribosomal protein L6	P47911	Rpl6	34 kDa	1 C	12.4	0.117124
cAMP-dependent protein kinase type II-alpha regulatory subunit	P12367	Prkar2a	45 kDa	6 C	12.4	0.0675833
Scaffold attachment factor B1	D3YXK2	Safb	105 kDa	9 C	12.4	0.117124
Protein arginine N-methyltransferase 5	Q8CIG8	Prmt5	73 kDa	12 C	12.4	0.117124
Cell adhesion molecule 4	Q8R464	Cadm4	43 kDa	8 C	12.4	0.117124
Hydroxyacylglutathione hydrolase-like protein	Q9DB32	Haghl	31 kDa	7 C	12.4	0.117124
Neurofilament light polypeptide	P08551	Nefl	62 kDa	1 C	12.3692	0.0968107
Alpha-internexin	Q9JHU9	Ina	55 kDa	3 C	12.3077	0.0665991
14 kDa phosphohistidine phosphatase	Q91Z31 (+1)	Phpt1	14 kDa	3 C	12.2	0.0775828
Methylthioribulose-1-phosphate dehydratase	Q80YE4-4	Apip	27 kDa	11 C	12.2	0.0775828
Polypyrimidine tract-binding protein 2	Q9R0Q7	Ptbp2	57 kDa	2 C	12.2	0.0775828
Cleavage and polyadenylation specificity factor subunit 6	Q9CYH2	Cpsf6	59 kDa	3 C	12.2	0.0775828
Redox-regulatory protein FAM213A	Q9D358-2	Fam213a	24 kDa	2 C	12.2	0.0775828
Glucose 1,6-bisphosphate synthase	O35295	Pgm2l1	70 kDa	16 C	10.6	0.206912
Sideroflexin-1	Q99JR1	Sfxn1	36 kDa	5 C	10.6	0.206912
Transcriptional activator protein Pur-beta	Q8CAA7	Purb	34 kDa	2 C	10.6	0.299341
AP-2 complex subunit beta	Q9DBG3 (+1)	Ap2b1	105 kDa	16 C	10.4348	0.0573286
Isoform 2 of SRC kinase signaling inhibitor 1	Q9QWI6-2	Srcin1	131 kDa	5 C	10.4	0.0920687
26S proteasome non-ATPase regulatory subunit 4	O35226	Psmd4	41 kDa	4 C	10.4	0.0920687
Isoform APP695 of Amyloid beta A4 protein	P12023-2	App	78 kDa	18 C	10.4	0.0920687
Alanine aminotransferase 1	Q8QZR5	Gpt	55 kDa	14 C	10.4	0.0920687
Synaptic vesicle glycoprotein 2B	Q8BG39	Sv2b	77 kDa	14 C	10.4	0.0920687
Mitochondrial fission 1 protein	Q9CQ92	Fis1	17 kDa	1 C	10.4	0.0920687
ADP-ribosylation factor-binding protein GGA1	Q8R0H9	Gga1	70 kDa	6 C	10.4	0.0920687
Asparagine--tRNA ligase, cytoplasmic	Q8BP47	Nars	64 kDa	16 C	10.4	0.0920687
Actin-related protein 2/3 complex subunit 2	Q9CVB6	Arpc2	34 kDa	2 C	10.4	0.161564
Carboxylesterase 1C	P23953	Ces1c	61 kDa	5 C	10.4	0.161564
Osteoclast-stimulating factor 1	Q62422	Ostf1	24 kDa	4 C	10.4	0.161564
Poly(U)-binding-splicing factor PUF60	Q3UEB3	Puf60	60 kDa	3 C	10.4	0.0920687
Polyribonucleotide nucleotidyltransferase 1, mitochondrial	Q8K1R3	Pnpt1	86 kDa	16 C	10.4	0.0920687
Adenylosuccinate synthetase isozyme 1	P28650 (+1)	Adssl1	50 kDa	5 C	10.4	0.0920687
Excitatory amino acid transporter 1	P56564	Slc1a3	60 kDa	3 C	10.087	0.07769
Clathrin heavy chain 1	Q68FD5	Cltc	192 kDa	31 C	10	0.0761287
Neuronal-specific septin-3	Q9Z1S5 (+1)	43346	40 kDa	4 C	9.29231	0.0667174
ADP-ribosylation factor 5	P84084	Arf5	21 kDa	2 C	8.8	0.407084
Ras-related protein Rab-3C	P62823	Rab3c	26 kDa	4 C	8.8	0.407084
AP-2 complex subunit alpha-1	P17426 (+1)	Ap2a1	108 kDa	19 C	8.69565	0.0600839
Carbonic anhydrase-related protein	P28651	Ca8	33 kDa	5 C	8.67692	0.0578022
Sprouty-related, EVH1 domain-containing protein 1	Q924S8	Spred1	51 kDa	23 C	8.6	0.193006
Peptidyl-prolyl cis-trans isomerase FKBP3	Q62446	Fkbp3	25 kDa	1 C	8.6	0.193006
GTPase NRas	P08556 (+1)	Nras	21 kDa	5 C	8.6	0.193006
ADP-ribosylation factor 3	P61205 (+1)	Arf3	21 kDa	1 C	8.6	0.272393
Ribose-phosphate pyrophosphokinase 1	Q9D7G0	Prps1	35 kDa	9 C	8.6	0.272393
Band 4.1-like protein 2	Q9CZW5	Epb41l2	110 kDa	9 C	8.4	0.106948
Glyoxalase domain-containing protein 4	O70318	Glod4	33 kDa	5 C	8.4	0.106948
Heterogeneous nuclear ribonucleoprotein A0	Q9CPV4 (+1)	Hnrnpa0	31 kDa	3 C	8.4	0.106948
Mitochondrial import receptor subunit TOM70	Q91WC3 (+1)	Tomm70	68 kDa	13 C	8.4	0.106948
Long-chain-fatty-acid--CoA ligase 6	P68040	Acsl6	78 kDa	18 C	8.4	0.106948
Receptor of activated protein C kinase 1	Q9CX86	Rack1	35 kDa	8 C	8.4	0.106948
cAMP-dependent protein kinase type II-beta regulatory subunit	P31324	Prkar2b	46 kDa	7 C	8.4	0.106948
Cytoplasmic aconitate hydratase	P28271	Aco1	98 kDa	11 C	8.4	0.106948
Isoform 2 of Rap1 GTPase-activating protein 1	A2ALS5-2	Rap1gap	81 kDa	9 C	8.4	0.106948
Syntaxin-12	Q9ER00	Stx12	31 kDa	12 C	8.4	0.106948
Glycogen synthase kinase-3 beta	Q9WV60	Gsk3b	47 kDa	9 C	8.4	0.106948
Cellular nucleic acid-binding protein	P53996 (+2)	Cnbp	20 kDa	22 C	8.4	0.106948
Gamma-adducin	Q9QYB5 (+1)	Add3	79 kDa	6 C	8.4	0.106948
Eukaryotic translation initiation factor 6	O55135	Eif6	27 kDa	8 C	8.4	0.106948
Complement C3	Q99LI8	C3	186 kDa	27 C	8.4	0.106948
Hepatocyte growth factor-regulated tyrosine kinase substrate	P01027	Hgs	86 kDa	11 C	8.4	0.106948
MARCKS-related protein	P28667	Marcksl1	20 kDa	1 C	8.4	0.106948
Alpha-2-HS-glycoprotein	P29699	Ahsg	37 kDa	14 C	8.4	0.106948
Excitatory amino acid transporter 2	P43006	Slc1a2	62 kDa	9 C	8.18462	0.251387
Transcriptional activator protein Pur-alpha	P42669	Pura	35 kDa	21 C	7.44615	0.116773
WASH complex subunit 2	Q6PGL7	Washc2	145 kDa	2 C	6.95652	0.0941493
Homer protein homolog 3	Q99JP6 (+1)	Homer3	40 kDa	1 C	6.89231	0.12285
Thioredoxin domain-containing protein 5	P70195	Txndc5	46 kDa	12 C	6.83077	0.0766641
Adenylosuccinate synthetase isozyme 2	P46664	Adss	50 kDa	7 C	6.83077	0.0947337
Elongin-B	P63318	Elob	13 kDa	1 C	6.8	0.407084
Protein kinase C gamma type	P62869	Prkcg	78 kDa	22 C	6.8	0.407084
Synaptic vesicle membrane protein VAT-1 homolog	Q62465	Vat1	43 kDa	4 C	6.8	0.407084
Annexin A6	P14824	Anxa6	76 kDa	8 C	6.8	0.407084
1-phosphatidylinositol 4,5-bisphosphate phosphodiesterase beta-1	Q9Z1B3	Plcb1	138 kDa	15 C	6.8	0.407084
Thioredoxin	Q9DCM0	Txn	12 kDa	6 C	6.6	0.232237
Ras-related protein Rab-5C	P10639	Rab5c	23 kDa	4 C	6.6	0.232237
Persulfide dioxygenase ETHE1, mitochondrial	P28738	Ethe1	28 kDa	9 C	6.6	0.232237
ATP-dependent RNA helicase DDX3Y	P21279	Ddx3y	73 kDa	8 C	6.6	0.232237
Methionine aminopeptidase 2	P24547	Metap2	53 kDa	15 C	6.6	0.232237
Glycine--tRNA ligase	O08663	Gars	82 kDa	14 C	6.6	0.232237
Kinesin heavy chain isoform 5C	Q9CZD3	Kif5c	109 kDa	10 C	6.6	0.232237
Guanine nucleotide-binding protein G(q) subunit alpha	Q62095	Gnaq	42 kDa	5 C	6.6	0.232237
Inosine-5'-monophosphate dehydrogenase 2	Q640R3	Impdh2	56 kDa	7 C	6.6	0.232237
Hepatocyte cell adhesion molecule	P23492	Hepacam	46 kDa	4 C	6.6	0.232237
Purine nucleoside phosphorylase	P14685	Pnp	32 kDa	5 C	6.6	0.232237
26S proteasome non-ATPase regulatory subunit 3	P35278	Psmd3	61 kDa	2 C	6.6	0.232237
Inositol polyphosphate 1-phosphatase	P49442	Inpp1	43 kDa	8 C	6.6	0.232237
Coatomer subunit gamma-2	Q9QXK3	Copg2	98 kDa	21 C	6.6	0.232237
Calponin-3	Q9DAW9	Cnn3	36 kDa	3 C	6.6	0.232237
Ribosome-recycling factor, mitochondrial	Q9D6S7	Mrrf	29 kDa	2 C	6.6	0.232237
Phosphatidate cytidylyltransferase 2	Q99L43	Cds2	51 kDa	10 C	6.6	0.232237
EH domain-containing protein 3	Q9QXY6	Ehd3	61 kDa	1 C	6.6	0.232237
N(G),N(G)-dimethylarginine dimethylaminohydrolase 2	Q99LD8	Ddah2	30 kDa	6 C	6.6	0.232237
Phosphatidylinositol 5-phosphate 4-kinase type-2 beta	Q80XI4	Pip4k2b	47 kDa	7 C	6.6	0.232237
Secretory carrier-associated membrane protein 1	Q8K021	Scamp1	38 kDa	7 C	6.6	0.232237
Coronin-1B	Q9WUM3	Coro1b	54 kDa	11 C	6.6	0.232237
Oxysterol-binding protein-related protein 1	Q91XL9	Osbpl1a	108 kDa	26 C	6.6	0.232237
Isoform 2 of Paraspeckle component 1	Q8K0S0	Pspc1	53 kDa	2 C	6.6	0.232237
Phytanoyl-CoA hydroxylase-interacting protein	Q8R326-2	Phyhip	38 kDa	10 C	6.6	0.232237
Uncharacterized protein C1orf198 homolog	Q8C3W1		35 kDa	2 C	6.6	0.232237
Eukaryotic translation initiation factor 2 subunit 1	Q6ZWX6	Eif2s1	36 kDa	5 C	6.6	0.232237
T-complex protein 1 subunit gamma	P80318	Cct3	61 kDa	10 C	6.27692	0.153111
Hexokinase-1	P17710	Hk1	108 kDa	21 C	6.21818	0.106382
Microtubule-associated protein RP/EB family member 3	Q6PER3	Mapre3	32 kDa	5 C	6.21538	0.074791
Phosphoserine aminotransferase	Q99K85	Psat1	40 kDa	5 C	6.21538	0.074791
T-complex protein 1 subunit epsilon	P80316	Cct5	60 kDa	8 C	5.6	0.0908972
Guanine nucleotide-binding protein G(i) subunit alpha-2	P08752	Gnai2	40 kDa	10 C	5.56522	0.160498
NIF3-like protein 1	Q9EQ80	Nif3l1	42 kDa	8 C	5.21739	0.051852
ADP-ribosylation factor-like protein 3	Q9WUL7	Arl3	20 kDa	3 C	4.98462	0.0657612
Leukotriene A-4 hydrolase	P24527	Lta4h	69 kDa	11 C	4.98462	0.0657612
Twinfilin-1	Q99PU5	Twf1	40 kDa	4 C	4.98462	0.0657612
LanC-like protein 1	Q91YR1	Lancl1	45 kDa	13 C	4.98462	0.0657612
Long-chain-fatty-acid--CoA ligase ACSBG1	P26369	Acsbg1	80 kDa	15 C	4.98462	0.141385
Splicing factor U2AF 65 kDa subunit	O89112	U2af2	54 kDa	6 C	4.98462	0.141385
Clathrin light chain A	Q9R1P3	Clta	26 kDa	1 C	4.92308	0.114937
Glucose-6-phosphate 1-dehydrogenase X	Q00612	G6pdx	59 kDa	8 C	4.8	0.407084
Ig gamma-2B chain C region	P01867 (+1)	Igh-3	44 kDa	13 C	4.8	0.407084
Protein DEK	Q7TNV0	Dek	43 kDa	4 C	4.8	0.407084
Neutral amino acid transporter A	O35874	Slc1a4	56 kDa	5 C	4.8	0.407084
NAD-dependent malic enzyme, mitochondrial	Q99KE1	Me2	66 kDa	12 C	4.8	0.407084
Ribonuclease inhibitor	Q91VI7	Rnh1	50 kDa	30 C	4.8	0.407084
Isoform 3 of Septin-9	Q80UG5-3	43352	65 kDa	6 C	4.8	0.407084
Protein capicua homolog	Q924A2	Cic	258 kDa	25 C	4.8	0.407084
Cytoplasmic FMR1-interacting protein 2	Q5SQX6	Cyfip2	146 kDa	33 C	4.8	0.407084
Nck-associated protein 1	P28660 (+1)	Nckap1	129 kDa	23 C	4.8	0.407084
Protein-L-isoaspartate(D-aspartate) O-methyltransferase	P23506 (+1)	Pcmt1	25 kDa	2 C	4.8	0.407084
Isoform 2 of ATP-dependent (S)-NAD(P)H-hydrate dehydratase	Q9CZ42-2	Naxd	32 kDa	8 C	4.8	0.407084
Neuroligin-2	Q69ZK9	Nlgn2	91 kDa	10 C	4.8	0.407084
60S ribosomal protein L11	Q9CXW4	Rpl11	20 kDa	4 C	4.8	0.407084
Calcium/calmodulin-dependent protein kinase type II subunit beta	P28652	Camk2b	60 kDa	13 C	4.46154	0.0957097
Actin-related protein 2/3 complex subunit 3	Q501J6	Arpc3	21 kDa	4 C	4.43077	0.146664
Probable ATP-dependent RNA helicase DDX17	Q9JM76	Ddx17	72 kDa	11 C	4.43077	0.146664
Ras-related protein Rab-14	Q91V41	Rab14	24 kDa	4 C	4.43077	0.324968
40S ribosomal protein S3	P62908	Rps3	27 kDa	3 C	4.36923	0.109046
Sideroflexin-3	Q9JIS5	Sfxn3	35 kDa	5 C	4.36923	0.109046
ATP-dependent 6-phosphofructokinase, liver type	Q9CWS0	Pfkl	85 kDa	6 C	4.36923	0.109046
Ras-related protein Rab-2A	Q99J77	Rab2a	24 kDa	3 C	4.36923	0.109046
Sialic acid synthase	P12382	Nans	40 kDa	8 C	4.36923	0.109046
Synaptic vesicle glycoprotein 2A	P53994	Sv2a	83 kDa	14 C	4.36923	0.204651
N(G),N(G)-dimethylarginine dimethylaminohydrolase 1	Q91V61	Ddah1	31 kDa	7 C	4.36923	0.204651
Proteasome subunit alpha type-2	Q61699	Psma2	26 kDa	2 C	4.36364	0.110989
Ubiquitin-conjugating enzyme E2 L3	Q9JLB0 (+1)	Ube2l3	18 kDa	3 C	4.30769	0.0663366
Amphiphysin	Q7TQF7	Amph	75 kDa	2 C	4.29268	0.104626
Serine/threonine-protein phosphatase 2A 65 kDa regulatory subunit A alpha isoform	Q76MZ3	Ppp2r1a	65 kDa	14 C	4.275	0.141913
Calcium/calmodulin-dependent protein kinase type II subunit alpha	P11798	Camk2a	54 kDa	10 C	4.25806	0.0836244
Glutaredoxin-3	Q9CQM9	Glrx3	38 kDa	5 C	4.25	0.101729
Isoform 2 of Calcium/calmodulin-dependent protein kinase type II subunit delta	Q6PHZ2-2 (+2)	Camk2d	54 kDa	11 C	4.24348	0.213944
Adapter molecule crk	P47857	Crk	34 kDa	1 C	4.09756	0.0517502
Isocitrate dehydrogenase [NAD] subunit alpha, mitochondrial	Q9D6R2	Idh3a	40 kDa	8 C	4.07843	0.117627
Selenide, water dikinase 1	Q8BH69	Sephs1	43 kDa	9 C	3.82609	0.0762469
WD repeat-containing protein 1	O88342	Wdr1	66 kDa	12 C	3.81538	0.213029
Cysteine and glycine-rich protein 1	P97315	Csrp1	21 kDa	15 C	3.75385	0.0880665
ADP-ribosylation factor-binding protein GGA3	Q9Z1N5	Gga3	78 kDa	9 C	3.75385	0.0880665
Neuronal membrane glycoprotein M6-b	P35803 (+1)	Gpm6b	36 kDa	14 C	3.75385	0.0880665
Spliceosome RNA helicase Ddx39b	Q8BMI3	Ddx39b	49 kDa	8 C	3.75385	0.164689
Glutathione S-transferase Mu 5	P48774	Gstm5	27 kDa	7 C	3.67273	0.115516
Isoform 4 of Dynamin-1	P39053-4	Dnm1	97 kDa	7 C	3.5493	0.0698761
Nucleolar protein 3	Q9D1X0	Nol3	25 kDa	4 C	3.51304	0.088656
Syntaxin-binding protein 1	O08599	Stxbp1	68 kDa	7 C	3.44186	0.0548944
V-type proton ATPase subunit B, brain isoform	P62814	Atp6v1b2	57 kDa	6 C	3.33333	0.0883052
ATP synthase subunit gamma, mitochondrial	Q91VR2	Atp5c1	33 kDa	2 C	3.31707	0.1032
T-complex protein 1 subunit theta	P42932	Cct8	60 kDa	10 C	3.30909	0.179113
Toll-interacting protein	Q9QZ06	Tollip	30 kDa	4 C	3.2381	0.0816991
Heat shock 70 kDa protein 12A	Q8K0U4	Hspa12a	75 kDa	6 C	3.2	0.249387
Isoform 3 of Serine/arginine repetitive matrix protein 2	Q8BTI8-3	Srrm2	285 kDa	14 C	3.2	0.212166
Catenin beta-1	Q02248	Ctnnb1	85 kDa	11 C	3.2	0.295404
Eukaryotic translation initiation factor 3 subunit I	Q9QZD9	Eif3i	36 kDa	7 C	3.2	0.295404
Vesicle-fusing ATPase	P46460	Nsf	83 kDa	10 C	3.15493	0.0562499
Splicing factor 1	Q64213 (+2)	Sf1	70 kDa	4 C	3.13846	0.121147
Sorting nexin-1	Q9WV80	Snx1	59 kDa	2 C	3.13846	0.121147
ELAV-like protein 1	P70372	Elavl1	36 kDa	3 C	3.13846	0.121147
Synaptic vesicle membrane protein VAT-1 homolog-like	Q9JLM8	Vat1l	46 kDa	6 C	3.13846	0.121147
Leukocyte elastase inhibitor A	Q80TB8	Serpinb1a	43 kDa	3 C	3.13846	0.121147
Serine/threonine-protein kinase DCLK1	Q9D154	Dclk1	84 kDa	1 C	3.13846	0.121147
Phosphate carrier protein, mitochondrial	Q8VEM8	Slc25a3	40 kDa	8 C	3.01639	0.0757753
Guanine nucleotide-binding protein G(o) subunit alpha	P18872	Gnao1	40 kDa	9 C	2.88525	0.0553629
Transcription elongation factor A protein 1	P10711	Tcea1	34 kDa	8 C	2.86452	0.0678221
Sodium/potassium-transporting ATPase subunit beta-1	P14094	Atp1b1	35 kDa	7 C	2.83871	0.0936879
Synaptotagmin-1	P46096	Syt1	47 kDa	6 C	2.76923	0.054419
Synapsin-2	Q64332	Syn2	63 kDa	5 C	2.7541	0.0682632
Ran-specific GTPase-activating protein	P47757 (+1)	Ranbp1	24 kDa	3 C	2.75	0.112465
PC4 and SFRS1-interacting protein	Q99JF8	Psip1	60 kDa	2 C	2.70968	0.075903
Glycogen phosphorylase, brain form	Q8CI94	Pygb	97 kDa	12 C	2.66667	0.126179
Hydroxyacylglutathione hydrolase, mitochondrial	Q99KB8 (+1)	Hagh	34 kDa	8 C	2.66667	0.147723
Synaptophysin	Q62277	Syp	34 kDa	5 C	2.64615	0.44946
Tubulin polymerization-promoting protein	Q7TQD2	Tppp	24 kDa	3 C	2.64615	0.115468
T-complex protein 1 subunit zeta	P80317	Cct6a	58 kDa	8 C	2.64615	0.374029
Hepatoma-derived growth factor-related protein 3	Q9JMG7 (+1)	Hdgfl3	22 kDa	1 C	2.58462	0.286477
Membrane-associated guanylate kinase, WW and PDZ domain-containing protein 2	Q9WVQ1	Magi2	141 kDa	14 C	2.58462	0.286477
Galectin-1	P62702	Lgals1	15 kDa	6 C	2.58462	0.286477
40S ribosomal protein S4, X isoform	P24452	Rps4x	30 kDa	4 C	2.58462	0.286477
Macrophage-capping protein	P16045	Capg	39 kDa	5 C	2.58462	0.286477
Polymerase delta-interacting protein 2	Q9WTP6 (+1)	Poldip2	42 kDa	4 C	2.58462	0.286477
Adenylate kinase 2, mitochondrial	Q91VA6	Ak2	26 kDa	5 C	2.58462	0.286477
Receptor-type tyrosine-protein phosphatase zeta	Q9QUR6	Ptprz1	254 kDa	22 C	2.58182	0.119202
Adenylyl cyclase-associated protein 2	B9EKR1	Cap2	53 kDa	13 C	2.58182	0.195118
Moesin	P26041	Msn	68 kDa	2 C	2.58182	0.195118
Prolyl endopeptidase	Q7TQI3	Prep	81 kDa	17 C	2.58182	0.195118
Ubiquitin thioesterase OTUB1	Q9CYT6	Otub1	31 kDa	4 C	2.58182	0.195118
Beta-adducin	Q9QYB8	Add2	81 kDa	8 C	2.53659	0.0513427
Isoform 2 of 4F2 cell-surface antigen heavy chain	P10852-2	Slc3a2	62 kDa	2 C	2.50435	0.34513
S-adenosylhomocysteine hydrolase-like protein 1	Q80SW1	Ahcyl1	59 kDa	19 C	2.50435	0.381687
Poly(rC)-binding protein 1	P60335	Pcbp1	37 kDa	9 C	2.47619	0.0516458
Sepiapterin reductase	Q64105	Spr	28 kDa	10 C	2.46957	0.26696
High mobility group protein B1	P63158	Hmgb1	25 kDa	3 C	2.46154	0.146502
Oxygen-dependent coproporphyrinogen-III oxidase, mitochondrial	Q9DB27-2	Cpox	50 kDa	10 C	2.43478	0.143745
Isoform 2 of Malignant T-cell-amplified sequence 1	P36552	Mcts1	21 kDa	4 C	2.43478	0.222499
Myelin-oligodendrocyte glycoprotein	Q61885	Mog	28 kDa	7 C	2.42424	0.151903
Elongation factor 1-alpha 1	P10126	Eef1a1	50 kDa	6 C	2.38017	0.133605
Caskin-1	Q9D1E6	Caskin1	150 kDa	10 C	2.36066	0.0943731
Dematin	Q9WV69 (+1)	Dmtn	45 kDa	3 C	2.34839	0.255078
Elongation factor 1-alpha 2	P62631	Eef1a2	50 kDa	6 C	2.31405	0.0773117
Isoform 2 of Eukaryotic initiation factor 4A-II	P10630-2	Eif4a2	46 kDa	4 C	2.30476	0.223101
Elongation factor 1-gamma	Q9D8N0	Eef1g	50 kDa	6 C	2.3	0.284933
Histidine triad nucleotide-binding protein 1	P70349	Hint1	14 kDa	2 C	2.28571	0.153564
Tripartite motif-containing protein 2	Q9ESN6	Trim2	81 kDa	18 C	2.2716	0.0517059
Ig kappa chain V-III region PC 2880/PC 1229	P01654 (+1)		12 kDa	2 C	2.25455	0.342426
NADH dehydrogenase [ubiquinone] flavoprotein 2, mitochondrial	Q3UUI3	Ndufv2	27 kDa	6 C	2.25	0.129175
Acyl-coenzyme A thioesterase THEM4	Q9D6J6	Them4	26 kDa	4 C	2.25	0.129175
Adaptin ear-binding coat-associated protein 1	Q9CR95	Necap1	30 kDa	1 C	2.22951	0.204282
Ig heavy chain V region AC38 205.12	P06330		13 kDa	2 C	2.21818	0.193662
Heat shock protein HSP 90-alpha	P07901	Hsp90aa1	85 kDa	7 C	2.2	0.0626067
Isoform 2 of ELKS/Rab6-interacting/CAST family member 1	Q9Z2U1	Erc1	112 kDa	4 C	2.19608	0.089294
Lactoylglutathione lyase	Q9CPU0	Glo1	21 kDa	3 C	2.18182	0.083078
Endonuclease domain-containing 1 protein	Q8C522	Endod1	55 kDa	12 C	2.18182	0.083078
F-actin-capping protein subunit alpha-2	P47754	Capza2	33 kDa	3 C	2.16585	0.183059
Guanine nucleotide-binding protein G(i) subunit alpha-1	B2RSH2	Gnai1	40 kDa	10 C	2.11429	0.336224
Cytochrome c, somatic	P62897	Cycs	12 kDa	2 C	2.1	0.0854702
Isoleucine--tRNA ligase, mitochondrial	Q8BIJ6	Iars2	113 kDa	20 C	2.09836	0.178377
Small nuclear ribonucleoprotein-associated protein B	P27048	Snrpb	24 kDa	3 C	2.06452	0.139343
T-complex protein 1 subunit alpha	P11983	Tcp1	60 kDa	6 C	2.05	0.421105
Ig kappa chain C region	P01837		12 kDa	3 C	2.04444	0.13417
Serine/threonine-protein kinase LMTK3	P00405	Lmtk3	151 kDa	19 C	2.03077	0.500453
Branched-chain-amino-acid aminotransferase, cytosolic	P24288	Bcat1	43 kDa	10 C	2.03077	0.500453
60S acidic ribosomal protein P0	Q05920	Rplp0	34 kDa	3 C	2.03077	0.500453
Pyruvate carboxylase, mitochondrial	Q5XJV6	Pc	130 kDa	13 C	2.03077	0.500453
Cytochrome c oxidase subunit 2	Q8VCG4	Mtco2	26 kDa	3 C	2.03077	0.500453
Complement component C8 gamma chain	P14869	C8g	23 kDa	3 C	2.03077	0.500453
PITH domain-containing protein 1	Q8BWR2	Pithd1	24 kDa	4 C	2.025	0.271701
Bleomycin hydrolase	Q8R016	Blmh	53 kDa	4 C	2.025	0.271701
Dihydropyrimidinase-related protein 3	Q62188	Dpysl3	62 kDa	7 C	1.98788	0.00197901
Triosephosphate isomerase	P17751	Tpi1	32 kDa	9 C	1.97895	0.00197307
MAP7 domain-containing protein 2	A2AG50	Map7d2	86 kDa	7 C	1.96364	0.00758622
Protein PRRC2C	Q3TLH4	Prrc2c	311 kDa	11 C	1.95556	0.0439138
RNA-binding protein EWS	Q61545	Ewsr1	68 kDa	5 C	1.95122	0.0893948
Long-chain specific acyl-CoA dehydrogenase, mitochondrial	P51174	Acadl	48 kDa	7 C	1.92727	0.583059
WD repeat domain phosphoinositide-interacting protein 4	Q91VM3 (+1)	Wdr45	40 kDa	14 C	1.92381	0.359412
Myelin proteolipid protein	P60202	Plp1	30 kDa	14 C	1.92	0.0672438
Astrocytic phosphoprotein PEA-15	P30416	Pea15	15 kDa	1 C	1.92	0.056458
Hemopexin	Q91X72	Hpx	51 kDa	13 C	1.92	0.056458
Peptidyl-prolyl cis-trans isomerase FKBP4	Q62048	Fkbp4	52 kDa	7 C	1.92	0.239525
Actin, cytoplasmic 1	P60710	Actb	42 kDa	6 C	1.91538	0.0115322
Alpha-1-antitrypsin 1-1	P07758 (+1)	Serpina1a	46 kDa	3 C	1.90476	0.216538
Peroxiredoxin-2	Q61171	Prdx2	22 kDa	3 C	1.89767	0.00114739
Eukaryotic translation initiation factor 4B	Q8BGD9	Eif4b	69 kDa	3 C	1.88235	0.0536376
Annexin A5	P48036	Anxa5	36 kDa	1 C	1.88235	0.197431
Heterogeneous nuclear ribonucleoprotein D-like	Q9Z130	Hnrnpdl	34 kDa	3 C	1.86667	0.000455139
Peroxiredoxin-4	O08807	Prdx4	31 kDa	4 C	1.84348	0.0257031
Selenium-binding protein 1	P17563	Selenbp1	53 kDa	10 C	1.82857	0.106675
Src substrate cortactin	Q60598	Cttn	61 kDa	3 C	1.82857	0.0135875
Myc box-dependent-interacting protein 1	O08539	Bin1	64 kDa	4 C	1.82222	0.0201899
Cytochrome b-c1 complex subunit 2, mitochondrial	Q9DB77	Uqcrc2	48 kDa	1 C	1.81333	0.0904087
Methylcrotonoyl-CoA carboxylase beta chain, mitochondrial	Q3ULD5	Mccc2	61 kDa	10 C	1.80741	0.000955006
CB1 cannabinoid receptor-interacting protein 1	Q5M8N0	Cnrip1	19 kDa	2 C	1.80645	0.246933
Plasminogen activator inhibitor 1 RNA-binding protein	Q9CY58	Serbp1	45 kDa	2 C	1.8018	0.218806
Apoptotic chromatin condensation inducer in the nucleus	Q9JIX8 (+1)	Acin1	151 kDa	7 C	1.8	0.149565
Pyruvate dehydrogenase E1 component subunit alpha, somatic form, mitochondrial	P35486	Pdha1	43 kDa	12 C	1.8	0.219192
Proteasome subunit alpha type-1	Q9R1P4	Psma1	30 kDa	5 C	1.77778	0.0945078
Alpha-adducin	Q9QYC0	Add1	81 kDa	7 C	1.77778	0.0945078
Cleavage and polyadenylation specificity factor subunit 5	Q9CQF3	Nudt21	26 kDa	1 C	1.77391	0.436079
Neuronal membrane glycoprotein M6-a	P35802	Gpm6a	31 kDa	13 C	1.77391	0.436079
Disks large homolog 1	Q811D0	Dlg1	100 kDa	7 C	1.74834	0.0619504
Isoform 4 of Microtubule-associated protein 4	P27546-4	Map4	95 kDa	10 C	1.74118	0.0704382
Fibrinogen gamma chain	P51880	Fgg	49 kDa	12 C	1.72549	0.157307
Fatty acid-binding protein, brain	Q8VCM7	Fabp7	15 kDa	5 C	1.72549	0.219164
Transaldolase	Q93092	Taldo1	37 kDa	3 C	1.71429	0.0581536
Fumarylacetoacetase	P35505	Fah	46 kDa	6 C	1.71429	0.13952
Eukaryotic translation initiation factor 5	P59325	Eif5	49 kDa	8 C	1.71429	0.0207211
Clathrin light chain B	Q6IRU5	Cltb	25 kDa	2 C	1.70769	0.488424
Dynein light chain 2, cytoplasmic	Q9D0M5	Dynll2	10 kDa	2 C	1.70492	0.124604
Alpha-actinin-1	Q7TPR4	Actn1	103 kDa	11 C	1.68	0.103059
Nucleophosmin	Q61937	Npm1	33 kDa	3 C	1.68	0.114064
Calcium-binding mitochondrial carrier protein Aralar1	Q8BH59	Slc25a12	75 kDa	7 C	1.67129	0.537731
Peroxiredoxin-1	P35700	Prdx1	22 kDa	4 C	1.6375	0.0626239
78 kDa glucose-regulated protein	P20029	Hspa5	72 kDa	1 C	1.61702	0.100586
Heterogeneous nuclear ribonucleoprotein A1	P49312	Hnrnpa1	34 kDa	2 C	1.6	0.147236
Probable G-protein coupled receptor 158	Q8C419	Gpr158	134 kDa	26 C	1.6	0.227453
Methylglutaconyl-CoA hydratase, mitochondrial	Q9JLZ3	Auh	33 kDa	5 C	1.6	0.0639241
Proteasome subunit alpha type-7	Q9Z2U0	Psma7	28 kDa	3 C	1.6	0.122182
Pyruvate dehydrogenase protein X component, mitochondrial	Q923D2	Pdhx	54 kDa	5 C	1.6	0.343337
Flavin reductase (NADPH)	P38060	Blvrb	22 kDa	2 C	1.6	0.508755
Hydroxymethylglutaryl-CoA lyase, mitochondrial	Q8BKZ9	Hmgcl	34 kDa	8 C	1.6	0.596503
Heterogeneous nuclear ribonucleoproteins A2/B1	O88569	Hnrnpa2b1	37 kDa	1 C	1.6	0.0177221
Succinate dehydrogenase [ubiquinone] iron-sulfur subunit, mitochondrial	Q9CQA3	Sdhb	32 kDa	14 C	1.6	0.0296602
Isoform 2 of Hepatoma-derived growth factor-related protein 2	Q3UMU9-2	Hdgfl2	74 kDa	3 C	1.6	0.436478
Formin-binding protein 1-like	Q8K012	Fnbp1l	70 kDa	8 C	1.58049	0.394597
Protein phosphatase 1 regulatory subunit 12C	P51855	Ppp1r12c	85 kDa	8 C	1.57419	0.357479
Immunoglobulin J chain	Q3UMT1	Jchain	18 kDa	8 C	1.57419	0.357479
Glutathione synthetase	P01592	Gss	52 kDa	4 C	1.57419	0.357479
Wiskott-Aldrich syndrome protein family member 1	Q8R5H6	Wasf1	62 kDa	5 C	1.56098	0.232283
Ubiquitin-40S ribosomal protein S27a	P62983	Rps27a	18 kDa	6 C	1.56098	0.344589
Rab-like protein 6	Q5U3K5	Rabl6	80 kDa	5 C	1.54286	0.465826
Rabphilin-3A	P47708	Rph3a	75 kDa	15 C	1.53333	0.0619869
Annexin A2	Q9JM52	Anxa2	39 kDa	5 C	1.52727	0.549047
Misshapen-like kinase 1	P07356	Mink1	147 kDa	12 C	1.52727	0.549047
Isoform 4 of Actin-binding LIM protein 2	Q8BL65-4	Ablim2	69 kDa	3 C	1.52727	0.549047
Ras-related protein Rab-1A	P62821	Rab1A	23 kDa	4 C	1.525	0.48409
Protein disulfide-isomerase A3	P27773	Pdia3	57 kDa	8 C	1.5	0.0604274
Nascent polypeptide-associated complex subunit alpha, muscle-specific form	P70670	Naca	220 kDa	16 C	1.48571	0.135503
Fructose-bisphosphate aldolase A	P05064	Aldoa	39 kDa	8 C	1.48571	0.0141068
SH3 domain-binding glutamic acid-rich-like protein 3	Q91VW3	Sh3bgrl3	10 kDa	1 C	1.47692	0.753244
Proteasome subunit alpha type-6	Q9QUM9	Psma6	27 kDa	8 C	1.47692	0.265756
Fatty-acid amide hydrolase 1	O08914	Faah	63 kDa	18 C	1.47692	0.753244
Ig mu chain C region	P01872	Ighm	50 kDa	19 C	1.47451	0.128352
Microtubule-associated protein tau	P10637	Mapt	76 kDa	2 C	1.46286	0.0225348
Transgelin-3	Q9R1Q8	Tagln3	22 kDa	3 C	1.46087	0.0430262
Isoform 2 of Synaptopodin	Q8CC35-2	Synpo	96 kDa	5 C	1.45856	0.263453
Neuromodulin	P06837	Gap43	24 kDa	2 C	1.44706	0.0112645
Phospholipase D3	O35405	Pld3	54 kDa	8 C	1.44262	0.363606
Vacuolar protein sorting-associated protein 26B	Q8C0E2	Vps26b	39 kDa	1 C	1.44	0.455745
Aspartate aminotransferase, cytoplasmic	P05201	Got1	46 kDa	5 C	1.40351	0.0291232
D-tyrosyl-tRNA(Tyr) deacylase 1	Q9DD18	Dtd1	23 kDa	3 C	1.4	0.193006
Protein disulfide-isomerase A4	P08003	Pdia4	72 kDa	6 C	1.38182	0.0639241
Glycerol-3-phosphate phosphatase	Q8CHP8	Pgp	35 kDa	8 C	1.37143	0.23806
LIM zinc-binding domain-containing Nebulette	Q9DC07	Nebl	31 kDa	7 C	1.36585	0.421963
Dynein light chain 1, cytoplasmic	P63168	Dynll1	10 kDa	3 C	1.33333	0.613174
Microtubule-associated protein 6	Q7TSJ2	Map6	96 kDa	5 C	1.32081	0.122331
Alpha-aminoadipic semialdehyde dehydrogenase	Q9DBF1 (+1)	Aldh7a1	59 kDa	9 C	1.31429	0.245221
Hyaluronan and proteoglycan link protein 1	Q9QUP5	Hapln1	40 kDa	11 C	1.31148	0.640125
Mammalian ependymin-related protein 1	Q99M71	Epdr1	25 kDa	7 C	1.30909	0.497432
Malate dehydrogenase, cytoplasmic	P14152	Mdh1	37 kDa	3 C	1.3	0.0876228
Isoform 2 of Methionine adenosyltransferase 2 subunit beta	Q9Z2I0	Mat2b	36 kDa	7 C	1.3	0.712278
Mitochondrial proton/calcium exchanger protein	Q99LB6-2	Letm1	83 kDa	12 C	1.3	0.712278
Protein phosphatase 1 regulatory subunit 12B	Q8BG95	Ppp1r12b	109 kDa	6 C	1.29231	0.342618
Carbonic anhydrase-related protein 10	P61215	Ca10	38 kDa	5 C	1.28	0.289311
ELAV-like protein 4	Q61701	Elavl4	42 kDa	5 C	1.28	0.509717
Coronin-1A	Q9Z2H5	Coro1a	51 kDa	12 C	1.275	0.687074
Band 4.1-like protein 1	O89053	Epb41l1	98 kDa	11 C	1.275	0.687074
Protein phosphatase 1 regulatory subunit 11	Q8K1L5	Ppp1r11	15 kDa	5 C	1.275	0.687074
Tropomyosin alpha-1 chain	P58771	Tpm1	33 kDa	1 C	1.26667	0.368981
Protein phosphatase 1 regulatory subunit 12A	Q9DBR7	Ppp1r12a	115 kDa	8 C	1.22105	0.439621
Cathepsin L1	P06797	Ctsl	38 kDa	10 C	1.22	0.604986
Aspartate aminotransferase, mitochondrial	P05202	Got2	47 kDa	7 C	1.20702	0.277282
Chromobox protein homolog 3	P23198	Cbx3	21 kDa	3 C	1.2	0.0786192
Hemoglobin subunit beta-1	P02088	Hbb-b1	16 kDa	2 C	1.2	0.388896
Vitamin D-binding protein	P21614	Gc	54 kDa	28 C	1.2	0.827125
Thioredoxin-dependent peroxide reductase, mitochondrial	P20108	Prdx3	28 kDa	4 C	1.15862	0.193624
Adenosylhomocysteinase	P50247	Ahcy	48 kDa	9 C	1.15556	0.589123
Stress-70 protein, mitochondrial	P38647	Hspa9	73 kDa	5 C	1.152	0.214916
Electron transfer flavoprotein-ubiquinone oxidoreductase, mitochondrial	Q921G7	Etfdh	68 kDa	15 C	1.14783	0.890942
G protein-regulated inducer of neurite outgrowth 1	Q3UNH4	Gprin1	95 kDa	11 C	1.13684	0.564209
CD5 antigen-like	Q9QWK4	Cd5l	39 kDa	26 C	1.12727	0.509717
Isoform 2 of Cytosol aminopeptidase	Q9CPY7-2	Lap3	53 kDa	7 C	1.12	0.573324
Mitochondrial peptide methionine sulfoxide reductase	Q9D6Y7 (+1)	Msra	26 kDa	4 C	1.12	0.684528
Succinate dehydrogenase [ubiquinone] flavoprotein subunit, mitochondrial	Q8K2B3	Sdha	73 kDa	19 C	1.11059	0.34542
26S proteasome non-ATPase regulatory subunit 9	Q9CR00	Psmd9	25 kDa	3 C	1.09091	0.790416
Neutral cholesterol ester hydrolase 1	Q8BLF1	Nceh1	46 kDa	4 C	1.075	0.938623
Proteasome subunit beta type-6	Q60692	Psmb6	25 kDa	4 C	1.06667	0.852854
Endoplasmic reticulum resident protein 44	Q9D1Q6	Erp44	47 kDa	7 C	1.04242	0.970112
Hepatoma-derived growth factor	A2AJI0	Hdgf	26 kDa	2 C	1.02857	0.93253
MAP7 domain-containing protein 1	P51859	Map7d1	93 kDa	6 C	1.02857	0.935632
Dihydrolipoyl dehydrogenase, mitochondrial	O08749	Dld	54 kDa	9 C	1.02609	0.848859
Betaine--homocysteine S-methyltransferase 1	O35490	Bhmt	45 kDa	8 C	1.01463	0.983278
Nucleoside diphosphate kinase A	Q80YN3	Nme1	17 kDa	2 C	1	1
Breast carcinoma-amplified sequence 1 homolog	P15532	Bcas1	67 kDa	8 C	1	1
Lamina-associated polypeptide 2, isoforms alpha/zeta	Q61033	Tmpo	75 kDa	1 C	0.992	0.967302
Thyroid hormone receptor-associated protein 3	Q569Z6	Thrap3	108 kDa	1 C	0.968	0.952138
Growth factor receptor-bound protein 2	Q60631	Grb2	25 kDa	2 C	0.967033	0.931762
Inositol monophosphatase 1	O55023	Impa1	30 kDa	6 C	0.92549	0.42479
Proteasome subunit beta type-5	O55234	Psmb5	29 kDa	3 C	0.923077	0.772355
Bcl-2-associated transcription factor 1	Q8K019 (+1)	Bclaf1	106 kDa	5 C	0.914286	0.684528
GMP reductase 2	Q99L27	Gmpr2	38 kDa	9 C	0.914286	0.774595
Fumarylacetoacetate hydrolase domain-containing protein 2A	Q3TC72	Fahd2	35 kDa	6 C	0.9	0.729434
CAP-Gly domain-containing linker protein 1	Q922J3	Clip1	156 kDa	11 C	0.88	0.586114
Mitochondrial 2-oxoglutarate/malate carrier protein	Q9CR62	Slc25a11	34 kDa	3 C	0.87619	0.722165
Metastasis suppressor protein 1	Q8R1S4	Mtss1	82 kDa	11 C	0.872727	0.889887
Vesicular glutamate transporter 1	Q3TXX4	Slc17a7	62 kDa	12 C	0.872727	0.889887
Pyruvate dehydrogenase E1 component subunit beta, mitochondrial	Q9D051	Pdhb	39 kDa	6 C	0.844444	0.682189
Dihydrolipoyllysine-residue acetyltransferase component of pyruvate dehydrogenase complex, mitochondrial	Q8BMF4	Dlat	68 kDa	10 C	0.834783	0.587931
NADH dehydrogenase [ubiquinone] 1 alpha subcomplex subunit 9, mitochondrial	Q9DC69	Ndufa9	43 kDa	2 C	0.825	0.817523
L-lactate dehydrogenase B chain	P16125	Ldhb	37 kDa	5 C	0.813559	0.415026
Endoplasmin	P08113	Hsp90b1	92 kDa	5 C	0.81	0.63059
Glycogen phosphorylase, muscle form	Q9WUB3	Pygm	97 kDa	8 C	0.808	0.749949
Methylmalonate-semialdehyde dehydrogenase [acylating], mitochondrial	P01942	Aldh6a1	58 kDa	8 C	0.8	0.292352
Hemoglobin subunit alpha	Q9EQ20	Hba	15 kDa	1 C	0.8	0.303091
Ran-binding protein 3	Q9CT10	Ranbp3	53 kDa	5 C	0.8	0.407084
Neurocan core protein	P55066	Ncan	137 kDa	34 C	0.8	0.819851
Macrophage migration inhibitory factor	P34884	Mif	13 kDa	3 C	0.8	0.743373
Electron transfer flavoprotein subunit beta	Q9DCW4	Etfb	28 kDa	4 C	0.788732	0.647782
Glyceraldehyde-3-phosphate dehydrogenase	P16858	Gapdh	36 kDa	5 C	0.740465	0.0286829
Gamma-enolase	P17183	Eno2	47 kDa	6 C	0.739623	0.00595225
Adenylate kinase isoenzyme 1	Q9R0Y5 (+1)	Ak1	22 kDa	2 C	0.705882	0.0995592
Succinyl-CoA:3-ketoacid coenzyme A transferase 1, mitochondrial	Q9D0K2	Oxct1	56 kDa	7 c	0.694737	0.295154
Citrate synthase, mitochondrial	Q9CZU6	Cs	52 kDa	5 C	0.685714	0.358985
Glycerol-3-phosphate dehydrogenase [NAD(+)], cytoplasmic	P13707	Gpd1	38 kDa	11 C	0.67451	0.59908
Cytochrome b-c1 complex subunit 1, mitochondrial	Q9CZ13	Uqcrc1	53 kDa	11 C	0.656	0.20568
Serpin B6	Q60854	Serpinb6	43 kDa	6 C	0.628571	0.564209
Creatine kinase S-type, mitochondrial	Q6P8J7	Ckmt2	47 kDa	8 C	0.6	0.1514
Alpha-enolase	P17182	Eno1	47 kDa	6 C	0.593301	0.00182412
60 kDa heat shock protein, mitochondrial	P63038	Hspd1	61 kDa	3 C	0.57732	0.06775
Malectin	Q6ZQI3	Mlec	32 kDa	3 C	0.575	0.492634
Thioredoxin reductase 2, mitochondrial	Q9JLT4 (+1)	Txnrd2	57 kDa	11 C	0.56	0.206259
D-beta-hydroxybutyrate dehydrogenase, mitochondrial	Q80XN0	Bdh1	38 kDa	6 C	0.541935	0.461166
Fumarate hydratase, mitochondrial	P97807	Fh	54 kDa	4 C	0.533333	0.100399
NADH-ubiquinone oxidoreductase 75 kDa subunit, mitochondrial	Q91VD9	Ndufs1	80 kDa	18 C	0.533333	0.00122918
Cytochrome b-c1 complex subunit Rieske, mitochondrial	Q9CR68	Uqcrfs1	29 kDa	5 C	0.522449	0.0921203
ADP/ATP translocase 2	P51881	Slc25a5	33 kDa	4 C	0.518519	0.122413
Isocitrate dehydrogenase [NADP], mitochondrial	P54071	Idh2	51 kDa	8 C	0.492308	0.0899386
Talin-1	P26039	Tln1	270 kDa	38 C	0.486957	0.545515
WAS/WASL-interacting protein family member 3	P0C7L0	Wipf3	49 kDa	4 C	0.48	0.0864666
2,4-dienoyl-CoA reductase, mitochondrial	Q9CQ62	Decr1	36 kDa	5 C	0.465934	0.482289
NADH dehydrogenase [ubiquinone] 1 alpha subcomplex subunit 10, mitochondrial	Q99LC3	Ndufa10	41 kDa	5 C	0.444444	0.292352
ADP/ATP translocase 1	P48962	Slc25a4	33 kDa	4 C	0.441026	0.107357
Desmoplakin	E9Q557	Dsp	333 kDa	43 C	0.438095	0.394548
Electron transfer flavoprotein subunit alpha, mitochondrial	Q99LC5	Etfa	35 kDa	6 C	0.4	0.0639241
3-hydroxyacyl-CoA dehydrogenase type-2	O08756	Hsd17b10	27 kDa	2 C	0.383099	0.303632
Myosin-9	Q8VDD5	Myh9	226 kDa	21 C	0.35	0.28281
Succinate--CoA ligase [ADP-forming] subunit beta, mitochondrial	Q9Z2I9	Sucla2	50 kDa	6 C	0.294545	0.0584136
Alpha-actinin-2	Q9JI91	Actn2	104 kDa	10 C	0.210286	0.0500036
Ig heavy chain V-III region A4	P01796 (+3)		13 kDa	2 C	0.173913	0.292352
Collagen alpha-1(VI) chain	Q04857	Col6a1	108 kDa	20 C	0.173913	0.292352
Short/branched chain specific acyl-CoA dehydrogenase, mitochondrial	Q9DBL1	Acadsb	48 kDa	8 C	0.173913	0.292352
Very long-chain specific acyl-CoA dehydrogenase, mitochondrial	P50544	Acadvl	71 kDa	7 C	0.151111	0.0655614
NADH dehydrogenase [ubiquinone] flavoprotein 1, mitochondrial	Q91YT0	Ndufv1	51 kDa	12 C	0.138272	0.111106
Desmin	P31001	Des	53 kDa	1 C	0.131429	0.0646719
PDZ and LIM domain protein 5	Q8CI51	Pdlim5	63 kDa	22 C	0.0769231	0.183044
Junction plakoglobin	Q02257	Jup	82 kDa	13 C	0.0769231	0.100434
Obscurin	A2AAJ9	Obscn	966 kDa	207 C	0.0655738	0.0985326
Long-chain-fatty-acid--CoA ligase 1	P41216	Acsl1	78 kDa	18 C	0.0655738	0.0985326
Atypical kinase COQ8A, mitochondrial	Q60936	Coq8a	72 kDa	8 C	0.0555556	0.138226
Protein S100-A1	P56565	S100a1	11 kDa	1 C	0.0487805	0.106157
Perilipin-4	O88492	Plin4	139 kDa	17 C	0.0481928	0.292352
Troponin I, cardiac muscle	P48787	Tnni3	24 kDa	2 C	0.036036	0.0873434
LIM domain-binding protein 3	Q9JKS4 (+1)	Ldb3	76 kDa	21 C	0.0330579	0.19678
Medium-chain specific acyl-CoA dehydrogenase, mitochondrial	P45952	Acadm	46 kDa	8 C	0.0305344	0.0820907
NADH dehydrogenase [ubiquinone] iron-sulfur protein 2, mitochondrial	Q91WD5	Ndufs2	53 kDa	7 C	0.0263158	0.0998391
Myoglobin	P04247	Mb	17 kDa	1 C	0.408889	0.0303774
Actin, alpha cardiac muscle 1	P68033	Actc1	42 kDa	6 C	0.38481	0.0272879
ATP synthase subunit alpha, mitochondrial	Q03265	Atp5a1	60 kDa	2 C	0.374803	0.0346331
Isovaleryl-CoA dehydrogenase, mitochondrial	Q9JHI5	Ivd	46 kDa	7 C	0.325333	0.0291577
Vimentin	P20152	Vim	54 kDa	1 C	0.32	0.000761185
Cytochrome c oxidase subunit 5A, mitochondrial	P12787	Cox5a	16 kDa	4 C	0.306667	0.0223101
Fructose-1,6-bisphosphatase 1	Q9QXD6	Fbp1	37 kDa	7 C	0.296471	0.0498965
Ras-related protein Rap-1b	Q99JI6	Rap1b	21 kDa	4 C	0.284444	0.0132769
Enoyl-CoA delta isomerase 1, mitochondrial	P42125	Eci1	32 kDa	5 C	0.266667	0.000434525
3-ketoacyl-CoA thiolase, mitochondrial	Q8BWT1	Acaa2	42 kDa	8 C	0.263529	0.00902546
Beta-enolase	P21550	Eno3	47 kDa	6 C	0.252632	0.000140417
Hydroxyacyl-coenzyme A dehydrogenase, mitochondrial	Q61425	Hadh	34 kDa	5 C	0.237838	0.00230501
Creatine kinase M-type	P07310	Ckm	43 kDa	8 C	0.233846	0.0136824
Voltage-dependent anion-selective channel protein 1	Q60932 (+1)	Vdac1	32 kDa	2 C	0.222222	0.0146472
Trifunctional enzyme subunit beta, mitochondrial	Q99JY0	Hadhb	51 kDa	5 C	0.215385	0.010844
Trifunctional enzyme subunit alpha, mitochondrial	Q8BMS1	Hadha	83 kDa	12 C	0.206452	0.00775229
Short-chain specific acyl-CoA dehydrogenase, mitochondrial	Q07417	Acads	45 kDa	5 C	0.183704	0.00117584
Myosin light chain 4	P09541	Myl4	21 kDa	2 C	0.176	0.00900072
Myosin light chain 3	P09542	Myl3	22 kDa	2 C	0.171915	0.00887396
MICOS complex subunit Mic60	Q8CAQ8 (+1)	Immt	84 kDa	7 C	0.146087	0.00896256
Myosin-6	Q02566	Myh6	224 kDa	14 C	0.136348	0.00990606
ES1 protein homolog, mitochondrial	Q9D172	D10Jhu81e	28 kDa	6 C	0.123636	0.00365518
Voltage-dependent anion-selective channel protein 3	Q60931	Vdac3	31 kDa	6 C	0.122667	0.0177566
Delta-1-pyrroline-5-carboxylate dehydrogenase, mitochondrial	Q8CHT0	Aldh4a1	62 kDa	8 C	0.112941	0.00946405
Voltage-dependent anion-selective channel protein 2	Q60930	Vdac2	32 kDa	11 C	0.108235	0.0409321
NADH dehydrogenase [ubiquinone] 1 alpha subcomplex subunit 5	Q9CPP6	Ndufa5	13 kDa	1 C	0.101053	0.00512421
Mannose-6-phosphate isomerase	Q924M7	Mpi	47 kDa	12 C	0.097561	0.0300424
Isoform 2 of Sarcoplasmic/endoplasmic reticulum calcium ATPase 2	O55143-2	Atp2a2	110 kDa	29 C	0.0785276	0.034006
Succinate--CoA ligase [ADP/GDP-forming] subunit alpha, mitochondrial	Q9WUM5	Suclg1	36 kDa	6 C	0.0741722	0.0274524
Phosphoglycerate mutase 2	O70250	Pgam2	29 kDa	3 C	0.0658824	0.00366561
Titin	A2ASS6	Ttn	3906 kDa	498 C	0.0528	0.00503481
MICOS complex subunit Mic19	Q9CRB9	Chchd3	26 kDa	4 C	0.05	0.0183417
MICOS complex subunit MIC13	Q8R404	Mic13	13 kDa	1 C	0.043956	0.0206247
Prohibitin	P67778	Phb	30 kDa	1 C	0.0333333	0.00854495
Aldose reductase	P45376	Akr1b1	36 kDa	6 C	0.0333333	0.0130884
2-oxoisovalerate dehydrogenase subunit beta, mitochondrial	Q6P3A8	Bckdhb	43 kDa	14 C	0.0307692	0.0294503
Hydroxysteroid dehydrogenase-like protein 2	Q2TPA8	Hsdl2	54 kDa	2 C	0.0266667	0.0313194
Acyl-coenzyme A thioesterase 13	Q9CQR4	Acot13	15 kDa	2 C	0.0233918	0.0489528
Dehydrogenase/reductase SDR family member 4	Q99LB2	Dhrs4	30 kDa	4 C	0.0222222	0.0012093
Myomesin-1	Q62234	Myom1	185 kDa	21 C	0.0166667	0.00525137
Delta(3,5)-Delta(2,4)-dienoyl-CoA isomerase, mitochondrial	O35459	Ech1	36 kDa	6 C	0.0108108	0.024191
Myosin-binding protein C, cardiac-type	O70468	Mybpc3	141 kDa	21 C	0.00493827	0.0133669

## Sheet: WT Brain Prot ID (Intensity)
Supplementary Data 4: Dietary Impact on the Brain Persulfidome (Intensity)
Protein names	Majority protein IDs	Gene names	Mol. weight [kDa]	Intensity Brain AL1	Intensity Brain AL2	Intensity Brain AL3	Intensity Brain AL4	Intensity Brain DR1	Intensity Brain DR2	Intensity Brain DR3	Intensity Brain DR4	Intensity Brain DR5	DR/AL intensity ratio	P-value
Far upstream element-binding protein 2	Q3U0V1	Khsrp	76.775	10000	10000	10000	10000	17434000	422190	38086000	10489000	38828000	2105.18	0.0447285		Green	DR enriched
Catalase	P24270	Cat	59.795	10000	10000	10000	10000	13266000	3642900	20501000	7235300	14857000	1190.04	0.00934557		Gray	No Change
S-phase kinase-associated protein 1	Q9WTX5	Skp1	18.672	10000	10000	10000	10000	16413000	423240	16620000	6300000	12988000	1054.88	0.0212369		Blue	AL enriched
Gamma-soluble NSF attachment protein	Q9CWZ7	Napg	34.732	10000	10000	10000	10000	11566000	2398200	16558000	2288000	17199000	1000.18	0.0310651
Aspartoacylase	Q8R3P0	Aspa	35.344	10000	10000	10000	10000	10741000	1015300	9215600	6756000	15303000	860.618	0.0146411
Neuroplastin	P97300	Nptn	44.373	10000	10000	10000	10000	8718900	2067500	7622400	9845800	2367200	612.436	0.013119
Inositol-3-phosphate synthase 1	Q9JHU9	Isyna1	60.931	10000	10000	10000	10000	9574700	672650	4600900	8408800	4850800	562.157	0.0162651
Hydroxymethylglutaryl-CoA synthase, cytoplasmic	Q8JZK9	Hmgcs1	57.568	10000	10000	10000	10000	4382400	1103500	6609900	4363300	8109500	491.372	0.00825987
3-hydroxyisobutyrate dehydrogenase, mitochondrial	Q99L13	Hibadh	35.44	10000	10000	10000	10000	8725500	673960	5462600	1490200	7645600	479.957	0.0343338
Prostaglandin E synthase 3	Q9R0Q7	Ptges3	18.721	10000	10000	10000	10000	3622500	512070	8172400	5358100	6251100	478.323	0.0140645
Myelin-associated glycoprotein	P20917	Mag	69.259	10000	10000	10000	10000	7791200	1424600	3224600	3019500	8123400	471.666	0.0185396
Thioredoxin reductase 1, cytoplasmic	Q9JMH6	Txnrd1	67.083	10000	10000	10000	10000	6104700	818550	3893100	1958500	10212000	459.737	0.0455639
Dynactin subunit 2	Q99KJ8	Dctn2	44.116	10000	10000	10000	10000	5472200	385380	6962600	3042600	6137700	440.01	0.0144064
Hsc70-interacting protein	Q99L47	St13	41.655	10000	10000	10000	10000	3934500	572710	7952400	4203500	4963500	432.532	0.0145066
Xaa-Pro dipeptidase	Q11136	Pepd	55.028	10000	10000	10000	10000	3459700	490220	5410100	2435600	9756000	431.032	0.0470548
Isoaspartyl peptidase/L-asparaginase;Isoaspartyl peptidase/L-asparaginase alpha chain;Isoaspartyl peptidase/L-asparaginase beta chain	Q8C0M9	Asrgl1	33.95	10000	10000	10000	10000	3254500	933050	6964600	1279700	8226100	413.159	0.0439289
Stress-induced-phosphoprotein 1	Q60864	Stip1	62.581	10000	1136000	10000	145790	142590000	16606000	225730000	116830000	126410000	386.032	0.0129138
Acetyl-CoA acetyltransferase, cytosolic	Q8CAY6	Acat2	41.297	10000	10000	10000	10000	6558900	1084400	6235500	3280400	1743200	378.048	0.0214147
Poly(U)-binding-splicing factor PUF60	Q3UEB3	Puf60	60.248	10000	10000	10000	10000	6536000	10000	2130200	4088700	2314900	301.596	0.0455903
COP9 signalosome complex subunit 5	O35864	Cops5	37.548	10000	10000	10000	10000	4310500	504350	3060700	2047400	4164800	281.755	0.0100822
Dipeptidyl aminopeptidase-like protein 6	Q9Z218	Dpp6	91.259	10000	10000	10000	10000	3890400	403060	2245900	5033800	2186600	275.195	0.018659
Dual specificity protein phosphatase 3	Q9D7X3	Dusp3	20.472	10000	10000	10000	10000	4427800	1149200	2168200	1983400	3998800	274.548	0.00631288
Putative tyrosine-protein phosphatase auxilin	Q80TZ3	Dnajc6	102.3	10000	10000	10000	10000	3079700	1000500	2333300	1662800	5604300	273.612	0.0193725
Beta-centractin	Q8R5C5	Actr1b	42.281	10000	10000	10000	10000	4250500	409630	2404100	1218700	5212700	269.913	0.0338428
Nck-associated protein 1	P28660	Nckap1	128.78	10000	10000	10000	10000	1874800	10000	4940400	4471900	1857500	263.092	0.0395301
Secernin-3	Q3TMH2	Scrn3	47.661	10000	10000	10000	10000	3272200	584110	1755500	1355400	5454100	248.426	0.039131
Phosphoribosyl pyrophosphate synthase-associated protein 2	Q8R574	Prpsap2	40.88	10000	10000	10000	10000	3022000	10000	3006400	2549100	3617900	244.108	0.0114787
Alpha-soluble NSF attachment protein	Q9DB05	Napa	33.189	10000	10000	10000	10000	4493700	500670	3756200	676870	2621000	240.969	0.0334004
Epsin-3	Q91W69	Epn3	68.24	10000	10000	10000	10000	2753200	345680	2813000	1275500	4415800	232.064	0.0226817
EF-hand domain-containing protein D2	Q9D8Y0	Efhd2	26.791	10000	10000	10000	10000	1632800	470220	3334700	1001300	4865900	226.098	0.0440813
Arf-GAP with GTPase, ANK repeat and PH domain-containing protein 3	Q8VHH5	Agap3	97.964	10000	10000	10000	10000	1471200	263040	1895500	2902900	4265200	215.957	0.0262841
Cytoplasmic protein NCK2	O55033	Nck2	42.879	10000	10000	10000	10000	2108700	660750	2429800	1506900	3548800	205.099	0.00721082
Methylthioribulose-1-phosphate dehydratase	Q9WVQ5	Apip	26.949	10000	10000	10000	10000	3115100	528090	4097400	450580	2018500	204.193	0.0404479
Ras-related protein Ral-A	P63321	Rala	23.553	10000	10000	10000	10000	697660	500780	2447800	2941800	2926900	190.299	0.0176019
Glucose-6-phosphate isomerase	P06745	Gpi	62.766	10000	610810	84413	10000	54815000	5969700	40824000	24447000	42107000	188.095	0.0100087
Proline-rich transmembrane protein 2	E9PUL5	Prrt2	35.923	10000	10000	10000	10000	3733300	637140	1484300	2293600	925320	181.473	0.0243623
Heat shock protein 105 kDa	Q61699	Hsph1	96.406	10000	10000	10000	10000	2674900	652170	1619000	1082400	2782800	176.225	0.00820226
Secernin-1	Q9CZC8	Scrn1	46.325	10000	144530	140600	10000	16513000	2775200	25706000	8413300	9621600	165.252	0.0262737
Alpha-synuclein	O55042	Snca	14.485	10000	10000	10000	10000	3506100	359000	717680	2132400	1186300	158.03	0.0442836
Protein Shroom2	A2ALU4	Shroom2	164.7	10000	10000	10000	10000	2160800	545400	10000	2250100	2635900	152.044	0.0375992
Synaptosomal-associated protein 25	P60879	Snap25	23.315	10000	620440	10000	10000	28001000	4224200	28871000	24667000	37596000	151.724	0.00589372
Isocitrate dehydrogenase [NADP] cytoplasmic	O88844	Idh1	46.674	90688	848170	10000	10000	46913000	7754400	48564000	22299000	55369000	150.929	0.00996039
Dihydropteridine reductase	Q8BVI4	Qdpr	25.57	99801	10000	10000	101670	13693000	2195400	9852400	8770200	5470100	144.42	0.00897698
Pyridoxal phosphate phosphatase	P60487	Pdxp	31.512	10000	10000	10000	10000	1990600	10000	2961600	636110	1550600	142.978	0.0455885
Alpha-2-macroglobulin receptor-associated protein	P55302	Lrpap1	42.215	10000	10000	10000	10000	1360100	154700	1418600	1128500	2667900	134.596	0.0218175
CD81 antigen	P35762	Cd81	25.814	10000	10000	10000	10000	730620	10000	1220900	1898800	2800900	133.224	0.045331
Signal transducing adapter molecule 1	P70297	Stam	59.771	10000	10000	10000	10000	1016900	685960	2933300	551480	1437600	132.505	0.0308145
Protein FAM192A	Q91WE2	Fam192a	28.702	10000	10000	10000	10000	1183500	567750	1472400	672040	2648100	130.876	0.0181633
Hippocalcin-like protein 1	P62748	Hpcal1	22.338	10000	10000	10000	10000	1039800	496490	2432000	2074900	500390	130.872	0.0247518
Oligoribonuclease, mitochondrial	Q9D8S4	Rexo2	26.738	10000	10000	10000	10000	2100900	10000	949870	868520	2301200	124.61	0.0370783
Prolow-density lipoprotein receptor-related protein 1;Low-density lipoprotein receptor-related protein 1 85 kDa subunit;Low-density lipoprotein receptor-related protein 1 515 kDa subunit;Low-density lipoprotein receptor-related protein 1 intracellular domain	Q91ZX7	Lrp1	504.74	10000	10000	10000	10000	2198300	334250	1054800	1300300	1274100	123.235	0.00855542
Ras-related protein Rab-11B;Ras-related protein Rab-11A	P46638;P62492	Rab11b;Rab11a	24.489	10000	10000	10000	10000	416810	244360	1348900	1573700	2443600	120.547	0.0343324
Branched-chain-amino-acid aminotransferase, cytosolic	P24288	Bcat1	42.791	144610	10000	10000	10000	8857500	510400	1193500	8457800	7134800	119.828	0.0396757
Ras-related protein Rab-7a	P51150	Rab7a	23.489	10000	10000	10000	10000	840650	164410	686560	1754800	2466700	118.262	0.0399802
Alpha-2-macroglobulin;Alpha-2-macroglobulin 165 kDa subunit;Alpha-2-macroglobulin 35 kDa subunit	Q61838	A2m	165.85	143000	10000	10000	10000	7093000	852500	6130800	3082500	8097400	116.792	0.013377
Aminoacylase-1	Q99JW2	Acy1	45.78	10000	10000	10000	10000	802380	1057900	1434400	1553300	839910	113.758	0.000334409
Ermin	Q5EBJ4	Ermn	32.148	286400	234770	10000	254350	24323000	5244900	29039000	23054000	29153000	112.857	0.00316048
Caprin-1	Q60865	Caprin1	78.168	10000	10000	10000	10000	756600	10000	1005000	1579600	2216700	111.358	0.0351541
Ubiquitin-conjugating enzyme E2 L3	P68037	Ube2l3	17.861	217590	10000	10000	10000	6180600	204040	9012300	4431300	14510000	110.952	0.0400631
Interleukin enhancer-binding factor 2	Q9CXY6	Ilf2	43.062	10000	10000	10000	10000	1949000	454230	1138800	10000	1838500	107.811	0.0418114
Nitrilase homolog 1	Q8VDK1	Nit1	35.705	10000	10000	10000	10000	1330700	430110	764620	889310	1792700	104.149	0.00636253
Ester hydrolase C11orf54 homolog	Q91V76		34.995	10000	96445	10000	10000	3921700	1225500	4166300	2744000	4164100	102.632	0.00160968
Serine--tRNA ligase, cytoplasmic	P26638	Sars	58.388	10000	204790	63077	10000	13134000	1831700	13611000	2608500	5408100	101.695	0.0402347
Suppressor of G2 allele of SKP1 homolog	Q9CX34	Sugt1	38.158	10000	10000	10000	10000	1182700	272400	1140900	686950	1698000	99.619	0.00874725
Apolipoprotein E	P08226	Apoe	35.866	10000	10000	10000	10000	1369400	430860	601890	1675200	369560	88.9382	0.0223468
Aspartyl aminopeptidase	Q9Z2W0	Dnpep	52.206	10000	309710	10000	10000	5518500	2122900	10182000	10717000	7558900	85.012	0.0053424
Tubulin polymerization-promoting protein family member 3	Q9CRB6	Tppp3	18.965	10000	501690	10000	274190	28056000	3269900	19346000	11543000	21163000	83.8095	0.0112759
Cytosolic non-specific dipeptidase	Q9D1A2	Cndp2	52.767	10000	416090	10000	352200	18942000	816970	22226000	8147000	31092000	82.4305	0.0325834
Actin-related protein 2/3 complex subunit 5-like protein	Q9D898	Arpc5l	16.98	10000	319390	10000	10000	7461400	2691800	7887400	3279200	12872000	78.2891	0.0143911
Tetraspanin-2	Q922J6	Tspan2	24.181	10000	10000	10000	10000	1325900	172610	880500	281790	1190000	77.016	0.0240638
Vinculin	Q64727	Vcl	116.72	204110	10000	10000	109880	8172800	2353700	8238300	5641000	7059900	75.3692	0.00154378
V-type proton ATPase subunit E 1	P50518	Atp6v1e1	26.157	10000	234810	10000	10000	5530000	1356100	4173100	6521400	7119600	74.6201	0.00409746
Actin-related protein 2/3 complex subunit 1A	Q9R0Q6	Arpc1a	41.626	10000	577010	10000	10000	15771000	1798700	19416000	7565600	11175000	73.4437	0.0162925
60S ribosomal protein L12	P35979	Rpl12	17.804	198480	10000	10000	10000	4436400	410010	3194300	4725100	7161200	69.7724	0.01627
Sorbin and SH3 domain-containing protein 1	Q62417	Sorbs1	143.07	10000	331820	10000	10000	10188000	1203000	10261000	4467200	4979100	68.7597	0.0180243
Haloacid dehalogenase-like hydrolase domain-containing protein 2	Q3UGR5	Hdhd2	28.73	10000	179040	10000	10000	6060300	1182400	2997300	3379300	4247300	68.3758	0.00597761
Pyridoxal kinase	Q8K183	Pdxk	35.015	10000	2212200	1688400	623320	59513000	8763000	92284000	60453000	165850000	68.2611	0.0353805
NAD-dependent protein deacetylase sirtuin-2	Q8VDQ8	Sirt2	43.256	10000	907810	10000	10000	22989000	5058100	11837000	7648100	28998000	65.2842	0.0232861
Spectrin alpha chain, non-erythrocytic 1	P16546	Sptan1	284.59	816830	1882700	239180	959310	126730000	31610000	47865000	13973000	93108000	64.2964	0.034142
Ubiquitin carboxyl-terminal hydrolase isozyme L3;Ubiquitin carboxyl-terminal hydrolase isozyme L4	Q9JKB1;P58321	Uchl3;Uchl4	26.151	10000	10000	10000	10000	377840	10000	1159500	912830	680480	62.813	0.0303149
2-oxoglutarate dehydrogenase, mitochondrial	Q60597	Ogdh	116.45	95714	719760	10000	88878	20296000	4510300	13622000	9776800	23233000	62.5038	0.00835421
182 kDa tankyrase-1-binding protein	P58871	Tnks1bp1	181.82	10000	10000	10000	10000	700280	468210	872740	10000	1003400	61.0926	0.019128
Inactive dipeptidyl peptidase 10	Q6NXK7	Dpp10	90.825	10000	10000	10000	10000	563410	231470	792650	401430	1014100	60.0612	0.00713697
Heterogeneous nuclear ribonucleoprotein A/B	Q99020	Hnrnpab	30.831	163770	660980	251720	495390	25381000	7865600	27394000	11750000	45605000	60.054	0.0181163
Microtubule-associated protein RP/EB family member 3	Q6PER3	Mapre3	31.966	10000	253060	10000	10000	7251700	620330	2750700	2498000	8071600	59.8949	0.0391268
Neural Wiskott-Aldrich syndrome protein	Q91YD9	Wasl	54.274	10000	10000	10000	10000	889890	390930	705890	984320	10000	59.6206	0.0229172
Multifunctional protein ADE2;Phosphoribosylaminoimidazole-succinocarboxamide synthase;Phosphoribosylaminoimidazole carboxylase	Q9DCL9	Paics	47.006	10000	10000	10000	10000	1129200	10000	849040	313200	644540	58.9196	0.0355882
WD repeat-containing protein 13	Q91V09	Wdr13	53.663	10000	10000	10000	10000	590270	734390	474830	10000	1087600	57.9418	0.0244136
Calretinin	Q08331	Calb2	31.372	894370	5425200	297490	731180	140920000	25281000	171920000	40799000	146500000	57.2023	0.0189417
Proteasome subunit beta type-4	P99026	Psmb4	29.116	10000	10000	567120	10000	8831200	1852100	7944200	8002400	15972000	57.0765	0.0133671
Gephyrin;Molybdopterin adenylyltransferase;Molybdopterin molybdenumtransferase	Q8BUV3	Gphn	83.281	10000	730190	106790	10000	9433900	3784500	15524000	7990100	22557000	55.3474	0.0164448
Phospholipid hydroperoxide glutathione peroxidase, mitochondrial	O70325	Gpx4	22.228	118950	1627600	10000	143960	15839000	7114100	33989000	24401000	50126000	55.3406	0.0184054
Rap1 GTPase-activating protein 1	A2ALS5	Rap1gap	73.432	10000	10000	10000	10000	237790	365240	1200200	491020	431180	54.5086	0.026878
Endoplasmic reticulum resident protein 29	P57759	Erp29	28.823	10000	1067300	101730	10000	27852000	5690700	10655000	8547500	27871000	54.24	0.0239399
GMP reductase 1	Q9DCZ1	Gmpr	37.482	152510	994030	231020	10000	11498000	6586500	14112000	22101000	39400000	54.0214	0.0256605
Prolyl endopeptidase	Q9QUR6	Prep	80.751	168630	10000	10000	10000	4535700	1283600	1160300	3535500	2730400	53.3474	0.00964193
DAZ-associated protein 1	Q9JII5	Dazap1	43.214	157770	445210	84710	10000	13734000	2334200	12184000	1080900	16360000	52.3936	0.0387107
Ezrin	P26040	Ezr	69.406	10000	10000	10000	10000	874960	313370	10000	703960	644520	50.9362	0.02469
Thioredoxin domain-containing protein 5	Q91W90	Txndc5	46.415	10000	292050	10000	10000	6778300	219870	6359600	2580700	4510600	50.7973	0.0232074
UMP-CMP kinase	Q9DBP5	Cmpk1	22.165	58460	1118100	10000	161400	33514000	3447000	15721000	13630000	18814000	50.5214	0.0192563
Ubiquitin-conjugating enzyme E2 N	P61089	Ube2n	17.138	10000	10000	10000	224990	3630100	411010	6197500	2435300	3097000	49.4793	0.0227238
NEDD8-conjugating enzyme Ubc12	P61082	Ube2m	20.9	10000	10000	118950	10000	1853300	10000	2000000	2068500	3046300	48.2207	0.0164011
Poly(rC)-binding protein 1	P60335	Pcbp1	37.497	10000	325820	10000	10000	4478400	1269400	7316900	1456600	6061600	46.2771	0.0220547
Proteasome subunit beta type-2	Q9R1P3	Psmb2	22.906	10000	411580	10000	10000	7702400	1193900	3478300	4879400	8271300	46.2436	0.0125019
Glutathione peroxidase 3;Epididymal secretory glutathione peroxidase	P46412;P21765	Gpx3;Gpx5	25.424	10000	10000	10000	10000	676220	10000	455860	629020	525730	45.9366	0.0124783
Retinal dehydrogenase 1	P24549	Aldh1a1	54.467	155320	3596700	444900	2384300	163850000	19067000	77018000	27299000	86034000	45.3737	0.0419277
Syntaxin-1B	P61264	Stx1b	33.244	83967	2631400	311600	1410100	70881000	21280000	71472000	41201000	43120000	44.7059	0.00298698
Poly(rC)-binding protein 3	P57722	Pcbp3	39.294	87896	359400	10000	10000	10780000	683780	7766600	2118200	4694200	44.5846	0.0450155
Cleavage and polyadenylation specificity factor subunit 6	Q6NVF9	Cpsf6	59.152	10000	10000	10000	10000	621650	10000	354700	322370	911510	44.4046	0.0397734
Transketolase	P40142	Tkt	67.63	97783	2938500	10000	432540	51396000	6462000	46645000	27788000	60314000	44.292	0.0107287
Immunoglobulin superfamily member 8	Q8R366	Igsf8	65.01	10000	402950	10000	10000	6517700	712800	4476400	2498000	9410500	43.6363	0.0319092
Presequence protease, mitochondrial	Q8K411	Pitrm1	117.37	10000	10000	10000	10000	850150	10000	273230	355900	663080	43.0472	0.0405313
Ubiquitin carboxyl-terminal hydrolase isozyme L1	Q9R0P9	Uchl1	24.838	682150	3991900	621230	1004800	56929000	18659000	84317000	61342000	111050000	42.1959	0.00739684
Disintegrin and metalloproteinase domain-containing protein 22	Q9R1V6	Adam22	99.714	10000	546570	10000	10000	11388000	1878100	4749600	3975800	8075600	41.7186	0.0176227
Membrane-associated guanylate kinase, WW and PDZ domain-containing protein 1	Q6RHR9	Magi1	161.97	10000	196790	10000	230460	5105400	497920	5839000	4656100	6701300	40.7821	0.0081505
Destrin	Q9R0P5	Dstn	18.521	10000	175960	78308	10000	1899900	836310	3187800	2165300	5793800	40.495	0.0252407
Clathrin light chain A	O08585	Clta	25.604	145920	239950	10000	205690	6893300	10000	8201400	3919000	11332000	40.3693	0.0302308
Heterogeneous nuclear ribonucleoprotein A3	Q8BG05	Hnrnpa3	39.652	404600	6439300	405640	740840	81855000	20451000	119170000	49469000	129980000	40.1408	0.0124721
Peptidyl-prolyl cis-trans isomerase FKBP3	Q62446	Fkbp3	25.147	10000	10000	10000	10000	502380	211580	428110	10000	819660	39.4346	0.0424588
Nucleoside diphosphate kinase B	Q01768	Nme2	17.363	10000	10000	135190	10000	2663900	10000	1458200	1375200	2629000	39.4034	0.0244843
Platelet-activating factor acetylhydrolase IB subunit beta	Q61206	Pafah1b2	25.581	10000	1338300	140570	351530	23540000	4560300	19203000	6573600	35914000	39.031	0.0317417
Heat shock 70 kDa protein 4L	P48722	Hspa4l	94.381	10000	1847000	10000	235140	42162000	7274300	11570000	8467500	32828000	38.9324	0.0435817
Cytosolic acyl coenzyme A thioester hydrolase	Q91V12	Acot7	42.536	300390	6767100	257400	1557100	165980000	29606000	82258000	56621000	92768000	38.4808	0.0150817
Neurofascin	Q810U3	Nfasc	137.97	10000	474710	162420	10000	12744000	1665200	4919700	4347800	7931000	38.4797	0.0239421
A-kinase anchor protein 5	D3YVF0	Akap5	79.396	10000	1884300	590950	1216500	43452000	19157000	17592000	44106000	53354000	38.395	0.00393345
Protein kinase C and casein kinase substrate in neurons protein 1	Q61644	Pacsin1	50.575	10000	1008600	10000	10000	12661000	4989600	9242200	12077000	9849200	37.6037	0.000483424
Beta-soluble NSF attachment protein	P28663	Napb	33.557	10000	684970	360820	10000	6320500	2729000	18836000	6838600	14378000	36.8569	0.0243973
Actin-related protein 3	Q99JY9	Actr3	47.357	44848	1027700	142120	149780	10598000	961680	18152000	9291000	23806000	36.8258	0.0285491
Malignant T-cell-amplified sequence 1;Malignant T-cell-amplified sequence 2	Q9DB27;Q9CQ21	Mcts1;Mcts2	20.555	10000	238640	10000	10000	3782300	1262900	1714400	746800	4465800	35.6528	0.0263603
Glucosidase 2 subunit beta	O08795	Prkcsh	58.792	10000	10000	10000	208100	3694500	1288800	2299400	921340	2266100	35.179	0.00758791
Glycerol-3-phosphate dehydrogenase, mitochondrial	Q64521	Gpd2	80.953	196490	173050	10000	10000	5921900	233840	3652800	1208900	6074100	35.101	0.0436884
Epsin-2	Q8CHU3	Epn2	63.471	10000	368120	100550	10000	3443700	1088100	2300200	8417500	5883000	34.5959	0.0283693
Protein-methionine sulfoxide oxidase MICAL3	Q8CJ19	Mical3	223.72	10000	116380	10000	10000	1349400	413400	1494000	1066400	1893600	33.9762	0.00356929
Calreticulin	P14211	Calr	47.994	10000	2219300	1452600	459400	50345000	4749500	40765000	20920000	56866000	33.5442	0.0178396
Alpha-actinin-4	P57780	Actn4	104.98	10000	1571900	10000	534040	19657000	2951600	17528000	8289600	40202000	33.3512	0.0495159
Protein disulfide-isomerase A6	Q922R8	Pdia6	48.1	10000	262260	10000	10000	4836700	447240	1379600	1604700	3900700	33.3099	0.0401724
ATP synthase subunit d, mitochondrial	Q9DCX2	Atp5h	18.749	272030	10000	10000	10000	2930200	735360	4019600	1187300	3662400	33.2016	0.0141557
Centrosomal protein of 170 kDa	Q6A065	Cep170	175.05	391670	555070	126620	10000	16393000	2508500	6552200	5337900	12941000	32.294	0.0225294
Ran-specific GTPase-activating protein	P34022	Ranbp1	23.596	201300	1290400	431600	428660	19772000	6037300	22453000	27974000	17667000	31.9404	0.00307442
Serine/threonine-protein kinase PAK 1	O88643	Pak1	60.736	10000	317430	146810	10000	6039600	1488500	3213400	4684400	3904400	31.9351	0.00336148
Endophilin-A1	Q62420	Sh3gl2	39.955	132660	6908700	1266000	1572900	110510000	21901000	70995000	30042000	157320000	31.6403	0.0338633
Purine nucleoside phosphorylase	P23492	Pnp	32.277	10000	93018	10000	10000	829340	706260	770680	1261400	1224300	31.1628	0.000236452
Hemoglobin subunit beta-1;Hemoglobin subunit beta-2	P02088;P02089	Hbb-b1;Hbb-b2	15.84	3479600	6538000	3851600	2885300	243210000	49968000	127750000	99993000	131460000	31.1501	0.00985828
Aldehyde dehydrogenase, mitochondrial	P47738	Aldh2	56.537	10000	1254700	211570	10000	15135000	2038700	13372000	5674900	21542000	31.0913	0.0252468
Gamma-enolase	P17183	Eno2	47.296	1016700	8467900	2409700	2863500	142670000	35894000	85334000	94804000	211450000	30.9072	0.0135521
Calmodulin-1	P0DP28;P0DP27;P0DP26		16.837	10000	1043700	10000	10000	10697000	5115900	8076300	12893000	4225700	30.5545	0.00382676
Proteasome subunit beta type-3	Q9R1P1	Psmb3	22.965	10000	1071100	10000	10000	13007000	2473700	5867000	6817000	13493000	30.2662	0.0129022
Rho GDP-dissociation inhibitor 1	Q99PT1	Arhgdia	23.407	10000	1699100	364500	530190	21902000	8984300	22315000	13280000	31678000	30.1589	0.00387425
Myelin basic protein	P04370	Mbp	27.167	10000	5671700	499400	218040	91248000	19638000	40112000	40907000	48852000	30.0987	0.0104981
Malate dehydrogenase, mitochondrial	P08249	Mdh2	35.611	5391400	21832000	5916000	7042000	374230000	101290000	263210000	246740000	506410000	29.7029	0.00716878
Nucleolin	P09405	Ncl	76.722	10000	2300700	10000	324980	22630000	5543200	24708000	5221100	38530000	29.2196	0.035389
Ubiquitin-associated protein 2-like	Q80X50	Ubap2l	116.8	10000	114840	10000	10000	1447800	314660	1124700	550670	1754500	28.679	0.0135995
Septin-6	Q9R1T4	2020-09-06	49.619	10000	6105800	10000	10000	38376000	22826000	39919000	33697000	83177000	28.4227	0.00914709
Heterogeneous nuclear ribonucleoprotein K	P61979	Hnrnpk	50.976	427990	3503900	586950	1476700	55457000	7409200	40991000	22206000	86223000	28.3259	0.0331983
Fascin	Q61553	Fscn1	54.507	10000	546730	10000	10000	6845100	1295000	2901900	4129500	5084300	28.0974	0.00838989
Selenide, water dikinase 1	Q8BH69	Sephs1	42.906	10000	436130	10000	10000	4306300	1268700	7010000	2419200	1341900	28.0541	0.0377068
Hypoxanthine-guanine phosphoribosyltransferase	P00493	Hprt1	24.57	214420	1082600	200580	86227	5279700	1349700	8451200	17265000	22356000	27.6301	0.0477204
Selenium-binding protein 1;Selenium-binding protein 2	P17563;Q63836	Selenbp1;Selenbp2	52.513	922210	485730	220810	338300	5441700	10616000	17244000	16712000	15818000	26.7738	0.00168834
NIF3-like protein 1	Q9EQ80	Nif3l1	41.745	103950	593290	10000	140550	8586300	1166800	4427800	5152900	8895700	26.6382	0.012437
Eukaryotic translation initiation factor 5A-1;Eukaryotic translation initiation factor 5A-2	P63242;Q8BGY2	Eif5a;Eif5a2	16.832	528750	2146600	232530	250460	25903000	7760100	24131000	13890000	32607000	26.4167	0.00536891
E3 ubiquitin-protein ligase RBX1;E3 ubiquitin-protein ligase RBX1, N-terminally processed	P62878	Rbx1	12.274	10000	10000	10000	10000	348480	10000	260710	331050	369040	26.3856	0.0115883
Septin-5	Q9Z2Q6	2020-09-05	42.747	890660	7159700	2599400	2017800	110290000	32336000	73863000	39061000	159820000	26.232	0.0207674
Far upstream element-binding protein 1	Q91WJ8	Fubp1	68.539	10000	590600	10000	10000	6504700	1510000	4746000	2451900	5072900	26.1495	0.0071396
Beta-arrestin-1	Q8BWG8	Arrb1	46.972	166230	1281800	530040	340710	24277000	2780300	23271000	7106600	17370000	25.8084	0.0217405
Polyadenylate-binding protein 1	P29341	Pabpc1	70.67	10000	1056300	10000	10000	9300600	2270900	8556900	3349600	11467000	25.7351	0.0129939
40S ribosomal protein SA	P14206	Rpsa	32.838	216170	2192200	627710	210860	30435000	3800900	21182000	6367100	42085000	25.5921	0.0451271
Tenascin-R	Q8BYI9	Tnr	149.59	54454	3398600	354890	1182300	29972000	9467100	34476000	23614000	53035000	24.1374	0.00915817
Macrophage migration inhibitory factor	P34884	Mif	12.504	10000	580700	78334	10000	4985000	1183600	4072300	3107700	7048100	24.0303	0.00973018
Alpha-1-antitrypsin 1-2	P22599	Serpina1b	45.974	251220	1104900	500040	771440	23923000	16204000	14392000	21943000	1723500	23.8044	0.0116462
Pyruvate kinase PKM	P52480	Pkm	57.844	11659000	49006000	17608000	20064000	866540000	159570000	595240000	437160000	862510000	23.7633	0.00787715
Dihydropyrimidinase-related protein 5	Q9EQF6	Dpysl5	61.516	116820	800350	428850	10000	15414000	2617800	6392700	6351200	9296800	23.6412	0.0157458
Glutaredoxin-3	Q9CQM9	Glrx3	37.778	10000	2276800	414210	466920	20353000	7156800	26448000	10507000	28882000	23.5729	0.00800372
Alpha-enolase	P17182	Eno1	47.14	15488000	16476000	5992900	5311900	328810000	72069000	224720000	206580000	438550000	23.4946	0.0102393
Actin, cytoplasmic 1;Actin, cytoplasmic 1, N-terminally processed	P60710	Actb	41.736	165490	1456600	268720	648510	19365000	4685500	19179000	6914500	23604000	23.2339	0.0129585
Reticulon-3	Q9ES97	Rtn3	103.88	10000	2106400	502780	435460	20909000	3516800	22458000	11960000	29740000	23.1998	0.0134132
Heterogeneous nuclear ribonucleoprotein D-like	Q9Z130	Hnrnpdl	33.558	10000	1126200	219030	177940	13393000	3114000	8248500	4965900	14579000	23.1157	0.0131001
Ankyrin-2	Q8C8R3	Ank2	426.26	410500	4709900	1020800	1175500	57014000	12895000	53304000	41778000	45775000	23.0449	0.00266014
Phosphoglycerate kinase 1	P09411	Pgk1	44.55	3179100	7976900	2454700	835330	131320000	23819000	90134000	39010000	130000000	22.9424	0.0169366
Protein deglycase DJ-1	Q99LX0	Park7	20.021	133010	1872500	413330	1266200	38731000	6255200	19137000	11356000	30077000	22.9156	0.0204218
Proteasome subunit beta type-1	O09061	Psmb1	26.372	10000	908810	10000	518010	17639000	2077600	8787400	9306700	3417500	22.7966	0.0394866
Profilin-1	P62962	Pfn1	14.957	179610	757790	85766	331570	9281300	1750500	4631800	6110100	16036000	22.3274	0.0351103
Redox-regulatory protein FAM213A	Q9CYH2	Fam213a	24.394	10000	165150	10000	10000	1709900	385280	1257400	402500	1595700	21.935	0.0165443
Creatine kinase B-type	Q04447	Ckb	42.713	29610000	144550000	29899000	67619000	2465500000	301780000	1304500000	727490000	2636900000	21.897	0.0307079
Nucleolar protein 3	Q9D1X0	Nol3	24.567	333970	10000	10000	10000	1790700	10000	3908600	2844100	1375900	21.8244	0.0400713
Serine-threonine kinase receptor-associated protein	Q9Z1Z2	Strap	38.442	10000	781460	835980	160390	14768000	3874700	6834600	9390800	13423000	21.6088	0.00516155
Triosephosphate isomerase	P17751	Tpi1	32.191	23545000	44628000	19132000	13060000	605880000	120240000	556980000	351280000	1032600000	21.2582	0.0211747
Actin, cytoplasmic 2;Actin, cytoplasmic 2, N-terminally processed	P63260	Actg1	41.792	27840000	129530000	44109000	30525000	1458600000	231740000	1728400000	503350000	2216300000	21.1665	0.0283185
Astrocytic phosphoprotein PEA-15	Q62048	Pea15	15.054	70487	595450	121800	114050	5219200	2070300	5725600	4154900	6502400	21.0004	0.00133548
Ubiquitin fusion degradation protein 1 homolog	P70362	Ufd1l	34.481	10000	168120	10000	10000	1018200	1039900	10000	1443500	1612000	20.6889	0.0180517
Transitional endoplasmic reticulum ATPase	Q01853	Vcp	89.321	1791600	42602000	3874000	20753000	468870000	96866000	354640000	232120000	623270000	20.5824	0.013981
Enoyl-CoA hydratase, mitochondrial	Q8BH95	Echs1	31.474	1223300	2647900	581360	492430	35801000	7012800	35519000	11404000	37390000	20.5666	0.0151579
Oxidation resistance protein 1	Q4KMM3	Oxr1	95.911	10000	2717900	643610	1063000	22740000	11014000	21777000	12621000	45540000	20.5104	0.0176906
Contactin-1	P12960	Cntn1	113.39	70381	4876400	82126	1947900	64521000	10904000	24904000	13474000	63551000	20.3364	0.0414112
Heterogeneous nuclear ribonucleoprotein A1;Heterogeneous nuclear ribonucleoprotein A1, N-terminally processed	P49312	Hnrnpa1	34.196	1207900	5754200	890600	187050	60407000	3251000	56353000	12266000	70505000	20.1779	0.0420842
Brevican core protein	Q61361	Bcan	95.814	10000	2371000	564280	148750	21153000	6249800	7851400	9546800	32989000	20.1136	0.0378302
Vesicle-associated membrane protein-associated protein B	Q9QY76	Vapb	26.946	10000	208760	10000	10000	1087000	742720	2021900	1239300	830690	19.8412	0.00356359
Acyl-coenzyme A thioesterase THEM4	Q3UUI3	Them4	26.031	10000	845880	10000	152820	6631200	1298600	6231800	2600900	8450200	19.7999	0.0162224
Actin-related protein 2/3 complex subunit 4	P59999	Arpc4	19.667	10000	2800000	292150	326950	24142000	5313100	9476400	21752000	23880000	19.7284	0.00941281
Propionyl-CoA carboxylase beta chain, mitochondrial	Q99MN9	Pccb	58.408	179950	10000	10000	10000	1429300	710180	1370000	433390	1171400	19.4876	0.00336179
Heat shock 70 kDa protein 4	Q61316	Hspa4	94.132	10000	8213000	172050	2956000	85174000	25966000	47427000	32978000	83202000	19.3636	0.00795669
Disks large homolog 4	Q62108	Dlg4	80.471	10000	1232200	10000	10000	6919700	388510	8199300	4360500	10634000	19.3326	0.0233755
Transcription elongation factor A protein 1	P10711	Tcea1	33.88	333450	799770	281450	10000	10046000	2178800	13439000	4035200	4453700	19.1779	0.0306331
Endonuclease domain-containing 1 protein	Q8C522	Endod1	55.262	10000	210530	10000	156440	3592800	841690	1545800	902960	2340500	19.0687	0.0202177
Phosphoglycerate mutase 1	Q9DBJ1	Pgam1	28.832	916310	13830000	5233700	687010	182030000	21230000	89906000	88810000	103170000	18.7795	0.0161801
Serine/threonine-protein phosphatase 6 catalytic subunit;Serine/threonine-protein phosphatase 6 catalytic subunit, N-terminally processed	Q9CQR6	Ppp6c	35.159	10000	930480	194960	10000	7177500	2132100	6221400	5498800	5844700	18.7697	0.00135079
Microtubule-associated protein RP/EB family member 1	Q61166	Mapre1	30.016	10000	10000	222950	296770	2586900	1462200	2358500	2044500	4188500	18.7365	0.00250657
Actin-related protein 2	P61161	Actr2	44.76	149610	1654400	10000	250410	7332900	3854400	11981000	5631700	16793000	17.6681	0.0149136
Serine/threonine-protein phosphatase 2B catalytic subunit alpha isoform	P63328	Ppp3ca	58.643	10000	3192600	575200	170570	21294000	10326000	12212000	13649000	29103000	17.5432	0.00471809
Insulin-degrading enzyme	Q9JHR7	Ide	117.77	10000	3473700	10000	622930	24617000	9987000	21604000	10707000	22989000	17.4714	0.00235883
Cofilin-2	P45591	Cfl2	18.709	898450	735680	339370	353360	14767000	1188300	10260000	4047300	20547000	17.4689	0.0472475
Myelin-oligodendrocyte glycoprotein	Q61885	Mog	28.271	10000	573220	120340	10000	5002200	1117800	2307100	1344100	5782000	17.4373	0.0316914
Toll-interacting protein	Q9QZ06	Tollip	30.345	10000	2123600	411720	516950	21305000	4629900	14846000	10535000	14465000	17.1849	0.00553902
Lactoylglutathione lyase	Q9CPU0	Glo1	20.809	334130	2754000	510150	947700	38466000	5387200	27905000	9805200	15884000	17.1488	0.0324467
Heterogeneous nuclear ribonucleoprotein D0	Q60668	Hnrnpd	38.354	1053800	10738000	2148400	4309000	164290000	28831000	79631000	39714000	70926000	16.807	0.0324451
Heterogeneous nuclear ribonucleoprotein H;Heterogeneous nuclear ribonucleoprotein H, N-terminally processed	O35737	Hnrnph1	49.199	722210	2266800	604860	952030	19803000	4824700	24017000	9317700	36919000	16.6975	0.0275348
Disks large homolog 2	Q91XM9	Dlg2	94.879	119540	3151300	182290	145800	24340000	3955600	17734000	6771500	21316000	16.4754	0.0194158
Serotransferrin	Q921I1	Tf	76.723	311640	7448700	357040	1898700	50217000	16005000	37987000	66286000	34939000	16.4083	0.00502522
Isoleucine--tRNA ligase, mitochondrial	Q8BIJ6	Iars2	112.8	976770	269340	10000	10000	7057400	158170	7384500	1816600	9068700	16.1031	0.0459929
Ubiquitin-conjugating enzyme E2 variant 2	Q9D2M8	Ube2v2	16.367	129360	321150	10000	10000	3287500	1067100	1331800	1964200	1711200	15.9177	0.00540776
Peroxiredoxin-6	O08709	Prdx6	24.87	405120	10915000	2889900	5530300	108650000	29741000	84193000	54142000	114860000	15.8695	0.00534125
RNA-binding protein FUS	P56959	Fus	52.673	67505	525180	113270	139170	4449300	683730	3577600	3079500	4875900	15.7762	0.00736908
Tubulin beta-2A chain;Tubulin beta-2B chain	Q7TMM9;Q9CWF2	Tubb2a;Tubb2b	49.906	10000	13121000	2458000	117050	115750000	26954000	39500000	31569000	94601000	15.7073	0.0274292
14-3-3 protein epsilon	P62259	Ywhae	29.174	16131000	67058000	38359000	31597000	658060000	211630000	847540000	422510000	848640000	15.6107	0.00544998
Creatine kinase U-type, mitochondrial	P30275	Ckmt1	47.003	4163900	19223000	9030400	7517000	239120000	75246000	164840000	118440000	177290000	15.5242	0.0025001
Cofilin-1	P18760	Cfl1	18.559	9445200	22744000	7655800	4620700	173580000	44887000	182010000	96811000	355470000	15.3423	0.0323241
Dihydropyrimidinase-related protein 2	O08553	Dpysl2	62.277	48229000	392180000	99175000	147170000	2961200000	918790000	2829800000	2018600000	4328800000	15.2103	0.00669757
Glutathione peroxidase 1	P11352	Gpx1	22.329	1786400	16531000	2942000	6678800	117210000	42949000	114800000	60505000	192640000	15.1221	0.0131022
Calnexin	P35564	Canx	67.277	10000	322670	10000	10000	2890100	532730	1077100	983720	1154100	15.0571	0.0321085
Dihydropyrimidinase-related protein 1	P97427	Crmp1	62.167	4581900	54597000	16258000	15626000	404800000	98143000	390710000	202190000	608970000	14.977	0.015997
Adapter molecule crk	Q64010	Crk	33.814	412640	1300600	531960	390150	14359000	990900	12245000	4294000	16966000	14.8306	0.0338628
Dynein light chain 2, cytoplasmic	Q9D0M5	Dynll2	10.35	10000	839260	628970	10000	11164000	1635200	8215000	2029100	4313700	14.7058	0.0452833
WW domain-binding protein 2	P97765	Wbp2	28.032	124900	228740	211880	10000	1585300	294700	2586900	1542900	4534000	14.6564	0.0442684
Fructose-bisphosphate aldolase C	P05063	Aldoc	39.394	92083000	269440000	56085000	103850000	3082300000	306400000	2540100000	981130000	2470300000	14.3908	0.0221829
Fibrinogen gamma chain	Q8VCM7	Fgg	49.391	406490	819980	98376	10000	6569200	1645200	6359500	3974100	5432400	14.3719	0.00370643
Ubiquitin-60S ribosomal protein L40;Ubiquitin;60S ribosomal protein L40;Ubiquitin-40S ribosomal protein S27a;Ubiquitin;40S ribosomal protein S27a;Polyubiquitin-B;Ubiquitin;Polyubiquitin-C;Ubiquitin;Ubiquitin-related 1;Ubiquitin-related 2	P62984;P62983;P0CG49;P0CG50	Uba52;Rps27a;Ubb;Ubc	14.728	10000	3441300	781230	1812500	44362000	12177000	16259000	17330000	17783000	14.281	0.0186544
Synaptogyrin-1	O55100	Syngr1	25.652	10000	945370	380510	10000	7631300	2490600	2553400	1739900	9572400	14.2584	0.0434155
Peptidyl-prolyl cis-trans isomerase A;Peptidyl-prolyl cis-trans isomerase A, N-terminally processed	P17742	Ppia	17.971	3529100	10004000	3735900	2097900	102960000	21730000	69974000	35790000	113710000	14.2166	0.0167538
ADP-ribosylation factor-binding protein GGA3	Q8BMI3	Gga3	77.972	10000	136150	10000	10000	1072900	96539	379380	462110	928270	14.152	0.0331971
Polymerase delta-interacting protein 2	Q91VA6	Poldip2	41.87	10000	298770	10000	10000	1027000	288120	2234300	1152900	1049200	13.9952	0.0206877
Heat shock cognate 71 kDa protein	P63017	Hspa8	70.87	12708000	71349000	17155000	11075000	518300000	140510000	507320000	196250000	601550000	13.9922	0.0111847
Delta-aminolevulinic acid dehydratase	P10518	Alad	36.023	10000	759470	117480	114430	4181100	1225300	5941300	2846500	3253600	13.939	0.00848277
3(2),5-bisphosphate nucleotidase 1	Q9Z0S1	Bpnt1	33.196	10000	718480	10000	10000	5003200	1230200	3937300	1674200	1160100	13.9002	0.0321586
Latexin	P70202	Lxn	25.492	10000	863880	10000	10000	4347700	878190	4228600	661670	5348900	13.8408	0.0367348
Actin-related protein 2/3 complex subunit 3	Q9JM76	Arpc3	20.524	10000	830790	84928	199500	5996600	2596800	3852100	2931400	4030700	13.7983	0.00125984
Density-regulated protein	Q9CQJ6	Denr	22.166	10000	262170	10000	10000	1394500	959760	861140	307680	1404900	13.4935	0.00615847
Microtubule-associated protein 2	P20357	Map2	199.13	1922900	38201000	10873000	17672000	333870000	116860000	198550000	199940000	304670000	13.4429	0.00214071
14-3-3 protein zeta/delta	P63101	Ywhaz	27.771	17232000	49984000	33797000	20918000	474400000	140840000	390960000	265690000	765880000	13.37	0.0164977
F-box only protein 2	Q80UW2	Fbxo2	33.676	10000	172480	10000	10000	876930	192120	1342700	168670	775930	13.261	0.0447265
ATP synthase subunit delta, mitochondrial	Q9D3D9	Atp5d	17.6	10000	286180	148290	223190	2293000	1023900	3685300	1456500	2481700	13.1089	0.00623632
Septin-7	O55131	2020-09-07	50.549	1704000	36769000	7343700	9178700	313160000	65068000	196510000	57438000	268610000	13.1034	0.0264074
Adaptin ear-binding coat-associated protein 1	Q9CR95	Necap1	29.639	10000	2759100	801840	949820	29254000	4027300	18411000	4356200	17970000	13.0984	0.0403238
Dihydrolipoyl dehydrogenase, mitochondrial	O08749	Dld	54.272	1189800	9342300	2499400	2964300	82572000	22489000	48411000	53455000	50416000	12.8705	0.00339819
SH3-containing GRB2-like protein 3-interacting protein 1	Q8VD37	Sgip1	86.062	10000	11612000	1466400	5551800	81435000	31665000	38491000	40250000	108000000	12.8686	0.0140219
S-adenosylmethionine synthase isoform type-2	Q3THS6	Mat2a	43.688	10000	230220	10000	149790	1573000	1057200	1307700	952230	1544300	12.8685	9.68312e-05
Serum albumin	P07724	Alb	68.692	50587000	289710000	42611000	94278000	2382600000	646790000	1367400000	1420900000	1838700000	12.8359	0.00358684
Dihydropyrimidinase-related protein 4	O35098	Dpysl4	61.961	186200	12547000	1773500	2511900	83841000	21580000	70592000	45437000	47959000	12.6642	0.00533803
Serine/threonine-protein phosphatase PP1-beta catalytic subunit	P62141	Ppp1cb	37.186	1893300	9833800	2907700	3967900	99144000	28528000	51183000	48042000	66242000	12.6063	0.00508963
Microtubule-associated protein 1B;MAP1B heavy chain;MAP1 light chain LC1	P14873	Map1b	270.25	2005300	18320000	3630400	6348900	139340000	43591000	81842000	89912000	118740000	12.4978	0.0024316
Sorting nexin-12	O70493	Snx12	19.116	258510	423270	113480	141910	2853900	1168500	3648800	1436200	5472500	12.4459	0.0197717
Small nuclear ribonucleoprotein-associated protein B;Small nuclear ribonucleoprotein-associated protein N	P27048;P63163	Snrpb;Snrpn	23.656	10000	529990	851240	885250	11183000	4537200	9171600	3086600	7029900	12.3026	0.00653464
Serine/threonine-protein phosphatase PP1-alpha catalytic subunit	P62137	Ppp1ca	37.54	1016600	13830000	5455800	2187500	81851000	21995000	47840000	49825000	139890000	12.1442	0.0301819
Phosphatidylethanolamine-binding protein 1;Hippocampal cholinergic neurostimulating peptide	P70296	Pebp1	20.83	13820000	67794000	17759000	29850000	565500000	132810000	361230000	222700000	671830000	12.0974	0.0171347
Neuronal-specific septin-3	Q9Z1S5	2020-09-03	40.037	10000	2617900	798890	631980	16754000	9837300	11848000	3695500	19212000	12.0917	0.00869199
Gelsolin	P13020	Gsn	85.941	789070	5582800	467590	1938400	59000000	9005800	15509000	16997000	31324000	12.0153	0.0493321
Synapsin-2	Q64332	Syn2	63.372	10000	6835700	1490100	10000	37967000	12416000	20014000	10935000	41859000	11.8087	0.0192371
Serine/threonine-protein phosphatase 2A 55 kDa regulatory subunit B alpha isoform	Q6P1F6	Ppp2r2a	51.691	1193600	4707700	1762700	1578700	38701000	17235000	25007000	25904000	28655000	11.7283	0.000441359
Tropomyosin alpha-3 chain	P21107	Tpm3	32.994	425860	4891700	206940	1442400	13271000	17124000	24876000	22418000	22673000	11.5244	0.000197789
Disks large homolog 3	P70175	Dlg3	93.481	10000	3118400	164580	606740	14025000	8314700	11979000	7515100	14275000	11.5103	0.000574759
A-kinase anchor protein 12	Q9WTQ5	Akap12	180.69	253660	4129900	259490	1019400	29751000	6069000	7903500	12630000	24500000	11.4231	0.028393
Protein phosphatase 1 regulatory subunit 7	Q3UM45	Ppp1r7	41.291	4983000	59413000	17777000	27949000	461490000	177470000	292100000	258550000	372240000	11.3463	0.00143446
Drebrin	Q9QXS6	Dbn1	77.286	383940	3458200	1783200	922320	21666000	9772700	17089000	22305000	22030000	11.3461	0.000498619
Electron transfer flavoprotein subunit beta	Q9DCW4	Etfb	27.623	498230	526900	369730	535900	7949000	1183700	7268300	4045300	6592000	11.2032	0.0101761
Stathmin	P54227	Stmn1	17.274	10000	258610	181770	160180	3782800	828090	1467000	837260	1627900	11.1937	0.0398571
Caskin-1	Q6P9K8	Caskin1	150.49	10000	1037700	128670	221660	3611100	2424700	3004700	1500800	8815700	11.0767	0.0478011
Malate dehydrogenase, cytoplasmic	P14152	Mdh1	36.511	1799100	11108000	2177600	1782200	89280000	20553000	34968000	21389000	67166000	11.0681	0.0292677
Glutamine synthetase	P15105	Glul	42.119	5495900	28140000	6203300	6932800	165330000	52220000	159130000	133950000	133080000	11.0102	0.00156561
Serine/threonine-protein phosphatase PP1-gamma catalytic subunit	P63087	Ppp1cc	36.983	708300	2118900	852440	836400	12897000	3353700	14970000	8004600	22920000	11.0088	0.0198064
Succinate-semialdehyde dehydrogenase, mitochondrial	Q8BWF0	Aldh5a1	55.968	8192600	34108000	11601000	13624000	255350000	64969000	196970000	132410000	274300000	10.9469	0.00686648
Profilin-2	Q9JJV2	Pfn2	15.032	187840	540670	281600	257350	2787300	1954900	3925100	3670500	4749000	10.7849	0.000783287
Beta-adducin	Q9QYB8	Add2	80.641	10000	1007200	203170	492900	7987400	3178100	1742500	3925200	6072300	10.6956	0.0133801
Peroxiredoxin-5, mitochondrial	P99029	Prdx5	21.897	5218000	35357000	8353200	17318000	240230000	55603000	135980000	91198000	360540000	10.6699	0.0388694
Myristoylated alanine-rich C-kinase substrate	P26645	Marcks	29.661	618290	2284000	935120	950620	13188000	4061300	11661000	15923000	17521000	10.4184	0.00393074
Transgelin-3	Q9R1Q8	Tagln3	22.47	3055600	5859000	1071200	2357700	47369000	8158900	31309000	17007000	55841000	10.3494	0.0252086
GMP reductase 2	Q99L27	Gmpr2	38.018	185770	933890	427330	353430	5172100	1887600	8359100	5754400	3237500	10.2759	0.0102377
Septin-11	Q8C1B7	2020-09-11	49.694	2126700	16018000	4140900	6661400	105340000	44354000	62671000	51941000	100070000	10.0702	0.00269203
Clathrin light chain B	Q6IRU5	Cltb	25.171	666200	1006000	970690	333180	7028400	1490300	10659000	9426300	8570500	9.99291	0.00786917
Na(+)/H(+) exchange regulatory cofactor NHE-RF1	P70441	Slc9a3r1	38.6	947730	2301000	1785500	1327400	15833000	7891200	16936000	15865000	22218000	9.90227	0.000984455
Protein disulfide-isomerase	P09103	P4hb	57.058	2787600	16428000	4054400	6074700	109690000	26352000	94511000	61599000	68375000	9.82875	0.0057535
Dihydropyrimidinase-related protein 3	Q62188	Dpysl3	61.936	2918500	20482000	5340700	9650600	121570000	38954000	119520000	86959000	103220000	9.7984	0.00190186
Microtubule-associated protein 1A;MAP1A heavy chain;MAP1 light chain LC2	Q9QYR6	Map1a	300.14	6240000	32946000	10193000	26199000	281870000	81258000	138220000	141530000	269360000	9.65612	0.00853719
CAP-Gly domain-containing linker protein 2	Q9Z0H8	Clip2	115.91	554670	1804200	967880	954120	16400000	3406300	9355500	6051300	15656000	9.50631	0.0170321
Succinate dehydrogenase [ubiquinone] iron-sulfur subunit, mitochondrial	Q9CQA3	Sdhb	31.814	1807700	9224300	1796000	2014600	46417000	13816000	21167000	19079000	72978000	9.34914	0.0447134
Nucleoside diphosphate kinase A	P15532	Nme1	17.208	670090	3609600	2431600	1731200	23554000	8673900	16687000	15106000	33649000	9.25508	0.00881163
Peptidyl-prolyl cis-trans isomerase D	Q9CR16	Ppid	40.742	10000	2183800	682140	1196300	16125000	4137800	12554000	5006400	9060800	9.21046	0.0146463
Glutathione reductase, mitochondrial	P47791	Gsr	53.662	3422300	19413000	3721300	5185500	99479000	17698000	75119000	36039000	134830000	9.15289	0.0319742
78 kDa glucose-regulated protein	P20029	Hspa5	72.421	591530	15927000	2126000	6580600	90883000	31851000	57066000	36270000	71079000	9.10676	0.00523846
Stress-70 protein, mitochondrial	P38647	Hspa9	73.46	1714900	1498200	789350	438580	18884000	3183700	13184000	4414500	10048000	8.95544	0.0311111
Heat shock protein HSP 90-alpha	P07901	Hsp90aa1	84.787	2628800	22645000	2889800	1072200	134680000	26950000	45255000	27479000	90775000	8.89701	0.0482453
AP2-associated protein kinase 1	Q3UHJ0	Aak1	103.35	162300	5732200	228400	1681100	13151000	12276000	12098000	14559000	34214000	8.84654	0.0177507
Transgelin-2	Q9WVA4	Tagln2	22.395	10000	149980	115170	10000	1288000	410410	202130	590420	659700	8.83931	0.0320786
ATP synthase subunit beta, mitochondrial	P56480	Atp5b	56.3	43543000	54042000	17490000	7865900	451600000	128120000	222220000	151340000	403900000	8.83143	0.0153654
Eukaryotic translation initiation factor 5	P59325	Eif5	48.968	10000	929900	926770	736990	8212200	3254200	3056100	4460300	9352300	8.70624	0.0121302
Synaptic vesicle glycoprotein 2A	Q9JIS5	Sv2a	82.646	10000	434220	10000	10000	1784800	749900	602300	314430	1594900	8.69645	0.0339428
Leukotriene A-4 hydrolase	P24527	Lta4h	69.05	143710	506390	10000	10000	2528600	443180	1811400	743060	1680600	8.6039	0.0233652
Fatty acid-binding protein, brain	P51880	Fabp7	14.893	123350	574680	103570	10000	1365300	478960	2496400	1838300	2498100	8.55304	0.0107667
Vesicle-associated membrane protein-associated protein A	Q9WV55	Vapa	27.855	10000	292510	10000	10000	10000	592130	1157100	607360	1068900	8.52188	0.039763
Reticulon-1	Q8K0T0	Rtn1	83.571	253020	3630700	1816000	1438600	12495000	6903500	5813100	24774000	25252000	8.43197	0.0286446
Neutral alpha-glucosidase AB	Q8BHN3	Ganab	106.91	10000	4526500	10000	367330	22106000	3056700	8090300	7685900	10808000	8.4247	0.0451408
Proteasome subunit alpha type-3	O70435	Psma3	28.405	330180	3246500	10000	695880	13128000	4425900	7851700	7532400	11777000	8.35295	0.0042362
14-3-3 protein beta/alpha;14-3-3 protein beta/alpha, N-terminally processed	Q9CQV8	Ywhab	28.086	1322200	3412200	2356200	1017600	19605000	5020700	15165000	12485000	32273000	8.34204	0.0231162
Intracellular hyaluronan-binding protein 4	Q9JKS5	Habp4	45.924	10000	10000	197720	10000	681020	10000	445820	489710	722290	8.25168	0.0279586
Radixin	P26043	Rdx	68.542	10000	528870	10000	149150	1795000	739180	2657700	1575600	393930	8.20768	0.0309399
Methionine adenosyltransferase 2 subunit beta	Q99LB6	Mat2b	37.392	10000	651630	10000	126750	1436900	982540	2141400	1032700	2530900	8.14093	0.00655929
NADH dehydrogenase [ubiquinone] flavoprotein 2, mitochondrial	Q9D6J6	Ndufv2	27.285	134550	1107100	266480	262490	5697900	1270500	2790300	3889700	4041700	7.99273	0.00845562
Wiskott-Aldrich syndrome protein family member 1	Q8R5H6	Wasf1	61.508	10000	762160	545960	319400	4015900	2153400	1668600	2036300	6426900	7.9638	0.0266578
Synaptotagmin-1	P46096	Syt1	47.417	10000	3553800	997370	10000	15092000	5979800	6758000	6846400	10457000	7.89876	0.00658177
Hemopexin	Q91X72	Hpx	51.317	283580	682890	69459	139180	4360400	778810	2307400	1567200	2548300	7.87134	0.0220199
Receptor-type tyrosine-protein phosphatase zeta	B9EKR1	Ptprz1	254.4	10000	1735500	10000	10000	3654900	1377900	2600900	3778500	5859800	7.82645	0.0136691
Thioredoxin-dependent peroxide reductase, mitochondrial	P20108	Prdx3	28.127	5169500	11125000	3299200	4491000	70238000	22142000	47569000	37432000	57798000	7.81173	0.00348516
14-3-3 protein gamma;14-3-3 protein gamma, N-terminally processed	P61982	Ywhag	28.302	6010700	16246000	12865000	8725400	87061000	38728000	85479000	58534000	156160000	7.77177	0.0135004
Aconitate hydratase, mitochondrial	Q99KI0	Aco2	85.462	12067000	192380000	26538000	103780000	1044300000	292160000	683260000	346940000	885350000	7.77145	0.0127157
Dynein light chain 1, cytoplasmic	P63168	Dynll1	10.366	10000	857540	10000	283020	3642400	2528900	1134200	908340	3023800	7.74636	0.0169447
Fumarylacetoacetate hydrolase domain-containing protein 2A	Q3TC72	Fahd2	34.69	529670	722810	300600	10000	6061700	746280	2743900	2069800	3492600	7.73564	0.0352779
Protein piccolo	Q9QYX7	Pclo	550.83	249050	17965000	1439500	4716200	68150000	29451000	32098000	37363000	67539000	7.70138	0.00577714
Peptidyl-prolyl cis-trans isomerase FKBP4;Peptidyl-prolyl cis-trans isomerase FKBP4, N-terminally processed	P30416	Fkbp4	51.572	464090	4547700	610690	526410	12081000	5489600	19244000	8289100	13987000	7.68798	0.00835544
Ferritin heavy chain;Ferritin heavy chain, N-terminally processed	P09528	Fth1	21.066	150930	422170	130300	282150	1632700	1842400	2729200	2288500	879920	7.60811	0.00268481
Hydroxyacylglutathione hydrolase, mitochondrial	Q99KB8	Hagh	34.084	162120	1118300	250010	264220	5231200	1735200	3042600	1858900	5182700	7.60064	0.0128402
Aspartate aminotransferase, cytoplasmic	P05201	Got1	46.247	10470000	45532000	17009000	18230000	264960000	71492000	181570000	129500000	215790000	7.56951	0.00610314
Methylcrotonoyl-CoA carboxylase beta chain, mitochondrial	Q3ULD5	Mccc2	61.378	1461400	10428000	1235100	2766900	45650000	14583000	29275000	29571000	30017000	7.50575	0.0032092
Band 4.1-like protein 3;Band 4.1-like protein 3, N-terminally processed	Q9WV92	Epb41l3	103.34	368490	8642000	1909400	3933900	49374000	9678700	17263000	13487000	47959000	7.41961	0.0485495
Superoxide dismutase [Mn], mitochondrial	P09671	Sod2	24.603	782560	4144500	1481900	2998800	25772000	6930400	15207000	11041000	28261000	7.41612	0.015438
Fatty acid-binding protein, epidermal	Q05816	Fabp5	15.137	509800	452940	297160	828480	3621800	998040	5471200	3432100	5765300	7.38886	0.0111511
14-3-3 protein sigma	O70456	Sfn	27.706	10000	3085400	1486400	1482200	15959000	7900900	9365400	11500000	11169000	7.37392	0.000599267
Hemoglobin subunit alpha	P01942	Hba	15.085	8995400	10319000	1876600	2184500	63237000	12835000	33475000	53743000	49366000	7.27791	0.0088517
Proteasome subunit alpha type-4	Q9R1P0	Psma4	29.47	10000	1567300	573400	1055300	3583600	4594700	8851200	5730600	5897100	7.15089	0.0021663
Disks large homolog 1	Q811D0	Dlg1	100.12	10000	3295200	1319500	1476500	9975800	6773700	10876000	11924000	13364000	6.93811	0.000326309
Protein disulfide-isomerase A3	P27773	Pdia3	56.678	1141200	8510700	4372600	5587100	58755000	11569000	28052000	18468000	51573000	6.8701	0.0293373
Myc box-dependent-interacting protein 1	O08539	Bin1	64.469	271890	7939200	2040400	3857700	43255000	19027000	13321000	21343000	23682000	6.83968	0.0104439
NSFL1 cofactor p47	Q9CZ44	Nsfl1c	40.709	539170	6601200	1681800	2482000	27998000	9084300	22090000	16609000	19818000	6.7656	0.00326603
Aspartate aminotransferase, mitochondrial	P05202	Got2	47.411	29307000	21643000	7384700	4441600	168550000	33247000	63156000	65962000	199580000	6.76045	0.0465026
Eukaryotic translation initiation factor 4H	Q9WUK2	Eif4h	27.341	270580	1604100	575030	179410	6201300	1508000	3777300	2252100	8191400	6.67299	0.0359938
Carbonic anhydrase-related protein 10	P61215	Ca10	37.562	1099600	3070200	1598600	1198900	13219000	4512400	11763000	4543300	23932000	6.6562	0.0459115
Growth factor receptor-bound protein 2	Q60631	Grb2	25.238	150240	2214700	1058600	1331500	10400000	4749000	7609700	5010000	10670000	6.46702	0.00323039
F-actin-capping protein subunit beta	P47757	Capzb	31.345	10000	577140	260580	10000	944330	610520	1856000	1937300	1550100	6.43403	0.00792963
Cytochrome c, somatic	P62897	Cycs	11.605	632320	4503500	1773100	2833000	23983000	8323400	16199000	12487000	17261000	6.42612	0.00339075
Nucleolysin TIAR	P70318	Tial1	43.388	62302	478000	10000	10000	1285800	283290	751590	1050900	1108500	6.39666	0.0115282
LIM and SH3 domain protein 1	Q61792	Lasp1	29.994	564950	6947900	1706600	2811200	17919000	9319100	17855000	23168000	27859000	6.39168	0.00330755
Methylglutaconyl-CoA hydratase, mitochondrial	Q9JLZ3	Auh	33.395	1394700	4299000	642490	628010	16397000	8461300	15331000	4789700	10659000	6.39132	0.00801834
LIM zinc-binding domain-containing Nebulette	Q9DC07	Nebl	31.113	152090	725430	87079	151790	1606100	1184300	2104900	2307000	1715800	6.39068	0.000652621
Protein disulfide-isomerase A4	P08003	Pdia4	71.982	60813	1256900	288150	396710	4073900	2048600	1601900	2610700	5523100	6.33513	0.0162168
Proteasome subunit alpha type-7	Q9Z2U0	Psma7	27.855	239560	3359300	736550	967300	9355800	4932100	3019100	8803300	15846000	6.32979	0.0288363
Protein PRRC2A	Q7TSC1	Prrc2a	229.2	10000	543950	152790	10000	1578600	1056800	934130	917150	1160200	6.30285	0.00101177
Succinate dehydrogenase [ubiquinone] flavoprotein subunit, mitochondrial	Q8K2B3	Sdha	72.585	14769000	40220000	11638000	19278000	175010000	48265000	119400000	73141000	256240000	6.2586	0.0332491
Proteasome subunit alpha type-6	Q9QUM9	Psma6	27.372	1287500	5756200	1341900	946300	20768000	9323600	14795000	10223000	17838000	6.25361	0.00253632
ELAV-like protein 1	P70372	Elavl1	36.169	10000	122990	137520	10000	712780	316860	473240	10000	669260	6.22335	0.042953
Microtubule-associated protein 4	P27546	Map4	117.43	985850	3677200	1353600	1631500	21830000	6341400	13059000	5309200	10377000	5.9535	0.0270196
Fumarate hydratase, mitochondrial	P97807	Fh	54.356	5106000	2305700	2760900	2118200	23453000	4516600	6612200	24408000	32062000	5.9265	0.0430012
Synaptopodin	Q8CC35	Synpo	99.55	10000	3178500	3164200	1666000	12027000	12311000	4971000	15057000	14554000	5.87826	0.00264566
Fructose-bisphosphate aldolase A	P05064	Aldoa	39.355	71272000	226040000	97008000	92674000	1117800000	296930000	819480000	578590000	765520000	5.87822	0.00689088
Small nuclear ribonucleoprotein Sm D3	P62320	Snrpd3	13.916	77177	998200	478510	521210	5453400	1901600	3395200	1168100	3285100	5.86128	0.0208914
Membrane-associated guanylate kinase, WW and PDZ domain-containing protein 2	Q9WVQ1	Magi2	140.92	10000	564350	10000	10000	424170	616740	1473200	378330	1383000	5.75478	0.0482766
Dihydrolipoyllysine-residue succinyltransferase component of 2-oxoglutarate dehydrogenase complex, mitochondrial	Q9D2G2	Dlst	48.994	31154000	151010000	44553000	85291000	788930000	137230000	492310000	365650000	389900000	5.57427	0.0224397
High mobility group protein B1	P63158	Hmgb1	24.893	131780	4209600	346380	1167800	10526000	4835200	10195000	1239600	13802000	5.54656	0.0416098
Proteasome subunit alpha type-1	Q9R1P4	Psma1	29.546	589680	1896500	600530	704860	8819800	4644600	3292300	3656800	5867700	5.54519	0.00763625
Peroxiredoxin-2	Q61171	Prdx2	21.778	42489000	121400000	57906000	75388000	490130000	174140000	397680000	450940000	534960000	5.5127	0.00251347
Protein PRRC2C	Q3TLH4	Prrc2c	310.89	260760	3188200	363700	382240	8900600	2916000	4290200	8093900	4099300	5.39703	0.0172778
Coactosin-like protein	Q9CQI6	Cotl1	15.944	743720	1453800	639170	1294000	9579200	3631700	3644500	2683900	8124200	5.35765	0.0248017
Chromobox protein homolog 3	P23198	Cbx3	20.855	494010	1042000	1123500	514040	4254900	1957000	3741200	5256600	5848300	5.30838	0.00318159
Peroxiredoxin-4	O08807	Prdx4	31.052	7124900	79105000	19391000	31285000	259410000	128630000	162210000	154580000	189100000	5.22362	0.00155087
Probable aminopeptidase NPEPL1	Q6NSR8	Npepl1	55.939	3727000	10000	10000	10000	6875200	4300400	3973800	5297300	3694700	5.14057	0.00752533
D-tyrosyl-tRNA(Tyr) deacylase 1	Q9DD18	Dtd1	23.384	214100	387940	219670	178040	1015600	1834300	2338400	545980	668900	5.12382	0.0351906
Cytochrome b-c1 complex subunit 2, mitochondrial	Q9DB77	Uqcrc2	48.234	3691100	4292300	1204500	149830	19197000	4785300	7614300	9515300	17992000	5.06366	0.0259791
Eukaryotic translation initiation factor 4B	Q8BGD9	Eif4b	68.839	68596	5463900	2105000	3170200	12578000	12465000	9508700	18557000	12913000	4.88701	0.000990251
Protein phosphatase 1 regulatory subunit 11	Q8K1L5	Ppp1r11	14.544	10000	318460	178390	148990	962680	542430	897910	713630	864280	4.85598	0.000446649
Cleavage and polyadenylation specificity factor subunit 7	Q8BTV2	Cpsf7	52.01	10000	359090	223160	10000	437340	1318500	505940	728310	623730	4.80043	0.0211195
Src substrate cortactin	Q60598	Cttn	61.249	1967000	5697700	2578200	2312800	21911000	7707300	21018000	8728400	15709000	4.7834	0.0109082
Proteasome subunit beta type-5	O55234	Psmb5	28.532	757230	1932000	867210	476550	4086800	3045000	2790100	5505500	8235300	4.69383	0.0151504
Apoptotic chromatin condensation inducer in the nucleus	Q9JIX8	Acin1	150.72	467790	3909500	424710	3685100	16362000	4298900	11139000	8242100	9034200	4.62596	0.0148684
Peroxiredoxin-1	P35700	Prdx1	22.176	72815000	193480000	57425000	89229000	661740000	297270000	483170000	434660000	499720000	4.60407	0.00127502
Glyceraldehyde-3-phosphate dehydrogenase	P16858	Gapdh	35.81	41398000	44599000	24121000	15018000	253380000	58231000	106050000	82088000	217620000	4.58617	0.0392794
Proteasome subunit beta type-6	Q60692	Psmb6	25.378	869400	829300	686720	927580	2639300	2898200	4923700	2704100	5577300	4.52583	0.00443917
Phosphoglycolate phosphatase	Q8CHP8	Pgp	34.54	445310	1049200	503080	399470	2643800	1437100	3179200	1465800	4771000	4.50448	0.0215872
G protein-regulated inducer of neurite outgrowth 1	Q3UNH4	Gprin1	95.495	564060	8420800	3157600	2914200	24369000	11177000	12683000	18898000	16735000	4.45581	0.00362744
Versican core protein	Q62059	Vcan	366.78	308170	3259700	552650	410060	6063100	2219300	2303900	5225000	7281000	4.07759	0.0324819
Histone-binding protein RBBP4;Histone-binding protein RBBP7	Q60972;Q60973	Rbbp4;Rbbp7	47.655	10000	889140	85792	131710	1709200	1091200	647740	417530	1576000	3.8986	0.0475985
26S proteasome non-ATPase regulatory subunit 9	Q9CR00	Psmd9	24.72	860510	1722000	913810	1034100	6078700	1950400	2153500	5254300	6583400	3.88843	0.0230955
Rabphilin-3A	P47708	Rph3a	75.488	1693000	21394000	5666600	8642600	53156000	21043000	36046000	23960000	43554000	3.80272	0.0118156
Transaldolase	Q93092	Taldo1	37.387	1096000	3453900	670810	1257700	7337400	3365900	8250300	4783100	6961300	3.79081	0.00580982
Phospholipase D3	O35405	Pld3	54.388	238440	3864600	3478000	2413800	6664300	11260000	5195400	11407000	11910000	3.71685	0.00580345
Microtubule-associated protein 6	Q7TSJ2	Map6	96.449	7268800	72836000	36940000	44495000	197480000	117510000	96459000	139140000	193930000	3.68711	0.00404784
Uncharacterized protein KIAA1107	Q80TK0	Kiaa1107	134.06	89096	3096800	993710	1137200	3659900	5028500	3049400	6243700	6197200	3.63808	0.00673068
Mammalian ependymin-related protein 1	Q99M71	Epdr1	25.485	1269500	6638300	2349700	3043400	19157000	9214900	9427000	10053000	12610000	3.63656	0.00736199
Transcription elongation factor A protein-like 5	Q8CCT4	Tceal5	22.038	419320	623480	185410	349380	847460	1678200	1037400	2085600	1381800	3.56516	0.00642496
Inositol monophosphatase 1	O55023	Impa1	30.436	10725000	44543000	18497000	24217000	158780000	57351000	79144000	53110000	83556000	3.5267	0.0285022
Alpha-aminoadipic semialdehyde dehydrogenase	Q9DBF1	Aldh7a1	58.861	1662400	8962200	5559600	6850600	37825000	11946000	21953000	15407000	13511000	3.4953	0.0357999
Lamina-associated polypeptide 2, isoforms beta/delta/epsilon/gamma;Lamina-associated polypeptide 2, isoforms alpha/zeta	Q61029;Q61033	Tmpo	50.372	1231500	11041000	1863500	5389400	29357000	7142000	17228000	14411000	16831000	3.48137	0.0314509
Neuromodulin	P06837	Gap43	23.632	6019000	29001000	11624000	11041000	58880000	24412000	41895000	87576000	37001000	3.46383	0.0303882
Breast carcinoma-amplified sequence 1 homolog	Q80YN3	Bcas1	67.377	3250500	8761100	3398900	5041700	29566000	12340000	7167200	12162000	19243000	3.14795	0.0460905
Protein phosphatase 1 regulatory subunit 12A	Q9DBR7	Ppp1r12a	114.99	99439	6469600	3658700	2447200	12762000	6991400	7510300	4774100	15218000	2.98263	0.0400434
CD5 antigen-like	Q9QWK4	Cd5l	38.862	2322600	3976500	937560	4636500	11140000	5492900	5987000	7980500	12267000	2.88836	0.0132686
Na(+)/H(+) exchange regulatory cofactor NHE-RF2	Q9JHL1	Slc9a3r2	37.402	10000	402570	267460	153470	1025400	352060	493770	466210	637200	2.85508	0.0379039
Paralemmin-1	Q9Z0P4	Palm	41.614	437260	2316700	1339100	896900	3807700	3640100	3033200	3391000	2852100	2.68124	0.00131604
Glutaredoxin-1	Q9QUH0	Glrx	11.871	10000	10000	10000	10000	10000	85774000	10000	520720	10000	1726.49	0.40378
Neuronal pentraxin-1	Q62443	Nptx1	47.117	10000	10000	10000	10000	9783500	202150	18455000	5024900	34732000	1363.95	0.0882941
Beta-synuclein	Q91ZZ3	Sncb	14.051	10000	10000	10000	10000	23848000	483260	5323600	2685200	35456000	1355.92	0.125266
Tubulin alpha-1C chain	P68373	Tuba1c	49.909	10000	10000	10000	10000	20424000	2556300	1585900	432810	41101000	1322	0.18281
Ubiquitin carboxyl-terminal hydrolase 5	P56399	Usp5	95.832	10000	10000	10000	10000	13177000	1406600	8027100	3455200	31190000	1145.12	0.100458
Peptidyl-prolyl cis-trans isomerase NIMA-interacting 1	Q9QUR7	Pin1	18.37	10000	10000	10000	10000	20957000	1283900	6029200	4543500	8985200	835.976	0.066077
Neuronal cell adhesion molecule	Q810U4	Nrcam	138.52	10000	10000	10000	10000	10698000	3711100	4819800	1369600	17726000	766.49	0.055789
Excitatory amino acid transporter 1	P56564	Slc1a3	59.622	10000	232770	10000	10000	75639000	1443900	6924600	168650	135790000	669.684	0.193833
Plasma membrane calcium-transporting ATPase 2	Q9R0K7	Atp2b2	132.59	10000	10000	10000	10000	15289000	2618000	1005200	10000	13735000	653.144	0.124285
Neurocalcin-delta	Q91X97	Ncald	22.245	10000	10000	10000	10000	3065500	1771800	3499800	4849500	15896000	581.652	0.0863026
Hsp90 co-chaperone Cdc37;Hsp90 co-chaperone Cdc37, N-terminally processed	Q61081	Cdc37	44.593	10000	10000	10000	10000	8740300	541650	5411100	1267100	12095000	561.103	0.0592461
Cytochrome c1, heme protein, mitochondrial	Q9D0M3	Cyc1	35.327	10000	10000	10000	10000	8475600	423850	3983900	1597200	12710000	543.811	0.0740762
Transcriptional activator protein Pur-alpha	P42669	Pura	34.883	10000	10000	10000	10000	6321000	697080	2874600	388690	16879000	543.207	0.161076
Syntaxin-1A	O35526	Stx1a	33.054	10000	10000	10000	10000	4435500	2100300	1763000	3547300	13033000	497.582	0.0723702
Clathrin coat assembly protein AP180	Q61548	Snap91	91.85	10000	10000	95599	10000	21022000	2032400	10674000	4999400	38220000	490.117	0.0779429
Tubulin beta-6 chain	Q922F4	Tubb6	50.09	10000	10000	10000	10000	20368000	10000	10000	3375700	10000	475.474	0.325453
Heterogeneous nuclear ribonucleoprotein L	Q8R081	Hnrnpl	63.963	10000	10000	10000	10000	3078600	905720	2803900	3219700	13673000	473.618	0.109329
Polypyrimidine tract-binding protein 2	Q91Z31	Ptbp2	57.488	10000	10000	10000	10000	7879900	10000	2755600	1086600	10135000	437.342	0.092275
Epsin-1	Q80VP1	Epn1	60.211	42040	10000	76252	10000	12580000	417740	6195900	7918600	46669000	426.814	0.157894
Alpha-centractin	P61164	Actr1a	42.613	10000	10000	10000	10000	8032700	10000	3110300	826440	8853600	416.661	0.0842558
Glyoxalase domain-containing protein 4	Q9CPV4	Glod4	33.316	10000	10000	10000	10000	7774600	160450	3956200	572910	6496800	379.219	0.0654865
Puromycin-sensitive aminopeptidase	Q11011	Npepps	103.32	10000	10000	10000	10000	9978800	1029000	1524300	316230	5980300	376.573	0.115326
S-methyl-5-thioadenosine phosphorylase	Q9CQ65	Mtap	31.062	10000	10000	10000	10000	2275200	667580	3363600	3083100	8700300	361.796	0.0511404
Proteasome subunit beta type-7	P70195	Psmb7	29.891	10000	10000	10000	10000	2117300	10000	2948000	976970	11708000	355.205	0.180302
26S proteasome non-ATPase regulatory subunit 4	O35226	Psmd4	40.703	10000	10000	10000	10000	4538400	10000	4537700	10000	7574700	333.416	0.0856446
Oxysterol-binding protein-related protein 1	Q91XL9	Osbpl1a	107.79	10000	10000	10000	10000	489430	10000	150610	10000	15845000	330.101	0.385672
Copine-4	Q8BLR2	Cpne4	62.407	10000	10000	10000	10000	897500	2056200	9755000	3558900	10000	325.552	0.142028
Paraspeckle component 1	Q8R326	Pspc1	58.758	10000	10000	10000	10000	3739800	10000	5724600	10000	6775000	325.188	0.0822593
WASH complex subunit FAM21	Q6PGL7	Fam21	145.31	10000	10000	10000	10000	8363300	300090	3458200	412730	3540000	321.486	0.0953178
Protein FAM49B	Q921M7	Fam49b	36.776	10000	10000	10000	10000	3625000	191980	1197400	323550	9986000	306.479	0.185872
Heterogeneous nuclear ribonucleoproteins C1/C2	Q9Z204	Hnrnpc	34.384	10000	10000	10000	10000	5568400	590400	4728800	10000	4102700	300.006	0.0523686
Visinin-like protein 1	P62761	Vsnl1	22.142	10000	10000	10000	10000	691550	10000	3906500	607550	9307600	290.464	0.185783
UV excision repair protein RAD23 homolog B	P54728	Rad23b	43.512	10000	10000	10000	10000	2102300	891590	1225100	808650	9434000	289.233	0.167626
Sulfite oxidase, mitochondrial	Q8R086	Suox	60.755	10000	10000	10000	10000	1923400	10000	3870000	1699900	6154200	273.15	0.0565145
Guanine nucleotide-binding protein subunit beta-5	P62881	Gnb5	43.565	10000	10000	10000	10000	3870200	10000	4211300	415630	5058400	271.311	0.0557856
Carbonic anhydrase 1	P13634	Ca1	28.33	10000	10000	10000	10000	1245700	691020	2167300	636560	8630000	267.412	0.164674
Solute carrier family 12 member 5	Q91V14	Slc12a5	126.27	10000	10000	10000	10000	5750000	882250	10000	10000	6098800	255.021	0.150502
Paralemmin-2	Q8BR92	Palm2	42.095	10000	10000	10000	10000	1553400	10000	1266000	2420400	7379800	252.592	0.124979
Elongation factor 1-delta	P57776	Eef1d	31.293	10000	10000	10000	10000	6018000	682140	2538300	1123400	2221600	251.669	0.0508604
Leucine-rich glioma-inactivated protein 1	Q9JIA1	Lgi1	63.643	10000	10000	10000	10000	5521000	119510	1107800	10000	5419700	243.56	0.131719
Matrin-3	Q8K310	Matr3	94.629	10000	10000	10000	10000	4236500	794900	667380	156070	6161500	240.327	0.118373
Fucose mutarotase	Q8R2K1	Fuom	16.805	10000	10000	10000	10000	1878800	164490	1786500	1941800	5923100	233.894	0.0685927
Vesicle-associated membrane protein 2	P63044	Vamp2	12.691	10000	10000	10000	10000	3951900	244620	422480	5795400	795350	224.195	0.121344
Isochorismatase domain-containing protein 2A, mitochondrial	P85094	Isoc2a	22.417	113340	10000	10000	10000	10267000	10000	4065500	1288100	24136000	221.943	0.15778
Cysteine-rich protein 2	Q9DCT8	Crip2	22.727	10000	10000	10000	10000	5652400	450420	1501900	1998900	1330900	218.69	0.0707671
Superoxide dismutase [Cu-Zn]	P08228	Sod1	15.942	10000	10000	10000	10000	1359000	10000	966410	7264100	1109000	214.17	0.191634
m7GpppX diphosphatase	Q9DAR7	Dcps	38.988	10000	10000	10000	10000	2805300	10000	4928000	798280	2109600	213.024	0.0644841
V-type proton ATPase subunit H	Q8BVE3	Atp6v1h	55.854	10000	10000	10000	10000	3216000	201270	10000	10000	7101500	210.775	0.224695
Cullin-associated NEDD8-dissociated protein 1	Q6ZQ38	Cand1	136.33	10000	10000	10000	10000	5839500	935760	872960	270710	2514200	208.663	0.112378
Scaffold attachment factor B1	D3YXK2	Safb	105.1	10000	10000	10000	10000	2327600	10000	3275700	327830	4476100	208.345	0.0695152
Plasma membrane calcium-transporting ATPase 1	G5E829	Atp2b1	134.75	10000	10000	10000	10000	4024300	271720	695090	10000	5407300	208.168	0.141545
Kinesin heavy chain isoform 5C;Kinesin heavy chain isoform 5A;Kinesin-1 heavy chain	P28738;P33175;Q61768	Kif5c;Kif5a;Kif5b	109.27	10000	10000	10000	10000	4832300	10000	10000	10000	5414100	205.528	0.194064
TAR DNA-binding protein 43	Q921F2	Tardbp	44.547	10000	10000	10000	10000	2115200	131100	2685000	344440	4933100	204.177	0.0797699
Dynamin-1-like protein	Q8K1M6	Dnm1l	82.657	10000	10000	103710	10000	8238700	589030	1190700	355600	23044000	199.943	0.219024
Serine beta-lactamase-like protein LACTB, mitochondrial	Q9EP89	Lactb	60.705	10000	10000	10000	10000	3295100	10000	2005900	10000	4570700	197.834	0.0951219
Apolipoprotein A-I;Proapolipoprotein A-I;Truncated apolipoprotein A-I	Q00623	Apoa1	30.615	10000	10000	10000	10000	484380	780630	1076800	6480500	970950	195.865	0.173739
ATP-citrate synthase	Q91V92	Acly	119.73	10000	10000	10000	10000	5024100	501780	849270	10000	3394100	195.585	0.118448
Neuronal pentraxin receptor	Q99J85	Nptxr	52.284	10000	10000	10000	10000	1678100	260030	3895900	3848300	10000	193.847	0.082302
T-complex protein 1 subunit eta	P80313	Cct7	59.652	10000	10000	10000	10000	1728700	195220	10000	10000	7660800	192.094	0.289517
Protein NipSnap homolog 1	O55125	Nipsnap1	33.363	10000	10000	10000	10000	1004400	10000	10000	10000	8463200	189.952	0.346749
Phosphatidylinositol transfer protein alpha isoform	P53810	Pitpna	31.893	10000	10000	10000	10000	3036200	10000	883440	948940	4507400	187.72	0.0859787
RNA-binding protein 20	Q3UQS8	Rbm20	130.12	10000	10000	10000	10000	2694900	10000	1575200	10000	5090800	187.618	0.126887
COP9 signalosome complex subunit 3	O88543	Cops3	47.832	10000	10000	10000	10000	3170300	71472	1113800	605010	4357500	186.362	0.0848931
Ribose-phosphate pyrophosphokinase 1;Ribose-phosphate pyrophosphokinase 2	Q9D7G0;Q9CS42	Prps1;Prps2	34.834	10000	10000	10000	10000	1755400	10000	1693400	10000	5614900	181.674	0.163668
Kinesin-like protein KIF21A	Q9QXL2	Kif21a	186.53	10000	10000	10000	10000	2200900	265680	985990	10000	5369400	176.639	0.157125
Protein phosphatase 1H	Q3UYC0	Ppm1h	56.379	10000	10000	10000	10000	980930	163020	4098800	2196500	1371600	176.217	0.0543808
LanC-like protein 2	Q9JJK2	Lancl2	50.777	10000	10000	10000	10000	1501900	472830	567190	336250	5546500	168.493	0.17815
Ankyrin-3	G5E8K5	Ank3	214.06	10000	10000	10000	10000	4394100	230340	210360	2600400	893310	166.57	0.114093
NAD kinase 2, mitochondrial	Q8C5H8	Nadk2	50.858	10000	10000	10000	10000	2952000	371070	3506300	825220	624290	165.578	0.0614006
cAMP-dependent protein kinase catalytic subunit alpha	P05132	Prkaca	40.57	10000	10000	10000	10000	1952700	163500	465840	399880	5256300	164.764	0.174533
Poly(rC)-binding protein 2	Q61990	Pcbp2	38.221	10000	10000	10000	10000	2384100	10000	1491000	254470	4088000	164.551	0.0946127
Mitochondrial fission 1 protein	Q9CQ92	Fis1	17.008	10000	10000	10000	10000	1278400	10000	1480600	496900	4929100	163.9	0.140398
Ras-related protein Rab-10	P61027	Rab10	22.541	10000	10000	10000	10000	1305800	284490	509000	204750	5863300	163.347	0.224736
Mitochondrial import receptor subunit TOM34	Q9CYG7	Tomm34	34.278	10000	10000	10000	10000	1046600	424910	1950700	196560	4465000	161.675	0.109881
GRIP1-associated protein 1	Q8VD04	Gripap1	92.714	10000	10000	10000	10000	142690	10000	6277500	10000	1626100	161.326	0.279151
DCN1-like protein 1	Q9QZ73	Dcun1d1	30.097	10000	10000	10000	10000	1752200	403750	982610	959480	3927300	160.507	0.0572429
Protein NipSnap homolog 3B	Q9CQE1	Nipsnap3b	28.308	10000	10000	10000	10000	1182700	10000	767140	344340	5545300	156.99	0.216695
TOM1-like protein 2	Q5SRX1	Tom1l2	55.662	10000	155810	10000	10000	8677900	2076300	5552000	2647500	17114000	155.289	0.0544559
Translationally-controlled tumor protein	P63028	Tpt1	19.462	208570	10000	10000	10000	10423000	762520	10788000	3196900	21045000	154.975	0.0563371
Synaptosomal-associated protein 47	Q8R570	Snap47	46.524	10000	10000	10000	10000	1714900	10000	973740	226260	4763000	153.758	0.161381
Inorganic pyrophosphatase 2, mitochondrial	Q91VM9	Ppa2	38.114	10000	205960	10000	10000	10860000	572960	8479500	4404900	20268000	151.162	0.0518092
Sideroflexin-5	Q925N0	Sfxn5	37.328	10000	10000	10000	10000	1382200	10000	10000	10000	6053800	149.32	0.300732
N(G),N(G)-dimethylarginine dimethylaminohydrolase 1	Q9CWS0	Ddah1	31.381	10000	10000	10000	10000	611180	865080	10000	679680	5212900	147.577	0.213724
Ras-related C3 botulinum toxin substrate 1;Ras-related C3 botulinum toxin substrate 2;Ras-related C3 botulinum toxin substrate 3	P63001;Q05144;P60764	Rac1;Rac2;Rac3	21.45	10000	10000	10000	10000	10000	10000	918160	3329300	2953000	144.409	0.120174
cAMP-dependent protein kinase type II-alpha regulatory subunit	P12367	Prkar2a	45.389	10000	10000	10000	10000	1295200	10000	1449400	10000	4433000	143.952	0.162819
Cell adhesion molecule 4	Q8R464	Cadm4	42.723	10000	10000	10000	10000	2855700	10000	1740800	2438600	10000	141.102	0.0780727
Osteoclast-stimulating factor 1	Q62422	Ostf1	23.782	10000	10000	10000	10000	1575900	10000	10000	352050	5078900	140.537	0.241805
Hydroxyacylglutathione hydrolase-like protein	Q9DB32	Haghl	31.49	10000	10000	10000	10000	1874000	10000	3296100	1388900	415450	139.689	0.0728026
Ras-related protein Rab-2A	P53994	Rab2a	23.547	10000	10000	10000	10000	2958900	120720	376180	90028	3365700	138.231	0.141868
Ras-related protein Rab-14	Q91V41	Rab14	23.897	10000	10000	10000	10000	2559600	226420	10000	10000	4102900	138.178	0.189885
Target of Myb protein 1	O88746	Tom1	54.325	10000	10000	10000	10000	1414500	209250	431250	989610	3755800	136.008	0.102951
Serine protease HTRA2, mitochondrial	Q9JIY5	Htra2	49.348	10000	10000	10000	10000	2885400	363880	1395700	10000	2137900	135.858	0.0620141
Leukocyte surface antigen CD47	Q61735	Cd47	33.097	10000	10000	10000	10000	1220200	299130	946060	880130	3212100	131.152	0.0546906
Cytosolic purine 5-nucleotidase	Q3V1L4	Nt5c2	64.808	10000	10000	10000	10000	478890	10000	2925000	1354100	1562400	126.608	0.0632049
cAMP-dependent protein kinase type I-alpha regulatory subunit;cAMP-dependent protein kinase type I-alpha regulatory subunit, N-terminally processed	Q9DBC7	Prkar1a	43.185	10000	10000	10000	10000	2911600	10000	3298600	10000	10000	124.804	0.194283
Protein RUFY3	Q9D394	Rufy3	53.006	10000	10000	10000	10000	3771000	222390	597690	1597400	10000	123.97	0.159491
Elongation factor 1-alpha 1	P10126	Eef1a1	50.113	10000	299480	10000	10000	20902000	2554600	1321200	3741500	20680000	119.459	0.0966758
Dynamin-2	P39054	Dnm2	98.144	10000	10000	10000	10000	1304200	690850	10000	10000	3823900	116.779	0.191604
Glycogen synthase kinase-3 beta	Q9WV60	Gsk3b	46.71	10000	10000	10000	10000	1803400	181930	10000	188020	3571000	115.087	0.186681
Protein farnesyltransferase/geranylgeranyltransferase type-1 subunit alpha	Q61239	Fnta	44.013	10000	10000	10000	10000	444030	10000	1028800	10000	4204900	113.955	0.247069
Protein NipSnap homolog 2	O55126	Gbas	32.932	10000	10000	10000	10000	2886600	10000	10000	10000	2735400	113.04	0.193244
Elongation factor 1-beta	O70251	Eef1b	24.693	10000	434070	10000	122620	14306000	2274500	11881000	8894700	43665000	112.395	0.0882527
Inositol polyphosphate 1-phosphatase	P49442	Inpp1	43.346	10000	10000	10000	10000	1613000	10000	222070	105040	3624700	111.496	0.202057
Glia maturation factor beta	Q9CQI3	Gmfb	16.723	10000	499820	10000	144090	8065800	1118100	9192600	4969300	69086000	111.379	0.244852
Calbindin	P12658	Calb1	29.994	363130	10000	10000	10000	21913000	1127800	13450000	1007400	16398000	109.676	0.0594375
Cadherin-2	P15116	Cdh2	99.795	10000	10000	10000	10000	841920	10000	344890	10000	4218900	108.514	0.273557
Serine/threonine-protein phosphatase 5	Q60676	Ppp5c	56.876	10000	568470	123280	10000	25640000	1376900	24411000	4174600	40344000	107.843	0.0546863
Cell adhesion molecule 3	Q99N28	Cadm3	42.964	10000	476760	10000	10000	21574000	2950400	27295000	15572000	10000	106.404	0.0601494
Dynamin-3	Q8BZ98	Dnm3	97.189	10000	10000	10000	10000	2348000	10000	290290	338460	2327600	106.287	0.119392
Glutathione S-transferase P 1	P19157	Gstp1	23.609	55392	1124600	850100	458080	43235000	3543400	123630000	32893000	120160000	104	0.0526111
Nucleolysin TIA-1	P52912	Tia1	42.799	10000	10000	10000	10000	10000	521880	10000	10000	4511800	101.274	0.348588
Endophilin-B2	Q8R3V5	Sh3glb2	44.503	10000	10000	10000	10000	10000	10000	10000	284090	4735300	100.988	0.375998
14 kDa phosphohistidine phosphatase	Q9DAK9	Phpt1	13.996	65752	10000	10000	10000	2154200	209440	1693800	715060	7199200	100.023	0.138264
Transcriptional activator protein Pur-beta	O35295	Purb	33.901	10000	10000	10000	10000	330420	10000	10000	10000	4363000	94.4684	0.36807
Calcium-dependent secretion activator 1	Q80TJ1	Cadps	153.11	10000	10000	10000	10000	2979600	10000	10000	10000	1710200	94.396	0.216332
Exosome complex exonuclease RRP42	Q9D0M0	Exosc7	31.825	10000	10000	10000	10000	1230500	187300	1195000	10000	2054900	93.554	0.0663897
Pyruvate carboxylase, mitochondrial	Q05920	Pc	129.68	10000	10000	10000	10000	3766900	10000	10000	10000	879790	93.5338	0.299064
BTB/POZ domain-containing protein KCTD12	Q6WVG3	Kctd12	35.892	10000	10000	10000	10000	1677900	199770	1379600	10000	1324700	91.8394	0.0500217
Acidic leucine-rich nuclear phosphoprotein 32 family member A	O35381	Anp32a	28.537	10000	10000	10000	10000	3001400	10000	1526500	10000	10000	91.158	0.226258
Potassium voltage-gated channel subfamily A member 2;Potassium voltage-gated channel subfamily A member 1;Potassium voltage-gated channel subfamily A member 3	P63141;B2RQA1;P16388;P16390	Kcna2;Kcna10;Kcna1;Kcna3	56.7	10000	10000	10000	10000	2438700	680770	10000	10000	1418100	91.1514	0.128898
APC membrane recruitment protein 2	Q8CCJ4	Amer2	69.932	10000	10000	10000	10000	10000	10000	10000	109510	4407100	90.9322	0.394662
Heterogeneous nuclear ribonucleoprotein Q	Q7TMK9	Syncrip	69.632	10000	222090	10000	10000	7615100	282140	3663500	2451700	14239000	89.6551	0.0848433
Hepatocyte growth factor-regulated tyrosine kinase substrate	Q99LI8	Hgs	86.014	10000	10000	10000	10000	461620	10000	515770	2338800	1046100	87.4458	0.0992087
Cell adhesion molecule 2	Q8BLQ9	Cadm2	47.558	10000	10000	10000	10000	1552500	10000	10000	2752100	10000	86.692	0.217697
Deoxynucleoside triphosphate triphosphohydrolase SAMHD1	Q60710	Samhd1	75.892	10000	10000	10000	10000	1273500	10000	2994300	10000	10000	85.956	0.242602
60S ribosomal protein L6	P47911	Rpl6	33.509	10000	10000	10000	10000	2226700	376810	10000	10000	1664800	85.7662	0.146595
Protein argonaute-2;Protein argonaute-3	Q8CJG0;Q8CJF9	Ago2;Ago3	97.303	10000	10000	10000	10000	1907900	10000	1340300	217000	809700	85.698	0.0710123
von Willebrand factor A domain-containing protein 5A	Q99KC8	Vwa5a	87.142	10000	10000	10000	10000	910200	10000	2553900	10000	779350	85.269	0.153962
Golgi reassembly-stacking protein 2	Q99JX3	Gorasp2	47.038	10000	10000	10000	10000	2226700	491520	510130	364440	670120	85.2582	0.0694492
cAMP-dependent protein kinase catalytic subunit beta	P68181	Prkacb	40.707	10000	10000	10000	10000	10000	124650	690190	298890	3114100	84.7566	0.242179
Protein kinase C beta type	P68404	Prkcb	76.75	10000	10000	10000	10000	2881600	725930	10000	123820	490400	84.635	0.202556
Brain-specific angiogenesis inhibitor 1-associated protein 2	Q8BKX1	Baiap2	59.236	10000	90265	10000	10000	924590	648800	609480	1156700	9360600	84.4812	0.236089
Cytoplasmic FMR1-interacting protein 2;Cytoplasmic FMR1-interacting protein 1	Q5SQX6;Q7TMB8	Cyfip2;Cyfip1	145.66	10000	10000	10000	10000	2170900	10000	10000	10000	1996900	83.956	0.193582
Alanine aminotransferase 1	Q8QZR5	Gpt	55.142	10000	10000	10000	10000	10000	10000	1999800	755150	1388600	83.271	0.10462
cAMP-dependent protein kinase type II-beta regulatory subunit	P31324	Prkar2b	46.167	10000	10000	10000	10000	2697500	321460	10000	10000	1088400	82.5472	0.199639
Amyloid beta A4 precursor protein-binding family A member 1	B2RUJ5	Apba1	92.908	10000	10000	10000	10000	723480	10000	2068100	327400	958010	81.7398	0.0831132
Ganglioside-induced differentiation-associated protein 1-like 1	Q8VE33	Gdap1l1	42.317	10000	10000	10000	10000	1048900	453680	543430	10000	2010600	81.3322	0.0769016
Importin subunit beta-1	P70168	Kpnb1	97.183	10000	74868	10000	10000	2833800	10000	535740	10000	7167200	80.5335	0.220649
Calcium/calmodulin-dependent protein kinase type II subunit delta	Q6PHZ2	Camk2d	56.369	10000	10000	10000	10000	2229800	10000	691090	10000	1075800	80.3338	0.132575
Synaptic vesicle glycoprotein 2B	Q8BG39	Sv2b	77.456	10000	10000	10000	10000	337650	340190	10000	10000	3282200	79.6008	0.304659
RNA binding motif protein, X-linked-like-1;RNA-binding motif protein, X chromosome;RNA-binding motif protein, X chromosome, N-terminally processed	Q91VM5;Q9WV02	Rbmxl1;Rbmx	42.161	10000	10000	10000	10000	2064700	443050	500340	10000	945330	79.2684	0.0898196
Amphiphysin	Q7TQF7	Amph	75.012	10000	223210	87117	10000	9876200	336350	3952600	930740	17549000	79.0608	0.122039
Amyloid beta A4 protein;N-APP;Soluble APP-alpha;Soluble APP-beta;C99;Beta-amyloid protein 42;Beta-amyloid protein 40;C83;P3(42);P3(40);C80;Gamma-secretase C-terminal fragment 59;Gamma-secretase C-terminal fragment 57;Gamma-secretase C-terminal fragment 50;C31	P12023	App	86.721	10000	10000	10000	10000	909170	10000	679720	279670	2066200	78.8952	0.0943882
Methylosome protein 50	Q99J09	Wdr77	36.942	10000	10000	10000	10000	769500	228450	1956400	884500	10000	76.977	0.088243
Aflatoxin B1 aldehyde reductase member 2	Q8CG76	Akr7a2	40.612	10000	10000	10000	10000	1942500	140670	817590	279770	649020	76.591	0.0745779
Epidermal growth factor receptor substrate 15-like 1	Q60902	Eps15l1	99.307	10000	10000	10000	10000	314430	10000	10000	380400	3067400	75.6446	0.295833
Inosine-5-monophosphate dehydrogenase 2	P24547	Impdh2	55.814	10000	10000	10000	10000	10000	10000	774310	1264500	1706100	75.2982	0.0931244
Proline synthase co-transcribed bacterial homolog protein	Q9Z2Y8	Prosc	30.048	10000	10000	10000	10000	1270000	10000	10000	2400700	10000	74.014	0.222965
AP-2 complex subunit alpha-1	P17426	Ap2a1	107.66	10000	233460	10000	10000	9816500	4088300	1723800	395600	8039000	73.0682	0.0533138
Disintegrin and metalloproteinase domain-containing protein 23	Q9R1V7	Adam23	91.547	10000	10000	10000	10000	1970200	10000	1172300	482330	10000	72.8966	0.135846
Vesicle-trafficking protein SEC22b	O08547	Sec22b	24.74	10000	10000	10000	10000	10000	275760	974410	10000	2360300	72.6094	0.198813
Splicing factor U2AF 65 kDa subunit	P26369	U2af2	53.516	10000	10000	10000	10000	1490400	10000	2105100	10000	10000	72.51	0.20254
Charged multivesicular body protein 5	Q9D7S9	Chmp5	24.575	10000	10000	10000	10000	2306500	10000	145300	894640	266330	72.4554	0.180375
Protein phosphatase methylesterase 1	Q8BVQ5	Ppme1	42.256	10000	10000	10000	10000	1352500	166690	10000	10000	2047000	71.7238	0.178241
Sodium/potassium-transporting ATPase subunit beta-3	P97370	Atp1b3	31.775	10000	10000	10000	10000	3324400	190910	10000	10000	10000	70.9062	0.377762
Alanine--tRNA ligase, cytoplasmic	Q8BGQ7	Aars	106.91	10000	10000	10000	10000	874460	10000	165480	10000	2475400	70.7068	0.232291
Copine-6	Q9Z140	Cpne6	61.78	10000	144990	10000	10000	529300	909420	5334400	2301300	6269900	70.1495	0.0556311
Xaa-Pro aminopeptidase 1	Q6P1B1	Xpnpep1	69.59	10000	10000	10000	10000	1571300	120250	10000	356960	1439700	69.9642	0.111747
Solute carrier family 2, facilitated glucose transporter member 1	P17809	Slc2a1	53.984	10000	10000	10000	10000	2035300	244690	637560	10000	551540	69.5818	0.130368
Phosphatidate cytidylyltransferase 2	Q99L43	Cds2	51.313	10000	10000	10000	10000	1436800	144310	10000	10000	1864800	69.3182	0.173378
Adenylosuccinate synthetase isozyme 1	P28650	Adssl1	50.254	10000	10000	10000	10000	615180	10000	692270	408790	1737100	69.2668	0.0738434
Elongation factor Tu, mitochondrial	Q8BFR5	Tufm	49.508	10000	239250	178330	10000	11446000	1443800	3184500	537700	21102000	68.9501	0.136767
Annexin A6	P14824	Anxa6	75.884	10000	10000	10000	10000	645400	357970	10000	10000	2411400	68.6954	0.223676
Integrin beta-1	P09055	Itgb1	88.231	10000	10000	10000	10000	10000	10000	380080	280160	2728900	68.1828	0.289438
Serine/threonine-protein kinase LMTK1	Q80YE4	Aatk	144.61	10000	10000	10000	10000	1543100	10000	973960	865530	10000	68.0518	0.0867133
Protein farnesyltransferase subunit beta	Q8K2I1	Fntb	48.819	10000	10000	10000	10000	10000	10000	2520800	10000	844930	67.9146	0.265787
SRC kinase signaling inhibitor 1	Q9QWI6	Srcin1	134.86	10000	10000	10000	10000	1585700	10000	644770	10000	1136400	67.7374	0.0998135
Clusterin;Clusterin beta chain;Clusterin alpha chain	Q06890	Clu	51.655	10000	10000	10000	10000	10000	10000	428610	706130	2203100	67.1568	0.192923
Voltage-gated potassium channel subunit beta-2	P62482	Kcnab2	41.021	10000	10000	10000	10000	986850	10000	10000	342690	1999100	66.9728	0.166838
Glial fibrillary acidic protein	P03995	Gfap	49.899	10000	206290	10000	10000	5629100	160830	10109000	2527500	1322700	66.864	0.0967296
Cathepsin B;Cathepsin B light chain;Cathepsin B heavy chain	P10605	Ctsb	37.279	10000	10000	10000	10000	2630200	197990	492370	10000	10000	66.8112	0.282352
KH domain-containing, RNA-binding, signal transduction-associated protein 1	Q60749	Khdrbs1	48.37	10000	10000	10000	10000	2501900	10000	795400	10000	10000	66.546	0.27092
Protein arginine N-methyltransferase 5	Q8CIG8	Prmt5	72.679	10000	10000	10000	10000	10000	10000	2048300	1234000	10000	66.246	0.212785
Host cell factor 1;HCF N-terminal chain 1;HCF N-terminal chain 2;HCF N-terminal chain 3;HCF N-terminal chain 4;HCF N-terminal chain 5;HCF N-terminal chain 6;HCF C-terminal chain 1;HCF C-terminal chain 2;HCF C-terminal chain 3;HCF C-terminal chain 4;HCF C-terminal chain 5;HCF C-terminal chain 6	Q61191	Hcfc1	210.43	10000	10000	10000	10000	1860700	336040	10000	1070200	10000	65.7388	0.154547
Selenide, water dikinase 2	P97364	Sephs2	47.833	10000	10000	10000	10000	366340	10000	355390	621640	1899000	65.0474	0.127672
Protein DDI1 homolog 2	A2ADY9	Ddi2	44.59	10000	10000	10000	10000	10000	10000	486220	10000	2721200	64.7484	0.321094
Hepatocyte cell adhesion molecule	Q640R3	Hepacam	46.366	10000	10000	10000	10000	2233100	10000	445260	204670	315460	64.1698	0.210557
Transforming protein RhoA;Rho-related GTP-binding protein RhoC	Q9QUI0;Q62159	Rhoa;Rhoc	21.782	10000	10000	10000	10000	1572600	10000	10000	423320	1191800	64.1544	0.122741
Phytanoyl-CoA hydroxylase-interacting protein	Q8K0S0	Phyhip	37.554	10000	10000	10000	10000	2596500	276950	138480	10000	175900	63.9566	0.295475
Sorting nexin-1	Q9WV80	Snx1	58.951	10000	10000	118310	10000	4921400	1315600	4248200	10000	1218000	63.1823	0.0696051
Catenin beta-1	Q02248	Ctnnb1	85.47	10000	10000	10000	10000	2363700	352180	399360	10000	10000	62.7048	0.257875
Coatomer subunit gamma-1;Coatomer subunit gamma-2	Q9QZE5;Q9QXK3	Copg1;Copg2	97.512	10000	10000	10000	10000	408840	10000	10000	10000	2682700	62.4308	0.332429
Glycine--tRNA ligase	Q9CZD3	Gars	81.877	10000	10000	10000	10000	2016200	10000	114250	10000	962870	62.2664	0.210108
Heat shock protein HSP 90-beta	P11499	Hsp90ab1	83.28	10000	787330	10000	10000	29936000	2724600	6167300	1124700	23326000	61.9369	0.103046
T-complex protein 1 subunit beta	P80314	Cct2	57.477	10000	174770	10000	10000	5660000	393180	10000	526390	9124700	61.3929	0.178093
Alpha-2-HS-glycoprotein	P29699	Ahsg	37.325	10000	10000	10000	10000	1013400	10000	568430	1463400	10000	61.3046	0.103236
MAGUK p55 subfamily member 2	Q9WV34	Mpp2	61.554	10000	10000	10000	10000	378890	10000	153220	67819	2435200	60.9026	0.28931
Actin-like protein 6B	Q99MR0	Actl6b	46.891	10000	10000	10000	10000	685340	10000	10000	10000	2327800	60.8628	0.27835
Phosphoserine phosphatase	Q99LS3	Psph	25.096	10000	10000	10000	10000	10000	10000	1503200	10000	1468100	60.026	0.193052
Asparagine--tRNA ligase, cytoplasmic	Q8BP47	Nars	64.279	10000	10000	10000	10000	1971500	511170	10000	10000	472890	59.5112	0.195556
MAGUK p55 subfamily member 6	Q9JLB0	Mpp6	62.63	10000	10000	10000	10000	670200	321020	10000	379230	1556000	58.729	0.0950175
Cyclin-G-associated kinase	Q99KY4	Gak	143.64	10000	10000	10000	10000	1296600	10000	1064100	10000	487570	57.3654	0.102945
Stromal cell-derived factor 2	Q9DCT5	Sdf2	23.159	10000	10000	10000	10000	10000	567870	10000	10000	2264700	57.2514	0.29327
Neuroligin-2;Neuroligin-1;Neuroligin 4-like	Q69ZK9;Q99K10;B0F2B4	Nlgn2;Nlgn1;Nlgn4l	90.988	10000	10000	10000	10000	1888400	10000	10000	10000	930830	56.9846	0.229181
Actin-related protein 3B	Q641P0	Actr3b	47.579	10000	10000	10000	10000	532500	10000	10000	10000	2255500	56.36	0.29863
V-type proton ATPase catalytic subunit A	P50516	Atp6v1a	68.325	10000	1136300	10000	10000	16462000	2933100	13945000	6673800	41770000	56.098	0.0759091
Nucleosome assembly protein 1-like 1	P28656	Nap1l1	45.345	10000	10000	10000	10000	2056500	688030	10000	10000	10000	55.4906	0.266141
Beta-lactamase-like protein 2	Q99KR3	Lactb2	32.754	10000	10000	10000	10000	1856800	10000	10000	10000	827920	54.2944	0.238387
Calcium/calmodulin-dependent protein kinase type II subunit gamma	Q923T9	Camk2g	59.606	10000	10000	10000	10000	767910	159530	246360	10000	1524600	54.168	0.134189
Protein NDRG2	Q9QYG0	Ndrg2	40.789	10000	748800	100990	10000	20590000	2363700	7141300	3813900	24940000	54.127	0.0627432
AP-2 complex subunit beta	Q9DBG3	Ap2b1	104.58	10000	900650	10000	10000	16570000	3337600	5147600	876950	36399000	53.5807	0.144186
Kininogen-1;Kininogen-1 heavy chain;Bradykinin;Kininogen-1 light chain	O08677	Kng1	73.101	10000	10000	10000	10000	793540	10000	367480	1460300	10000	52.8264	0.139291
T-complex protein 1 subunit delta	P80315	Cct4	58.066	10000	177560	88061	10000	5005400	397090	1086100	10000	12178000	52.3115	0.20123
Centrosomal protein of 170 kDa protein B	Q80U49	Cep170b	170.82	10000	10000	10000	10000	143480	10000	856620	282650	1307300	52.001	0.107886
Secretory carrier-associated membrane protein 1	Q8K021	Scamp1	38.028	10000	10000	10000	10000	1028600	10000	208440	10000	1312200	51.3848	0.149104
Gamma-adducin	Q9QYB5	Add3	78.776	10000	10000	10000	10000	1344400	10000	879550	10000	315470	51.1884	0.134721
Guanine nucleotide-binding protein G(i) subunit alpha-1	B2RSH2	Gnai1	40.361	10000	10000	115100	10000	3096600	10000	10000	218840	5927300	51.0696	0.215076
ADP-ribosylation factor-binding protein GGA1	Q8R0H9	Gga1	69.971	10000	10000	10000	10000	219880	10000	582870	10000	1718400	50.823	0.212251
Thioredoxin	P10639	Txn	11.675	10000	10000	10000	10000	10000	939970	1092800	483660	10000	50.7286	0.0939381
Tubulin beta-3 chain	Q9ERD7	Tubb3	50.418	10000	4672400	2098900	10000	120250000	10234000	33790000	10877000	253010000	50.4364	0.155206
Splicing factor, proline- and glutamine-rich	Q8VIJ6	Sfpq	75.441	167680	1305200	10000	129930	21051000	2235300	49391000	11234000	17762000	50.4329	0.0626072
Protein NDRG1	Q62433	Ndrg1	43.008	10000	10000	10000	10000	1700600	10000	10000	10000	790410	50.4202	0.234574
Alpha-internexin	P46660	Ina	55.382	10000	492210	81095	10000	18287000	1131700	5104800	1750300	10846000	50.0516	0.0863435
Rho GTPase-activating protein 1	Q5FWK3	Arhgap1	50.41	10000	10000	10000	10000	1285100	113660	684370	10000	383720	49.537	0.104381
NACHT, LRR and PYD domains-containing protein 1b allele 2	A1Z198	Nlrp1b	134.16	10000	10000	10000	10000	10000	324240	10000	10000	2106000	49.2048	0.332123
Septin-2	P42208	2020-09-02	41.525	10000	1200500	162940	145170	35765000	1311000	11191000	3227400	41196000	48.8291	0.0968059
4-aminobutyrate aminotransferase, mitochondrial	P61922	Abat	56.451	10000	1010500	194270	10000	24982000	969110	13036000	2787400	32606000	48.5841	0.0755999
Cytosolic 10-formyltetrahydrofolate dehydrogenase	Q8R0Y6	Aldh1l1	98.708	10000	740900	227510	243620	11001000	1137500	13420000	7644200	40991000	48.5708	0.103813
Tubulin beta-4A chain	Q9D6F9	Tubb4a	49.585	10000	1401000	616940	10000	19387000	4186300	3554200	2283500	93200000	48.1313	0.26433
Guanine nucleotide-binding protein G(I)/G(S)/G(T) subunit beta-2	P62880	Gnb2	37.331	10000	815300	343920	10000	31865000	7352800	8571700	1735400	21316000	48.0595	0.0601364
Nucleosome assembly protein 1-like 4	Q78ZA7	Nap1l4	42.679	10000	10000	10000	10000	904520	10000	688590	10000	776950	47.8012	0.0710677
Tubulin alpha-8 chain	Q9JJZ2	Tuba8	50.051	10000	10000	10000	10000	977220	10000	10000	10000	1381800	47.7804	0.202655
AP-3 complex subunit beta-2	Q9JME5	Ap3b2	119.19	10000	10000	10000	10000	1545800	10000	10000	10000	799810	47.5122	0.225033
Sprouty-related, EVH1 domain-containing protein 1	Q924S8	Spred1	50.664	10000	10000	10000	10000	1190000	10000	10000	10000	1151900	47.438	0.193094
Nucleoporin Nup43	P59235	Nup43	41.989	10000	10000	10000	10000	1762900	10000	567620	10000	10000	47.2104	0.270036
SAM and SH3 domain-containing protein 1	P59808	Sash1	135.59	10000	10000	10000	10000	1059500	10000	1269400	10000	10000	47.178	0.1957
Septin-4	P28661	2020-09-04	54.935	110850	730840	10000	10000	8868300	2893000	9057900	2791300	26866000	46.8628	0.0888831
GTP:AMP phosphotransferase AK3, mitochondrial	Q9WTP7	Ak3	25.426	10000	10000	10000	10000	10000	189640	10000	10000	2115800	46.7088	0.362253
ADP-ribosylation factor GTPase-activating protein 1	Q9EPJ9	Arfgap1	45.288	10000	10000	10000	10000	10000	270340	10000	10000	2032900	46.6648	0.341641
GTPase NRas;GTPase HRas;GTPase HRas, N-terminally processed;GTPase KRas;GTPase KRas, N-terminally processed	P08556;Q61411;P32883	Nras;Hras;Kras	21.199	10000	10000	10000	10000	312180	10000	461120	382800	1142400	46.17	0.0700991
Homer protein homolog 3	Q99JP6	Homer3	39.694	10000	131300	10000	10000	1260800	10000	3620600	10000	4294900	45.6109	0.121706
Polyribonucleotide nucleotidyltransferase 1, mitochondrial	Q8K1R3	Pnpt1	85.682	10000	10000	10000	10000	427990	10000	281920	331730	1189100	44.8148	0.0917013
Serine/threonine-protein phosphatase 2A 65 kDa regulatory subunit A alpha isoform	Q76MZ3	Ppp2r1a	65.322	10000	1113600	10000	10000	14357000	3222500	4090300	83054	42137000	44.6938	0.196828
Carbonic anhydrase-related protein	P28651	Ca8	33.081	10000	614680	10000	10000	13774000	543150	9638000	10000	12014000	44.6475	0.0699805
Gamma-aminobutyric acid receptor subunit beta-3;Gamma-aminobutyric acid receptor subunit beta-1;Gamma-aminobutyric acid receptor subunit beta-2	P63080;P50571;P63137	Gabrb3;Gabrb1;Gabrb2	54.165	10000	10000	10000	10000	1425800	10000	10000	10000	762030	44.3566	0.222317
4-trimethylaminobutyraldehyde dehydrogenase	Q9JLJ2	Aldh9a1	53.514	10000	10000	10000	10000	1317900	172590	459130	10000	255490	44.3022	0.141352
Heterogeneous nuclear ribonucleoprotein U	Q8VEK3	Hnrnpu	87.917	10000	369220	10000	10000	11344000	1573400	1738800	434770	6949600	44.1673	0.108906
Serine/threonine-protein phosphatase 2B catalytic subunit beta isoform	P48453	Ppp3cb	59.173	10000	10000	10000	10000	1124800	10000	91571	10000	966630	44.06	0.170678
Cell cycle exit and neuronal differentiation protein 1	Q9JKC6	Cend1	14.987	10000	10000	10000	10000	668460	10000	10000	1086300	422000	43.9352	0.107141
Glutaredoxin-related protein 5, mitochondrial	Q80Y14	Glrx5	16.292	10000	10000	10000	10000	1289500	280600	598200	10000	10000	43.766	0.158467
Heterogeneous nuclear ribonucleoprotein H2	P70333	Hnrnph2	49.279	10000	10000	10000	10000	819590	10000	465060	10000	854470	43.1824	0.0845236
SH3 and multiple ankyrin repeat domains protein 1	D3YZU1	Shank1	226.31	10000	131920	10000	10000	2235200	356530	3862300	540240	1690300	42.908	0.051197
60S ribosomal protein L11	Q9CXW4	Rpl11	20.252	10000	10000	10000	10000	633870	325020	10000	10000	1147300	42.5238	0.131461
Glutaminase kidney isoform, mitochondrial	D3Z7P3	Gls	73.963	10000	10000	109540	10000	2260900	573060	536150	10000	3992900	42.2704	0.127738
CaM kinase-like vesicle-associated protein	Q3UHL1	Camkv	54.819	10000	137130	10000	10000	1017900	758600	431040	10000	6561400	42.0221	0.252934
E3 ubiquitin-protein ligase NEDD4	P46935	Nedd4	102.71	10000	10000	10000	10000	118880	10000	165210	10000	1791300	41.9078	0.329669
Ras-related protein Rap-2b;Ras-related protein Rap-2c;Ras-related protein Rap-2a	P61226;Q8BU31;Q80ZJ1	Rap2b;Rap2c;Rap2a	20.504	10000	10000	10000	10000	260530	10000	10000	10000	1801600	41.8426	0.336599
COP9 signalosome complex subunit 1	Q99LD4	Gps1	53.442	10000	10000	10000	10000	1020100	10000	10000	10000	1020200	41.406	0.193006
ATP synthase subunit O, mitochondrial	Q9DB20	Atp5o	23.363	10000	1420000	736700	10000	27716000	4994900	11186000	12607000	55788000	41.2705	0.0721835
Sodium/potassium-transporting ATPase subunit alpha-2	Q6PIE5	Atp1a2	112.22	10000	2520500	101190	10000	64523000	8581600	10375000	3957500	48739000	41.2391	0.0986763
Cell adhesion molecule 1	Q8R5M8	Cadm1	49.788	10000	10000	10000	10000	922440	192730	10000	901770	10000	40.7388	0.137087
14-3-3 protein eta	P68510	Ywhah	28.211	10000	840680	829250	10000	19780000	5904700	13745000	5734400	39367000	40.0164	0.0515391
Actin-related protein 10	Q9QZB7	Actr10	46.207	10000	10000	10000	10000	232940	10000	940320	341850	454470	39.5916	0.0636362
Glucose 1,6-bisphosphate synthase	Q8CAA7	Pgm2l1	70.279	10000	10000	10000	10000	1336000	10000	10000	10000	600180	39.3236	0.237927
ADP-ribosylation factor 1;ADP-ribosylation factor 3;ADP-ribosylation factor 2	P84078;P61205;Q8BSL7	Arf1;Arf3;Arf2	20.697	359130	10000	10000	10000	10000	10000	2379600	10000	16692000	39.2704	0.346164
Transthyretin	P07309	Ttr	15.776	10000	10000	10000	10000	1156300	10000	429490	346420	10000	39.0442	0.153632
N(G),N(G)-dimethylarginine dimethylaminohydrolase 2	Q99LD8	Ddah2	29.645	10000	10000	10000	10000	1028300	10000	530910	10000	346100	38.5062	0.124336
T-complex protein 1 subunit gamma	P80318	Cct3	60.629	10000	274710	10000	10000	9203700	743590	473280	10000	4199800	38.4113	0.191235
Vacuolar protein sorting-associated protein 35	Q9EQH3	Vps35	91.712	10000	164270	10000	10000	3376500	614950	212400	10000	5061800	38.1969	0.157408
Guanine nucleotide-binding protein subunit beta-2-like 1;Guanine nucleotide-binding protein subunit beta-2-like 1, N-terminally processed	P68040	Gnb2l1	35.076	10000	10000	10000	10000	10000	385530	1126300	376760	10000	38.1718	0.151769
40S ribosomal protein S8	P62242	Rps8	24.205	10000	10000	10000	10000	1549200	10000	10000	10000	328450	38.153	0.30845
Tubulin alpha-4A chain	P68368	Tuba4a	49.924	10000	3634900	4235500	10000	133590000	20724000	30393000	11414000	179570000	38.0909	0.100977
Serine protease inhibitor A3K	P07759	Serpina3k	46.879	10000	234720	10000	289100	12160000	1065600	2258800	4726200	5306200	37.5371	0.0574134
Protein-tyrosine kinase 2-beta	Q9QVP9	Ptk2b	115.79	10000	10000	10000	10000	10000	10000	1022300	10000	780420	36.6544	0.198977
Cell division control protein 42 homolog	P60766	Cdc42	21.258	10000	10000	10000	10000	587210	10000	177710	10000	1041600	36.5304	0.159863
Glutathione synthetase	P51855	Gss	52.246	10000	10000	102350	123340	5701500	699650	10000	2180600	2577500	36.3686	0.0931884
Protein arginine N-methyltransferase 1	Q9JIF0	Prmt1	42.435	10000	10000	10000	10000	10000	10000	1253700	10000	531060	36.2952	0.243594
Protein transport protein Sec31A	Q3UPL0	Sec31a	133.57	10000	10000	10000	10000	1120100	10000	310500	355330	10000	36.1186	0.17115
SH3 domain-binding glutamic acid-rich-like protein	Q9JJU8	Sh3bgrl	12.811	10000	10000	10000	10000	434510	173120	274050	10000	898000	35.7936	0.0826675
SH3 domain-containing kinase-binding protein 1	Q8R550	Sh3kbp1	78.169	10000	10000	10000	10000	1480400	10000	274240	10000	10000	35.6928	0.319406
Adenylosuccinate synthetase isozyme 2	P46664	Adss	50.02	10000	185860	10000	10000	1598900	457340	2742600	10000	4808700	35.6436	0.0980471
Ataxin-2	O70305	Atxn2	136.48	10000	10000	10000	10000	1070100	10000	327820	10000	357900	35.5164	0.159998
Serine/arginine-rich splicing factor 4;Serine/arginine-rich splicing factor 5;Serine/arginine-rich splicing factor 6	Q8VE97;O35326;Q3TWW8	Srsf4;Srsf5;Srsf6	55.979	10000	10000	10000	10000	10000	10000	1548200	10000	180380	35.1716	0.349972
Twinfilin-1	Q91YR1	Twf1	40.079	10000	10000	83382	10000	2591000	335440	1567200	470760	10000	35.0983	0.117363
Guanine nucleotide-binding protein G(i) subunit alpha-2	P08752	Gnai2	40.489	10000	401600	10000	10000	6153300	10000	327420	218820	12038000	34.7498	0.218243
Coronin-1C	Q9WUM4	Coro1c	53.12	10000	10000	103860	10000	1834000	496490	10000	487210	2917100	34.3332	0.109516
Prelamin-A/C;Lamin-A/C	P48678	Lmna	74.237	57720	10000	10000	10000	618280	115320	1986200	237890	801450	34.2831	0.0943241
ATP-dependent 6-phosphofructokinase, muscle type	P47857	Pfkm	85.268	401710	781860	94068	10000	17749000	2556100	2724000	10000	30532000	33.2833	0.161997
Probable ATP-dependent RNA helicase DDX17	Q501J6	Ddx17	72.399	10000	144830	10000	10000	2538400	10000	1885300	307840	2507400	33.1702	0.0561193
2-aminoethanethiol dioxygenase	Q6PDY2	Ado	28.372	10000	10000	10000	10000	10000	376270	10000	10000	1175900	31.6434	0.271232
Excitatory amino acid transporter 2	P43006	Slc1a2	62.03	10000	479030	873670	10000	9796200	380730	10000	315240	43475000	31.4575	0.307653
AP-2 complex subunit alpha-2	P17427	Ap2a2	104.02	10000	1313000	10000	10000	16015000	3833000	3441400	751660	28286000	31.1703	0.128455
ATP-dependent 6-phosphofructokinase, platelet type	Q9WUA3	Pfkp	85.454	10000	268840	10000	10000	3934000	2117500	859070	10000	4667700	31.022	0.0605992
Twinfilin-2	Q9Z0P5	Twf2	39.47	10000	10000	10000	10000	10000	10000	478240	10000	1038800	30.9408	0.235868
Heat shock 70 kDa protein 12A	Q8K0U4	Hspa12a	74.87	10000	711170	10000	10000	7456400	1662600	166020	1513900	17550000	30.5991	0.177628
Kinesin light chain 1;Kinesin light chain 2;Kinesin light chain 4	O88447;O88448;Q9DBS5	Klc1;Klc2;Klc4	61.449	10000	10000	10000	10000	354730	10000	10000	10000	1143900	30.5726	0.274346
V-type proton ATPase subunit B, brain isoform	P62814	Atp6v1b2	56.55	10000	1350000	597420	10000	35135000	8919300	6756600	3221000	20319000	30.2329	0.0659252
Thimet oligopeptidase	Q8C1A5	Thop1	78.025	10000	10000	10000	10000	446130	10000	10000	10000	1035100	30.2246	0.242143
Clathrin heavy chain 1	Q68FD5	Cltc	191.55	122840	1244500	100860	10000	20662000	4083700	1942500	877560	27774000	29.9498	0.130791
Kinectin	Q61595	Ktn1	152.59	10000	10000	10000	10000	10000	10000	571930	10000	894670	29.932	0.208904
Serine/threonine-protein kinase DCLK1	Q9JLM8	Dclk1	84.152	10000	126870	10000	10000	1145500	439290	375920	188700	3660900	29.6312	0.169081
Neurofilament light polypeptide	P08551	Nefl	61.508	10000	486810	10000	10000	8030100	1229200	857430	10000	9003100	29.6122	0.135616
Prefoldin subunit 3	P61759	Vbp1	22.435	10000	10000	10000	10000	10000	289450	10000	10000	1157500	29.539	0.294669
Carbonyl reductase [NADPH] 1	P48758	Cbr1	30.641	10000	10000	118310	10000	1504900	10000	10000	597430	3349600	29.5162	0.180552
Myotubularin-related protein 2	Q9Z2D1	Mtmr2	73.231	10000	10000	10000	10000	10000	455230	974070	10000	10000	29.186	0.234533
Tropomodulin-2	Q9JKK7	Tmod2	39.51	10000	892420	10000	198250	11953000	1616800	4607400	3009400	19128000	29.038	0.0756583
V-type proton ATPase subunit C 1	Q9Z1G3	Atp6v1c1	43.887	10000	10000	10000	10000	598050	10000	10000	10000	819620	28.9534	0.20113
ADP-ribosylation factor-like protein 3	Q9WUL7	Arl3	20.486	10000	988240	146620	10000	12665000	1090500	5716700	3854900	18398000	28.904	0.0595214
Persulfide dioxygenase ETHE1, mitochondrial	Q9DCM0	Ethe1	27.738	10000	192240	10000	10000	10000	575310	10000	3376900	4014600	28.7502	0.161813
NFU1 iron-sulfur cluster scaffold homolog, mitochondrial	Q9QZ23	Nfu1	28.567	10000	10000	10000	10000	516040	10000	500990	390780	10000	28.5562	0.0715731
Ribosome-recycling factor, mitochondrial	Q9D6S7	Mrrf	29.05	10000	10000	10000	10000	10000	423310	10000	10000	972000	28.5062	0.241223
Four and a half LIM domains protein 1	P97447	Fhl1	31.888	10000	10000	10000	10000	843880	10000	10000	10000	533650	28.1506	0.209667
Septin-8	Q8CHH9	2020-09-08	49.812	92380	3484500	86427	573570	38584000	8379400	33170000	4900700	63480000	28.0422	0.051034
Phosphoserine aminotransferase	Q99K85	Psat1	40.472	10000	107080	10000	10000	2467000	269070	762180	690110	600910	27.9502	0.0733975
40S ribosomal protein S3	P62908	Rps3	26.674	10000	160830	10000	10000	4912500	368670	10000	10000	1328400	27.7926	0.264311
DnaJ homolog subfamily B member 11	Q99KV1	Dnajb11	40.555	10000	572320	10000	99606	9778900	1375900	9572400	665720	2597400	27.7374	0.0829812
Transforming acidic coiled-coil-containing protein 2	Q9JJG0	Tacc2	124.13	10000	10000	10000	10000	10000	10000	942840	10000	413790	27.7326	0.240522
Sodium/potassium-transporting ATPase subunit alpha-3	Q6PIC6	Atp1a3	111.69	1753400	21995000	1742600	10000	338920000	44807000	69760000	32665000	384140000	27.3022	0.0969819
Cilia- and flagella-associated protein 36	Q8C6E0	Cfap36	39.599	10000	10000	10000	10000	10000	10000	10000	596920	725950	27.0574	0.196201
Ubiquitin-conjugating enzyme E2 G1;Ubiquitin-conjugating enzyme E2 G1, N-terminally processed	P62254	Ube2g1	19.509	10000	91542	10000	10000	691560	295420	454200	10000	2629200	26.8574	0.181353
Tubulin alpha-1A chain;Tubulin alpha-3 chain	P68369;P05214	Tuba1a;Tuba3a	50.135	6062900	80778000	14520000	1179100	1202500000	215770000	357960000	209360000	1442900000	26.7485	0.0636911
Proteasome subunit alpha type-2	P49722	Psma2	25.926	10000	859640	10000	127690	2595200	3888700	3145100	6194400	17785000	26.6911	0.084252
Iron-sulfur cluster assembly 1 homolog, mitochondrial	Q9D924	Isca1	14.188	10000	10000	10000	10000	10000	10000	744990	10000	557750	26.6548	0.199907
Drebrin-like protein	Q62418	Dbnl	48.699	1219300	4789800	1911200	838950	47337000	12660000	31416000	24130000	175620000	26.5925	0.142182
GMP synthase [glutamine-hydrolyzing]	Q3THK7	Gmps	76.723	10000	10000	10000	10000	818160	268660	10000	10000	219660	26.5296	0.172008
Cytoplasmic protein NCK1	Q99M51	Nck1	42.89	10000	10000	10000	10000	10000	10000	277760	10000	1008800	26.3312	0.28606
Elongation factor 2	P58252	Eef2	95.313	327460	244930	10000	10000	4535400	947930	665430	610360	12606000	26.1519	0.19715
CLIP-associating protein 2;CLIP-associating protein 1	Q8BRT1;Q80TV8	Clasp2;Clasp1	140.74	10000	10000	10000	10000	606520	10000	661150	10000	10000	25.9534	0.193633
GDP-mannose 4,6 dehydratase	Q8K0C9	Gmds	41.984	10000	10000	10000	10000	584640	190610	10000	494420	10000	25.7934	0.11232
Selenoprotein M	Q8VHC3	Selm	16.377	10000	10000	10000	10000	643610	10000	10000	10000	610870	25.6896	0.193236
Endoplasmic reticulum resident protein 44	Q9D1Q6	Erp44	46.852	95360	327510	105580	10000	7359600	548810	5892900	520440	2803000	25.443	0.0754746
Tubulin beta-4B chain	P68372	Tubb4b	49.83	10000	60346000	17895000	873560	702070000	132620000	208340000	111300000	1358100000	25.4023	0.119196
Carboxylesterase 1C	P23953	Ces1c	61.055	10000	10000	10000	10000	10000	121090	10000	969370	159320	25.3956	0.274074
Cystatin-C	P21460	Cst3	15.531	10000	10000	10000	10000	10000	899640	10000	333970	10000	25.2722	0.257028
Exosome complex component RRP4	Q8VBV3	Exosc2	32.631	10000	10000	10000	10000	431880	10000	10000	801260	10000	25.2628	0.222005
Sorting nexin-3	O70492	Snx3	18.757	98473	10000	10000	10000	485450	10000	545600	1239700	1774600	25.2526	0.0629928
Long-chain specific acyl-CoA dehydrogenase, mitochondrial	P51174	Acadl	47.907	96897	201740	106660	59280	9723700	621430	781260	969580	2323100	24.8296	0.202649
Methionine aminopeptidase 2	O08663	Metap2	52.921	10000	10000	10000	10000	252330	10000	959080	10000	10000	24.8282	0.290469
Parvalbumin alpha	P32848	Pvalb	11.93	10000	10000	115360	10000	1050900	10000	830290	10000	2597900	24.7611	0.152556
3-ketoacyl-CoA thiolase A, peroxisomal;3-ketoacyl-CoA thiolase B, peroxisomal	Q921H8;Q8VCH0	Acaa1a;Acaa1b	43.953	10000	10000	10000	10000	230330	10000	757830	221400	10000	24.5912	0.172063
Long-chain-fatty-acid--CoA ligase ACSBG1	Q99PU5	Acsbg1	80.425	10000	235370	10000	10000	4374100	415780	593680	10000	2748500	24.5455	0.143542
Calcium/calmodulin-dependent protein kinase type II subunit beta	P28652	Camk2b	60.46	10000	861530	10000	10000	13579000	1541900	3976400	442790	7693600	24.4377	0.0951765
Rab GDP dissociation inhibitor alpha	P50396	Gdi1	50.521	10000	3243600	1339600	10000	47208000	7949700	12621000	3540600	68062000	24.2234	0.105486
Sialic acid synthase	Q99J77	Nans	40.024	10000	679390	10000	10000	10000	1708400	387000	17442000	1904700	24.1922	0.309491
Guanine nucleotide-binding protein G(I)/G(S)/G(T) subunit beta-1	P62874	Gnb1	37.377	10000	6902000	1171800	10000	80309000	13420000	26068000	18307000	104660000	23.9951	0.0620322
Serine/threonine-protein phosphatase 2A activator	P58389	Ppp2r4	36.71	10000	193060	10000	10000	1954600	508700	775560	467970	2938100	23.8319	0.0541973
26S proteasome non-ATPase regulatory subunit 3	P14685	Psmd3	60.718	10000	10000	10000	10000	866980	48181	243640	10000	10000	23.576	0.263168
Limbic system-associated membrane protein	Q8BLK3	Lsamp	38.086	10000	10000	10000	10000	10000	10000	10000	210930	937840	23.5754	0.304706
Elongation factor 1-gamma	Q9D8N0	Eef1g	50.06	129020	286060	108460	10000	7204100	1581100	436510	10000	6459300	23.5274	0.127872
Cytoplasmic aconitate hydratase	P28271	Aco1	98.124	10000	10000	10000	10000	1001600	143450	10000	10000	10000	23.501	0.338965
Actin-related protein 2/3 complex subunit 2	Q9CVB6	Arpc2	34.357	165220	447570	143310	200310	4377900	1683500	7906700	1423400	12673000	23.4749	0.0602518
Neurochondrin	Q9Z0E0	Ncdn	78.894	10000	584070	10000	10000	9058300	1208500	3899200	980320	2592400	23.1097	0.0825468
Synaptic vesicle membrane protein VAT-1 homolog	Q62465	Vat1	43.096	10000	75913	10000	10000	3007000	10000	10000	10000	10000	23.0151	0.419567
14-3-3 protein theta	P68254	Ywhaq	27.778	139110	887870	381970	10000	8452600	1071900	7096000	3377900	20676000	22.9321	0.0834879
Syntaxin-binding protein 1	O08599	Stxbp1	67.568	10000	11723000	4877000	10000	177470000	28592000	56036000	7243100	205140000	22.839	0.0881131
Rab GDP dissociation inhibitor beta	Q61598	Gdi2	50.537	10000	683260	10000	10000	6217300	1212900	1354700	664450	10749000	22.6547	0.12558
Heat shock 70 kDa protein 12B	Q9CZJ2	Hspa12b	76.118	10000	10000	10000	10000	357260	10000	10000	10000	739000	22.5252	0.231733
Transgelin	P37804	Tagln	22.576	108800	10000	10000	10000	10000	10000	1264200	1069100	1530100	22.3827	0.0816524
Synaptotagmin-2	P46097	Syt2	47.262	10000	262810	10000	10000	1179900	10000	1286800	10000	5665600	22.2733	0.230794
Tubulin-specific chaperone C	Q8VCN9	Tbcc	38.124	10000	153120	144800	10000	2759800	10000	10000	2301400	3765200	22.2607	0.0896302
Acetyl-CoA acetyltransferase, mitochondrial	Q8QZT1	Acat1	44.816	485960	723670	572070	118650	17933000	2365100	6331200	4620400	20960000	21.979	0.0520853
Adenylyl cyclase-associated protein 2	Q9CYT6	Cap2	52.861	10000	184100	10000	10000	3550800	410680	10000	579140	1313600	21.9121	0.162144
Ubiquitin-like modifier-activating enzyme 1	Q02053	Uba1	117.81	928530	1764300	145520	10000	28078000	2569400	11864000	2817400	32459000	21.8478	0.0755883
Histone deacetylase 2	P70288	Hdac2	55.302	10000	10000	10000	10000	130930	569160	10000	10000	369580	21.7934	0.138317
Calcyclin-binding protein	Q9CXW3	Cacybp	26.51	10000	93945	10000	54475	2012100	10000	78073	1056700	1422100	21.7503	0.0871803
Cysteine and histidine-rich domain-containing protein 1	Q9D1P4	Chordc1	37.35	10000	10000	10000	10000	146980	10000	62415	10000	852900	21.6459	0.295529
WD repeat-containing protein 47	Q8CGF6	Wdr47	102.31	10000	10000	10000	10000	636230	94840	10000	328210	10000	21.5856	0.174548
Ras-related protein Rab-3D	P35276	Rab3d	24.416	10000	157580	528250	10000	7004500	2323100	687570	1534100	7456000	21.5409	0.0602923
Phosphoenolpyruvate carboxykinase [GTP], mitochondrial	Q8BH04	Pck2	70.527	10000	10000	10000	10000	750620	10000	10000	10000	293010	21.4726	0.252386
A-kinase anchor protein 2	O54931	Akap2	98.577	10000	462120	10000	10000	2204600	322420	1081200	3217100	6320800	21.3706	0.0731964
Abl interactor 1	Q8CBW3	Abi1	52.287	10000	197040	10000	455450	3970400	773370	1959500	775850	10476000	21.3596	0.141047
Neural cell adhesion molecule 1	P13595	Ncam1	119.43	10000	2128000	10000	413250	35569000	7350900	9228300	4860300	10651000	21.1333	0.0822199
Mitochondrial import receptor subunit TOM70	Q9CZW5	Tomm70a	67.589	10000	204180	10000	10000	3068600	614560	252380	275620	1932800	20.9888	0.104986
Dynamin-1	P39053	Dnm1	97.802	10000	7170100	589560	10000	69654000	16963000	13758000	8809700	94744000	20.9704	0.0906751
Acid ceramidase;Acid ceramidase subunit alpha;Acid ceramidase subunit beta	Q9WV54	Asah1	44.669	10000	10000	10000	10000	10000	177300	10000	839900	10000	20.944	0.310538
WD repeat-containing protein 1	O88342	Wdr1	66.406	10000	382450	10000	10000	5815300	10000	1248700	995490	2722100	20.9317	0.117201
60S acidic ribosomal protein P0	P14869	Rplp0	34.216	10000	145310	10000	10000	3363000	10000	10000	10000	1192700	20.9261	0.277062
Serine/threonine-protein phosphatase 2A catalytic subunit alpha isoform	P63330	Ppp2ca	35.608	714180	384560	10000	10000	5826000	1534100	3562600	3469800	14483000	20.6486	0.0715575
Complement component C8 gamma chain	Q8VCG4	C8g	22.508	10000	10000	10000	10000	10000	76859	10000	10000	925300	20.6432	0.368353
Reticulon-4	Q99P72	Rtn4	126.61	10000	1743400	817450	1098700	18493000	4203900	13874000	9955000	47360000	20.4681	0.0746589
Calcium-binding mitochondrial carrier protein Aralar2	Q9QXX4	Slc25a13	74.466	283380	248390	10000	10000	2720100	687460	10000	492920	10130000	20.357	0.252647
Sodium/calcium exchanger 2	Q8K596	Slc8a2	100.71	10000	10000	10000	10000	447150	107780	10000	10000	440430	20.3072	0.13203
Catenin delta-2;Plakophilin-4	O35927;Q68FH0	Ctnnd2;Pkp4	135	10000	10000	10000	10000	450540	10000	119220	10000	419710	20.1894	0.125875
GrpE protein homolog 1, mitochondrial	Q99LP6	Grpel1	24.307	10000	10000	10000	10000	205620	10000	145150	125830	504090	19.8138	0.0851092
Cold shock domain-containing protein E1	Q91W50	Csde1	88.79	10000	10000	10000	10000	222810	10000	259190	10000	487330	19.7866	0.105272
Syntaxin-12	Q9ER00	Stx12	31.195	10000	10000	10000	10000	10000	187690	10000	769680	10000	19.7474	0.298182
Thy-1 membrane glycoprotein	P01831	Thy1	18.08	10000	133840	10000	10000	10000	292840	10000	1596500	2105200	19.6022	0.16972
Carbonic anhydrase 2	P00920	Ca2	29.032	2343300	6649500	762950	708030	93215000	10848000	18673000	27811000	105710000	19.5919	0.0690695
Neuronal membrane glycoprotein M6-b	P35803	Gpm6b	36.209	10000	382760	10000	10000	366120	583420	1851400	1081400	6050800	19.2521	0.157714
SH3 domain-binding glutamic acid-rich-like protein 3	Q91VW3	Sh3bgrl3	10.477	10000	10000	83363	10000	2105800	587450	10000	10000	10000	19.2179	0.299318
Ig gamma-2B chain C region	P01867	Igh-3	44.259	10000	10000	10000	10000	10000	436190	10000	494420	10000	19.2122	0.194342
Uncharacterized protein C1orf198 homolog	Q8C3W1		35.316	10000	10000	10000	10000	10000	10000	268960	293560	377820	19.2068	0.0739569
26S proteasome non-ATPase regulatory subunit 11	Q8BG32	Psmd11	47.436	10000	10000	10000	10000	467210	209160	10000	258920	10000	19.1058	0.104585
Neurexin-1	Q9CS84	Nrxn1	166.17	10000	10000	10000	10000	525040	397340	10000	10000	10000	19.0476	0.199496
Ras-related protein Rab-1B	Q9D1G1	Rab1b	22.187	10000	81471	10000	10000	1089900	389360	347890	812590	10000	19.0165	0.052391
Beta-adrenergic receptor kinase 2;Beta-adrenergic receptor kinase 1	Q3UYH7;Q99MK8	Adrbk2;Adrbk1	79.656	10000	10000	10000	10000	781910	10000	10000	10000	134700	18.9322	0.327071
Crk-like protein	P47941	Crkl	33.83	455680	2286100	105630	378160	28128000	1336900	8659100	3902600	34156000	18.8947	0.0983999
Protein phosphatase 1A;Protein phosphatase 1B	P49443;P36993	Ppm1a;Ppm1b	42.432	10000	10000	10000	10000	10000	10000	288080	624860	10000	18.8588	0.236449
Polyadenylate-binding protein-interacting protein 1	Q8VE62	Paip1	45.701	10000	10000	10000	10000	10000	10000	331300	10000	577110	18.7682	0.217141
ATP-dependent (S)-NAD(P)H-hydrate dehydratase	Q9CZ42	Carkd	36.717	10000	10000	10000	10000	10000	10000	10000	329170	579050	18.7644	0.217926
Sodium/potassium-transporting ATPase subunit beta-1	P14094	Atp1b1	35.194	10000	11875000	310170	10000	85177000	12344000	34752000	30105000	121920000	18.6346	0.0529265
Oxygen-dependent coproporphyrinogen-III oxidase, mitochondrial	P36552	Cpox	49.714	10000	467640	10000	10000	4253300	780150	4491800	2043900	10000	18.6145	0.0701925
Zinc finger CCCH domain-containing protein 4	Q6ZPZ3	Zc3h4	140.97	10000	10000	10000	10000	132240	10000	10000	343250	434560	18.601	0.117541
Protein lin-7 homolog B	O88951	Lin7b	22.914	10000	10000	10000	10000	10000	10000	10000	182900	716890	18.5958	0.294286
Neuronal membrane glycoprotein M6-a	P35802	Gpm6a	31.149	10000	802890	502380	10000	5294700	1335600	1113000	2617800	20378000	18.5557	0.201346
Ubiquitin thioesterase OTUB1	Q7TQI3	Otub1	31.27	10000	325880	185700	10000	4957800	698780	2049200	10000	4473800	18.3447	0.0793397
Glycerol-3-phosphate dehydrogenase [NAD(+)], cytoplasmic	P13707	Gpd1	37.572	10000	310420	129680	10000	5301200	10000	796860	10000	4379000	18.2518	0.168227
Phosphoglucomutase-1	Q9D0F9	Pgm1	61.417	277500	489970	85970	10000	9684300	1087900	4051900	1460900	3245100	18.0952	0.0735671
SAP domain-containing ribonucleoprotein	Q9D1J3	Sarnp	23.532	10000	10000	10000	10000	10000	10000	356090	10000	514500	18.0118	0.204166
T-complex protein 1 subunit epsilon	P80316	Cct5	59.623	10000	310690	10000	10000	4666900	516390	10000	10000	2397100	17.8471	0.203831
CB1 cannabinoid receptor-interacting protein 1	Q5M8N0	Cnrip1	18.612	10000	483670	195120	159940	1433600	765610	1144100	992620	14510000	17.7639	0.28149
Hexokinase-1	P17710	Hk1	108.3	428480	102580	10000	10000	5476100	227860	677010	10000	5842000	17.7592	0.166673
Vacuolar protein sorting-associated protein 29	Q9QZ88	Vps29	20.495	10000	10000	10000	10000	10000	137110	10000	245880	482680	17.7134	0.138576
Probable ATP-dependent RNA helicase DDX6	P54823	Ddx6	54.191	10000	10000	10000	10000	660850	188410	10000	10000	10000	17.5852	0.284019
Long-chain-fatty-acid--CoA ligase 6	Q91WC3	Acsl6	78.016	10000	259580	10000	10000	2235700	332670	464630	417770	2913700	17.5826	0.0930371
Adenylyl cyclase-associated protein 1	P40124	Cap1	51.564	113230	642680	540480	230340	12904000	2297800	5376000	423050	12337000	17.4689	0.0669885
Transmembrane protein 214	Q8BM55	Tmem214	76.429	10000	10000	10000	10000	10000	551580	10000	288240	10000	17.3964	0.225117
Ras-related protein Rab-1A	P62821	Rab1A	22.677	359120	867220	10000	10000	7838900	1694500	1106300	2383500	13868000	17.2609	0.110156
T-complex protein 1 subunit theta	P42932	Cct8	59.555	10000	290030	140270	10000	3840000	971500	10000	10000	4704700	16.9419	0.154701
Vesicle-fusing ATPase	P46460	Nsf	82.613	10000	8777500	1467300	10000	72505000	16203000	19694000	6505500	100850000	16.8153	0.094614
Complement C3;Complement C3 beta chain;C3-beta-c;Complement C3 alpha chain;C3a anaphylatoxin;Acylation stimulating protein;Complement C3b alpha chain;Complement C3c alpha chain fragment 1;Complement C3dg fragment;Complement C3g fragment;Complement C3d fragment;Complement C3f fragment;Complement C3c alpha chain fragment 2	P01027	C3	186.48	10000	250260	10000	10000	2876800	432660	872650	992500	692100	16.7465	0.0620478
Calponin-3	Q9DAW9	Cnn3	36.428	47294	10000	10000	10000	636360	10000	10000	10000	941020	16.6365	0.217937
L-lactate dehydrogenase A chain	P06151	Ldha	36.498	521050	2488600	1301400	268580	30332000	5938700	7077400	7234600	44020000	16.5258	0.0835384
Glutamate receptor 2	P23819	Gria2	98.661	10000	10000	10000	10000	223040	255160	10000	10000	318250	16.329	0.0740559
Brain acid soluble protein 1	Q91XV3	Basp1	22.086	10000	215730	776930	173900	1584300	1379100	2951000	12725000	5301100	16.2783	0.102114
Spectrin beta chain, non-erythrocytic 1	Q62261	Sptbn1	274.22	10000	710350	91895	484990	6958400	2710400	1737600	3014000	11829000	16.1879	0.0536532
55 kDa erythrocyte membrane protein	P70290	Mpp1	52.227	10000	10000	10000	10000	284010	492090	10000	10000	10000	16.122	0.216892
Fumarylacetoacetase	P35505	Fah	46.175	117870	680280	10000	286040	7145700	1849000	2015100	930240	10091000	16.1077	0.081819
Tubulin beta-5 chain	P99024	Tubb5	49.67	10000	20902000	4841900	420710	188470000	35700000	47789000	39201000	215200000	16.0877	0.0653111
Guanine nucleotide-binding protein G(o) subunit alpha	P18872	Gnao1	40.084	10000	10055000	1878800	10000	81851000	19424000	29172000	10490000	95404000	15.817	0.0594054
Dynamin-like 120 kDa protein, mitochondrial;Dynamin-like 120 kDa protein, form S1	P58281	Opa1	111.34	10000	280740	10000	10000	3571700	153930	295540	10000	2031700	15.6089	0.193808
CUGBP Elav-like family member 2	Q9Z0H4	Celf2	54.27	10000	1047300	220580	10000	3644400	1083300	3373100	4021600	12908000	15.5483	0.0837303
Glutathione S-transferase Mu 1	P10649	Gstm1	25.97	2050300	6348300	2001800	2510200	63875000	8166800	37277000	18505000	121890000	15.4734	0.0825069
Flavin reductase (NADPH)	Q923D2	Blvrb	22.197	181780	147020	93541	81977	1860600	399600	2793300	10000	4599500	15.3284	0.097715
Citrate synthase, mitochondrial	Q9CZU6	Cs	51.736	1032700	1416200	703800	560860	25810000	6170000	5742100	3949400	29421000	15.3152	0.0711105
Ketimine reductase mu-crystallin	O54983	Crym	33.523	10000	939020	181610	10000	6539100	1732900	1404900	1826000	10320000	15.3059	0.0821005
Alpha-1-antitrypsin 1-3;Alpha-1-antitrypsin 1-1;Alpha-1-antitrypsin 1-4	Q00896;P07758;Q00897	Serpina1c;Serpina1a;Serpina1d	45.823	10000	10000	10000	10000	10000	10000	351050	10000	379370	15.2084	0.193526
ATP-dependent RNA helicase DDX3Y;Putative ATP-dependent RNA helicase Pl10;ATP-dependent RNA helicase DDX3X	Q62095;P16381;Q62167	Ddx3y;D1Pas1;Ddx3x	73.427	10000	10000	10000	10000	188820	10000	10000	10000	536250	15.1014	0.263707
40S ribosomal protein S4, X isoform	P62702	Rps4x	29.597	10000	164480	10000	10000	1327000	241050	458480	10000	1615400	15.0223	0.0982771
F-actin-capping protein subunit alpha-2	P47754	Capza2	32.967	758360	1977500	457950	411500	19561000	2232500	8710300	8444800	28701000	15.0111	0.050233
10 kDa heat shock protein, mitochondrial	Q64433	Hspe1	10.963	191900	10000	10000	10000	1746000	10000	10000	991300	1397300	14.9783	0.0973557
Rap guanine nucleotide exchange factor 2	Q8CHG7	Rapgef2	166.41	10000	10000	10000	10000	367570	10000	347960	10000	10000	14.9106	0.193266
Guanine nucleotide-binding protein G(q) subunit alpha	P21279	Gnaq	42.158	10000	10000	131360	10000	10000	381350	1091700	10000	1492100	14.8	0.145038
RIMS-binding protein 2	Q80U40	Rimbp2	118.34	129840	10000	10000	10000	596570	10000	10000	10000	2314900	14.7221	0.315125
Cyclin-dependent-like kinase 5	P49615	Cdk5	33.288	10000	10000	85104	10000	1234000	369520	303830	184790	10000	14.6104	0.148707
Tubulin-folding cofactor B	Q9D1E6	Tbcb	27.385	152020	1031100	10000	71198	10578000	1898500	2081000	2315200	5963400	14.4496	0.0620623
AP-2 complex subunit mu	P84091	Ap2m1	49.654	10000	756060	204150	10000	7726500	1098900	1971200	726560	6171900	14.4419	0.0825278
Serine/threonine-protein kinase LMTK3	Q5XJV6	Lmtk3	150.89	10000	10000	10000	10000	10000	10000	10000	388220	303230	14.429	0.198209
Coiled-coil domain-containing protein 110	Q3V125	Ccdc110	96.355	10000	10000	10000	10000	10000	91470	10000	10000	593980	14.309	0.336746
4F2 cell-surface antigen heavy chain	P10852	Slc3a2	58.336	10000	890750	175050	10000	7917300	1504200	10000	10000	9691600	14.097	0.1747
Glutathione S-transferase Mu 5	P48774	Gstm5	26.635	10000	209130	84956	10000	2800600	410380	10000	10000	2299600	14.0868	0.174924
2,3-cyclic-nucleotide 3-phosphodiesterase	P16330	Cnp	47.123	128560	16427000	5911200	10000	158830000	25594000	45841000	18108000	145120000	14.0053	0.0723165
T-complex protein 1 subunit zeta	P80317	Cct6a	58.004	169920	271240	10000	10000	3020400	915320	10000	10000	3948000	13.711	0.154362
Synapsin-1	O88935	Syn1	74.096	10000	12068000	4058200	2221000	115210000	19764000	40344000	22582000	115800000	13.6709	0.0519005
Thioredoxin domain-containing protein 17	Q9CQM5	Txndc17	14.015	10000	10000	86723	10000	968190	292120	10000	514060	199930	13.6001	0.0899984
Thioredoxin-like protein 1	Q8CDN6	Txnl1	32.237	170910	4234000	334290	818860	24594000	5916600	19026000	4045600	40388000	13.5256	0.0553685
WD repeat-containing protein 44	Q6NVE8	Wdr44	101.55	10000	166150	10000	145640	755900	697180	10000	10000	4103900	13.447	0.272674
Splicing factor 1	Q64213	Sf1	70.402	10000	518510	10000	134720	5068500	807760	893600	359350	4169400	13.4262	0.102496
Cdc42 effector protein 4	Q9JM96	Cdc42ep4	37.869	10000	10000	10000	10000	10000	10000	422580	210940	10000	13.2704	0.229757
Calcium/calmodulin-dependent protein kinase type II subunit alpha	P11798	Camk2a	54.114	10000	4747300	3599800	10000	33717000	8382500	9136300	4053900	83222000	13.2435	0.172217
Syntenin-1	O08992	Sdcbp	32.379	10000	541540	10000	82266	4985000	1207700	698680	2030100	1494400	12.9429	0.0617691
C-terminal-binding protein 1	O88712	Ctbp1	47.744	10000	838340	10000	10000	3245900	1255500	1930100	599780	7012700	12.9387	0.0871731
Heterogeneous nuclear ribonucleoproteins A2/B1	O88569	Hnrnpa2b1	37.402	6717800	18242000	4302100	6473100	137670000	23291000	114390000	43886000	254520000	12.8447	0.0568064
Calcium-binding mitochondrial carrier protein Aralar1	Q8BH59	Slc25a12	74.569	778590	1661800	390220	10000	9566300	646000	1289300	341280	33355000	12.7291	0.283294
Serine/threonine-protein kinase 26;Serine/threonine-protein kinase 24;Serine/threonine-protein kinase 24 35 kDa subunit;Serine/threonine-protein kinase 24 12 kDa subunit;Serine/threonine-protein kinase 25	Q99JT2;Q99KH8;Q9Z2W1	Stk26;Stk24;Stk25	46.613	10000	134750	10000	10000	913330	1060700	10000	391650	236110	12.6824	0.0737603
Mitogen-activated protein kinase 1	P63085	Mapk1	41.275	10000	1043900	213450	10000	3628800	1772400	2993300	551380	11303000	12.6818	0.126643
Myelin proteolipid protein	P60202	Plp1	30.077	564470	27378000	5145800	265410	220380000	50514000	56185000	20146000	178900000	12.6193	0.0694229
T-complex protein 1 subunit alpha	P11983	Tcp1	60.448	10000	603110	137040	10000	3025000	10000	221720	10000	8690300	12.5839	0.285433
Rab-like protein 6	Q5U3K5	Rabl6	79.83	10000	1054900	10000	166790	10000	2282300	2406500	3180400	11107000	12.2325	0.151866
Ras-related protein Rab-3A	P63011	Rab3a	24.97	10000	1621700	702380	10000	10013000	3339700	3407700	1988300	16561000	12.0507	0.0782974
Thiosulfate sulfurtransferase	P52196	Tst	33.466	10000	486660	10000	10000	2490600	366340	1212000	10000	3648100	11.9646	0.110378
Serine racemase	Q9QZX7	Srr	36.358	10000	10000	10000	10000	10000	146610	10000	10000	418950	11.9112	0.26535
Glutamate dehydrogenase 1, mitochondrial	P26443	Glud1	61.336	118220	8667300	849170	10000	64090000	6871100	11849000	4362100	55664000	11.8479	0.119484
Putative adenosylhomocysteinase 2	Q80SW1	Ahcyl1	58.951	10000	568460	10000	70250	3096900	354800	1199800	10000	5053500	11.7988	0.142632
Protein phosphatase 1 regulatory subunit 1B	Q60829	Ppp1r1b	21.78	10000	10000	283520	267360	1962800	1265500	10000	4954800	10000	11.4954	0.190534
Serine/arginine-rich splicing factor 3	P84104	Srsf3	19.329	10000	136770	10000	10000	519400	10000	1842300	10000	10000	11.473	0.315007
Band 4.1-like protein 1	Q9Z2H5	Epb41l1	98.314	10000	717190	10000	189050	9754700	621540	10000	922630	1929200	11.4338	0.277172
Mitochondrial glutamate carrier 1;Mitochondrial glutamate carrier 2	Q9D6M3;Q9DB41	Slc25a22;Slc25a18	34.67	10000	467090	10000	10000	3915200	947870	10000	10000	2215500	11.4242	0.170917
Beta-actin-like protein 2	Q8BFZ3	Actbl2	42.004	190670	29119000	1325600	10000	158750000	10000	140330000	10000	130930000	11.226	0.0951015
Diphosphoinositol polyphosphate phosphohydrolase 1	Q9JI46	Nudt3	19.029	10000	679270	412410	175510	3685700	409920	4566200	1388300	7802100	11.1822	0.0635653
Hepatoma-derived growth factor	P51859	Hdgf	26.268	480890	1733300	152650	152630	13456000	1023100	9973200	1694900	9017600	11.1658	0.0546713
Elongation factor 1-alpha 2	P62631	Eef1a2	50.454	1541200	4211000	1771000	10000	39678000	6846900	10052000	3322100	44846000	11.1236	0.0985766
Homer protein homolog 1	Q9Z2Y3	Homer1	41.412	10000	10000	54031	10000	10000	10000	10000	10000	1125500	11.0959	0.429821
BTB/POZ domain-containing protein KCTD16;BTB/POZ domain-containing protein KCTD8	Q5DTY9;Q50H33	Kctd16;Kctd8	48.972	10000	10000	10000	10000	10000	148010	10000	10000	373050	11.0212	0.252887
Ornithine aminotransferase, mitochondrial	P29758	Oat	48.354	426250	267220	10000	10000	2023400	345480	1099900	711790	5630600	11.0011	0.145977
Wiskott-Aldrich syndrome protein family member 3	Q8VHI6	Wasf3	55.203	10000	10000	76533	10000	1131300	10000	285530	10000	10000	10.8648	0.322136
Sideroflexin-3	Q91V61	Sfxn3	35.406	10000	960180	10000	10000	2123500	479400	631780	326850	9877900	10.8582	0.279306
Isocitrate dehydrogenase [NAD] subunit gamma 1, mitochondrial	P70404	Idh3g	42.785	606870	1573000	1173500	499320	19217000	1707700	2119000	2965000	26209000	10.8429	0.147654
Histidine triad nucleotide-binding protein 1	P70349	Hint1	13.777	1959300	2307100	1002100	768760	18155000	4350500	15401000	6260100	36627000	10.706	0.0596681
Ras-related protein Rab-6B;Ras-related protein Rab-6A	P61294;P35279	Rab6b;Rab6a	23.461	10000	1314300	512900	10000	7215300	1726200	2503500	2384500	10421000	10.5026	0.0590979
D-3-phosphoglycerate dehydrogenase	Q61753	Phgdh	56.585	10000	745060	282880	10000	6238600	614800	1089900	635810	5083100	10.4298	0.117235
Transcription elongation factor A protein-like 3	Q8R0A5	Tceal3	22.468	10000	10000	227240	10000	1183300	10000	985230	10000	1153100	10.3923	0.0930823
Synaptic vesicle membrane protein VAT-1 homolog-like	Q80TB8	Vat1l	45.817	10000	168660	97243	10000	1679200	287000	539530	10000	1177000	10.3328	0.0957005
InaD-like protein	Q63ZW7	Inadl	198.51	10000	150060	10000	10000	96299	10000	1637200	10000	565040	10.3012	0.275451
Calcium-transporting ATPase	Q6Q477	Atp2b4	133.07	10000	10000	10000	10000	174380	10000	10000	10000	305100	10.1896	0.218468
Ras-related protein Rab-21	P35282	Rab21	24.106	10000	10000	10000	10000	201760	10000	10000	10000	272950	10.0942	0.200932
Spliceosome RNA helicase Ddx39b;ATP-dependent RNA helicase DDX39A	Q9Z1N5;Q8VDW0	Ddx39b;Ddx39a	49.035	10000	316320	10000	10000	2452900	284370	504400	10000	1107800	10.0704	0.15839
Sodium/potassium-transporting ATPase subunit alpha-1	Q8VDN2	Atp1a1	112.98	1891700	5862000	234170	10000	31790000	5926200	11783000	4934500	46143000	10.0603	0.0916149
Splicing factor 3A subunit 1	Q8K4Z5	Sf3a1	88.544	10000	10000	10000	151000	1640200	10000	139240	10000	460930	9.99059	0.284317
Tripartite motif-containing protein 2	Q9ESN6	Trim2	81.444	10000	4689100	408580	850700	28217000	5951800	8382400	5030400	25321000	9.78824	0.0578593
Apoptosis-inducing factor 1, mitochondrial	Q9Z0X1	Aifm1	66.765	153470	10000	10000	10000	1077400	10000	1128000	10000	10000	9.74721	0.23016
ATP synthase subunit gamma, mitochondrial	Q91VR2	Atp5c1	32.886	483040	1416100	192420	10000	10060000	1472700	3737400	518310	9669800	9.69117	0.0880723
Band 4.1-like protein 2	O70318	Epb41l2	109.94	10000	175630	10000	10000	440190	255690	217410	288230	1271900	9.6228	0.0922332
Low molecular weight phosphotyrosine protein phosphatase	Q9D358	Acp1	18.192	10000	136750	10000	10000	10000	349410	10000	386810	1227900	9.51902	0.204919
Adenylate kinase isoenzyme 1	Q9R0Y5	Ak1	21.539	3607200	3196700	1618600	1678400	23386000	3964400	19185000	11394000	59888000	9.33124	0.0967941
Thioredoxin-related transmembrane protein 2	Q9D710	Tmx2	33.942	10000	10000	10000	10000	10000	131100	10000	10000	303450	9.291	0.245026
Synaptojanin-1	Q8CHC4	Synj1	172.62	236660	757170	537390	176130	3103700	1445500	3471100	2357400	9321900	9.23049	0.0615579
Isocitrate dehydrogenase [NAD] subunit alpha, mitochondrial	Q9D6R2	Idh3a	39.638	4956900	1415900	10000	10000	24472000	4012700	3345900	5693400	36216000	9.22788	0.127303
ATP-dependent 6-phosphofructokinase, liver type	P12382	Pfkl	85.359	10000	143870	10000	10000	253140	279710	10000	10000	1444100	9.18824	0.280944
Tubulin polymerization-promoting protein	Q7TQD2	Tppp	23.574	2659900	11855000	3792800	4904600	34752000	19107000	39091000	32515000	140950000	9.18186	0.101585
MARCKS-related protein	P28667	Marcksl1	20.165	10000	10000	10000	10000	183150	10000	10000	242400	10000	9.111	0.199919
5-nucleotidase domain-containing protein 3	Q3UHB1	Nt5dc3	63.17	10000	620320	10000	10000	10000	309410	4036300	10000	3026400	9.0935	0.220693
Protein bassoon	O88737	Bsn	418.84	991810	14558000	3142300	3127000	57288000	20663000	36072000	20984000	112840000	9.08734	0.0597142
GTP-binding nuclear protein Ran	P62827	Ran	24.423	10000	376290	207100	10000	2861900	368850	383060	196170	3039300	9.08107	0.142321
Adenosylhomocysteinase	P50247	Ahcy	47.688	92112	234010	108450	281660	3933900	308620	1521300	981280	1287700	8.97229	0.0808765
Guanine deaminase	Q9R111	Gda	51.012	10000	714780	218800	10000	4671900	1065800	515910	10000	4422500	8.96505	0.140265
Pyruvate dehydrogenase E1 component subunit alpha, somatic form, mitochondrial	P35486	Pdha1	43.231	1056300	2581800	646900	148100	17177000	5422600	4816700	2830100	18548000	8.80547	0.0578681
Heterogeneous nuclear ribonucleoprotein A0	Q9CX86	Hnrnpa0	30.53	709460	10000	10000	10000	3874800	10000	665340	10000	3564700	8.79003	0.190143
Dihydrolipoyllysine-residue acetyltransferase component of pyruvate dehydrogenase complex, mitochondrial	Q8BMF4	Dlat	67.941	3692300	4446900	2102600	1304200	33680000	4652000	15342000	6617400	65178000	8.69353	0.125858
ELKS/Rab6-interacting/CAST family member 1	Q99MI1	Erc1	128.33	10000	971910	10000	147930	940340	708120	5399500	635500	4677700	8.67572	0.114476
Ras-related protein Rab-5C	P35278	Rab5c	23.412	10000	169090	124380	10000	10000	636430	10000	10000	2713800	8.62661	0.348487
Alpha-adducin	Q9QYC0	Add1	80.646	10000	922720	318560	403730	6422800	3592000	177150	671150	6879100	8.57624	0.0896455
Glycogen phosphorylase, brain form	Q8CI94	Pygb	96.729	1373200	3006100	245560	10000	22744000	1289400	7694900	1877600	15439000	8.46539	0.108677
Probable G-protein coupled receptor 158	Q8C419	Gpr158	134.42	97465	179000	267900	10000	377940	588640	361200	1321800	3158800	8.38203	0.132934
Annexin A5	P48036	Anxa5	35.752	61897	746720	238670	161760	3598400	453130	1967000	577350	6049200	8.36697	0.104913
Septin-9	Q80UG5	2020-09-09	65.574	10000	192810	100540	10000	10000	179070	483460	10000	2591700	8.35929	0.336743
Ig kappa chain V-II region 26-10	P01631		12.273	309240	573120	194890	438450	2337800	829820	1330000	10000	11250000	8.31701	0.274032
Eukaryotic initiation factor 4A-II;Eukaryotic initiation factor 4A-II, N-terminally processed;Eukaryotic initiation factor 4A-I	P10630;P60843	Eif4a2;Eif4a1	46.402	10000	1583500	251870	10000	9547900	1823900	1329800	913560	5662200	8.31203	0.118469
Ig heavy chain V region AC38 205.12	P06330		12.934	10000	1589400	10000	1375600	7205800	1281800	1670000	5484700	15206000	8.26755	0.102246
1-phosphatidylinositol 4,5-bisphosphate phosphodiesterase delta-1	Q8R3B1	Plcd1	85.872	10000	176550	10000	10000	10000	10000	723900	10000	1375600	8.24788	0.271664
Vitamin D-binding protein	P21614	Gc	53.6	10000	169890	71249	76734	1167600	217000	10000	985200	934960	8.08791	0.0623899
Mitochondrial peptide methionine sulfoxide reductase	Q9D6Y7	Msra	25.988	369420	4338200	612360	1681300	37290000	4083800	4673100	8794000	15407000	8.02686	0.123255
Afadin	Q9QZQ1	Mllt4	206.5	78149	10000	10000	10000	10000	10000	10000	10000	1039500	7.98528	0.446061
Electron transfer flavoprotein-ubiquinone oxidoreductase, mitochondrial	Q921G7	Etfdh	68.09	195660	10000	10000	10000	1102100	10000	246970	506500	367260	7.91573	0.107614
Hepatoma-derived growth factor-related protein 3	Q9JMG7	Hdgfrp3	22.43	170130	10000	231730	334500	10000	1290300	10000	2681200	3341100	7.85959	0.142172
Eukaryotic translation initiation factor 3 subunit I	Q9QZD9	Eif3i	36.46	10000	142740	101710	97228	1702900	432790	171050	264070	845910	7.77238	0.103606
Heterogeneous nuclear ribonucleoprotein F;Heterogeneous nuclear ribonucleoprotein F, N-terminally processed	Q9Z2X1	Hnrnpf	45.729	10000	589880	225490	106200	10000	10000	1594000	651280	6765000	7.75489	0.313268
SH3 and multiple ankyrin repeat domains protein 2	Q80Z38	Shank2	158.97	10000	1665400	10000	152010	3087900	10000	5422400	2352900	6823900	7.70524	0.0632714
UBX domain-containing protein 1	Q922Y1	Ubxn1	33.572	92288	10000	10000	10000	10000	177900	289980	10000	671870	7.58701	0.192536
Dematin	Q9WV69	Dmtn	45.468	10000	355680	220860	247450	1734000	925600	10000	3159900	2014700	7.5245	0.0588161
Ig kappa chain C region	P01837		11.934	1005300	1333400	194040	801570	7261800	2474000	914390	8482600	12097000	7.49295	0.0522651
Fibrinogen beta chain;Fibrinopeptide B;Fibrinogen beta chain	Q8K0E8	Fgb	54.752	448410	314340	112880	10000	3874100	336450	1397300	1024400	1640900	7.47323	0.0738441
Ig mu chain C region	P01872	Ighm	49.971	8325100	50278000	8227700	56747000	222410000	57917000	62237000	278270000	531460000	7.45955	0.0841598
RNA-binding protein 8A	Q9CWZ3	Rbm8a	19.889	10000	10000	169640	10000	10000	10000	10000	10000	1816400	7.43899	0.460044
Platelet-activating factor acetylhydrolase IB subunit alpha	P63005	Pafah1b1	46.67	10000	277080	10000	10000	1296700	10000	323250	1203200	10000	7.40693	0.177076
Pyruvate dehydrogenase E1 component subunit beta, mitochondrial	Q9D051	Pdhb	38.937	2952100	2453600	1014300	150570	28670000	5958300	6664200	2247900	17080000	7.38084	0.0978282
Phosphate carrier protein, mitochondrial	Q8VEM8	Slc25a3	39.632	371920	3593400	1243000	474930	21586000	4656600	5792200	2027200	16202000	7.07539	0.0853971
Macrophage-capping protein	P24452	Capg	39.24	10000	163380	10000	10000	1099000	10000	443360	10000	143060	7.05521	0.253435
Protein kinase C gamma type	P63318	Prkcg	78.357	10000	329000	10000	10000	1358900	313800	533800	10000	890750	6.92423	0.0935823
Catechol O-methyltransferase	O88587	Comt	29.486	109260	10000	10000	10000	10000	10000	10000	10000	1153000	6.85337	0.459063
Cysteine and glycine-rich protein 1	P97315	Csrp1	20.583	10000	519320	10000	10000	1474200	863150	182500	1910000	265240	6.83768	0.0834174
Transcription elongation factor B polypeptide 2	P62869	Tceb2	13.17	49729	128020	104240	249230	3052600	314760	523140	584380	10000	6.7541	0.259398
Cytochrome c oxidase subunit 2	P00405	Mtco2	25.976	10000	1015500	256990	10000	495020	732860	402670	411260	8576600	6.57237	0.360978
Cathepsin L1;Cathepsin L1 heavy chain;Cathepsin L1 light chain	P06797	Ctsl	37.547	206020	780080	305940	355400	1866400	1061600	10000	992990	9450700	6.49817	0.284121
Isochorismatase domain-containing protein 1	Q91V64	Isoc1	32.032	190580	10000	10000	10000	1567900	10000	186930	10000	10000	6.47323	0.414168
Sodium/potassium-transporting ATPase subunit beta-2	P14231	Atp1b2	33.344	10000	1328100	224630	10000	2601900	10000	1774700	1174500	7066800	6.42343	0.171867
Alpha-1-antitrypsin 1-5	Q00898	Serpina1e	45.891	286590	10000	10000	10000	936110	10000	1018500	560430	10000	6.40586	0.135367
Alcohol dehydrogenase [NADP(+)]	Q9JII6	Akr1a1	36.586	10000	190220	10000	10000	1705900	10000	10000	10000	10000	6.34238	0.471649
ELAV-like protein 4	Q61701	Elavl4	42.368	147750	1346700	172340	285200	5108600	1060200	4424000	555800	4113000	6.25479	0.050647
26S proteasome non-ATPase regulatory subunit 2	Q8VDM4	Psmd2	100.2	10000	212730	10000	10000	1856100	10000	10000	10000	10000	6.24925	0.473984
Fatty-acid amide hydrolase 1	O08914	Faah	63.221	10000	10000	10000	10000	103110	10000	10000	10000	177450	6.2112	0.218608
Mitotic checkpoint protein BUB3	Q9WVA3	Bub3	36.954	97671	791650	288820	170030	5991600	930820	857950	1842600	757880	6.15996	0.170926
Striatin-4	P58404	Strn4	81.644	10000	165080	78576	101500	10000	390030	593290	659270	999500	5.97392	0.0501339
Obg-like ATPase 1	Q9CZ30	Ola1	44.729	10000	211210	10000	10000	223200	368320	10000	10000	1164500	5.89037	0.269589
NADH dehydrogenase [ubiquinone] iron-sulfur protein 3, mitochondrial	Q9DCT2	Ndufs3	30.149	10000	10000	10000	124320	184410	156580	10000	10000	755150	5.78611	0.28153
Hydroxymethylglutaryl-CoA lyase, mitochondrial	P38060	Hmgcl	34.238	186210	173710	102340	10000	1064400	10000	10000	10000	2245500	5.65773	0.312082
Synaptophysin	Q62277	Syp	34.024	10000	2273000	1068600	10000	7066400	1781700	2834600	1761000	9895100	5.55421	0.0850298
Synaptogyrin-3	Q8R191	Syngr3	24.561	10000	461940	280830	10000	2021700	671280	10000	239110	2329600	5.529	0.156698
MAP7 domain-containing protein 2	A2AG50	Map7d2	86.049	1667400	6882600	1792800	3470100	17775000	10206000	4567800	17442000	44359000	5.46445	0.0891628
Cytochrome b-c1 complex subunit Rieske, mitochondrial;Cytochrome b-c1 complex subunit 11	Q9CR68	Uqcrfs1	29.367	12916000	6787500	1719800	1148900	39937000	3144300	13342000	25305000	71233000	5.42123	0.11078
L-lactate dehydrogenase B chain	P16125	Ldhb	36.572	7507900	16279000	7927500	2230300	83628000	20687000	25792000	23301000	71311000	5.29612	0.0504394
Cleavage and polyadenylation specificity factor subunit 5	Q9CQF3	Nudt21	26.24	10000	3168500	380450	483880	12071000	2079700	8173000	1030800	3394500	5.29312	0.118647
Zinc finger CCCH domain-containing protein 13	E9Q784	Zc3h13	203.75	10000	10000	106740	10000	10000	10000	851720	10000	10000	5.21703	0.47737
Proteasome subunit alpha type-5	Q9Z2U1	Psma5	26.411	335970	2030000	922970	652540	5411500	1238700	4903700	3201800	10408000	5.10746	0.0554912
Sodium- and chloride-dependent GABA transporter 3	P31650	Slc6a11	69.96	10000	483990	225370	10000	3579800	192010	202930	237110	263820	4.90915	0.383981
ATP synthase subunit alpha, mitochondrial	Q03265	Atp5a1	59.752	63748000	55117000	26264000	10524000	293500000	56523000	94471000	42720000	456570000	4.85071	0.148157
Cerebellin-1;Cerebellin;[des-Ser1]-cerebellin	Q9R171	Cbln1	21.113	126170	148910	10000	10000	10000	10000	934270	10000	819520	4.83609	0.283875
Bleomycin hydrolase	Q8R016	Blmh	52.511	79385	675870	84696	121140	2459400	874810	10000	595150	1831200	4.80334	0.118883
Sepiapterin reductase	Q64105	Spr	27.883	668890	10000	10000	10000	2183600	297090	807380	10000	863250	4.76335	0.185234
Leukocyte elastase inhibitor A	Q9D154	Serpinb1a	42.574	10000	359690	10000	97195	1214300	344260	10000	649540	615600	4.75368	0.100365
Small nuclear ribonucleoprotein Sm D2	P62317	Snrpd2	13.527	95348	780590	99901	109460	3160700	508140	2195200	264790	303490	4.74142	0.181942
Immunoglobulin J chain	P01592	Igj	18.013	451460	807320	10000	963050	2734500	1305500	975830	2771900	5397300	4.72618	0.0550411
Stathmin-2	P55821	Stmn2	20.828	66026	10000	83362	10000	10000	344030	10000	621350	10000	4.70107	0.304234
Neurofilament medium polypeptide	P08553	Nefm	95.915	695540	3542300	57403	1910800	15654000	5337300	1319700	5900700	7080700	4.54942	0.0858764
Small nuclear ribonucleoprotein Sm D1	P62315	Snrpd1	13.281	10000	452160	10000	241660	2147700	1520300	10000	10000	368530	4.54628	0.246974
MAP7 domain-containing protein 1	A2AJI0	Map7d1	93.275	70869	763710	281780	763040	5130300	1649300	1642900	1049300	990750	4.45357	0.110734
Vesicular glutamate transporter 1	Q3TXX4	Slc17a7	61.637	10000	431660	355150	10000	760180	583620	10000	10000	2967500	4.29474	0.324654
Ig kappa chain V-III region 50S10.1;Ig kappa chain V-III region MOPC 70;Ig kappa chain V-III region PC 2880/PC 1229;Ig kappa chain V-III region PC 7132;Ig kappa chain V-III region PC 7210;Ig kappa chain V-III region PC 2485/PC 4039;Ig kappa chain V-III region PC 7940;Ig kappa chain V-III region PC 7175;Ig kappa chain V-III region PC 6684;Ig kappa chain V-III region CBPC 101;Ig kappa chain V-III r…	P03977;P01656;P01654;P01655;P01668;P01673;P01672;P01671;P01670;P01664;P01660;P01657;P01659		12.042	10000	282100	10000	671070	5176600	10000	10000	10000	10000	4.28834	0.519448
PC4 and SFRS1-interacting protein	Q99JF8	Psip1	59.696	357410	4296100	125580	1337600	7791800	2817000	5391700	1652000	15132000	4.28787	0.120017
Galectin-1	P16045	Lgals1	14.866	204490	10000	10000	10000	721650	10000	10000	500990	10000	4.27358	0.313863
Misshapen-like kinase 1	Q9JM52	Mink1	147.29	10000	622210	266920	118260	10000	825320	1202600	1460900	1811800	4.17588	0.0647383
Hypoxia up-regulated protein 1	Q9JKR6	Hyou1	111.18	113130	10000	10000	10000	493110	10000	10000	10000	223700	4.17416	0.338206
ADP-ribose pyrophosphatase, mitochondrial	Q8BVU5	Nudt9	38.604	10000	250800	10000	10000	202310	461290	656090	10000	133980	4.17	0.16313
Pyruvate dehydrogenase protein X component, mitochondrial	Q8BKZ9	Pdhx	53.998	1280900	1551900	89465	99173	7095300	2081200	1982400	1469800	3077500	4.1586	0.0887341
Heat shock-related 70 kDa protein 2	P17156	Hspa2	69.641	10000	222010	10000	10000	10000	10000	10000	10000	1269200	4.15603	0.514051
Glucosamine-6-phosphate isomerase 2;Glucosamine-6-phosphate isomerase 1	Q9CRC9;O88958	Gnpda2;Gnpda1	31.083	10000	244530	10000	10000	10000	10000	578840	812540	10000	4.142	0.320458
Microtubule-associated protein tau	P10637	Mapt	76.243	15426000	61544000	32167000	41868000	179560000	75527000	57112000	109030000	355360000	4.11424	0.0999316
Polymerase I and transcript release factor	O54724	Ptrf	43.953	115730	220700	10000	10000	10000	10000	10000	1708200	10000	3.9238	0.523094
Actin-binding LIM protein 2	Q8BL65	Ablim2	68.106	10000	289850	145660	10000	552350	719120	411240	526110	10000	3.89685	0.0600131
WD repeat domain phosphoinositide-interacting protein 4	Q91VM3	Wdr45	39.787	120660	1320600	245020	10000	701370	2672200	1200700	2573900	1051700	3.86722	0.0573481
60S ribosomal protein L5	P47962	Rpl5	34.4	10000	10000	117470	10000	647390	10000	10000	10000	10000	3.72898	0.514222
Plasminogen activator inhibitor 1 RNA-binding protein	Q9CY58	Serbp1	44.714	185760	4314600	10000	2617300	11065000	4928900	3846600	3245500	10097000	3.72442	0.051353
Amine oxidase [flavin-containing] B	Q8BW75	Maob	58.557	162700	10000	135440	10000	10000	10000	10000	10000	1429000	3.69397	0.529276
26S protease regulatory subunit 6A	O88685	Psmc3	49.548	414760	204260	10000	10000	1383500	152050	262190	133390	939500	3.59379	0.205333
Fibrinogen alpha chain;Fibrinopeptide A;Fibrinogen alpha chain	E9PV24	Fga	87.428	98420	1729200	10000	182880	3619800	1488900	3197800	669940	10000	3.55811	0.182392
Neurabin-2	Q6R891	Ppp1r9b	89.519	10000	721430	204700	10000	10000	10000	424590	10000	3714500	3.52517	0.497477
Nucleophosmin	Q61937	Npm1	32.56	1941000	7305600	2679100	2822700	26604000	10061000	5330700	5390900	16663000	3.47425	0.0925948
Bcl-2-associated transcription factor 1	Q8K019	Bclaf1	106	195470	1150400	377890	141400	3725700	1207000	707810	1516200	886260	3.44977	0.123879
Optic atrophy 3 protein homolog	Q505D7	Opa3	20.11	373860	10000	10000	10000	445890	10000	544210	309900	419900	3.42673	0.104304
ES1 protein homolog, mitochondrial	Q9D172	D10Jhu81e	28.09	1657300	1594500	908630	278130	5073000	10000	1141200	6322600	6052200	3.35226	0.128672
Mitochondrial 2-oxoglutarate/malate carrier protein	Q9CR62	Slc25a11	34.155	3343500	2998000	612070	211960	14575000	2057100	3034600	337440	9983200	3.34796	0.2225
Protein phosphatase 1 regulatory subunit 12B	Q8BG95	Ppp1r12b	109.05	10000	733540	506600	477050	1958100	1437500	447680	198940	2955400	3.24116	0.143164
Glycogen phosphorylase, muscle form	Q9WUB3	Pygm	97.285	3064200	475470	212080	83283	9018800	10000	3221400	10000	3028600	3.18929	0.321128
Nascent polypeptide-associated complex subunit alpha, muscle-specific form;Nascent polypeptide-associated complex subunit alpha	P70670;Q60817	Naca	220.5	274080	1078700	234920	379040	1061100	632200	1056600	1506000	3582100	3.18822	0.124809
Serine/arginine repetitive matrix protein 2	Q8BTI8	Srrm2	294.84	10000	266070	103490	127980	1017500	263690	717870	10000	10000	3.1825	0.271853
Metastasis suppressor protein 1	Q8R1S4	Mtss1	82.407	257430	305740	10000	10000	1435200	10000	475780	10000	344300	3.12126	0.343945
Aggrecan core protein	Q61282	Acan	221.94	10000	693730	10000	10000	1078900	10000	10000	10000	1676600	3.07905	0.402634
PITH domain-containing protein 1	Q8BWR2	Pithd1	24.192	267800	1422800	10000	460010	1731300	668030	1188900	3008400	1624200	3.04389	0.0704291
Hyaluronan and proteoglycan link protein 1	Q9QUP5	Hapln1	40.477	10000	5842900	740370	10000	7712200	321750	1725800	1901500	12243000	2.89605	0.307042
Malectin	Q6ZQI3	Mlec	32.342	83331	699530	167810	10000	1640200	231290	404360	10000	1115500	2.83248	0.273252
Peptidyl-prolyl cis-trans isomerase B	P24369	Ppib	23.713	10000	222200	10000	10000	10000	10000	305190	10000	518290	2.70731	0.424031
Guanylate kinase	Q64520	Guk1	21.918	187150	176700	182590	10000	10000	10000	430640	10000	1391000	2.66212	0.474627
Cytosol aminopeptidase	Q9CPY7	Lap3	56.141	9869900	58868000	19704000	29604000	143230000	57520000	66679000	52244000	62158000	2.58768	0.0636067
Vacuolar protein sorting-associated protein 26B	Q8C0E2	Vps26b	39.124	183360	1384800	480740	257850	6119000	348520	445110	10000	535230	2.58645	0.516071
LETM1 and EF-hand domain-containing protein 1, mitochondrial	Q9Z2I0	Letm1	82.988	1173100	147540	10000	10000	1768300	10000	734130	10000	1722300	2.53296	0.343431
Serine/arginine-rich splicing factor 1	Q6PDM2	Srsf1	27.744	120310	10000	10000	10000	10000	10000	427380	10000	10000	2.48755	0.585132
NADH dehydrogenase [ubiquinone] 1 beta subcomplex subunit 10	Q9DCS9	Ndufb10	21.024	88779	10000	10000	10000	10000	10000	10000	319510	10000	2.42137	0.577637
Neurocan core protein	P55066	Ncan	137.2	10000	776830	10000	10000	10000	601070	10000	10000	1637200	2.24907	0.546032
Platelet glycoprotein V	O08742	Gp5	63.467	10000	10000	123970	10000	10000	10000	392500	10000	10000	2.24719	0.611345
Tropomyosin alpha-1 chain	P58771	Tpm1	32.68	2677700	1781200	1393200	1639800	5009500	3065700	2950900	7918300	1718500	2.20643	0.114206
Protein enabled homolog	Q03173	Enah	85.843	129980	1118500	10000	100300	515980	1589100	525800	271850	833460	2.19973	0.277213
Vacuolar protein sorting-associated protein 26A	P40336	Vps26a	38.113	10000	589470	157120	264450	10000	1090300	639260	513710	463180	2.12838	0.239712
Sorting nexin-5	Q9D8U8	Snx5	46.797	10000	972800	10000	504400	1898800	1112100	10000	786500	10000	2.03975	0.418367
Electron transfer flavoprotein subunit alpha, mitochondrial	Q99LC5	Etfa	35.009	4518300	1699200	1267100	145180	5546400	1362900	5307000	2386700	4399800	1.99249	0.171253
Hepatoma-derived growth factor-related protein 2	Q3UMU9	Hdgfrp2	74.29	295110	1063600	347890	356180	1504600	679360	605410	597520	1513500	1.9005	0.157518
Endoplasmin	P08113	Hsp90b1	92.475	10000	1091000	778540	564870	2602500	1605800	713000	10000	850860	1.89237	0.345345
Coronin-1A	O89053	Coro1a	50.989	10000	752670	349210	10000	660680	1046500	230630	10000	651860	1.8538	0.383515
Pleckstrin homology-like domain family B member 1	Q6PDH0	Phldb1	150.07	10000	10000	10000	208370	10000	10000	509900	10000	10000	1.84553	0.69064
Calcium-binding protein 39;Calcium-binding protein 39-like	Q06138;Q9DB16	Cab39;Cab39l	39.842	10000	1884400	10000	10000	10000	10000	1313000	486120	2473400	1.79378	0.589588
Aldehyde dehydrogenase X, mitochondrial	Q9CZS1	Aldh1b1	57.552	315690	10000	10000	10000	10000	10000	10000	10000	733200	1.78935	0.711702
Quinone oxidoreductase	P47199	Cryz	35.268	10000	480050	10000	10000	10000	10000	10000	708870	389480	1.76979	0.622556
Melanoma-associated antigen E1	Q6PCZ4	Magee1	101.63	356990	776380	10000	2024000	10000	10000	4261200	2651300	10000	1.75351	0.595054
Fatty acid-binding protein, heart	P11404	Fabp3	14.819	7390900	1641900	747040	1803300	5832200	3397400	3366700	2226900	10483000	1.7478	0.345324
Spermatogenesis-associated protein 7 homolog	Q80VP2	Spata7	65.654	10000	2008900	340870	10000	1593300	1499200	10000	1962300	10000	1.71318	0.525897
Isocitrate dehydrogenase [NADP], mitochondrial	P54071	Idh2	50.906	2536200	2044700	2050000	1628100	6387900	2762700	4429300	2527000	1563400	1.71162	0.176365
Ran-binding protein 3	Q9CT10	Ranbp3	52.572	260680	1080000	318040	140120	1188800	783680	456320	831530	427640	1.64015	0.27891
Cytochrome b-c1 complex subunit 1, mitochondrial	Q9CZ13	Uqcrc1	52.851	39204000	15438000	5727600	3319300	38253000	9408800	13564000	6998800	62041000	1.63627	0.492496
Acylpyruvase FAHD1, mitochondrial	Q8R0F8	Fahd1	25.172	294110	10000	282920	10000	81643	10000	789580	10000	314650	1.61583	0.629318
BAG family molecular chaperone regulator 3	Q9JLV1	Bag3	61.859	10000	163840	10000	10000	10000	10000	10000	344680	10000	1.58762	0.741834
CAP-Gly domain-containing linker protein 1	Q922J3	Clip1	155.81	474930	3960500	2813800	2291300	5468000	4241700	1515400	3803700	3684600	1.56917	0.202733
Ras-related protein Rap-1b;Ras-related protein Rap-1A	Q99JI6;P62835	Rap1b;Rap1a	20.825	612700	212550	186070	144110	834100	10000	802680	10000	570250	1.54196	0.516183
Succinyl-CoA ligase [ADP-forming] subunit beta, mitochondrial	Q9Z2I9	Sucla2	50.113	11349000	4537100	1428200	435530	6837000	2429500	1797700	856020	21538000	1.50799	0.657727
WAS/WASL-interacting protein family member 3	P0C7L0	Wipf3	49.452	76770	1302500	1019400	231650	2528500	484830	426080	10000	1497500	1.50458	0.584846
Filamin-A	Q8BTM8	Flna	281.22	180750	10000	142580	10000	10000	10000	10000	10000	581630	1.44847	0.784395
D-beta-hydroxybutyrate dehydrogenase, mitochondrial	Q80XN0	Bdh1	38.299	783040	310530	191510	10000	10000	240690	10000	10000	1937800	1.36423	0.801274
Thyroid hormone receptor-associated protein 3	Q569Z6	Thrap3	108.18	494960	1926100	567090	1232600	3201800	1130500	1700900	10000	1137400	1.36101	0.581091
Adenylate kinase 2, mitochondrial;Adenylate kinase 2, mitochondrial, N-terminally processed	Q9WTP6	Ak2	26.468	394950	10000	10000	10000	10000	660580	10000	10000	10000	1.31889	0.847736
Protein phosphatase 1 regulatory subunit 12C	Q3UMT1	Ppp1r12c	84.684	93911	702850	140040	10000	10000	756020	201650	134670	427030	1.29224	0.743747
60 kDa heat shock protein, mitochondrial	P63038	Hspd1	60.955	59710000	19778000	5814700	6083200	48982000	9199200	22222000	11277000	52050000	1.25823	0.710511
Adenylosuccinate lyase	P54822	Adsl	54.866	422180	10000	10000	10000	670550	10000	10000	10000	10000	1.25711	0.872797
Cyclin-dependent kinase inhibitor 1B	P46414	Cdkn1b	22.193	217450	10000	10000	10000	10000	10000	348710	10000	10000	1.25669	0.863904
Creatine kinase S-type, mitochondrial	Q6P8J7	Ckmt2	47.473	4691900	1342900	1036100	525440	4751400	615190	2986400	3060900	10000	1.20309	0.773614
Serpin B6	Q60854	Serpinb6	42.598	581870	152900	10000	10000	354120	10000	118030	10000	639970	1.19996	0.841244
Arsenite methyltransferase	Q91WU5	As3mt	41.793	177650	10000	10000	10000	192050	10000	84772	10000	10000	1.18207	0.867812
RNA-binding protein EWS	Q61545	Ewsr1	68.461	10000	2635800	10000	10000	859990	440570	634060	727940	1246200	1.17301	0.852205
ADP/ATP translocase 2;ADP/ATP translocase 2, N-terminally processed	P51881	Slc25a5	32.931	52488000	1262200	2380800	10000	36461000	6427000	3470800	3748200	31514000	1.16309	0.8744
Myosin-3	P13541	Myh3	223.79	467380	404700	341990	607890	10000	10000	2079100	524200	10000	1.15625	0.880657
Fructose-1,6-bisphosphatase 1	Q9QXD6	Fbp1	36.912	1711700	2699500	4334800	2793100	10000	3932200	1260200	4161400	6727300	1.11559	0.821054
Desmoplakin	E9Q557	Dsp	332.91	189780	10000	10000	565640	10000	10000	10000	817280	233000	1.11452	0.919295
PH and SEC7 domain-containing protein 3	Q2PFD7	Psd3	114.72	10000	724400	90237	10000	10000	10000	10000	10000	1120900	1.11272	0.938512
Annexin A2	P07356	Anxa2	38.676	10000	222420	160230	373760	738400	10000	10000	260430	10000	1.07392	0.937323
ELAV-like protein 3	Q60900	Elavl3	39.533	10000	140500	10000	10000	10000	180690	10000	10000	10000	1.0355	0.975815
2,4-dienoyl-CoA reductase, mitochondrial	Q9CQ62	Decr1	36.213	2903800	153900	10000	10000	1015300	10000	1109200	1472900	265870	1.0068	0.994236
Nucleobindin-1	Q02819	Nucb1	53.408	10000	379290	10000	10000	10000	10000	469330	10000	10000	0.995539	0.997337
eIF-2-alpha kinase activator GCN1	E9PVA8	Gcn1l1	293.02	1164000	10000	1346600	3933000	782820	6236200	10000	10000	523790	0.9375	0.949398
ADP/ATP translocase 1	P48962	Slc25a4	32.904	175870000	39748000	14969000	8766600	102550000	20789000	28031000	14642000	101950000	0.895619	0.883921
Methylmalonyl-CoA mutase, mitochondrial	P16332	Mut	82.843	815300	10000	10000	10000	10000	349270	556840	10000	10000	0.885943	0.915305
Formin-binding protein 1-like	Q8K012	Fnbp1l	69.885	89481	258320	289500	336260	427130	381270	246780	10000	10000	0.883503	0.806072
Cytospin-B	Q5SXY1	Specc1	118.1	119770	144160	64887	10000	10000	10000	10000	331030	10000	0.87606	0.895925
Alpha-actinin-1	Q7TPR4	Actn1	103.07	5474400	2794200	1753600	717520	2405800	842830	2274700	588660	5490500	0.864268	0.792921
3-hydroxyacyl-CoA dehydrogenase type-2	O08756	Hsd17b10	27.418	3616900	847330	282460	100870	738410	10000	135770	10000	4067400	0.818817	0.852674
Cytoplasmic dynein 1 heavy chain 1	Q9JHU4	Dync1h1	532.04	236900	10000	10000	10000	10000	10000	10000	10000	226910	0.80003	0.854267
Ensconsin	O88735	Map7	82.021	80996	10000	154490	10000	10000	10000	198350	10000	10000	0.746342	0.76612
Neutral cholesterol ester hydrolase 1	Q8BLF1	Nceh1	45.739	694830	130310	10000	10000	223240	10000	10000	10000	503490	0.716312	0.750431
Glutamine--tRNA ligase	Q8BML9	Qars	87.676	176370	10000	10000	10000	10000	10000	10000	10000	132010	0.666802	0.71868
Succinyl-CoA ligase [ADP/GDP-forming] subunit alpha, mitochondrial	Q9WUM5	Suclg1	36.154	3334200	1314100	216350	10000	1277400	1088400	10000	10000	1597000	0.653635	0.599077
Myosin-9	Q8VDD5	Myh9	226.37	10000	318390	268820	410890	10000	733440	10000	10000	10000	0.61378	0.606559
Enoyl-CoA delta isomerase 1, mitochondrial	P42125	Eci1	32.25	2756800	2688100	1486400	919890	2187100	417530	899780	424450	1966700	0.60073	0.222668
HIV Tat-specific factor 1 homolog	Q8BGC0	Htatsf1	86.239	96951	357350	10000	191990	446260	10000	10000	10000	10000	0.592737	0.590598
Vimentin	P20152	Vim	53.687	2803100	1666000	1279100	1261900	2786000	503090	833310	928700	10000	0.577578	0.273009
NADH dehydrogenase [ubiquinone] 1 alpha subcomplex subunit 9, mitochondrial	Q9DC69	Ndufa9	42.525	1825600	10000	10000	10000	148190	10000	10000	10000	1152200	0.573568	0.687804
Methylmalonate-semialdehyde dehydrogenase [acylating], mitochondrial	Q9EQ20	Aldh6a1	57.915	3806900	1632800	899360	639440	908740	784070	1620100	603680	732960	0.533014	0.259059
NADH dehydrogenase [ubiquinone] flavoprotein 1, mitochondrial	Q91YT0	Ndufv1	50.834	3666000	1324300	379230	10000	10000	10000	10000	10000	3544000	0.532983	0.578588
NADH dehydrogenase [ubiquinone] 1 alpha subcomplex subunit 10, mitochondrial	Q99LC3	Ndufa10	40.603	1812400	735310	544370	10000	616370	268530	10000	282840	762600	0.500397	0.324189
Thioredoxin reductase 2, mitochondrial	Q9JLT4	Txnrd2	56.602	1152600	2671100	677760	552020	202080	1720600	563410	563310	10000	0.484324	0.270224
Titin	A2ASS6	Ttn	3906.4	124990000	45088000	30496000	16496000	59061000	3410500	527900	619300	64269000	0.471323	0.325174
Perilipin-3	Q9DBG5	Plin3	47.262	650690	10000	10000	10000	360900	10000	10000	10000	10000	0.471169	0.595017
Histone H2A type 3;Histone H2A type 1-K;Histone H2A type 1-F;Histone H2A type 1-H;Histone H2A type 2-A;Histone H2A.J;Histone H2A type 2-C;Histone H2AX	C0HKE6;C0HKE1;C0HKE7;C0HKE2;C0HKE3;C0HKE4;C0HKE5;C0HKE9;C0HKE8;Q8BFU2;Q8CGP7;Q8CGP5;Q8CGP6;Q6GSS7;Q8R1M2;Q64523;P27661	Hist3h2a;Hist1h2ak;Hist1h2af;Hist1h2ah;Hist2h2aa1;H2afj;Hist2h2ac;H2afx	14.135	362460	10000	450390	1367900	10000	556760	168930	534280	10000	0.467409	0.346937
ATP synthase F(0) complex subunit B1, mitochondrial	Q9CQQ7	Atp5f1	28.948	2403900	497090	430110	122330	10000	10000	10000	10000	1946600	0.460203	0.485914
Cytochrome c oxidase subunit 5A, mitochondrial	P12787	Cox5a	16.101	384430	268110	10000	113830	10000	10000	217560	10000	198400	0.459533	0.287612
Cadherin-13	Q9WTR5	Cdh13	78.185	399030	10000	10000	10000	10000	10000	10000	196150	10000	0.440342	0.548708
3-ketoacyl-CoA thiolase, mitochondrial	Q8BWT1	Acaa2	41.829	12993000	3841900	2536300	2386900	1902700	1092900	1103200	820150	6594200	0.423315	0.25812
Ig kappa chain V-V region K2	P01635		12.581	281380	423450	10000	585780	10000	283780	10000	10000	360670	0.414851	0.212153
Succinyl-CoA:3-ketoacid coenzyme A transferase 1, mitochondrial	Q9D0K2	Oxct1	55.988	29582000	8577100	3070700	1752100	6396100	853770	2960000	2890900	8574900	0.403438	0.311642
Creatine kinase M-type	P07310	Ckm	43.044	51678000	12329000	5560800	2961000	28678000	1296500	1031700	2837600	1512400	0.389982	0.376294
Myoglobin	P04247	Mb	17.069	35520000	17026000	10836000	6966800	12741000	4314800	4525000	3994800	6544100	0.365262	0.0984738
Trifunctional enzyme subunit beta, mitochondrial;3-ketoacyl-CoA thiolase	Q99JY0	Hadhb	51.386	23891000	12460000	5988800	7109500	8384700	3396100	3695300	2850200	2216900	0.332352	0.0667206
Saccharopine dehydrogenase-like oxidoreductase	Q8R127	Sccpdh	47.129	585370	269650	129420	10000	10000	10000	10000	10000	353780	0.316785	0.245658
Myomesin-1	Q62234	Myom1	185.46	5470200	1660800	861650	660130	10000	191940	10000	10000	2857400	0.284703	0.229069
Prohibitin	P67778	Phb	29.82	2755200	1345200	343050	123290	10000	10000	10000	10000	1301100	0.234933	0.19064
Trifunctional enzyme subunit alpha, mitochondrial;Long-chain enoyl-CoA hydratase;Long chain 3-hydroxyacyl-CoA dehydrogenase	Q8BMS1	Hadha	82.669	46380000	18723000	17469000	7214000	7962100	3079400	3054300	1316900	10861000	0.234101	0.0591077
Hydroxyacyl-coenzyme A dehydrogenase, mitochondrial	Q61425	Hadh	34.463	39217000	11953000	11905000	5562600	6681300	2613900	4994100	3163700	1793800	0.22433	0.0860493
Actin, alpha cardiac muscle 1;Actin, gamma-enteric smooth muscle;Actin, aortic smooth muscle;Actin, alpha skeletal muscle	P68033;P63268;P62737;P68134	Actc1;Actg2;Acta2;Acta1	42.019	259160000	168440000	63625000	37710000	47417000	14591000	30144000	14220000	38210000	0.218676	0.056554
Sarcoplasmic/endoplasmic reticulum calcium ATPase 2	O55143	Atp2a2	114.86	88310000	39732000	15096000	6856000	16123000	5200300	694330	1612900	13951000	0.200443	0.111862
Talin-1	P26039	Tln1	269.82	109180	10000	10000	98597	10000	10000	10000	10000	10000	0.17561	0.0900478
Junction plakoglobin	Q02257	Jup	81.8	10000	601870	10000	1439800	10000	10000	10000	305880	10000	0.134214	0.186287
Voltage-dependent anion-selective channel protein 2	Q60930	Vdac2	31.732	14568000	5324800	2608100	1317600	1288100	779800	336430	10000	821000	0.108666	0.0841189
Tropomyosin alpha-4 chain	Q6IRU2	Tpm4	28.467	10000	165430	10000	196010	10000	10000	10000	10000	10000	0.104866	0.0913032
MICOS complex subunit Mic60	Q8CAQ8	Immt	83.899	12929000	4556800	1464000	743680	1188200	10000	10000	10000	1194400	0.098006	0.115927
Alpha-1-syntrophin	Q61234	Snta1	53.664	327030	248000	10000	10000	10000	10000	10000	10000	10000	0.0672235	0.0944733
Delta(3,5)-Delta(2,4)-dienoyl-CoA isomerase, mitochondrial	O35459	Ech1	36.118	11695000	4184100	1637400	428770	1396900	10000	10000	10000	10000	0.064057	0.103216
Medium-chain specific acyl-CoA dehydrogenase, mitochondrial	P45952	Acadm	46.481	3278500	601230	202280	10000	235580	10000	10000	10000	10000	0.0538767	0.192435
Phosphoglycerate mutase 2	O70250	Pgam2	28.827	650740	188340	229370	10000	10000	10000	10000	10000	10000	0.0370903	0.0657711
Fatty acid-binding protein, adipocyte	P04117	Fabp4	14.65	26260000	8566900	3119600	1344300	1177000	297090	10000	10000	10000	0.0306248	0.0988213
Troponin T, cardiac muscle	P50752	Tnnt2	35.825	6714800	1220400	442310	293120	10000	163880	137910	10000	10000	0.0306128	0.161854
NADH dehydrogenase [ubiquinone] 1 alpha subcomplex subunit 5	Q9CPP6	Ndufa5	13.36	13567000	5109200	2061100	666530	425040	356080	10000	10000	10000	0.0303168	0.0805562
Delta-1-pyrroline-5-carboxylate dehydrogenase, mitochondrial	Q8CHT0	Aldh4a1	61.84	12619000	4667700	2133500	1541100	10000	376620	10000	359670	10000	0.0292459	0.0576527
Atypical kinase ADCK3, mitochondrial	Q60936	Adck3	71.742	1293000	301250	10000	10000	10000	10000	10000	10000	10000	0.0247793	0.184389
Collagen alpha-2(I) chain	Q01149	Col1a2	129.56	10000	10000	159160	1511300	10000	10000	10000	10000	10000	0.0236622	0.238519
Propionyl-CoA carboxylase alpha chain, mitochondrial	Q91ZA3	Pcca	79.921	1396700	287310	10000	10000	10000	10000	10000	10000	10000	0.023474	0.194466
Alpha-crystallin B chain	P23927	Cryab	20.069	29087000	11446000	4738900	1711500	633490	329200	247390	10000	10000	0.0209449	0.0700405
Protein QIL1	Q8R404	Qil1	13.373	1242200	409650	250800	10000	10000	10000	10000	10000	10000	0.0209134	0.086651
Alpha-actinin-2	Q9JI91	Actn2	103.83	6025900	2274000	1002800	685730	10000	209490	10000	10000	10000	0.0199823	0.0573124
Very long-chain specific acyl-CoA dehydrogenase, mitochondrial	P50544	Acadvl	70.875	10864000	2008400	517550	253050	288200	10000	10000	10000	10000	0.019245	0.173755
Aldose reductase	P45376	Akr1b1	35.732	1358800	345800	100000	307480	10000	10000	10000	10000	10000	0.0189387	0.0749236
Myosin light chain 4	P09541	Myl4	21.159	7098200	1868600	974710	10000	190430	10000	10000	10000	10000	0.0185242	0.122598
Long-chain-fatty-acid--CoA ligase 1	P41216	Acsl1	77.951	1663700	706830	255480	135430	10000	10000	10000	10000	10000	0.0144852	0.0607479
Desmin	P31001	Des	53.497	8616100	1673300	826510	334900	138230	10000	10000	10000	10000	0.0124519	0.140681
Protein S100-A1	P56565	S100a1	10.505	3373600	123360	49898	10000	10000	10000	10000	10000	10000	0.0112459	0.266162
Troponin I, cardiac muscle	P48787	Tnni3	24.258	2829400	700830	86993	10000	10000	10000	10000	10000	10000	0.0110277	0.165349
Obscurin	A2AAJ9	Obscn	966.58	2588700	963030	196230	10000	10000	10000	10000	10000	10000	0.0106441	0.11448
NADH dehydrogenase [ubiquinone] iron-sulfur protein 2, mitochondrial	Q91WD5	Ndufs2	52.625	4160000	610540	10000	10000	10000	10000	10000	10000	10000	0.00834979	0.217363
2-oxoisovalerate dehydrogenase subunit beta, mitochondrial	Q6P3A8	Bckdhb	42.88	3489100	1136300	247280	10000	10000	10000	10000	10000	10000	0.00819222	0.126155
PDZ and LIM domain protein 5	Q8CI51	Pdlim5	63.299	3672300	1048100	457420	280580	10000	10000	10000	10000	10000	0.00732815	0.0907069
Hydroxysteroid dehydrogenase-like protein 2	Q2TPA8	Hsdl2	54.208	5934600	1719800	709800	351250	10000	10000	10000	10000	10000	0.00458955	0.0960913
Cysteine and glycine-rich protein 3	P50462	Csrp3	20.895	8120500	1701200	107270	436100	10000	10000	10000	10000	10000	0.00385912	0.160969
LIM domain-binding protein 3	Q9JKS4	Ldb3	76.431	10324000	1179100	150980	10000	10000	10000	10000	10000	10000	0.00342933	0.224434
Voltage-dependent anion-selective channel protein 3	Q60931	Vdac3	30.752	8039500	2064900	1331000	1007900	10000	10000	10000	10000	10000	0.00321458	0.0706997
Acyl-coenzyme A thioesterase 13;Acyl-coenzyme A thioesterase 13, N-terminally processed	Q9CQR4	Acot13	15.183	11547000	2485900	864000	139780	10000	10000	10000	10000	10000	0.00266016	0.150181
NADH-ubiquinone oxidoreductase 75 kDa subunit, mitochondrial	Q91VD9	Ndufs1	79.776	12317000	8853600	4960700	3044000	3934100	1287200	1610100	1482400	4406300	0.348791	0.0463986
NADH dehydrogenase [ubiquinone] iron-sulfur protein 8, mitochondrial	Q8K3J1	Ndufs8	24.038	3904800	2893900	2295500	1952600	1576300	824360	1292100	478800	10000	0.302825	0.0057856
Voltage-dependent anion-selective channel protein 1	Q60932	Vdac1	32.351	54838000	31340000	19487000	8721600	11581000	4891400	5231500	7109400	5206800	0.237931	0.042502
Myosin regulatory light chain 2, ventricular/cardiac muscle isoform	P51667	Myl2	18.864	10057000	4886000	3470300	2716400	420830	1183400	833380	2282900	10000	0.179104	0.0244356
Myosin-6	Q02566	Myh6	223.56	876050000	241900000	571260000	199900000	107800000	97195000	64911000	34055000	23081000	0.138496	0.0229052
Myosin light chain 3	P09542	Myl3	22.421	21800000	8335100	5113700	4349800	1149300	3108600	878120	1322500	10000	0.130682	0.0486798
Isovaleryl-CoA dehydrogenase, mitochondrial	Q9JHI5	Ivd	46.325	11779000	8937900	5016000	3005800	3042900	1499700	10000	10000	10000	0.127288	0.0118314
Betaine--homocysteine S-methyltransferase 1	O35490	Bhmt	45.02	1677400	1563900	1544300	1611300	150040	10000	123560	317800	403440	0.125666	7.00054e-07
Short-chain specific acyl-CoA dehydrogenase, mitochondrial	Q07417	Acads	44.889	3313600	1651900	1379300	965510	428380	529830	10000	10000	124190	0.120641	0.0110235
Histone H4	P62806	Hist1h4a	11.367	652190	913240	880690	745690	10000	410610	10000	10000	10000	0.112942	0.000271999
Beta-enolase	P21550	Eno3	47.024	8321500	3949700	2583300	1132000	1111800	10000	233440	479400	356430	0.109646	0.0364881
Cytochrome b-c1 complex subunit 7	Q9D855	Uqcrb	13.527	163600	10000	118500	78188	10000	10000	10000	10000	10000	0.108024	0.0234819
Heat shock 70 kDa protein 1A;Heat shock 70 kDa protein 1B	Q61696;P17879	Hspa1a;Hspa1b	70.078	10000	139430	157290	102890	10000	10000	10000	10000	10000	0.0976539	0.0149414
Mannose-6-phosphate isomerase	Q924M7	Mpi	46.575	468210	319480	397260	177920	10000	10000	10000	10000	10000	0.0293498	0.0005134
MICOS complex subunit Mic19	Q9CRB9	Chchd3	26.334	970060	226650	315880	120510	10000	10000	10000	10000	10000	0.0244933	0.0497326
Histone H2A.V;Histone H2A.Z	Q3THW5;P0C0S6	H2afv;H2afz	13.509	911970	527470	233710	10000	10000	10000	10000	10000	10000	0.023765	0.0475886
F-box only protein 22	Q78JE5	Fbxo22	44.202	382990	421770	805600	850900	10000	10000	10000	10000	10000	0.0162518	0.000834413
Dehydrogenase/reductase SDR family member 4	Q99LB2	Dhrs4	29.884	1578200	593800	555510	261440	10000	10000	10000	10000	10000	0.0133826	0.0221158
NADH dehydrogenase [ubiquinone] iron-sulfur protein 4, mitochondrial	Q9CXZ1	Ndufs4	19.784	776840	969990	1160600	145280	10000	10000	10000	10000	10000	0.0131031	0.00596381
Myosin-binding protein C, cardiac-type	O70468	Mybpc3	140.63	27203000	11109000	8957800	2005700	10000	10000	10000	10000	10000	0.000811762	0.0338991
