# Supplementary material for: Dietary restriction transforms the mammalian protein persulfidome in a tissue-specific and cystathionine γ-lyase-dependent manner
Source: Nat Commun. 2021 Mar 19;12:1745. doi: 10.1038/s41467-021-22001-w (PMC7979915; doi:10.1038/s41467-021-22001-w)
Supplement: Supplementary file 9 — Supplementary Data 6 [file 41467_2021_22001_MOESM9_ESM.xlsx]

## Sheet: Enriched Pathway Spectral Count
Supplementary Data 6: Persulfidated Protein Pathway Enrichment in Liver (Spectral Counting)
KEGG Pathway (DR)	p-val (adj)	-LOG10(p-val adj)	Involved Genes/Proteins		Green	DR enriched
Metabolic pathways	0.0345	1.46218	NDUFS6,HSD17B10,ACADL,NDUFA8,HMGCS2,UROD,ACSM1,PKLR,CES1C,PTGES3		Gray	No Change
					Blue	AL enriched
KEGG Pathway (Unchanged)	p-val (adj)	-LOG10(p-val adj)	Involved Genes/Proteins
Pentose phosphate pathway	0.00639	2.1945	ALDOC,TKT,RGN,TALDO1,ALDOB,RBKS,PGM1,GPI,FBP1
Bacterial invasion of epithelial cells	0.00658	2.18177	CRKL,ARPC2,CDC42,RHOA,ARPC5,CRK,VCL,CLTA,ARPC3,ARPC1A,ARPC1B,CTTN,ACTG1,ARPC4
Peroxisome	1.96e-07	6.70774	SOD2,ACAA1B,PIPOX,ACOX1,HACL1,EPHX2,AMACR,SOD1,XDH,HSD17B4,PRDX5,IDH1,AGXT,PHYH,CAT,HAO1,SCP2,HMGCL,PRDX1,NUDT7,ACAA1A,ECH1
Glycine, serine and threonine metabolism	3.44e-06	5.46344	GNMT,SARDH,PGAM1,CHDH,PIPOX,SHMT1,DLD,CBS,GLDC,AGXT,CTH,GRHPR,DMGDH,ALDH7A1
Glutathione metabolism	1.36e-06	5.86646	GSTM3,SRM,MGST1,GPX3,OPLAH,GSTO1,GSTA3,IDH1,GSS,TXNDC12,GSR,GCLC,LAP3,GSTM2,GSTM1,GPX1,GSTA1,GPX4
Lysine degradation	0.00156	2.80688	GCDH,DLST,PIPOX,OGDH,ACAT2,ECHS1,HADHA,ALDH9A1,HADH,ALDH2,ACAT1,ALDH7A1,TMLHE
Protein processing in endoplasmic reticulum	0.00447	2.34969	PRKCSH,RAD23A,CALR,DNAJB11,UFD1,HSPA8,CANX,PDIA6,EIF2S1,HSP90AB1,P4HB,PDIA4,HSPA5,PDIA3,RRBP1,VCP,ERP29,SEC13,SEC31A,SKP1,TXNDC5,NPLOC4,GANAB
Glycolysis / Gluconeogenesis	1.41e-05	4.85078	PGAM1,ALDOC,DLD,TPI1,ALDH9A1,ALDOB,PGM1,ALDH2,GALM,GPI,ALDH7A1,GAPDH,PGK1,LDHA,ENO1,FBP1,ADH1
Arginine and proline metabolism	8.83e-05	4.05404	CKB,SRM,ARG1,PYCR3,CNDP2,HOGA1,GOT1,ALDH9A1,ALDH2,OAT,GOT2,LAP3,AGMAT,ALDH7A1
Histidine metabolism	0.00466	2.33161	AMDHD1,HAL,ASPA,CNDP2,ALDH9A1,ALDH2,UROC1,ALDH7A1
Fatty acid degradation	5.53e-06	5.25727	GCDH,ACAA1B,ACOX1,ACAT2,ECHS1,HADHA,ALDH9A1,HADH,ALDH2,ACAT1,ACAA1A,ACAA2,ALDH7A1,ACADM,ADH1
Biosynthesis of amino acids	4.29e-14	13.3675	PGAM1,ALDOC,ARG1,SHMT1,TKT,ACO2,GPT,PYCR3,ACY1,TPI1,CBS,GOT1,TALDO1,ASL,IDH1,CPS1,GLUL,CTH,ALDOB,OTC,GOT2,GPT2,MAT1A,MAT2B,GAPDH,PGK1,ENO1,ASS1
Nitrogen metabolism	0.0238	1.62342	GLUD1,CA5A,CPS1,GLUL,CA3,CA2
Folate biosynthesis	0.047	1.3279	MOCS2,QDPR,PCBD1,GCH1,GPHN,CBR1,MOCS1
Citrate cycle (TCA cycle)	0.000647	3.1891	DLST,SDHB,MDH2,MDH1,OGDH,DLD,SDHA,ACO2,IDH1,FH
Tryptophan metabolism	1.02e-09	8.9914	HAAO,INMT,GCDH,OGDH,ACAT2,ECHS1,HADHA,ALDH9A1,KYNU,CAT,HADH,ALDH2,ACAT1,KYAT1,KYAT3,ALDH7A1,AOX1,AOX3
Arginine biosynthesis	3.28e-09	8.48413	ARG1,GLUD1,GPT,ACY1,GOT1,ASL,CPS1,GLUL,OTC,GOT2,GPT2,ASS1
Selenocompound metabolism	0.000268	3.57187	INMT,TXNRD1,SCLY,SEPHS1,CTH,KYAT1,KYAT3,SEPHS2
Proteasome	1.55e-06	5.80967	PSMD4,PSMB1,PSMA2,PSMB6,PSMA6,PSME1,PSMB8,PSMB7,PSMB2,PSMA1,PSMA4,PSMA3,PSMA5,PSMB3,PSME2
Glyoxylate and dicarboxylate metabolism	2.75e-12	11.5607	MDH2,MDH1,SHMT1,DLD,ACO2,ACAT2,MUT,GLDC,HOGA1,AGXT,GLUL,CAT,HAO1,ACAT1,PCCB,MCEE,GRHPR
Alanine, aspartate and glutamate metabolism	3.38e-07	6.47108	ASPA,GLUD1,GPT,NIT2,GOT1,ASL,CPS1,AGXT,GLUL,GOT2,GPT2,ALDH5A1,ABAT,ASS1
2-Oxocarboxylic acid metabolism	0.00507	2.29499	ACO2,GPT,ACY1,GOT1,IDH1,GOT2,GPT2
Metabolic pathways	5.94e-33	32.2262	COX5A,HAAO,CKB,PAFAH1B2,GCDH,DLST,SRM,SARDH,SDHB,ACAA1B,APIP,PGAM1,NDUFA2,MOCS2,QDPR,LTA4H,AMDHD1,CHDH,ALDOC,PIPOX,PNPO,MDH2,ETNPPL,ARG1,HAL,PCBD1,MDH1,OGDH,SHMT1,ADI1,DLD,ASPA,ACOX1,NME2,POLR2H,PYGL,ALDH6A1,AUH,SDHA,MCCC2,GLUD1,TKT,EPHX2,CMBL,AMACR,DPYS,ACO2,GPT,OPLAH,PYCR3,PMM2,CPOX,HGD,CSAD,RGN,ACY1,TPI1,ACAT2,MUT,CBS,XDH,NDUFV2,HSD17B4,CNDP2,ALDH1A7,GLDC,NT5C2,HOGA1,GOT1,ECHS1,URAH,TALDO1,ASL…
Pyruvate metabolism	7.12e-08	7.14752	MDH2,MDH1,DLD,ACAT2,GLO1,HAGH,FH,ALDH9A1,ALDH2,LDHD,ACAT1,ME1,GRHPR,ALDH7A1,LDHA
beta-Alanine metabolism	1.04e-06	5.98297	SRM,ALDH6A1,DPYS,CNDP2,ECHS1,HADHA,ALDH9A1,ALDH2,DPYD,UPB1,ALDH7A1,ABAT,ACADM
Drug metabolism - other enzymes	2.47e-07	6.6073	GSTM3,MGST1,NME2,DPYS,XDH,GSTO1,GUSB,HPRT1,GSTA3,CMPK1,CES1F,CES2E,DPYD,UPB1,NME1,GSTM2,CES1D,GSTM1,CES2C,IMPDH2,NME3,GSTA1
Cysteine and methionine metabolism	3.73e-09	8.42829	SRM,APIP,MDH2,MDH1,ADI1,CBS,GOT1,AHCY,GSS,CTH,GOT2,GCLC,MAT1A,MAT2B,BHMT2,TST,MTAP,LDHA
Tyrosine metabolism	0.0319	1.49621	HGD,GOT1,HPD,FAH,GOT2,MIF,AOX1,AOX3,ADH1
Propanoate metabolism	4.15e-07	6.38195	ECHDC1,DLD,ALDH6A1,ACAT2,MUT,ECHS1,HADHA,ACAT1,PCCB,MCEE,ABAT,ACADM,LDHA
Carbon metabolism	3.53e-24	23.4522	DLST,SDHB,PGAM1,ALDOC,MDH2,MDH1,OGDH,SHMT1,DLD,ALDH6A1,SDHA,GLUD1,TKT,ESD,ACO2,GPT,RGN,TPI1,ACAT2,MUT,GLDC,GOT1,ECHS1,TALDO1,HADHA,IDH1,CPS1,AGXT,FH,CAT,HAO1,ALDOB,GOT2,GPT2,ACAT1,ME1,PCCB,MCEE,TKFC,GPI,GAPDH,PGK1,ACADM,ENO1,FBP1
Valine, leucine and isoleucine degradation	2.05e-15	14.6882	ACAA1B,DLD,ALDH6A1,AUH,MCCC2,ACAT2,MUT,ECHS1,HADHA,ALDH9A1,HADH,HMGCL,ALDH2,HIBADH,ACAT1,PCCB,MCEE,ACAA1A,ACAA2,ALDH7A1,ABAT,ACADM,AOX1,AOX3,HMGCS1
Complement and coagulation cascades	0.0386	1.41341	C8G,VTN,KNG1,C3,SERPINC1,FGA,FGB,FGG,C8A,MBL1,PLG,SERPINA1A,SERPINA1D,SERPINA1B
Butanoate metabolism	0.00105	2.97881	ACAT2,ECHS1,HADHA,HADH,HMGCL,ACAT1,ALDH5A1,ABAT,HMGCS1
Fructose and mannose metabolism	0.0106	1.97469	ALDOC,PMM2,TPI1,PFKFB1,SORD,ALDOB,KHK,TKFC,FBP1
KEGG Pathway (AL)	p-val (adj)	-LOG10(p-val adj)	Involved Genes/Proteins
Terpenoid backbone biosynthesis	0.0241	1.61798	FNTA,FNTB
Selenocompound metabolism	0.016	1.79588	TXNRD3,SEPSECS

## Sheet: Enriched Pathway Intensity
Supplementary Data 6: Persulfidated Protein Pathway Enrichment in Liver (Intensity)
KEGG Pathway (DR)	p-val (adj)	-LOG10(p-val adj)	Involved Genes/Proteins		Green	DR enriched
Biosynthesis of cofactors	0.0083533	2.07814	UROD,PKLR,GCLM		Gray	No Change
					Blue	AL enriched
KEGG Pathway (Unchanged)	p-val (adj)	-LOG10(p-val adj)	Involved Genes/Proteins
Metabolic pathways	3.65536e-56	55.4371	XDH,DCXR,UQCRH,AOX3,HAO1,HMGCS2,TMLHE,MTAP,PDHX,COX6B1,PMM2,UPB1,NDUFA6,MTCO2,NDUFA2,FH,FBP1,CA1,NUDT5,GSTT1,MOCS1,GCH1,GRHPR,GCLC,RDH7,ACADL,NME2,ATP5F1,CDA,GPT,GLUD1,ACSL1,SEPSECS,HADHA,SUCLG1,ARSB,QPRT,HSD11B1,SCP2,HPRT1,GNMT,ATP6V1E1,MPST,GSTK1,CPS1,GSTO1,ME1,SELENBP2,CPOX,GUSB,ACAT1,ALDH6A1,PYCRL,ADK,KYNU,ALDH7A1,PGLS,COX4I1,HSD17B10,ISYNA1,ECHS1,PAICS,SARDH,CAT,AUH,ALDH4A1,CS,GANAB,IMPDH2,P…
Carbon metabolism	2.234e-28	27.6509	HAO1,FH,FBP1,GPT,GLUD1,HADHA,SUCLG1,CPS1,ME1,ACAT1,ALDH6A1,PGLS,ECHS1,CAT,CS,PRPS1,IDH3A,GOT1,PGAM1,ALDOB,GPT2,ADH5,ACAT2,TALDO1,GLDC,OGDH,MDH1,TKT,AMT,SUCLG2,ALDOC,GPI,SHMT2,MDH2,GCSH,ACO1,TPI1,PGK1,GAPDH,SDHA,ACADS,DLST,PCCB,MUT,MCEE,ACO2,IDH1,GOT2,PGP,SHMT1,ESD,SDHB,ACOX1,SDS,RGN,AGXT,DLD
Valine, leucine and isoleucine degradation	4.1367e-19	18.3833	AOX3,HMGCS2,HADHA,ACAT1,ALDH6A1,ALDH7A1,HSD17B10,ECHS1,AUH,ALDH3A2,HMGCS1,ACAA1A,HMGCL,ACAT2,HADHB,ACADS,PCCB,ACADM,HADH,MUT,MCEE,ALDH9A1,AOX1,MCCC2,IVD,ACAA1B,ALDH2,ACAA2,ABAT,AGXT2,HIBADH,DLD
Glyoxylate and dicarboxylate metabolism	7.5735e-16	15.1207	HAO1,GRHPR,ACAT1,CAT,CS,ACAT2,HOGA1,GLDC,MDH1,AMT,SHMT2,MDH2,GCSH,ACO1,PCCB,MUT,MCEE,ACO2,PGP,SHMT1,AGXT,DLD
Biosynthesis of amino acids	8.53197e-14	13.069	GPT,CPS1,PYCRL,CS,PRPS1,IDH3A,GOT1,PGAM1,ALDOB,GPT2,TALDO1,TKT,OTC,ALDOC,SHMT2,ACO1,TPI1,PGK1,GAPDH,CBS,ACY1,ARG1,CTH,ACO2,ASS1,IDH1,GOT2,MAT2B,SHMT1,SDS,MAT1A,ASL
Amyotrophic lateral sclerosis	5.47738e-12	11.2614	UQCRH,COX6B1,NDUFA6,MTCO2,NDUFA2,ATP5F1,SRSF7,PSMA4,COX4I1,CAT,ACTR10,ACTB,NDUFA7,HNRNPA3,NDUFS6,ATXN2,PSMB2,CCS,CYC1,NDUFS8,ATP5B,HNRNPA1,PSMA1,NDUFV1,NDUFB10,COX5A,HNRNPA2B1,PSMA3,NDUFA5,NDUFV2,VCP,PSMA5,NDUFB7,UQCRFS1,HSPA5,GPX3,PSMB7,PSMA6,ATP5H,PSMB3,FUS,PSMB1,SOD1,SDHA,NDUFS1,PSMA2,COX5B,PSMB4,SEH1L,PSMD4,RAE1,NDUFA8,CASP3,TARDBP,PFN1,ACTG1,GPX1,OPTN,NDUFS4,SDHB,SRSF3,VDAC1,GABARAPL2,SEC13,…
Parkinson disease	7.0088e-11	10.1544	UQCRH,COX6B1,NDUFA6,MTCO2,NDUFA2,ATP5F1,PARK7,PSMA4,COX4I1,SLC25A5,NDUFA7,NDUFS6,PSMB2,CYC1,NDUFS8,ATP5B,PSMA1,MAOB,NDUFV1,NDUFB10,COX5A,PSMA3,NDUFA5,NDUFV2,PSMA5,NDUFB7,UQCRFS1,HSPA5,SLC25A4,PSMB7,PSMA6,ATP5H,PSMB3,PSMB1,UBE2G1,SDHA,NDUFS1,PSMA2,COX5B,PSMB4,PSMD4,NDUFA8,CASP3,NDUFS4,SDHB,VDAC1,UBE2L3,PSMB5,ATP5D,EIF2S1,TXN,UQCRC2,PSMB6,PSMA7,PSMD9
Glycine, serine and threonine metabolism	1.0201e-10	9.99136	GRHPR,GNMT,ALDH7A1,SARDH,PGAM1,MAOB,DMGDH,GLDC,AMT,SHMT2,GCSH,CHDH,CBS,CTH,SHMT1,SDS,AGXT,AGXT2,PIPOX,DLD
Fatty acid degradation	1.31869e-10	9.87986	CPT2,ECI1,ACADL,ACSL1,HADHA,ACAT1,ALDH7A1,ECHS1,ALDH3A2,ADH5,ACAA1A,ACAT2,HADHB,ADH1,GCDH,ACADS,ACADM,HADH,ALDH9A1,ACOX1,ACAA1B,ALDH2,ACAA2
Prion disease	2.07884e-09	8.68218	UQCRH,STIP1,COX6B1,NDUFA6,MTCO2,NDUFA2,ATP5F1,C8B,PSMA4,COX4I1,SLC25A5,NDUFA7,NDUFS6,PSMB2,CYC1,NDUFS8,ATP5B,PSMA1,NDUFV1,NDUFB10,COX5A,PSMA3,NDUFA5,NDUFV2,PSMA5,NDUFB7,UQCRFS1,HSPA5,SLC25A4,PSMB7,PSMA6,ATP5H,PSMB3,PSMB1,SOD1,SDHA,NDUFS1,C8G,PSMA2,COX5B,PSMB4,PSMD4,NDUFA8,CASP3,NDUFS4,SDHB,VDAC1,HSPA8,PSMB5,ATP5D,EIF2S1,UQCRC2,PSMB6,PSMA7,PSMD9
Biosynthesis of cofactors	2.7861e-09	8.555	PMM2,MOCS1,GCH1,GCLC,NME2,QPRT,CPOX,GUSB,KYNU,OXSM,ALDH3A2,PTS,AK3,PNPO,MOCS2,AKR1A1,GPHN,GULO,MMAB,SPR,SHMT2,PDXK,NME3,HAAO,CMPK1,MAT2B,SHMT1,PPCDC,NME1,GSS,EPRS,ALDH2,RGN,AK2,MAT1A,HPD,ALAD,UGDH,DLD
Huntington disease	8.20322e-09	8.08602	UQCRH,COX6B1,NDUFA6,MTCO2,NDUFA2,ATP5F1,PSMA4,COX4I1,SLC25A5,ACTR10,NDUFA7,NDUFS6,PSMB2,CYC1,NDUFS8,ATP5B,PSMA1,NDUFV1,NDUFB10,COX5A,CLTB,PSMA3,NDUFA5,NDUFV2,PSMA5,NDUFB7,UQCRFS1,TGM2,SLC25A4,GPX3,PSMB7,PSMA6,ATP5H,PSMB3,PSMB1,SOD1,SDHA,NDUFS1,PSMA2,COX5B,PSMB4,PSMD4,SOD2,NDUFA8,CASP3,GPX1,NDUFS4,SDHB,POLR2H,VDAC1,PSMB5,DNAH3,ATP5D,UQCRC2,PSMB6,PSMA7,PSMD9,CLTA
Tryptophan metabolism	1.07351e-08	7.96919	AOX3,HADHA,ACAT1,KYNU,ALDH7A1,ECHS1,CAT,ALDH3A2,ACMSD,ACAT2,MAOB,INMT,ALDH8A1,GCDH,DLST,HAAO,HADH,ALDH9A1,AOX1,ALDH2,DLD
Cysteine and methionine metabolism	8.59526e-08	7.06574	MTAP,GCLC,MPST,TST,GOT1,MDH1,MDH2,CBS,SRM,BHMT2,CTH,GOT2,MAT2B,GSS,SDS,ADI1,MAT1A,AGXT2,APIP,LDHA
Peroxisome	1.07512e-07	6.96854	XDH,HAO1,ACSL1,ECH1,NUDT7,SCP2,GSTK1,CAT,ACAA1A,HMGCL,PHYH,AMACR,EPHX2,PRDX5,SOD1,HSD17B4,HACL1,IDH1,SOD2,PRDX1,ACOX1,ACAA1B,AGXT,DHRS4,PEX7,PIPOX
Proteasome	1.24448e-07	6.90501	PSMA4,PSMB2,PSMA1,PSMB8,PSMB9,PSMA3,PSMA5,PSMB7,PSMA6,PSMB3,PSMB1,PSME1,PSMA2,PSMB4,PSMD4,PSMB5,PSMB6,PSMA7,PSMD9
Propanoate metabolism	1.75582e-07	6.75552	HADHA,SUCLG1,ACAT1,ALDH6A1,ECHS1,ECHDC1,ACAT2,SUCLG2,ACADS,PCCB,MUT,MCEE,ACOX1,ABAT,DLD,LDHA
Pyruvate metabolism	2.34915e-07	6.62909	FH,GRHPR,ME1,ACAT1,ALDH7A1,ALDH3A2,ACAT2,HAGH,GLO1,MDH1,MDH2,LDHD,ALDH9A1,ALDH2,ACYP1,DLD,LDHA
Drug metabolism - other enzymes	3.29177e-07	6.48257	XDH,CES1C,UPB1,GSTT1,NME2,CDA,HPRT1,GSTO1,GUSB,IMPDH2,GSTM1,GSTM3,CES1F,GSTM2,DPYD,CES1D,NME3,CMPK1,GSTA3,MGST1,CES2C,NME1,GSTA4,GSTM6,CES2E,DPYS
Oxidative phosphorylation	4.15911e-07	6.381	UQCRH,COX6B1,NDUFA6,MTCO2,NDUFA2,ATP5F1,ATP6V1E1,COX4I1,NDUFA7,NDUFS6,CYC1,NDUFS8,ATP5B,NDUFV1,NDUFB10,COX5A,LHPP,NDUFA5,NDUFV2,NDUFB7,UQCRFS1,PPA1,ATP5H,SDHA,NDUFS1,COX5B,NDUFA8,PPA2,NDUFS4,SDHB,ATP5D,UQCRC2
Citrate cycle (TCA cycle)	6.18054e-07	6.20897	FH,SUCLG1,CS,IDH3A,OGDH,MDH1,SUCLG2,MDH2,ACO1,SDHA,DLST,ACO2,IDH1,SDHB,DLD
Fatty acid metabolism	7.35705e-07	6.1333	CPT2,ACADL,ACSL1,HADHA,SCP2,ACAT1,ECHS1,OXSM,ACAA1A,ACAT2,PPT1,HADHB,HSD17B8,MCAT,ACADS,ACADM,HSD17B4,HADH,ACOX1,ACAA1B,ACAA2
Glutathione metabolism	8.49288e-07	6.07095	GSTT1,GCLC,GSTK1,GSTO1,LAP3,GSTM1,GSTM3,GSTM2,GPX3,GSR,SRM,GSTA3,MGST1,IDH1,GSS,GPX1,PRDX6,GPX4,OPLAH,GSTA4,TXNDC12,GSTM6
Bacterial invasion of epithelial cells	1.23423e-06	5.9086	ACTR3,CRK,ACTB,ARPC5,CTTN,ITGB1,CLTB,ARPC1A,ARPC4,ARPC3,CTNNA2,CD2AP,CDC42,VCL,ACTG1,ARPC2,ACTR2,WASL,ARPC1B,CTNNA1,CRKL,FN1,CLTA
Alanine, aspartate and glutamate metabolism	1.30257e-06	5.8852	GPT,GLUD1,CPS1,ALDH4A1,GOT1,ASRGL1,GPT2,ALDH5A1,NIT2,ASS1,GOT2,AGXT,ASPA,ABAT,AGXT2,ASL
beta-Alanine metabolism	2.1763e-06	5.66228	UPB1,HADHA,ALDH6A1,ALDH7A1,ECHS1,ALDH3A2,DPYD,ACADS,ALDH9A1,ACOX1,ALDH2,CNDP2,ABAT,DPYS
Pathways of neurodegeneration - multiple diseases	5.95216e-06	5.22533	UQCRH,COX6B1,NDUFA6,MTCO2,NDUFA2,ATP5F1,FADD,PARK7,PSMA4,COX4I1,HSD17B10,SLC25A5,CAT,ACTR10,NDUFA7,NDUFS6,ATXN2,PSMB2,CCS,CYC1,NDUFS8,ATP5B,PSMA1,NDUFV1,NDUFB10,COX5A,PSMA3,NDUFA5,NDUFV2,VCP,PSMA5,NDUFB7,UQCRFS1,HSPA5,SLC25A4,GPX3,PSMB7,PSMA6,ATP5H,PSMB3,FUS,PSMB1,SOD1,UBE2G1,SDHA,NDUFS1,PSMA2,COX5B,PSMB4,PSMD4,NDUFA8,CASP3,TARDBP,GPX1,OPTN,NDUFS4,SDHB,VDAC1,GABARAPL2,PPID,UBE2L3,PSMB5,CASP7,DNAH…
Butanoate metabolism	7.66714e-06	5.11537	HMGCS2,HADHA,ACAT1,ECHS1,HMGCS1,ACSM1,HMGCL,ACAT2,ALDH5A1,ACADS,HADH,ACSM5,ABAT
Arginine biosynthesis	8.67368e-06	5.0618	GPT,GLUD1,CPS1,GOT1,GPT2,OTC,ACY1,ARG1,ASS1,GOT2,ASL
Arginine and proline metabolism	2.69921e-05	4.56876	PYCRL,ALDH7A1,ALDH4A1,ALDH3A2,LAP3,GOT1,MAOB,HOGA1,OAT,AGMAT,SRM,ARG1,GOT2,ALDH9A1,ALDH2,CKB,CNDP2
Protein processing in endoplasmic reticulum	6.16212e-05	4.21027	DNAJC3,TXNDC5,HSP90B1,SAR1B,GANAB,RAD23B,PDIA6,RRBP1,RAD23A,HSP90AA1,LMAN2,VCP,DNAJB11,HSPA5,CANX,UBXN1,NSFL1C,UBE2G1,CALR,SSR1,P4HB,SKP1,ERP29,PRKCSH,HYOU1,SEC13,NPLOC4,HSP90AB1,PDIA3,HSPA8,SEC31A,PDIA4,EIF2S1,BAG1
Alzheimer disease	9.20366e-05	4.03604	UQCRH,COX6B1,NDUFA6,MTCO2,NDUFA2,ATP5F1,APOE,FADD,PSMA4,COX4I1,HSD17B10,SLC25A5,NDUFA7,NDUFS6,PSMB2,CYC1,NDUFS8,ATP5B,PSMA1,NDUFV1,NDUFB10,COX5A,PSMA3,NDUFA5,NDUFV2,PSMA5,NDUFB7,UQCRFS1,SLC25A4,PSMB7,GAPDH,PSMA6,ATP5H,PSMB3,PSMB1,SDHA,NDUFS1,LRP1,PSMA2,COX5B,PSMB4,PSMD4,NDUFA8,CASP3,NDUFS4,SDHB,VDAC1,PPID,PSMB5,CASP7,ATP5D,EIF2S1,UQCRC2,PSMB6,PSMA7,PSMD9
2-Oxocarboxylic acid metabolism	0.000111805	3.95154	GPT,CS,IDH3A,GOT1,GPT2,ACO1,ACY1,ACO2,IDH1,GOT2
Histidine metabolism	0.000158005	3.80133	ALDH7A1,ALDH3A2,MAOB,FTCD,AMDHD1,ALDH9A1,UROC1,ALDH2,CNDP2,ASPA,HAL
Complement and coagulation cascades	0.000250451	3.60128	MBL1,C4B,C3,FGB,F2,SERPINA1E,SERPINA1B,SERPINC1,VTN,FGA,C8B,CFH,CLU,MBL2,CFB,PLG,A2M,C8G,FGG,KNG1,SERPINA1D,CFI
Glycolysis / Gluconeogenesis	0.000262069	3.58158	FBP1,ALDH7A1,ALDH3A2,PGAM1,ALDOB,AKR1A1,ADH5,GALM,ADH1,ALDOC,GPI,TPI1,PGK1,GAPDH,ALDH9A1,ALDH2,DLD,LDHA
Tyrosine metabolism	0.000518873	3.28494	AOX3,GOT1,FAHD1,GSTZ1,ADH5,MAOB,FAH,MIF,ADH1,HGD,GOT2,AOX1,HPD
Sulfur metabolism	0.000621836	3.20632	MPST,SELENBP2,TST,BPNT1,ETHE1,SUOX,SELENBP1
Non-alcoholic fatty liver disease	0.00143329	2.84367	UQCRH,COX6B1,NDUFA6,MTCO2,NDUFA2,COX4I1,NDUFA7,NDUFS6,CYC1,NDUFS8,NDUFV1,NDUFB10,COX5A,NDUFA5,NDUFV2,NDUFB7,UQCRFS1,SDHA,NDUFS1,COX5B,CDC42,NDUFA8,CASP3,NDUFS4,SDHB,CASP7,EIF2S1,UQCRC2
Coronavirus disease - COVID-19	0.00178952	2.74726	MBL1,RPS20,C4B,RPL22,C3,FGB,F2,EGFR,RPLP1,RPS15A,FGA,RPS19,C8B,ISG15,RPS13,RPL29,RPSA,RPL11,RPS7,RPS3,RPLP0,MBL2,RPL10A,CFB,IKBKG,RPS5,C8G,RPL12,RPS21,FGG,RPL5,RPL30,RPS12,MAVS,RPS28,RPS17,RPS10,TLR3,RPS18
Folate biosynthesis	0.00205519	2.68715	MOCS1,GCH1,MOCOS,PTS,MOCS2,GPHN,CBR1,SPR,QDPR,PCBD1
PPAR signaling pathway	0.00233215	2.63224	HMGCS2,CPT2,ACADL,ACSL1,SCP2,ME1,SORBS1,HMGCS1,ACAA1A,FABP1,APOA1,CD36,FABP2,FABP4,ACADM,DBI,ACOX1,ACAA1B,FABP7,FABP5
Pentose phosphate pathway	0.00270548	2.56776	FBP1,PGLS,PRPS1,ALDOB,TALDO1,TKT,ALDOC,GPI,DERA,RGN,RBKS
Metabolism of xenobiotics by cytochrome P450	0.00273852	2.56248	GSTT1,HSD11B1,GSTK1,GSTO1,AKR7A2,GSTM1,DHDH,ADH5,CBR1,GSTM3,ADH1,GSTM2,GSTA3,MGST1,CYP2F2,GSTA4,GSTM6
Thermogenesis	0.00394276	2.4042	UQCRH,CPT2,COX6B1,NDUFA6,MTCO2,NDUFA2,ATP5F1,ACSL1,COA7,COX4I1,ACTB,NDUFA7,NDUFS6,CYC1,NDUFS8,ATP5B,NDUFV1,NDUFB10,COX5A,KDM3A,NDUFA5,NDUFV2,SMARCD1,GRB2,NDUFB7,UQCRFS1,ATP5H,SDHA,NDUFS1,COX5B,NDUFA8,ACTG1,NDUFS4,SDHB,ATP5D,UQCRC2
Lysine degradation	0.0125117	1.90268	TMLHE,HADHA,ACAT1,ALDH7A1,ECHS1,ALDH3A2,ACAT2,GCDH,DLST,BBOX1,HADH,ALDH9A1,ALDH2,PIPOX,DLD
Selenocompound metabolism	0.0150403	1.82274	SEPSECS,SEPHS2,SCLY,SEPHS1,INMT,TXNRD1,CTH
Drug metabolism - cytochrome P450	0.0261498	1.58253	AOX3,GSTT1,GSTK1,GSTO1,GSTM1,ADH5,GSTM3,MAOB,ADH1,GSTM2,GSTA3,MGST1,AOX1,GSTA4,GSTM6
Terpenoid backbone biosynthesis	0.0329458	1.4822	HMGCS2,FNTA,ACAT1,HMGCS1,IDI1,ACAT2,FNTB,FDPS
Fatty acid elongation	0.0366802	1.43557	HADHA,ECHS1,THEM4,PPT1,HADHB,HADH,ACOT7,ACOT4,ACAA2
Tight junction	0.0380348	1.41982	ACTR3,PPP2R2A,F11R,ACTB,ARPC5,CTTN,MAGI1,ITGB1,HSPA4,MYL6,DLG1,ACTN4,RDX,TJP1,ARPC1A,ARPC4,ARPC3,CDC42,ACTG1,ARPC2,ACTR2,PPP2CB,PPP2CA,ACTN1,ARPC1B,MSN,SLC9A3R1
Ascorbate and aldarate metabolism	0.0486989	1.31248	GUSB,ALDH7A1,ALDH3A2,AKR1A1,GULO,ALDH9A1,ALDH2,RGN,UGDH
KEGG Pathway (AL)	p-val (adj)	-LOG10(p-val adj)	Involved Genes/Proteins
No KEGG
