# Supplementary material for: Dietary restriction transforms the mammalian protein persulfidome in a tissue-specific and cystathionine γ-lyase-dependent manner
Source: Nat Commun. 2021 Mar 19;12:1745. doi: 10.1038/s41467-021-22001-w (PMC7979915; doi:10.1038/s41467-021-22001-w)
Supplement: Supplementary file 10 — Supplementary Data 7 [file 41467_2021_22001_MOESM10_ESM.xlsx]

## Sheet: Kidney Enriched Path Spectral
Supplementary Data 7: Persulfidated Protein Pathway Enrichment in Kidney (Spectral Counting)
KEGG Pathway (DR)	p-val (adj)	-LOG10(p-val adj)	Involved Genes
Nitrogen metabolism	0.0248	1.60555	CA3,CA5B		Green	DR enriched
					Gray	No Change
KEGG Pathway (Unchanged)	p-val (adj)	-LOG10(p-val adj)	Involved Genes		Blue	AL enriched
Butanoate metabolism	6.49e-12	11.1878	OXCT1,EHHADH,ACAT2,ECHS1,HADH,BDH2,HMGCL,ACADS,ACSM3,ACSM2,ACSM5,ACAT1,ACSM1,ALDH5A1,BDH1,ABAT,HMGCS1
Metabolic pathways	5.12e-50	49.2907	COX5A,DLAT,CKMT1,DBT,NDUFA9,HAAO,CKB,AKR1B1,FOLH1,GGCT,PLD3,GCDH,DLST,CS,ATP6V1B2,GGT1,SARDH,SDHB,ALDH3A2,ACAA1B,PLCD1,APIP,PDHX,PGAM1,NDUFS2,NDUFA2,QDPR,LTA4H,CHDH,ALDOC,PIPOX,ACADVL,MDH2,ATP6V1E1,PAH,PCBD1,NDUFS7,MDH1,OGDH,PGAM2,SHMT1,DLD,PAFAH1B1,ASPA,ACOX1,NME2,POLR2H,GSTZ1,ALDH6A1,AUH,SDHA,MCCC2,PDHB,ACOX2,NDUFS4,OXSM,GLUD1,CRYL1,TKT,EPHX2,SUCLA2,CMBL,AMACR,DPYS,NDUFB9,ACO2,GPT,CYC1,CPOX,HGD…
Arginine biosynthesis	0.00202	2.69465	GLUD1,GPT,ACY1,GOT1,ASL,GLUL,GOT2,ASS1
Alzheimer disease	0.000385	3.41454	COX5A,NDUFA9,SDHB,NDUFS2,NDUFA2,NDUFS7,SDHA,NDUFS4,NDUFB9,CYC1,NDUFV2,HSD17B10,ATP5C1,NDUFS1,NDUFA10,NDUFA8,UQCRC2,FADD,COX4I1,ATP5H,COX6B1,NDUFV1,UQCRFS1,NDUFB10,GAPDH,NDUFS8,COX5B,CYCS,UQCRH,MTCO2
Selenocompound metabolism	0.00124	2.90658	TXNRD1,SCLY,SEPHS1,CTH,SEPSECS,KYAT1,KYAT3,SEPHS2
Biosynthesis of amino acids	1.06e-14	13.9747	CS,PGAM1,ALDOC,PAH,PGAM2,SHMT1,TKT,ACO2,GPT,ACY1,TPI1,CBS,GOT1,TALDO1,ASL,IDH1,GLUL,CTH,ALDOB,ACO1,BCAT1,IDH2,BCAT2,GOT2,IDH3A,PKM,MAT2B,GAPDH,PGK1,ENO1,ASS1
Tryptophan metabolism	2.64e-07	6.5784	HAAO,GCDH,ALDH3A2,OGDH,EHHADH,ACAT2,ECHS1,ACMSD,ALDH9A1,CAT,HADH,ALDH2,ACAT1,KYAT1,KYAT3,ALDH7A1,AADAT
Propanoate metabolism	2.51e-09	8.60033	DBT,DLD,ALDH6A1,SUCLA2,EHHADH,ACAT2,MUT,ECHS1,LDHB,ACAT1,PCCB,PCCA,SUCLG1,ABAT,SUCLG2,ACADM
Sulfur metabolism	0.0168	1.77469	BPNT1,TST,SUOX,ETHE1,MPST
Drug metabolism - other enzymes	4.46e-05	4.35067	GSTM5,NME2,DPYS,GUSB,HPRT1,GSTA3,CMPK1,CDA,CES1F,DPYD,GSTT2,UPB1,NME1,GSTM2,CES1D,CES1C,GSTM1,CES2C,IMPDH2,NME3,GSTA1
Huntington disease	1.37e-05	4.86328	COX5A,NDUFA9,SOD2,SDHB,NDUFS2,NDUFA2,SLC25A5,NDUFS7,VDAC1,POLR2H,SDHA,NDUFS4,NDUFB9,CYC1,SOD1,NDUFV2,ATP5C1,NDUFS1,NDUFA10,NDUFA8,CLTA,UQCRC2,COX4I1,ATP5H,COX6B1,TGM2,NDUFV1,UQCRFS1,NDUFB10,NDUFS8,COX5B,CYCS,GPX1,UQCRH,MTCO2
Proximal tubule bicarbonate reclamation	0.00711	2.14813	AQP1,MDH1,GLUD1,SLC25A10,ATP1B1,PCK1,CA2,ATP1A1
Valine, leucine and isoleucine degradation	3.96e-19	18.4023	DBT,ALDH3A2,ACAA1B,DLD,ALDH6A1,AUH,MCCC2,OXCT1,EHHADH,ACAT2,MUT,HSD17B10,ECHS1,ALDH9A1,IVD,HADH,HMGCL,ALDH2,ACADS,BCAT1,BCAT2,ACAT1,PCCB,ACAA2,PCCA,ALDH7A1,ABAT,HADHB,ACADM,HMGCS1
Glyoxylate and dicarboxylate metabolism	1.74e-13	12.7595	CS,MDH2,MDH1,SHMT1,DLD,ACO2,ACAT2,MUT,GLDC,HOGA1,GLUL,CAT,HAO2,ACO1,ACAT1,PCCB,GRHPR,PCCA,PGP
Citrate cycle (TCA cycle)	1.81e-15	14.7423	DLAT,DLST,CS,SDHB,MDH2,MDH1,OGDH,DLD,SDHA,PDHB,SUCLA2,ACO2,IDH1,FH,PCK1,ACO1,IDH2,PDHA1,IDH3A,SUCLG1,SUCLG2
Peroxisome	3.24e-11	10.4895	CROT,SOD2,ACAA1B,PIPOX,ACOX1,ECI2,ACOX2,HACL1,EPHX2,AMACR,EHHADH,SOD1,HSD17B4,PRDX5,IDH1,PECR,PHYH,CAT,SLC27A2,HAO2,SCP2,HMGCL,PRDX1,ACOX3,GSTK1,IDH2,NUDT19,DAO,ECH1
beta-Alanine metabolism	1.17e-05	4.93181	ALDH3A2,ALDH6A1,DPYS,EHHADH,CNDP2,ECHS1,ALDH9A1,ALDH2,DPYD,UPB1,ALDH7A1,ABAT,ACADM
Bacterial invasion of epithelial cells	0.00102	2.9914	CDH1,CRKL,CDC42,CTNNB1,RHOA,ARPC5,CRK,VCL,ITGB1,ARPC5L,CLTA,ARPC3,ACTB,ARPC1A,ARPC1B,CTNNA1,ARPC4
Proteasome	3.14e-06	5.50307	PSMD4,PSMB4,PSMB1,PSMA2,PSMB6,PSMA6,PSMB5,PSME1,PSMB7,PSMA7,PSMB2,PSMA1,PSMA4,PSMA3,PSMA5,PSMB3
Pyruvate metabolism	2.73e-13	12.5638	DLAT,ALDH3A2,MDH2,MDH1,DLD,PDHB,ACAT2,GLO1,HAGH,FH,ALDH9A1,PCK1,ALDH2,LDHB,PDHA1,LDHD,ACAT1,PKM,ME1,GRHPR,ALDH7A1
Synthesis and degradation of ketone bodies	0.000201	3.6968	OXCT1,ACAT2,BDH2,HMGCL,ACAT1,BDH1,HMGCS1
Cysteine and methionine metabolism	1.17e-09	8.93181	APIP,MDH2,MDH1,CBS,GOT1,AHCY,GSS,AHCYL1,GCLM,CTH,AHCYL2,LDHB,BCAT1,BCAT2,GOT2,GCLC,MAT2B,TST,MTAP,MPST
Arginine and proline metabolism	0.000967	3.01457	CKMT1,CKB,ALDH3A2,CNDP2,HOGA1,GOT1,ALDH9A1,ALDH4A1,ALDH2,OAT,GOT2,LAP3,DAO,ALDH7A1
Glycine, serine and threonine metabolism	4.3e-05	4.36653	SARDH,PGAM1,CHDH,PIPOX,PGAM2,SHMT1,DLD,CBS,GLDC,CTH,GRHPR,DAO,DMGDH,ALDH7A1
Protein processing in endoplasmic reticulum	0.000632	3.19928	PRKCSH,CALR,DNAJB11,HSPA8,HSP90B1,CANX,PDIA6,EIF2S1,HSP90AA1,HSP90AB1,P4HB,PDIA4,HSPA5,PDIA3,RRBP1,BAG1,VCP,ERP29,HSPH1,RPN1,SEC13,DNAJA2,HYOU1,SEC31A,SKP1,TXNDC5,GANAB,HSPA1B
Glutathione metabolism	8.81e-07	6.05502	GGCT,GSTM5,GGT1,GPX3,GSTA3,IDH1,GSS,GCLM,TXNDC12,GSTK1,IDH2,GSR,GCLC,GSTT2,LAP3,GSTM2,GSTM1,GPX1,GSTA1,GPX4
Complement and coagulation cascades	0.00254	2.59517	C8G,CLU,KNG1,C3,SERPINC1,FGA,C8B,FGB,FGG,C8A,MBL1,CFI,PLG,SERPINA1A,SERPINA1D,SERPINA1B,SERPINA1E,C4B
Folate biosynthesis	0.0272	1.56543	AKR1B1,QDPR,PAH,PCBD1,ALPL,PTS,MOCOS,GPHN
Fatty acid metabolism	4.6e-07	6.33724	ACAA1B,ACADVL,ACOX1,OXSM,EHHADH,ACAT2,ECHS1,ACADL,PECR,HADH,CPT2,PPT1,ACOX3,ACADS,ACAT1,ACAA2,HADHB,ACADM
Glycolysis / Gluconeogenesis	8.7e-11	10.0605	DLAT,ALDH3A2,PGAM1,ALDOC,PGAM2,DLD,PDHB,TPI1,ALDH9A1,PCK1,ALDOB,AKR1A1,PGM1,ALDH2,LDHB,PDHA1,PKM,GALM,GPI,ALDH7A1,GAPDH,PGK1,ENO1,FBP1,ADH1
Oxidative phosphorylation	1.15e-08	7.9393	COX5A,NDUFA9,ATP6V1B2,SDHB,NDUFS2,NDUFA2,ATP6V1E1,PPA1,NDUFS7,SDHA,NDUFS4,NDUFB9,CYC1,NDUFV2,ATP5C1,NDUFS1,NDUFA10,NDUFA8,PPA2,UQCRC2,COX4I1,ATP6V1H,ATP5H,COX6B1,NDUFV1,UQCRFS1,ATP6V1G1,NDUFB10,ATP6V1A,NDUFS8,COX5B,UQCRH,MTCO2
Fructose and mannose metabolism	0.05	1.30103	AKR1B1,ALDOC,TPI1,SORD,ALDOB,KHK,TKFC,GMDS,FBP1
Non-alcoholic fatty liver disease (NAFLD)	0.000489	3.31069	COX5A,NDUFA9,CDC42,SDHB,NDUFS2,NDUFA2,NDUFS7,EIF2S1,SDHA,NDUFS4,NDUFB9,CYC1,NDUFV2,NDUFS1,NDUFA10,NDUFA8,UQCRC2,COX4I1,COX6B1,NDUFV1,UQCRFS1,NDUFB10,NDUFS8,COX5B,CYCS,UQCRH,MTCO2
2-Oxocarboxylic acid metabolism	1.36e-09	8.86646	CS,ACO2,GPT,ACY1,GOT1,IDH1,ACO1,BCAT1,IDH2,BCAT2,GOT2,IDH3A,AADAT
PPAR signaling pathway	0.00154	2.81248	CD36,ACAA1B,FABP7,ACOX1,ACOX2,EHHADH,GK,ACADL,SLC27A2,PCK1,FABP5,SCP2,CPT2,ACOX3,ME1,FABP1,FABP4,ACADM
Parkinson disease	5.2e-06	5.284	COX5A,NDUFA9,SDHB,NDUFS2,NDUFA2,SLC25A5,NDUFS7,VDAC1,SDHA,NDUFS4,NDUFB9,CYC1,NDUFV2,ATP5C1,NDUFS1,NDUFA10,NDUFA8,PARK7,UQCRC2,COX4I1,ATP5H,COX6B1,NDUFV1,UQCRFS1,NDUFB10,NDUFS8,COX5B,CYCS,UQCRH,MTCO2
Lysine degradation	0.000614	3.21183	GCDH,DLST,ALDH3A2,PIPOX,OGDH,EHHADH,ACAT2,ECHS1,ALDH9A1,HADH,ALDH2,ACAT1,ALDH7A1,AADAT,TMLHE
Alanine, aspartate and glutamate metabolism	3.89e-05	4.41005	FOLH1,ASPA,GLUD1,GPT,NIT2,GOT1,ASL,GLUL,ALDH4A1,GOT2,ALDH5A1,ABAT,ASS1
Fatty acid degradation	2.33e-12	11.6326	GCDH,ALDH3A2,ACAA1B,ACADVL,ACOX1,ECI2,EHHADH,ACAT2,ECI1,ECHS1,ACADL,ALDH9A1,HADH,CPT2,ACOX3,ALDH2,ACADS,ACAT1,ACAA2,ALDH7A1,HADHB,ACADM,ADH1
Thermogenesis	0.0141	1.85078	COX5A,NDUFA9,SDHB,NDUFS2,NDUFA2,NDUFS7,SDHA,NDUFS4,NDUFB9,CYC1,NDUFAF7,NDUFV2,ATP5C1,NDUFS1,NDUFA10,NDUFA8,ACTL6A,CPT2,ACTB,UQCRC2,COX4I1,ATP5H,COX6B1,NDUFV1,UQCRFS1,NDUFB10,COA7,NDUFS8,GRB2,COX5B,UQCRH,MTCO2
Carbon metabolism	8.76e-31	30.0575	DLAT,DLST,CS,SDHB,PGAM1,ALDOC,MDH2,MDH1,OGDH,PGAM2,SHMT1,DLD,ALDH6A1,SDHA,PDHB,GLUD1,TKT,ESD,SUCLA2,ACO2,GPT,EHHADH,TPI1,ACAT2,MUT,GLDC,GOT1,ECHS1,TALDO1,IDH1,FH,CAT,HAO2,ALDOB,ACO1,ACADS,IDH2,PDHA1,GOT2,ACAT1,IDH3A,PKM,ME1,PCCB,TKFC,GPI,PCCA,PGP,SUCLG1,GAPDH,SUCLG2,PGK1,ACADM,ENO1,FBP1
KEGG Pathway (AL)	p-val (adj)	-LOG10(p-val adj)	Involved Genes
Glycine, serine and threonine metabolism	0.00748	2.1261	GNMT,BHMT

## Sheet: Kidney Enriched Path Intensity
Supplementary Data 7: Persulfidated Protein Pathway Enrichment in Kidney (Intensity)
KEGG Pathway (DR)	p-val (adj)	-LOG10(p-val adj)	Involved Genes
No KEGG					Green	DR enriched
					Gray	No Change
KEGG Pathway (Unchanged)	p-val (adj)	-LOG10(p-val adj)	Involved Genes		Blue	AL enriched
Metabolic pathways	8.62799e-73	72.0641	GLO1,ADK,ACP1,AOX3,AGPS,UROC1,GALM,ALDH1A3,PGP,CBR4,MCAT,ASAH1,ALDH7A1,GMDS,SHMT1,NME3,PLD3,NQO1,BLVRB,DLST,MIOX,AUH,OTC,FBP2,DCXR,GSTM2,GSTZ1,APIP,ASRGL1,MOCS2,SEPHS2,UPB1,QDPR,ALAD,ADH5,ACY1,ACNAT1,PLCD1,ECHS1,CA2,GNPDA2,RGN,IDI1,SDHB,CA5B,MUT,HPD,GNS,ALDOB,ASPA,ACO2,HPRT1,CA3,GALT,LDHA,DBT,TMLHE,ALDOC,AKR1B1,GPX3,TPI1,CPOX,IMPA1,GPX1,PIPOX,GLUL,KHK,ACAA1B,PNP,NDUFS4,CKMT1,NME2,NDUFA13,ACMSD,AL…
Carbon metabolism	9.30189e-35	34.0314	PGP,SHMT1,DLST,FBP2,ADH5,ECHS1,RGN,SDHB,MUT,ALDOB,ACO2,ALDOC,TPI1,OGDH,SDHA,HK1,TALDO1,AMT,CS,TKT,HAO2,ME3,DLAT,ESD,ACAT2,PSPH,PCCB,FBP1,PGAM1,IDH3A,MDH1,ME1,IDH3G,MCEE,PKM,SUCLG1,SUCLG2,PCCA,GAPDH,CAT,ACAT1,ALDH6A1,ACOX1,HADHA,ACOX3,PGK1,GOT2,PDHA1,GLUD1,ACO1,GPT,GLDC,SUCLA2,SHMT2,EHHADH,DLD,ACSS1,GOT1,PDHB,HIBCH,ACADS,MDH2,IDH2,GPI,FH,IDH1,PGAM2
Valine, leucine and isoleucine degradation	6.40498e-23	22.1935	AOX3,ALDH7A1,AUH,ECHS1,MUT,DBT,ACAA1B,ALDH9A1,MCCC2,ALDH2,HIBADH,HMGCL,ACAT2,ACAA1A,PCCB,ABAT,MCEE,PCCA,ACAT1,ALDH6A1,HADHA,BCAT1,AGXT2,ACAA2,HMGCS1,HADH,BCAT2,IVD,HSD17B10,EHHADH,DLD,HIBCH,ACADS,OXCT1,ALDH3A2,HADHB,ACADM
Peroxisome	1.70726e-17	16.7677	AGPS,PRDX1,ACNAT1,PIPOX,ACAA1B,PRDX5,HAO2,HACL1,HMGCL,PHYH,ACAA1A,NUDT7,XDH,HSD17B4,ACSL1,ACOT8,CAT,EPHX2,DHRS4,ACOX1,ACOX3,DAO,SLC27A2,PECR,CROT,SCP2,SOD2,EHHADH,ACOX2,ECH1,ECI2,GSTK1,ABCD3,NUDT19,SOD1,ECI3,IDH2,AMACR,PEX7,IDH1
Amyotrophic lateral sclerosis	1.25748e-16	15.9005	CCS,RANBP2,PSMB7,DCTN2,PSMA7,PSMA4,MATR3,SDHB,EIF2S1,PSMA5,PFN1,CASP3,GPX3,GPX1,TARDBP,RAB1A,NDUFS4,NDUFA13,VAPB,ATP5D,PSMA1,PSMB3,TPR,SDHA,ACTB,HNRNPA2B1,PSMA6,COX5B,PSMB4,ACTG1,SEH1L,PSMA3,HNRNPA3,NDUFV2,ATP5H,SRSF3,NDUFA5,CYC1,VCP,NDUFB9,PSMD4,HDAC6,PSMB1,NDUFS8,PSMB6,UQCRFS1,HSPA5,NDUFS1,NDUFV1,PSMB2,COX5A,PFN2,OPTN,NDUFS6,HNRNPA1,BID,NDUFA8,KIF5B,PSMB5,PSMD9,CAT,NDUFA2,MTCO2,PSMA2,ATP5F1,SEC…
Parkinson disease	2.48203e-16	15.6052	UCHL1,PSMB7,PSMA7,PSMA4,PARK7,SDHB,EIF2S1,PSMA5,CASP3,HTRA2,NDUFS4,NDUFA13,ATP5D,PSMA1,PSMB3,SDHA,PSMA6,COX5B,PSMB4,PSMA3,NDUFV2,ATP5H,NDUFA5,CYC1,NDUFB9,PSMD4,PSMB1,NDUFS8,PSMB6,UQCRFS1,HSPA5,NDUFS1,NDUFV1,PSMB2,UBE2L3,TXN,COX5A,SLC25A5,NDUFS6,NDUFA8,UBE2G1,KIF5B,PSMB5,PSMD9,NDUFA2,UBA1,MTCO2,PSMA2,ATP5F1,SLC25A4,NDUFS7,ATP5C1,UQCRH,ATP5B,NDUFB10,VDAC2,NDUFA12,NDUFAB1,NDUFA9,UQCRC2,TUBA4A,TRAP1,…
Pyruvate metabolism	5.50211e-16	15.2595	GLO1,ALDH7A1,LDHA,ALDH9A1,ALDH2,LDHB,ME3,DLAT,GRHPR,ACAT2,MDH1,ME1,PKM,HAGH,ACYP2,ACAT1,PDHA1,ACYP1,LDHD,DLD,ACSS1,PDHB,PCK1,MDH2,FH,ALDH3A2
Glyoxylate and dicarboxylate metabolism	1.07603e-15	14.9682	PGP,SHMT1,MUT,ACO2,GLUL,AMT,CS,HAO2,GRHPR,ACAT2,PCCB,MDH1,MCEE,PCCA,CAT,ACAT1,ACO1,GLDC,SHMT2,HOGA1,DLD,ACSS1,MDH2
Biosynthesis of amino acids	2.48843e-15	14.6041	SHMT1,OTC,ACY1,ALDOB,ACO2,ALDOC,TPI1,GLUL,CTH,TALDO1,CBS,PYCRL,CS,TKT,ARG1,PSPH,PGAM1,IDH3A,IDH3G,PKM,ASL,GAPDH,BCAT1,MAT2B,PGK1,PAH,GOT2,ACO1,ASS1,BCAT2,GPT,SHMT2,GOT1,IDH2,IDH1,PGAM2
Oxidative phosphorylation	3.26513e-15	14.4861	PPA1,SDHB,NDUFS4,NDUFA13,ATP5D,PPA2,SDHA,COX5B,NDUFV2,ATP5H,NDUFA5,ATP6V1G1,CYC1,NDUFB9,NDUFS8,ATP6V1D,UQCRFS1,NDUFS1,NDUFV1,ATP6V1E1,ATP5J2,COX5A,NDUFS6,NDUFA8,NDUFA2,MTCO2,ATP5F1,ATP6V1B2,ATP12A,NDUFS7,ATP6V1H,ATP5C1,UQCRH,ATP5B,NDUFB10,NDUFA12,ATP6V1A,NDUFAB1,NDUFA9,UQCRC2,NDUFB4,NDUFB7,UQCRB,COX6B1,NDUFS2,NDUFA10,COX4I1
Propanoate metabolism	2.95326e-14	13.5297	ECHS1,MUT,LDHA,DBT,LDHB,ACAT2,PCCB,ABAT,MCEE,SUCLG1,SUCLG2,PCCA,ACAT1,ALDH6A1,ACOX1,HADHA,ACOX3,SUCLA2,EHHADH,DLD,ACSS1,HIBCH,ACADS
Fatty acid degradation	4.46867e-14	13.3498	ALDH7A1,ECI1,ADH5,ECHS1,ACAA1B,ALDH9A1,ALDH2,GCDH,ACAT2,ACAA1A,ACSL1,ACAT1,ACOX1,ADH1,HADHA,ACOX3,ACAA2,ACADL,HADH,EHHADH,ECI2,ACADVL,CPT2,ACADS,ECI3,ALDH3A2,HADHB,ACADM
Biosynthesis of cofactors	4.67653e-14	13.3301	SHMT1,NME3,NQO1,MOCS2,ALAD,RGN,HPD,CPOX,AK3,NME2,PDXK,NFS1,ALDH2,PMM2,AK2,GCLM,CMPK1,AK1,PPCDC,GUSB,HAAO,GPHN,EPRS,NME1,SPR,CTPS2,AKR1A1,PKM,GSS,PNPO,BCAT1,MTHFD1,AK4,MAT2B,MOCS1,ADSS,BCAT2,UGT1A7C,SHMT2,GCLC,DLD,PTS,COASY,UGDH,ALPL,OXSM,KMO,PPCS,ALDH3A2,FECH
Citrate cycle (TCA cycle)	7.88693e-14	13.1031	DLST,SDHB,ACO2,OGDH,SDHA,CS,DLAT,IDH3A,MDH1,IDH3G,SUCLG1,SUCLG2,PDHA1,ACO1,SUCLA2,DLD,PDHB,PCK1,MDH2,IDH2,FH,IDH1
Prion disease	1.00852e-13	12.9963	PSMB7,MAPK1,PSMA7,PSMA4,SDHB,EIF2S1,PSMA5,CASP3,NDUFS4,NDUFA13,ATP5D,PSMA1,PSMB3,SDHA,PSMA6,COX5B,PSMB4,PSMA3,C8A,NDUFV2,ATP5H,NDUFA5,CYC1,NDUFB9,PSMD4,PSMB1,NDUFS8,HSPA8,PSMB6,UQCRFS1,HSPA5,NDUFS1,NDUFV1,PSMB2,STIP1,COX5A,SLC25A5,NDUFS6,NDUFA8,KIF5B,PSMB5,PSMD9,NDUFA2,MTCO2,PSMA2,ATP5F1,SLC25A4,NDUFS7,ATP5C1,UQCRH,ATP5B,NDUFB10,VDAC2,C8B,NDUFA12,NDUFAB1,C8G,NDUFA9,UQCRC2,TUBA4A,NDUFB4,NDUFB7,VDA…
Huntington disease	4.86002e-12	11.3134	PSMB7,DCTN2,PSMA7,PSMA4,SDHB,PSMA5,POLR2H,CASP3,GPX3,GPX1,TGM2,NDUFS4,NDUFA13,ATP5D,PSMA1,PSMB3,SDHA,PSMA6,COX5B,PSMB4,PSMA3,NDUFV2,ATP5H,NDUFA5,CYC1,NDUFB9,PSMD4,PSMB1,NDUFS8,CLTA,PSMB6,CASP8,UQCRFS1,NDUFS1,NDUFV1,PSMB2,COX5A,SLC25A5,NDUFS6,NDUFA8,KIF5B,PSMB5,PSMD9,NDUFA2,MTCO2,PSMA2,ATP5F1,SLC25A4,NDUFS7,ATP5C1,UQCRH,SOD2,ATP5B,ACTR10,NDUFB10,VDAC2,NDUFA12,NDUFAB1,NDUFA9,UQCRC2,TUBA4A,NDUFB4,ND…
Glycolysis / Gluconeogenesis	1.56269e-11	10.8061	GALM,ALDH7A1,FBP2,ADH5,ALDOB,LDHA,ALDOC,TPI1,ALDH9A1,ALDH2,HK1,LDHB,DLAT,FBP1,AKR1A1,PGAM1,PKM,GAPDH,ADH1,PGK1,PDHA1,DLD,ACSS1,PDHB,PCK1,BPGM,GPI,PGAM2,ALDH3A2
Pathways of neurodegeneration - multiple diseases	1.9164e-10	9.71751	CCS,UCHL1,PSMB7,DCTN2,MAPK1,PSMA7,PSMA4,PARK7,SDHB,EIF2S1,PSMA5,CASP3,GPX3,HTRA2,GPX1,TARDBP,FADD,RAB1A,NDUFS4,NDUFA13,VAPB,ATP5D,PSMA1,PSMB3,SDHA,PPID,PSMA6,COX5B,PSMB4,PSMA3,NDUFV2,ATP5H,NDUFA5,CYC1,VCP,NDUFB9,PSMD4,PSMB1,NDUFS8,PSMB6,CASP8,UQCRFS1,HSPA5,NDUFS1,NDUFV1,PSMB2,UBE2L3,COX5A,SLC25A5,OPTN,NDUFS6,CTNNB1,BID,NDUFA8,UBE2G1,KIF5B,PSMB5,PSMD9,CAT,NDUFA2,UBA1,MTCO2,PSMA2,ATP5F1,GABARAPL2,S…
Butanoate metabolism	2.15651e-10	9.66625	ECHS1,ALDH5A1,ACSM5,BDH2,HMGCL,ACAT2,ACSM1,ACSM2,ABAT,ACAT1,HADHA,BDH1,HMGCS1,HADH,EHHADH,ACADS,ACSM3,OXCT1
Glycine, serine and threonine metabolism	2.2745e-09	8.64311	ALDH7A1,SHMT1,PIPOX,CTH,CBS,AMT,GRHPR,PSPH,PGAM1,DMGDH,CHDH,DAO,AGXT2,GLDC,SHMT2,SARDH,DLD,BPGM,GNMT,PGAM2
Fatty acid metabolism	1.16188e-08	7.93484	CBR4,MCAT,ECHS1,ACAA1B,ACAT2,ACAA1A,HSD17B4,ACSL1,ACAT1,ACOX1,PPT1,HADHA,ACOX3,ACAA2,ACADL,HADH,SCP2,HSD17B8,EHHADH,ACADVL,CPT2,ACADS,OXSM,HADHB,ACADM
2-Oxocarboxylic acid metabolism	1.21693e-08	7.91473	ACY1,ACO2,CS,IDH3A,IDH3G,BCAT1,GOT2,ACO1,BCAT2,GPT,AADAT,GOT1,IDH2,IDH1
beta-Alanine metabolism	1.60451e-08	7.79466	ALDH7A1,UPB1,ECHS1,ALDH9A1,DPYS,ALDH2,CNDP2,DPYD,ABAT,ALDH6A1,ACOX1,HADHA,ACOX3,EHHADH,HIBCH,ACADS,ALDH3A2
Alzheimer disease	9.71994e-08	7.01234	PSMB7,MAPK1,PSMA7,PSMA4,SDHB,EIF2S1,PSMA5,CASP3,FADD,NDUFS4,NDUFA13,ATP5D,PSMA1,PSMB3,SDHA,PPID,PSMA6,COX5B,PSMB4,PSMA3,NDUFV2,ATP5H,NDUFA5,CYC1,LRP1,NDUFB9,PSMD4,PSMB1,NDUFS8,PSMB6,CASP8,UQCRFS1,NDUFS1,NDUFV1,PSMB2,COX5A,SLC25A5,NDUFS6,CTNNB1,BID,NDUFA8,GAPDH,KIF5B,PSMB5,PSMD9,NDUFA2,MTCO2,PSMA2,ATP5F1,SLC25A4,NDUFS7,ATP5C1,UQCRH,HSD17B10,ATP5B,NDUFB10,VDAC2,NDUFA12,NDUFAB1,NDUFA9,UQCRC2,TUBA4A,…
Non-alcoholic fatty liver disease	1.63424e-07	6.78668	SDHB,EIF2S1,CASP3,NDUFS4,NDUFA13,SDHA,COX5B,NDUFV2,NDUFA5,CYC1,NDUFB9,NDUFS8,CASP8,UQCRFS1,NDUFS1,NDUFV1,COX5A,NDUFS6,BID,NDUFA8,NDUFA2,MTCO2,NDUFS7,ADIPOQ,UQCRH,NDUFB10,NDUFA12,NDUFAB1,NDUFA9,UQCRC2,NDUFB4,NDUFB7,UQCRB,COX6B1,NDUFS2,NDUFA10,COX4I1,CDC42,NFKB1
Tryptophan metabolism	2.36826e-07	6.62557	AOX3,ALDH7A1,DLST,ECHS1,ACMSD,ALDH9A1,ALDH2,GCDH,ALDH8A1,HAAO,ACAT2,INMT,CAT,ACAT1,HADHA,HADH,EHHADH,AADAT,DLD,KMO,ALDH3A2
Cysteine and methionine metabolism	2.36826e-07	6.62557	APIP,LDHA,CTH,MTAP,CBS,GCLM,LDHB,AHCYL1,AHCYL2,MDH1,GSS,BCAT1,AGXT2,MPST,MAT2B,GOT2,BCAT2,TST,GCLC,GOT1,MDH2
PPAR signaling pathway	3.1614e-06	5.50012	FABP7,ACAA1B,FABP4,FABP3,ME3,FABP5,ACAA1A,ME1,ACSL1,ACOX1,ACOX3,DBI,SLC27A2,HMGCS1,ACADL,GK,ADIPOQ,SCP2,APOA1,FABP1,EHHADH,ACOX2,CD36,PCK1,CPT2,SORBS1,ACADM
Thermogenesis	9.7219e-06	5.01225	SDHB,NDUFS4,NDUFA13,GRB2,ATP5D,SDHA,ACTB,COX5B,ACTG1,NDUFV2,COA7,ATP5H,NDUFA5,CYC1,NDUFB9,NDUFS8,UQCRFS1,NDUFS1,NDUFV1,ATP5J2,COX5A,NDUFS6,NDUFA8,ACSL1,NDUFA2,NDUFAF7,MTCO2,ATP5F1,ACTL6A,NDUFS7,ATP5C1,UQCRH,ATP5B,NDUFAF3,NDUFB10,NDUFA12,NDUFAB1,NDUFA9,UQCRC2,NDUFB4,NDUFB7,CPT2,UQCRB,COX6B1,NDUFS2,NDUFA10,COX4I1
Alanine, aspartate and glutamate metabolism	1.40425e-05	4.85256	ASRGL1,ASPA,GLUL,NIT2,ALDH5A1,ABAT,ASL,AGXT2,GOT2,GLUD1,ADSS,ASS1,GPT,ALDH4A1,GOT1,FOLH1
Glutathione metabolism	1.74716e-05	4.75767	GSTM2,GPX3,GPX1,GSTM1,LAP3,GSR,GPX4,PRDX6,OPLAH,GCLM,GSTA3,ANPEP,GSS,GSTM5,GSTT2,TXNDC12,GCLC,GGT1,GSTK1,IDH2,IDH1,GGCT
Bacterial invasion of epithelial cells	2.74545e-05	4.56139	ARPC1B,ARPC1A,ACTR3B,VCL,ARPC5,ACTB,ACTR2,ARPC3,CRK,ACTG1,CDH1,ARPC5L,ARPC4,ARPC2,CLTA,ACTR3,RHOA,CTNNB1,CTNNA2,ITGB1,CRKL,CTNNA1,CDC42
Pantothenate and CoA biosynthesis	4.92587e-05	4.30752	UPB1,DPYS,ALDH2,PPCDC,DPYD,BCAT1,BCAT2,COASY,ENPP3,PPCS,ALDH3A2
Proteasome	7.71852e-05	4.11247	PSMB7,PSMA7,PSMA4,PSMA5,PSMA1,PSMB3,PSMA6,PSMB4,PSMA3,PSMD4,PSMB1,PSMB6,PSMB2,PSME1,PSMB5,PSMD9,PSMA2
Folate biosynthesis	0.000168657	3.773	MOCS2,QDPR,AKR1B1,MOCOS,CBR1,PCBD1,GPHN,SPR,PAH,MOCS1,PTS,ALPL
Regulation of actin cytoskeleton	0.000261814	3.58201	MYH9,PPP1CC,MAPK1,ARPC1B,PPP1CB,CFL1,ARPC1A,CFL2,ACTR3B,MYLK,GSN,PFN1,SCIN,KNG1,VCL,ARPC5,ACTN4,VAV3,ACTB,ACTR2,ARPC3,CRK,ACTG1,ARPC5L,ARPC4,ARPC2,PPP1R12A,ACTR3,RHOA,ACTN1,PFN2,FGF1,ITGB1,CRKL,ITGA3,IQGAP1,RDX,F2,EZR,MSN,ITGA6,EGFR,CDC42
Arginine and proline metabolism	0.000288461	3.53991	ALDH7A1,CKMT1,ALDH9A1,LAP3,ALDH2,PYCRL,ARG1,CNDP2,AGMAT,OAT,DAO,GOT2,HOGA1,ALDH4A1,GOT1,CKB,ALDH3A2
Salmonella infection	0.000367847	3.43433	FLNC,ANXA2,M6PR,DCTN2,MAPK1,ARPC1B,ARPC1A,ACTR3B,PFN1,CASP3,FADD,ARPC5,FLNB,ACTB,ACTR2,ARPC3,ACTG1,ARPC5L,ARPC4,ARPC2,FLNA,IKBKG,ACTR3,CASP8,RHOA,TXN,DYNLT3,PFN2,DYNLL2,CTNNB1,SKP1,ACBD3,GAPDH,KIF5B,DYNLL1,HSP90AB1,MYO6,HSP90AA1,ACTR10,FYCO1,RAB5C,TUBA4A,RAB7A,RPS3,HSP90B1,CDC42,NFKB1
Arginine biosynthesis	0.000530831	3.27504	OTC,ACY1,GLUL,ARG1,ASL,GOT2,GLUD1,ASS1,GPT,GOT1
Drug metabolism - other enzymes	0.000604103	3.21889	NME3,GSTM2,UPB1,HPRT1,NME2,GSTM1,DPYS,CES1D,CMPK1,GSTA3,GUSB,DPYD,CDA,IMPDH2,NME1,XDH,CES1C,GSTM5,CES1F,GSTT2,TPMT,UGT1A7C,CES2C
Tight junction	0.00145606	2.83682	MYH9,CGNL1,ARPC1B,ARPC1A,ACTR3B,CGN,HSPA4,SCRIB,ARPC5,ACTN4,ACTB,PPP2CA,ACTR2,ARPC3,SLC9A3R1,ACTG1,PPP2R2A,ARPC5L,ARPC4,ARPC2,NEDD4,MYL6,MPDZ,DLG1,ACTR3,RHOA,ACTN1,ITGB1,RDX,EZR,MSN,TUBA4A,PPP2R1A,CDC42
Complement and coagulation cascades	0.00367457	2.43479	C3,A2M,FGA,KNG1,CFH,FGG,FGB,PLG,C8A,MBL1,CFI,CLU,SERPINC1,VTN,CFB,SERPINA1B,SERPINA1D,F2,C8B,C8G,SERPINA1E,C4B
Synthesis and degradation of ketone bodies	0.00431271	2.36525	BDH2,HMGCL,ACAT2,ACAT1,BDH1,HMGCS1,OXCT1
Selenocompound metabolism	0.00505927	2.29591	TXNRD1,SEPHS2,CTH,SEPHS1,TXNRD3,SCLY,INMT,SEPSECS
Ferroptosis	0.00606041	2.2175	CP,GPX4,GCLM,TF,FTH1,PCBP2,PCBP1,SLC3A2,GSS,ACSL1,ICA,GCLC,VDAC2
Lysine degradation	0.00661894	2.17921	ALDH7A1,DLST,ECHS1,TMLHE,PIPOX,ALDH9A1,ALDH2,GCDH,ACAT2,ACAT1,AASS,HADHA,HADH,EHHADH,AADAT,DLD,ALDH3A2
Proximal tubule bicarbonate reclamation	0.0117804	1.92884	CA2,FXYD2,MDH1,AQP1,ATP1B1,ATP1A1,GLUD1,SLC25A10,PCK1
Protein processing in endoplasmic reticulum	0.0146313	1.83472	BAG1,NPLOC4,EIF2S1,PRKCSH,LMAN2,DNAJA2,PDIA4,RRBP1,P4HB,TXNDC5,CALR,VCP,PDIA3,ERP29,HSPA8,DNAJB11,HSPA5,GANAB,HSPH1,NSFL1C,UBE2G1,SKP1,DNAJC3,PDIA6,HSP90AB1,SEC13,DNAJB1,HSP90AA1,HYOU1,CANX,RPN1,HSP90B1
Amino sugar and nucleotide sugar metabolism	0.0152866	1.81569	GMDS,GNPDA2,GALT,GNPDA1,HK1,UAP1L1,PMM2,AMDHD2,NAGK,GNPNAT1,HEXB,UGDH,GPI,NANS
Fc gamma R-mediated phagocytosis	0.0246246	1.60863	MAPK1,ARPC1B,CFL1,ARPC1A,CFL2,ACTR3B,GSN,SCIN,ARPC5,VAV3,ACTR2,ARPC3,CRK,ARPC5L,ARPC4,ARPC2,ACTR3,CRKL,MARCKS,CDC42
Sulfur metabolism	0.0268799	1.57057	BPNT1,SELENBP1,SUOX,ETHE1,MPST,TST
Ascorbate and aldarate metabolism	0.0356898	1.44746	ALDH7A1,MIOX,RGN,ALDH9A1,ALDH2,GUSB,AKR1A1,UGT1A7C,UGDH,ALDH3A2
Fructose and mannose metabolism	0.042395	1.37269	GMDS,FBP2,ALDOB,ALDOC,AKR1B1,TPI1,KHK,HK1,PMM2,SORD,FBP1
KEGG Pathway (AL)	p-val (adj)	-LOG10(p-val adj)	Involved Genes
No KEGG
