# Supplementary material for: Dietary restriction transforms the mammalian protein persulfidome in a tissue-specific and cystathionine γ-lyase-dependent manner
Source: Nat Commun. 2021 Mar 19;12:1745. doi: 10.1038/s41467-021-22001-w (PMC7979915; doi:10.1038/s41467-021-22001-w)
Supplement: Supplementary file 11 — Supplementary Data 8 [file 41467_2021_22001_MOESM11_ESM.xlsx]

## Sheet: Path Enrich Muscle Spectral
Supplementary Data 8: Persulfidated Protein Pathway Enrichment in Muscle (Spectral Counting)
KEGG Pathway (DR)	p-val (adj)	-LOG10(p-val adj)	Involved Gene		Green	DR enriched
No KEGG					Gray	No Change
					Blue	AL enriched
KEGG Pathway (Unchanged)	p-val (adj)	-LOG10(p-val adj)	Involved Gene
Metabolic pathways	1.39e-05	4.85699	AKR1B1,DLST,PDHX,NDUFA2,MDH1,PHYKPL,PGAM2,SHMT1,DLD,NME2,SDHA,NDUFS6,CKMT2,MCCC2,TKT,CMBL,TPI1,GOT1,ECHS1,TALDO1,NDUFS1,ACADL,FH,SEPHS1,PRDX6,AK1,IMPA1,AHCY,HADH,NANS,ALAD,CMPK1,PGM1,ALDH2,LDHB,CKM,BCAT2,PDHA1,GOT2,GRHPR,ALDH5A1,NDUFV1,LAP3,MAT2B,PGP,ACP1,SEPHS2,ALDH7A1,CES1D,GAPDH,ENO3,COX5B,PGK1,LDHA
Cysteine and methionine metabolism	0.000397	3.40121	MDH1,GOT1,AHCY,LDHB,BCAT2,GOT2,MAT2B,LDHA
Glyoxylate and dicarboxylate metabolism	0.00223	2.6517	MDH1,SHMT1,DLD,CAT,GRHPR,PGP
Biosynthesis of amino acids	3.69e-06	5.43297	PGAM2,SHMT1,TKT,TPI1,GOT1,TALDO1,BCAT2,GOT2,MAT2B,GAPDH,ENO3,PGK1
Valine, leucine and isoleucine degradation	0.00977	2.01011	DLD,MCCC2,ECHS1,HADH,ALDH2,BCAT2,ALDH7A1
Hypertrophic cardiomyopathy (HCM)	0.0317	1.49894	CACNB1,LMNA,ACTB,TPM1,TGFB2,MYH6,TTN,MYL3
Parkinson disease	0.016	1.79588	NDUFA2,VDAC1,SDHA,NDUFS6,NDUFS1,PARK7,SLC25A4,NDUFV1,UBE2L3,COX5B,CYCS
Carbon metabolism	1.87e-10	9.72816	DLST,MDH1,PGAM2,SHMT1,DLD,SDHA,TKT,TPI1,GOT1,ECHS1,TALDO1,FH,CAT,PDHA1,GOT2,PGP,GAPDH,ENO3,PGK1
Glycolysis / Gluconeogenesis	7.36e-07	6.13312	PGAM2,DLD,TPI1,PGM1,ALDH2,LDHB,PDHA1,ALDH7A1,GAPDH,ENO3,PGK1,LDHA
Proteasome	2.85e-10	9.54516	PSMD4,PSMB4,PSMB1,PSMA2,PSMB6,PSMA6,PSMB5,PSMA7,PSMB2,PSMA1,PSMA3,PSMA5,PSMB3
Citrate cycle (TCA cycle)	0.00329	2.4828	DLST,MDH1,DLD,SDHA,FH,PDHA1
Complement and coagulation cascades	0.0342	1.46597	FGA,FGB,FGG,CFI,SERPINA1A,SERPINA1D,SERPINA1B,SERPINA1E
Arginine and proline metabolism	0.00768	2.11464	CKMT2,GOT1,ALDH2,CKM,GOT2,LAP3,ALDH7A1
Pyruvate metabolism	1.07e-08	7.97062	MDH1,DLD,GLO1,FH,ALDH2,LDHB,PDHA1,GRHPR,ALDH7A1,ACYP2,LDHA
Dilated cardiomyopathy (DCM)	0.043	1.36653	CACNB1,LMNA,ACTB,TPM1,TGFB2,MYH6,TTN,MYL3
KEGG Pathway (AL)	p-val (adj)	-LOG10(p-val adj)	Involved Gene
No KEGG

## Sheet: Path Enrich Muscle Intensity
Supplementary Data 8: Persulfidated Protein Pathway Enrichment in Muscle (Intensity)
KEGG Pathway (DR)	p-val (adj)	-LOG10(p-val adj)	Involved Gene		Green	DR enriched
Metabolic pathways	0.00145643	2.83671	SCP2,ESD,UQCRFS1,OGDH,SEPHS2,CMBL,NDUFV2,GAPDH,MIF,CNDP2,NDUFA2,ACYP2,PRDX6,GPX3,GSTM1		Gray	No Change
Parkinson disease	0.00691414	2.16026	UQCRFS1,TXN,NDUFV2,NDUFA2,PSMB2,HSPA5		Blue	AL enriched
Prion disease	0.0107144	1.97003	UQCRFS1,NDUFV2,HSPA8,NDUFA2,PSMB2,HSPA5
Protein processing in endoplasmic reticulum	0.0129392	1.88809	PRKCSH,RAD23A,HSPA8,RAD23B,HSPA5
KEGG Pathway (Unchanged)	p-val (adj)	-LOG10(p-val adj)	Involved Gene
Carbon metabolism	1.18813e-24	23.9251	ACO2,ECHS1,PDHA1,SDHB,CAT,PKM,PCCB,IDH1,SDHA,DLST,ALDH6A1,PGK1,MUT,MDH1,SHMT1,DLD,PGAM1,PGP,FH,ENO3,ACAT1,DLAT,ENO2,GPI,FBP2,PDHB,PGAM2,GOT2,MDH2,IDH3A,IDH2,TPI1,GOT1,PFKM,TALDO1,CS,TKT
Metabolic pathways	6.94651e-14	13.1582	ACO2,QDPR,CMPK1,AK1,ECHS1,CA3,GPHN,GPX1,NDUFS4,ALDH1A1,ATP5D,CA2,GSTM2,PDHA1,SDHB,CAT,ACADL,HIBADH,NDUFS1,CKB,PKM,PAFAH1B2,CKMT2,SUOX,PCCB,ALDH2,IDH1,SDHA,GPX4,APIP,ALDH5A1,DLST,ALDH6A1,GYG1,LDHA,PGK1,GGCT,NDUFV1,PDHX,MUT,MDH1,GSR,PLCD4,BCAT2,GLO1,SHMT1,ALDH7A1,DLD,GRHPR,GMPR,PGAM1,NDUFS6,PGP,FH,ENO3,ATP5B,ACAT1,PTGES3,DLAT,ACP1,ENO2,GPI,NANS,LDHB,ACAA2,SEPHS1,ATP5H,FBP2,PDHB,BLVRB,ALAD,CKM,PGAM2…
Biosynthesis of amino acids	1.08178e-13	12.9659	ACO2,PKM,IDH1,PGK1,BCAT2,SHMT1,PGAM1,ENO3,ENO2,PGAM2,GOT2,IDH3A,IDH2,TPI1,MAT2B,ARG1,GLUL,GOT1,PFKM,TALDO1,CS,TKT
Citrate cycle (TCA cycle)	8.51158e-13	12.07	ACO2,PDHA1,SDHB,IDH1,SDHA,DLST,MDH1,DLD,FH,DLAT,PDHB,MDH2,IDH3A,IDH2,CS
Pyruvate metabolism	3.09511e-11	10.5093	PDHA1,PKM,ALDH2,LDHA,MDH1,GLO1,ALDH7A1,DLD,GRHPR,FH,ACAT1,DLAT,LDHB,PDHB,MDH2
Proteasome	4.5621e-11	10.3408	PSMA4,PSMA3,PSMB8,PSMB3,PSMB5,PSMB7,PSMA6,PSMD9,PSMA2,PSMD4,PSMA1,PSMB1,PSMB4,PSMB6,PSMA5,PSMA7
Parkinson disease	8.04756e-11	10.0943	MAPT,NDUFS4,PSMA4,ATP5D,PSMA3,SDHB,NDUFS1,UCHL1,PSMB3,PSMB5,SDHA,PSMB7,NDUFV1,PSMA6,PSMD9,PARK7,PSMA2,PSMD4,NDUFS6,PSMA1,PSMB1,UBE2L3,PSMB4,ATP5B,PSMB6,ATP5H,UQCRC2,VDAC1,PSMA5,PSMA7,COX5A,COX5B,SLC25A4
Glycolysis / Gluconeogenesis	8.58595e-11	10.0662	PDHA1,PKM,ALDH2,LDHA,PGK1,ALDH7A1,DLD,PGAM1,ENO3,DLAT,ENO2,GPI,LDHB,FBP2,PDHB,PGAM2,TPI1,PFKM
Glyoxylate and dicarboxylate metabolism	3.2871e-10	9.48319	ACO2,CAT,PCCB,MUT,MDH1,SHMT1,DLD,GRHPR,PGP,ACAT1,MDH2,GLUL,CS
Prion disease	7.64985e-10	9.11635	STIP1,NDUFS4,PSMA4,ATP5D,PSMA3,SDHB,NDUFS1,PSMB3,PSMB5,SDHA,PSMB7,NDUFV1,PSMA6,PSMD9,PSMA2,PSMD4,C8G,NDUFS6,PSMA1,PSMB1,PSMB4,ATP5B,PSMB6,ATP5H,UQCRC2,VDAC1,PSMA5,SOD1,PSMA7,COX5A,COX5B,SLC25A4,C8A
Amyotrophic lateral sclerosis	4.22529e-09	8.37414	VCP,HNRNPA3,VAPB,PFN1,GPX1,NDUFS4,PSMA4,ATP5D,PSMA3,SDHB,CAT,NDUFS1,PSMB3,PSMB5,SDHA,PSMB7,NDUFV1,PSMA6,PSMD9,HNRNPA1,PSMA2,PSMD4,NDUFS6,PSMA1,PSMB1,PSMB4,ATP5B,PSMB6,ATP5H,UQCRC2,VDAC1,PSMA5,SOD1,PSMA7,HNRNPA2B1,COX5A,COX5B,TARDBP
Valine, leucine and isoleucine degradation	1.22947e-08	7.91028	ECHS1,HIBADH,PCCB,ALDH2,ALDH6A1,MUT,BCAT2,ALDH7A1,DLD,ACAT1,ACAA2,HADH,HADHB,ACADM,MCCC2
Pathways of neurodegeneration - multiple diseases	4.37739e-08	7.35878	VCP,VAPB,MAPT,ATP2A1,GPX1,NDUFS4,PSMA4,ATP5D,PSMA3,SDHB,CAT,NDUFS1,UCHL1,PSMB3,PSMB5,SDHA,PSMB7,NDUFV1,PSMA6,PSMD9,PARK7,PSMA2,PSMD4,NDUFS6,PSMA1,PSMB1,UBE2L3,PSMB4,ATP5B,PSMB6,ATP5H,PPID,UQCRC2,VDAC1,PSMA5,SOD1,PSMA7,COX5A,COX5B,ATP2A2,SLC25A4,TARDBP
Huntington disease	7.65097e-08	7.11628	GPX1,NDUFS4,PSMA4,ATP5D,PSMA3,SDHB,NDUFS1,PSMB3,PSMB5,SDHA,PSMB7,NDUFV1,PSMA6,PSMD9,PSMA2,PSMD4,NDUFS6,PSMA1,PSMB1,PSMB4,ATP5B,PSMB6,SOD2,ATP5H,UQCRC2,VDAC1,PSMA5,SOD1,PSMA7,COX5A,COX5B,SLC25A4
Alzheimer disease	2.80853e-06	5.55152	MAPT,ATP2A1,NDUFS4,PSMA4,ATP5D,PSMA3,SDHB,NDUFS1,PSMB3,PSMB5,SDHA,PSMB7,NDUFV1,PSMA6,PSMD9,PSMA2,PSMD4,NDUFS6,PSMA1,PSMB1,PSMB4,ATP5B,PSMB6,ATP5H,PPID,UQCRC2,VDAC1,PSMA5,PSMA7,COX5A,COX5B,ATP2A2,SLC25A4
Spinocerebellar ataxia	4.09948e-06	5.38727	ATP2A1,PSMA4,PSMA3,PSMB3,PSMB5,PSMB7,PSMA6,PSMD9,PSMA2,PSMD4,PSMA1,PSMB1,PSMB4,PSMB6,VDAC1,PSMA5,PSMA7,ATP2A2,SLC25A4
2-Oxocarboxylic acid metabolism	8.80793e-06	5.05513	ACO2,IDH1,BCAT2,GOT2,IDH3A,IDH2,GOT1,CS
Fatty acid degradation	0.000373985	3.42715	ECHS1,ACADL,ALDH2,ALDH7A1,ACAT1,ACAA2,ECI1,HADH,HADHB,ACADM
Complement and coagulation cascades	0.000551857	3.25817	KNG1,FGB,SERPINA1D,FGG,FGA,C8G,SERPINA1B,C3,A2M,SERPINA1E,SERPINC1,CFI,C8A
Propanoate metabolism	0.000860862	3.06507	ECHS1,PCCB,ALDH6A1,LDHA,MUT,DLD,ACAT1,LDHB
Arginine and proline metabolism	0.00283398	2.5476	CKB,CKMT2,ALDH2,ALDH7A1,CKM,GOT2,ARG1,GOT1,LAP3
Cysteine and methionine metabolism	0.00283398	2.5476	APIP,LDHA,MDH1,BCAT2,LDHB,GOT2,MDH2,MAT2B,GOT1
Oxidative phosphorylation	0.00496503	2.30408	PPA2,NDUFS4,ATP5D,SDHB,NDUFS1,SDHA,NDUFV1,NDUFS6,ATP5B,ATP5H,UQCRC2,COX5A,COX5B,PPA1
Central carbon metabolism in cancer	0.00527895	2.27745	PDHA1,PKM,IDH1,LDHA,PGAM1,LDHB,PDHB,PGAM2,IDH2,PFKM
Arrhythmogenic right ventricular cardiomyopathy	0.0110249	1.95763	ACTN3,ATP2A1,CACNB1,DES,DMD,LMNA,ATP2A2,ACTN2,DSP,JUP
Tryptophan metabolism	0.0188799	1.724	ECHS1,CAT,ALDH2,DLST,ALDH7A1,DLD,ACAT1,HADH
Cardiac muscle contraction	0.0290183	1.53733	ATP2A1,CACNB1,MYL2,MYL3,UQCRC2,TPM1,TRDN,COX5A,COX5B,ATP2A2
Hypertrophic cardiomyopathy	0.0468299	1.32948	ATP2A1,CACNB1,DES,DMD,MYL2,TGFB2,MYL3,LMNA,TPM1,ATP2A2
KEGG Pathway (AL)	p-val (adj)	-LOG10(p-val adj)	Involved Gene
Arginine biosynthesis	0.0399886	1.39806	ACY1
2-Oxocarboxylic acid metabolism	0.0399886	1.39806	ACY1
