# Supplementary material for: Dietary restriction transforms the mammalian protein persulfidome in a tissue-specific and cystathionine γ-lyase-dependent manner
Source: Nat Commun. 2021 Mar 19;12:1745. doi: 10.1038/s41467-021-22001-w (PMC7979915; doi:10.1038/s41467-021-22001-w)
Supplement: Supplementary file 12 — Supplementary Data 9 [file 41467_2021_22001_MOESM12_ESM.xlsx]

## Sheet: Path Enrich Brain Spectral
Supplementary Data 9: Persulfidated Protein Pathway Enrichment in Brain (Spectral Counting)
KEGG Pathway (DR)	p-val (adj)	-LOG10(p-val adj)	Involved Genes		Green	DR enriched
Carbon metabolism	7.87e-09	8.10403	IDH3G,DLST,PGAM1,ALDOC,MDH2,OGDH,PFKP,GLUD1,TKT,ACO2,ECHS1,IDH1,CAT,ACAT1,PKM,PCCB,PFKM,GPI,PHGDH,PGK1		Gray	No Change
Regulation of actin cytoskeleton	0.0102	1.9914	PPP1CC,CRKL,PPP1CB,PFN1,VCL,BAIAP2,ARPC5L,PFN2,ARPC1A,PAK1,RDX,EZR,ACTN4,CFL1,CFL2,MAPK1,ARPC4		Blue	AL enriched
Synaptic vesicle cycle	0.00658	2.18177	AP2A2,NAPA,STX1A,ATP6V1E1,VAMP2,AP2M1,SNAP25,STX1B,ATP6V1A
Pentose phosphate pathway	0.024	1.61979	ALDOC,PFKP,TKT,PGM1,PFKM,GPI
Insulin secretion	0.00276	2.55909	ATP1A2,STX1A,VAMP2,CAMK2G,SNAP25,SLC2A1,ATP1A1,ATP1A3,ATP1B2,PRKCB,PCLO
Biosynthesis of amino acids	0.000129	3.88941	IDH3G,PGAM1,ALDOC,PFKP,TKT,ACO2,IDH1,GLUL,PKM,PFKM,PHGDH,PGK1
Fc gamma R-mediated phagocytosis	0.0144	1.84164	CRKL,ARPC5L,ARPC1A,PAK1,PRKCB,CFL1,CFL2,MAPK1,MARCKS,ARPC4
Glyoxylate and dicarboxylate metabolism	0.0138	1.86012	MDH2,ACO2,GLUL,CAT,ACAT1,PCCB
Citrate cycle (TCA cycle)	0.0201	1.6968	IDH3G,DLST,MDH2,OGDH,ACO2,IDH1
Glycolysis / Gluconeogenesis	0.000216	3.66555	PGAM1,ALDOC,PFKP,AKR1A1,PGM1,ALDH2,PKM,PFKM,GPI,PGK1,LDHA
Proximal tubule bicarbonate reclamation	0.00209	2.67985	ATP1A2,GLUD1,CA2,ATP1A1,ATP1A3,ATP1B2
Oocyte meiosis	0.00228	2.64207	PPP1CC,PPP1CB,YWHAB,YWHAH,PPP2CA,YWHAE,CAMK2G,YWHAZ,PPP3CA,SKP1,YWHAG,MAPK1,YWHAQ
Gap junction	0.0131	1.88273	TUBB6,TUBB5,TUBA4A,TUBB4B,TUBA1C,PRKCB,TUBB2A,TUBB3,TUBB4A,MAPK1
Protein processing in endoplasmic reticulum	0.0171	1.767	PRKCSH,CALR,DNAJB11,HSPA8,PDIA6,HSP90AB1,P4HB,RAD23B,VCP,ERP29,HSPH1,SKP1,FBXO2,GANAB
Alanine, aspartate and glutamate metabolism	0.0394	1.4045	ASPA,GLUD1,GLUL,ALDH5A1,ABAT,GAD1
Butanoate metabolism	0.00738	2.13194	ECHS1,ACAT1,ALDH5A1,ABAT,GAD1,HMGCS1
Proteasome	0.00312	2.50585	PSMB4,PSMB1,PSMB7,PSMB2,PSMA4,PSMA3,PSMA5,PSMB3
Endocrine and other factor-regulated calcium reabsorption	0.00167	2.77728	AP2A2,ATP1A2,ATP2B1,AP2M1,CALB1,ATP1A1,ATP1A3,ATP1B2,PRKCB
Metabolic pathways	0.0157	1.8041	CKMT1,CKB,IDH3G,PAFAH1B2,DLST,PGAM1,QDPR,ALDOC,ISYNA1,MDH2,ATP6V1E1,OGDH,PAFAH1B1,ASPA,PFKP,GLUD1,TKT,ACO2,CYC1,SYNJ1,CNDP2,NT5C2,ECHS1,HPRT1,IDH1,GLUL,BPNT1,PRDX6,ALAD,AKR1A1,CMPK1,PGM1,PAICS,ALDH2,HIBADH,OAT,ACAT1,PKM,PCCB,PDXK,PFKM,ATP5H,ALDH5A1,GPI,ACP1,GPHN,SUOX,ATP6V1A,ALDH1A1,PHGDH,ABAT,GDA,PGK1,LDHA,GAD1,PTGES3,GANAB,HMGCS1,PDXP
KEGG Pathway (Unchanged)	p-val (adj)	-LOG10(p-val adj)	Involved Genes
Biosynthesis of amino acids	5.37e-05	4.27003	ENO2,CS,ACO2,GOT1,TALDO1,GOT2,MAT2B,GAPDH,ENO1
Synthesis and degradation of ketone bodies	0.0278	1.55596	OXCT1,HMGCL,BDH1
Valine, leucine and isoleucine degradation	0.000521	3.28316	DLD,ALDH6A1,AUH,MCCC2,OXCT1,HMGCL,ALDH7A1
Pyruvate metabolism	3.88e-05	4.41117	DLAT,MDH1,DLD,PDHB,LDHB,PDHA1,ALDH7A1
Arginine and proline metabolism	0.0498	1.30277	CKMT2,GOT1,GOT2,LAP3,ALDH7A1
Proteasome	0.0256	1.59176	PSMB6,PSMA6,PSMB5,PSMA7,PSMA1
Metabolic pathways	7.26e-07	6.13906	DLAT,NDUFA9,PLD3,ENO2,CS,SDHB,PDHX,MDH1,DLD,ALDH6A1,AUH,SDHA,CKMT2,MCCC2,PDHB,ACO2,GOT1,TALDO1,NDUFS1,ACADL,AK1,IMPA1,AHCY,GSS,HMGCL,LDHB,FAH,UQCRC2,PDHA1,GOT2,PYGB,NME1,UQCRFS1,LAP3,BLVRB,MAT2B,PGP,BDH1,ALDH7A1,GAPDH,ENO1,BHMT
Cysteine and methionine metabolism	1.27e-05	4.8962	MDH1,GOT1,AHCY,GSS,LDHB,GOT2,MAT2B,BHMT
Carbon metabolism	1.15e-11	10.9393	DLAT,ENO2,CS,SDHB,MDH1,DLD,ALDH6A1,SDHA,PDHB,ACO2,GOT1,TALDO1,PDHA1,GOT2,PGP,GAPDH,ENO1
Glyoxylate and dicarboxylate metabolism	0.00313	2.50446	CS,MDH1,DLD,ACO2,PGP
Citrate cycle (TCA cycle)	1.35e-08	7.86967	DLAT,CS,SDHB,MDH1,DLD,SDHA,PDHB,ACO2,PDHA1
Glycolysis / Gluconeogenesis	1.62e-05	4.79048	DLAT,ENO2,DLD,PDHB,LDHB,PDHA1,ALDH7A1,GAPDH,ENO1
2-Oxocarboxylic acid metabolism	0.00763	2.11748	CS,ACO2,GOT1,GOT2
KEGG Pathway (AL)	p-val (adj)	-LOG10(p-val adj)	Involved Genes
Cardiac muscle contraction	4.58e-05	4.33913	COX5A,ATP2A2,MYH6,MYL3,MYL4,ACTC1
Butanoate metabolism	0.0108	1.96658	HADHA,HADH,ACADS
Carbon metabolism	0.00043	3.36653	PGAM2,HADHA,ACADS,SUCLG1,ENO3,FBP1
Parkinson disease	0.0175	1.75696	COX5A,VDAC3,VDAC1,VDAC2,NDUFA5
Fatty acid metabolism	0.000111	3.95468	HADHA,HADH,ACADS,ACAA2,HADHB
Fructose and mannose metabolism	0.0237	1.62525	AKR1B1,MPI,FBP1
Dilated cardiomyopathy (DCM)	8.51e-05	4.07007	MYBPC3,ATP2A2,MYH6,TTN,MYL3,ACTC1
Metabolic pathways	2.71e-05	4.56703	COX5A,AKR1B1,PGAM2,DHRS4,NDUFA5,HADHA,IVD,HADH,ALDH4A1,ACADS,CKM,BCKDHB,MPI,ACAA2,SUCLG1,HADHB,ENO3,FBP1
Fatty acid elongation	0.000468	3.32975	HADHA,HADH,ACAA2,HADHB
Adrenergic signaling in cardiomyocytes	0.021	1.67778	ATP2A2,MYH6,MYL3,MYL4,ACTC1
Fatty acid degradation	2.27e-06	5.64397	ECI1,HADHA,HADH,ACADS,ACAA2,HADHB
Hypertrophic cardiomyopathy (HCM)	6.52e-05	4.18575	MYBPC3,ATP2A2,MYH6,TTN,MYL3,ACTC1
Propanoate metabolism	0.0164	1.78516	HADHA,BCKDHB,SUCLG1
Valine, leucine and isoleucine degradation	9.21e-08	7.03574	HADHA,IVD,HADH,ACADS,BCKDHB,ACAA2,HADHB

## Sheet: Path Enrich Brain Intensity
Supplementary Data 9: Persulfidated Protein Pathway Enrichment in Brain (Intensity)
KEGG Pathway (DR)	p-val (adj)	-LOG10(p-val adj)	Involved Genes		Green	DR enriched
Carbon metabolism	2.07044e-14	13.6839	CAT,ACAT2,GPI,IDH1,OGDH,TKT,ENO2,MDH2,PKM,PGK1,TPI1,ECHS1,PCCB,PGAM1,ALDOC,DLD,MDH1,SDHB,ACO2,GOT1,GOT2,SDHA,FH,DLST,GAPDH,PGP,TALDO1		Gray	No Change
Biosynthesis of amino acids	8.49079e-09	8.07105	IDH1,BCAT1,ACY1,TKT,ENO2,PKM,PGK1,TPI1,PGAM1,ALDOC,GLUL,MAT2B,ACO2,GOT1,GOT2,GAPDH,TALDO1		Blue	AL enriched
Amyotrophic lateral sclerosis	2.29414e-07	6.63938	CAT,DCTN2,ACTR1B,PSMB4,PSMB2,HNRNPA3,ATP5H,PSMB3,ACTB,PSMB1,PFN1,ACTG1,VCP,HNRNPA1,VAPB,PPP3CA,FUS,GPX1,ATP5D,PFN2,SDHB,HSPA5,ATP5B,PSMA3,NDUFV2,PSMA4,PSMA7,SDHA,PSMA6,PSMA1,UQCRC2,PSMB5,PSMB6,PSMD9
Bacterial invasion of epithelial cells	4.88546e-07	6.31109	ARPC5L,VCL,ARPC1A,WASL,CLTA,ACTR3,ACTB,ACTG1,ARPC4,ACTR2,CRK,ARPC3,CLTB,WASF1,CTTN
Regulation of actin cytoskeleton	7.29262e-07	6.13712	NCKAP1,ARPC5L,VCL,ARPC1A,WASL,EZR,ACTR3,ACTN4,PAK1,ACTB,PFN1,ACTG1,ARPC4,ACTR2,CFL2,CFL1,CRK,ARPC3,PPP1CB,GSN,PPP1CC,PFN2,RDX,WASF1,PPP1R12A
Proteasome	9.34577e-07	6.02938	PSMB4,PSMB2,PSMB3,PSMB1,PSMA3,PSMA4,PSMA7,PSMA6,PSMA1,PSMB5,PSMB6,PSMD9
Citrate cycle (TCA cycle)	1.95679e-06	5.70846	IDH1,OGDH,MDH2,DLD,MDH1,SDHB,ACO2,SDHA,FH,DLST
Metabolic pathways	6.94516e-06	5.15832	CAT,ASPA,ISYNA1,HMGCS1,HIBADH,PTGES3,ASRGL1,ACAT2,APIP,GPI,IDH1,QDPR,PDXP,BCAT1,ACY1,CNDP2,ATP6V1E1,PDXK,SIRT2,OGDH,PAICS,GPHN,GPX4,GMPR,CMPK1,ALDH1A1,TKT,NME2,PAFAH1B2,ATP5H,PNP,ALDH2,ENO2,MDH2,SEPHS1,HPRT1,MIF,PKM,PGK1,CKB,TPI1,ECHS1,PCCB,PGAM1,GLO1,PRDX6,CKMT1,GPX1,ALDOC,ALAD,BPNT1,ATP5D,DLD,MDH1,GLUL,ALDH5A1,GMPR2,SDHB,NME1,GSR,ATP5B,LTA4H,GANAB,MAT2B,NDUFV2,ACO2,HAGH,GOT1,MCCC2,GOT2,AUH,SDHA…
Tight junction	1.19182e-05	4.92379	ARPC5L,ARPC1A,EZR,MAGI1,ACTR3,ACTN4,ACTB,ACTG1,ARPC4,HSPA4,ACTR2,DLG2,ARPC3,PPP2R2A,DLG3,SLC9A3R1,RDX,DLG1,SYNPO,CTTN
Pyruvate metabolism	1.59984e-05	4.79592	ACAT2,ALDH2,MDH2,PKM,GLO1,DLD,MDH1,HAGH,FH,ALDH7A1
Glyoxylate and dicarboxylate metabolism	2.10469e-05	4.67681	CAT,ACAT2,MDH2,PCCB,DLD,MDH1,GLUL,ACO2,PGP
Parkinson disease	2.45983e-05	4.60909	SNCA,UBE2L3,PSMB4,PSMB2,UCHL1,ATP5H,PSMB3,PARK7,PSMB1,ATP5D,SDHB,HSPA5,ATP5B,PSMA3,NDUFV2,PSMA4,PSMA7,SDHA,PSMA6,PSMA1,UQCRC2,PSMB5,PSMB6,PSMD9
Fc gamma R-mediated phagocytosis	3.82045e-05	4.41789	ARPC5L,ARPC1A,ACTR3,PAK1,ARPC4,ACTR2,CFL2,CFL1,CRK,ARPC3,GSN,MARCKS,WASF1,BIN1
Valine, leucine and isoleucine degradation	7.06444e-05	4.15092	HMGCS1,HIBADH,ACAT2,BCAT1,ALDH2,ECHS1,PCCB,DLD,MCCC2,AUH,ALDH7A1
Huntington disease	7.35502e-05	4.13342	DCTN2,ACTR1B,PSMB4,PSMB2,CLTA,ATP5H,PSMB3,PSMB1,DLG4,GPX1,ATP5D,CLTB,SDHB,ATP5B,PSMA3,NDUFV2,SOD2,PSMA4,PSMA7,SDHA,PSMA6,PSMA1,UQCRC2,PSMB5,PSMB6,PSMD9
Protein processing in endoplasmic reticulum	8.12265e-05	4.0903	SKP1,HSPH1,ERP29,TXNDC5,PRKCSH,CALR,PDIA6,RBX1,VCP,CANX,HSPA8,FBXO2,P4HB,HSPA5,HSP90AA1,GANAB,PDIA3,NSFL1C,PDIA4
Pathways of neurodegeneration - multiple diseases	0.000106678	3.97192	CAT,DCTN2,ACTR1B,SNCA,UBE2L3,PSMB4,PSMB2,UCHL1,ATP5H,PSMB3,PARK7,PSMB1,VCP,VAPB,DLG4,PPP3CA,FUS,GPX1,ATP5D,SDHB,PPID,HSPA5,ATP5B,PSMA3,NDUFV2,PSMA4,PSMA7,SDHA,PSMA6,PSMA1,UQCRC2,PSMB5,PSMB6,PSMD9
Glycolysis / Gluconeogenesis	0.000333792	3.47652	GPI,ALDH2,ENO2,PKM,PGK1,TPI1,PGAM1,ALDOC,DLD,GAPDH,ALDH7A1
Prion disease	0.000375027	3.42594	STIP1,PSMB4,PSMB2,ATP5H,PSMB3,PSMB1,PPP3CA,HSPA8,ATP5D,SDHB,HSPA5,ATP5B,PSMA3,NDUFV2,PSMA4,PSMA7,SDHA,PSMA6,PSMA1,UQCRC2,PSMB5,PSMB6,PSMD9
Salmonella infection	0.000590257	3.22896	SKP1,DCTN2,ACTR1B,NCKAP1,RALA,RAB7A,ARPC5L,ARPC1A,WASL,ACTR3,PAK1,ACTB,PFN1,ACTG1,ARPC4,ACTR2,DYNLL2,ARPC3,PFN2,HSP90AA1,DYNLL1,GAPDH
2-Oxocarboxylic acid metabolism	0.00199765	2.69948	IDH1,BCAT1,ACY1,ACO2,GOT1,GOT2
Alzheimer disease	0.00273253	2.56343	SNCA,LRP1,APOE,PSMB4,PSMB2,ATP5H,PSMB3,RTN3,PSMB1,PPP3CA,ATP5D,SDHB,PPID,ATP5B,PSMA3,NDUFV2,PSMA4,PSMA7,SDHA,PSMA6,PSMA1,UQCRC2,PSMB5,GAPDH,PSMB6,PSMD9
Endocytosis	0.00447729	2.34898	DNAJC6,EPN3,AGAP3,STAM,RAB7A,ARPC5L,ARPC1A,WASL,CLTA,ACTR3,EPN2,SH3GL2,ARRB1,ARPC4,ACTR2,HSPA8,ARPC3,SNX12,CLTB,BIN1,CAPZB
KEGG Pathway (Unchanged)	p-val (adj)	-LOG10(p-val adj)	Involved Genes
Parkinson disease	3.73147e-15	14.4281	PSMA5,HTRA2,TUBB5,VDAC3,CYC1,UBA1,NDUFA5,VDAC2,PSMA2,PSMD4,ATP5C1,TXN,CAMK2B,MAPT,TUBA4A,PSMD11,UQCRFS1,TUBB4B,CAMK2D,CAMK2G,TUBB3,CAMK2A,PRKACA,PSMB7,UBE2G1,TUBA1C,TUBA8,PSMC3,GNAI1,NDUFS2,GNAI2,PRKACB,PSMD3,TUBB4A,COX5A,NDUFA10,TUBB6,MTCO2,PSMD2,ATP5F1,MAOB,NDUFB10,NDUFV1,NDUFA9,SLC25A5,SLC25A4
Endocrine and other factor-regulated calcium reabsorption	4.08694e-14	13.3886	ATP1B1,AP2A1,CALB1,AP2M1,DNM1,ATP1A1,ATP1A3,ATP1A2,DNM3,ATP2B2,AP2A2,CLTC,SLC8A2,ATP2B1,AP2B1,GNAQ,ATP1B2,PRKACA,DNM2,PRKCB,ATP2B4,PRKACB,ATP1B3
Pathways of neurodegeneration - multiple diseases	6.15577e-12	11.2107	PSMA5,HTRA2,ACTR10,TUBB5,VDAC3,STX1A,GRIA2,CYC1,UBA1,TARDBP,NDUFA5,VDAC2,PSMA2,ACTR1A,PSMD4,NEFM,ATP5C1,APP,CAMK2B,MAPT,TUBA4A,PSMD11,RAB1A,UQCRFS1,ATP2A2,TUBB4B,MAPK1,CAMK2D,CAMK2G,NEFL,GNAQ,CDK5,TUBB3,ATXN2,PPP3CB,CAMK2A,PSMB7,UBE2G1,TUBA1C,GSK3B,SOD1,PRKCB,TUBA8,PSMC3,NDUFS2,CTNNB1,PSMD3,TUBB4A,COX5A,NDUFA10,TUBB6,MTCO2,PSMD2,ATP5F1,NDUFB10,NDUFV1,NDUFA9,HSD17B10,SLC25A5,SLC25A4
Huntington disease	8.33572e-12	11.0791	AP2A1,PSMA5,ACTR10,TUBB5,VDAC3,STX1A,GRIA2,CYC1,NDUFA5,AP2M1,VDAC2,PSMA2,ACTR1A,PSMD4,ATP5C1,TUBA4A,PSMD11,UQCRFS1,TUBB4B,AP2A2,CLTC,HDAC2,AP2B1,GNAQ,TUBB3,PSMB7,TUBA1C,SOD1,SLC1A3,TUBA8,PSMC3,NDUFS2,PSMD3,TUBB4A,COX5A,SLC1A2,NDUFA10,TUBB6,MTCO2,PSMD2,ATP5F1,NDUFB10,NDUFV1,NDUFA9,SLC25A5,SLC25A4
Prion disease	2.07299e-10	9.6834	PSMA5,TUBB5,VDAC3,CYC1,NDUFA5,NCAM1,VDAC2,PSMA2,PSMD4,ATP5C1,TUBA4A,PSMD11,UQCRFS1,TUBB4B,MAPK1,TUBB3,PPP3CB,PRKACA,PSMB7,TUBA1C,GSK3B,SOD1,TUBA8,PSMC3,NDUFS2,PRKACB,PSMD3,TUBB4A,COX5A,NDUFA10,TUBB6,MTCO2,C8G,PSMD2,ATP5F1,HSPA2,NDUFB10,NDUFV1,NDUFA9,SLC25A5,SLC25A4
Carbon metabolism	3.46862e-09	8.45984	ACAT1,PDHA1,HADHA,PFKP,PGAM2,CS,PSAT1,PDHB,GPT,PHGDH,GLUD1,DLAT,IDH3A,IDH3G,PFKM,HK1,IDH2,PSPH,PCCA,ALDH6A1,PFKL,ACO1,SUCLG1,SUCLA2,FBP1,MUT
Adrenergic signaling in cardiomyocytes	5.80643e-09	8.23609	ATP1B1,PPP2CA,TPM4,ATP1A1,CAMK2B,ATP1A3,ATP1A2,ATP2A2,TPM1,MYL4,ATP2B2,MAPK1,SLC8A2,CAMK2D,CAMK2G,ATP2B1,GNAQ,TNNT2,TNNI3,ATP1B2,CAMK2A,PRKACA,PPP2R1A,GNAI1,GNAI2,ATP2B4,PRKACB,ATP1B3
Synaptic vesicle cycle	5.02019e-08	7.29928	AP2A1,ATP6V1B2,STX1A,ATP6V1A,AP2M1,STXBP1,DNM1,NSF,DNM3,VAMP2,AP2A2,CLTC,AP2B1,DNM2,SLC1A3,ATP6V1H,SLC1A2,SLC17A7,SLC6A11
Valine, leucine and isoleucine degradation	2.22096e-07	6.65346	ACAT1,HADHA,HADHB,ABAT,HADH,BCKDHB,ALDH9A1,ACADM,PCCA,ACAA2,ALDH6A1,OXCT1,HMGCL,ALDH1B1,HSD17B10,MUT
Alzheimer disease	3.8168e-07	6.4183	PSMA5,TUBB5,VDAC3,CYC1,RTN4,NDUFA5,VDAC2,PSMA2,PSMD4,ATP5C1,APP,MAPT,TUBA4A,PSMD11,UQCRFS1,ATP2A2,TUBB4B,MAPK1,GNAQ,CDK5,TUBB3,PPP3CB,PSMB7,TUBA1C,GSK3B,TUBA8,PSMC3,NDUFS2,CTNNB1,PSMD3,TUBB4A,COX5A,NDUFA10,TUBB6,MTCO2,PSMD2,ATP5F1,NDUFB10,NDUFV1,NDUFA9,HSD17B10,SLC25A5,SLC25A4
Glucagon signaling pathway	5.75604e-07	6.23988	LDHB,PDHA1,PFKP,PGAM2,LDHA,CAMK2B,PDHB,PYGB,SLC2A1,CAMK2D,CAMK2G,GNAQ,PFKM,PPP3CB,CAMK2A,PRKACA,PRKACB,PRMT1,PCK2,PFKL,FBP1
Metabolic pathways	6.63244e-07	6.17833	LDHB,MTAP,ACAT1,SUOX,ALDH4A1,PDHA1,HADHA,PFKP,ACSL1,SYNJ1,NT5C2,LAP3,PGAM2,ATP6V1B2,HADHB,CA2,CA8,CPOX,CS,PSAT1,ADSSL1,CYC1,AKR1B1,ABAT,ATP6V1A,NDUFA5,FAH,GSTM1,LDHA,HADH,ATP5C1,PDHX,ACSL6,IMPDH2,GSS,AK1,BLVRB,PDHB,ADSS,GPT,PYGB,TST,UQCRFS1,GMDS,PHGDH,ACLY,GLUD1,DLAT,BCKDHB,IDH3A,SEPHS2,GLS,GDA,ALDH9A1,AHCYL1,ACSBG1,OAT,IDH3G,ETHE1,PFKM,NUDT9,CA1,HK1,GMPS,CDS2,ACADVL,GSTM5,IDH2,PAFAH1B1,CBR1,SPR,…
Citrate cycle (TCA cycle)	7.49283e-07	6.12535	PDHA1,CS,PDHB,ACLY,DLAT,IDH3A,IDH3G,IDH2,PCK2,ACO1,SUCLG1,SUCLA2
Amyotrophic lateral sclerosis	1.40853e-06	5.85123	PSMA5,HNRNPA2B1,ACTR10,TUBB5,GRIA2,CYC1,TARDBP,NDUFA5,PSMA2,ACTR1A,PSMD4,NEFM,ATP5C1,TUBA4A,PSMD11,RAB1A,UQCRFS1,MATR3,TUBB4B,NEFL,TUBB3,ATXN2,PPP3CB,PSMB7,TUBA1C,SOD1,TUBA8,PSMC3,NDUFS2,PSMD3,TUBB4A,COX5A,SLC1A2,SRSF3,NDUFA10,TUBB6,MTCO2,PSMD2,ATP5F1,NDUFB10,NDUFV1,NDUFA9
Proximal tubule bicarbonate reclamation	1.5292e-06	5.81553	ATP1B1,CA2,ATP1A1,ATP1A3,ATP1A2,GLUD1,GLS,ATP1B2,PCK2,ATP1B3
Gastric acid secretion	2.61533e-06	5.58247	ATP1B1,CA2,ATP1A1,CAMK2B,ATP1A3,ATP1A2,CAMK2D,CAMK2G,GNAQ,ATP1B2,CAMK2A,PRKACA,PRKCB,GNAI1,GNAI2,PRKACB,ATP1B3
Glutamatergic synapse	2.76254e-06	5.55869	SHANK1,GNB5,GNAO1,GNB2,GNB1,SHANK2,GRIA2,HOMER3,MAPK1,GLS,GNAQ,PPP3CB,PRKACA,SLC1A3,PRKCB,GNAI1,GNAI2,PRKACB,SLC1A2,SLC17A7,HOMER1
Fatty acid degradation	4.08272e-06	5.38905	ACAT1,HADHA,ACSL1,HADHB,HADH,ACSL6,ALDH9A1,ACSBG1,ACADVL,ACADM,ACADL,ECI1,ACAA2,ALDH1B1
Endocytosis	1.07862e-05	4.96713	CAPZA2,AP2A1,ARPC2,SNX3,SNX1,AP2M1,DNM1,HGS,DNM3,AMPH,AP2A2,CLTC,VPS29,AP2B1,VPS35,EPN1,CDC42,CHMP5,DNM2,RAB10,VPS26A,EPS15L1,ACTR3B,SH3KBP1,NEDD4,ARFGAP1,RAB5C,SH3GLB2,SNX5,HSPA2,VPS26B,WIPF3,PSD3
Cardiac muscle contraction	1.59204e-05	4.79805	ATP1B1,CYC1,TPM4,ATP1A1,ATP1A3,ATP1A2,UQCRFS1,ATP2A2,TPM1,MYL4,SLC8A2,TNNT2,TNNI3,ATP1B2,COX5A,MTCO2,ATP1B3
Insulin secretion	1.59204e-05	4.79805	ATP1B1,STX1A,ATP1A1,CAMK2B,ATP1A3,ATP1A2,VAMP2,SLC2A1,CAMK2D,CAMK2G,GNAQ,ATP1B2,CAMK2A,PRKACA,PRKCB,PRKACB,ATP1B3
Glycolysis / Gluconeogenesis	1.66513e-05	4.77855	LDHB,PDHA1,PFKP,PGAM2,LDHA,PDHB,DLAT,ALDH9A1,PFKM,HK1,PCK2,PFKL,AKR1A1,ALDH1B1,FBP1
Propanoate metabolism	1.90158e-05	4.72089	LDHB,ACAT1,HADHA,ABAT,LDHA,BCKDHB,PCCA,ALDH6A1,SUCLG1,SUCLA2,MUT
Dopaminergic synapse	3.47303e-05	4.45929	GNB5,GNAO1,GNB2,GNB1,PPP2CA,GRIA2,CAMK2B,CAMK2D,CAMK2G,GNAQ,PPP3CB,CAMK2A,PRKACA,GSK3B,PPP1R1B,PPP2R1A,PRKCB,GNAI1,GNAI2,PRKACB,MAOB
Thyroid hormone signaling pathway	0.000152089	3.8179	ATP1B1,PFKP,ATP1A1,ATP1A3,ATP1A2,ATP2A2,MAPK1,SLC2A1,HDAC2,PFKM,ATP1B2,PRKACA,GSK3B,PRKCB,PRKACB,CTNNB1,PLCD1,PFKL,ATP1B3
Aldosterone synthesis and secretion	0.000254769	3.59385	ATP1B1,ATP1A1,CAMK2B,ATP1A3,ATP1A2,ATP2B2,CAMK2D,CAMK2G,ATP2B1,GNAQ,ATP1B2,CAMK2A,PRKACA,PRKCB,ATP2B4,PRKACB,ATP1B3
Salivary secretion	0.000626492	3.20308	ATP1B1,ATP1A1,ATP1A3,ATP1A2,VAMP2,ATP2B2,ATP2B1,GNAQ,ATP1B2,PRKACA,PRKCB,ATP2B4,PRKACB,CST3,ATP1B3
Gap junction	0.000626492	3.20308	TUBB5,TUBA4A,TUBB4B,MAPK1,GNAQ,TUBB3,PRKACA,TUBA1C,PRKCB,TUBA8,GNAI1,GNAI2,PRKACB,TUBB4A,TUBB6
Amphetamine addiction	0.000757879	3.1204	STX1A,GRIA2,CAMK2B,CAMK2D,CAMK2G,HDAC2,PPP3CB,CAMK2A,PRKACA,PPP1R1B,PRKCB,PRKACB,MAOB
Retrograde endocannabinoid signaling	0.000758971	3.11977	GNB5,GNAO1,GNB2,GNB1,GRIA2,NDUFA5,MAPK1,GNAQ,PRKACA,PRKCB,GNAI1,NDUFS2,GNAI2,FAAH,PRKACB,NDUFA10,SLC17A7,NDUFB10,NDUFV1,NDUFA9
Circadian entrainment	0.000759868	3.11926	GNB5,GNAO1,GNB2,GNB1,GRIA2,CAMK2B,MAPK1,CAMK2D,CAMK2G,GNAQ,CAMK2A,PRKACA,PRKCB,GNAI1,GNAI2,PRKACB
Central carbon metabolism in cancer	0.00107009	2.97058	LDHB,PDHA1,PFKP,PGAM2,LDHA,PDHB,MAPK1,GLS,SLC2A1,PFKM,HK1,IDH2,PFKL
cGMP-PKG signaling pathway	0.00262311	2.58118	ATP1B1,VDAC3,VDAC2,ATP1A1,ATP1A3,ATP1A2,ATP2A2,ATP2B2,MAPK1,SLC8A2,KNG1,ATP2B1,GNAQ,PPP3CB,ATP1B2,GNAI1,GNAI2,ATP2B4,ATP1B3,SLC25A5,SLC25A4
Spinocerebellar ataxia	0.0038271	2.41713	PSMA5,VDAC3,GRIA2,VDAC2,PSMA2,PSMD4,PSMD11,ATP2A2,GNAQ,ATXN2,PSMB7,OPA1,PRKCB,PSMC3,PSMD3,PSMD2,SLC25A5,SLC25A4
HIF-1 signaling pathway	0.0038871	2.41037	LDHB,PDHA1,PFKP,LDHA,CAMK2B,PDHB,MAPK1,SLC2A1,CAMK2D,CAMK2G,PFKM,HK1,CAMK2A,PRKCB,PFKL,CDKN1B
Biosynthesis of amino acids	0.00431809	2.36471	PFKP,PGAM2,CS,PSAT1,GPT,PHGDH,IDH3A,IDH3G,PFKM,IDH2,PSPH,PFKL,ACO1
GABAergic synapse	0.00435401	2.36111	GNB5,GNAO1,GNB2,GNB1,ABAT,NSF,GLS,SLC12A5,PRKACA,PRKCB,GNAI1,GNAI2,PRKACB,SLC6A11
Pyruvate metabolism	0.00544207	2.26424	LDHB,ACAT1,PDHA1,LDHA,PDHB,DLAT,ALDH9A1,PCK2,ALDH1B1
Salmonella infection	0.00704435	2.15216	ARPC2,ACTR10,TUBB5,ACTR1A,TXN,TUBA4A,HSP90AB1,TUBB4B,MAPK1,ABI1,TUBB3,CDC42,TUBA1C,DNM2,TUBA8,CTNNB1,RPS3,TUBB4A,ACTR3B,WASF3,TUBB6,HSP90B1,RAB5C,FLNA,DYNC1H1,ANXA2
Mineral absorption	0.00922686	2.03495	ATP1B1,ATP1A1,ATP1A3,ATP1A2,ATP2B2,SLC8A2,ATP2B1,ATP1B2,ATP2B4,ATP1B3
Fatty acid metabolism	0.0106867	1.97116	ACAT1,HADHA,ACSL1,HADHB,HADH,ACSL6,ACSBG1,ACADVL,ACADM,ACADL,ACAA2
Thyroid hormone synthesis	0.0112043	1.95061	ATP1B1,ATP1A1,ATP1A3,ATP1A2,GNAQ,TTR,ATP1B2,PRKACA,PRKCB,PRKACB,HSP90B1,ATP1B3
Long-term potentiation	0.012428	1.9056	GRIA2,CAMK2B,MAPK1,CAMK2D,CAMK2G,GNAQ,PPP3CB,CAMK2A,PRKACA,PRKCB,PRKACB
Phagosome	0.0124969	1.9032	C3,TUBB5,ATP6V1B2,ATP6V1A,HGS,TUBA4A,TUBB4B,TUBB3,TUBA1C,SEC22B,TUBA8,ATP6V1H,TUBB4A,CTSL,ITGB1,STX12,TUBB6,RAB5C,CORO1A,DYNC1H1
Melanogenesis	0.013034	1.88492	GNAO1,CAMK2B,MAPK1,CAMK2D,CAMK2G,GNAQ,CAMK2A,PRKACA,GSK3B,PRKCB,GNAI1,GNAI2,PRKACB,CTNNB1
Cholinergic synapse	0.0144666	1.83963	GNB5,GNAO1,GNB2,GNB1,CAMK2B,MAPK1,CAMK2D,CAMK2G,GNAQ,CAMK2A,PRKACA,PRKCB,GNAI1,GNAI2,PRKACB
Aldosterone-regulated sodium reabsorption	0.0191267	1.71836	ATP1B1,ATP1A1,ATP1A3,ATP1A2,MAPK1,ATP1B2,PRKCB,ATP1B3
2-Oxocarboxylic acid metabolism	0.0218079	1.66139	CS,GPT,IDH3A,IDH3G,IDH2,ACO1
Oxidative phosphorylation	0.0223947	1.64986	PPA2,ATP6V1B2,CYC1,ATP6V1A,NDUFA5,ATP5C1,UQCRFS1,NDUFS2,ATP6V1H,COX5A,NDUFA10,MTCO2,ATP5F1,NDUFB10,NDUFV1,NDUFA9
Butanoate metabolism	0.022414	1.64948	ACAT1,HADHA,ABAT,HADH,OXCT1,HMGCL,BDH1
cAMP signaling pathway	0.0246205	1.6087	ATP1B1,GRIA2,ATP1A1,CAMK2B,ATP1A3,ATP1A2,ATP2A2,ATP2B2,MAPK1,CAMK2D,CAMK2G,ATP2B1,TNNI3,ATP1B2,CAMK2A,PRKACA,PPP1R1B,GNAI1,GNAI2,ATP2B4,PRKACB,ATP1B3
Alanine, aspartate and glutamate metabolism	0.0285377	1.54458	ALDH4A1,ADSSL1,ABAT,ADSS,GPT,GLUD1,GLS,ADSL
KEGG Pathway (AL)	p-val (adj)	-LOG10(p-val adj)	Involved Genes
Cardiac muscle contraction	0.000860786	3.0651	MYL2,MYH6,MYL3,UQCRB
Hypertrophic cardiomyopathy	0.00108612	2.96412	MYL2,MYH6,MYL3,MYBPC3
Dilated cardiomyopathy	0.00124059	2.90637	MYL2,MYH6,MYL3,MYBPC3
Parkinson disease	0.00364464	2.43835	NDUFS1,NDUFS8,VDAC1,UQCRB,NDUFS4
Oxidative phosphorylation	0.00460428	2.33684	NDUFS1,NDUFS8,UQCRB,NDUFS4
Prion disease	0.00532851	2.27339	NDUFS1,NDUFS8,VDAC1,UQCRB,NDUFS4
Non-alcoholic fatty liver disease	0.0079188	2.10134	NDUFS1,NDUFS8,UQCRB,NDUFS4
Huntington disease	0.00920975	2.03575	NDUFS1,NDUFS8,VDAC1,UQCRB,NDUFS4
Alzheimer disease	0.0231832	1.63483	NDUFS1,NDUFS8,VDAC1,UQCRB,NDUFS4
Amyotrophic lateral sclerosis	0.0237908	1.62359	NDUFS1,NDUFS8,VDAC1,UQCRB,NDUFS4
Thermogenesis	0.0386992	1.4123	NDUFS1,NDUFS8,UQCRB,NDUFS4
Metabolic pathways	0.0407014	1.39039	NDUFS1,NDUFS8,IVD,ACADS,ENO3,UQCRB,MPI,DHRS4,NDUFS4
