# Supplementary material for: Dietary restriction transforms the mammalian protein persulfidome in a tissue-specific and cystathionine γ-lyase-dependent manner
Source: Nat Commun. 2021 Mar 19;12:1745. doi: 10.1038/s41467-021-22001-w (PMC7979915; doi:10.1038/s41467-021-22001-w)
Supplement: Supplementary file 13 — Supplementary Data 10 [file 41467_2021_22001_MOESM13_ESM.xlsx]

## Sheet: Heart Prot ID Spectral Count
Supplementary Data 10: Dietary Impact on the Heart Persulfidome (Spectral Counting)
Protein Name	Accession Number	Alternate ID	Molecular Weight	Cysteine Residues	DR/AL Spectral Count Ratio	P-value
Ig lambda-2 chain C region	P01844	Iglc2	11 kDa	3 C	16	0.00100782		Green	DR enriched
Gelsolin	P13020 (+1)	Gsn	86 kDa	7 C	11.1304	0.00132534		Gray	No Change
Glutamate--cysteine ligase regulatory subunit	O09172	Gclm	31 kDa	6 C	10.2	0.0307031		Blue	AL enriched
Ig gamma-3 chain C region	P03987		44 kDa	10 C	7.63636	0.000501904
Ferritin heavy chain	P09528	Fth1	21 kDa	3 C	6.18182	0.0261737
Antithrombin-III	P32261	Serpinc1	52 kDa	9 C	5.33333	0.031158
Bisphosphoglycerate mutase	P15327	Bpgm	30 kDa	3 C	4.64516	0.0199846
Vitamin D-binding protein	Q9QVP4	Gc	54 kDa	28 C	4.54054	0.0205962
Properdin	P11680	Cfp	50 kDa	44 C	3.69231	0.0226966
Complement factor B	P01867 (+1)	Cfb	85 kDa	20 C	3.63636	0.0112633
Transforming growth factor beta-1	P04202	Tgfb1	44 kDa	12 C	3.27273	0.00601067
Ferritin light chain 1	P29391	Ftl1	21 kDa	1 C	3.25	0.0203973
Ig lambda-1 chain C region	Q9CPV4-2		12 kDa	3 C	2.84444	0.0261788
Kininogen-1	Q8K182	Kng1	73 kDa	19 C	2.84	0.0135916
Beta-2-glycoprotein 1	Q01339	Apoh	39 kDa	23 C	2.69091	0.00578968
Complement C3	P01027	C3	186 kDa	27 C	2.55556	0.00990905
Complement factor I	P02088	Cfi	67 kDa	40 C	2.32381	0.0263639
Ig heavy chain V region 102	P01750		13 kDa	3 C	16.2	0.164201
Afamin	O89020 (+1)	Afm	69 kDa	34 C	14.4	0.0796315
Dehydrogenase/reductase SDR family member 11	Q3U0B3	Dhrs11	28 kDa	8 C	10.4	0.0920687
Myosin light chain 4	P09541	Myl4	21 kDa	2 C	9.90769	0.239194
Myeloperoxidase	P11247	Mpo	81 kDa	16 C	8.8	0.407084
Myosin regulatory light chain 2, skeletal muscle isoform	P97457	Mylpf	19 kDa	2 C	8.8	0.407084
Plasminogen	P20918	Plg	91 kDa	48 C	8.8	0.407084
Filamin-A	Q8BTM8	Flna	281 kDa	38 C	8.6	0.193006
Fetuin-B	Q9QXC1	Fetub	43 kDa	15 C	8.4	0.106948
Fatty acid-binding protein, epidermal	Q05816	Fabp5	15 kDa	6 C	8.4	0.106948
Major urinary protein 17	B5X0G2 (+2)	Mup17	21 kDa	5 C	6.8	0.407084
Na(+)/H(+) exchange regulatory cofactor NHE-RF2	Q9JHL1	Slc9a3r2	37 kDa	6 C	6.6	0.232237
Myosin light chain 1/3, skeletal muscle isoform	P05977	Myl1	21 kDa	2 C	6.33846	0.261685
Complement factor H	P06909	Cfh	139 kDa	82 C	5.91304	0.151487
Murinoglobulin-1	P28665	Mug1	165 kDa	25 C	4.90435	0.0558409
Crk-like protein	Q08857	Crkl	34 kDa	2 C	4.8	0.407084
Platelet glycoprotein 4	P47941	Cd36	53 kDa	10 C	4.8	0.407084
Carbonic anhydrase 3	P16015	Ca3	29 kDa	5 C	4.8	0.407084
Myotilin	Q9JIF9	Myot	55 kDa	8 C	4.8	0.407084
Myosin regulatory light chain 2, atrial isoform	P21614	Myl7	19 kDa	3 C	4.49231	0.417324
Hepatocyte growth factor activator	Q9R098	Hgfac	71 kDa	41 C	3.87879	0.0579274
Clusterin	Q06890	Clu	52 kDa	11 C	3.81538	0.148455
Mannose-binding protein C	P41317	Mbl2	26 kDa	7 C	3.75385	0.0880665
Ig gamma-2B chain C region	P04186	Igh-3	44 kDa	13 C	3.63636	0.154108
Methylmalonyl-CoA mutase, mitochondrial	P16332	Mut	83 kDa	8 C	3.26154	0.430682
Chromobox protein homolog 3	P23198	Cbx3	21 kDa	3 C	3.2	0.212166
Heterogeneous nuclear ribonucleoprotein F	Q9Z2X1 (+1)	Hnrnpf	46 kDa	6 C	3.2	0.295404
Isochorismatase domain-containing protein 2A	P85094	Isoc2a	22 kDa	6 C	2.69804	0.240647
Vimentin	P20152	Vim	54 kDa	1 C	2.68571	0.165737
Isoform 2 of Tropomyosin alpha-3 chain	P21107-2	Tpm3	29 kDa	1 C	2.6	0.171922
Caspase-3	P70677	Casp3	31 kDa	8 C	2.58462	0.286477
Haptoglobin	Q61646	Hp	39 kDa	9 C	2.58065	0.181433
Band 3 anion transport protein	P04919	Slc4a1	103 kDa	6 C	2.55	0.348281
Complement component C8 alpha chain	Q9R0P5	C8a	66 kDa	29 C	2.50909	0.0509753
Vitronectin	P29788	Vtn	55 kDa	14 C	2.43478	0.143745
Adenosylhomocysteinase	P50247	Ahcy	48 kDa	9 C	2.4	0.0703361
Alpha-2-HS-glycoprotein	P29699	Ahsg	37 kDa	14 C	2.4	0.122182
Hemoglobin subunit beta-1	P01843	Hbb-b1	16 kDa	2 C	2.30698	0.0946242
Transketolase	P40142	Tkt	68 kDa	12 C	2.27925	0.390768
Aspartyl aminopeptidase	Q9Z2W0	Dnpep	52 kDa	10 C	2.25455	0.441761
Proteasome subunit alpha type-2	P49722	Psma2	26 kDa	2 C	2.22951	0.10612
Proteasome subunit beta type-7	P70195	Psmb7	30 kDa	6 C	2.11613	0.297272
Carboxylesterase 1C	P23953	Ces1c	61 kDa	5 C	2.09836	0.248185
SH3 domain-binding glutamic acid-rich-like protein	Q9JJU8	Sh3bgrl	13 kDa	2 C	2.09231	0.621112
Purine nucleoside phosphorylase	P23492	Pnp	32 kDa	5 C	2.0549	0.265268
Isoform 2 of Glyoxalase domain-containing protein 4	Q8BND5 (+1)	Glod4	32 kDa	5 C	2.03077	0.500453
Sulfhydryl oxidase 1	P70274	Qsox1	83 kDa	14 C	2.03077	0.500453
Serum albumin	P01872	Alb	69 kDa	36 C	1.96599	0.012398
Selenoprotein P	Q9JLT4-2	Selenop	43 kDa	18 C	1.95122	0.0893948
Isoform 2 of Thioredoxin reductase 2, mitochondrial	Q8R4N0	Txnrd2	53 kDa	11 C	1.94286	0.0429268
Inositol monophosphatase 1	P01635	Impa1	30 kDa	6 C	1.92	0.00857723
Ig gamma-2A chain C region secreted form	O55023		37 kDa	9 C	1.92	0.105298
Pregnancy zone protein	Q61838	Pzp	166 kDa	24 C	1.85143	0.078422
Ig kappa chain V-VI region NQ2-17.4.1	P04940 (+2)		12 kDa	2 C	1.84348	0.626355
Endoplasmic reticulum resident protein 44	Q9D1Q6	Erp44	47 kDa	7 C	1.83226	0.218143
Alpha-1-antitrypsin 1-1	Q9ESB3	Serpina1a	46 kDa	3 C	1.8087	0.0973871
Histidine-rich glycoprotein	Q99KB8	Hrg	59 kDa	17 C	1.80282	0.0745877
Hydroxyacylglutathione hydrolase, mitochondrial	P01787 (+4)	Hagh	34 kDa	8 C	1.8	0.473626
Ig heavy chain V regions TEPC 15/S107/HPCM1/HPCM2/HPCM3	P01942		14 kDa	2 C	1.8	0.473626
Hemoglobin subunit alpha	Q8BGD9	Hba	15 kDa	1 C	1.77778	0.173496
Eukaryotic translation initiation factor 4B	P39039	Eif4b	69 kDa	3 C	1.77561	0.311279
Mannose-binding protein A	P24270	Mbl1	25 kDa	8 C	1.73333	0.254199
Catalase	P97371	Cat	60 kDa	5 C	1.71429	0.220275
Ig kappa chain V-II region 7S34.1	P01630		12 kDa	3 C	1.70492	0.069135
Ficolin-1	O70165	Fcn1	36 kDa	10 C	1.65714	0.105298
Titin	A2ASS6	Ttn	3906 kDa	498 C	1.65161	0.719916
Lactoylglutathione lyase	Q9CPU0	Glo1	21 kDa	3 C	1.6	0.286105
Annexin A5	P48036	Anxa5	36 kDa	1 C	1.58689	0.367613
Alpha-1-antitrypsin 1-2	P22599	Serpina1b	46 kDa	3 C	1.57143	0.144012
Alpha-1-antitrypsin 1-4	Q61129	Serpina1d	46 kDa	3 C	1.57037	0.12078
Ig heavy chain V region AC38 205.12	P06330		13 kDa	2 C	1.57037	0.180011
cAMP-dependent protein kinase type I-alpha regulatory subunit	Q00897	Prkar1a	43 kDa	5 C	1.56364	0.66117
Cofilin-1	Q60854	Cfl1	19 kDa	4 C	1.52727	0.236912
Destrin	P17563	Dstn	19 kDa	6 C	1.52727	0.549047
Serpin B6	O70435	Serpinb6	43 kDa	6 C	1.52727	0.549047
Proteasome subunit alpha type-3	P01029	Psma3	28 kDa	4 C	1.51111	0.319888
Selenium-binding protein 1	Q8CC35-2	Selenbp1	53 kDa	10 C	1.51111	0.376366
Complement C4-B	Q9JKB1	C4b	193 kDa	29 C	1.5	0.0568789
Ubiquitin carboxyl-terminal hydrolase isozyme L3	P11352	Uchl3	26 kDa	3 C	1.49565	0.684528
Glutathione peroxidase 1	Q8VCG4	Gpx1	22 kDa	4 C	1.49189	0.0872504
Myosin light chain 3	P09542	Myl3	22 kDa	2 C	1.488	0.206195
Adenylyl cyclase-associated protein 1	P40124	Cap1	52 kDa	6 C	1.47692	0.753244
Heat shock protein beta-6	Q5EBG6	Hspb6	18 kDa	1 C	1.47692	0.753244
Alpha-actinin-1	Q7TPR4	Actn1	103 kDa	11 C	1.46087	0.660584
Delta-aminolevulinic acid dehydratase	Q60631	Alad	36 kDa	8 C	1.44	0.184793
Citrate lyase subunit beta-like protein, mitochondrial	P10518	Clybl	38 kDa	6 C	1.44	0.287408
Immunoglobulin J chain	P01592	Jchain	18 kDa	8 C	1.42857	0.194457
Carbonic anhydrase 1	P07758 (+1)	Ca1	28 kDa	1 C	1.42609	0.341185
Ig lambda-1 chain V region	P01723 (+1)		12 kDa	2 C	1.42609	0.614141
Ig mu chain C region	Q0II04	Ighm	50 kDa	19 C	1.41627	0.0837699
Hemopexin	P13634	Hpx	51 kDa	13 C	1.41538	0.210913
Ig kappa chain C region	O08677		12 kDa	3 C	1.39259	0.0677752
Proteasome activator complex subunit 1	Q91X72	Psme1	29 kDa	3 C	1.38272	0.520366
Carbonic anhydrase 2	P00920	Ca2	29 kDa	2 C	1.37143	0.337098
6-pyruvoyl tetrahydrobiopterin synthase	Q9R1Z7	Pts	16 kDa	1 C	1.36585	0.421963
Triosephosphate isomerase	Q9DBD0	Tpi1	32 kDa	9 C	1.35364	0.365584
Inhibitor of carbonic anhydrase	P07759	Ica	77 kDa	35 C	1.34667	0.548888
Serine protease inhibitor A3K	Q921I1	Serpina3k	47 kDa	4 C	1.33333	0.281597
Serotransferrin	O08749	Tf	77 kDa	38 C	1.32537	0.0905165
CD5 antigen-like	P49312	Cd5l	39 kDa	26 C	1.3012	0.00619924
Heterogeneous nuclear ribonucleoprotein A1	Q923D2	Hnrnpa1	34 kDa	2 C	1.3	0.712278
Flavin reductase (NADPH)	O35855	Blvrb	22 kDa	2 C	1.28696	0.337454
Complement component C8 gamma chain	P56375	C8g	23 kDa	3 C	1.28421	0.374017
Branched-chain-amino-acid aminotransferase, mitochondrial	P47791-2	Bcat2	44 kDa	10 C	1.26667	0.322805
Isoform Cytoplasmic of Glutathione reductase, mitochondrial	Q9R0Y5 (+1)	Gsr	51 kDa	11 C	1.26667	0.466597
Adenylate kinase isoenzyme 1	Q61171	Ak1	22 kDa	2 C	1.26452	0.370983
Peroxiredoxin-2	Q9JKS4-3	Prdx2	22 kDa	3 C	1.26126	0.319046
Ig heavy chain V region J558	P01757		13 kDa	2 C	1.25714	0.432845
Isoform 2 of Plasminogen activator inhibitor 1 RNA-binding protein	Q9CY58-2	Serbp1	43 kDa	2 C	1.2549	0.608206
Rho GDP-dissociation inhibitor 1	Q99PT1	Arhgdia	23 kDa	1 C	1.2549	0.608206
Isoform 2 of Synaptopodin	P62141	Synpo	96 kDa	5 C	1.24615	0.716631
Serine/threonine-protein phosphatase PP1-beta catalytic subunit	P01878	Ppp1cb	37 kDa	14 C	1.24	0.612425
Transthyretin	P07309	Ttr	16 kDa	2 C	1.23692	0.696882
Ig kappa chain V-VI region NQ2-6.1	P04945		12 kDa	2 C	1.23636	0.443134
Ig kappa chain V-II region 26-10	P01631		12 kDa	2 C	1.23077	0.49326
Ig kappa chain V-V region K2 (Fragment)	P17182		13 kDa	3 C	1.2	0.407084
Peptidyl-prolyl cis-trans isomerase A	Q00898	Ppia	18 kDa	3 C	1.2	0.647023
Nebulette	P62137	Nebl	52 kDa	7 C	1.2	0.827125
Serine/threonine-protein phosphatase PP1-alpha catalytic subunit	Q9DCX2	Ppp1ca	38 kDa	13 C	1.18316	0.714049
Alpha-enolase	Q9WTR5	Eno1	47 kDa	6 C	1.16364	0.455569
Alpha-1-antitrypsin 1-5	P08228	Serpina1e	46 kDa	4 C	1.16	0.671346
Ig gamma-1 chain C region secreted form	Q9D1X0	Ighg1	36 kDa	12 C	1.15556	0.776814
Cadherin-13	Q9D172	Cdh13	78 kDa	7 C	1.15429	0.723503
Superoxide dismutase [Cu-Zn]	P70296	Sod1	16 kDa	3 C	1.14783	0.890942
Nucleolar protein 3	Q8K0E8	Nol3	25 kDa	4 C	1.14783	0.890942
ES1 protein homolog, mitochondrial	Q8VCM7	D10Jhu81e	28 kDa	6 C	1.14	0.825746
Phosphatidylethanolamine-binding protein 1	Q9DBC7	Pebp1	21 kDa	3 C	1.13939	0.686229
Fibrinogen gamma chain	O35459	Fgg	49 kDa	12 C	1.12	0.700094
Fibrinogen beta chain	P48787	Fgb	55 kDa	12 C	1.12	0.768202
Delta(3,5)-Delta(2,4)-dienoyl-CoA isomerase, mitochondrial	P01837	Ech1	36 kDa	6 C	1.12	0.802762
Troponin I, cardiac muscle	Q99KI0	Tnni3	24 kDa	2 C	1.09143	0.864789
Acylphosphatase-2	O08807	Acyp2	12 kDa	1 C	1.08387	0.888329
Growth factor receptor-bound protein 2	Q93092	Grb2	25 kDa	2 C	1.075	0.938623
Transaldolase	P46412	Taldo1	37 kDa	3 C	1.06667	0.797972
Peroxiredoxin-4	P63260	Prdx4	31 kDa	4 C	1.06667	0.850692
Thioredoxin-dependent peroxide reductase, mitochondrial	Q3ULD5	Prdx3	28 kDa	4 C	1.05532	0.836892
Septin-2	Q9DBP5	43345	42 kDa	8 C	1.04789	0.958225
Actin, cytoplasmic 2	Q9QWK4	Actg1	42 kDa	6 C	1.04762	0.761379
Glutathione peroxidase 3	P17751	Gpx3	25 kDa	3 C	1.04615	0.815318
Complement component C8 beta chain	P15532	C8b	66 kDa	32 C	1.04	0.93253
UMP-CMP kinase	P01804	Cmpk1	22 kDa	6 C	1.04	0.936556
Nucleoside diphosphate kinase A	Q9QUM9	Nme1	17 kDa	2 C	1.03333	0.843375
Ig heavy chain V-III region HPC76 (Fragment)	P21550		12 kDa	2 C	1.03226	0.958863
Dihydrolipoyl dehydrogenase, mitochondrial	P36552	Dld	54 kDa	9 C	1.02857	0.924166
Proteasome subunit alpha type-6	Q9R1P3	Psma6	27 kDa	8 C	1.02222	0.919578
Beta-enolase	P14211	Eno3	47 kDa	6 C	1.01333	0.957583
Oxygen-dependent coproporphyrinogen-III oxidase, mitochondrial	P01639	Cpox	50 kDa	10 C	1.01	0.985527
Isoform 3 of LIM domain-binding protein 3	Q8BH35	Ldb3	71 kDa	21 C	1	1
Proteasome subunit beta type-2	Q9Z2U1	Psmb2	23 kDa	3 C	1	1
Ig kappa chain V-V region MOPC 41	Q9Z2U0	Gm5571	14 kDa	3 C	1	1
Proteasome subunit alpha type-5	Q9JI91	Psma5	26 kDa	3 C	0.986667	0.972683
Proteasome subunit alpha type-7	P09671	Psma7	28 kDa	3 C	0.984615	0.878617
Alpha-actinin-2	Q60597-3	Actn2	104 kDa	10 C	0.977391	0.953127
Superoxide dismutase [Mn], mitochondrial	P60335	Sod2	25 kDa	4 C	0.975	0.91813
Peroxiredoxin-5, mitochondrial	P37804	Prdx5	22 kDa	6 C	0.967164	0.845813
Isoform 3 of 2-oxoglutarate dehydrogenase, mitochondrial	P01868 (+1)	Ogdh	118 kDa	21 C	0.961778	0.947577
Poly(rC)-binding protein 1	O55234	Pcbp1	37 kDa	9 C	0.956863	0.925992
Transgelin	Q62188	Tagln	23 kDa	1 C	0.937143	0.891008
Thioredoxin	Q9CQ62	Txn	12 kDa	6 C	0.933333	0.407084
Proteasome subunit beta type-5	Q9R1P1	Psmb5	29 kDa	3 C	0.933333	0.867579
Dihydropyrimidinase-related protein 3	Q9CZ13	Dpysl3	62 kDa	7 C	0.929032	0.844482
2,4-dienoyl-CoA reductase, mitochondrial	P08249	Decr1	36 kDa	5 C	0.923077	0.772355
Proteasome subunit beta type-3	O08709	Psmb3	23 kDa	5 C	0.923077	0.790416
Aconitate hydratase, mitochondrial	Q91YT0	Aco2	85 kDa	13 C	0.916402	0.64109
Myosin-binding protein C, cardiac-type	Q9DCT2	Mybpc3	141 kDa	21 C	0.914286	0.774595
Malate dehydrogenase, mitochondrial	P20108	Mdh2	36 kDa	8 C	0.914286	0.795803
Peroxiredoxin-6	P10639	Prdx6	25 kDa	2 C	0.908108	0.672935
Ig alpha chain C region	P70349		37 kDa	13 C	0.903226	0.867073
NADH dehydrogenase [ubiquinone] iron-sulfur protein 3, mitochondrial	P99026	Ndufs3	30 kDa	3 C	0.897778	0.828939
Proteasome subunit beta type-4	Q9CR68	Psmb4	29 kDa	2 C	0.888889	0.664658
Histidine triad nucleotide-binding protein 1	O08553	Hint1	14 kDa	2 C	0.888889	0.772355
Glutathione S-transferase Mu 2	P12787	Gstm2	26 kDa	3 C	0.888421	0.746761
Calreticulin	Q01768	Calr	48 kDa	6 C	0.888	0.818026
Nucleoside diphosphate kinase B	P07724	Nme2	17 kDa	2 C	0.884211	0.440855
NADH dehydrogenase [ubiquinone] flavoprotein 1, mitochondrial	Q9JHU2	Ndufv1	51 kDa	12 C	0.884211	0.654493
Cytochrome b-c1 complex subunit Rieske, mitochondrial	P68033	Uqcrfs1	29 kDa	5 C	0.882759	0.628607
Dihydropyrimidinase-related protein 2	P15626	Dpysl2	62 kDa	7 C	0.881356	0.771515
Cytochrome c oxidase subunit 5A, mitochondrial	Q9R1P0	Cox5a	16 kDa	4 C	0.88	0.684528
Actin, alpha cardiac muscle 1	O70251	Actc1	42 kDa	6 C	0.868966	0.460712
Ig kappa chain V-V region HP R16.7	P24549		12 kDa	2 C	0.866667	0.407084
Proteasome subunit alpha type-4	O09061	Psma4	29 kDa	5 C	0.866667	0.619015
Methylglutaconyl-CoA hydratase, mitochondrial	P35979	Auh	33 kDa	5 C	0.861538	0.377568
Elongation factor 1-beta	P10649	Eef1b	25 kDa	3 C	0.86	0.798426
Proteasome subunit beta type-1	P03977	Psmb1	26 kDa	5 C	0.857143	0.48033
60S ribosomal protein L12	Q9D358	Rpl12	18 kDa	3 C	0.857143	0.647023
Glutathione S-transferase Mu 1	P01644 (+1)	Gstm1	26 kDa	2 C	0.855814	0.395151
BAG family molecular chaperone regulator 3	P05201	Bag3	62 kDa	4 C	0.845714	0.550112
Ig kappa chain V-III region 50S10.1	Q04447		12 kDa	2 C	0.842105	0.46637
Low molecular weight phosphotyrosine protein phosphatase	Q3UTJ2-2	Acp1	18 kDa	8 C	0.839024	0.826087
Adiponectin	Q99LX0	Adipoq	27 kDa	2 C	0.833333	0.326859
Cytochrome b-c1 complex subunit 1, mitochondrial	Q99L13	Uqcrc1	53 kDa	11 C	0.832653	0.613118
Aspartate aminotransferase, cytoplasmic	Q64010	Got1	46 kDa	5 C	0.832432	0.0816565
Isoform 2 of Sorbin and SH3 domain-containing protein 2	Q6P8J7	Sorbs2	145 kDa	3 C	0.83	0.793248
Protein DJ-1	O08600	Park7	20 kDa	4 C	0.82963	0.365242
Creatine kinase B-type	P42125	Ckb	43 kDa	5 C	0.827586	0.511204
Adapter molecule crk	P35700	Crk	34 kDa	1 C	0.825	0.817523
Creatine kinase S-type, mitochondrial	P26041	Ckmt2	47 kDa	8 C	0.820168	0.326429
Peroxiredoxin-1	P63158	Prdx1	22 kDa	4 C	0.819277	0.38844
Endonuclease G, mitochondrial	P19783	Endog	32 kDa	2 C	0.819048	0.81895
Moesin	Q9WUZ7	Msn	68 kDa	2 C	0.816	0.588311
Cytochrome c oxidase subunit 4 isoform 1, mitochondrial	Q9CQ92	Cox4i1	20 kDa	1 C	0.816	0.588311
SH3 domain-binding glutamic acid-rich protein	P07310	Sh3bgr	23 kDa	1 C	0.815686	0.754482
Mitochondrial fission 1 protein	Q9D1A2	Fis1	17 kDa	1 C	0.811268	0.702981
Creatine kinase M-type	P51174	Ckm	43 kDa	8 C	0.808511	0.31
Cytosolic non-specific dipeptidase	P09103	Cndp2	53 kDa	8 C	0.804444	0.622672
ATP synthase subunit d, mitochondrial	P19536	Atp5h	19 kDa	1 C	0.8	0.842285
Long-chain specific acyl-CoA dehydrogenase, mitochondrial	P61982	Acadl	48 kDa	7 C	0.8	0.345399
Protein disulfide-isomerase	O88569	P4hb	57 kDa	7 C	0.8	0.460109
Glycerol-3-phosphate phosphatase	P19157	Pgp	35 kDa	8 C	0.8	0.475797
Glutathione S-transferase P 1	Q8CHP8	Gstp1	24 kDa	3 C	0.8	0.531268
Heterogeneous nuclear ribonucleoproteins A2/B1	P07356	Hnrnpa2b1	37 kDa	1 C	0.8	0.616557
Annexin A2	Q9D0S9	Anxa2	39 kDa	5 C	0.8	0.619015
Histidine triad nucleotide-binding protein 2, mitochondrial	Q9QXD6	Hint2	17 kDa	1 C	0.8	0.643069
Cytochrome c oxidase subunit 5B, mitochondrial	Q64339	Cox5b	14 kDa	5 C	0.8	0.746164
Fructose-1,6-bisphosphatase 1	P63038	Fbp1	37 kDa	7 C	0.8	0.747227
Ubiquitin-like protein ISG15	Q9D6Y7-2	Isg15	18 kDa	3 C	0.8	0.819851
Isoform 2 of Mitochondrial peptide methionine sulfoxide reductase	P01796 (+3)	Msra	24 kDa	4 C	0.8	0.277116
Proteasome subunit alpha type-1	P57776-3	Psma1	30 kDa	5 C	0.8	0.502354
60 kDa heat shock protein, mitochondrial	Q9CPY7	Hspd1	61 kDa	3 C	0.8	0.595107
Ig heavy chain V-III region A4	Q01853		13 kDa	2 C	0.8	0.67938
Isoform 3 of Elongation factor 1-delta	Q9R1P4	Eef1d	73 kDa	2 C	0.8	0.774636
Cytosol aminopeptidase	P18760	Lap3	56 kDa	7 C	0.789041	0.311671
Transitional endoplasmic reticulum ATPase	Q9EQ20	Vcp	89 kDa	12 C	0.775	0.486241
Malate dehydrogenase, cytoplasmic	Q60692	Mdh1	37 kDa	3 C	0.762791	0.057087
Profilin-1	P62962	Pfn1	15 kDa	3 C	0.755556	0.124977
Electron transfer flavoprotein subunit beta	P62897	Etfb	28 kDa	4 C	0.754717	0.266571
Succinate dehydrogenase [ubiquinone] iron-sulfur subunit, mitochondrial	Q9JLZ3	Sdhb	32 kDa	14 C	0.750769	0.422439
Succinate-semialdehyde dehydrogenase, mitochondrial	Q8BKZ9	Aldh5a1	56 kDa	10 C	0.741463	0.182716
Enoyl-CoA hydratase, mitochondrial	P09411	Echs1	31 kDa	7 C	0.74	0.443134
Pyruvate dehydrogenase protein X component, mitochondrial	Q8BFR5	Pdhx	54 kDa	5 C	0.738462	0.323158
Methylcrotonoyl-CoA carboxylase beta chain, mitochondrial	O70468	Mccc2	61 kDa	10 C	0.735632	0.431022
Elongation factor Tu, mitochondrial	P16045	Tufm	50 kDa	7 C	0.728	0.488321
Cofilin-2	Q9CZU6	Cfl2	19 kDa	2 C	0.727273	0.292352
NADH dehydrogenase [ubiquinone] flavoprotein 2, mitochondrial	Q3UM45	Ndufv2	27 kDa	6 C	0.72	0.0951668
Galectin-1	Q8K2B3	Lgals1	15 kDa	6 C	0.72	0.449803
Citrate synthase, mitochondrial	Q9WVA4	Cs	52 kDa	5 C	0.715789	0.363004
Phosphoglycerate kinase 1	Q9D0K2	Pgk1	45 kDa	7 C	0.715556	0.42277
Protein phosphatase 1 regulatory subunit 7	P63101	Ppp1r7	41 kDa	2 C	0.709434	0.141432
Succinate dehydrogenase [ubiquinone] flavoprotein subunit, mitochondrial	Q9DBF1 (+1)	Sdha	73 kDa	19 C	0.709005	0.277012
Transgelin-2	P45952	Tagln2	22 kDa	3 C	0.704	0.494579
Succinyl-CoA:3-ketoacid coenzyme A transferase 1, mitochondrial	Q9DCT8	Oxct1	56 kDa	7 c	0.703333	0.379275
14-3-3 protein zeta/delta	Q9JHR7	Ywhaz	28 kDa	3 C	0.70303	0.35582
Medium-chain specific acyl-CoA dehydrogenase, mitochondrial	Q61425	Acadm	46 kDa	8 C	0.7	0.0675833
Cysteine-rich protein 2	P01642	Crip2	23 kDa	14 C	0.7	0.286105
Insulin-degrading enzyme	Q9D0M3-2	Ide	118 kDa	13 C	0.697143	0.464827
Hydroxyacyl-coenzyme A dehydrogenase, mitochondrial	P14206	Hadh	34 kDa	5 C	0.695652	0.253303
Ig kappa chain V-V region L7 (Fragment)	Q8CI51-3	Gm10881	13 kDa	2 C	0.693333	0.426148
Retinal dehydrogenase 1	P04117	Aldh1a1	54 kDa	11 C	0.691429	0.410868
Isoform 2 of Cytochrome c1, heme protein, mitochondrial	Q9D6R2	Cyc1	29 kDa	14 C	0.688889	0.622405
Palmdelphin	Q149B8	Palmd	63 kDa	3 C	0.688	0.51697
40S ribosomal protein SA	Q99M71	Rpsa	33 kDa	2 C	0.683077	0.503055
Isoform 3 of PDZ and LIM domain protein 5	P20029	Pdlim5	26 kDa	22 C	0.677895	0.247876
Fatty acid-binding protein, adipocyte	O35737	Fabp4	15 kDa	2 C	0.676923	0.222083
Isocitrate dehydrogenase [NAD] subunit alpha, mitochondrial	P63028	Idh3a	40 kDa	8 C	0.676923	0.297669
PGC-1 and ERR-induced regulator in muscle protein 1	P63242	Perm1	85 kDa	13 C	0.67438	0.530203
Mammalian ependymin-related protein 1	P16125	Epdr1	25 kDa	7 C	0.672	0.398973
78 kDa glucose-regulated protein	Q60994	Hspa5	72 kDa	1 C	0.666667	0.0226548
Heterogeneous nuclear ribonucleoprotein H	Q8BH69	Hnrnph1	49 kDa	1 C	0.663415	0.655543
High mobility group protein B1	Q91VD9	Hmgb1	25 kDa	3 C	0.663415	0.655543
Translationally-controlled tumor protein	P52503	Tpt1	19 kDa	2 C	0.658824	0.467985
Eukaryotic translation initiation factor 5A-1	Q99020	Eif5a	17 kDa	4 C	0.648889	0.519572
L-lactate dehydrogenase B chain	Q9CR00	Ldhb	37 kDa	5 C	0.648649	0.096877
Selenide, water dikinase 1	Q64727	Sephs1	43 kDa	9 C	0.643902	0.526195
Protein phosphatase 1 regulatory subunit 12B	O09131	Ppp1r12b	109 kDa	6 C	0.64	0.343337
NADH-ubiquinone oxidoreductase 75 kDa subunit, mitochondrial	Q8BMS1	Ndufs1	80 kDa	18 C	0.638182	0.208825
NADH dehydrogenase [ubiquinone] iron-sulfur protein 6, mitochondrial	P63017	Ndufs6	13 kDa	3 C	0.631111	0.276021
Heterogeneous nuclear ribonucleoprotein A/B	Q8BWT1	Hnrnpab	31 kDa	2 C	0.63	0.514684
26S proteasome non-ATPase regulatory subunit 9	Q9WVQ5	Psmd9	25 kDa	3 C	0.628571	0.564209
Vinculin	P52480-2	Vcl	117 kDa	10 C	0.627451	0.0669266
Alpha-aminoadipic semialdehyde dehydrogenase	Q9DC69	Aldh7a1	59 kDa	9 C	0.625455	0.300629
Glutathione S-transferase omega-1	Q8VCT4	Gsto1	27 kDa	4 C	0.62439	0.392687
Heat shock cognate 71 kDa protein	Q8BH95	Hspa8	71 kDa	4 C	0.622222	0.074438
3-ketoacyl-CoA thiolase, mitochondrial	P99029	Acaa2	42 kDa	8 C	0.620408	0.15439
Methylthioribulose-1-phosphate dehydratase	Q9CQ75	Apip	27 kDa	11 C	0.606667	0.228649
Isoform M1 of Pyruvate kinase PKM	Q8BWF0	Pkm	58 kDa	9 C	0.604255	0.0778983
14-3-3 protein gamma	P70670	Ywhag	28 kDa	3 C	0.603333	0.228023
NADH dehydrogenase [ubiquinone] 1 alpha subcomplex subunit 9, mitochondrial	P05202	Ndufa9	43 kDa	2 C	0.6	0.602185
Carboxylesterase 1D	Q9D2G2	Ces1d	62 kDa	5 C	0.597183	0.501243
14-3-3 protein epsilon	P14152	Ywhae	29 kDa	3 C	0.594286	0.268226
Fructose-bisphosphate aldolase A	Q9CQA3	Aldoa	39 kDa	8 C	0.592941	0.0998671
Cytochrome c, somatic	Q91WD5	Cycs	12 kDa	2 C	0.589474	0.104814
NADH dehydrogenase [ubiquinone] 1 alpha subcomplex subunit 2	P50462	Ndufa2	11 kDa	2 C	0.585915	0.340063
Nascent polypeptide-associated complex subunit alpha, muscle-specific form	Q9WTX5	Naca	220 kDa	16 C	0.578571	0.199062
Aspartate aminotransferase, mitochondrial	Q9JJW5	Got2	47 kDa	7 C	0.577049	0.0559179
Proteasome subunit beta type-6	P04247	Psmb6	25 kDa	4 C	0.571429	0.117646
ATP synthase subunit alpha, mitochondrial	Q9JLV1	Atp5a1	60 kDa	2 C	0.559223	0.0508655
Dihydrolipoyllysine-residue succinyltransferase component of 2-oxoglutarate dehydrogenase complex, mitochondrial	Q91Z53	Dlst	49 kDa	6 C	0.55914	0.0174746
NADH dehydrogenase [ubiquinone] iron-sulfur protein 2, mitochondrial	P97807	Ndufs2	53 kDa	7 C	0.557576	0.61016
Cysteine and glycine-rich protein 3	P17742	Csrp3	21 kDa	16 C	0.557576	0.247086
Enoyl-CoA delta isomerase 1, mitochondrial	Q8QZT1	Eci1	32 kDa	5 C	0.551579	0.0698305
Myoglobin	Q9DCB8	Mb	17 kDa	1 C	0.544218	0.0751574
Fumarate hydratase, mitochondrial	P47738	Fh	54 kDa	4 C	0.541935	0.0766982
Acetyl-CoA acetyltransferase, mitochondrial	P45591	Acat1	45 kDa	6 C	0.541176	0.109005
Methylmalonate-semialdehyde dehydrogenase [acylating], mitochondrial	Q9DCW4	Aldh6a1	58 kDa	8 C	0.533333	0.0523563
Iron-sulfur cluster assembly 2 homolog, mitochondrial	P50544	Isca2	17 kDa	4 C	0.528	0.259806
Aldehyde dehydrogenase, mitochondrial	Q91VM9	Aldh2	57 kDa	9 C	0.525714	0.0428992
Very long-chain specific acyl-CoA dehydrogenase, mitochondrial	P38647	Acadvl	71 kDa	7 C	0.523636	0.101215
Inorganic pyrophosphatase 2, mitochondrial	P48962	Ppa2	38 kDa	8 C	0.52	0.154011
Cytochrome c oxidase subunit 2	Q9CXZ1	Mtco2	26 kDa	3 C	0.52	0.303219
NADH dehydrogenase [ubiquinone] iron-sulfur protein 4, mitochondrial	P06151	Ndufs4	20 kDa	1 C	0.517647	0.400955
ADP/ATP translocase 1	Q02566	Slc25a4	33 kDa	4 C	0.510345	0.0818564
Myosin-6	Q8BG95	Myh6	224 kDa	14 C	0.509091	0.0560395
L-lactate dehydrogenase A chain	Q9DCS9	Ldha	36 kDa	6 C	0.509091	0.0315835
NADH dehydrogenase [ubiquinone] 1 beta subcomplex subunit 10	P54071	Ndufb10	21 kDa	5 C	0.507692	0.430652
Isocitrate dehydrogenase [NADP], mitochondrial	Q99JY0	Idh2	51 kDa	8 C	0.5	0.0126856
Isoform 3 of Heterogeneous nuclear ribonucleoprotein D0	Q60668-3	Hnrnpd	33 kDa	3 C	0.491429	0.228668
Microtubule-associated protein tau	P10637	Mapt	76 kDa	2 C	0.490667	0.158986
S-phase kinase-associated protein 1	Q9CRB6	Skp1	19 kDa	3 C	0.486957	0.545515
Tubulin polymerization-promoting protein family member 3	Q8C1B7	Tppp3	19 kDa	3 C	0.486957	0.545515
Septin-11	O70250	43354	50 kDa	6 C	0.484507	0.261707
Phosphoglycerate mutase 2	Q9Z0X1	Pgam2	29 kDa	3 C	0.48	0.0921203
Heat shock 70 kDa protein 4	Q9WUM5	Hspa4	94 kDa	14 C	0.48	0.152006
Succinate--CoA ligase [ADP/GDP-forming] subunit alpha, mitochondrial	P51125 (+1)	Suclg1	36 kDa	6 C	0.48	0.27632
Calpastatin	P38060	Cast	85 kDa	4 C	0.473239	0.300864
Hydroxymethylglutaryl-CoA lyase, mitochondrial	Q9DBJ1	Hmgcl	34 kDa	8 C	0.471111	0.307185
CapZ-interacting protein	P27773	Rcsd1	44 kDa	5 C	0.468293	0.354256
Phosphoglycerate mutase 1	Q4ZJN1	Pgam1	29 kDa	2 C	0.468293	0.354256
Protein disulfide-isomerase A3	O55126	Pdia3	57 kDa	8 C	0.467368	0.0968739
Complement C1q and tumor necrosis factor-related protein 9	Q9DB77	C1qtnf9	35 kDa	3 C	0.462222	0.142859
Protein NipSnap homolog 2	Q01279	Nipsnap2	33 kDa	3 C	0.453333	0.213322
Myozenin-2	E9PV24	Myoz2	30 kDa	1 C	0.44878	0.223154
Epidermal growth factor receptor	Q921G7	Egfr	135 kDa	60 C	0.44878	0.223154
ATP synthase subunit gamma, mitochondrial	Q9DCM0	Atp5c1	33 kDa	2 C	0.444	0.0535265
Persulfide dioxygenase ETHE1, mitochondrial	Q9D8X1	Ethe1	28 kDa	9 C	0.44	0.135262
Electron transfer flavoprotein-ubiquinone oxidoreductase, mitochondrial	Q9D051	Etfdh	68 kDa	15 C	0.44	0.194603
Copper homeostasis protein cutC homolog	Q99LC5	Cutc	29 kDa	7 C	0.438095	0.313004
Aminoacylase-1	Q07417	Acy1	46 kDa	4 C	0.438095	0.313004
Short-chain specific acyl-CoA dehydrogenase, mitochondrial	Q9D6J6	Acads	45 kDa	5 C	0.436364	0.0748927
MICOS complex subunit Mic19	P62983	Chchd3	26 kDa	4 C	0.427907	0.512773
Ubiquitin-40S ribosomal protein S27a	Q8CDN6	Rps27a	18 kDa	6 C	0.426667	0.13256
Thioredoxin-like protein 1	O70325	Txnl1	32 kDa	7 C	0.42	0.115625
Phospholipid hydroperoxide glutathione peroxidase, mitochondrial	Q9DC70	Gpx4	22 kDa	10 C	0.419672	0.186435
NADH dehydrogenase [ubiquinone] iron-sulfur protein 7, mitochondrial	Q60932 (+1)	Ndufs7	25 kDa	5 C	0.419672	0.298904
Voltage-dependent anion-selective channel protein 1	O55143-2	Vdac1	32 kDa	2 C	0.41	0.146928
Tropomyosin alpha-1 chain	Q9DCZ1	Tpm1	33 kDa	1 C	0.407843	0.363917
Glyoxylate reductase/hydroxypyruvate reductase	Q6NSR8	Grhpr	35 kDa	7 C	0.388571	0.166681
Betaine--homocysteine S-methyltransferase 1	Q7TQ48	Bhmt	45 kDa	8 C	0.376471	0.286761
Sarcalumenin	E9Q557	Srl	99 kDa	7 C	0.371429	0.0921686
Desmoplakin	Q63918	Dsp	333 kDa	43 C	0.369231	0.320421
Ran-specific GTPase-activating protein	Q9WTP6 (+1)	Ranbp1	24 kDa	3 C	0.360784	0.128512
Acylpyruvase FAHD1, mitochondrial	Q8R0F8	Fahd1	25 kDa	6 C	0.35	0.28281
Elongation factor 2	Q78IK4	Eef2	95 kDa	7 C	0.35	0.28281
Isovaleryl-CoA dehydrogenase, mitochondrial	Q9JHI5	Ivd	46 kDa	7 C	0.325333	0.0978807
Regulator of microtubule dynamics protein 1	Q9DCV4	Rmdn1	35 kDa	5 C	0.314754	0.178443
Nexilin	P51881	Nexn	72 kDa	5 C	0.301639	0.121353
Glucose-6-phosphate isomerase	Q7TPW1	Gpi	63 kDa	4 C	0.293333	0.132861
Acetyl-coenzyme A synthetase 2-like, mitochondrial	Q78J03	Acss1	75 kDa	13 C	0.273171	0.102901
Methionine-R-sulfoxide reductase B2, mitochondrial	Q99NB1	Msrb2	19 kDa	9 C	0.273171	0.102901
Heterogeneous nuclear ribonucleoprotein A3	Q8BG05	Hnrnpa3	40 kDa	4 C	0.273171	0.102901
Voltage-dependent anion-selective channel protein 2	Q60930	Vdac2	32 kDa	11 C	0.266667	0.264115
ATP synthase F(0) complex subunit B1, mitochondrial	Q9CQQ7	Atp5f1	29 kDa	2 C	0.266667	0.264115
O-acetyl-ADP-ribose deacetylase MACROD1	Q922B1	Macrod1	35 kDa	10 C	0.266667	0.184567
Protein NDRG2	Q9QYG0 (+1)	Ndrg2	41 kDa	6 C	0.261386	0.102638
Heterogeneous nuclear ribonucleoprotein K	P61979 (+2)	Hnrnpk	51 kDa	5 C	0.259155	0.22757
Dihydropyrimidinase-related protein 1	P01864	Crmp1	62 kDa	6 C	0.256311	0.416039
Elongation factor 1-alpha 2	P97427	Eef1a2	50 kDa	6 C	0.235556	0.0593356
Acyl-coenzyme A thioesterase 2, mitochondrial	Q9QYR9	Acot2	50 kDa	4 C	0.219608	0.127557
Sorbin and SH3 domain-containing protein 1	Q62417	Sorbs1	143 kDa	4 C	0.219608	0.062873
ATP-dependent 6-phosphofructokinase, muscle type	P47857	Pfkm	85 kDa	15 C	0.215385	0.169719
Glycogen phosphorylase, muscle form	Q9WUB3	Pygm	97 kDa	8 C	0.203727	0.104181
Polymeric immunoglobulin receptor	O70570	Pigr	85 kDa	23 C	0.173913	0.292352
Fructose-bisphosphate aldolase B	Q91Y97	Aldob	40 kDa	8 C	0.173913	0.292352
Succinate--CoA ligase [GDP-forming] subunit beta, mitochondrial	P52825	Suclg2	47 kDa	5 C	0.173913	0.292352
NADH dehydrogenase [ubiquinone] 1 alpha subcomplex subunit 8	Q9Z2I8	Ndufa8	20 kDa	8 C	0.173913	0.292352
Carnitine O-palmitoyltransferase 2, mitochondrial	O88342	Cpt2	74 kDa	10 C	0.173913	0.292352
WD repeat-containing protein 1	Q9DCJ5	Wdr1	66 kDa	12 C	0.173913	0.292352
Estradiol 17-beta-dehydrogenase 8	Q62446	Hsd17b8	27 kDa	4 C	0.173913	0.292352
Eukaryotic initiation factor 4A-II	P50171 (+1)	Eif4a2	46 kDa	4 C	0.173913	0.292352
[Pyruvate dehydrogenase (acetyl-transferring)] kinase isozyme 1, mitochondrial	O88935 (+1)	Pdk1	49 kDa	6 C	0.173913	0.292352
Monocarboxylate transporter 1	P10630 (+1)	Slc16a1	53 kDa	11 C	0.173913	0.292352
Peptidyl-prolyl cis-trans isomerase FKBP3	Q8CHT0	Fkbp3	25 kDa	1 C	0.173913	0.292352
Synapsin-1	Q8BGH2	Syn1	74 kDa	3 C	0.173913	0.292352
Delta-1-pyrroline-5-carboxylate dehydrogenase, mitochondrial	Q02053	Aldh4a1	62 kDa	8 C	0.173913	0.292352
Sorting and assembly machinery component 50 homolog	Q8BVI4	Samm50	52 kDa	7 C	0.173913	0.292352
Ubiquitin-like modifier-activating enzyme 1	Q8BFP9	Uba1	118 kDa	21 C	0.173913	0.292352
Dihydropteridine reductase	P53986	Qdpr	26 kDa	4 C	0.173913	0.292352
Ribosyldihydronicotinamide dehydrogenase [quinone]	P05063	Nqo2	26 kDa	4 C	0.125	0.121759
Aflatoxin B1 aldehyde reductase member 2	Q9JI75	Akr7a2	41 kDa	8 C	0.125	0.121759
Methylcrotonoyl-CoA carboxylase subunit alpha, mitochondrial	Q8CG76	Mccc1	79 kDa	8 C	0.125	0.121759
Ribosome-recycling factor, mitochondrial	Q99MR8	Mrrf	29 kDa	2 C	0.125	0.121759
Caveolae-associated protein 4	Q9D6S7	Cavin4	41 kDa	1 C	0.125	0.121759
Glutamate dehydrogenase 1, mitochondrial	A2AMM0	Glud1	61 kDa	6 C	0.121212	0.292352
Carnitine O-acetyltransferase	P47934	Crat	71 kDa	8 C	0.121212	0.292352
Prohibitin	P67778	Phb	30 kDa	1 C	0.121212	0.292352
Glutathione S-transferase kappa 1	P26443	Gstk1	26 kDa	2 C	0.121212	0.292352
NADH dehydrogenase [ubiquinone] 1 beta subcomplex subunit 7	Q9DCM2	Ndufb7	16 kDa	4 C	0.121212	0.292352
Calcium-binding mitochondrial carrier protein Aralar1	Q8BH59	Slc25a12	75 kDa	7 C	0.100901	0.158424
Junction plakoglobin	Q02257	Jup	82 kDa	13 C	0.0952381	0.157682
MICOS complex subunit Mic27	Q8QZS1	Apool	29 kDa	2 C	0.0952381	0.157682
3-hydroxyisobutyryl-CoA hydrolase, mitochondrial	Q64105	Hibch	43 kDa	5 C	0.0952381	0.157682
Sepiapterin reductase	P41216	Spr	28 kDa	10 C	0.0952381	0.157682
Glycogen phosphorylase, brain form	Q924X2	Pygb	97 kDa	12 C	0.0854962	0.0563308
D-beta-hydroxybutyrate dehydrogenase, mitochondrial	P68372	Bdh1	38 kDa	6 C	0.0769231	0.100434
Tubulin beta-4B chain	Q9CR61	Tubb4b	50 kDa	8 C	0.0733068	0.0522329
Syntaxin-binding protein 1	O08599 (+1)	Stxbp1	68 kDa	7 C	0.0634921	0.292352
MICOS complex subunit Mic60	Q8CAQ8 (+1)	Immt	84 kDa	7 C	0.0533333	0.100457
Calcium-binding mitochondrial carrier protein Aralar2	Q9QXX4	Slc25a13	74 kDa	7 C	0.0307692	0.105646
Trifunctional enzyme subunit beta, mitochondrial	P42208	Hadhb	51 kDa	5 C	0.496	0.0432944
Apoptosis-inducing factor 1, mitochondrial	Q61316	Aifm1	67 kDa	4 C	0.48	0.0117455
Trifunctional enzyme subunit alpha, mitochondrial	Q3UZA1	Hadha	83 kDa	12 C	0.472	0.0138358
Stress-70 protein, mitochondrial	P05064	Hspa9	73 kDa	5 C	0.468889	0.0249312
Cytochrome b-c1 complex subunit 2, mitochondrial	Q91VR2	Uqcrc2	48 kDa	1 C	0.450909	0.020385
Fibrinogen alpha chain	Q99JW2	Fga	87 kDa	13 C	0.443077	0.0342148
Pyruvate dehydrogenase E1 component subunit beta, mitochondrial	Q9CRB9	Pdhb	39 kDa	6 C	0.436364	0.0162069
Electron transfer flavoprotein subunit alpha, mitochondrial	P00405	Etfa	35 kDa	6 C	0.436364	0.0446665
GMP reductase 1	P19123	Gmpr	37 kDa	9 C	0.4	0.0049238
Isoform 2 of Sarcoplasmic/endoplasmic reticulum calcium ATPase 2	Q8VEM8	Atp2a2	110 kDa	29 C	0.4	0.0488576
Troponin C, slow skeletal and cardiac muscles	P35486	Tnnc1	18 kDa	2 C	0.387879	0.00406419
3-hydroxyisobutyrate dehydrogenase, mitochondrial	Q8BMF4	Hibadh	35 kDa	12 C	0.386087	0.0191243
Pyruvate dehydrogenase E1 component subunit alpha, somatic form, mitochondrial	Q03265	Pdha1	43 kDa	12 C	0.384	0.017255
Probable aminopeptidase NPEPL1	O35490	Npepl1	56 kDa	16 C	0.384	0.0416767
Dihydrolipoyllysine-residue acetyltransferase component of pyruvate dehydrogenase complex, mitochondrial	P62259	Dlat	68 kDa	10 C	0.382609	0.0321142
Acyl-coenzyme A thioesterase 13	Q9CQR4	Acot13	15 kDa	2 C	0.368	0.0492865
Caveolae-associated protein 2	P16858	Cavin2	47 kDa	1 C	0.368	0.0492865
Glyceraldehyde-3-phosphate dehydrogenase	P34022	Gapdh	36 kDa	5 C	0.364912	0.0242711
Adenylate kinase 2, mitochondrial	P58252	Ak2	26 kDa	5 C	0.36	0.0246987
Phosphoglucomutase-1	Q9D0F9	Pgm1	61 kDa	10 C	0.330667	0.0478
ADP/ATP translocase 2	P58771	Slc25a5	33 kDa	4 C	0.308235	0.00312897
Phosphate carrier protein, mitochondrial	P06745	Slc25a3	40 kDa	8 C	0.288571	0.00109399
FAD-linked sulfhydryl oxidase ALR	P56213	Gfer	23 kDa	8 C	0.262857	0.0335593
von Willebrand factor A domain-containing protein 1	Q8R2Z5	Vwa1	45 kDa	2 C	0.262857	0.0335593
Heat shock protein HSP 90-beta	P11499	Hsp90ab1	83 kDa	6 C	0.2592	0.00711261
UPF0160 protein MYG1, mitochondrial	Q9JK81	Myg1	43 kDa	7 C	0.224	0.0143392
Voltage-dependent anion-selective channel protein 3	Q60931	Vdac3	31 kDa	6 C	0.213333	0.0261446
ATP synthase subunit O, mitochondrial	Q9DB20	Atp5o	23 kDa	1 C	0.189091	0.0155057
NADH dehydrogenase [ubiquinone] 1 alpha subcomplex subunit 10, mitochondrial	Q99LC3	Ndufa10	41 kDa	5 C	0.186667	0.0398529
Nucleoside diphosphate-linked moiety X motif 8	Q9CR24	Nudt8	23 kDa	4 C	0.186667	0.0398529
Tubulin alpha-1B chain	P05213	Tuba1b	50 kDa	12 C	0.184348	0.0401943
Isocitrate dehydrogenase [NAD] subunit gamma 1, mitochondrial	P70404	Idh3g	43 kDa	7 C	0.167273	0.00225671
Mitochondrial 2-oxoglutarate/malate carrier protein	P62631	Slc25a11	34 kDa	3 C	0.154074	0.00389423
CAP-Gly domain-containing linker protein 1	Q9CR62	Clip1	156 kDa	11 C	0.146565	0.0392735
3-hydroxyacyl-CoA dehydrogenase type-2	Q922J3	Hsd17b10	27 kDa	2 C	0.141538	0.0207912
Tubulin alpha-4A chain	O08756	Tuba4a	50 kDa	13 C	0.132	0.00718217
Fructose-bisphosphate aldolase C	P68368	Aldoc	39 kDa	7 C	0.131429	0.00174053
Ubiquinone biosynthesis protein COQ9, mitochondrial	Q8K1Z0	Coq9	35 kDa	3 C	0.101818	0.0155389
Lipoamide acyltransferase component of branched-chain alpha-keto acid dehydrogenase complex, mitochondrial	P53395	Dbt	53 kDa	6 C	0.097561	0.0300424
Sodium/potassium-transporting ATPase subunit beta-1	P14094	Atp1b1	35 kDa	7 C	0.097561	0.0300424
Long-chain-fatty-acid--CoA ligase 1	Q8CI94	Acsl1	78 kDa	18 C	0.092973	0.00991285
Carnitine O-palmitoyltransferase 1, muscle isoform	Q9Z2I9	Cpt1b	88 kDa	16 C	0.08	0.00463884
Succinate--CoA ligase [ADP-forming] subunit beta, mitochondrial	Q80XN0	Sucla2	50 kDa	6 C	0.08	0.0286618
Propionyl-CoA carboxylase beta chain, mitochondrial	Q99MN9	Pccb	58 kDa	11 C	0.0444444	0.013791
Sodium/potassium-transporting ATPase subunit alpha-1	Q8VDN2	Atp1a1	113 kDa	23 C	0.025	0.00182644

## Sheet: Heart Prot ID Intensity
Supplementary Data 10: Dietary Impact on the Heart Persulfidome (Intensity)
Protein names	Majority protein IDs	Gene names	Mol. weight [kDa]	Intensity Heart AL1	Intensity Heart AL2	Intensity Heart AL3	Intensity Heart AL4	Intensity Heart DR1	Intensity Heart DR2	Intensity Heart DR3	Intensity Heart DR4	Intensity Heart DR5	DR/AL intensity ratio	P-value
Selenoprotein P	P70274	Sepp1	42.705	10000	610120	174230	143320	8445500	3346800	3813700	850450	3654600	17.1583	0.0303443		Green	DR enriched
Ig gamma-3 chain C region	P03987		43.929	462800	629750	392030	345970	2199500	7283200	6155700	9431400	3245400	12.3745	0.0103712		Gray	No Change
Nitrilase homolog 1	Q8VDK1	Nit1	35.705	10000	10000	99328	10000	302740	296090	723270	579580	10000	11.8253	0.0431276		Blue	AL enriched
Ig gamma-2A chain C region secreted form	P01864		36.595	262720	439570	664770	341330	6379700	7158900	2985000	4065700	4282900	11.6471	0.00131521
Hepatocyte growth factor activator;Hepatocyte growth factor activator short chain;Hepatocyte growth factor activator long chain	Q9R098	Hgfac	70.567	10000	498670	10000	10000	1487900	1887000	1764800	326810	1564100	10.6389	0.00659371
Adenosylhomocysteinase	P50247	Ahcy	47.688	473210	1630600	391490	209940	11283000	4612700	4392400	967080	6419600	8.18405	0.0401529
Ig lambda-3 chain C region;Ig lambda-2 chain C region	P01845;P01844	Iglc3;Iglc2	11.371	10000	696040	10000	271340	2186100	2694600	1803900	491620	451850	6.18045	0.0474796
Fetuin-B	Q9QXC1	Fetub	42.712	10000	1084700	105950	10000	1685400	1414400	1787300	857430	782250	4.31291	0.0186602
Ig heavy chain V region 6.96	P18528		11.007	10000	876170	535140	1614600	4392500	1832900	4760300	3082800	1215400	4.0275	0.0288787
Caspase-3;Caspase-3 subunit p17;Caspase-3 subunit p12	P70677	Casp3	31.474	10000	485220	10000	197110	848570	596370	559880	379700	300590	3.05852	0.0427958
Immunoglobulin J chain	P01592	Igj	18.013	5623000	31695000	7296600	20094000	50484000	28762000	27244000	47487000	27446000	2.24295	0.03978
Carbonic anhydrase 3	P16015	Ca3	29.366	10000	10000	10000	10000	353460	10000	10000	3765500	10000	82.9792	0.359239
Zyxin	Q62523	Zyx	60.545	10000	158570	10000	10000	10000	10000	16876000	10000	10000	71.7654	0.412027
Plasminogen;Plasmin heavy chain A;Activation peptide;Angiostatin;Plasmin heavy chain A, short form;Plasmin light chain B	P20918	Plg	90.807	10000	10000	10000	10000	2148500	228910	10000	10000	10000	48.1482	0.353966
Filamin-A	Q8BTM8	Flna	281.22	10000	10000	10000	10000	10000	10000	1285000	516900	10000	36.638	0.248583
Crk-like protein	P47941	Crkl	33.83	10000	10000	10000	10000	10000	10000	1080600	634090	10000	34.8938	0.214968
Dehydrogenase/reductase SDR family member 11	Q3U0B3	Dhrs11	28.274	10000	10000	10000	10000	374460	345820	959700	10000	10000	33.9996	0.137643
Tropomyosin alpha-4 chain	Q6IRU2	Tpm4	28.467	10000	10000	10000	10000	820940	10000	507060	208360	116240	33.252	0.0951817
Ig kappa chain V-V region MOPC 173	P01643		11.217	10000	10000	10000	10000	847930	10000	10000	621330	10000	29.9852	0.200912
Glutathione S-transferase A3	P30115	Gsta3	25.36	10000	10000	10000	10000	334320	10000	979830	10000	10000	26.883	0.265247
Elongation factor 1-gamma	Q9D8N0	Eef1g	50.06	282360	10000	10000	10000	5559200	10000	2746400	10000	10000	21.3487	0.24689
Myosin light chain 4	P09541	Myl4	21.159	10000	1392300	10000	10000	21983000	10000	948450	2047600	1004700	14.6207	0.344838
Ig heavy chain V region 5-84;Ig heavy chain V region 914	P18525;P18527		12.872	10000	10000	10000	10000	418600	10000	10000	10000	170380	12.3796	0.249809
Isochorismatase domain-containing protein 2A, mitochondrial	P85094	Isoc2a	22.417	150970	893450	591950	10000	6942100	10000	13923000	3777200	10000	11.9838	0.16897
Myeloperoxidase;Myeloperoxidase light chain;Myeloperoxidase heavy chain	P11247	Mpo	81.181	10000	10000	10000	99031	10000	10000	10000	1716900	10000	10.8929	0.437447
Glutamate--cysteine ligase regulatory subunit	O09172	Gclm	30.534	10000	10000	10000	10000	274480	237640	10000	10000	10000	10.8424	0.194835
Bisphosphoglycerate mutase	P15327	Bpgm	29.978	368910	396390	10000	10000	5162600	1523300	1226400	420690	1762900	10.2849	0.0914122
Troponin T, cardiac muscle	P50752	Tnnt2	35.825	132580	227720	10000	150710	4430600	10000	275240	1741000	164980	10.1677	0.248781
Acylamino-acid-releasing enzyme	Q8R146	Apeh	81.58	10000	10000	10000	10000	10000	209610	10000	10000	259550	9.9832	0.197027
Ig gamma-2B chain C region	P01867	Igh-3	44.259	288890	670640	475590	514370	1131600	12972000	2691900	3520500	3615600	9.82066	0.113291
Deoxynucleoside triphosphate triphosphohydrolase SAMHD1	Q60710	Samhd1	75.892	10000	10000	10000	111670	10000	10000	1266300	390220	10000	9.52365	0.312136
Properdin	P11680	Cfp	50.327	10000	304360	10000	10000	575370	1321100	519020	252410	358740	7.24163	0.0515794
Ig kappa chain V-VI region NQ5-78.2.6;Ig kappa chain V-VI region NQ2-48.2.2;Ig kappa chain V-VI region NQ2-17.4.1;Ig kappa chain V-VI region NQ6-8.3.1	P04944;P04941;P04940;P04943		11.391	10000	1358600	10000	10000	10000	10000	10000	11584000	655030	7.06843	0.445952
Vitamin D-binding protein	P21614	Gc	53.6	499340	13254000	205250	814150	52790000	19463000	27231000	7940300	9422700	6.32771	0.0809851
Serpin B6	Q60854	Serpinb6	42.598	10000	144540	10000	119700	822610	10000	213200	1173800	10000	6.27529	0.205299
Interleukin-1 receptor accessory protein	Q61730	Il1rap	65.74	10000	418900	10000	10000	659490	747670	1929200	10000	10000	5.98148	0.212857
Ferritin heavy chain;Ferritin heavy chain, N-terminally processed	P09528	Fth1	21.066	1879300	2224000	1613700	546620	7178300	3295000	24573000	5069000	440210	5.17982	0.218519
6-pyruvoyl tetrahydrobiopterin synthase	Q9R1Z7	Pts	16.188	374330	284680	110770	182480	1810400	869880	2393100	524110	561190	5.17395	0.0518424
PDZ and LIM domain protein 1	O70400	Pdlim1	35.774	10000	115260	10000	10000	10000	10000	10000	846730	10000	4.88355	0.484638
14 kDa phosphohistidine phosphatase	Q9DAK9	Phpt1	13.996	10000	379620	10000	148810	344760	10000	461250	2302700	10000	4.56388	0.353852
Vitronectin	P29788	Vtn	54.848	10000	695710	91351	10000	1721300	668430	1379700	353210	458880	4.54144	0.0725546
Aspartyl aminopeptidase	Q9Z2W0	Dnpep	52.206	133160	10000	100460	92492	1161700	10000	161400	560190	10000	4.53013	0.274374
Haptoglobin;Haptoglobin alpha chain;Haptoglobin beta chain	Q61646	Hp	38.752	316500	10000	4082500	637230	3924000	2335000	19906000	848080	1127000	4.46116	0.330706
Delta-aminolevulinic acid dehydratase	P10518	Alad	36.023	463100	5400400	1319600	1657800	10772000	10069000	19222000	5309600	2424700	4.32511	0.0665967
Gelsolin	P13020	Gsn	85.941	10000	5347600	10000	160100	13901000	4313900	6148700	1034300	3026200	4.1137	0.164157
Prothrombin;Activation peptide fragment 1;Activation peptide fragment 2;Thrombin light chain;Thrombin heavy chain	P19221	F2	70.268	10000	523010	10000	10000	1518900	462730	10000	368660	345290	3.91397	0.237
Apolipoprotein A-IV	P06728	Apoa4	45.029	275870	10000	10000	10000	1238800	10000	221960	10000	10000	3.89907	0.449686
Vimentin	P20152	Vim	53.687	977270	16730000	148120	1004900	22893000	10000	46313000	11081000	2994500	3.53299	0.278281
Ig lambda-1 chain V region;Ig lambda-1 chain V region S43;Ig lambda-2 chain V region;Ig lambda-2 chain V region MOPC 315;Ig lambda-1 chain V region H2020	P01723;P01727;P01728;P01729;P01726		12.222	10000	5869400	10000	10000	10035000	3966000	4744800	6670800	10000	3.44803	0.155152
Alpha-2-HS-glycoprotein	P29699	Ahsg	37.325	1667200	4402800	283660	303750	13705000	2666400	8297500	1742000	2087500	3.42456	0.189569
Catalase	P24270	Cat	59.795	953590	4519900	597010	6894300	9582000	6362200	26742000	11752000	234250	3.37359	0.179968
Sulfhydryl oxidase 1	Q8BND5	Qsox1	82.784	10000	173100	10000	10000	412370	90366	265470	10000	60463	3.30347	0.244335
PITH domain-containing protein 1	Q8BWR2	Pithd1	24.192	10000	269760	10000	99826	984340	10000	321750	202840	87767	3.29929	0.309572
Antithrombin-III	P32261	Serpinc1	52.003	10000	3085000	10000	10000	6050600	2176100	2009900	542730	892820	2.99766	0.270648
Ig kappa chain V-III region PC 3741/TEPC 111	P01660		12.099	10000	2877100	366540	1077500	4183600	926260	10000	8405600	2563800	2.97183	0.266742
Complement C3;Complement C3 beta chain;C3-beta-c;Complement C3 alpha chain;C3a anaphylatoxin;Acylation stimulating protein;Complement C3b alpha chain;Complement C3c alpha chain fragment 1;Complement C3dg fragment;Complement C3g fragment;Complement C3d fragment;Complement C3f fragment;Complement C3c alpha chain fragment 2	P01027	C3	186.48	3278900	35509000	1277300	2327500	44809000	19998000	59997000	12119000	19710000	2.95585	0.143651
Ig kappa chain V-II region 7S34.1	P01630		12.496	250320	2031500	333180	10000	1060200	3674800	3353000	902750	643790	2.93624	0.176466
Myosin light chain 3	P09542	Myl3	22.421	24401000	33613000	34234000	7287400	115350000	65313000	59636000	115130000	8517600	2.92516	0.0787187
Transforming growth factor beta-1;Latency-associated peptide	P04202	Tgfb1	44.309	10000	1862600	10000	10000	1646200	637100	1874000	1884600	759830	2.87508	0.126747
Protein S100-A9	P31725	S100a9	13.049	10000	1605100	10000	359560	10000	10000	10000	6969800	10000	2.82559	0.591933
Calpain small subunit 1	O88456	Capns1	28.463	10000	101590	10000	10000	102740	10000	322740	10000	10000	2.76909	0.443269
Ig kappa chain V-II region 26-10	P01631		12.273	7123700	25479000	7590200	8990400	56154000	19612000	18835000	10788000	51379000	2.54994	0.13396
S-phase kinase-associated protein 1	Q9WTX5	Skp1	18.672	10000	405730	10000	236670	1014200	10000	771050	300890	10000	2.54365	0.332448
Pyridoxal kinase	Q8K183	Pdxk	35.015	10000	256570	10000	10000	208750	10000	447290	231900	10000	2.53464	0.338683
Transketolase	P40142	Tkt	67.63	10000	2552000	10000	10000	5162500	10000	1015700	1509300	356610	2.49546	0.443289
Histidine-rich glycoprotein	Q9ESB3	Hrg	59.162	378030	7104700	422900	410230	8452500	1434700	10285000	2320000	2194300	2.37488	0.299577
Phosphoglycerate mutase 1	Q9DBJ1	Pgam1	28.832	612730	851330	10000	10000	3880100	10000	10000	482390	10000	2.36782	0.581183
Complement factor I;Complement factor I heavy chain;Complement factor I light chain	Q61129	Cfi	67.26	1737900	31295000	3713100	4210700	40047000	28464000	22025000	12839000	17698000	2.3649	0.131154
Ig kappa chain V19-17;Ig kappa chain V-V region MOPC 21	P01633;P01634	Igk-V19-17	16.433	542100	8602600	289670	681100	3049100	18410000	2190200	4006700	1330100	2.29242	0.443571
Ig lambda-1 chain C region	P01843		11.575	1155800	11074000	1248200	2954400	18300000	5742400	7520200	12030000	3295500	2.28271	0.191865
Afamin	O89020	Afm	69.378	10000	1821900	10000	10000	2165900	10000	2168000	471180	390060	2.24856	0.411249
Ig heavy chain V region 102	P01750		12.866	10000	2495000	10000	120240	2427300	2755800	165050	10000	1771900	2.16452	0.391709
Myosin regulatory light chain 2, ventricular/cardiac muscle isoform	P51667	Myl2	18.864	15226000	11230000	1803600	1723600	31967000	7122100	13176000	28486000	134250	2.15815	0.288453
Complement factor H	P06909	Cfh	139.14	10000	3299500	10000	10000	4699800	377480	3474000	10000	397160	2.1525	0.48641
Ig heavy chain V region PJ14;Ig heavy chain V region MOPC 141	P01820;P01819		12.447	10000	944820	10000	10000	10000	2566900	10000	10000	10000	2.13939	0.665338
Carboxylesterase 1C	P23953	Ces1c	61.055	1444000	2458800	10000	502610	6353600	1273400	1466400	2009500	667170	2.13254	0.351674
Murinoglobulin-1;Murinoglobulin-2	P28665;P28666	Mug1;Mug2	165.3	10000	3085900	10000	10000	5015800	1363300	919260	10000	803270	2.08264	0.505277
Septin-2	P42208	2020-09-02	41.525	10000	4644700	102140	266160	671680	10000	2988100	9121700	10000	2.03886	0.57152
Iron-sulfur cluster assembly enzyme ISCU, mitochondrial	Q9D7P6	Iscu	18.098	10000	10000	116240	10000	10000	10000	331870	10000	10000	2.0343	0.636791
Destrin	Q9R0P5	Dstn	18.521	10000	861020	117560	150730	1612400	135660	361800	558250	226530	2.03256	0.426681
Ig kappa chain V-V region HP 91A3;Ig kappa chain V-V regions	P01648;P01649		11.961	10000	3280200	10000	1831700	3554500	2313900	3051500	1778600	2302100	2.02663	0.135615
Serotransferrin	Q921I1	Tf	76.723	103130000	401450000	61219000	81942000	540440000	249050000	477680000	229160000	128020000	2.00617	0.194718
Citrate lyase subunit beta-like protein, mitochondrial	Q8R4N0	Clybl	37.548	2731900	4719900	1181800	1986100	4610800	4265300	12373000	5327700	10000	2.00283	0.295933
Low molecular weight phosphotyrosine protein phosphatase	Q9D358	Acp1	18.192	243860	255470	10000	224730	422540	293880	421370	675090	10000	1.98663	0.214991
Mitochondrial-processing peptidase subunit alpha	Q9DC61	Pmpca	58.278	180620	10000	10000	10000	176420	10000	314850	10000	10000	1.97994	0.536468
Basigin	P18572	Bsg	42.444	466830	10000	10000	10000	692010	10000	10000	495810	10000	1.96094	0.557683
Superoxide dismutase [Cu-Zn]	P08228	Sod1	15.942	1690600	10000	178440	150860	3912100	136620	10000	877550	10000	1.94936	0.615575
Ig heavy chain V region AC38 205.12	P06330		12.934	14554000	126460000	11733000	49893000	173890000	69261000	16424000	42647000	187060000	1.93163	0.338241
Glutathione peroxidase 3	P46412	Gpx3	25.424	2116900	13306000	1590600	4969000	11810000	9150900	15936000	12484000	3572300	1.9271	0.170318
Apolipoprotein A-I;Proapolipoprotein A-I;Truncated apolipoprotein A-I	Q00623	Apoa1	30.615	9724000	2623700	10000	10000	22382000	2570900	10000	4710100	10000	1.92003	0.599681
CD5 antigen-like	Q9QWK4	Cd5l	38.862	34717000	255340000	41764000	130690000	399510000	211090000	158870000	185690000	153850000	1.91824	0.165918
Gamma-enolase	P17183	Eno2	47.296	10000	10000	424600	10000	574120	10000	484990	10000	10000	1.9166	0.562457
Complement component C8 alpha chain	Q8K182	C8a	66.08	1330000	20689000	1734200	656980	27379000	9364100	14492000	3027200	3490300	1.89274	0.438995
Glutathione peroxidase 1	P11352	Gpx1	22.329	29780000	186120000	13602000	85658000	170440000	130650000	277180000	126360000	40607000	1.8917	0.245119
Ig heavy chain V region VH558 B4;Ig heavy chain V region 1-62-3;Ig heavy chain V region AC38 15.3	P06328;P01754;P06329	Ighv1-62-3	12.877	10000	13794000	523840	1803800	8673500	11742000	9448000	1158300	7060100	1.88856	0.341983
Hemoglobin subunit alpha	P01942	Hba	15.085	204920000	872650000	21237000	59364000	902130000	345220000	1026400000	349270000	78752000	1.86623	0.382435
Glyoxalase domain-containing protein 4	Q9CPV4	Glod4	33.316	270810	327930	10000	10000	71089	233780	859450	10000	233980	1.82086	0.518179
Cofilin-1	P18760	Cfl1	18.559	4686200	9242200	3713300	3464000	12770000	2493100	18242000	10866000	3169500	1.802	0.276434
Ig mu chain C region	P01872	Ighm	49.971	341220000	1992100000	219960000	839010000	1770000000	1181900000	997150000	2552900000	984970000	1.76563	0.228202
Proteasome subunit beta type-8	P28063	Psmb8	30.26	10000	300970	225250	10000	10000	10000	507090	662580	10000	1.75705	0.572934
Ig kappa chain V-III region 50S10.1	P03977		12.042	10000	5424900	10000	10000	11766000	10000	10000	10000	10000	1.73143	0.742603
Myosin-binding protein C, cardiac-type	O70468	Mybpc3	140.63	271850	10000	1177200	541090	1220600	645530	10000	2115100	304380	1.71812	0.475854
Ig kappa chain V-V region MOPC 149	P01636		12.03	968110	412970	10000	10000	441990	2073000	350130	122250	10000	1.71146	0.613088
Beta-2-glycoprotein 1	Q01339	Apoh	38.618	975980	21708000	1247100	1138700	10067000	8891400	22533000	5417100	6708800	1.71098	0.459997
Serum albumin	P07724	Alb	68.692	3341600000	13430000000	1907600000	2545600000	18563000000	5888100000	10267000000	7571100000	3018000000	1.70771	0.360885
Histone H2A type 1-K;Histone H2A type 1-F;Histone H2A type 3;Histone H2A type 2-A;Histone H2A type 1-H;Histone H2A.J;Histone H2A type 2-C;Histone H2A.Z;Histone H2A type 2-B;Histone H2A.V;Histone H2AX	C0HKE6;C0HKE9;C0HKE1;C0HKE8;C0HKE2;C0HKE3;C0HKE4;C0HKE5;C0HKE7;Q8CGP7;Q8CGP5;Q8BFU2;Q6GSS7;Q8CGP6;Q8R1M2;Q64523;P0C0S6;Q64522;Q3THW5;P27661	Hist1h2ak;Hist1h2af;Hist3h2a;Hist2h2aa1;Hist1h2ah;H2afj;Hist2h2ac;H2afz;Hist2h2ab;H2afv;H2afx	14.135	297950	374660	333630	299810	1431300	413420	10000	579680	333100	1.69519	0.42921
Nucleolar protein 3	Q9D1X0	Nol3	24.567	10000	924640	10000	10000	10000	10000	980390	1011900	10000	1.6947	0.640401
Plasminogen activator inhibitor 1 RNA-binding protein	Q9CY58	Serbp1	44.714	10000	366920	215820	216630	330550	10000	869200	491630	10000	1.69157	0.494075
Proteasome subunit beta type-7	P70195	Psmb7	29.891	135020	3169000	272340	146870	2340100	10000	2503500	2950000	10000	1.67889	0.539431
Alpha-enolase	P17182	Eno1	47.14	6176100	7588400	589190	2689400	11012000	3948000	7236000	11828000	1594600	1.67193	0.314496
Ficolin-1	O70165	Fcn1	36.298	1206300	12075000	724180	2261100	12458000	6894800	9492200	4042300	945800	1.66393	0.438255
Proteasome subunit alpha type-2	P49722	Psma2	25.926	256450	4730400	10000	2529400	2385800	10000	9742200	2667100	642210	1.64197	0.599555
Ras suppressor protein 1	Q01730	Rsu1	31.55	309510	10000	10000	10000	648050	10000	10000	10000	10000	1.62128	0.749772
Ig heavy chain V-III region HPC76	P01804		12.304	10000	946870	10000	508550	984030	766420	732840	10000	480790	1.6126	0.436436
Caspase recruitment domain-containing protein 11	Q8CIS0	Card11	134.04	10000	377500	10000	10000	10000	10000	779840	10000	10000	1.6095	0.756242
Hemoglobin subunit beta-1;Hemoglobin subunit beta-2	P02088;P02089	Hbb-b1;Hbb-b2	15.84	369450000	1924700000	30719000	72191000	1724200000	477970000	2027700000	392280000	158520000	1.59551	0.561403
Transgelin	P37804	Tagln	22.576	542200	5920800	438750	517510	941280	10000	6220000	7549400	10000	1.58837	0.634894
Mannose-binding protein A	P39039	Mbl1	25.396	523910	5871400	403480	10000	7106200	1259400	2602700	1543100	969100	1.58389	0.593509
Alpha-1-antitrypsin 1-2	P22599	Serpina1b	45.974	27648000	75050000	14322000	12406000	89943000	48234000	66548000	23791000	25273000	1.5687	0.369848
SH3 domain-binding glutamic acid-rich protein	Q9WUZ7	Sh3bgr	23.102	312950	1019600	10000	10000	702390	10000	1127800	800690	10000	1.56793	0.57749
Alpha-1-antitrypsin 1-3;Alpha-1-antitrypsin 1-1	Q00896;P07758	Serpina1c;Serpina1a	45.823	4284400	19610000	1223300	1775700	23815000	8671100	5937800	9033900	5157900	1.56516	0.506748
Ig kappa chain C region	P01837		11.934	31807000	174520000	25298000	39111000	122570000	159620000	67843000	160720000	16705000	1.55859	0.424235
Chromobox protein homolog 3;Chromobox protein homolog 1	P23198;P83917	Cbx3;Cbx1	20.855	10000	717320	207540	10000	275470	10000	979220	564150	10000	1.55692	0.621833
Actin, cytoplasmic 2;Actin, cytoplasmic 2, N-terminally processed	P63260	Actg1	41.792	95717	566280	10000	202450	1056000	78862	416110	139220	10000	1.55544	0.632075
Thioredoxin reductase 2, mitochondrial	Q9JLT4	Txnrd2	56.602	7637600	19409000	8795000	9030200	21797000	14593000	32169000	9792200	8497300	1.54838	0.301437
Nebulette	Q0II04	Nebl	52.2	263260	10000	326110	10000	10000	10000	586440	552380	10000	1.53446	0.649975
Ferritin light chain 1	P29391	Ftl1	20.802	1161200	4874400	10000	182510	3854300	290360	4875300	2217400	676390	1.53032	0.577797
Hemopexin	Q91X72	Hpx	51.317	7859600	30916000	6569300	5174200	36882000	13569000	23920000	16206000	5996500	1.5293	0.431797
Ig kappa chain V-V region L7	P01642	Gm10881	12.615	597180	2204100	770070	1593400	3332000	2011700	1144100	1460200	1791000	1.50853	0.261987
Moesin;Radixin	P26041;P26043	Msn;Rdx	67.766	10000	423600	843260	145630	888580	305560	485410	888330	99276	1.49999	0.483998
Inositol monophosphatase 1	O55023	Impa1	30.436	6219500	24455000	3886800	8483400	17513000	7894700	25740000	21316000	7294800	1.48234	0.402334
Ig heavy chain V region M511;Ig heavy chain V region HPCG14;Ig heavy chain V region HPCM6;Ig heavy chain V region H8;Ig heavy chain V regions TEPC 15/S107/HPCM1/HPCM2/HPCM3	P01790;P01794;P01791;P01788;P01787		13.652	10000	548620	10000	205090	682930	10000	10000	10000	713130	1.47452	0.690796
Flavin reductase (NADPH)	Q923D2	Blvrb	22.197	2574200	30093000	2817300	7923900	12251000	20209000	30542000	12488000	2674500	1.44054	0.558888
Dihydropyrimidinase-related protein 3	Q62188	Dpysl3	61.936	1090900	16445000	974700	1774400	11723000	181750	12208000	9110600	2844700	1.42245	0.635122
Adenylyl cyclase-associated protein 1	P40124	Cap1	51.564	10000	361280	10000	10000	654880	10000	10000	10000	10000	1.42073	0.81057
Desmoplakin	E9Q557	Dsp	332.91	179050	10000	10000	10000	331100	10000	10000	10000	10000	1.42014	0.795947
Kininogen-1;Kininogen-1 heavy chain;Bradykinin;Kininogen-1 light chain	O08677	Kng1	73.101	5461500	116940000	1808000	1855200	70279000	29385000	83856000	21657000	17683000	1.41426	0.670114
Annexin A2	P07356	Anxa2	38.676	1586300	820080	197980	275370	1969600	401150	1813600	685720	182270	1.40356	0.582681
Alpha-2-macroglobulin;Alpha-2-macroglobulin 165 kDa subunit;Alpha-2-macroglobulin 35 kDa subunit	Q61838	A2m	165.85	10187000	121300000	2188800	6880500	95860000	46579000	63314000	25068000	13288000	1.38939	0.664184
Peptidyl-prolyl cis-trans isomerase A;Peptidyl-prolyl cis-trans isomerase A, N-terminally processed	P17742	Ppia	17.971	3282000	6522700	1894600	1589300	6736500	528360	7667000	7593300	425960	1.3817	0.574668
Non-specific lipid-transfer protein	P32020	Scp2	59.125	787800	10000	10000	10000	10000	10000	383790	980520	10000	1.36396	0.794302
Heterogeneous nuclear ribonucleoprotein H2;Heterogeneous nuclear ribonucleoprotein H;Heterogeneous nuclear ribonucleoprotein H, N-terminally processed	P70333;O35737	Hnrnph2;Hnrnph1	49.279	10000	310050	147530	10000	10000	10000	241660	535610	10000	1.35227	0.761528
Adiponectin	Q60994	Adipoq	26.809	9330300	8892700	11483000	12928000	14904000	14141000	8555900	24586000	9375500	1.34282	0.310959
GMP reductase 2	Q99L27	Gmpr2	38.018	10000	10000	191730	477940	10000	10000	299580	819690	10000	1.33312	0.78593
UMP-CMP kinase	Q9DBP5	Cmpk1	22.165	237360	2510500	327950	415130	1811000	289360	2164200	1516300	10000	1.32706	0.688033
UBX domain-containing protein 1	Q922Y1	Ubxn1	33.572	10000	10000	203440	10000	10000	10000	10000	346620	10000	1.32495	0.834337
Proteasome subunit beta type-6	Q60692	Psmb6	25.378	1192000	1434600	870630	1552300	935850	1925500	1921200	2991800	556570	1.31987	0.447973
Serine/threonine-protein phosphatase PP1-alpha catalytic subunit	P62137	Ppp1ca	37.54	3455200	8991000	3340100	3093600	8198800	910390	10963000	10614000	430080	1.31849	0.621485
Thioredoxin	P10639	Txn	11.675	2627100	7473900	2018700	500950	4472500	1436800	6805900	8059100	10000	1.31748	0.660403
Superoxide dismutase [Mn], mitochondrial	P09671	Sod2	24.603	31481000	42041000	28356000	25090000	63341000	14039000	63771000	56686000	9609600	1.30708	0.514527
Proteasome activator complex subunit 1	P97371	Psme1	28.673	298220	8855400	327720	527140	3686400	369250	7080900	4136500	1031700	1.30327	0.751734
14-3-3 protein zeta/delta	P63101	Ywhaz	27.771	5907000	10620000	3610200	5741200	4613800	2019000	16306000	18515000	182040	1.28712	0.691478
Annexin A5	P48036	Anxa5	35.752	1374700	203790	291510	219270	1514700	312590	563600	885490	43552	1.27123	0.721387
Tripartite motif-containing protein 72	Q1XH17	Trim72	52.816	760720	10000	10000	10000	10000	747430	10000	477480	10000	1.26964	0.830459
Platelet glycoprotein 4	Q08857	Cd36	52.697	347430	10000	10000	10000	558380	10000	10000	10000	10000	1.26833	0.866109
Adenylate kinase isoenzyme 1	Q9R0Y5	Ak1	21.539	34280000	47496000	10059000	11949000	43299000	10353000	45922000	58211000	6494500	1.26632	0.639793
Triosephosphate isomerase	P17751	Tpi1	32.191	81657000	210010000	68607000	57215000	160990000	26439000	275560000	151950000	32617000	1.24086	0.692915
Branched-chain-amino-acid aminotransferase, mitochondrial	O35855	Bcat2	44.127	7710300	6591800	2167800	2457700	5457900	4796200	7910400	9023000	2004700	1.23385	0.572786
Ig kappa chain V-V region L6;Ig kappa chain V-V region T1	P01638;P01637		12.986	623380	11574000	443220	2094000	5170100	5286300	5689900	2182300	4182500	1.22222	0.747086
Na(+)/H(+) exchange regulatory cofactor NHE-RF2	Q9JHL1	Slc9a3r2	37.402	10000	1398700	1118500	10000	10000	10000	2346000	1396600	10000	1.18953	0.854454
Ig heavy chain V region 441;Ig heavy chain V region MOPC 173;Ig heavy chain V region X24;Ig heavy chain V region T601;Ig heavy chain V region X44;Ig heavy chain V region J539	P01806;P01812;P01809;P01808;P01807;P01810		12.911	10000	1872300	498760	597420	671340	519480	1630500	437640	1148800	1.1839	0.760314
Ig kappa chain V-V region MOPC 41	P01639	Gm5571	14.311	255030	7135600	147320	2490500	3403300	1551900	3988000	4816100	1071600	1.18311	0.788785
Transgelin-2	Q9WVA4	Tagln2	22.395	994150	4968500	637240	1141600	256520	10000	4701100	6444900	10000	1.18039	0.851144
S-adenosylmethionine synthase isoform type-2	Q3THS6	Mat2a	43.688	10000	555530	138220	10000	336280	10000	684450	10000	10000	1.1777	0.872184
Phospholipid hydroperoxide glutathione peroxidase, mitochondrial	O70325	Gpx4	22.228	498880	355570	10000	866140	806450	10000	482570	1233700	10000	1.17542	0.813267
Troponin I, cardiac muscle	P48787	Tnni3	24.258	7736800	2042100	1551900	604560	3945400	1443100	1475700	10657000	10000	1.17508	0.844986
Epididymal secretory glutathione peroxidase	P21765	Gpx5	25.392	10000	6403000	1034500	10000	10000	5187400	1059300	3127000	1566000	1.17462	0.852741
Proteasome subunit alpha type-3	O70435	Psma3	28.405	1629000	5860700	1636700	2226800	2242400	2363300	6735200	4280300	859490	1.16131	0.76287
Pyruvate dehydrogenase protein X component, mitochondrial	Q8BKZ9	Pdhx	53.998	2166400	644350	1887700	1108100	280790	2008800	4110500	1975800	10000	1.15537	0.807219
Serine protease inhibitor A3K;Serine protease inhibitor A3M	P07759;Q03734	Serpina3k;Serpina3m	46.879	15747000	73700000	7739300	5178100	61574000	20367000	37117000	20112000	7133000	1.14339	0.842168
Carbonic anhydrase 2	P00920	Ca2	29.032	26804000	113500000	4309700	24402000	60666000	43391000	71170000	56075000	8742800	1.1362	0.821578
Proteasome subunit alpha type-1	Q9R1P4	Psma1	29.546	1764300	6716400	1935100	1122500	2241300	1987300	8474800	3245900	364970	1.13114	0.850477
26S proteasome non-ATPase regulatory subunit 9	Q9CR00	Psmd9	24.72	982920	3591200	519850	799240	10000	598160	6088800	1213100	404380	1.12868	0.897488
Septin-11	Q8C1B7	2020-09-11	49.694	210210	417380	574650	632070	10000	10000	1593900	944360	10000	1.1201	0.888209
Actin, cytoplasmic 1;Actin, cytoplasmic 1, N-terminally processed	P60710	Actb	41.736	5384500	27226000	911790	1267300	20845000	7639300	11271000	7171500	1688500	1.11793	0.880364
cAMP-dependent protein kinase type I-alpha regulatory subunit;cAMP-dependent protein kinase type I-alpha regulatory subunit, N-terminally processed	Q9DBC7	Prkar1a	43.185	176190	1025700	197470	469080	10000	10000	1377600	1198200	10000	1.11571	0.895399
Ig heavy chain V region 3	P01749	Ighv1-61	13.016	10000	14607000	10000	10000	2251200	539640	1986000	15023000	609280	1.11548	0.927455
Poly(rC)-binding protein 1;Poly(rC)-binding protein 2;Poly(rC)-binding protein 3	P60335;Q61990;P57722	Pcbp1;Pcbp2;Pcbp3	37.497	244540	934770	108430	432590	585710	188410	947780	610250	61391	1.11306	0.845528
UPF0598 protein C8orf82 homolog	Q8VE95		24.33	561460	10000	287480	319080	10000	10000	357670	1248000	10000	1.11079	0.913419
Proteasome subunit alpha type-5	Q9Z2U1	Psma5	26.411	1380200	6444000	1609200	1716000	2551800	1390200	6798800	4099200	465820	1.09823	0.873438
Delta(3,5)-Delta(2,4)-dienoyl-CoA isomerase, mitochondrial	O35459	Ech1	36.118	12642000	6178500	3897100	2504600	9056900	2588100	4686300	17667000	545510	1.09566	0.883447
UPF0160 protein MYG1, mitochondrial	Q9JK81	Myg1	42.722	10000	290050	10000	123350	10000	10000	197350	359920	10000	1.08402	0.929292
Alpha-actinin-2	Q9JI91	Actn2	103.83	4738100	1746400	2279500	701920	2769700	4877800	773090	4290400	10000	1.0751	0.896287
Small nuclear ribonucleoprotein Sm D3	P62320	Snrpd3	13.916	10000	297060	10000	235970	10000	10000	10000	701070	10000	1.07201	0.954942
Ig kappa chain V-V region HP 93G7;Ig kappa chain V-V region HP R16.7;Ig kappa chain V-V region HP 123E6;Ig kappa chain V-V region HP 124E1	P01645;P01644;P01646;P01647		11.954	956760	9565000	6818800	3351400	7351600	5226100	3441300	3274600	7831900	1.04874	0.90243
Nexilin	Q7TPW1	Nexn	72.107	10000	612680	708120	314580	10000	10000	641680	1485000	10000	1.0486	0.956947
Mitochondrial fission 1 protein	Q9CQ92	Fis1	17.008	953790	1930600	250960	10000	1528900	10000	1347400	1217600	10000	1.04634	0.947745
Ubiquitin carboxyl-terminal hydrolase isozyme L3;Ubiquitin carboxyl-terminal hydrolase isozyme L4	Q9JKB1;P58321	Uchl3;Uchl4	26.151	301160	346710	177320	10000	10000	10000	616540	436530	10000	1.03744	0.962691
PDZ and LIM domain protein 5	Q8CI51	Pdlim5	63.299	115490	6675600	6440400	4699600	2204500	10000	13125000	7677100	10000	1.02734	0.97038
Purine nucleoside phosphorylase	P23492	Pnp	32.277	1444700	2347000	10000	899820	888970	743880	2749600	1626500	10000	1.02417	0.96782
Peroxiredoxin-6	O08709	Prdx6	24.87	34333000	41482000	21330000	17209000	27691000	17124000	46711000	50736000	2848100	1.01516	0.970527
Heterogeneous nuclear ribonucleoprotein A1;Heterogeneous nuclear ribonucleoprotein A1, N-terminally processed	P49312	Hnrnpa1	34.196	991450	549510	10000	583980	1099100	10000	889830	682020	10000	1.00835	0.988967
Actin, alpha cardiac muscle 1;Actin, aortic smooth muscle;Actin, gamma-enteric smooth muscle;Actin, alpha skeletal muscle	P68033;P62737;P63268;P68134	Actc1;Acta2;Actg2;Acta1	42.019	39574000	40005000	11099000	13285000	50331000	33169000	18221000	18952000	9780900	1.00385	0.992801
Phosphatidylethanolamine-binding protein 1;Hippocampal cholinergic neurostimulating peptide	P70296	Pebp1	20.83	55479000	59077000	36427000	31815000	56667000	18837000	68033000	84000000	1177800	1.00095	0.998194
Clusterin;Clusterin beta chain;Clusterin alpha chain	Q06890	Clu	51.655	10000	3362000	10000	10000	2333100	796770	394880	278030	379120	0.986297	0.989542
Phosphoglycolate phosphatase	Q8CHP8	Pgp	34.54	1902100	1959200	763100	1266700	996760	397610	2855700	2844700	107080	0.977997	0.96523
SH3 domain-binding glutamic acid-rich-like protein	Q9JJU8	Sh3bgrl	12.811	10000	289910	10000	10000	10000	10000	348940	10000	10000	0.972624	0.982871
Ran-specific GTPase-activating protein	P34022	Ranbp1	23.596	10000	2185300	162330	155450	1214900	206970	994550	514790	113010	0.96908	0.971151
Growth factor receptor-bound protein 2	Q60631	Grb2	25.238	10000	479490	146680	10000	10000	10000	741530	10000	10000	0.967584	0.979038
Adapter molecule crk	Q64010	Crk	33.814	1011800	10000	234440	106650	10000	10000	846140	758720	10000	0.959643	0.964508
Beta-enolase	P21550	Eno3	47.024	44759000	43048000	19282000	10420000	43309000	6069700	27258000	60972000	3288500	0.959227	0.936743
Nucleoside diphosphate kinase A	P15532	Nme1	17.208	30846000	60818000	20581000	14160000	30726000	20671000	59955000	32744000	6563500	0.953503	0.916183
Hydroxyacylglutathione hydrolase, mitochondrial	Q99KB8	Hagh	34.084	776890	473040	354530	429690	442500	117950	581310	1236900	10000	0.939423	0.9085
Protein disulfide-isomerase A4	P08003	Pdia4	71.982	10000	406630	10000	10000	10000	10000	257440	222710	10000	0.934704	0.94932
Aldose reductase	P45376	Akr1b1	35.732	2001300	1088900	10000	752520	2342900	962860	419000	761810	10000	0.933693	0.914939
Complement factor B;Complement factor B Ba fragment;Complement factor B Bb fragment	P04186	Cfb	85.004	10000	4683100	116530	109090	1213200	1157000	2617600	340360	347090	0.923045	0.934786
2,4-dienoyl-CoA reductase, mitochondrial	Q9CQ62	Decr1	36.213	10751000	2442900	1951500	1867000	7458000	1131800	4141100	6378200	389220	0.916899	0.890499
Ig kappa chain V-V region K2	P01635		12.581	2305300	5940100	551040	4648600	5008200	4213100	4545100	1255600	10000	0.894426	0.825051
Alpha-1-antitrypsin 1-4	Q00897	Serpina1d	45.998	384860	12641000	10000	541870	3883400	4263400	4207800	441830	2329500	0.89122	0.900016
14-3-3 protein gamma;14-3-3 protein gamma, N-terminally processed	P61982	Ywhag	28.302	4532300	6117000	2966000	3960400	10000	680920	7117400	11664000	10000	0.886784	0.860894
Thioredoxin-like protein 1	Q8CDN6	Txnl1	32.237	1474000	3337200	1001000	686060	268110	578400	2273000	4059500	10000	0.885038	0.858862
Long-chain specific acyl-CoA dehydrogenase, mitochondrial	P51174	Acadl	47.907	68803000	41108000	28940000	12862000	33161000	19976000	54347000	52425000	7618100	0.88339	0.770821
Cytochrome c oxidase subunit 5A, mitochondrial	P12787	Cox5a	16.101	9654100	6354100	1385700	381600	5914800	3155000	3989700	5513100	967070	0.879398	0.811035
Glyoxylate reductase/hydroxypyruvate reductase	Q91Z53	Grhpr	35.328	264490	1120900	182700	214040	10000	659030	1257200	10000	10000	0.873665	0.875598
Glutathione reductase, mitochondrial	P47791	Gsr	53.662	3377300	9268600	2552100	2406900	3580200	1820000	6739600	6557900	492190	0.872025	0.788127
Complement C4-B;Complement C4 beta chain;Complement C4 alpha chain;C4a anaphylatoxin;Complement C4 gamma chain	P01029	C4b	192.91	771950	15043000	828950	1449000	6706900	2453600	6326800	2138300	2070800	0.870901	0.864847
Creatine kinase B-type	Q04447	Ckb	42.713	8983900	12530000	491100	1157000	11104000	455750	8206100	5287400	10000	0.865668	0.83377
Peroxiredoxin-2	Q61171	Prdx2	21.778	498860000	2466800000	319970000	494690000	1022800000	397650000	990100000	1438300000	238540000	0.864983	0.810329
Proteasome subunit beta type-3	Q9R1P1	Psmb3	22.965	1492000	3233600	711960	1244800	2065800	432460	2954600	1490300	203310	0.855562	0.757814
Ig heavy chain V region 3-6	P18531	Ighv3-6	13.095	10000	5134300	10000	5562100	9594200	1315700	10000	10000	521380	0.85486	0.880293
Eukaryotic translation initiation factor 5A-1;Eukaryotic translation initiation factor 5A-2	P63242;Q8BGY2	Eif5a;Eif5a2	16.832	425860	4329200	1308000	3003600	10000	10000	2911800	6730400	10000	0.85343	0.84931
Methylglutaconyl-CoA hydratase, mitochondrial	Q9JLZ3	Auh	33.395	3021300	2950000	2197100	1938400	1004600	1419800	4379400	3481400	487650	0.852721	0.687294
Succinate-semialdehyde dehydrogenase, mitochondrial	Q8BWF0	Aldh5a1	55.968	12555000	13434000	13543000	10013000	9132700	4989700	25286000	12759000	544370	0.851134	0.714065
Proteasome subunit beta type-5	O55234	Psmb5	28.532	462490	2995900	1110600	1629200	1225200	710970	756210	3063300	815860	0.848188	0.744111
Mitochondrial peptide methionine sulfoxide reductase	Q9D6Y7	Msra	25.988	20374000	16595000	14027000	8589800	6951700	4770800	23414000	26373000	1360200	0.84409	0.719412
Peroxiredoxin-1	P35700	Prdx1	22.176	176210000	252300000	176010000	161790000	136100000	33272000	306980000	287470000	42378000	0.841644	0.67199
Glutathione S-transferase A4	P24472	Gsta4	25.564	566310	508890	247680	372140	381980	10000	538840	835040	10000	0.838154	0.729392
NADH dehydrogenase [ubiquinone] 1 alpha subcomplex subunit 2	Q9CQ75	Ndufa2	10.916	631140	394100	10000	10000	10000	10000	380980	671530	10000	0.828526	0.831825
Ig kappa chain V-VI region NQ2-6.1	P04945		11.713	14198000	25271000	4106600	6071700	9389900	13058000	10564000	16071000	1828200	0.820364	0.670042
Cytosolic non-specific dipeptidase	Q9D1A2	Cndp2	52.767	2609700	4375800	1247900	1632300	2694100	229160	4423600	1602900	1043800	0.810368	0.662632
Carbonic anhydrase 1	P13634	Ca1	28.33	13501000	61788000	870310	10383000	23245000	23718000	18361000	4275600	17425000	0.804458	0.747564
High mobility group protein B1	P63158	Hmgb1	24.893	10000	2604100	390300	613930	10000	10000	1174000	2411500	10000	0.799374	0.814351
Rho GDP-dissociation inhibitor 1	Q99PT1	Arhgdia	23.407	861900	2780800	403500	188940	2256400	653840	295060	899360	113940	0.796876	0.75884
Alpha-1-antitrypsin 1-5	Q00898	Serpina1e	45.891	2888400	7556900	2098600	1200800	5787900	2373900	3228000	1810400	292490	0.785332	0.661699
Peroxiredoxin-5, mitochondrial	P99029	Prdx5	21.897	126440000	151740000	54740000	50592000	68665000	28531000	146690000	118720000	10851000	0.779025	0.583673
Ribosyldihydronicotinamide dehydrogenase [quinone]	Q9JI75	Nqo2	26.248	351380	350490	10000	485820	10000	10000	549440	565520	10000	0.764779	0.701478
Cysteine and glycine-rich protein 3	P50462	Csrp3	20.895	16462000	13764000	15377000	13328000	2193600	1939500	23100000	28999000	10000	0.763498	0.632716
Histidine triad nucleotide-binding protein 1	P70349	Hint1	13.777	5602300	18386000	4579600	2844700	7044800	2630700	9404700	9522600	1107800	0.756654	0.620787
Transthyretin	P07309	Ttr	15.776	2743300	24362000	3378400	4432700	3488700	1541600	15252000	12688000	10000	0.75564	0.722561
Thioredoxin reductase 1, cytoplasmic	Q9JMH6	Txnrd1	67.083	261920	630580	10000	313490	464140	10000	504600	153150	10000	0.75125	0.662232
Proteasome subunit beta type-4	P99026	Psmb4	29.116	3542500	11112000	502020	1920600	3689800	771520	5597400	5544500	329990	0.746412	0.670756
Peroxiredoxin-4	O08807	Prdx4	31.052	32343000	58332000	22778000	17927000	19111000	5802700	54226000	35045000	7778500	0.742659	0.53616
NIF3-like protein 1	Q9EQ80	Nif3l1	41.745	10000	351210	10000	201790	171190	10000	329970	10000	10000	0.741585	0.729282
NADH dehydrogenase [ubiquinone] flavoprotein 1, mitochondrial	Q91YT0	Ndufv1	50.834	56242000	34291000	44127000	10248000	12842000	15929000	47146000	55285000	3109100	0.741497	0.537189
Proteasome subunit alpha type-7	Q9Z2U0	Psma7	27.855	3261200	10894000	1672400	3661300	3592500	1691800	5202200	6437900	968120	0.73447	0.565911
Spectrin beta chain, non-erythrocytic 1	Q62261	Sptbn1	274.22	533040	10000	10000	10000	10000	10000	10000	475720	10000	0.732765	0.816398
14-3-3 protein epsilon	P62259	Ywhae	29.174	12548000	22356000	16739000	15849000	2928500	2481800	32803000	23424000	171300	0.732633	0.576949
Ig gamma-1 chain C region secreted form;Ig gamma-1 chain C region, membrane-bound form	P01868;P01869	Ighg1	35.704	1680100	14914000	1627200	1334300	4784500	552480	5419000	196180	6893900	0.730064	0.70206
Iron-sulfur cluster assembly 2 homolog, mitochondrial	Q9DCB8	Isca2	16.718	380450	1413300	234390	173830	10000	10000	1072700	899990	10000	0.727599	0.700293
Enoyl-CoA hydratase, mitochondrial	Q8BH95	Echs1	31.474	29055000	22198000	16322000	32861000	4672100	1771700	27316000	57461000	10000	0.726678	0.609897
Selenium-binding protein 1;Selenium-binding protein 2	P17563;Q63836	Selenbp1;Selenbp2	52.513	33663000	69333000	26470000	22772000	45071000	1406400	71949000	14403000	5182800	0.725244	0.578022
2-oxoglutarate dehydrogenase, mitochondrial	Q60597	Ogdh	116.45	24971000	33601000	8725500	11676000	1150400	2879300	24656000	42832000	10000	0.724574	0.631933
CapZ-interacting protein	Q3UZA1	Rcsd1	44.114	10000	195900	144090	130190	10000	10000	394620	10000	10000	0.724095	0.73443
Cytosol aminopeptidase	Q9CPY7	Lap3	56.141	32600000	63253000	38611000	34266000	24399000	10360000	62800000	51762000	3239500	0.723336	0.448831
Aspartate aminotransferase, cytoplasmic	P05201	Got1	46.247	101970000	134220000	72813000	49589000	104180000	29612000	72118000	101520000	16266000	0.722149	0.371187
FAD-linked sulfhydryl oxidase ALR	P56213	Gfer	22.876	598960	800060	201420	573090	394110	130730	793540	617360	10000	0.716159	0.462617
Fibrinogen gamma chain	Q8VCM7	Fgg	49.391	7470000	2888700	2326800	1357600	2272000	232760	4228500	4664600	1170100	0.715965	0.537096
Aconitate hydratase, mitochondrial	Q99KI0	Aco2	85.462	1436700000	1760900000	1136100000	819870000	830340000	513150000	1464700000	1599300000	121360000	0.703023	0.327615
Inorganic pyrophosphatase 2, mitochondrial	Q91VM9	Ppa2	38.114	2204300	4686900	539190	2110300	524430	10000	3937000	3899100	10000	0.702719	0.598665
Gamma-glutamylcyclotransferase	Q9D7X8	Ggct	21.166	339300	227300	214250	10000	10000	10000	396980	266710	10000	0.701716	0.609401
LIM domain-binding protein 3	Q9JKS4	Ldb3	76.431	23536000	19983000	10986000	6622600	11281000	4526300	19428000	16265000	2050400	0.700838	0.399518
Myosin-8;Myosin-4;Myosin-1;Myosin-3	P13542;Q5SX39;Q5SX40;P13541	Myh8;Myh4;Myh1;Myh3	222.7	274210	330040	332200	399500	10000	380250	10000	392890	375410	0.699757	0.375753
Proteasome subunit alpha type-6	Q9QUM9	Psma6	27.372	2444100	14643000	3460200	2669300	3407700	3060700	9173600	3317700	1288300	0.697708	0.577724
NADH-ubiquinone oxidoreductase 75 kDa subunit, mitochondrial	Q91VD9	Ndufs1	79.776	20664000	14998000	6529000	3852200	4588900	2680600	15218000	17559000	10000	0.695981	0.525417
Mannose-binding protein C	P41317	Mbl2	25.957	10000	1246500	10000	10000	484900	121130	411410	10000	81667	0.695093	0.748734
Heterogeneous nuclear ribonucleoprotein A/B	Q99020	Hnrnpab	30.831	170220	1250200	334550	660000	10000	10000	705760	1347200	10000	0.690016	0.628328
Ig heavy chain V-III region ABE-47N;Ig heavy chain V-III region U61;Ig heavy chain V-III region A4;Ig heavy chain V-III region J606;Ig heavy chain V region AMPC1;Ig heavy chain V-III region T957;Ig heavy chain V-III region W3082	P01799;P01797;P01796;P01801;P01803;P01800;P01802		12.675	826380	19962000	1448300	32657000	8475700	12389000	11916000	7774700	6686800	0.68849	0.555148
Endoplasmic reticulum resident protein 44	Q9D1Q6	Erp44	46.852	10000	2234400	163190	455820	557010	10000	1357100	450870	80162	0.685935	0.682931
Alpha-aminoadipic semialdehyde dehydrogenase	Q9DBF1	Aldh7a1	58.861	3153700	4364600	1737300	1941900	756400	10000	3452700	5321800	10000	0.682359	0.521456
Heterogeneous nuclear ribonucleoprotein Q	Q7TMK9	Syncrip	69.632	10000	120920	10000	115530	10000	10000	10000	178680	10000	0.682176	0.678222
Proteasome subunit alpha type-4	Q9R1P0	Psma4	29.47	2217000	7747200	949760	1476800	1845200	1471300	3361500	3711200	162550	0.681266	0.547824
Glutathione S-transferase Mu 1	P10649	Gstm1	25.97	36054000	42071000	37352000	21305000	34344000	17428000	28912000	30279000	5353000	0.6803	0.171305
Creatine kinase M-type	P07310	Ckm	43.044	168350000	260970000	103260000	60163000	44517000	51346000	104060000	292510000	9112700	0.676915	0.509064
Vinculin	Q64727	Vcl	116.72	5541400	9086700	7880200	2969100	2335500	1481900	9820800	6259400	1616100	0.675538	0.37866
Inhibitor of carbonic anhydrase	Q9DBD0	Ica	76.765	10000	1581600	112960	10000	603690	165590	643650	10000	10000	0.668594	0.715296
Serine protease HTRA2, mitochondrial	Q9JIY5	Htra2	49.348	828390	10000	213320	144240	10000	10000	566330	402140	10000	0.667901	0.648939
Protein deglycase DJ-1	Q99LX0	Park7	20.021	19209000	21357000	7556600	7474700	5890600	4202100	17808000	18040000	318370	0.66563	0.407276
Glutathione S-transferase Mu 2	P15626	Gstm2	25.716	1724600	10000	612140	532580	981770	10000	615140	769090	10000	0.662934	0.55271
Sorbin and SH3 domain-containing protein 2	Q3UTJ2	Sorbs2	132.35	1194700	693000	2481300	1835500	257490	10000	2514600	2300900	10000	0.656683	0.489794
3-hydroxyisobutyrate dehydrogenase, mitochondrial	Q99L13	Hibadh	35.44	2563900	2183800	1296900	1435500	711390	261920	2852600	2264100	10000	0.652399	0.380167
Lactoylglutathione lyase	Q9CPU0	Glo1	20.809	32208000	37480000	4960700	1164000	17514000	8771000	25245000	9807900	437030	0.651869	0.506995
Glutathione S-transferase P 1	P19157	Gstp1	23.609	6972300	11407000	1968600	2356500	4885100	835860	6010800	5956600	769920	0.650386	0.431424
Heterogeneous nuclear ribonucleoprotein D0	Q60668	Hnrnpd	38.354	1179200	1942000	849870	1766500	10000	10000	1511100	3119300	10000	0.649808	0.51731
Proteasome subunit beta type-2	Q9R1P3	Psmb2	22.906	1953900	4923100	540710	734080	898020	478760	3105800	1812600	261660	0.643475	0.517788
78 kDa glucose-regulated protein	P20029	Hspa5	72.421	19536000	37920000	14216000	14252000	11574000	6412200	26362000	21887000	2782600	0.642594	0.315111
Serine beta-lactamase-like protein LACTB, mitochondrial	Q9EP89	Lactb	60.705	10000	392470	10000	10000	10000	10000	298560	10000	10000	0.641106	0.732306
Malate dehydrogenase, mitochondrial	P08249	Mdh2	35.611	230460000	81355000	36758000	20121000	121170000	13749000	30164000	125710000	4348800	0.640405	0.542365
Cytochrome c oxidase assembly factor 7	Q921H9	Coa7	25.617	310970	10000	122890	291370	10000	10000	10000	548310	10000	0.640137	0.644807
Fatty acid-binding protein, adipocyte	P04117	Fabp4	14.65	21806000	49346000	11769000	8807900	9680500	5188700	26024000	31488000	610670	0.636588	0.457458
Medium-chain specific acyl-CoA dehydrogenase, mitochondrial	P45952	Acadm	46.481	32473000	19488000	8454700	9822100	16795000	8849900	14293000	11820000	4079200	0.635978	0.281277
Succinate dehydrogenase [ubiquinone] iron-sulfur subunit, mitochondrial	Q9CQA3	Sdhb	31.814	66826000	65563000	84480000	37086000	27696000	10957000	56010000	104700000	1673600	0.633298	0.340426
Tropomyosin alpha-3 chain	P21107	Tpm3	32.994	10000	695550	10000	10000	10000	10000	10000	532600	10000	0.631356	0.737337
Cofilin-2	P45591	Cfl2	18.709	2378200	4082100	2384000	1094600	1517900	200970	1748700	4318200	10000	0.627496	0.397316
Selenide, water dikinase 1	Q8BH69	Sephs1	42.906	182280	714860	166980	10000	10000	10000	235450	567520	10000	0.620393	0.595521
Succinate dehydrogenase [ubiquinone] flavoprotein subunit, mitochondrial	Q8K2B3	Sdha	72.585	384790000	477740000	395570000	240390000	135260000	102260000	361900000	544070000	13545000	0.617707	0.264997
Fibrinogen beta chain;Fibrinopeptide B;Fibrinogen beta chain	Q8K0E8	Fgb	54.752	1789100	8207300	1338900	831180	1626700	421060	3555100	2684600	1092800	0.616794	0.50254
Glucose-6-phosphate isomerase	P06745;CON__Q3ZBD7	Gpi	62.766	5781200	2025900	302280	293140	5932600	10000	10000	496970	10000	0.615013	0.656385
Fructose-bisphosphate aldolase A	P05064	Aldoa	39.355	129220000	112350000	51589000	47306000	24898000	7730800	63518000	165070000	299100	0.614491	0.426686
14-3-3 protein beta/alpha;14-3-3 protein beta/alpha, N-terminally processed	Q9CQV8	Ywhab	28.086	775370	879770	496050	483370	10000	10000	717070	1236900	10000	0.602444	0.407991
Cysteine-rich protein 2	Q9DCT8	Crip2	22.727	9858600	14517000	7786700	2842600	3114100	678070	8600200	13956000	10000	0.602393	0.375437
PGC-1 and ERR-induced regulator in muscle protein 1	Q149B8	Perm1	85.156	895410	2953300	897370	1112500	416570	10000	2596100	1376200	10000	0.602039	0.440519
Phosphoglycerate mutase 2	O70250	Pgam2	28.827	17196000	5359600	6454300	3643700	8800800	1448600	4664900	9423600	10000	0.596514	0.37054
Septin-7	O55131	2020-09-07	50.549	264600	2450500	166530	703600	10000	10000	1675200	961820	10000	0.595113	0.567502
Methylcrotonoyl-CoA carboxylase beta chain, mitochondrial	Q3ULD5	Mccc2	61.378	51804000	80096000	42995000	60102000	8696700	6860500	68606000	89379000	340930	0.59195	0.311832
Ig alpha chain C region	P01878		36.875	10000	1050600	10000	3236700	10000	10000	1316100	684180	1150300	0.588876	0.567108
Methylmalonyl-CoA mutase, mitochondrial	P16332	Mut	82.843	667760	669030	10000	669640	10000	114400	426490	918160	10000	0.586799	0.421554
Palladin	Q9ET54	Palld	152.13	10000	608270	199310	102570	10000	10000	634510	10000	10000	0.586435	0.619101
Serum deprivation-response protein	Q63918	Sdpr	46.763	878590	1459900	419480	470920	10000	10000	703620	1627400	10000	0.584974	0.449641
Endoplasmic reticulum resident protein 29	P57759	Erp29	28.823	134730	10000	72805	205840	269080	10000	10000	10000	10000	0.584031	0.54569
Aspartate aminotransferase, mitochondrial	P05202	Got2	47.411	78793000	38574000	20063000	23750000	32446000	15789000	27597000	35979000	3871000	0.574175	0.246561
Complement component C8 beta chain	Q8BH35	C8b	66.229	325950	7343000	876550	107650	1945300	872200	2129500	1050700	182640	0.571384	0.574923
Cytochrome c, somatic	P62897	Cycs	11.605	58841000	43415000	34408000	16133000	19110000	6159100	34452000	46943000	2187300	0.569914	0.226071
Fatty acid-binding protein, epidermal	Q05816	Fabp5	15.137	10000	298710	144100	10000	10000	10000	288060	10000	10000	0.567075	0.583991
NADH dehydrogenase [ubiquinone] iron-sulfur protein 6, mitochondrial	P52503	Ndufs6	13.02	4142200	6245400	2734700	1618200	2782100	1539700	2482200	3511000	10000	0.560361	0.188301
Troponin C, slow skeletal and cardiac muscles	P19123	Tnnc1	18.42	6870000	10040000	2531800	1614800	2069100	1069000	2462900	8145400	968890	0.559076	0.344708
BAG family molecular chaperone regulator 3	Q9JLV1	Bag3	61.859	8162100	15952000	8226000	5266900	5166900	1569800	12579000	4758200	2202300	0.558964	0.209003
Methionine-R-sulfoxide reductase B3, mitochondrial	Q8BU85	Msrb3	26.832	331300	327220	992590	10000	10000	10000	10000	1112800	10000	0.555195	0.568809
Lamina-associated polypeptide 2, isoforms beta/delta/epsilon/gamma;Lamina-associated polypeptide 2, isoforms alpha/zeta	Q61029;Q61033	Tmpo	50.372	10000	10000	348070	95948	10000	10000	10000	276190	10000	0.545134	0.586648
Band 3 anion transport protein	P04919	Slc4a1	103.13	338400	3243900	10000	134430	338020	2096700	10000	10000	73011	0.542616	0.618684
Pyruvate kinase PKM	P52480	Pkm	57.844	36627000	108230000	11820000	24821000	17323000	5444200	39659000	58815000	1086200	0.53919	0.385677
Malate dehydrogenase, cytoplasmic	P14152	Mdh1	36.511	56548000	66326000	22314000	17041000	37144000	14578000	36707000	17876000	2941700	0.538728	0.197575
ATP synthase subunit delta, mitochondrial	Q9D3D9	Atp5d	17.6	22528000	15228000	15474000	8425200	3263900	10000	18396000	18916000	819540	0.537252	0.232907
GMP reductase 1	Q9DCZ1	Gmpr	37.482	1382200	5761200	2154100	6080400	1104200	550090	4210200	4022400	343570	0.532216	0.251523
Protein disulfide-isomerase	P09103	P4hb	57.058	11357000	24967000	8523200	7818500	7737700	971980	12922000	12365000	1010800	0.531769	0.222131
Lipoamide acyltransferase component of branched-chain alpha-keto acid dehydrogenase complex, mitochondrial	P53395	Dbt	53.246	1303900	10000	10000	243980	1002000	10000	10000	10000	10000	0.531673	0.618565
Cadherin-13	Q9WTR5	Cdh13	78.185	1426000	1973700	953310	190870	686180	10000	378970	1845300	86741	0.529449	0.32294
Microtubule-associated protein tau	P10637	Mapt	76.243	662260	4091300	1751500	1778000	10000	10000	4489600	938880	10000	0.527195	0.430743
Thioredoxin-dependent peroxide reductase, mitochondrial	P20108	Prdx3	28.127	72019000	138060000	57221000	56104000	37105000	23015000	65071000	80224000	7533800	0.526769	0.137203
Tropomyosin alpha-1 chain	P58771	Tpm1	32.68	8827500	5173000	1846300	918660	5134700	10000	10000	5816200	10000	0.523977	0.392981
Methionine-R-sulfoxide reductase B2, mitochondrial	Q78J03	Msrb2	19.157	267000	10000	402210	10000	10000	10000	10000	410670	10000	0.523115	0.531873
Dihydrolipoyl dehydrogenase, mitochondrial	O08749	Dld	54.272	16797000	12674000	2095800	3538600	5809900	608460	8655000	6730800	1138800	0.522836	0.283215
NADH dehydrogenase [ubiquinone] iron-sulfur protein 3, mitochondrial	Q9DCT2	Ndufs3	30.149	4898600	514740	605390	425290	1129900	354420	1668900	1044700	10000	0.522397	0.475004
Ubiquitin-60S ribosomal protein L40;Ubiquitin;60S ribosomal protein L40;Ubiquitin-40S ribosomal protein S27a;Ubiquitin;40S ribosomal protein S27a;Polyubiquitin-B;Ubiquitin;Polyubiquitin-C;Ubiquitin;Ubiquitin-related 1;Ubiquitin-related 2	P62984;P62983;P0CG49;P0CG50	Uba52;Rps27a;Ubb;Ubc	14.728	9128200	8037300	2644200	2692500	6262200	2977300	3707600	1101900	616250	0.52138	0.198772
60 kDa heat shock protein, mitochondrial	P63038	Hspd1	60.955	13886000	18112000	268860	4122900	5308800	1688600	12364000	4015300	214100	0.518625	0.348583
Synaptopodin	Q8CC35	Synpo	99.55	1014400	10000	548420	10000	10000	10000	10000	984010	10000	0.517562	0.553295
Retinal dehydrogenase 1	P24549	Aldh1a1	54.467	1240700	5115900	405870	2503800	885270	1074700	2422700	1441700	151080	0.515888	0.297529
Complement component C8 gamma chain	Q8VCG4	C8g	22.508	12495000	338890000	21710000	22088000	82929000	50587000	75051000	23409000	20824000	0.511763	0.523241
Calreticulin	P14211	Calr	47.994	793330	5779000	414880	264530	1388200	10000	2321000	886280	10000	0.509172	0.50507
Isocitrate dehydrogenase [NAD] subunit alpha, mitochondrial	Q9D6R2	Idh3a	39.638	11859000	2868000	636830	1356400	6237700	1795500	848820	1340600	10000	0.489592	0.438445
Fatty acid-binding protein, heart	P11404	Fabp3	14.819	265820000	145090000	172790000	97911000	62284000	37465000	122050000	184540000	9203100	0.487718	0.107415
Creatine kinase S-type, mitochondrial	Q6P8J7	Ckmt2	47.473	614880000	1286100000	590750000	424910000	243050000	295790000	517240000	634030000	86177000	0.487215	0.104948
Complement C1q and tumor necrosis factor-related protein 9	Q4ZJN1	C1qtnf9	34.565	202280	1480400	383530	1541400	10000	10000	1669200	239310	248150	0.482682	0.355446
Kynurenine--oxoglutarate transaminase 3	Q71RI9	Ccbl2	51.126	213000	10000	76696	10000	146170	10000	10000	10000	10000	0.48091	0.466128
Galectin-1	P16045	Lgals1	14.866	4744800	8688700	1260400	3396100	1172900	538140	4053700	5079300	10000	0.480002	0.229534
Transitional endoplasmic reticulum ATPase	Q01853	Vcp	89.321	16959000	61306000	5373400	7253300	4866000	5534800	27693000	16212000	210140	0.479832	0.3868
Mammalian ependymin-related protein 1	Q99M71	Epdr1	25.485	590740	649800	138520	10000	72692	10000	278070	460660	10000	0.47884	0.329949
Dihydropyrimidinase-related protein 2	O08553	Dpysl2	62.277	10482000	180150000	4349600	7382900	30336000	3203900	55643000	20859000	11034000	0.478645	0.523866
Nascent polypeptide-associated complex subunit alpha, muscle-specific form	P70670	Naca	220.5	7716600	56525000	14693000	18510000	5859200	1654400	40234000	8037200	2177200	0.475856	0.346697
Ubiquitin-conjugating enzyme E2 variant 2;Ubiquitin-conjugating enzyme E2 variant 1	Q9D2M8;Q9CZY3	Ube2v2;Ube2v1	16.367	10000	770720	10000	10000	435410	10000	10000	10000	10000	0.474983	0.602778
GTP-binding nuclear protein Ran;GTP-binding nuclear protein Ran, testis-specific isoform	P62827;Q61820	Ran;Rasl2-9	24.423	257240	299150	10000	10000	10000	301380	10000	10000	10000	0.473818	0.451547
L-lactate dehydrogenase B chain	P16125	Ldhb	36.572	32640000	21134000	10983000	15036000	13660000	8015800	13884000	10261000	1120400	0.47063	0.0689592
NFU1 iron-sulfur cluster scaffold homolog, mitochondrial	Q9QZ23	Nfu1	28.567	605640	10000	397550	248900	10000	10000	182570	518250	10000	0.463244	0.316854
ES1 protein homolog, mitochondrial	Q9D172	D10Jhu81e	28.09	21518000	10924000	4599700	1707300	7222500	271910	6501400	7573400	778080	0.461375	0.261287
Probable aminopeptidase NPEPL1	Q6NSR8	Npepl1	55.939	5204200	6859600	5006700	4154300	2487600	10000	5567100	4007800	10000	0.455411	0.0677829
Beta-actin-like protein 2	Q8BFZ3	Actbl2	42.004	10000	2617100	10000	10000	10000	10000	10000	10000	1465200	0.454898	0.602069
Cytochrome b-c1 complex subunit Rieske, mitochondrial;Cytochrome b-c1 complex subunit 11	Q9CR68	Uqcrfs1	29.367	35429000	22770000	17612000	1980800	7431800	3414400	4340700	25649000	2864200	0.449406	0.211822
Heat shock 70 kDa protein 4	Q61316	Hspa4	94.132	210900	2731200	576140	570060	10000	10000	1835800	427410	10000	0.448736	0.41175
TOM1-like protein 2	Q5SRX1	Tom1l2	55.662	10000	276660	10000	10000	10000	10000	10000	131340	10000	0.446984	0.533196
Cytochrome c oxidase subunit 4 isoform 1, mitochondrial	P19783	Cox4i1	19.53	4061400	924340	182490	111100	1523700	524630	10000	875630	10000	0.446111	0.433752
Hydroxymethylglutaryl-CoA lyase, mitochondrial	P38060	Hmgcl	34.238	843920	1468400	133960	321270	10000	10000	617420	876700	10000	0.440569	0.287667
Aminoacylase-1	Q99JW2	Acy1	45.78	263380	10000	710800	262940	10000	10000	130070	526260	10000	0.440266	0.341493
Protein phosphatase 1 regulatory subunit 7	Q3UM45	Ppp1r7	41.291	27919000	69372000	11809000	17550000	14506000	7231100	25341000	20344000	1367100	0.434515	0.192945
Protein phosphatase 1 regulatory subunit 12B	Q8BG95	Ppp1r12b	109.05	10000	1746200	3788900	3176100	10000	572520	3339900	474450	300200	0.430865	0.258855
Hydroxyacyl-coenzyme A dehydrogenase, mitochondrial	Q61425	Hadh	34.463	34859000	24612000	6846200	14492000	15970000	1808400	8558700	15583000	690960	0.421844	0.115346
Transaldolase	Q93092	Taldo1	37.387	751700	708750	360790	902790	239890	10000	284590	813270	65663	0.415095	0.0744132
Methylmalonate-semialdehyde dehydrogenase [acylating], mitochondrial	Q9EQ20	Aldh6a1	57.915	11224000	6489700	4593400	4430900	1436100	1619700	5214300	5500000	10000	0.4123	0.0734626
Insulin-degrading enzyme	Q9JHR7	Ide	117.77	2590600	4211200	810110	2598600	237200	233670	3222100	1510300	10000	0.408463	0.14426
Electron transfer flavoprotein subunit beta	Q9DCW4	Etfb	27.623	117640000	184180000	14896000	23184000	25740000	17177000	70429000	50615000	5345700	0.398486	0.220087
Ras-related protein Rab-6A;Ras-related protein Rab-6B;Ras-related protein Rab-39A	P35279;P61294;Q8BHD0	Rab6a;Rab6b;Rab39a	23.59	4209600	11701000	10000	10000	10000	169320	10000	5112100	2611900	0.39739	0.4001
Aldehyde dehydrogenase, mitochondrial	P47738	Aldh2	56.537	8011900	9127400	1679200	5176300	3810800	740670	4895600	2077500	301060	0.394273	0.0789912
Cytochrome c oxidase subunit 5B, mitochondrial	P19536	Cox5b	13.813	8813100	8372200	15697000	5571000	2706500	2677400	4620100	8685300	203750	0.39306	0.0506862
Tubulin polymerization-promoting protein family member 3	Q9CRB6	Tppp3	18.965	10000	225800	10000	10000	10000	10000	85415	10000	10000	0.392228	0.465637
Cytochrome b-c1 complex subunit 6, mitochondrial	P99028	Uqcrh	10.435	1215100	884700	773570	10000	10000	10000	10000	1365600	10000	0.389988	0.285468
Cytochrome b-c1 complex subunit 1, mitochondrial	Q9CZ13	Uqcrc1	52.851	39195000	43473000	6216800	8190800	8114200	7788300	17334000	13178000	475790	0.386423	0.152279
Profilin-1	P62962;CON__P02584	Pfn1	14.957	7026500	8853200	1638700	2512900	3061000	733110	3305900	2292600	262680	0.385608	0.109886
NADH dehydrogenase [ubiquinone] flavoprotein 2, mitochondrial	Q9D6J6	Ndufv2	27.285	29445000	47646000	16052000	5847700	8382400	2288000	11205000	23684000	1497000	0.380289	0.137395
60S ribosomal protein L12	P35979	Rpl12	17.804	1764700	5058900	2352800	3086900	319180	763720	3292100	1295300	108070	0.376954	0.0724358
Serine/threonine-protein phosphatase 2A catalytic subunit alpha isoform;Serine/threonine-protein phosphatase 2A catalytic subunit beta isoform	P63330;P62715	Ppp2ca;Ppp2cb	35.608	208750	10000	96095	10000	10000	10000	10000	113030	10000	0.376869	0.322227
NADH dehydrogenase [ubiquinone] 1 alpha subcomplex subunit 9, mitochondrial	Q9DC69	Ndufa9	42.525	1090700	431580	10000	10000	679550	10000	10000	10000	10000	0.37324	0.401687
Heterogeneous nuclear ribonucleoprotein A3	Q8BG05	Hnrnpa3	39.652	336630	10000	312580	719850	10000	10000	10000	598320	10000	0.370293	0.278289
Fibrinogen alpha chain;Fibrinopeptide A;Fibrinogen alpha chain	E9PV24	Fga	87.428	3879500	3526300	1798700	600400	433410	10000	2222300	1814800	10000	0.366389	0.112963
O-acetyl-ADP-ribose deacetylase MACROD1	Q922B1	Macrod1	35.294	558500	10000	10000	451310	10000	10000	10000	424900	10000	0.361154	0.332539
Serine/threonine-protein phosphatase PP1-beta catalytic subunit	P62141	Ppp1cb	37.186	2863600	9430900	1026600	1745000	533640	474010	3238100	2454500	77624	0.359901	0.230119
Glutaredoxin-3	Q9CQM9	Glrx3	37.778	574090	1017000	224860	163140	10000	10000	354540	483190	10000	0.350759	0.165794
Translationally-controlled tumor protein	P63028	Tpt1	19.462	863110	3203300	10000	595700	286610	89493	1143600	502140	10000	0.34791	0.284804
Eukaryotic translation initiation factor 4B	Q8BGD9	Eif4b	68.839	54247	694380	10000	75879	125950	62801	97770	66104	10000	0.347631	0.377336
Betaine--homocysteine S-methyltransferase 1	O35490	Bhmt	45.02	10000	107090	650930	237020	109880	219900	83248	10000	10000	0.344685	0.250736
Persulfide dioxygenase ETHE1, mitochondrial	Q9DCM0	Ethe1	27.738	864330	10000	374390	448770	10000	10000	685160	10000	10000	0.341756	0.239077
Ig kappa chain V-III region PC 7183;Ig kappa chain V-III region PC 7043;Ig kappa chain V-III region PC 7210;Ig kappa chain V-III region CBPC 101;Ig kappa chain V-III region PC 7769	P01666;P01665;P01668;P01664;P01669		11.952	10000	9941100	490420	10000	3055700	10000	10000	440540	914190	0.339122	0.466395
Alpha-actinin-4;Alpha-actinin-1	P57780;Q7TPR4	Actn4;Actn1	104.98	10000	505170	10000	10000	10000	10000	184240	10000	10000	0.335206	0.467127
ATP synthase subunit d, mitochondrial	Q9DCX2	Atp5h	18.749	6432200	1556500	10000	10000	600880	275720	1711200	725720	10000	0.331991	0.363368
Electron transfer flavoprotein-ubiquinone oxidoreductase, mitochondrial	Q921G7	Etfdh	68.09	15835000	5277500	1598400	3150300	3704600	2757300	1287300	2863300	10000	0.3286	0.180517
Acetyl-CoA acetyltransferase, mitochondrial	Q8QZT1	Acat1	44.816	32759000	14259000	3058800	6641800	7331900	5282200	4220100	6399900	10000	0.327852	0.155584
Protein disulfide-isomerase A6	Q922R8	Pdia6	48.1	174390	1250500	10000	159130	457860	10000	164420	10000	10000	0.327364	0.354334
Proteasome subunit beta type-1	O09061	Psmb1	26.372	1626400	12920000	1184200	2088500	1666100	281810	2696600	2507000	98059	0.325474	0.2787
Phosphoglucomutase-1	Q9D0F9	Pgm1	61.417	3527000	1720100	1036700	555460	1236100	10000	444930	995730	10000	0.315445	0.109654
Cytochrome c1, heme protein, mitochondrial	Q9D0M3	Cyc1	35.327	13239000	2228900	509060	611090	3377500	886950	10000	2215700	10000	0.313486	0.340836
Myoglobin	P04247	Mb	17.069	523820000	628760000	240510000	158420000	52281000	42030000	203950000	300990000	7401300	0.312806	0.057269
von Willebrand factor A domain-containing protein 1	Q8R2Z5	Vwa1	44.708	637570	123430	194540	10000	114970	10000	229730	10000	10000	0.310458	0.242774
Citrate synthase, mitochondrial	Q9CZU6	Cs	51.736	34516000	10548000	2906000	6196500	7877200	6389800	3649200	2766000	313560	0.310092	0.192141
Oxygen-dependent coproporphyrinogen-III oxidase, mitochondrial	P36552	Cpox	49.714	2294700	5186300	868280	1747100	10000	10000	2324200	1517100	10000	0.306748	0.119921
Voltage-dependent anion-selective channel protein 1	Q60932	Vdac1	32.351	14923000	3906400	1043100	1516900	4764300	366070	10000	2968300	10000	0.303652	0.262746
Fumarate hydratase, mitochondrial	P97807	Fh	54.356	27974000	30523000	3013800	5468700	15072000	2769400	3555000	3490800	10000	0.297371	0.137804
Short-chain specific acyl-CoA dehydrogenase, mitochondrial	Q07417	Acads	44.889	10516000	9528100	2274700	3355700	1248200	5273700	2440600	492360	10000	0.294919	0.0713646
Carboxylesterase 1D	Q8VCT4	Ces1d	61.787	1340600	1632100	863650	118100	1194100	10000	216470	10000	10000	0.291433	0.115749
Protein disulfide-isomerase A3	P27773	Pdia3	56.678	2906800	6191100	1631500	2870300	576880	10000	1668800	2645600	10000	0.288905	0.0525408
Acyl-coenzyme A thioesterase 2, mitochondrial;Acyl-coenzyme A thioesterase 1	Q9QYR9;O55137	Acot2;Acot1	49.656	1652500	999900	76497	139110	10000	114260	341450	552970	10000	0.286939	0.189273
NADH dehydrogenase [ubiquinone] iron-sulfur protein 4, mitochondrial	Q9CXZ1	Ndufs4	19.784	7763200	5304600	2836600	1399800	991190	959810	1836700	2353600	10000	0.284384	0.0504545
Acylphosphatase-2	P56375	Acyp2	11.877	10000	10000	401680	270810	10000	10000	203170	10000	10000	0.280922	0.238008
CAP-Gly domain-containing linker protein 1	Q922J3	Clip1	155.81	632250	10000	1300500	829070	10000	10000	10000	930670	10000	0.280154	0.156423
NADH dehydrogenase [ubiquinone] iron-sulfur protein 2, mitochondrial	Q91WD5	Ndufs2	52.625	3655300	510770	10000	10000	281230	408260	10000	750720	10000	0.279061	0.369422
Succinyl-CoA:3-ketoacid coenzyme A transferase 1, mitochondrial	Q9D0K2	Oxct1	55.988	7704400	3198700	596690	1180700	1154100	725380	1216500	1248400	10000	0.274714	0.154305
Palmdelphin	Q9JHU2	Palmd	62.699	1318900	2589600	169550	10000	190360	10000	905430	259190	10000	0.269073	0.222421
Alpha-crystallin B chain	P23927	Cryab	20.069	2409100	879560	656530	709960	821070	317710	397490	10000	10000	0.267449	0.0729797
Glyceraldehyde-3-phosphate dehydrogenase	P16858	Gapdh	35.81	55153000	25050000	5942900	9037000	9473600	7088500	8529100	6158000	138810	0.263812	0.125236
NADH dehydrogenase [ubiquinone] 1 beta subcomplex subunit 10	Q9DCS9	Ndufb10	21.024	2498600	120210	10000	10000	315930	10000	10000	521850	10000	0.263082	0.407643
MICOS complex subunit Mic19	Q9CRB9	Chchd3	26.334	1062000	10000	10000	10000	10000	10000	10000	318410	10000	0.262571	0.43175
Heat shock protein beta-6	Q5EBG6	Hspb6	17.521	1301600	630140	296340	247250	306850	10000	10000	472710	10000	0.261641	0.098526
ATP synthase subunit gamma, mitochondrial	Q91VR2	Atp5c1	32.886	28327000	13823000	2102700	6067000	4298100	6113800	3544000	2282300	10000	0.25832	0.116537
40S ribosomal protein SA	P14206	Rpsa	32.838	3997500	10778000	2151100	2786300	488780	172650	3172700	2335000	10000	0.250765	0.0916047
Titin	A2ASS6	Ttn	3906.4	6532700	237820	259420	263460	10000	10000	10000	2157400	10000	0.241029	0.375458
Cytochrome b-c1 complex subunit 2, mitochondrial	Q9DB77	Uqcrc2	48.234	61569000	22782000	7346700	6081200	8462600	8326300	7529900	4628400	372230	0.239883	0.150238
Heat shock cognate 71 kDa protein	P63017	Hspa8	70.87	21135000	41062000	5373900	7971700	2494100	2251000	12187000	5539300	151180	0.239574	0.0988927
Trifunctional enzyme subunit beta, mitochondrial;3-ketoacyl-CoA thiolase	Q99JY0	Hadhb	51.386	50035000	21208000	5553400	12272000	10426000	8308100	4358500	2631500	462760	0.235207	0.0957038
UV excision repair protein RAD23 homolog B	P54728	Rad23b	43.512	379430	802720	10000	10000	10000	10000	309860	10000	10000	0.232823	0.238981
Elongation factor Tu, mitochondrial	Q8BFR5	Tufm	49.508	5442500	2794700	551270	1231000	964880	923540	138910	868640	10000	0.232026	0.0911487
Phosphoglycerate kinase 1	P09411	Pgk1	44.55	26725000	17003000	3201500	7227500	4500100	1496200	3842400	5745200	109320	0.231818	0.0654962
3-ketoacyl-CoA thiolase, mitochondrial	Q8BWT1	Acaa2	41.829	60557000	46374000	4279400	7913200	11785000	8083400	7623900	5296800	957350	0.226631	0.106985
Rab GDP dissociation inhibitor beta	Q61598	Gdi2	50.537	444360	705220	10000	10000	291290	10000	10000	10000	10000	0.226604	0.209372
Endonuclease G, mitochondrial	O08600	Endog	32.19	2789700	3464000	364870	10000	10000	10000	947000	896860	10000	0.226156	0.152517
NEDD8-conjugating enzyme Ubc12	P61082	Ube2m	20.9	10000	263930	154840	10000	10000	10000	10000	83382	10000	0.22496	0.177462
NADH dehydrogenase [ubiquinone] 1 alpha subcomplex subunit 8	Q9DCJ5	Ndufa8	19.992	2641900	10000	10000	10000	10000	10000	10000	705150	10000	0.223107	0.415019
Very long-chain specific acyl-CoA dehydrogenase, mitochondrial	P50544	Acadvl	70.875	44812000	18791000	3615300	8972600	5918400	6526100	4983500	3619700	143650	0.222508	0.111472
Pyruvate dehydrogenase E1 component subunit alpha, somatic form, mitochondrial	P35486	Pdha1	43.231	14314000	5035200	2321500	3697800	1855400	1955900	2336100	303320	369260	0.215069	0.0799742
Cytochrome c oxidase subunit 2	P00405	Mtco2	25.976	16263000	2191600	1892700	1679500	1706800	2087700	1552300	557680	10000	0.21481	0.216215
L-lactate dehydrogenase A chain	P06151	Ldha	36.498	8928100	7296300	611340	3516600	3267900	429280	1273700	420510	10000	0.212315	0.0584127
Regulator of microtubule dynamics protein 1	Q9DCV4	Rmdn1	35	3517500	10000	961800	841170	177430	10000	10000	1200700	10000	0.211333	0.185688
Elongation factor 1-beta	O70251	Eef1b	24.693	1169300	2495800	63767	316760	10000	10000	608340	415670	10000	0.208425	0.155225
ADP/ATP translocase 1	P48962	Slc25a4	32.904	150500000	90620000	16778000	48002000	26607000	24579000	20868000	3653900	1886600	0.202928	0.0523424
Inter alpha-trypsin inhibitor, heavy chain 4	A6X935	Itih4	104.66	10000	1049500	10000	10000	232680	10000	10000	10000	10000	0.202079	0.387614
ATP synthase subunit f, mitochondrial	P56135	Atp5j2	10.344	2497100	1215500	153320	230430	10000	222980	10000	689910	77929	0.197409	0.145672
Trifunctional enzyme subunit alpha, mitochondrial;Long-chain enoyl-CoA hydratase;Long chain 3-hydroxyacyl-CoA dehydrogenase	Q8BMS1	Hadha	82.669	97694000	54885000	9412100	18510000	17632000	14171000	7481000	4697300	272270	0.196137	0.0837308
3-hydroxyacyl-CoA dehydrogenase type-2	O08756	Hsd17b10	27.418	1950000	1052600	127310	477720	10000	178750	296630	329230	10000	0.182859	0.0785261
Ig kappa chain V-III region PC 2880/PC 1229;Ig kappa chain V-III region MOPC 70;Ig kappa chain V-III region PC 7132	P01654;P01656;P01655		11.98	263580	124750000	832780	25207000	23282000	952420	5546700	2887400	1446600	0.180679	0.279629
Glutathione S-transferase omega-1	O09131	Gsto1	27.497	618620	552450	10000	10000	10000	10000	218410	10000	10000	0.173565	0.153729
Proline synthase co-transcribed bacterial homolog protein	Q9Z2Y8	Prosc	30.048	611860	10000	10000	10000	10000	10000	10000	98371	10000	0.172463	0.353581
NADH dehydrogenase [ubiquinone] iron-sulfur protein 7, mitochondrial	Q9DC70	Ndufs7	24.683	2766500	466460	169290	134720	161080	569750	10000	10000	10000	0.172086	0.238691
Syntenin-1	O08992	Sdcbp	32.379	1056300	10000	302340	187770	10000	10000	86370	217740	10000	0.171734	0.164333
Electron transfer flavoprotein subunit alpha, mitochondrial	Q99LC5	Etfa	35.009	65188000	35707000	5676300	12870000	7189700	2742400	10278000	5203300	181200	0.171429	0.0769223
Cytochrome c oxidase subunit NDUFA4	Q62425	Ndufa4	9.3267	680830	416060	10000	204410	10000	238960	10000	10000	10000	0.170188	0.0868453
Nucleoside diphosphate kinase B	Q01768	Nme2	17.363	4620500	29100000	1849800	2364100	1374100	10000	4548600	2062100	10000	0.168814	0.219457
Dihydrolipoyllysine-residue acetyltransferase component of pyruvate dehydrogenase complex, mitochondrial	Q8BMF4	Dlat	67.941	22713000	8747100	1110300	3339100	5940300	246910	527110	768010	83937	0.168563	0.136909
Sarcalumenin	Q7TQ48	Srl	99.183	14866000	5838000	554680	2739000	2787100	847580	925670	341540	84697	0.166236	0.119007
Isovaleryl-CoA dehydrogenase, mitochondrial	Q9JHI5	Ivd	46.325	5481400	9289900	1333700	2067800	867080	1324200	755490	797880	10000	0.165287	0.0515774
Succinyl-CoA ligase [ADP/GDP-forming] subunit alpha, mitochondrial	Q9WUM5	Suclg1	36.154	6879800	909200	634930	1061600	980760	400610	10000	522490	10000	0.162256	0.181197
Phosphomannomutase 2	Q9Z2M7	Pmm2	27.656	10000	134230	100790	10000	10000	10000	10000	10000	10000	0.15685	0.0954838
Sarcoplasmic/endoplasmic reticulum calcium ATPase 2	O55143	Atp2a2	114.86	49178000	28464000	7077900	7758200	7746000	5052100	3101300	1659700	399550	0.155355	0.0644804
Elongation factor 1-delta	P57776	Eef1d	31.293	1549400	2083700	10000	10000	213090	10000	222550	241480	10000	0.152664	0.144969
ATP synthase subunit beta, mitochondrial	P56480	Atp5b	56.3	690800000	257380000	47345000	89600000	75794000	46037000	45252000	32010000	6294600	0.15142	0.119303
ATP synthase subunit alpha, mitochondrial	Q03265	Atp5a1	59.752	523570000	217530000	36576000	71895000	50096000	36214000	38844000	30507000	4818100	0.151115	0.107644
Histidine triad nucleotide-binding protein 2, mitochondrial	Q9D0S9	Hint2	17.32	7538500	22255000	2888700	1682200	10000	574840	1567200	3828100	206310	0.14402	0.125431
Serine/threonine-protein phosphatase PP1-gamma catalytic subunit	P63087	Ppp1cc	36.983	1566700	2624000	10000	444310	102660	10000	241610	468550	10000	0.143435	0.10018
Desmin	P31001	Des	53.497	10000	691360	10000	116750	10000	10000	10000	10000	106630	0.141653	0.260524
Acyl-coenzyme A thioesterase THEM4	Q3UUI3	Them4	26.031	440040	537950	10000	10000	10000	10000	10000	122820	10000	0.130518	0.12713
Enoyl-CoA delta isomerase 1, mitochondrial	P42125	Eci1	32.25	19808000	10981000	1195300	5527800	1328000	2925700	283770	1330800	10000	0.125363	0.0552558
Isocitrate dehydrogenase [NADP], mitochondrial	P54071	Idh2	50.906	132040000	59016000	9628800	21985000	9601800	12869000	5872800	4822200	581780	0.121247	0.0839931
Major urinary protein 6;Major urinary protein 17;Major urinary proteins 11 and 8;Major urinary protein 2;Major urinary protein 1	A2BIM8;P02762;B5X0G2;P04938;P11589;P11588	Mup9;Mup6;Mup17;Mup8;Mup2;Mup1	20.762	263370	1293300	10000	10000	198230	10000	10000	10000	10000	0.120878	0.243003
Calpastatin	P51125	Cast	84.921	3217500	2272100	10000	803640	163340	10000	682750	79481	10000	0.120011	0.0699188
Protein NipSnap homolog 2	O55126	Gbas	32.932	28450000	5770300	984660	2763000	1931700	2618400	332380	415810	10000	0.111848	0.179142
Glycogen phosphorylase, muscle form	Q9WUB3	Pygm	97.285	13617000	8943900	10000	1024700	706510	923690	1537000	10000	10000	0.108061	0.110375
Mitochondrial carnitine/acylcarnitine carrier protein	Q9Z2Z6	Slc25a20	33.026	669990	1311900	228360	234050	10000	277970	10000	10000	10000	0.104069	0.050712
Mitochondrial 2-oxoglutarate/malate carrier protein	Q9CR62	Slc25a11	34.155	15080000	8286300	883150	1455200	1697400	742590	809260	10000	10000	0.101748	0.0916122
Acylpyruvase FAHD1, mitochondrial	Q8R0F8	Fahd1	25.172	1215300	848590	10000	10000	10000	10000	215500	10000	10000	0.0980858	0.126955
Ubiquitin fusion degradation protein 1 homolog	P70362	Ufd1l	34.481	10000	314660	76160	10000	10000	10000	10000	10000	10000	0.0973662	0.187977
NADH dehydrogenase [ubiquinone] iron-sulfur protein 8, mitochondrial	Q8K3J1	Ndufs8	24.038	701670	469480	10000	10000	10000	10000	10000	101350	10000	0.0949335	0.121861
Tubulin alpha-4A chain	P68368	Tuba4a	49.924	1628500	3256600	141880	325500	577310	10000	10000	10000	10000	0.0922653	0.101846
Succinyl-CoA ligase [ADP-forming] subunit beta, mitochondrial	Q9Z2I9	Sucla2	50.113	11281000	7914700	876240	2017400	661070	823140	671320	298430	10000	0.0892362	0.0535046
Epidermal growth factor receptor	Q01279	Egfr	134.85	434660	2406300	10000	147080	216010	10000	88292	10000	10000	0.0892055	0.208972
ATP synthase F(0) complex subunit B1, mitochondrial	Q9CQQ7	Atp5f1	28.948	22687000	2489400	2850700	1630500	1813500	780900	10000	634530	10000	0.0876384	0.175867
Docking protein 6;Docking protein 5	Q2MHE5;Q91ZM9	Dok6;Dok5	38.286	7214300	678810	10000	10000	10000	10000	808650	10000	10000	0.0857969	0.281442
Acyl-coenzyme A thioesterase 13;Acyl-coenzyme A thioesterase 13, N-terminally processed	Q9CQR4	Acot13	15.183	3029300	380330	417850	409390	10000	10000	195020	209750	10000	0.0820927	0.137177
EH domain-containing protein 4	Q9EQP2	Ehd4	61.48	302760	178880	10000	10000	10000	10000	10000	10000	10000	0.0797385	0.107755
Serine/arginine-rich splicing factor 1	Q6PDM2	Srsf1	27.744	393500	10000	136480	10000	10000	10000	10000	10000	10000	0.0727299	0.152335
ATP synthase subunit O, mitochondrial	Q9DB20	Atp5o	23.363	47802000	11845000	1616800	6027900	1103600	505670	1659300	2758300	87981	0.0726966	0.136268
Fumarylacetoacetate hydrolase domain-containing protein 2A	Q3TC72	Fahd2	34.69	247550	10000	10000	289800	10000	10000	10000	10000	10000	0.0717682	0.090953
Sorbin and SH3 domain-containing protein 1	Q62417	Sorbs1	143.07	140210	319750	10000	87756	10000	10000	10000	10000	10000	0.0717211	0.0600858
CUGBP Elav-like family member 2	Q9Z0H4	Celf2	54.27	452060	10000	107230	10000	10000	10000	10000	10000	10000	0.06905	0.186952
Periplakin	Q9R269	Ppl	204	10000	359130	207570	10000	10000	10000	10000	10000	10000	0.0681779	0.108988
Tubulin beta-4B chain;Tubulin beta-2B chain;Tubulin beta-4A chain	P68372;Q9CWF2;Q9D6F9	Tubb4b;Tubb2b;Tubb4a	49.83	4036800	11835000	160220	1883100	1329900	166810	10000	10000	10000	0.0681753	0.11017
Ig kappa chain V-VI region J539;Ig kappa chain V-VI region SAPC 10;Ig kappa chain V-VI region TEPC 601/TEPC 191;Ig kappa chain V-VI region XRPC 24;Ig kappa chain V-VI region XRPC 44	P01679;P01678;P01677;P01676;P01675		11.502	10000	18470000	134230	10000	572330	151150	682370	10000	134800	0.0666079	0.318523
Ribosome-recycling factor, mitochondrial	Q9D6S7	Mrrf	29.05	10000	10000	386120	201400	10000	10000	10000	10000	10000	0.0658415	0.116346
Vacuolar protein sorting-associated protein 26A	P40336	Vps26a	38.113	406760	10000	157510	84637	10000	10000	10000	10000	10000	0.0607066	0.080035
[Pyruvate dehydrogenase (acetyl-transferring)] kinase isozyme 1, mitochondrial	Q8BFP9	Pdk1	48.994	500820	155100	10000	10000	10000	10000	10000	10000	10000	0.0591786	0.161941
Carnitine O-palmitoyltransferase 1, muscle isoform	Q924X2	Cpt1b	88.216	5834400	2133800	422160	1319900	604380	10000	10000	10000	10000	0.0530886	0.0652043
Protein NDRG2	Q9QYG0	Ndrg2	40.789	4892300	1687700	10000	1007600	370640	91947	10000	10000	10000	0.0518676	0.0941372
Perilipin-3	Q9DBG5	Plin3	47.262	678770	10000	118680	10000	10000	10000	10000	10000	10000	0.0489327	0.209648
Platelet-activating factor acetylhydrolase IB subunit beta	Q61206	Pafah1b2	25.581	1986600	1496300	241840	203350	10000	10000	197950	10000	10000	0.0484612	0.0509663
Heat shock protein HSP 90-beta	P11499	Hsp90ab1	83.28	24211000	8952500	1033500	1561400	1313100	515090	10000	154040	82524	0.0464172	0.115936
Prohibitin	P67778	Phb	29.82	3050400	10000	236740	10000	148030	10000	10000	10000	10000	0.0454846	0.266373
DAZ-associated protein 1	Q9JII5	Dazap1	43.214	142090	619820	126200	10000	10000	10000	10000	10000	10000	0.044538	0.113366
Ubiquitin-like protein ISG15	Q64339	Isg15	17.897	10000	4703400	10000	10000	10000	10000	136310	90013	10000	0.0433216	0.308511
Long-chain-fatty-acid--CoA ligase 1	P41216	Acsl1	77.951	16790000	3615300	1328600	2295200	707930	256980	185850	10000	10000	0.0389781	0.112962
Peroxidasin homolog	Q3UQ28	Pxdn	165.1	115710	803170	10000	117850	10000	10000	10000	10000	10000	0.0382142	0.159861
Cytosolic acyl coenzyme A thioester hydrolase	Q91V12	Acot7	42.536	861410	10000	10000	175880	10000	10000	10000	10000	10000	0.0378326	0.196468
Succinyl-CoA ligase [GDP-forming] subunit beta, mitochondrial	Q9Z2I8	Suclg2	46.839	515220	10000	10000	553120	10000	10000	10000	10000	10000	0.0367532	0.0895632
Tetratricopeptide repeat protein 38	A3KMP2	Ttc38	52.223	911200	165740	10000	10000	10000	10000	10000	10000	10000	0.0364651	0.205329
Ornithine aminotransferase, mitochondrial	P29758	Oat	48.354	659670	321460	118470	10000	10000	10000	10000	10000	10000	0.036049	0.0705222
Voltage-dependent anion-selective channel protein 3	Q60931	Vdac3	30.752	2135400	10000	10000	133300	10000	55865	10000	10000	10000	0.033509	0.266948
Calcium-binding mitochondrial carrier protein Aralar2	Q9QXX4	Slc25a13	74.466	12123000	4482300	73684	423970	313960	364080	10000	10000	10000	0.033119	0.136936
Serine/threonine-protein phosphatase 2A 65 kDa regulatory subunit A alpha isoform	Q76MZ3	Ppp2r1a	65.322	222160	970380	10000	10000	10000	10000	10000	10000	10000	0.0329886	0.186599
Bifunctional epoxide hydrolase 2;Cytosolic epoxide hydrolase 2;Lipid-phosphate phosphatase	P34914	Ephx2	62.515	10000	784780	10000	424660	10000	10000	10000	10000	10000	0.0325351	0.112745
Microtubule-associated protein 4	P27546	Map4	117.43	10000	448040	10000	809180	10000	10000	10000	10000	10000	0.031318	0.111108
Elongation factor 2	P58252	Eef2	95.313	960790	238640	10000	85582	10000	10000	10000	10000	10000	0.0308877	0.144675
Estradiol 17-beta-dehydrogenase 8	P50171	Hsd17b8	26.588	1058200	237530	10000	145570	10000	10000	10000	10000	10000	0.0275615	0.133145
Tubulin alpha-1B chain;Tubulin alpha-1C chain;Tubulin alpha-1A chain;Tubulin alpha-3 chain	P05213;P68373;P68369;P05214	Tuba1b;Tuba1c;Tuba1a;Tuba3a	50.151	10955000	49776000	490060	859150	1388000	261890	372450	10000	84550	0.0272794	0.184524
Aflatoxin B1 aldehyde reductase member 2	Q8CG76	Akr7a2	40.612	880240	935230	10000	10000	10000	10000	10000	10000	10000	0.0217928	0.0894675
ATP-dependent 6-phosphofructokinase, muscle type	P47857	Pfkm	85.268	876420	983010	10000	10000	10000	10000	10000	10000	10000	0.021283	0.0900949
WASH complex subunit strumpellin	Q8C2E7	Kiaa0196	134.11	1699000	10000	10000	195800	10000	10000	10000	10000	10000	0.0208899	0.233356
Acetyl-coenzyme A synthetase 2-like, mitochondrial	Q99NB1	Acss1	74.622	1618400	282880	10000	10000	10000	10000	10000	10000	10000	0.0208195	0.206639
PH and SEC7 domain-containing protein 2	Q6P1I6	Psd2	84.298	10000	10000	1893800	97930	10000	10000	10000	10000	10000	0.0198834	0.265794
Polymerase I and transcript release factor	O54724	Ptrf	43.953	1616800	375750	10000	10000	10000	10000	10000	10000	10000	0.0198753	0.184167
Propionyl-CoA carboxylase beta chain, mitochondrial	Q99MN9	Pccb	58.408	1132500	10000	146270	891870	10000	10000	10000	10000	10000	0.0183432	0.0626324
Syntaxin-binding protein 1	O08599	Stxbp1	67.568	10000	2166500	10000	149070	10000	10000	10000	10000	10000	0.0171264	0.256247
Carnitine O-palmitoyltransferase 2, mitochondrial	P52825	Cpt2	73.98	2197400	10000	10000	158420	10000	10000	10000	10000	10000	0.0168363	0.254482
Signal recognition particle 54 kDa protein	P14576	Srp54	55.72	10000	10000	1011100	1348000	10000	10000	10000	10000	10000	0.0168131	0.0945948
Receptor expression-enhancing protein 5	Q60870	Reep5	21.05	192720	2180800	10000	10000	10000	10000	10000	10000	10000	0.0167118	0.246082
3-hydroxyisobutyryl-CoA hydrolase, mitochondrial	Q8QZS1	Hibch	43.037	2303200	10000	10000	95314	10000	10000	10000	10000	10000	0.0165391	0.271005
Heterogeneous nuclear ribonucleoprotein K	P61979	Hnrnpk	50.976	1030700	9601500	10000	833390	10000	10000	116070	57452	10000	0.0141882	0.1964
NADH dehydrogenase [ubiquinone] 1 alpha subcomplex subunit 12	Q7TMF3	Ndufa12	17.086	2792900	443870	10000	10000	10000	10000	10000	10000	10000	0.0122821	0.212471
WD repeat-containing protein 19	Q3UGF1	Wdr19	151.46	10000	10000	3250400	335020	10000	10000	10000	10000	10000	0.0110944	0.238054
Calcium-binding mitochondrial carrier protein Aralar1	Q8BH59	Slc25a12	74.569	3492700	816350	10000	10000	10000	10000	10000	10000	10000	0.0092399	0.182773
Carnitine O-acetyltransferase	P47934	Crat	70.839	3641000	417910	10000	260140	10000	10000	10000	10000	10000	0.0092399	0.197328
Voltage-dependent anion-selective channel protein 2	Q60930	Vdac2	31.732	3452100	1106100	107950	10000	10000	10000	10000	10000	10000	0.00855405	0.143152
Isocitrate dehydrogenase [NAD] subunit gamma 1, mitochondrial	P70404	Idh3g	42.785	12653000	6324400	492710	1174600	10000	172720	10000	10000	10000	0.00824308	0.0773076
D-beta-hydroxybutyrate dehydrogenase, mitochondrial	Q80XN0	Bdh1	38.299	5023600	10000	10000	243570	10000	10000	10000	10000	10000	0.00756548	0.265843
Sodium/potassium-transporting ATPase subunit beta-1	P14094	Atp1b1	35.194	2518900	2743100	10000	131070	10000	10000	10000	10000	10000	0.0074032	0.0783445
Tubulin beta-5 chain	P99024	Tubb5	49.67	1060500	4488400	10000	10000	10000	10000	10000	10000	10000	0.00718275	0.181698
Ubiquinone biosynthesis protein COQ9, mitochondrial	Q8K1Z0	Coq9	35.082	4816900	445340	10000	506480	10000	10000	10000	10000	10000	0.00692195	0.191371
Glycogen phosphorylase, brain form	Q8CI94	Pygb	96.729	6365600	337580	10000	341090	10000	10000	10000	10000	10000	0.00567032	0.234819
NADH dehydrogenase [ubiquinone] 1 alpha subcomplex subunit 10, mitochondrial	Q99LC3	Ndufa10	40.603	4812100	1973800	825790	459240	10000	10000	10000	10000	10000	0.00495606	0.0534741
Sodium/potassium-transporting ATPase subunit alpha-1	Q8VDN2	Atp1a1	112.98	4547000	5159600	245770	299300	10000	10000	10000	10000	10000	0.0039018	0.0648477
MICOS complex subunit Mic60	Q8CAQ8	Immt	83.899	11200000	2130100	442250	256720	10000	10000	10000	10000	10000	0.00285122	0.169319
Dihydrolipoyllysine-residue succinyltransferase component of 2-oxoglutarate dehydrogenase complex, mitochondrial	Q9D2G2	Dlst	48.994	200870000	190630000	161110000	123670000	29744000	29048000	90984000	139190000	7584800	0.350802	0.0102284
Heterogeneous nuclear ribonucleoproteins A2/B1	O88569	Hnrnpa2b1	37.402	7568600	6598700	4832900	4048200	1800900	1063100	3402600	2566800	507060	0.324203	0.00383389
NSFL1 cofactor p47	Q9CZ44	Nsfl1c	40.709	1584200	1480000	627880	1148000	447880	126780	621820	706570	10000	0.316201	0.0115901
Methylthioribulose-1-phosphate dehydratase	Q9WVQ5	Apip	26.949	1941800	2609400	2080800	2523500	91861	10000	1228800	2225600	10000	0.311617	0.0195382
Phosphate carrier protein, mitochondrial	Q8VEM8	Slc25a3	39.632	18258000	9387400	4006700	6581900	4675200	3278100	3300700	2344800	551160	0.296071	0.0491029
Phosphotriesterase-related protein	Q60866	Pter	39.218	225900	190940	238290	193310	10000	10000	10000	249560	10000	0.273028	0.0269912
Adenylate kinase 2, mitochondrial;Adenylate kinase 2, mitochondrial, N-terminally processed	Q9WTP6	Ak2	26.468	5064600	4350400	2088000	2237200	271570	99291	271000	3295100	10000	0.229805	0.0294678
Stress-70 protein, mitochondrial	P38647	Hspa9	73.46	17197000	11926000	9252000	7190600	1496300	1191400	7332100	1819200	10000	0.208034	0.00694136
Apoptosis-inducing factor 1, mitochondrial	Q9Z0X1	Aifm1	66.765	7223000	3666400	1816200	1449900	519100	136570	1280600	1044800	101670	0.174221	0.043815
ADP/ATP translocase 2;ADP/ATP translocase 2, N-terminally processed	P51881	Slc25a5	32.931	7087800	3221200	803620	2171600	590530	898980	525770	253100	10000	0.137208	0.0480072
Pyruvate dehydrogenase E1 component subunit beta, mitochondrial	Q9D051	Pdhb	38.937	23411000	22150000	2146200	5946800	4144100	1415500	1849300	1597200	79622	0.135471	0.0484953
Elongation factor 1-alpha 2	P62631	Eef1a2	50.454	7975300	7849800	1259600	1845500	1996700	110680	193740	10000	10000	0.0980917	0.0381119
Myosin-6;Myosin-7	Q02566;Q91Z83	Myh6;Myh7	223.56	45829000	24643000	10371000	29671000	1619700	4146600	595260	1340900	3726000	0.0827295	0.00578767
Propionyl-CoA carboxylase alpha chain, mitochondrial	Q91ZA3	Pcca	79.921	268730	10000	105420	117380	10000	10000	10000	10000	10000	0.0797559	0.0437012
Nucleoside diphosphate-linked moiety X motif 8, mitochondrial	Q9CR24	Nudt8	23.252	2579800	1096000	707150	519430	10000	10000	10000	336490	10000	0.0614379	0.0281246
Ras-related protein Rab-1B	Q9D1G1	Rab1b	22.187	628440	581380	10000	141080	10000	10000	10000	10000	10000	0.0293923	0.0461714
Ubiquitin-like modifier-activating enzyme 1	Q02053	Uba1	117.81	783540	403350	10000	746790	10000	10000	10000	10000	10000	0.0205795	0.0197767
Fructose-1,6-bisphosphatase 1	Q9QXD6	Fbp1	36.912	3450300	11931000	3090300	1713600	10000	90881	10000	86253	127880	0.0128813	0.0448307
Fructose-bisphosphate aldolase C	P05063	Aldoc	39.394	5931900	3041800	946080	741750	10000	10000	10000	10000	10000	0.00375181	0.040646
