# Supplementary material for: Dietary restriction transforms the mammalian protein persulfidome in a tissue-specific and cystathionine γ-lyase-dependent manner
Source: Nat Commun. 2021 Mar 19;12:1745. doi: 10.1038/s41467-021-22001-w (PMC7979915; doi:10.1038/s41467-021-22001-w)
Supplement: Supplementary file 14 — Supplementary Data 11 [file 41467_2021_22001_MOESM14_ESM.xlsx]

## Sheet: WT Plasma Protein ID Spectral
Supplementary Data 11: Dietary Impact on the Plasma Persulfidome (Spectral Counting)
Protein Name	Accession Number	Alternate ID	Molecular Weight	Cysteine Residues	DR/AL Spectral Count Ratio	P-value
Cytochrome c, somatic	P62897	Cycs	12 kDa	2 C	8.6	0.272393		Green	DR enriched
Ig heavy chain V region 3	P01749	Ighv1-61	13 kDa	3 C	2.57143	0.35083		Gray	No Change
Afamin	O89020	Afm	69 kDa	34 C	1.82857	0.0135875		Blue	AL enriched
Fetuin-B	Q9QXC1	Fetub	43 kDa	15 C	1.8018	0.0527562
Thyroxine-binding globulin	P61939	Serpina7	47 kDa	5 C	1.77391	0.436079
Triosephosphate isomerase	P17751	Tpi1	32 kDa	9 C	1.72308	0.0133538
Coagulation factor XIII B chain	Q07968	F13b	76 kDa	40 C	1.68889	0.101848
Coagulation factor XIII A chain	Q8BH61	F13a1	83 kDa	2 C	1.56863	0.359574
Transforming growth factor-beta-induced protein ig-h3	P82198	Tgfbi	75 kDa	11 C	1.52727	0.549047
Lysosomal protective protein	P16675	Ctsa	54 kDa	11 C	1.47692	0.753244
Histidine-rich glycoprotein	Q9ESB3	Hrg	59 kDa	17 C	1.45641	0.0413939
Ig kappa chain V-VI region NQ2-17.4.1	P04940		12 kDa	2 C	1.42222	0.57007
Zinc-alpha-2-glycoprotein	Q64726	Azgp1	35 kDa	4 C	1.4	0.439153
Angiotensinogen	P11859	Agt	52 kDa	5 C	1.37778	0.156037
Beta-2-glycoprotein 1	Q01339	Apoh	39 kDa	23 C	1.35238	0.0539363
Complement factor H	P06909	Cfh	139 kDa	82 C	1.33115	0.0199149
Isoform 3 of Interleukin-1 receptor accessory protein	Q61730-3	Il1rap	79 kDa	12 C	1.31765	0.12687
Protein Z-dependent protease inhibitor	Q8R121	Serpina10	52 kDa	2 C	1.31613	0.553817
Murinoglobulin-1	P28665	Mug1	165 kDa	25 C	1.31026	0.03185
Ig kappa chain V-II region 26-10	P01631		12 kDa	2 C	1.3	0.460841
Hemoglobin subunit beta-1	P02088	Hbb-b1	16 kDa	2 C	1.29655	0.286191
Insulin-like growth factor-binding protein complex acid labile subunit	P70389	Igfals	67 kDa	14 C	1.29231	0.0196748
Clusterin	Q06890	Clu	52 kDa	11 C	1.25455	0.172365
Ig gamma-2B chain C region	P01867	Igh-3	44 kDa	13 C	1.24651	0.326022
Inter-alpha-trypsin inhibitor heavy chain H2	Q61703	Itih2	106 kDa	7 C	1.23636	0.308474
Hepatocyte growth factor activator	Q9R098	Hgfac	71 kDa	41 C	1.23636	0.0137765
Protein AMBP	Q07456	Ambp	39 kDa	16 C	1.23333	0.199619
Ig heavy chain V region 102	P01750		13 kDa	3 C	1.23077	0.396935
Inter alpha-trypsin inhibitor, heavy chain 4	A6X935	Itih4	105 kDa	3 C	1.23077	0.0464162
Ig gamma-2A chain C region secreted form	P01864		37 kDa	9 C	1.21739	0.209846
Complement factor B	P04186	Cfb	85 kDa	20 C	1.2	0.197022
Ig heavy chain V region B1-8/186-2	P01751	Ighv1-72	15 kDa	3 C	1.2	0.563028
Inter-alpha-trypsin inhibitor heavy chain H1	Q61702	Itih1	101 kDa	8 C	1.2	0.263653
Inter-alpha-trypsin inhibitor heavy chain H3	Q61704	Itih3	99 kDa	6 C	1.2	0.616704
Cholinesterase	Q03311	Bche	68 kDa	9 C	1.2	0.827125
Fibrinogen alpha chain	E9PV24	Fga	87 kDa	13 C	1.18182	0.380362
Vitamin K-dependent protein C	P33587	Proc	52 kDa	24 C	1.17073	0.681904
Serum albumin	P07724	Alb	69 kDa	36 C	1.15593	0.0254973
Fibrinogen gamma chain	Q8VCM7	Fgg	49 kDa	12 C	1.15048	0.466588
Complement C1q subcomponent subunit B	P14106	C1qb	27 kDa	4 C	1.14783	0.890942
Adiponectin	Q60994	Adipoq	27 kDa	2 C	1.14286	0.292352
Selenoprotein P	P70274	Selenop	43 kDa	18 C	1.1234	0.44329
Glutathione peroxidase 3	P46412	Gpx3	25 kDa	3 C	1.11304	0.34638
Prothrombin	P19221	F2	70 kDa	25 C	1.1122	0.263977
Plasma kallikrein	P26262	Klkb1	71 kDa	37 C	1.10667	0.265556
Carboxypeptidase N subunit 2	Q9DBB9	Cpn2	60 kDa	15 C	1.1027	0.37367
EGF-containing fibulin-like extracellular matrix protein 1	Q8BPB5	Efemp1	55 kDa	40 C	1.08	0.870943
Ig kappa chain V-VI region NQ2-6.1	P04945		12 kDa	2 C	1.07826	0.644407
C4b-binding protein	P08607	C4bpa	52 kDa	26 C	1.07692	0.531972
Ig mu chain C region	P01872	Ighm	50 kDa	19 C	1.07449	0.771638
Inhibitor of carbonic anhydrase	Q9DBD0	Ica	77 kDa	35 C	1.07259	0.341185
Fibrinogen beta chain	Q8K0E8	Fgb	55 kDa	12 C	1.0716	0.689915
Kininogen-1	O08677	Kng1	73 kDa	19 C	1.07059	0.333899
Ig kappa chain V-V region L6 (Fragment)	P01638		13 kDa	3 C	1.06667	0.563028
Lumican	P51885	Lum	38 kDa	7 C	1.06667	0.684528
Ig heavy chain V region MOPC 173	P01812		13 kDa	2 C	1.06667	0.852854
Pregnancy zone protein	Q61838	Pzp	166 kDa	24 C	1.05609	0.591465
Mannose-binding protein C	P41317	Mbl2	26 kDa	7 C	1.056	0.639397
Serotransferrin	Q921I1	Tf	77 kDa	38 C	1.05485	0.426657
Complement C3	P01027	C3	186 kDa	27 C	1.05091	0.57371
Serum paraoxonase/arylesterase 1	P52430	Pon1	40 kDa	3 C	1.05	0.752841
Ig kappa chain V-II region 2S1.3	P01629		12 kDa	2 C	1.04242	0.970112
Complement factor I	Q61129	Cfi	67 kDa	40 C	1.04	0.725036
Alpha-2-HS-glycoprotein	P29699	Ahsg	37 kDa	14 C	1.03607	0.680712
Peroxiredoxin-1	P35700	Prdx1	22 kDa	4 C	1.02857	0.919578
Ig heavy chain V region AC38 205.12	P06330		13 kDa	2 C	1.02456	0.887128
Complement component C8 gamma chain	Q8VCG4	C8g	23 kDa	3 C	1.02	0.890979
Ceruloplasmin	Q61147	Cp	121 kDa	14 C	1.02	0.938968
Heparin cofactor 2	P49182	Serpind1	54 kDa	5 C	1.01818	0.950903
Serine protease inhibitor A3K	P07759	Serpina3k	47 kDa	4 C	1.01604	0.737197
Corticosteroid-binding globulin	Q06770	Serpina6	45 kDa	3 C	1.0087	0.979253
Plasminogen	P20918	Plg	91 kDa	48 C	0.983133	0.861243
Vitamin D-binding protein	P21614	Gc	54 kDa	28 C	0.977778	0.790083
Alpha-1-antitrypsin 1-2	P22599	Serpina1b	46 kDa	3 C	0.974737	0.882952
Carboxylesterase 1C	P23953	Ces1c	61 kDa	5 C	0.972308	0.832738
Antithrombin-III	P32261	Serpinc1	52 kDa	9 C	0.964384	0.771258
Mannose-binding protein A	P39039	Mbl1	25 kDa	8 C	0.96	0.664658
Phosphatidylcholine-sterol acyltransferase	P16301	Lcat	50 kDa	6 C	0.96	0.878617
Ig kappa chain C region	P01837		12 kDa	3 C	0.953846	0.845082
Gelsolin	P13020 (+1)	Gsn	86 kDa	7 C	0.953191	0.505375
Peroxiredoxin-2	Q61171	Prdx2	22 kDa	3 C	0.952381	0.790416
Haptoglobin	Q61646	Hp	39 kDa	9 C	0.948148	0.921786
Collagen alpha-2(I) chain	Q01149	Col1a2	130 kDa	9 C	0.945455	0.684528
Ig heavy chain V region 345	P18526		13 kDa	3 C	0.945455	0.684528
Ig lambda-1 chain C region	P01843		12 kDa	3 C	0.942857	0.729434
Serine protease inhibitor A3N	Q91WP6	Serpina3n	47 kDa	3 C	0.935849	0.700493
Mannan-binding lectin serine protease 2	Q91WP0	Masp2	76 kDa	26 C	0.933333	0.729434
Properdin	P11680	Cfp	50 kDa	44 C	0.928	0.475797
Alpha-2-antiplasmin	Q61247	Serpinf2	55 kDa	4 C	0.923077	0.51649
Alpha-1-antitrypsin 1-4	Q00897	Serpina1d	46 kDa	3 C	0.910569	0.64683
Sulfhydryl oxidase 1	Q8BND5 (+2)	Qsox1	83 kDa	14 C	0.910345	0.583955
Serine protease inhibitor A3M	Q03734	Serpina3m	47 kDa	3 C	0.903226	0.514064
Plasma protease C1 inhibitor	P97290	Serping1	56 kDa	5 C	0.9	0.193006
Vitronectin	P29788	Vtn	55 kDa	14 C	0.896	0.431843
Hemoglobin subunit alpha	P01942	Hba	15 kDa	1 C	0.88	0.227453
Ficolin-1	O70165	Fcn1	36 kDa	10 C	0.88	0.502354
Carbonic anhydrase 2	P00920	Ca2	29 kDa	2 C	0.867692	0.782661
Complement C1r-A subcomponent	Q8CG16	C1ra	80 kDa	26 C	0.863158	0.463861
Complement component C8 beta chain	Q8BH35	C8b	66 kDa	32 C	0.862745	0.482778
Alpha-1-antitrypsin 1-1	P07758	Serpina1a	46 kDa	3 C	0.862287	0.483829
Coagulation factor XII	Q80YC5	F12	66 kDa	40 C	0.853333	0.574179
CD5 antigen-like	Q9QWK4	Cd5l	39 kDa	26 C	0.85	0.196696
Ig gamma-3 chain C region	P03987 (+1)		44 kDa	10 C	0.848	0.350795
Complement component C8 alpha chain	Q8K182	C8a	66 kDa	29 C	0.84507	0.292352
Alpha-1-antitrypsin 1-5	Q00898	Serpina1e	46 kDa	4 C	0.838585	0.451997
Annexin A2	P07356	Anxa2	39 kDa	5 C	0.825	0.817523
Phospholipid transfer protein	P55065	Pltp	54 kDa	4 C	0.8	0.292352
Collagen alpha-1(I) chain	P11087	Col1a1	138 kDa	18 C	0.8	0.328187
Ig kappa chain V-V region MOPC 41	P01639	Gm5571	14 kDa	3 C	0.8	0.368981
Ig heavy chain V regions TEPC 15/S107/HPCM1/HPCM2/HPCM3	P01787		14 kDa	2 C	0.8	0.49326
Fibronectin	P11276	Fn1	273 kDa	64 C	0.8	0.672845
Ig kappa chain V-III region ABPC 22/PC 9245	P01662		12 kDa	2 C	0.8	0.704618
Ig heavy chain V region 93G7	P01746		16 kDa	2 C	0.8	0.407084
Ig kappa chain V-IV region S107B	P01680		14 kDa	2 C	0.8	0.407084
Pyrethroid hydrolase Ces2e	Q8BK48	Ces2e	62 kDa	7 C	0.8	0.481558
Complement C4-B	P01029	C4b	193 kDa	29 C	0.791919	0.15886
Complement C5	P06684	C5	189 kDa	30 C	0.789333	0.200524
Hemopexin	Q91X72	Hpx	51 kDa	13 C	0.772414	0.0119112
Myosin-6	Q02566	Myh6	224 kDa	14 C	0.763636	0.407084
Coagulation factor X	O88947	F10	54 kDa	25 C	0.761905	0.24011
Ig kappa chain V-VI region XRPC 44	P01675 (+1)		12 kDa	2 C	0.752941	0.0639241
Ig gamma-1 chain C region secreted form	P01868 (+1)	Ighg1	36 kDa	12 C	0.75	0.412578
Immunoglobulin J chain	P01592	Jchain	18 kDa	8 C	0.744828	0.195151
Ig kappa chain V-V region MOPC 173	P01643		12 kDa	2 C	0.738462	0.010844
Transthyretin	P07309	Ttr	16 kDa	2 C	0.727273	0.144839
Ig alpha chain C region	P01878		37 kDa	13 C	0.72381	0.214465
Ig kappa chain V-V region HP R16.7	P01644 (+1)		12 kDa	2 C	0.67027	0.0556575
Myosin-7	Q91Z83	Myh7	223 kDa	14 C	0.666667	0.257167
Complement factor D	P03953 (+1)	Cfd	28 kDa	9 C	0.666667	0.292352
Phosphatidylinositol-glycan-specific phospholipase D	O70362	Gpld1	93 kDa	10 C	0.66087	0.0265622
Actin, cytoplasmic 1	P60710	Actb	42 kDa	6 C	0.658824	0.214465
Ig heavy chain V-III region J606	P01801		13 kDa	2 C	0.654545	0.201632
H-2 class I histocompatibility antigen, Q10 alpha chain	P01898	H2-Q10	37 kDa	4 C	0.652632	0.0899386
Ig kappa chain V-III region PC 7043	P01665		12 kDa	2 C	0.647619	0.0822049
Complement C1s-A subcomponent	Q8CG14	C1sa	77 kDa	27 C	0.631111	0.276021
Leukemia inhibitory factor receptor	P42703	Lifr	123 kDa	23 C	0.617143	0.0980362
Ig lambda-1 chain V region S43	P01727		14 kDa	2 C	0.61	0.193221
Extracellular matrix protein 1	Q61508	Ecm1	63 kDa	29 C	0.586387	0.444898
Ig kappa chain V-V region K2 (Fragment)	P01635		13 kDa	3 C	0.553846	0.106675
Ig lambda-2 chain C region	P01844	Iglc2	11 kDa	3 C	0.553846	0.00250333
Ig kappa chain V-V region MOPC 149	P01636		12 kDa	2 C	0.533333	0.0126545
Thrombospondin-1	P35441	Thbs1	130 kDa	70 C	0.528	0.259806
Polymeric immunoglobulin receptor	O70570	Pigr	85 kDa	23 C	0.517647	0.27934
Ig kappa chain V-III region PC 2880/PC 1229	P01654		12 kDa	2 C	0.503704	0.210674
Ig kappa chain V-V region L7 (Fragment)	P01642	Gm10881	13 kDa	2 C	0.5	0.1514
Creatine kinase M-type	P07310	Ckm	43 kDa	8 C	0.48	0.157024
Ig heavy chain V region 3-6	P18531	Ighv3-6	13 kDa	2 C	0.48	0.13659
Mannan-binding lectin serine protease 1	P98064	Masp1	80 kDa	29 C	0.448352	0.229166
Epidermal growth factor receptor	Q01279	Egfr	135 kDa	60 C	0.414815	0.220991
Apolipoprotein E	P08226	Apoe	36 kDa	1 C	0.30991	0.10565
Major urinary protein 1	P11588	Mup1	21 kDa	5 C	0.301639	0.121353
Fructose-bisphosphate aldolase A	P05064	Aldoa	39 kDa	8 C	0.284298	0.13624
Desmoplakin	E9Q557	Dsp	333 kDa	43 C	0.221687	0.387447
Fructose-bisphosphate aldolase B	Q91Y97	Aldob	40 kDa	8 C	0.173913	0.292352
Beta-enolase	P21550	Eno3	47 kDa	6 C	0.173913	0.292352
Cytosol aminopeptidase	Q9CPY7	Lap3	56 kDa	7 C	0.140458	0.25737
Isoform 3 of Periostin	Q62009-3	Postn	90 kDa	12 C	0.125	0.121759
Complement component C9	P06683	C9	62 kDa	22 C	0.484848	0.0013803
Vascular cell adhesion protein 1	P29533	Vcam1	81 kDa	20 C	0.426667	0.046405
Betaine--homocysteine S-methyltransferase 1	O35490	Bhmt	45 kDa	8 C	0.24	0.0165935

## Sheet: WT Plasma Prot ID Intensity
Supplementary Data 11: Dietary Impact on the Plasma Persulfidome (Intensity)
Protein names	Majority protein IDs	Gene names	Mol. weight [kDa]	Intensity Serum AL1	Intensity Serum AL2	Intensity Serum AL3	Intensity Serum AL4	Intensity Serum DR1	Intensity Serum DR2	Intensity Serum DR3	Intensity Serum DR4	Intensity Serum DR5	DR/AL intensity ratio	P-value
Insulin-like growth factor-binding protein complex acid labile subunit	P70389	Igfals	66.959	8071700	4736700	4758100	1628500	12889000	11811000	6414600	16261000	7731300	2.29672	0.0319185		Green	DR enriched
Beta-2-glycoprotein 1	Q01339	Apoh	38.618	70663000	60228000	43118000	12794000	68195000	95731000	73838000	113630000	120100000	2.01921	0.0215345		Gray	No Change
Histidine-rich glycoprotein	Q6PCM1	Kdm3a	147.85	10000	10000	10000	1155300	6752200	10000	2195500000	10000	10000	1486.4	0.405667		Blue	AL enriched
Complement factor H	P04370	Mbp	27.167	10000	10000	10000	10000	10000	36497000	10000	10000	10050000	931.54	0.283668
Glutathione peroxidase 3	Q6PHQ8	Naa35	83.305	10000	10000	10000	10000	10000	10000	10000	5496700	2317500	156.884	0.243233
Plasma protease C1 inhibitor	Q61285	Abcd2	83.482	10000	10000	10000	10000	10000	2196100	10000	600860	10000	56.5392	0.285313
Complement C4-B;Complement C4 beta chain;Complement C4 alpha chain;C4a anaphylatoxin;Complement C4 gamma chain	P01671;P01673		12.01	10000	10000	10000	295210	687970	809940	10000	10000	1523800	7.48245	0.15092
Sulfhydryl oxidase 1	Q6P6L0	Filip1l	129.77	56798000	26619000	87034000	29936000	182010000	310470000	569530000	128800000	16192000	4.81868	0.120052
Collagen alpha-2(I) chain	Q03734	Serpina3m	47.064	10000	10000	960160	10000	1757800	1045600	1217900	10000	540890	3.6941	0.137117
ATP synthase subunit beta, mitochondrial	Q8BFZ3	Actbl2	42.004	2168300	10000	10000	10000	5684000	1376700	10000	1775000	10000	3.22274	0.368818
Afamin	P01630		12.496	6005000	11147000	11414000	13247000	3788700	27890000	9504200	111510000	7877200	3.07216	0.378284
Alpha-1-antitrypsin 1-5	P03977		12.042	10000	10000	1328700	18080000	54341000	10000	10000	4329800	10000	2.41708	0.605209
Leukemia inhibitory factor receptor	P01750		12.866	5130900	11746000	4740700	3913700	11990000	28337000	13526000	5714700	13642000	2.29396	0.109389
Complement component C8 alpha chain	P13541;Q5SX40	Myh3;Myh1	223.79	359660	10000	531120	10000	889980	605320	10000	463250	572180	2.2317	0.200859
Complement component C8 gamma chain	P18525;P18529		12.872	10000	803380	10000	2821100	1707500	1226800	10000	4923200	1769800	2.11548	0.382365
Ig kappa chain V-V region L7	O89020	Afm	69.378	7052800	4324900	5871100	6017600	6270000	8201100	10600000	17342000	12023000	1.87175	0.054698
N-acetylmuramoyl-L-alanine amidase	Q07968	F13b	76.195	6375200	10660000	5660100	2475100	7068700	12424000	9490100	22815000	5505900	1.8213	0.214083
Fructose-bisphosphate aldolase A	P01749	Ighv1-61	13.016	4439500	9171100	6154200	19093000	7091000	5896800	6840500	55904000	12047000	1.80719	0.510468
Plasminogen;Plasmin heavy chain A;Activation peptide;Angiostatin;Plasmin heavy chain A, short form;Plasmin light chain B	P97298	Serpinf1	46.233	197460	162230	10000	10000	399050	10000	123430	303620	10000	1.78272	0.478388
Complement component C8 beta chain	E9Q557	Dsp	332.91	10000	10000	5235800	10000	10039000	10000	10000	10000	1571800	1.76851	0.696925
Ig kappa chain V-III region PC 7043;Ig kappa chain V-III region PC 7183;Ig kappa chain V-III region PC 7769	Q9ESB3	Hrg	59.162	54717000	66762000	36675000	47306000	89376000	89198000	81555000	119200000	65980000	1.7339	0.0123708
Ig heavy chain V region 441;Ig heavy chain V region MOPC 173;Ig heavy chain V region T601;Ig heavy chain V region X44;Ig heavy chain V region X24;Ig heavy chain V region J539	Q9QXC1	Fetub	42.712	7698600	3284600	2271400	10000	3561700	6856900	4507200	7643800	5443200	1.68948	0.208423
Polymeric immunoglobulin receptor;Secretory component	P61939	Serpina7	47.052	10000	10000	10000	1543600	374230	1009400	383100	1127700	321320	1.63485	0.543169
Mannan-binding lectin serine protease 1;Mannan-binding lectin serine protease 1 heavy chain;Mannan-binding lectin serine protease 1 light chain	P63268;P68134;P68033;P62737	Actg2;Acta1;Actc1;Acta2	41.876	877100	975180	10000	1026100	558420	1051200	2588600	942760	673810	1.61053	0.376139
Murinoglobulin-1	Q9R098	Hgfac	70.567	50060000	38655000	30320000	11452000	56273000	49787000	36671000	78512000	38601000	1.59307	0.126345
Ig heavy chain V region 102	P06909	Cfh	139.14	95663000	112500000	142980000	75190000	179140000	181060000	143740000	194430000	144690000	1.58197	0.00860241
Transthyretin	P01649		12.056	1655200	9644400	10000	10203000	3690900	2192900	5773000	10000	30810000	1.57961	0.661639
Complement factor B;Complement factor B Ba fragment;Complement factor B Bb fragment	Q8BH61	F13a1	83.206	1027200	2766100	534660	10000	1159300	3180600	1114600	1737600	1013900	1.51334	0.451069
Ficolin-1	P28665	Mug1	165.3	623470000	580200000	551140000	347850000	1135000000	580790000	742090000	910810000	527430000	1.48236	0.107085
Filamin A-interacting protein 1-like	Q61730	Il1rap	65.74	60542000	81546000	66386000	20617000	62907000	70467000	78307000	121210000	85910000	1.46248	0.145745
Pyrethroid hydrolase Ces2e	P11859	Agt	51.99	11221000	6469400	3670800	2819800	13999000	4709800	9583100	8738200	7161000	1.46201	0.283802
Hepatocyte growth factor activator;Hepatocyte growth factor activator short chain;Hepatocyte growth factor activator long chain	P01631		12.273	191150000	143750000	113530000	263680000	264380000	128470000	120040000	122160000	647610000	1.44097	0.529316
Epidermal growth factor receptor	P18528		11.007	11708000	14389000	12657000	11566000	23808000	10558000	14159000	13743000	27592000	1.42862	0.193913
Serine protease inhibitor A3M	P04186	Cfb	85.004	14496000	16324000	16612000	21515000	22260000	38222000	22881000	19507000	20070000	1.42649	0.119551
Ig kappa chain V-V region K2	P04945		11.713	83018000	70183000	67435000	47575000	90743000	72272000	54657000	195030000	55569000	1.39672	0.410292
Interleukin-1 receptor accessory protein	P01662;P01663;P01661		12.041	10000	253640	10000	751290	10000	1717000	10000	10000	10000	1.37141	0.825762
Carboxypeptidase N catalytic chain	Q61247	Serpinf2	54.971	81031000	87872000	52995000	47186000	175490000	58500000	67354000	95202000	53347000	1.33755	0.429387
Major urinary protein 6;Major urinary proteins 11 and 8;Major urinary protein 1;Major urinary protein 17;Major urinary protein 2	P46412	Gpx3	25.424	155060000	155670000	154460000	193770000	209800000	224330000	225540000	244170000	188090000	1.32564	0.00552248
Ig kappa chain V-V region HP 93G7;Ig kappa chain V-V region HP R16.7;Ig kappa chain V-V region HP 123E6;Ig kappa chain V-V region HP 124E1	Q64726	Azgp1	35.332	2957600	2239900	1200400	4653400	3329300	1859200	5794200	4655600	2352100	1.30232	0.449487
Ig kappa chain V-III region PC 7175;Ig kappa chain V-III region PC 2485/PC 4039	P52430	Pon1	39.565	71912000	63828000	40679000	20435000	96797000	37106000	40551000	96611000	46848000	1.29197	0.46323
Complement C1s-A subcomponent;Complement C1s-A subcomponent heavy chain;Complement C1s-A subcomponent light chain	Q07456	Ambp	39.029	10966000	18112000	13609000	17835000	28737000	13382000	22008000	18670000	13221000	1.2692	0.298414
Creatine kinase M-type	A6X935	Itih4	104.66	21543000	38500000	25326000	55137000	65592000	33979000	38014000	53804000	29882000	1.25985	0.396611
Collagen alpha-1(I) chain	P23953	Ces1c	61.055	98197000	69089000	74768000	110960000	156140000	74814000	97348000	115500000	110080000	1.25521	0.236953
Complement C5;Complement C5 beta chain;Complement C5 alpha chain;C5a anaphylatoxin;Complement C5 alpha chain	P01723;P01727;P01729;P01726		12.222	47233000	35273000	36667000	27824000	62209000	27636000	52596000	58817000	22407000	1.21725	0.449844
Ig heavy chain V region 6.96	P01867	Igh-3	44.259	33618000	17618000	198290000	44291000	33846000	169160000	28102000	148470000	64655000	1.20955	0.765862
Myosin-3;Myosin-1	P01027	C3	186.48	1622600000	1603400000	1102800000	1968100000	2813000000	1343400000	2272900000	1683400000	1182900000	1.18097	0.474961
Alpha-1-antitrypsin 1-1	Q61703	Itih2	105.93	30536000	18659000	29097000	61220000	45687000	40495000	41854000	37691000	39991000	1.17964	0.469386
Junction plakoglobin	P00920	Ca2	29.032	2095500	3623400	3099200	16368000	1173700	1434800	13940000	9529500	10486000	1.1614	0.813463
Ig kappa chain V-V region MOPC 41	P29699	Ahsg	37.325	185540000	145690000	168480000	190590000	162340000	161050000	233630000	237220000	196220000	1.14786	0.257949
Fetuin-B	O70362	Gpld1	93.254	32307000	19320000	17216000	15168000	34501000	21093000	16941000	23784000	24038000	1.14611	0.536932
Coagulation factor XIII B chain	P26262	Klkb1	71.382	43774000	32455000	21575000	21104000	44781000	27437000	25761000	47689000	24481000	1.14474	0.578932
Actin, cytoplasmic 2;Actin, cytoplasmic 2, N-terminally processed;Actin, cytoplasmic 1;Actin, cytoplasmic 1, N-terminally processed	Q61702	Itih1	101.07	11975000	13695000	7956400	11997000	18004000	8680100	14868000	17168000	6498500	1.1436	0.58097
Parvalbumin alpha	P01843		11.575	63935000	90890000	61026000	104990000	141660000	44822000	53260000	158770000	58129000	1.13861	0.71359
Carboxylesterase 1C	Q8VCM7	Fgg	49.391	351270000	422810000	171260000	62377000	364570000	443110000	265250000	213490000	144080000	1.13564	0.727648
CD5 antigen-like	P01864		36.595	23462000	16540000	169610000	32056000	40583000	68343000	29231000	133980000	60904000	1.10247	0.87574
Synaptotagmin-like protein 4	P01754;P06328;P01753	Ighv1-62-3	12.921	52910000	66229000	40640000	36558000	26584000	42290000	87313000	54759000	55205000	1.08447	0.754815
N-alpha-acetyltransferase 35, NatC auxiliary subunit	O08677	Kng1	73.101	109450000	129580000	105860000	90152000	118070000	150900000	89917000	144550000	80189000	1.07323	0.663525
Ig kappa chain V-III region PC 6308	O88947	F10	54.017	14183000	19446000	17522000	5111400	13146000	12244000	17300000	19488000	13083000	1.07014	0.768164
Alpha-2-HS-glycoprotein	Q9DBB9	Cpn2	60.478	41403000	29562000	27046000	46826000	51035000	32859000	31899000	48622000	26570000	1.0549	0.78221
E3 ubiquitin-protein ligase HUWE1	P98086	C1qa	25.974	10000	10000	10000	897820	441910	10000	343680	407990	10000	1.04639	0.962935
Ig lambda-2 chain C region	Q06890	Clu	51.655	89299000	70156000	58453000	83763000	107670000	53550000	76424000	99033000	56347000	1.04226	0.82412
Myelin basic protein	P06728	Apoa4	45.029	21104000	12163000	11359000	43697000	44677000	11022000	30779000	20618000	6088900	1.02519	0.958393
Angiotensinogen;Angiotensin-1;Angiotensin-2;Angiotensin-3;Angiotensin-4;Angiotensin 1-9;Angiotensin 1-7;Angiotensin 1-5;Angiotensin 1-4	P33587	Proc	51.818	843260	1036300	1474000	10000	1014100	512920	1056300	1679300	10000	1.01621	0.974834
ATP-binding cassette sub-family D member 2	Q91WP0	Masp2	75.516	4475900	1030400	285990	965570	1787700	1367600	2602500	2009800	727940	1.00571	0.991772
Extracellular matrix protein 1	P17751	Tpi1	32.191	5267800	3498200	5618200	9589400	442220	3029100	7515200	12096000	7051200	1.00556	0.989879
Ig heavy chain V-III region J606;Ig heavy chain V-III region ABE-47N;Ig heavy chain V-III region U61;Ig heavy chain V-III region A4;Ig heavy chain V-III region T957;Ig heavy chain V-III region W3082	Q9DBD0	Ica	76.765	120060000	126820000	101730000	105930000	117190000	111640000	106880000	125630000	109970000	1.00552	0.924506
Ig heavy chain V region 3-6	Q61171	Prdx2	21.778	12910000	26336000	18299000	38650000	12688000	23590000	34577000	19940000	29872000	1.00352	0.990042
Cytosol aminopeptidase	Q8R121	Serpina10	51.797	2789600	10000	1205100	1651700	2856100	1410400	490060	2304300	10000	1.00005	0.99993
Protein AMBP;Alpha-1-microglobulin;Inter-alpha-trypsin inhibitor light chain;Trypstatin	P51885	Lum	38.265	4691900	2388900	754540	8744400	3592200	4929600	5854100	3296700	3028500	0.998862	0.997786
Antithrombin-III	P07724	Alb	68.692	152340000000	117740000000	96947000000	228250000000	182520000000	140030000000	131900000000	150750000000	135950000000	0.99604	0.983419
Cysteine-rich secretory protein 1	P13634	Ca1	28.33	10000	905980	10000	395770	10000	10000	1124400	10000	470450	0.983454	0.986438
Ig kappa chain V-III region PC 2880/PC 1229;Ig kappa chain V-III region PC 7132;Ig kappa chain V-III region MOPC 70	P06330		12.934	367490000	518810000	199980000	955720000	636030000	377170000	174490000	398210000	924180000	0.983381	0.967929
Complement factor I;Complement factor I heavy chain;Complement factor I light chain	P70274	Sepp1	42.705	475810000	137850000	296880000	372680000	287280000	363000000	334110000	292080000	293890000	0.979012	0.920067
Ig heavy chain V region 36-65;Ig heavy chain V region 93G7	Q921I1	Tf	76.723	4668500000	3013600000	3403000000	3957500000	4205000000	3506900000	3603900000	3530800000	3256800000	0.96278	0.710871
Ig heavy chain V region VH558 A1/A4	P18527		10.661	3415400	6797800	4476600	12219000	8282600	4968800	4567200	5374700	8850700	0.95267	0.877992
Ig heavy chain V region M511;Ig heavy chain V region HPCG14;Ig heavy chain V region HPCM6;Ig heavy chain V region H8;Ig heavy chain V regions TEPC 15/S107/HPCM1/HPCM2/HPCM3;Ig heavy chain V region M603;Ig heavy chain V region HPCG13;Ig heavy chain V region HPCG8	P01628;P01626;P01627	Gm5153	12.496	673640	1612600	1148000	1304600	748810	10000	3681000	1172900	10000	0.949213	0.941164
Ig kappa chain V-V region MOPC 173	P01942	Hba	15.085	74916000	38800000	33591000	77166000	26546000	65659000	65592000	53381000	50481000	0.932527	0.779199
Ig alpha chain C region	P01872	Ighm	49.971	8560200000	10109000000	5659800000	25336000000	10704000000	7237600000	5611600000	21197000000	12543000000	0.922874	0.852133
Complement C1r-A subcomponent;Complement C1r-A subcomponent heavy chain;Complement C1r-A subcomponent light chain;Complement C1r-B subcomponent;Complement C1r-B subcomponent heavy chain;Complement C1r-B subcomponent light chain	P49182	Serpind1	54.496	8598200	9152600	5965300	5061500	4874000	7123000	5936300	8589500	6532300	0.918912	0.618586
Prothrombin;Activation peptide fragment 1;Activation peptide fragment 2;Thrombin light chain;Thrombin heavy chain	P08607	C4bpa	51.523	42416000	44907000	22764000	27877000	46980000	23024000	32281000	32309000	23269000	0.915387	0.683501
Beta-actin-like protein 2	Q91WP6;Q5I2A0	Serpina3n;Serpina3g	46.717	2941200	2247100	1902000	3881400	1740600	272400	3746200	5192100	1576700	0.913477	0.829245
Properdin	P22599	Serpina1b	45.974	3662000000	3120900000	2305000000	1667900000	2354500000	2437800000	2196900000	3336100000	1953400000	0.913271	0.634575
Actin, gamma-enteric smooth muscle;Actin, alpha skeletal muscle;Actin, alpha cardiac muscle 1;Actin, aortic smooth muscle	Q8BPB5	Efemp1	54.952	2279200	423720	542670	1031600	2115100	10000	623820	1622600	489300	0.909161	0.870953
Ig kappa chain V-II region 7S34.1	P21614	Gc	53.6	111170000	79057000	85555000	66924000	76813000	66789000	81830000	99958000	63838000	0.908599	0.498182
Ig heavy chain V region 5-84;Ig heavy chain V region 5-76	Q61129	Cfi	67.26	294300000	211710000	310480000	301130000	212420000	265050000	239200000	278760000	270960000	0.906491	0.318555
Inter alpha-trypsin inhibitor, heavy chain 4	P41317	Mbl2	25.957	36340000	36918000	23243000	26428000	50849000	10695000	28566000	28815000	20006000	0.904138	0.728066
Gelsolin	Q00897	Serpina1d	45.998	459250000	364800000	324860000	211800000	418770000	252670000	272930000	383830000	209530000	0.904075	0.625265
Lysine-specific demethylase 3A	P01837		11.934	915770000	1034500000	747820000	2542700000	875450000	676490000	679800000	2108900000	1581200000	0.903961	0.803492
Ig kappa chain V-VI region NQ2-6.1	Q61147	Cp	121.15	9569800	19701000	34944000	20488000	20788000	18669000	29012000	21301000	5765600	0.902314	0.750981
Ig kappa chain V-V region L6;Ig kappa chain V-V region T1	P39039	Mbl1	25.396	54226000	46898000	36097000	49043000	43282000	19907000	69246000	45571000	31896000	0.901525	0.656956
Ig heavy chain V-III region HPC76	P03987		43.929	164930000	77565000	152410000	64773000	74475000	91989000	84046000	182640000	84459000	0.90082	0.731127
Ig heavy chain V region PJ14;Ig heavy chain V region MOPC 141	Q8K0E8	Fgb	54.752	600700000	755160000	284840000	87806000	528430000	496330000	352950000	290270000	267210000	0.895659	0.765848
Transforming growth factor-beta-induced protein ig-h3	Q61838	A2m	165.85	5208800000	4610400000	2761500000	7922400000	7943400000	2528900000	4673200000	4993500000	2580000000	0.886461	0.702975
Alpha-2-antiplasmin	P01680		13.722	20324000	8914900	5412900	22419000	31731000	4039700	7296400	11922000	7275600	0.872806	0.795448
Fibronectin;Anastellin	P07759	Serpina3k	46.879	1661000000	1322900000	1307300000	1002900000	1723400000	958280000	1038100000	1319900000	711620000	0.869088	0.474052
Apolipoprotein E	Q06770	Serpina6	44.769	6309500	10002000	15980000	40640000	16344000	7734100	9033700	21909000	23903000	0.865731	0.760914
Zinc-alpha-2-glycoprotein	P03953	Cfd	28.057	9600600	10000	6306200	3881700	3459400	7917200	4129100	3188100	2308800	0.848654	0.730659
Ig lambda-1 chain V region;Ig lambda-1 chain V region S43;Ig lambda-2 chain V region MOPC 315;Ig lambda-1 chain V region H2020	P35700	Prdx1	22.176	650760	1855900	1555000	1617400	10000	1505900	661330	1490100	2355500	0.848426	0.686147
Coagulation factor XIII A chain	P02088;P02089	Hbb-b1;Hbb-b2	15.84	42602000	76743000	32041000	78542000	15996000	42258000	83265000	49768000	51483000	0.844682	0.594934
Peroxiredoxin-4	P32261	Serpinc1	52.003	126700000	129860000	96874000	103360000	124990000	69589000	86919000	128410000	70657000	0.841631	0.303814
Ig kappa chain V-VI region J539;Ig kappa chain V-VI region SAPC 10;Ig kappa chain V-VI region TEPC 601/TEPC 191;Ig kappa chain V-VI region XRPC 24;Ig kappa chain V-VI region XRPC 44	Q02566;Q91Z83	Myh6;Myh7	223.56	3125200	2607400	2404500	1219100	654630	2181500	3181400	932740	2888900	0.841296	0.600053
Phosphatidylcholine-sterol acyltransferase	P14106	C1qb	26.717	10000	10000	10000	2957500	780460	10000	1642700	668370	10000	0.833213	0.869677
Serum paraoxonase/arylesterase 1	E9PV24	Fga	87.428	437690000	708550000	224180000	95690000	401110000	454260000	253390000	232280000	180580000	0.83029	0.651546
Inter-alpha-trypsin inhibitor heavy chain H2	P13020	Gsn	85.941	47222000	22616000	26729000	45846000	36588000	30145000	35461000	28071000	17086000	0.827739	0.400272
Serine protease inhibitor A3K	P11680	Cfp	50.327	36350000	18910000	18612000	27734000	30052000	18074000	17471000	22628000	16563000	0.825054	0.372721
Complement C3;Complement C3 beta chain;C3-beta-c;Complement C3 alpha chain;C3a anaphylatoxin;Acylation stimulating protein;Complement C3b alpha chain;Complement C3c alpha chain fragment 1;Complement C3dg fragment;Complement C3g fragment;Complement C3d fragment;Complement C3f fragment;Complement C3c alpha chain fragment 2	Q80YC5	F12	65.701	7874900	6608100	4921800	9662300	4821000	2850700	12310000	8608400	1353500	0.824123	0.61461
Ig gamma-1 chain C region secreted form;Ig gamma-1 chain C region, membrane-bound form	P01592	Igj	18.013	78006000	135280000	37169000	271850000	131960000	53253000	61586000	184990000	104260000	0.821051	0.670621
Pigment epithelium-derived factor	Q00623	Apoa1	30.615	345150000	157830000	152630000	214870000	250630000	126760000	185770000	248730000	80089000	0.819758	0.496888
Inter-alpha-trypsin inhibitor heavy chain H3	Q61646	Hp	38.752	3698700	1074600	92666000	35780000	18073000	9707200	100900000	3690400	4129100	0.819699	0.837318
Apolipoprotein A-I;Proapolipoprotein A-I;Truncated apolipoprotein A-I	Q60994	Adipoq	26.809	16360000	50020000	26945000	57131000	17068000	23372000	26314000	37692000	48420000	0.812814	0.524819
Vitamin D-binding protein	P01660		12.099	3121300	19533000	4515800	24537000	20018000	13412000	3463000	1468000	13851000	0.807812	0.697901
Ig heavy chain V region 3	P48678	Lmna	74.237	10000	10000	329910	10000	319630	10000	10000	10000	10000	0.799378	0.860932
Adiponectin	P19221	F2	70.268	36330000	27257000	26388000	12493000	18402000	15194000	15161000	30275000	23012000	0.79669	0.36672
Ig kappa chain V-II region 26-10	Q61704	Itih3	99.357	11040000	10525000	10279000	20752000	18891000	3205800	13110000	10956000	5530700	0.786273	0.490933
Biotinidase	P01804		12.304	2545600	4543600	3365600	8267400	4267500	4427000	2872800	3472000	3355100	0.785993	0.41586
Cholinesterase	P29788	Vtn	54.848	105370000	257760000	74469000	79446000	83518000	181830000	77583000	106560000	56442000	0.782807	0.555345
Phosphatidylinositol-glycan-specific phospholipase D	Q8CG16;Q8CFG9	C1ra;C1rb	80.072	16426000	8011300	10368000	13853000	11983000	2353000	13213000	11759000	7787800	0.774311	0.356832
Selenium-binding protein 2;Selenium-binding protein 1	P01679;P01678;P01677;P01676;P01675		11.502	10732000	11341000	4104200	6556200	6333000	1549600	11542000	7774100	4194300	0.767241	0.460113
Thyroxine-binding globulin	P07758	Serpina1a	46.002	1007300000	679160000	528750000	611140000	695960000	389540000	486400000	706530000	411470000	0.761378	0.204561
Vitronectin	P04944;P04941;P04940;P04943		11.391	2244800	134580000	4787400	181820000	20013000	2478900	6916100	242560000	23705000	0.731338	0.751065
Plasma kallikrein;Plasma kallikrein heavy chain;Plasma kallikrein light chain	P01633	Igk-V19-17	16.433	37770000	62899000	2880700	66628000	33566000	89664000	8504000	17922000	10000	0.703575	0.587826
Inter-alpha-trypsin inhibitor heavy chain H1	Q8K182	C8a	66.08	49909000	31927000	45064000	25906000	27689000	22482000	27203000	30951000	23973000	0.692632	0.0581114
Ig kappa chain V19-17	P11087	Col1a1	138.03	7217400	4588500	7511200	12683000	4199400	5827700	5011300	7891300	4405500	0.683378	0.173052
Hemoglobin subunit beta-1;Hemoglobin subunit beta-2	Q00896	Serpina1c	45.823	5313700	9054100	10000	849780	12844000	10000	10000	10000	10000	0.676877	0.731647
Myosin-6;Myosin-7	O70165	Fcn1	36.298	16608000	9759600	9985100	10210000	11813000	4374600	9751600	8058500	5308200	0.67532	0.119988
Ig kappa chain V-III region 50S10.1	P06684	C5	188.88	66258000	34797000	25912000	37660000	40940000	20429000	22515000	36522000	18465000	0.674839	0.191554
Coagulation factor XII;Coagulation factor XIIa heavy chain;Coagulation factor XIIa light chain	Q8VCG4	C8g	22.508	118720000	76292000	87709000	90823000	86144000	33562000	75582000	72314000	47452000	0.674735	0.060128
Heparin cofactor 2	P01868;P01869	Ighg1	35.704	45665000	92860000	106540000	60237000	25931000	5209200	37033000	21042000	162400000	0.659321	0.476709
Alpha-1-antitrypsin 1-4	P97290	Serping1	55.584	35267000	32563000	23894000	36704000	26760000	15842000	22741000	19365000	19610000	0.649815	0.0108267
Alpha-1-antitrypsin 1-2	Q8VCS0	Pglyrp2	57.706	998050	1019100	1344900	1397600	390690	805310	992730	1181000	473880	0.646032	0.066333
Fibrinogen alpha chain;Fibrinopeptide A;Fibrinogen alpha chain	P07356	Anxa2	38.676	10000	10000	2215800	386460	946630	10000	10000	10000	1096600	0.632502	0.67043
Mannose-binding protein A	P20918	Plg	90.807	85861000	72045000	37152000	48214000	41962000	34045000	43674000	47839000	21019000	0.620011	0.0760923
Ig kappa chain V-V regions	P01029	C4b	192.91	78181000	93501000	42708000	96745000	55323000	40258000	61743000	50097000	33130000	0.618512	0.047008
Kininogen-1;Kininogen-1 heavy chain;Bradykinin;Kininogen-1 light chain	P18531	Ighv3-6	13.095	69671000	42480000	19507000	52704000	68010000	38147000	11770000	13536000	10632000	0.616591	0.295256
Annexin A2	P16301	Lcat	49.746	399900	548370	285240	170970	716950	10000	333910	10000	10000	0.615664	0.463071
Immunoglobulin J chain	Q8BK48	Ces2e	62.317	2588400	4944600	4138000	2372600	2878800	1686800	3319700	2384900	503440	0.613725	0.125845
C4b-binding protein	P01878		36.875	32197000	16563000	13333000	78735000	30986000	23747000	17644000	23910000	10760000	0.608101	0.350576
Peroxiredoxin-1	Q9QWK4	Cd5l	38.862	1048900000	1192800000	459440000	2511100000	935650000	479870000	735640000	1096500000	696600000	0.605384	0.23796
Desmoplakin	P08226	Apoe	35.866	5216700	3282200	1627600	584520	4983300	983550	656570	921260	459290	0.597812	0.438772
Ig kappa chain V-III region PC 3741/TEPC 111	P63260;P60710	Actg1;Actb	41.792	5542400	3770600	9580400	14535000	8863900	3019800	6066700	2125800	4756500	0.59429	0.216517
Alpha-2-macroglobulin;Alpha-2-macroglobulin 165 kDa subunit;Alpha-2-macroglobulin 35 kDa subunit	P01806;P01812;P01808;P01807;P01809;P01810		12.911	7526800	9278300	3335600	11230000	2220300	4269000	5743200	5096000	5876600	0.591765	0.0951986
Serotransferrin	P01643		11.217	2230500	7495600	3441900	10819000	6122500	1352500	964940	8300800	930720	0.589368	0.34929
Ig lambda-1 chain C region	P01844	Iglc2	11.254	8856600	10601000	7879900	31450000	9975500	5167200	12576000	10116000	5412700	0.588525	0.282601
Fibrinogen gamma chain	O08807	Prdx4	31.052	874360	10000	742870	2466400	10000	10000	1049600	1056200	875140	0.58646	0.451928
Mannose-binding protein C	P01820;P01819		12.447	6745100	5869100	1189300	19667000	9310300	9749900	940620	2531900	1677600	0.578666	0.419348
Complement factor D	P01790;P01794;P01791;P01788;P01787;P01789;P01793;P01792		13.652	4804100	8940900	799490	18074000	7144800	2101200	5611800	3843600	4805100	0.57652	0.342109
Ig gamma-3 chain C region	Q63836;P17563	Selenbp2;Selenbp1	52.609	1234400	218610	10000	2496900	10000	10000	829400	1957700	10000	0.569124	0.539951
Alpha-1-antitrypsin 1-3	Q8BH35	C8b	66.229	58173000	37492000	40793000	20044000	32220000	15177000	23985000	28216000	11411000	0.567451	0.0770009
Ceruloplasmin	P01747;P01746		13.307	3752800	7041400	2220400	20258000	4166900	4195600	3136000	6534700	4026300	0.530394	0.321511
Ig kappa chain V-VI region NQ5-78.2.6;Ig kappa chain V-VI region NQ2-48.2.2;Ig kappa chain V-VI region NQ2-17.4.1;Ig kappa chain V-VI region NQ6-8.3.1	Q8BND5	Qsox1	82.784	10861000	7605500	14331000	5645700	4938800	4726600	4546500	6125400	4630000	0.519568	0.0303515
Ig heavy chain V region 1-62-3;Ig heavy chain V region VH558 B4;Ig heavy chain V region 186-1	Q01149	Col1a2	129.56	10079000	5817500	8716300	9640500	5217400	3456700	5180300	4694700	3506100	0.515108	0.00329173
Corticosteroid-binding globulin	P06327	Gm5629	12.971	364990	1872400	290960	3631600	1222400	832880	337590	1027600	519690	0.511713	0.327793
Fibrinogen beta chain;Fibrinopeptide B;Fibrinogen beta chain	P01638;P01637		12.986	22594000	24391000	7589100	142380000	23798000	23593000	23270000	15414000	39128000	0.508557	0.413163
Ig gamma-2B chain C region	P07309	Ttr	15.776	21137000	48824000	18127000	66249000	18861000	28292000	12809000	23196000	14306000	0.505201	0.115428
Coagulation factor X;Factor X light chain;Factor X heavy chain;Activated factor Xa heavy chain	P01639	Gm5571	14.311	12664000	51676000	6020400	48832000	18401000	6721100	12405000	21273000	15087000	0.495918	0.208164
Hemoglobin subunit alpha	P11276	Fn1	272.53	5930300	89100000	8746000	8313900	15664000	27087000	9014800	8242800	3242800	0.451432	0.433159
Carboxypeptidase N subunit 2	Q00898	Serpina1e	45.891	537930000	201540000	445930000	317840000	365360000	152130000	206380000	78509000	24382000	0.439989	0.0578343
Ig kappa chain V-IV region S107B	Q8CIF4	Btd	58.154	304530	10000	10000	10000	10000	143810	10000	10000	10000	0.439566	0.532722
Ig kappa chain C region	Q8CG14	C1sa	76.857	2448400	2532300	182250	3936000	2349700	460870	982030	1042500	10000	0.425992	0.153032
Carbonic anhydrase 2	P01665;P01666;P01669		12.002	18974000	82378000	38842000	50166000	30176000	9343200	1554700	17402000	39125000	0.410174	0.0846648
Clusterin;Clusterin beta chain;Clusterin alpha chain	P82198	Tgfbi	74.596	2015300	10000	10000	416200	224390	187330	348980	10000	463380	0.402718	0.420729
Ig kappa chain V-III region ABPC 22/PC 9245;Ig kappa chain V-III region PC 4050;Ig kappa chain V-III region MOPC 63	Q03311	Bche	68.461	10000	10000	10000	738190	10000	10000	10000	341880	10000	0.397693	0.533672
Serine protease inhibitor A3N;Serine protease inhibitor A3G	Q9JJN5	Cpn1	51.845	952030	956990	495570	10000	414310	10000	10000	591670	10000	0.34324	0.146649
Haptoglobin;Haptoglobin alpha chain;Haptoglobin beta chain	Q7TMY8	Huwe1	482.63	4534700	4779200	10000	12428000	10000	10000	10000	8771700	10000	0.32408	0.261642
Ig mu chain C region	P07310	Ckm	43.044	5283300	3527800	16806000	2015900	1766400	1254400	1163200	2606600	4044100	0.313674	0.160175
Prelamin-A/C;Lamin-A/C	P98064	Masp1	79.967	9959800	5153600	2131200	1846300	442640	1258700	1851500	3088200	795620	0.311632	0.100395
Complement C1q subcomponent subunit B	A2BIM8;P02762;P04938;P11588;B5X0G2;P11589	Mup9;Mup6;Mup8;Mup1;Mup17;Mup2	20.762	3790400	4485800	6620900	10000	10000	10000	991580	4690200	10000	0.306527	0.147663
EGF-containing fibulin-like extracellular matrix protein 1	P01642	Gm10881	12.615	12715000	9783000	34075000	48794000	12158000	5930600	5417400	7874200	8602800	0.303571	0.0609398
Ig gamma-2A chain C region secreted form	Q61508	Ecm1	62.832	5955500	47219000	10000	9093200	4055300	13357000	3083100	622730	609440	0.279106	0.288971
Ig heavy chain V region 914	Q01279	Egfr	134.85	2291500	766160	3294800	10000	10000	1241900	475490	205550	10000	0.2443	0.129801
Selenoprotein P	P01801;P01799;P01797;P01796;P01800;P01802		12.81	72978000	74018000	42645000	897160000	81660000	78007000	49580000	52377000	54500000	0.232701	0.293045
Inhibitor of carbonic anhydrase	P42703	Lifr	122.57	24885000	6735200	19445000	2996400	3332200	4804100	3884800	2128700	1393900	0.230015	0.0579322
Ig kappa chain V-II region MOPC 511;Ig kappa chain V-II region MOPC 167;Ig kappa chain V-II region VKappa167	Q02257	Jup	81.8	2982000	10000	1959100	10000	273350	10000	10000	10000	1069200	0.22133	0.204688
Apolipoprotein A-IV	P32848	Pvalb	11.93	3939900	10000	1705000	10000	10000	699180	346920	10000	434710	0.211945	0.221424
Complement C1q subcomponent subunit A	P01654;P01655;P01656		11.98	7734900	79915000	19521000	692650000	135330000	5988000	21928000	16677000	16688000	0.196655	0.31213
Ig heavy chain V region AC38 205.12	P01635		12.581	102920000	50922000	9925500	304790000	22248000	20739000	24194000	14167000	28053000	0.186788	0.141448
Vitamin K-dependent protein C;Vitamin K-dependent protein C light chain;Vitamin K-dependent protein C heavy chain;Activation peptide	P01645;P01644;P01646;P01647		11.954	86405000	51248000	526340000	114930000	26352000	32733000	19196000	54520000	43301000	0.180867	0.147667
Serum albumin	P05064	Aldoa	39.355	9144800	1462400	6948000	895680	10000	10000	10000	2593800	504080	0.13562	0.071186
Carbonic anhydrase 1	O70570	Pigr	84.998	52251000	2173900	723450	42410000	2926800	2591500	2121900	10000	1999800	0.0791321	0.0983235
Triosephosphate isomerase	P01667		12.071	10000	1728300	14408000	10000	10000	10000	10000	10000	912230	0.0471509	0.249289
Peroxiredoxin-2	P56480	Atp5b	56.3	80844	415900	401180	10000	10000	10000	10000	10000	10000	0.0440566	0.0523269
Mannan-binding lectin serine protease 2;Mannan-binding lectin serine protease 2 A chain;Mannan-binding lectin serine protease 2 B chain	Q03401	Crisp1	27.679	37646000	10000	10000	10000	10000	1526500	10000	10000	10000	0.0332626	0.307352
Lumican	Q9CPY7	Lap3	56.141	10000	10000	288490	30320000	10000	425950	375830	10000	10000	0.0217257	0.296185
Protein Z-dependent protease inhibitor	Q9R0Q1	Sytl4	76.021	228690	10000	10000	2353400	10000	10000	10000	10000	10000	0.0153723	0.241495
Hemopexin	Q91X72	Hpx	51.317	85766000	101990000	117220000	161780000	39632000	67946000	53569000	71963000	49038000	0.48359	0.0067699
H-2 class I histocompatibility antigen, Q10 alpha chain	P01898	H2-Q10	37.251	24601000	14644000	13014000	17908000	12392000	10000	5987100	10584000	3344100	0.36846	0.0143821
Phospholipid transfer protein	P55065	Pltp	54.452	2821700	2490400	1047400	3260000	942710	950730	844120	860080	690480	0.356619	0.00820494
Complement component C9	P06683	C9	62.002	20714000	11340000	8099400	9118300	3580400	1379200	3311600	3132700	1711800	0.212953	0.00709109
Ig lambda-2 chain V region	P01728		12.222	4865100	4823400	6129000	17573000	2076200	2303100	3297500	981550	10000	0.207684	0.0495029
Vascular cell adhesion protein 1	P29533	Vcam1	81.317	316420	1104300	737690	972460	387120	10000	233420	10000	10000	0.166226	0.00746131
Ig kappa chain V-V region MOPC 149	P01636		12.03	45116000	31520000	1212800	32309000	3450000	951560	1856800	508610	3393700	0.0737899	0.0171386
Ig kappa chain V-III region CBPC 101	P01664		11.964	495440	1195000	10000	954240	10000	10000	10000	10000	10000	0.0150677	0.0249368
Betaine--homocysteine S-methyltransferase 1	O35490	Bhmt	45.02	8428200	3106000	10000	9749200	10000	10000	10000	10000	10000	0.00187852	0.0327802
