# Supplementary material for: Dietary restriction transforms the mammalian protein persulfidome in a tissue-specific and cystathionine γ-lyase-dependent manner
Source: Nat Commun. 2021 Mar 19;12:1745. doi: 10.1038/s41467-021-22001-w (PMC7979915; doi:10.1038/s41467-021-22001-w)
Supplement: Supplementary file 16 — Supplementary Data 13 [file 41467_2021_22001_MOESM16_ESM.xlsx]

## Sheet: Enriched Pathway Spectral Count
Supplementary Data 13: Persulfidated Protein Pathway Enrichment in Heart (Spectral Counting)
KEGG Pathway (DR)	p-val (adj)	-LOG10(p-val adj)	Involved Genes
Ferroptosis	0.00173	2.76195	FTH1,GCLM,FTL1		Green	DR enriched
Complement and coagulation cascades	8.4e-06	5.07572	C3,SERPINC1,CFI,SERPINA1D,CFB		Gray	No Change
Staphylococcus aureus infection	0.00421	2.37572	C3,CFI,CFB		Blue	AL enriched
KEGG Pathway (Unchanged)	p-val (adj)	-LOG10(p-val adj)	Involved Genes
Carbon metabolism	4.45e-20	19.3516	DLAT,CS,SDHB,MDH2,MDH1,OGDH,DLD,ALDH6A1,SDHA,ACO2,TPI1,GOT1,ECHS1,TALDO1,FH,CAT,ACADS,IDH2,PDHA1,ACAT1,IDH3A,PKM,PGP,ENO3,PGK1,ACADM,ENO1,FBP1
Glutathione metabolism	0.00638	2.19518	GPX3,GSTO1,IDH2,GSR,LAP3,GSTM2,GSTM1,GPX1
Fatty acid degradation	4.69e-07	6.32883	ECI1,ECHS1,ACADL,HADH,ALDH2,ACADS,ACAT1,ACAA2,ALDH7A1,HADHB,ACADM
Metabolic pathways	3.36e-15	14.4737	COX5A,DLAT,NDUFA9,CKB,CS,SDHB,APIP,PDHX,NDUFS2,NDUFA2,MDH2,MDH1,OGDH,DLD,NME2,ALDH6A1,AUH,SDHA,NDUFS6,CKMT2,MCCC2,NDUFS4,ACO2,CYC1,CPOX,TPI1,NDUFV2,CNDP2,GOT1,ECHS1,TALDO1,ACADL,FH,SEPHS1,PRDX6,AK1,IMPA1,HADH,ALAD,CMPK1,ALDH2,ACADS,LDHB,CKM,IDH2,BCAT2,PDHA1,COX4I1,ACAT1,PTS,IDH3A,PKM,ATP5H,ALDH5A1,ACAA2,NME1,NDUFV1,UQCRFS1,LAP3,NDUFB10,BLVRB,PGP,ACP1,ALDH1A1,ALDH7A1,CES1D,HADHB,ENO3,COX5B,PGK1,AC…
Arginine and proline metabolism	0.00124	2.90658	CKB,CKMT2,CNDP2,GOT1,ALDH2,CKM,LAP3,ALDH7A1
Propanoate metabolism	0.000266	3.57512	DLD,ALDH6A1,ECHS1,LDHB,ACAT1,ACADM,LDHA
Huntington disease	1.05e-08	7.97881	COX5A,NDUFA9,SOD2,SDHB,NDUFS2,NDUFA2,SDHA,NDUFS6,NDUFS4,CYC1,SOD1,NDUFV2,SLC25A4,COX4I1,ATP5H,NDUFV1,UQCRFS1,NDUFB10,COX5B,CYCS,GPX1,MTCO2
Biosynthesis of amino acids	6.58e-06	5.18177	CS,ACO2,TPI1,GOT1,TALDO1,IDH2,BCAT2,IDH3A,PKM,ENO3,PGK1,ENO1
Thermogenesis	4.15e-05	4.38195	COX5A,NDUFA9,SDHB,NDUFS2,NDUFA2,SDHA,NDUFS6,NDUFS4,CYC1,NDUFV2,COX4I1,ATP5H,NDUFV1,UQCRFS1,NDUFB10,GRB2,COX5B,ACTG1,MTCO2
Glyoxylate and dicarboxylate metabolism	1.24e-05	4.90658	CS,MDH2,MDH1,DLD,ACO2,CAT,ACAT1,PGP
Cardiac muscle contraction	0.000737	3.13253	COX5A,CYC1,COX4I1,TNNI3,UQCRFS1,MYH6,MYL3,COX5B,MTCO2,ACTC1
Butanoate metabolism	0.00156	2.80688	OXCT1,ECHS1,HADH,ACADS,ACAT1,ALDH5A1
Glycolysis / Gluconeogenesis	1.15e-07	6.9393	DLAT,DLD,TPI1,ALDH2,LDHB,PDHA1,PKM,ALDH7A1,ENO3,PGK1,LDHA,ENO1,FBP1
Parkinson disease	2.32e-09	8.63451	COX5A,NDUFA9,SDHB,NDUFS2,NDUFA2,SDHA,NDUFS6,NDUFS4,CYC1,NDUFV2,PARK7,SLC25A4,COX4I1,ATP5H,NDUFV1,UQCRFS1,NDUFB10,COX5B,CYCS,MTCO2
Valine, leucine and isoleucine degradation	2.19e-11	10.6596	DLD,ALDH6A1,AUH,MCCC2,OXCT1,ECHS1,HADH,ALDH2,ACADS,BCAT2,ACAT1,ACAA2,ALDH7A1,HADHB,ACADM
Non-alcoholic fatty liver disease (NAFLD)	2.71e-07	6.56703	COX5A,NDUFA9,SDHB,NDUFS2,NDUFA2,SDHA,NDUFS6,NDUFS4,CYC1,ADIPOQ,NDUFV2,COX4I1,NDUFV1,UQCRFS1,NDUFB10,COX5B,CYCS,MTCO2
Tryptophan metabolism	0.00358	2.44612	OGDH,ECHS1,CAT,HADH,ALDH2,ACAT1,ALDH7A1
Cysteine and methionine metabolism	0.00551	2.25885	APIP,MDH2,MDH1,GOT1,LDHB,BCAT2,LDHA
Pyruvate metabolism	3.9e-14	13.4089	DLAT,MDH2,MDH1,DLD,GLO1,HAGH,FH,ALDH2,LDHB,PDHA1,ACAT1,PKM,ALDH7A1,ACYP2,LDHA
Alzheimer disease	3.04e-06	5.51713	COX5A,NDUFA9,SDHB,NDUFS2,NDUFA2,SDHA,NDUFS6,NDUFS4,CYC1,NDUFV2,COX4I1,ATP5H,NDUFV1,UQCRFS1,NDUFB10,COX5B,CYCS,MTCO2
Citrate cycle (TCA cycle)	2.46e-12	11.6091	DLAT,CS,SDHB,MDH2,MDH1,OGDH,DLD,SDHA,ACO2,FH,IDH2,PDHA1,IDH3A
Proteasome	5.57e-10	9.25414	PSMB4,PSMB1,PSMB6,PSMA6,PSMB5,PSME1,PSMA7,PSMB2,PSMA1,PSMA4,PSMA3,PSMA5,PSMB3
beta-Alanine metabolism	0.00524	2.28067	ALDH6A1,CNDP2,ECHS1,ALDH2,ALDH7A1,ACADM
Oxidative phosphorylation	4.39e-08	7.35754	COX5A,NDUFA9,SDHB,NDUFS2,NDUFA2,SDHA,NDUFS6,NDUFS4,CYC1,NDUFV2,PPA2,COX4I1,ATP5H,NDUFV1,UQCRFS1,NDUFB10,COX5B,MTCO2
Complement and coagulation cascades	0.00139	2.85699	C8G,C8B,FGB,FGG,C8A,MBL1,SERPINA1A,SERPINA1B,SERPINA1E,C4B
Fatty acid metabolism	0.00108	2.96658	ECHS1,ACADL,HADH,ACADS,ACAT1,ACAA2,HADHB,ACADM
2-Oxocarboxylic acid metabolism	0.000164	3.78516	CS,ACO2,GOT1,IDH2,BCAT2,IDH3A
KEGG Pathway (AL)	p-val (adj)	-LOG10(p-val adj)	Involved Genes
Metabolic pathways	4.9e-05	4.3098	DLAT,DBT,IDH3G,ALDOC,ACSL1,PDHB,SUCLA2,HSD17B10,HADHA,NDUFA10,AK2,PGM1,HIBADH,UQCRC2,PDHA1,PCCB,GAPDH,HADHB
cGMP-PKG signaling pathway	0.0385	1.41454	VDAC3,SLC25A5,ATP1B1,ATP2A2,ATP1A1
Fatty acid metabolism	0.00367	2.43533	ACSL1,HADHA,HADHB,CPT1B
Glycolysis / Gluconeogenesis	1.76e-05	4.75449	DLAT,ALDOC,PDHB,PGM1,PDHA1,GAPDH
Alzheimer disease	0.0475	1.32331	HSD17B10,NDUFA10,ATP2A2,UQCRC2,GAPDH
Citrate cycle (TCA cycle)	1.04e-05	4.98297	DLAT,IDH3G,PDHB,SUCLA2,PDHA1
Fatty acid degradation	0.00314	2.50307	ACSL1,HADHA,HADHB,CPT1B
Pyruvate metabolism	0.0323	1.4908	DLAT,PDHB,PDHA1
Cardiac muscle contraction	0.00122	2.91364	ATP1B1,ATP2A2,UQCRC2,ATP1A1,TNNC1
Valine, leucine and isoleucine degradation	4.83e-06	5.31605	DBT,HSD17B10,HADHA,HIBADH,PCCB,HADHB
Propanoate metabolism	0.000453	3.3439	DBT,SUCLA2,HADHA,PCCB
Carbon metabolism	4.89e-08	7.31069	DLAT,IDH3G,ALDOC,PDHB,SUCLA2,HADHA,PDHA1,PCCB,GAPDH

## Sheet: Enriched Pathway Intensity
Supplementary Data 13: Persulfidated Protein Pathway Enrichment in Heart (Intensity)					Green	DR enriched
KEGG Pathway (DR)	p-val (adj)	-LOG10(p-val adj)	Involved Genes		Gray	No Change
No KEGG					Blue	AL enriched
KEGG Pathway (Unchanged)	p-val (adj)	-LOG10(p-val adj)	Involved Genes
Metabolic pathways	3.55769e-29	28.4488	NDUFS4,COX5B,PAFAH1B2,IVD,PTS,NDUFA10,SUCLA2,LDHA,PCCB,PGK1,ALAD,LDHB,OAT,ACADS,ALDH6A1,TALDO1,IDH3G,HSD17B10,ALDH2,PDHA1,HADHA,IDH2,NDUFA4,SUCLG2,PFKM,BPGM,PMM2,HADHB,CKMT2,ACAA2,ACADVL,EPHX2,ACSL1,HADH,ATP5C1,ATP5B,CPOX,NDUFS8,GAPDH,FAHD1,HSD17B8,DLAT,NDUFV2,FH,ATP5J2,UQCRC2,GSTO1,OXCT1,ACAT1,GPX3,GSTM1,ATP5F1,CAT,SUCLG1,NDUFS6,CS,GCLM,MDH1,ACSS1,UQCRFS1,NDUFA12,ACP1,MTCO2,NME2,ATP5D,PYGB,ACYP2…
Carbon metabolism	1.81395e-27	26.7414	SUCLA2,PCCB,PGK1,ACADS,ALDH6A1,TALDO1,IDH3G,PDHA1,HADHA,IDH2,SUCLG2,PFKM,GAPDH,DLAT,FH,ACAT1,CAT,SUCLG1,CS,MDH1,ACSS1,GOT2,SDHA,HIBCH,DLD,ACO2,SDHB,PGAM2,GOT1,PKM,MUT,IDH3A,TKT,MDH2,ENO2,PGAM1,ECHS1,OGDH,GPI,TPI1,ENO3,PGP
Parkinson disease	2.44395e-27	26.6119	NDUFS4,COX5B,SLC25A4,NDUFA10,NDUFA4,TUBA4A,ATP5C1,ATP5B,NDUFS8,NDUFV2,VDAC2,UQCRC2,ATP5F1,TUBB5,NDUFS6,UQCRFS1,NDUFA12,MTCO2,ATP5D,NDUFS7,VDAC1,SDHA,VDAC3,PSMB1,UQCRH,HSPA5,SDHB,CYC1,ATP5H,NDUFS2,NDUFA9,PARK7,NDUFB10,NDUFA8,MAPT,COX4I1,PSMB6,PSMB2,NDUFS1,NDUFV1,PSMB7,PSMA4,PSMA7,PSMA6,PSMA2,HTRA2,TXN,PSMB4,PSMB5,PSMB3,PSMA3,COX5A,NDUFA2,PSMA1,PSMA5,PSMD9
Prion disease	2.38343e-26	25.6228	NDUFS4,COX5B,SLC25A4,NDUFA10,NDUFA4,HSPA8,TUBA4A,ATP5C1,ATP5B,NDUFS8,NDUFV2,VDAC2,UQCRC2,ATP5F1,TUBB5,NDUFS6,UQCRFS1,NDUFA12,MTCO2,ATP5D,NDUFS7,VDAC1,SDHA,VDAC3,PSMB1,UQCRH,HSPA5,SDHB,CYC1,ATP5H,NDUFS2,NDUFA9,NDUFB10,NDUFA8,COX4I1,C8A,PSMB6,PSMB2,C8G,NDUFS1,NDUFV1,PSMB7,PSMA4,PSMA7,C8B,PSMA6,PSMA2,SOD1,PSMB4,PSMB5,PSMB3,PSMA3,COX5A,NDUFA2,PSMA1,PSMA5,PSMD9
Huntington disease	9.6196e-23	22.0168	NDUFS4,COX5B,SLC25A4,NDUFA10,NDUFA4,TUBA4A,ATP5C1,ATP5B,NDUFS8,NDUFV2,VDAC2,UQCRC2,GPX3,ATP5F1,TUBB5,NDUFS6,UQCRFS1,NDUFA12,MTCO2,ATP5D,NDUFS7,GPX1,VDAC1,SDHA,VDAC3,PSMB1,UQCRH,SDHB,CYC1,ATP5H,NDUFS2,NDUFA9,NDUFB10,NDUFA8,COX4I1,PSMB6,SOD2,PSMB2,NDUFS1,NDUFV1,PSMB7,PSMA4,PSMA7,PSMA6,PSMA2,SOD1,PSMB4,PSMB5,PSMB3,PSMA3,COX5A,NDUFA2,PSMA1,GPX5,PSMA5,PSMD9
Amyotrophic lateral sclerosis	2.63781e-21	20.5788	NDUFS4,COX5B,NDUFA10,NDUFA4,TUBA4A,PFN1,ATP5C1,ATP5B,NDUFS8,NDUFV2,UQCRC2,GPX3,ATP5F1,CAT,TUBB5,NDUFS6,UQCRFS1,NDUFA12,MTCO2,ATP5D,NDUFS7,GPX1,VDAC1,SDHA,HNRNPA3,PSMB1,UQCRH,HSPA5,SDHB,CYC1,ATP5H,NDUFS2,VCP,NDUFA9,NDUFB10,NDUFA8,COX4I1,PSMB6,PSMB2,NDUFS1,NDUFV1,PSMB7,PSMA4,PSMA7,PSMA6,PSMA2,SOD1,ACTG1,PSMB4,PSMB5,PSMB3,PSMA3,COX5A,NDUFA2,PSMA1,GPX5,PSMA5,ACTB,PSMD9,HNRNPA1
Valine, leucine and isoleucine degradation	5.68532e-18	17.2452	IVD,PCCB,ACADS,ALDH6A1,HSD17B10,ALDH2,HADHA,HADHB,ACAA2,HADH,OXCT1,ACAT1,HIBCH,ACADM,DLD,HMGCL,MCCC2,HIBADH,MUT,ALDH7A1,BCAT2,ECHS1,DBT,AUH
Pathways of neurodegeneration - multiple diseases	1.08222e-17	16.9657	NDUFS4,COX5B,SLC25A4,NDUFA10,ATP2A2,HSD17B10,NDUFA4,TUBA4A,ATP5C1,ATP5B,NDUFS8,NDUFV2,VDAC2,UQCRC2,GPX3,ATP5F1,CAT,TUBB5,NDUFS6,UQCRFS1,NDUFA12,MTCO2,ATP5D,NDUFS7,GPX1,VDAC1,SDHA,VDAC3,PSMB1,UQCRH,HSPA5,SDHB,CYC1,ATP5H,NDUFS2,VCP,NDUFA9,PARK7,NDUFB10,NDUFA8,MAPT,COX4I1,PSMB6,PSMB2,NDUFS1,NDUFV1,PSMB7,PSMA4,PSMA7,PSMA6,PSMA2,SOD1,HTRA2,PSMB4,PSMB5,PSMB3,PSMA3,COX5A,NDUFA2,PSMA1,GPX5,PSMA5,PSMD9
Alzheimer disease	1.2116e-17	16.9166	NDUFS4,COX5B,SLC25A4,NDUFA10,ATP2A2,HSD17B10,NDUFA4,TUBA4A,ATP5C1,ATP5B,NDUFS8,GAPDH,NDUFV2,VDAC2,UQCRC2,ATP5F1,TUBB5,NDUFS6,UQCRFS1,NDUFA12,MTCO2,ATP5D,NDUFS7,VDAC1,SDHA,VDAC3,PSMB1,UQCRH,SDHB,CYC1,ATP5H,NDUFS2,NDUFA9,NDUFB10,NDUFA8,MAPT,COX4I1,PSMB6,PSMB2,NDUFS1,NDUFV1,PSMB7,PSMA4,PSMA7,PSMA6,PSMA2,PSMB4,PSMB5,PSMB3,PSMA3,COX5A,NDUFA2,PSMA1,PSMA5,PSMD9
Oxidative phosphorylation	3.82908e-16	15.4169	NDUFS4,COX5B,NDUFA10,NDUFA4,ATP5C1,ATP5B,NDUFS8,NDUFV2,ATP5J2,UQCRC2,ATP5F1,NDUFS6,UQCRFS1,NDUFA12,MTCO2,ATP5D,NDUFS7,SDHA,UQCRH,SDHB,CYC1,ATP5H,NDUFS2,NDUFA9,NDUFB10,NDUFA8,COX4I1,NDUFS1,NDUFV1,PPA2,COX5A,NDUFA2
Citrate cycle (TCA cycle)	1.74968e-14	13.757	SUCLA2,IDH3G,PDHA1,IDH2,SUCLG2,DLAT,FH,SUCLG1,CS,MDH1,SDHA,DLD,ACO2,SDHB,IDH3A,MDH2,OGDH
Thermogenesis	3.88595e-14	13.4105	NDUFS4,COX5B,SLC25A20,NDUFA10,CPT1B,NDUFA4,ACSL1,ATP5C1,ATP5B,NDUFS8,NDUFV2,ATP5J2,UQCRC2,ATP5F1,NDUFS6,UQCRFS1,NDUFA12,MTCO2,ATP5D,NDUFS7,CPT2,SDHA,UQCRH,SDHB,CYC1,ATP5H,NDUFS2,NDUFA9,NDUFB10,NDUFA8,COX4I1,NDUFS1,NDUFV1,ACTG1,COA7,COX5A,NDUFA2,ACTB,GRB2
Pyruvate metabolism	1.23721e-12	11.9076	LDHA,LDHB,ALDH2,PDHA1,DLAT,FH,ACAT1,MDH1,ACSS1,ACYP2,DLD,PKM,GLO1,ALDH7A1,MDH2,GRHPR,HAGH
Propanoate metabolism	1.69309e-12	11.7713	SUCLA2,LDHA,PCCB,LDHB,ACADS,ALDH6A1,HADHA,SUCLG2,ACAT1,SUCLG1,ACSS1,HIBCH,DLD,MUT,ECHS1,DBT
Complement and coagulation cascades	2.22232e-11	10.6532	VTN,FGA,CFI,C3,F2,SERPINC1,PLG,SERPINA1B,C8A,CFH,FGB,C8G,FGG,C8B,MBL1,SERPINA1E,A2M,KNG1,MBL2,C4B,SERPINA1D,CFB,CLU
Proteasome	5.03361e-11	10.2981	PSMB1,PSMB6,PSMB2,PSMB7,PSMA4,PSMA7,PSMB8,PSMA6,PSMA2,PSMB4,PSMB5,PSME1,PSMB3,PSMA3,PSMA1,PSMA5,PSMD9
Glycolysis / Gluconeogenesis	1.69209e-10	9.77158	LDHA,PGK1,LDHB,ALDH2,PDHA1,PFKM,BPGM,GAPDH,DLAT,ACSS1,DLD,PGAM2,PKM,ALDH7A1,ENO2,PGAM1,GPI,TPI1,ENO3
Biosynthesis of amino acids	4.9621e-10	9.30433	PGK1,TALDO1,IDH3G,IDH2,PFKM,GAPDH,CS,GOT2,ACO2,ACY1,PGAM2,GOT1,PKM,IDH3A,TKT,ENO2,BCAT2,PGAM1,TPI1,ENO3
Non-alcoholic fatty liver disease	5.52231e-10	9.25788	NDUFS4,COX5B,NDUFA10,NDUFA4,NDUFS8,TGFB1,NDUFV2,UQCRC2,NDUFS6,UQCRFS1,NDUFA12,MTCO2,NDUFS7,SDHA,UQCRH,ADIPOQ,SDHB,CYC1,NDUFS2,NDUFA9,NDUFB10,NDUFA8,COX4I1,NDUFS1,NDUFV1,COX5A,NDUFA2
Cardiac muscle contraction	2.2375e-09	8.65024	COX5B,ATP2A2,ATP1A1,ATP1B1,MYL3,TPM4,UQCRC2,UQCRFS1,MTCO2,TNNT2,UQCRH,MYL2,CYC1,TNNC1,MYL4,TPM1,COX4I1,TPM3,COX5A,TNNI3
Fatty acid degradation	3.05391e-09	8.51514	ECI1,CPT1B,ACADS,ALDH2,HADHA,HADHB,ACAA2,ACADVL,ACSL1,HADH,ACAT1,CPT2,ACADM,ALDH7A1,ECHS1,ACADL
Glyoxylate and dicarboxylate metabolism	5.8858e-08	7.23019	PCCB,ACAT1,CAT,CS,MDH1,ACSS1,DLD,ACO2,MUT,MDH2,GRHPR,PGP
Fatty acid metabolism	7.18868e-07	6.14335	CPT1B,ACADS,HADHA,HADHB,ACAA2,ACADVL,ACSL1,HADH,HSD17B8,ACAT1,CPT2,ACADM,ECHS1,ACADL,SCP2
2-Oxocarboxylic acid metabolism	1.83846e-06	5.73554	IDH3G,IDH2,CS,GOT2,ACO2,ACY1,GOT1,IDH3A,BCAT2
Glutathione metabolism	2.78406e-06	5.55532	IDH2,GSTO1,GPX3,GSTM1,GCLM,GPX1,GSTA3,LAP3,GSTM2,GGCT,GSTA4,GSR,GPX4,GPX5,PRDX6
Spinocerebellar ataxia	1.49515e-05	4.82531	SLC25A4,ATP2A2,VDAC2,VDAC1,VDAC3,PSMB1,PSMB6,PSMB2,PSMB7,PSMA4,PSMA7,PSMA6,PSMA2,PSMB4,PSMB5,PSMB3,PSMA3,PSMA1,PSMA5,PSMD9
Butanoate metabolism	5.76833e-05	4.23895	ACADS,HADHA,HADH,OXCT1,ACAT1,BDH1,HMGCL,ECHS1,ALDH5A1
Hypertrophic cardiomyopathy	9.96494e-05	4.00153	ATP2A2,MYL3,TPM4,TGFB1,TNNT2,DES,MYL2,TNNC1,TTN,TPM1,MYBPC3,ACTG1,TPM3,TNNI3,ACTB
Dilated cardiomyopathy	0.000155232	3.80902	ATP2A2,MYL3,TPM4,TGFB1,TNNT2,DES,MYL2,TNNC1,TTN,TPM1,MYBPC3,ACTG1,TPM3,TNNI3,ACTB
beta-Alanine metabolism	0.00119681	2.92197	ACADS,ALDH6A1,ALDH2,HADHA,HIBCH,ALDH7A1,ECHS1,CNDP2
Arginine and proline metabolism	0.00186479	2.72937	OAT,ALDH2,CKMT2,GOT2,GOT1,LAP3,CKM,ALDH7A1,CNDP2,CKB
PPAR signaling pathway	0.0030182	2.52025	SORBS1,CPT1B,FABP3,ACSL1,CPT2,ACADM,ADIPOQ,FABP4,FABP5,APOA1,ACADL,SCP2,CD36
Peroxisome	0.00765125	2.11627	IDH2,EPHX2,ACSL1,CAT,CRAT,HMGCL,SOD2,PRDX5,SOD1,PRDX1,SCP2,ECH1
Fatty acid elongation	0.00864343	2.06331	HADHA,HADHB,ACAA2,HADH,THEM4,ACOT7,ECHS1
Ferroptosis	0.0112718	1.94801	ACSL1,VDAC2,TF,GCLM,FTH1,VDAC3,ICA,GPX4
Central carbon metabolism in cancer	0.0238851	1.62187	LDHA,LDHB,PDHA1,IDH2,PFKM,PDK1,EGFR,PGAM2,PKM,PGAM1
Retrograde endocannabinoid signaling	0.0359982	1.44372	NDUFS4,NDUFA10,NDUFA4,NDUFS8,NDUFV2,NDUFS6,NDUFA12,NDUFS7,NDUFS2,NDUFA9,NDUFB10,NDUFA8,NDUFS1,NDUFV1,NDUFA2
Adrenergic signaling in cardiomyocytes	0.0418421	1.37839	ATP2A2,ATP1A1,ATP1B1,MYL3,TPM4,PPP1CC,PPP2R1A,PPP1CB,TNNT2,MYL2,TNNC1,MYL4,TPM1,TPM3,TNNI3
Thyroid hormone synthesis	0.0431271	1.36525	ATP1A1,ATP1B1,GPX3,GPX1,HSPA5,ALB,TTR,GSR,GPX5,PDIA4
KEGG Pathway (AL)	p-val (adj)	-LOG10(p-val adj)	Involved Genes
Carbon metabolism	9.24647e-05	4.03402	DLST,PDHB,PCCA,FBP1,ALDOC
Glycolysis / Gluconeogenesis	0.0106962	1.97077	PDHB,FBP1,ALDOC
