# Supplementary material for: Dietary restriction transforms the mammalian protein persulfidome in a tissue-specific and cystathionine γ-lyase-dependent manner
Source: Nat Commun. 2021 Mar 19;12:1745. doi: 10.1038/s41467-021-22001-w (PMC7979915; doi:10.1038/s41467-021-22001-w)
Supplement: Supplementary file 17 — Supplementary Data 14 [file 41467_2021_22001_MOESM17_ESM.xlsx]

## Sheet: Enriched Pathway Spectral Count
Supplementary Data 14: Persulfidated Protein Pathway Enrichment in Plasma (Spectral Counting)
KEGG Pathway (Unchanged)	p-val (adj)	-LOG10(p-val adj)	Involved Gene		Green	DR enriched
Staphylococcus aureus infection	3.59e-14	13.4449	MBL2,CFH,C5,MASP2,FGG,C1QB,MBL1,C1RA,CFI,PLG,CFD,C4B,CFB		Gray	No Change
Prion diseases	2.68e-05	4.57187	C8G,C9,C5,C8B,C8A,C1QB		Blue	AL enriched
Pertussis	0.00328	2.48413	SERPING1,C4BPA,C5,C1QB,C1RA,C4B
Amoebiasis	0.00251	2.60033	COL1A1,C8G,C9,FN1,C8B,COL1A2,C8A
Systemic lupus erythematosus	0.00198	2.70333	C8G,C9,C5,C8B,C8A,C1QB,C1RA,C4B
Complement and coagulation cascades	2.85e-53	52.5452	C8G,VTN,F12,C9,SERPIND1,KNG1,SERPING1,PROC,MBL2,CFH,F13B,C4BPA,SERPINC1,C5,F2,FGA,MASP2,C8B,F10,FGB,FGG,C8A,C1QB,MBL1,SERPINF2,F13A1,C1RA,CFI,PLG,CFD,SERPINA1A,SERPINA1D,SERPINA1E,C4B,CFB,KLKB1
KEGG Pathway (AL)	p-val (adj)	-LOG10(p-val adj)	Involved Gene
No KEGG

## Sheet: Enriched Pathway Intensity
Supplementary Data 14: Persulfidated Protein Pathway Enrichment in Plasma (Intensity)
KEGG Pathway (Unchanged)	p-val (adj)	-LOG10(p-val adj)	Involved Gene		Green	DR enriched
Complement and coagulation cascades	2.35629e-60	59.6278	CFH,SERPING1,C4B,SERPINA1E,C8A,C8G,PLG,C8B,MASP1,CFB,C5,SERPINA1A,F13B,SERPINC1,CFI,F2,SERPINF2,F13A1,C3,VTN,KLKB1,F12,SERPIND1,SERPINA1D,SERPINA1B,FGA,MBL1,KNG1,C4BPA,A2M,FGG,MBL2,CFD,SERPINA1C,FGB,F10,CLU,C1QB,C1QA,PROC,MASP2		Gray	No Change
Coronavirus disease - COVID-19	5.14105e-13	12.2889	C4B,C8A,C8G,C8B,MASP1,CFB,EGFR,C5,F13B,F2,F13A1,C3,FGA,MBL1,FGG,MBL2,CFD,FGB,C1QB,C1QA,MASP2		Blue	AL enriched
Staphylococcus aureus infection	2.05299e-11	10.6876	CFH,C4B,PLG,MASP1,CFB,C5,CFI,C3,MBL1,FGG,MBL2,CFD,C1QB,C1QA,MASP2
Pertussis	0.000707985	3.14998	SERPING1,C4B,C5,C3,C4BPA,C1QB,C1QA
Amoebiasis	0.00518921	2.2849	COL1A2,C8A,C8G,C8B,COL1A1,FN1,PRDX1
Systemic lupus erythematosus	0.00553613	2.25679	C4B,C8A,C8G,C8B,C5,C3,C1QB,C1QA
KEGG Pathway (AL)	p-val (adj)	-LOG10(p-val adj)	Involved Gene
No KEGG
