# Supplementary material for: Dietary restriction transforms the mammalian protein persulfidome in a tissue-specific and cystathionine γ-lyase-dependent manner
Source: Nat Commun. 2021 Mar 19;12:1745. doi: 10.1038/s41467-021-22001-w (PMC7979915; doi:10.1038/s41467-021-22001-w)
Supplement: Supplementary file 18 — Supplementary Data 15 [file 41467_2021_22001_MOESM18_ESM.xlsx]

## Sheet: shared prot all tissues Spectr
Supplementary Data 15: Accession Numbers for the 28 Common Persulfidated Proteins in all 6 tested WT Tissues (Spectral Counting)
P01942
P23953
E9Q557
P02088
Q61838
P29699
Q9QWK4
P01592
Q61171
P07724
P35700
P00920
P07356
P05064
Q921I1
P62897
Q8K0E8
P01837
P01872
P21614
Q8VCG4
E9PV24
P01027
P17751
Q91X72
P07759
Q8VCM7
P06330

## Sheet: shred prot all tissues Intensit
Supplementary Data 15: Accession Numbers for the 32 Common Persulfidated Proteins in all 6 tested WT Tissues (Intensity)
P01027
Q8K0E8
Q00898
P22599
P01942
E9PV24
P01837
Q9CPY7
P07724
Q91X72
P56480
P01872
P02088;P02089
P29699
P17751
Q9QWK4
Q61838
P01592
Q8VCG4
E9Q557
P00920
Q921I1
P01867
Q8VCM7
O08677
P35700
P05064
Q61171
P01631
P07356
P07309
O08807
