# Supplementary material for: Dietary restriction transforms the mammalian protein persulfidome in a tissue-specific and cystathionine γ-lyase-dependent manner
Source: Nat Commun. 2021 Mar 19;12:1745. doi: 10.1038/s41467-021-22001-w (PMC7979915; doi:10.1038/s41467-021-22001-w)
Supplement: Supplementary file 19 — Supplementary Data 16 [file 41467_2021_22001_MOESM19_ESM.xlsx]

## Sheet: EOD Liver Prot ID Spectral
Supplementary Data 16: Impact of 2.5 months EOD Fasting vs AL Feeding in Aged Mice on the Liver Persulfidome (Spectral Counting)
Protein Name	Accession Number	Alternate ID	Molecular Weight	Liver AL 1	Liver AL 2	Liver AL 3	Liver AL 4	Liver AL 5	Liver EOD 1	Liver EOD 2	Liver EOD 3	Liver EOD 4	Liver EOD 5	EOD/AL SC Ratio	P-value	Cys residue
Leukocyte elastase inhibitor A	Q9D154	Serpinb1a	43 kDa	1	0.1	0.1	0.1	0.1	9	8	4	7	8	25.7143	4.89544e-05	3 C		Green	EOD enriched
39S ribosomal protein L39, mitochondrial	Q9JKF7	Mrpl39	39 kDa	0.1	0.1	0.1	0.1	0.1	0.1	2	3	1	2	16.2	0.0152405	7 C		Gray	No Change
NADH dehydrogenase [ubiquinone] 1 alpha subcomplex subunit 8	Q9DCJ5	Ndufa8	20 kDa	0.1	0.1	0.1	0.1	0.1	2	3	0.1	1	2	16.2	0.0152405	8 C		Blue	AL enriched
Prothrombin	P19221	F2	70 kDa	0.1	0.1	0.1	0.1	0.1	2	2	0.1	3	0.1	14.4	0.0486525	25 C
Acid ceramidase	Q9WV54	Asah1	45 kDa	0.1	0.1	0.1	0.1	0.1	2	2	0.1	3	0.1	14.4	0.0486525	7 C
Group XV phospholipase A2	Q8VEB4	Pla2g15	47 kDa	0.1	0.1	0.1	0.1	0.1	1	3	2	0.1	1	14.2	0.0288405	7 C
Acylamino-acid-releasing enzyme	Q8R146 (+1)	Apeh	82 kDa	0.1	0.1	0.1	0.1	0.1	2	2	1	1	0.1	12.2	0.0141084	16 C
Beta-galactosidase	P23780	Glb1	73 kDa	0.1	0.1	0.1	0.1	0.1	1	2	1	2	0.1	12.2	0.0141084	8 C
Vesicular integral-membrane protein VIP36	Q9DBH5	Lman2	40 kDa	0.1	0.1	0.1	0.1	0.1	2	1	0.1	2	1	12.2	0.0141084	6 C
Pirin	Q9D711	Pir	32 kDa	0.1	0.1	0.1	0.1	0.1	0.1	1	1	2	1	10.2	0.0155856	2 C
DNA-(apurinic or apyrimidinic site) lyase	P28352	Apex1	35 kDa	1	0.1	1	0.1	0.1	4	4	2	5	3	7.82609	0.000480095	7 C
Apolipoprotein E	P08226	Apoe	36 kDa	1	1	2	1	0.1	7	8	3	12	9	7.64706	0.00189965	1 C
Membrane-associated progesterone receptor component 1	O55022	Pgrmc1	22 kDa	0.1	2	0.1	0.1	0.1	5	2	1	7	3	7.5	0.0257739	2 C
Mitochondrial-processing peptidase subunit alpha	Q9DC61	Pmpca	58 kDa	0.1	1	0.1	0.1	1	3	4	4	3	3	7.3913	1.97649e-05	9 C
Acylpyruvase FAHD1, mitochondrial	Q8R0F8	Fahd1	25 kDa	0.1	0.1	0.1	0.1	1	3	2	1	3	1	7.14286	0.00731622	6 C
Peroxidasin homolog	Q3UQ28	Pxdn	165 kDa	1	0.1	0.1	0.1	0.1	2	2	2	2	2	7.14286	1.1906e-05	46 C
Ferritin heavy chain	P09528	Fth1	21 kDa	1	0.1	0.1	2	0.1	4	3	4	6	5	6.66667	0.000364064	3 C
Isoform 2 of ATP-dependent (S)-NAD(P)H-hydrate dehydratase	Q9CZ42-2	Naxd	32 kDa	0.1	0.1	0.1	0.1	1	3	3	1	2	0.1	6.5	0.0323432	8 C
Cytochrome c1, heme protein, mitochondrial	Q9D0M3	Cyc1	35 kDa	0.1	1	0.1	0.1	0.1	1	3	0.1	3	2	6.5	0.0323432	14 C
Delta(3,5)-Delta(2,4)-dienoyl-CoA isomerase, mitochondrial	O35459	Ech1	36 kDa	0.1	0.1	0.1	2	3	10	7	3	8	6	6.41509	0.00232153	6 C
D-dopachrome decarboxylase	O35215	Ddt	13 kDa	0.1	1	0.1	1	0.1	4	4	0.1	4	2	6.13043	0.0198077	2 C
Retinol-binding protein 4	Q00724	Rbp4	23 kDa	2	0.1	1	0.1	0.1	4	4	2	4	5	5.75758	0.00095737	6 C
Pro-cathepsin H	P49935	Ctsh	37 kDa	1	1	0.1	0.1	0.1	4	3	0.1	3	3	5.69565	0.0144894	10 C
Malectin	Q6ZQI3	Mlec	32 kDa	0.1	1	0.1	0.1	0.1	2	1	1	2	1	5	0.00617869	3 C
Deoxyribose-phosphate aldolase	Q91YP3	Dera	35 kDa	0.1	1	0.1	0.1	0.1	1	1	1	1	3	5	0.0339954	6 C
Beta-hexosaminidase subunit beta	P20060	Hexb	61 kDa	1	2	0.1	0.1	0.1	3	7	2	2	2	4.84848	0.0404899	7 C
Lysosomal alpha-mannosidase	O09159	Man2b1	115 kDa	0.1	0.1	1	1	1	4	6	1	3	1	4.6875	0.0416485	10 C
Ig heavy chain V region 102	P01750		13 kDa	0.1	2	0.1	0.1	0.1	2	2	3	4	0.1	4.625	0.0489667	3 C
Citrate lyase subunit beta-like protein, mitochondrial	Q8R4N0	Clybl	38 kDa	3	7	0.1	0.1	2	12	12	16	4	12	4.59016	0.00561235	6 C
Vitronectin	P29788	Vtn	55 kDa	0.1	0.1	1	0.1	0.1	1	0.1	2	2	1	4.35714	0.0471097	14 C
Cytochrome b5 type B	Q9CQX2	Cyb5b	16 kDa	0.1	0.1	1	0.1	0.1	2	1	0.1	2	1	4.35714	0.0471097	1 C
Zyxin	Q62523	Zyx	61 kDa	0.1	0.1	0.1	1	0.1	1	0.1	2	1	2	4.35714	0.0471097	23 C
Isoform 2 of Peptidyl-prolyl cis-trans isomerase H	Q9D868-2	Ppih	19 kDa	1	0.1	0.1	0.1	0.1	0.1	1	2	1	2	4.35714	0.0471097	5 C
Toll-like receptor 3	Q99MB1	Tlr3	104 kDa	0.1	1	1	0.1	0.1	2	2	3	2	1	4.34783	0.00397772	15 C
Glucose-6-phosphate isomerase	P06745	Gpi	63 kDa	1	3	4	1	0.1	11	9	0.1	10	6	3.96703	0.0327666	4 C
Translationally-controlled tumor protein	P63028	Tpt1	19 kDa	1	1	2	0.1	1	3	3	3	5	6	3.92157	0.00277867	2 C
RNA-binding protein FUS	P56959	Fus	53 kDa	0.1	0.1	0.1	1	1	2	1	2	2	2	3.91304	0.00199729	4 C
Ig gamma-2B chain C region	P01867 (+1)	Igh-3	44 kDa	1	3	2	2	1	9	7	7	8	4	3.88889	0.00046841	13 C
Ferritin light chain 1	P29391	Ftl1	21 kDa	3	3	2	3	2	10	9	7	12	10	3.69231	3.49815e-05	1 C
Rho GDP-dissociation inhibitor 1	Q99PT1	Arhgdia	23 kDa	1	1	1	0.1	2	7	3	3	1	4	3.52941	0.0359573	1 C
Isoform 2 of Disks large homolog 1	Q811D0-2	Dlg1	100 kDa	1	0.1	0.1	0.1	2	2	3	2	2	2	3.33333	0.00694307	7 C
Cathepsin B	P10605	Ctsb	37 kDa	2	3	0.1	1	1	4	6	1	6	5	3.09859	0.0220452	16 C
N-acyl-aromatic-L-amino acid amidohydrolase (carboxylate-forming)	Q91XE4	Acy3	35 kDa	0.1	2	3	0.1	2	5	5	1	6	5	3.05556	0.0220893	8 C
Uncharacterized protein C1orf50 homolog	Q5EBG8		22 kDa	0.1	0.1	0.1	1	1	1	1	2	1	2	3.04348	0.0213994	3 C
Annexin A2	P07356	Anxa2	39 kDa	2	3	3	0.1	2	5	5	8	5	7	2.9703	0.0013129	5 C
Galectin-3-binding protein	Q07797	Lgals3bp	64 kDa	2	0.1	3	2	1	3	8	5	5	3	2.96296	0.0157314	16 C
2,4-dienoyl-CoA reductase, mitochondrial	Q9CQ62	Decr1	36 kDa	3	3	3	3	4	13	13	3	9	9	2.9375	0.00989616	5 C
Pyridoxal phosphate homeostasis protein	Q9Z2Y8	Prosc	30 kDa	0.1	1	1	1	1	3	3	2	3	1	2.92683	0.00696114	3 C
Carboxypeptidase Q	Q9WVJ3 (+1)	Cpq	52 kDa	1	1	0.1	1	1	3	3	1	2	3	2.92683	0.00696114	1 C
Glutathione S-transferase omega-1	O09131	Gsto1	27 kDa	1	1	0.1	1	1	4	3	1	2	2	2.92683	0.0192346	4 C
Phenazine biosynthesis-like domain-containing protein 2	Q9CXN7	Pbld2	32 kDa	3	2	0.1	3	6	10	7	7	5	11	2.83688	0.00735735	4 C
Adenylyl cyclase-associated protein 1	P40124	Cap1	52 kDa	4	3	5	0.1	0.1	6	6	6	11	5	2.78689	0.0178248	6 C
3-hydroxybutyrate dehydrogenase type 2	Q8JZV9	Bdh2	27 kDa	1	2	0.1	1	1	4	3	2	2	3	2.7451	0.00597063	6 C
Serpin B6	Q60854	Serpinb6	43 kDa	3	5	3	3	7	7	16	13	12	9	2.71429	0.00348885	6 C
Pterin-4-alpha-carbinolamine dehydratase	P61458	Pcbd1	12 kDa	1	1	1	1	0.1	1	2	2	3	3	2.68293	0.0104835	1 C
Nascent polypeptide-associated complex subunit alpha, muscle-specific form	P70670	Naca	220 kDa	1	4	2	1	3	8	5	5	5	6	2.63636	0.00239445	16 C
Isoform Mt-VDAC1 of Voltage-dependent anion-selective channel protein 1	Q60932-2	Vdac1	31 kDa	2	3	4	2	2	9	5	5	9	6	2.61538	0.00299651	2 C
Proteasome subunit beta type-10	O35955	Psmb10	29 kDa	2	0.1	3	1	0.1	4	3	4	4	1	2.58065	0.0419265	5 C
Proliferation-associated protein 2G4	P50580	Pa2g4	44 kDa	2	3	2	4	5	9	12	3	10	6	2.5	0.0215361	6 C
Nuclear protein localization protein 4 homolog	P60670	Nploc4	68 kDa	2	1	4	0.1	3	5	6	6	5	3	2.47525	0.00973754	17 C
Enoyl-CoA hydratase domain-containing protein 3, mitochondrial	Q9D7J9	Echdc3	32 kDa	2	3	4	2	4	8	5	7	7	10	2.46667	0.00145524	5 C
Inter alpha-trypsin inhibitor, heavy chain 4	A6X935	Itih4	105 kDa	1	3	1	1	3	5	5	4	6	2	2.44444	0.0144982	3 C
GDP-mannose 4,6 dehydratase	Q8K0C9	Gmds	42 kDa	1	0.1	1	1	1	2	1	3	3	1	2.43902	0.0400782	6 C
Isoform 4 of Thioredoxin reductase 2, mitochondrial	Q9JLT4-4	Txnrd2	53 kDa	4	9	3	3	8	15	18	12	7	13	2.40741	0.00918913	11 C
Carboxylesterase 1C	P23953	Ces1c	61 kDa	5	2	5	2	2	8	9	4	9	8	2.375	0.00588255	5 C
Acyl-coenzyme A thioesterase 1	O55137	Acot1	46 kDa	3	3	0.1	0.1	1	3	4	3	3	4	2.36111	0.023464	4 C
Acyl-coenzyme A synthetase ACSM1, mitochondrial	Q91VA0	Acsm1	65 kDa	8	14	5	7	6	18	21	14	21	20	2.35	0.0007786	14 C
Lysosome-associated membrane glycoprotein 2	P17047	Lamp2	46 kDa	0.1	2	3	1	2	3	4	6	4	2	2.34568	0.0299389	9 C
Phospholipase B-like 1	Q8VCI0	Plbd1	63 kDa	2	4	5	1	3	6	10	8	6	5	2.33333	0.00798223	7 C
Radixin	P26043	Rdx	69 kDa	2	5	4	4	9	11	10	6	19	10	2.33333	0.0297449	1 C
4-hydroxy-2-oxoglutarate aldolase, mitochondrial	Q9DCU9	Hoga1	35 kDa	2	3	1	4	3	6	5	5	7	7	2.30769	0.00103584	6 C
Methionine adenosyltransferase 2 subunit beta	Q99LB6	Mat2b	37 kDa	1	2	1	0.1	2	3	2	2	4	3	2.29508	0.0158268	7 C
Adapter molecule crk	Q64010	Crk	34 kDa	3	1	3	0.1	3	3	4	4	6	6	2.27723	0.0171139	1 C
Acyl-coenzyme A thioesterase 4	Q8BWN8	Acot4	46 kDa	3	4	8	5	2	11	8	8	11	9	2.13636	0.00365601	6 C
Antithrombin-III	P32261	Serpinc1	52 kDa	2	3	3	4	7	9	9	5	10	7	2.10526	0.00957823	9 C
Probable D-lactate dehydrogenase, mitochondrial	Q7TNG8	Ldhd	52 kDa	5	5	5	2	2	9	12	8	4	7	2.10526	0.0229757	12 C
Electron transfer flavoprotein-ubiquinone oxidoreductase, mitochondrial	Q921G7	Etfdh	68 kDa	6	8	3	3	2	12	12	3	8	11	2.09091	0.0472561	15 C
Glucosidase 2 subunit beta	O08795 (+1)	Prkcsh	59 kDa	4	3	5	3	1	7	4	5	9	8	2.0625	0.0175469	17 C
Methylglutaconyl-CoA hydratase, mitochondrial	Q9JLZ3	Auh	33 kDa	1	2	1	1	2	2	4	3	2	3	2	0.0140048	5 C
Heme-binding protein 1	Q9R257	Hebp1	21 kDa	3	2	2	1	2	3	3	3	6	5	2	0.0222039	2 C
Glutaredoxin-related protein 5, mitochondrial	Q80Y14	Glrx5	16 kDa	4	1	1	5	3	4	4	6	8	6	2	0.033855	2 C
Acyl-CoA dehydrogenase family member 10	Q8K370	Acad10	119 kDa	4	2	2	0.1	2	3	3	4	6	4	1.9802	0.04315	16 C
Nucleoporin SEH1	Q8R2U0 (+1)	Seh1l	40 kDa	1	0.1	1	1	1	1	1	2	2	2	1.95122	0.0333337	10 C
Serine/threonine-protein phosphatase 6 catalytic subunit	Q9CQR6	Ppp6c	35 kDa	4	2	2	3	3	3	5	5	8	6	1.92857	0.0196827	12 C
Polymeric immunoglobulin receptor	O70570	Pigr	85 kDa	5	5	2	3	4	10	6	7	7	6	1.89474	0.00673936	23 C
Hydroxyacyl-coenzyme A dehydrogenase, mitochondrial	Q61425	Hadh	34 kDa	6	7	8	9	14	14	19	15	18	17	1.88636	0.00162052	5 C
Ig kappa chain V-II region 26-10	P01631		12 kDa	1	2	2	1	1	3	2	4	2	2	1.85714	0.0337304	2 C
Phenazine biosynthesis-like domain-containing protein 1	Q9DCG6	Pbld1	32 kDa	5	4	6	4	6	12	9	8	8	9	1.84	0.00122064	3 C
Isoform 2 of Tropomyosin alpha-3 chain	P21107-2	Tpm3	29 kDa	2	6	9	9	10	16	10	16	10	13	1.80556	0.0192323	1 C
Ethanolamine-phosphate phospho-lyase	Q8BWU8	Etnppl	55 kDa	5	3	8	11	11	11	17	11	15	14	1.78947	0.0162981	10 C
Inhibitor of carbonic anhydrase	Q9DBD0	Ica	77 kDa	3	5	2	5	4	8	4	9	7	6	1.78947	0.0203001	35 C
Long-chain specific acyl-CoA dehydrogenase, mitochondrial	P51174	Acadl	48 kDa	10	11	17	12	10	19	22	17	26	23	1.78333	0.00173554	7 C
Ribosyldihydronicotinamide dehydrogenase [quinone]	Q9JI75	Nqo2	26 kDa	4	7	8	5	8	11	9	13	12	12	1.78125	0.00149337	4 C
Lactoylglutathione lyase	Q9CPU0	Glo1	21 kDa	3	3	5	5	8	8	7	9	9	9	1.75	0.0069823	3 C
Purine nucleoside phosphorylase	P23492	Pnp	32 kDa	9	14	9	9	9	18	14	13	23	18	1.72	0.00763538	5 C
Hemoglobin subunit alpha	P01942	Hba	15 kDa	3	4	4	3	3	6	7	7	6	3	1.70588	0.0147016	1 C
Cysteine sulfinic acid decarboxylase	Q9DBE0	Csad	55 kDa	3	7	7	9	12	15	16	8	13	12	1.68421	0.0332258	11 C
Fumarate hydratase, mitochondrial	P97807 (+1)	Fh	54 kDa	5	8	7	5	6	12	9	5	12	14	1.67742	0.0363721	4 C
Selenide, water dikinase 2	P97364	Sephs2	48 kDa	13	16	27	23	35	29	30	39	43	50	1.67544	0.0247539	7 C
Ribonuclease inhibitor	Q91VI7	Rnh1	50 kDa	13	14	21	11	18	18	22	30	29	29	1.66234	0.00915241	30 C
Dihydrolipoyl dehydrogenase, mitochondrial	O08749	Dld	54 kDa	6	7	9	7	9	14	13	10	14	12	1.65789	0.000809599	9 C
Proteasome subunit alpha type-6	Q9QUM9	Psma6	27 kDa	10	12	10	11	6	15	16	17	16	17	1.65306	0.000365156	8 C
Beta-ureidopropionase	Q8VC97	Upb1	44 kDa	10	6	13	13	14	14	16	23	23	16	1.64286	0.0173435	10 C
Proteasome subunit beta type-1	O09061	Psmb1	26 kDa	7	6	7	5	7	8	12	9	13	10	1.625	0.00417358	5 C
Proteasome subunit beta type-4	P99026	Psmb4	29 kDa	4	6	8	4	6	8	8	10	9	10	1.60714	0.00454422	2 C
2-iminobutanoate/2-iminopropanoate deaminase	P52760	Rida	14 kDa	4	3	3	3	2	4	5	3	6	6	1.6	0.0265099	1 C
Actin-related protein 2/3 complex subunit 2	Q9CVB6	Arpc2	34 kDa	4	6	7	4	6	9	8	6	10	10	1.59259	0.0102886	2 C
Proteasome subunit beta type-7	P70195	Psmb7	30 kDa	7	5	6	7	8	11	11	10	8	12	1.57576	0.00206031	6 C
Aspartate aminotransferase, mitochondrial	P05202	Got2	47 kDa	13	18	15	15	14	23	26	14	31	24	1.57333	0.0177522	7 C
Pregnancy zone protein	Q61838	Pzp	166 kDa	18	16	20	10	15	23	25	29	28	19	1.56962	0.00649453	24 C
Malate dehydrogenase, mitochondrial	P08249	Mdh2	36 kDa	5	10	9	10	14	15	18	10	18	14	1.5625	0.0308267	8 C
Leucine-rich repeat-containing protein 59	Q922Q8	Lrrc59	35 kDa	2	2	2	2	1	4	3	2	3	2	1.55556	0.0461723	8 C
Nucleoside diphosphate kinase B	Q01768	Nme2	17 kDa	5	8	8	9	8	14	8	11	12	14	1.55263	0.0122162	2 C
UPF0160 protein MYG1, mitochondrial	Q9JK81	Myg1	43 kDa	6	7	7	4	5	7	8	10	10	10	1.55172	0.00587204	7 C
Cystathionine gamma-lyase	Q8VCN5	Cth	44 kDa	8	9	10	8	11	13	15	10	15	18	1.54348	0.00848159	11 C
High mobility group protein B1	P63158	Hmgb1	25 kDa	5	5	6	6	7	8	8	9	9	10	1.51724	0.00047069	3 C
Serine--pyruvate aminotransferase, mitochondrial	O35423	Agxt	46 kDa	5	10	5	5	4	9	9	8	11	7	1.51724	0.0440842	7 C
Methylmalonyl-CoA mutase, mitochondrial	P16332	Mut	83 kDa	12	10	10	11	10	10	15	15	19	21	1.50943	0.0237467	8 C
NADP-dependent malic enzyme	P06801	Me1	64 kDa	16	27	28	27	26	36	33	37	43	37	1.5	0.00199184	11 C
Liver carboxylesterase 1	Q8VCC2	Ces1	63 kDa	14	10	10	9	9	9	14	16	18	21	1.5	0.0470955	7 C
Selenide, water dikinase 1	Q8BH69	Sephs1	43 kDa	12	9	15	12	19	15	20	21	23	21	1.49254	0.0156444	9 C
Hydroxyacylglutathione hydrolase, mitochondrial	Q99KB8	Hagh	34 kDa	10	7	7	11	10	15	14	12	12	14	1.48889	0.0027107	8 C
Protein NipSnap homolog 3B	Q9CQE1	Nipsnap3b	28 kDa	5	4	7	4	7	7	8	9	8	8	1.48148	0.00838838	2 C
Aminoacylase-1	Q99JW2	Acy1	46 kDa	10	15	8	4	9	15	14	12	13	14	1.47826	0.0441143	4 C
Leukotriene A-4 hydrolase	P24527	Lta4h	69 kDa	8	10	9	10	14	14	12	16	15	18	1.47059	0.00992189	11 C
Isoform 2 of Nitrilase homolog 1	Q8VDK1-2	Nit1	32 kDa	7	9	8	10	11	15	10	13	14	14	1.46667	0.0054523	13 C
Fatty acid-binding protein, epidermal	Q05816	Fabp5	15 kDa	7	16	15	16	15	19	17	19	25	21	1.46377	0.0190771	6 C
Actin-related protein 2/3 complex subunit 3	Q9JM76	Arpc3	21 kDa	1	2	2	3	3	3	3	4	3	3	1.45455	0.0461723	4 C
Oxygen-dependent coproporphyrinogen-III oxidase, mitochondrial	P36552	Cpox	50 kDa	20	21	18	16	18	22	24	23	29	37	1.45161	0.0202619	10 C
Superoxide dismutase [Mn], mitochondrial	P09671	Sod2	25 kDa	6	7	6	5	5	9	9	8	7	9	1.44828	0.00145097	4 C
Proteasome subunit alpha type-1	Q9R1P4	Psma1	30 kDa	11	13	11	6	6	14	15	15	11	13	1.44681	0.0318759	5 C
Alcohol dehydrogenase 1	P00329	Adh1	40 kDa	16	17	13	12	7	18	21	17	19	19	1.44615	0.015056	15 C
Acetyl-CoA acetyltransferase, cytosolic	Q8CAY6	Acat2	41 kDa	24	26	23	20	25	29	36	34	33	37	1.4322	0.000366272	8 C
60S ribosomal protein L22	P67984	Rpl22	15 kDa	1	2	1	1	2	2	2	2	2	2	1.42857	0.0399685	1 C
Adenosylhomocysteinase	P50247	Ahcy	48 kDa	31	34	36	36	40	50	49	52	43	58	1.42373	0.000731311	9 C
Apoptosis-inducing factor 1, mitochondrial	Q9Z0X1	Aifm1	67 kDa	12	19	11	15	8	21	19	18	14	20	1.41538	0.0415462	4 C
Heterogeneous nuclear ribonucleoprotein D0	Q60668 (+1)	Hnrnpd	38 kDa	7	6	13	10	10	11	12	12	15	15	1.41304	0.0347658	3 C
Quinone oxidoreductase	P47199	Cryz	35 kDa	12	12	9	9	9	11	12	13	18	18	1.41176	0.0363721	5 C
Medium-chain specific acyl-CoA dehydrogenase, mitochondrial	P45952	Acadm	46 kDa	10	12	8	7	7	12	15	11	10	14	1.40909	0.0277844	8 C
Aspartate aminotransferase, cytoplasmic	P05201	Got1	46 kDa	17	17	18	17	16	22	24	24	24	25	1.4	2.66474e-06	5 C
Plasminogen	P20918	Plg	91 kDa	8	9	8	8	7	11	9	13	11	12	1.4	0.00243005	48 C
Dimethylglycine dehydrogenase, mitochondrial	Q9DBT9	Dmgdh	97 kDa	25	34	26	21	19	36	34	34	33	38	1.4	0.00648045	4 C
Succinate dehydrogenase [ubiquinone] flavoprotein subunit, mitochondrial	Q8K2B3	Sdha	73 kDa	44	48	62	51	66	55	64	79	85	94	1.39114	0.032597	19 C
Proteasome subunit beta type-5	O55234	Psmb5	29 kDa	7	7	7	7	8	10	12	9	9	10	1.38889	0.00135214	3 C
Transketolase	P40142	Tkt	68 kDa	17	20	31	23	34	35	35	34	38	31	1.384	0.0232187	12 C
Isoform 2 of Cytosol aminopeptidase	Q9CPY7-2	Lap3	53 kDa	51	62	50	44	56	71	82	76	57	75	1.37262	0.005288	7 C
Serine/threonine-protein phosphatase PP1-beta catalytic subunit	P62141	Ppp1cb	37 kDa	12	10	15	8	13	14	15	15	19	16	1.36207	0.0220944	14 C
Fibrinogen beta chain	Q8K0E8	Fgb	55 kDa	28	28	34	27	33	45	37	42	44	36	1.36	0.00168703	12 C
Hemoglobin subunit beta-1	P02088	Hbb-b1	16 kDa	5	6	8	7	5	8	7	7	10	10	1.35484	0.0393387	2 C
Succinate-semialdehyde dehydrogenase, mitochondrial	Q8BWF0	Aldh5a1	56 kDa	31	27	40	37	49	44	53	46	52	54	1.35326	0.0164571	10 C
Isoform 2 of Alpha-aminoadipic semialdehyde dehydrogenase	Q9DBF1-2	Aldh7a1	56 kDa	39	49	39	43	48	52	61	55	52	75	1.35321	0.0127434	9 C
Proteasome subunit alpha type-3	O70435	Psma3	28 kDa	8	6	8	7	5	9	10	10	8	9	1.35294	0.00851626	4 C
Carboxylesterase 3A	Q63880	Ces3a	63 kDa	6	8	6	6	8	10	8	7	12	9	1.35294	0.041566	7 C
Heterogeneous nuclear ribonucleoprotein F	Q9Z2X1	Hnrnpf	46 kDa	8	9	10	4	7	9	11	10	11	10	1.34211	0.0450024	6 C
Sorbitol dehydrogenase	Q64442	Sord	38 kDa	31	30	31	31	35	36	45	42	44	45	1.34177	0.000466956	10 C
Cytosolic non-specific dipeptidase	Q9D1A2	Cndp2	53 kDa	21	18	27	22	19	23	25	30	30	35	1.33645	0.0255664	8 C
Thioredoxin-dependent peroxide reductase, mitochondrial	P20108	Prdx3	28 kDa	8	7	8	8	8	10	9	11	11	11	1.33333	0.000398855	4 C
Proteasome subunit beta type-6	Q60692	Psmb6	25 kDa	5	4	6	6	6	6	8	7	7	8	1.33333	0.0110825	4 C
Cytochrome b-c1 complex subunit 1, mitochondrial	Q9CZ13	Uqcrc1	53 kDa	10	11	9	7	8	12	14	9	12	13	1.33333	0.0255039	11 C
NADH-ubiquinone oxidoreductase 75 kDa subunit, mitochondrial	Q91VD9	Ndufs1	80 kDa	24	19	30	23	27	30	31	33	37	33	1.33333	0.00600464	18 C
Protein phosphatase 1 regulatory subunit 7	Q3UM45	Ppp1r7	41 kDa	26	22	24	17	23	25	32	32	26	34	1.33036	0.0134888	2 C
Phosphoglucomutase-1	Q9D0F9	Pgm1	61 kDa	17	17	18	14	17	24	23	17	25	21	1.3253	0.008786	10 C
Methylmalonate-semialdehyde dehydrogenase [acylating], mitochondrial	Q9EQ20	Aldh6a1	58 kDa	32	38	31	30	32	45	44	40	42	45	1.32515	0.000252594	8 C
Cytochrome c, somatic	P62897	Cycs	12 kDa	10	7	6	6	8	9	10	9	10	11	1.32432	0.0208754	2 C
Serine/threonine-protein phosphatase PP1-alpha catalytic subunit	P62137	Ppp1ca	38 kDa	12	13	15	7	12	13	16	15	18	16	1.32203	0.0397572	13 C
Protein DJ-1	Q99LX0	Park7	20 kDa	17	13	12	16	14	19	19	21	18	18	1.31944	0.00272051	4 C
60 kDa heat shock protein, mitochondrial	P63038	Hspd1	61 kDa	32	26	40	35	42	32	48	47	54	49	1.31429	0.0466407	3 C
Endoplasmic reticulum resident protein 44	Q9D1Q6	Erp44	47 kDa	6	7	9	9	8	11	9	10	10	11	1.30769	0.00851626	7 C
Peroxiredoxin-2	Q61171	Prdx2	22 kDa	22	21	19	15	21	27	23	23	24	31	1.30612	0.0162981	3 C
Adenylate kinase 2, mitochondrial	Q9WTP6 (+1)	Ak2	26 kDa	19	18	16	14	18	22	19	23	21	26	1.30588	0.00745871	5 C
Isoform 2 of Neutral alpha-glucosidase AB	Q8BHN3-2	Ganab	109 kDa	21	20	28	23	26	27	30	32	36	29	1.30508	0.00997584	8 C
NADH dehydrogenase [ubiquinone] flavoprotein 1, mitochondrial	Q91YT0	Ndufv1	51 kDa	15	19	16	15	22	21	23	19	25	25	1.29885	0.0199575	12 C
Fibrinogen gamma chain	Q8VCM7	Fgg	49 kDa	17	18	24	21	23	25	21	29	31	27	1.29126	0.0257291	12 C
Alpha-enolase	P17182	Eno1	47 kDa	29	42	40	36	48	50	47	47	49	57	1.28205	0.0169429	6 C
Succinate dehydrogenase [ubiquinone] iron-sulfur subunit, mitochondrial	Q9CQA3	Sdhb	32 kDa	22	19	22	17	23	25	27	27	27	26	1.28155	0.0012443	14 C
Methylcrotonoyl-CoA carboxylase beta chain, mitochondrial	Q3ULD5	Mccc2	61 kDa	37	35	42	40	45	44	50	54	51	56	1.28141	0.00328037	10 C
Ornithine carbamoyltransferase, mitochondrial	P11725	Otc	40 kDa	22	29	17	24	20	31	31	29	24	27	1.26786	0.0376934	2 C
Carboxylesterase 1D	Q8VCT4	Ces1d	62 kDa	39	37	44	33	50	44	52	48	59	49	1.24138	0.0348665	5 C
Carboxylesterase 1F	Q91WU0	Ces1f	62 kDa	30	30	46	39	42	43	47	46	46	50	1.24064	0.0297034	7 C
Electron transfer flavoprotein subunit beta	Q9DCW4	Etfb	28 kDa	14	16	12	19	16	20	18	17	21	19	1.23377	0.0297296	4 C
Heat shock cognate 71 kDa protein	P63017	Hspa8	71 kDa	23	36	31	35	31	33	38	37	44	40	1.23077	0.0387358	4 C
Fatty acid-binding protein, liver	P12710	Fabp1	14 kDa	24	28	20	25	27	28	27	29	33	34	1.21774	0.0253929	1 C
Peroxiredoxin-1	P35700	Prdx1	22 kDa	52	61	56	60	76	84	61	74	79	72	1.21311	0.0492056	4 C
4-hydroxyphenylpyruvate dioxygenase	P49429	Hpd	45 kDa	42	38	42	32	44	43	47	44	51	52	1.19697	0.0235847	4 C
Mitochondrial peptide methionine sulfoxide reductase	Q9D6Y7	Msra	26 kDa	23	24	27	24	25	28	25	27	29	32	1.14634	0.0277844	4 C
LIM and SH3 domain protein 1	Q61792	Lasp1	30 kDa	9	9	11	10	7	6	3	7	7	6	0.630435	0.00889538	7 C
S-phase kinase-associated protein 1	Q9WTX5	Skp1	19 kDa	5	2	5	3	4	2	1	2	3	3	0.578947	0.0497356	3 C
Destrin	Q9R0P5	Dstn	19 kDa	4	3	6	7	6	2	3	3	5	2	0.576923	0.04315	6 C
Pyruvate kinase PKLR	P53657	Pklr	62 kDa	10	16	24	26	30	14	8	16	14	7	0.556604	0.048184	6 C
40S ribosomal protein S28	P62858	Rps28	8 kDa	3	2	2	2	2	1	2	1	2	0.1	0.554545	0.0439851	1 C
Hydroxyacid-oxoacid transhydrogenase, mitochondrial	Q8R0N6	Adhfe1	50 kDa	2	3	2	2	2	3	3	3	8	6	2.09091	0.0514002	8 C
Glycogen phosphorylase, liver form	Q9ET01	Pygl	97 kDa	22	27	27	30	37	35	31	34	45	37	1.27273	0.0514101	8 C
Serine/threonine-protein phosphatase 5	Q60676	Ppp5c	57 kDa	2	1	6	5	7	1	0.1	0.1	4	0.1	0.252381	0.052753	11 C
Heterogeneous nuclear ribonucleoprotein U	Q8VEK3	Hnrnpu	88 kDa	7	6	8	8	7	6	2	7	6	4	0.694444	0.0529626	14 C
Isoform Rpn10B of 26S proteasome non-ATPase regulatory subunit 4	O35226-2	Psmd4	41 kDa	8	8	9	10	9	6	6	10	6	6	0.772727	0.0533419	4 C
Dihydrolipoyllysine-residue succinyltransferase component of 2-oxoglutarate dehydrogenase complex, mito	Q9D2G2	Dlst	49 kDa	17	18	27	25	26	24	29	29	33	27	1.25664	0.054208	6 C
60S ribosomal protein L30	P62889	Rpl30	13 kDa	0.1	2	1	1	1	3	2	1	2	2	1.96078	0.0549166	3 C
Extracellular matrix protein 1	Q61508	Ecm1	63 kDa	1	2	7	4	7	7	7	9	10	5	1.80952	0.0552619	29 C
WD repeat domain phosphoinositide-interacting protein 3	Q9CR39	Wdr45b	38 kDa	0.1	0.1	3	2	4	0.1	0.1	0.1	0.1	0.1	0.0543478	0.0556188	15 C
Inositol-3-phosphate synthase 1	Q9JHU9	Isyna1	61 kDa	0.1	0.1	5	5	4	0.1	0.1	0.1	1	0.1	0.0985915	0.0562329	11 C
NIF3-like protein 1	Q9EQ80	Nif3l1	42 kDa	1	1	2	0.1	1	1	2	5	2	5	2.94118	0.0565514	8 C
Glycerol-3-phosphate phosphatase	Q8CHP8	Pgp	35 kDa	0.1	2	0.1	0.1	2	3	4	6	0.1	3	3.74419	0.0567352	8 C
Beta-2-glycoprotein 1	Q01339	Apoh	39 kDa	13	5	10	9	10	19	13	20	13	9	1.57447	0.0569023	23 C
APOBEC1 complementation factor	Q5YD48 (+1)	A1cf	66 kDa	2	3	1	3	4	1	1	2	0.1	2	0.469231	0.0576914	5 C
Ig heavy chain V region 345	P18526		13 kDa	3	1	4	3	1	3	4	4	4	4	1.58333	0.0577563	3 C
Cob(I)yrinic acid a,c-diamide adenosyltransferase, mitochondrial	Q9D273	Mmab	26 kDa	0.1	0.1	0.1	0.1	0.1	1	0.1	0.1	2	2	10.4	0.0579075	5 C
Vigilin	Q8VDJ3	Hdlbp	142 kDa	11	11	19	22	26	6	4	6	20	7	0.483146	0.0579095	10 C
Isoform 9 of CUGBP Elav-like family member 2	Q9Z0H4-9	Celf2	56 kDa	0.1	0.1	3	0.1	2	1	3	5	3	3	2.83019	0.0580833	7 C
Urocanate hydratase	Q8VC12	Uroc1	75 kDa	16	24	18	13	14	21	24	17	26	25	1.32941	0.058692	12 C
Regucalcin	Q64374	Rgn	33 kDa	19	25	17	21	23	33	32	16	33	30	1.37143	0.0587505	9 C
Omega-amidase NIT2	Q9JHW2	Nit2	31 kDa	6	10	8	8	6	12	10	7	12	10	1.34211	0.0592335	2 C
Ornithine aminotransferase, mitochondrial	P29758	Oat	48 kDa	7	17	12	16	7	15	16	14	21	24	1.52542	0.0628019	7 C
4-trimethylaminobutyraldehyde dehydrogenase	Q9JLJ2	Aldh9a1	54 kDa	23	25	29	25	27	30	24	31	37	32	1.1938	0.0632161	17 C
6-phosphofructo-2-kinase/fructose-2,6-bisphosphatase 1	P70266	Pfkfb1	55 kDa	4	2	24	15	19	2	0.1	1	10	1	0.220312	0.0633072	10 C
Uricase	P25688	Uox	35 kDa	7	8	10	12	15	18	20	8	19	15	1.53846	0.0633943	4 C
ATP synthase subunit d, mitochondrial	Q9DCX2	Atp5h	19 kDa	2	2	3	2	1	5	2	2	5	4	1.8	0.0649694	1 C
3'(2'),5'-bisphosphate nucleotidase 1	Q9Z0S1	Bpnt1	33 kDa	7	5	3	6	4	3	3	3	4	4	0.68	0.0649694	6 C
Phospholipase D3	O35405	Pld3	54 kDa	1	3	2	2	2	3	3	3	3	2	1.4	0.0649694	8 C
Ribonuclease 4	Q9JJH1	Rnase4	17 kDa	1	0.1	0.1	0.1	0.1	1	0.1	2	1	1	3.64286	0.0676938	8 C
Hemopexin	Q91X72	Hpx	51 kDa	7	5	10	9	10	15	12	12	12	7	1.41463	0.0680223	13 C
Phosphoglycerate mutase 1	Q9DBJ1	Pgam1	29 kDa	11	13	10	11	11	16	12	13	11	16	1.21429	0.0684099	2 C
5-phosphohydroxy-L-lysine phospho-lyase	Q8R1K4 (+1)	Phykpl	52 kDa	0.1	0.1	0.1	0.1	0.1	1	0.1	2	0.1	1	8.4	0.0693254	7 C
Vinexin	Q9R1Z8	Sorbs3	82 kDa	0.1	0.1	2	1	1	0.1	0.1	0.1	0.1	0.1	0.119048	0.0693254	5 C
39S ribosomal protein L19, mitochondrial	Q9D338	Mrpl19	34 kDa	0.1	0.1	1	1	2	0.1	0.1	0.1	0.1	0.1	0.119048	0.0693254	6 C
Annexin A1	P10107	Anxa1	39 kDa	1	0.1	2	0.1	1	0.1	0.1	0.1	0.1	0.1	0.119048	0.0693254	5 C
Carcinoembryonic antigen-related cell adhesion molecule 1	P31809 (+1)	Ceacam1	57 kDa	0.1	0.1	0.1	0.1	0.1	1	1	0.1	2	0.1	8.4	0.0693254	6 C
Iodotyrosine deiodinase 1	Q9DCX8	Iyd	33 kDa	0.1	0.1	0.1	0.1	0.1	1	1	0.1	2	0.1	8.4	0.0693254	3 C
Vesicle-trafficking protein SEC22b	O08547	Sec22b	25 kDa	1	1	2	0.1	0.1	0.1	0.1	0.1	0.1	0.1	0.119048	0.0693254	3 C
3-ketoacyl-CoA thiolase, mitochondrial	Q8BWT1	Acaa2	42 kDa	31	41	24	21	16	37	46	24	42	47	1.47368	0.0701893	8 C
Serum albumin	P07724	Alb	69 kDa	84	75	120	92	109	88	108	138	162	151	1.34792	0.0703175	36 C
Proteasome subunit beta type-3	Q9R1P1	Psmb3	23 kDa	5	6	7	3	6	9	7	8	5	8	1.37037	0.0705487	5 C
Acyl-CoA synthetase family member 2, mitochondrial	Q8VCW8	Acsf2	68 kDa	9	11	6	6	5	12	10	7	11	12	1.40541	0.0733135	12 C
Glutaryl-CoA dehydrogenase, mitochondrial	Q60759	Gcdh	49 kDa	9	14	4	5	4	12	11	10	10	15	1.61111	0.0743336	9 C
Peroxiredoxin-6	O08709	Prdx6	25 kDa	35	26	27	26	29	33	29	34	32	39	1.16783	0.0753205	2 C
40S ribosomal protein S5	P97461	Rps5	23 kDa	0.1	0.1	0.1	0.1	0.1	3	1	0.1	3	0.1	14.4	0.075988	3 C
Cytochrome P450 4A14	O35728	Cyp4a14	59 kDa	3	2	0.1	0.1	0.1	5	7	1	1	5	3.58491	0.076111	10 C
H-2 class I histocompatibility antigen, D-B alpha chain	P01899	H2-D1	41 kDa	0.1	0.1	2	0.1	0.1	2	1	1	2	1	2.91667	0.0762727	5 C
Aconitate hydratase, mitochondrial	Q99KI0	Aco2	85 kDa	50	51	51	45	62	64	63	53	53	68	1.16216	0.076557	13 C
Heterogeneous nuclear ribonucleoproteins A2/B1	O88569	Hnrnpa2b1	37 kDa	20	15	13	15	17	23	14	22	21	20	1.25	0.0773982	1 C
Splicing factor, proline- and glutamine-rich	Q8VIJ6	Sfpq	75 kDa	5	4	7	6	7	2	2	5	6	4	0.655172	0.0780217	7 C
Na(+)/H(+) exchange regulatory cofactor NHE-RF1	P70441	Slc9a3r1	39 kDa	12	8	17	17	17	11	7	10	13	9	0.704225	0.0785364	5 C
3-ketoacyl-CoA thiolase A, peroxisomal	Q921H8	Acaa1a	44 kDa	23	18	25	21	21	17	18	17	19	22	0.861111	0.0788531	8 C
ADP-sugar pyrophosphatase	Q9JKX6	Nudt5	24 kDa	2	1	0.1	0.1	1	1	3	2	1	4	2.61905	0.0811097	5 C
Acidic leucine-rich nuclear phosphoprotein 32 family member A	O35381	Anp32a	29 kDa	1	0.1	2	1	1	1	1	4	6	3	2.94118	0.0818271	3 C
Tubulin-folding cofactor B	Q9D1E6	Tbcb	27 kDa	1	2	5	3	3	1	1	2	1	2	0.5	0.0830617	5 C
Far upstream element-binding protein 2	Q3U0V1	Khsrp	77 kDa	12	1	25	28	26	3	2	4	17	8	0.369565	0.0833341	8 C
Basigin	P18572 (+1)	Bsg	42 kDa	0.1	0.1	0.1	0.1	0.1	1	4	0.1	1	1	14.2	0.0836086	8 C
Serine--tRNA ligase, cytoplasmic	P26638	Sars	58 kDa	6	4	6	6	6	5	2	4	6	3	0.714286	0.0844136	9 C
Glutathione peroxidase 1	P11352	Gpx1	22 kDa	31	22	18	13	31	31	39	31	25	30	1.35652	0.0874138	4 C
Cytoplasmic protein NCK1	Q99M51	Nck1	43 kDa	0.1	0.1	4	1	3	0.1	0.1	0.1	0.1	0.1	0.0609756	0.0880226	4 C
WD repeat-containing protein 1	O88342	Wdr1	66 kDa	0.1	0.1	1	0.1	0.1	4	1	1	2	0.1	5.78571	0.0882641	12 C
Glutathione S-transferase A3	P30115	Gsta3	25 kDa	17	23	18	23	22	23	21	24	31	40	1.34951	0.0885956	1 C
Heterogeneous nuclear ribonucleoprotein A1	P49312	Hnrnpa1	34 kDa	9	4	10	11	10	11	8	15	13	14	1.38636	0.0887113	2 C
Malignant T-cell-amplified sequence 1	Q9DB27	Mcts1	21 kDa	5	1	5	4	6	5	5	6	7	9	1.52381	0.0897861	4 C
Actin-like protein 6A	Q9Z2N8	Actl6a	47 kDa	2	1	1	1	1	1	1	3	6	5	2.66667	0.0904852	9 C
Moesin	P26041	Msn	68 kDa	0.1	3	0.1	0.1	5	9	5	4	9	0.1	3.26506	0.0905502	2 C
Eukaryotic peptide chain release factor GTP-binding subunit ERF3A	Q8R050 (+1)	Gspt1	69 kDa	2	0.1	0.1	2	3	0.1	0.1	0.1	1	0.1	0.194444	0.0911091	14 C
Leucine-rich repeat flightless-interacting protein 1	Q3UZ39	Lrrfip1	79 kDa	0.1	0.1	2	2	3	0.1	0.1	0.1	1	0.1	0.194444	0.0911091	11 C
Flavin reductase (NADPH)	Q923D2	Blvrb	22 kDa	16	13	9	10	16	14	17	15	16	24	1.34375	0.0918414	2 C
Retinal dehydrogenase 1	P24549	Aldh1a1	54 kDa	83	76	93	92	95	84	88	109	117	119	1.17768	0.0923093	11 C
Tumor protein D54	Q9CYZ2	Tpd52l2	24 kDa	1	0.1	1	1	1	1	1	1	2	2	1.70732	0.0928083	1 C
4-aminobutyrate aminotransferase, mitochondrial	P61922	Abat	56 kDa	11	10	9	12	10	15	11	15	9	15	1.25	0.0930442	12 C
Serine/arginine-rich splicing factor 3	P84104	Srsf3	19 kDa	4	2	7	3	4	1	0.1	3	3	3	0.505	0.0932608	4 C
Fumarylacetoacetase	P35505	Fah	46 kDa	27	22	31	26	29	25	32	30	46	41	1.28889	0.0938603	6 C
GMP reductase 2	Q99L27	Gmpr2	38 kDa	4	3	5	4	8	6	6	10	6	7	1.45833	0.093894	9 C
Proteasome subunit beta type-8	P28063	Psmb8	30 kDa	4	3	4	3	2	3	4	4	6	5	1.375	0.0943498	5 C
Cytochrome b-c1 complex subunit Rieske, mitochondrial	Q9CR68	Uqcrfs1	29 kDa	8	6	5	3	8	10	11	10	4	10	1.5	0.0943498	5 C
Dipeptidyl peptidase 1	P97821	Ctsc	52 kDa	2	2	2	1	2	3	2	2	2	3	1.33333	0.0943498	14 C
Glia maturation factor beta	Q9CQI3	Gmfb	17 kDa	2	2	3	3	2	1	2	2	2	2	0.75	0.0943498	3 C
Isoamyl acetate-hydrolyzing esterase 1 homolog	Q9DB29	Iah1	28 kDa	5	1	11	7	10	2	1	2	6	4	0.441176	0.0953421	8 C
Cleavage and polyadenylation specificity factor subunit 5	Q9CQF3	Nudt21	26 kDa	1	1	1	1	2	2	1	4	2	2	1.83333	0.095452	1 C
Basement membrane-specific heparan sulfate proteoglycan core protein	Q05793	Hspg2	398 kDa	0.1	1	1	0.1	1	1	1	1	2	1	1.875	0.0967035	188 C
NFU1 iron-sulfur cluster scaffold homolog, mitochondrial	Q9QZ23	Nfu1	29 kDa	1	0.1	1	0.1	1	1	1	1	1	2	1.875	0.0967035	5 C
Four and a half LIM domains protein 1	P97447	Fhl1	32 kDa	0.1	3	4	2	2	2	0.1	0.1	1	1	0.378378	0.0979923	34 C
Dihydropyrimidinase-related protein 3	Q62188	Dpysl3	62 kDa	2	3	5	4	4	5	3	6	6	5	1.38889	0.0982817	7 C
28S ribosomal protein S22, mitochondrial	Q9CXW2	Mrps22	41 kDa	5	2	2	5	3	2	3	2	1	2	0.588235	0.0982817	2 C
Kynureninase	Q9CXF0	Kynu	52 kDa	12	12	10	8	9	17	14	15	10	10	1.29412	0.0987527	8 C
Small nuclear ribonucleoprotein Sm D2	P62317	Snrpd2	14 kDa	1	2	0.1	1	0.1	2	1	2	1	3	2.14286	0.0989715	2 C
Stromal cell-derived factor 2	Q9DCT5	Sdf2	23 kDa	8	5	5	0.1	4	5	8	7	7	8	1.58371	0.0993639	4 C
N-fatty-acyl-amino acid synthase/hydrolase PM20D1	Q8C165	Pm20d1	56 kDa	0.1	0.1	0.1	1	0.1	5	2	0.1	3	0.1	7.28571	0.0995537	2 C
Transgelin	P37804	Tagln	23 kDa	0.1	1	1	1	0.1	1	1	4	2	1	2.8125	0.0998034	1 C
Heterogeneous nuclear ribonucleoprotein H	O35737	Hnrnph1	49 kDa	5	6	9	5	8	7	9	8	12	8	1.33333	0.100032	1 C
Regulator of microtubule dynamics protein 1	Q9DCV4	Rmdn1	35 kDa	4	6	2	1	3	5	6	4	4	6	1.5625	0.10046	5 C
14-3-3 protein beta/alpha	Q9CQV8	Ywhab	28 kDa	14	9	12	9	9	12	11	12	16	15	1.24528	0.103286	2 C
Gamma-soluble NSF attachment protein	Q9CWZ7	Napg	35 kDa	2	2	7	7	8	2	1	3	4	3	0.5	0.103286	6 C
Ras-related protein Rab-11B	P46638	Rab11b	24 kDa	0.1	0.1	0.1	0.1	0.1	4	2	0.1	1	0.1	14.4	0.103658	2 C
Mannose-binding protein A	P39039	Mbl1	25 kDa	9	5	6	6	9	6	5	6	5	5	0.771429	0.103786	8 C
Glutathione S-transferase A1	P13745	Gsta1	26 kDa	6	9	4	8	8	8	8	8	17	22	1.8	0.10457	2 C
Isoform 2 of Cystathionine beta-synthase	Q91WT9-2	Cbs	60 kDa	12	8	36	25	38	14	7	11	20	8	0.504202	0.108025	13 C
40S ribosomal protein SA	P14206	Rpsa	33 kDa	15	16	18	17	21	16	21	19	23	26	1.2069	0.108045	2 C
UMP-CMP kinase	Q9DBP5	Cmpk1	22 kDa	14	15	13	13	14	14	10	13	12	13	0.898551	0.108322	6 C
Transgelin-2	Q9WVA4	Tagln2	22 kDa	3	3	11	5	7	9	6	11	11	8	1.55172	0.108575	3 C
Thioredoxin reductase 3	Q99MD6	Txnrd3	71 kDa	2	0.1	2	2	5	1	0.1	2	0.1	0.1	0.297297	0.111534	18 C
H-2 class I histocompatibility antigen, K-B alpha chain	P01901	H2-K1	41 kDa	2	1	4	0.1	0.1	4	3	3	5	1	2.22222	0.112157	4 C
NADH dehydrogenase [ubiquinone] flavoprotein 2, mitochondrial	Q9D6J6	Ndufv2	27 kDa	9	4	5	3	6	7	10	6	7	8	1.40741	0.112189	6 C
Isoform 2 of Arylsulfatase B	P50429-2	Arsb	48 kDa	0.1	1	0.1	0.1	1	1	4	1	1	1	3.47826	0.112361	10 C
Shootin-1	Q8K2Q9	Shtn1	71 kDa	1	1	1	4	1	0.1	0.1	1	1	0.1	0.2875	0.112361	9 C
Staphylococcal nuclease domain-containing protein 1	Q78PY7	Snd1	102 kDa	9	9	3	1	2	0.1	4	0.1	2	1	0.3	0.113356	12 C
Alanine aminotransferase 1	Q8QZR5	Gpt	55 kDa	20	11	35	29	33	16	7	11	26	19	0.617188	0.114912	14 C
Coactosin-like protein	Q9CQI6	Cotl1	16 kDa	4	4	4	3	3	4	1	3	3	2	0.722222	0.115077	2 C
Proteasome subunit alpha type-7	Q9Z2U0	Psma7	28 kDa	6	8	6	5	5	10	8	7	9	5	1.3	0.115555	3 C
Isoform 2 of Cysteine--tRNA ligase, cytoplasmic	Q9ER72-2	Cars	86 kDa	0.1	0.1	4	5	6	0.1	0.1	0.1	3	0.1	0.223684	0.123262	11 C
Xaa-Pro aminopeptidase 1	Q6P1B1	Xpnpep1	70 kDa	0.1	2	1	0.1	0.1	1	1	1	3	2	2.42424	0.125863	12 C
Protein canopy homolog 2	Q9QXT0	Cnpy2	21 kDa	2	1	5	3	2	4	4	3	4	4	1.46154	0.128122	6 C
Protein disulfide-isomerase A5	Q921X9	Pdia5	59 kDa	2	5	1	0.1	0.1	0.1	0.1	0.1	0.1	0.1	0.0609756	0.129146	13 C
Isoform 2 of DAZ-associated protein 1	Q9JII5-2	Dazap1	43 kDa	9	4	7	8	11	9	7	12	12	12	1.33333	0.131808	4 C
Fatty aldehyde dehydrogenase	P47740	Aldh3a2	54 kDa	3	10	7	7	2	15	16	2	13	8	1.86207	0.131888	8 C
Pyrethroid hydrolase Ces2e	Q8BK48	Ces2e	62 kDa	5	7	6	6	8	10	6	8	8	7	1.21875	0.132801	7 C
Septin-10	Q8C650	43718	52 kDa	0.1	1	5	3	8	1	0.1	0.1	3	0.1	0.251462	0.132975	14 C
Receptor of activated protein C kinase 1	P68040	Rack1	35 kDa	11	12	10	17	15	15	15	15	15	16	1.16923	0.133908	8 C
Cold shock domain-containing protein E1	Q91W50	Csde1	89 kDa	5	0.1	7	9	12	1	1	2	8	1	0.392749	0.135202	15 C
2-oxoisovalerate dehydrogenase subunit alpha, mitochondrial	P50136	Bckdha	50 kDa	2	3	1	1	0.1	2	4	1	3	3	1.83099	0.135865	5 C
2-aminoethanethiol dioxygenase	Q6PDY2	Ado	28 kDa	1	0.1	4	1	2	0.1	0.1	0.1	1	1	0.283951	0.137118	7 C
Xaa-Pro dipeptidase	Q11136	Pepd	55 kDa	4	1	13	8	14	4	1	2	6	5	0.45	0.138724	17 C
Bleomycin hydrolase	Q8R016	Blmh	53 kDa	4	9	3	6	5	6	7	8	7	8	1.33333	0.138972	4 C
Polyribonucleotide nucleotidyltransferase 1, mitochondrial	Q8K1R3	Pnpt1	86 kDa	1	0.1	3	5	5	3	5	4	5	7	1.70213	0.139019	16 C
Protein argonaute-2	Q8CJG0	Ago2	97 kDa	1	0.1	4	5	3	1	0.1	0.1	3	0.1	0.328244	0.139532	22 C
Delta-1-pyrroline-5-carboxylate dehydrogenase, mitochondrial	Q8CHT0	Aldh4a1	62 kDa	7	10	5	4	2	7	10	8	8	7	1.42857	0.141113	8 C
Beta-arrestin-2	Q91YI4 (+1)	Arrb2	46 kDa	0.1	0.1	2	0.1	2	0.1	0.1	0.1	0.1	0.1	0.116279	0.141113	10 C
Protein CREG1	O88668	Creg1	24 kDa	1	1	1	1	1	2	2	1	1	1	1.4	0.141113	2 C
DnaJ homolog subfamily C member 7	Q9QYI3	Dnajc7	56 kDa	0.1	0.1	0.1	2	2	0.1	0.1	0.1	0.1	0.1	0.116279	0.141113	14 C
Alpha-tocopherol transfer protein	Q8BWP5	Ttpa	32 kDa	2	2	0.1	0.1	0.1	0.1	0.1	0.1	0.1	0.1	0.116279	0.141113	2 C
40S ribosomal protein S11	P62281	Rps11	18 kDa	3	3	0.1	0.1	0.1	0.1	0.1	0.1	0.1	0.1	0.0793651	0.141113	3 C
Isoform 7 of Calpastatin	P51125-7	Cast	77 kDa	0.1	0.1	3	1	2	0.1	0.1	0.1	1	0.1	0.225806	0.142812	4 C
Aldehyde oxidase 1	O54754	Aox1	147 kDa	0.1	0.1	3	1	2	0.1	0.1	0.1	1	0.1	0.225806	0.142812	41 C
Acylcarnitine hydrolase	Q91WG0	Ces2c	62 kDa	1	2	0.1	1	1	2	3	1	2	1	1.76471	0.142817	5 C
Ig kappa chain V-V region MOPC 41	P01639	Gm5571	14 kDa	0.1	2	1	1	1	3	1	2	2	1	1.76471	0.142817	3 C
Pyruvate kinase PKM	P52480	Pkm	58 kDa	2	3	2	1	1	2	1	1	0.1	1	0.566667	0.142817	9 C
Alpha-1-antitrypsin 1-4	Q00897	Serpina1d	46 kDa	6	9	9	5	6	11	8	7	10	8	1.25714	0.14466	3 C
Guanine deaminase	Q9R111	Gda	51 kDa	0.1	0.1	3	3	3	1	0.1	1	1	0.1	0.347826	0.145323	9 C
Splicing factor U2AF 65 kDa subunit	P26369	U2af2	54 kDa	2	5	4	4	3	5	4	3	6	7	1.38889	0.146961	6 C
T-complex protein 1 subunit delta	P80315	Cct4	58 kDa	3	4	0.1	0.1	0.1	0.1	0.1	0.1	0.1	0.1	0.0684932	0.147308	9 C
Peptidyl-prolyl cis-trans isomerase FKBP4	P30416	Fkbp4	52 kDa	23	6	29	34	29	11	12	17	22	17	0.652893	0.149022	7 C
Phosphotriesterase-related protein	Q60866	Pter	39 kDa	11	10	13	10	15	12	12	14	16	15	1.16949	0.150248	6 C
Electron transfer flavoprotein subunit alpha, mitochondrial	Q99LC5	Etfa	35 kDa	14	14	8	11	7	13	12	14	13	14	1.22222	0.150625	6 C
Molybdenum cofactor sulfurase	Q14CH1	Mocos	95 kDa	1	1	16	19	21	3	1	4	10	3	0.362069	0.150824	24 C
Calcyclin-binding protein	Q9CXW3	Cacybp	27 kDa	1	1	1	1	3	4	3	3	0.1	3	1.87143	0.152212	2 C
Platelet glycoprotein 4	Q08857	Cd36	53 kDa	0.1	0.1	0.1	0.1	0.1	2	0.1	0.1	3	0.1	10.6	0.153457	10 C
Guanine nucleotide-binding protein G(I)/G(S)/G(T) subunit beta-2	P62880	Gnb2	37 kDa	2	3	0.1	0.1	0.1	0.1	0.1	0.1	0.1	0.1	0.0943396	0.153457	13 C
T-complex protein 1 subunit epsilon	P80316	Cct5	60 kDa	2	3	0.1	0.1	0.1	0.1	0.1	0.1	0.1	0.1	0.0943396	0.153457	8 C
Translocon-associated protein subunit delta	Q62186	Ssr4	19 kDa	2	3	0.1	0.1	0.1	0.1	0.1	0.1	0.1	0.1	0.0943396	0.153457	4 C
Myeloperoxidase	P11247	Mpo	81 kDa	9	9	7	2	2	10	11	12	6	6	1.55172	0.15443	16 C
3-oxo-5-beta-steroid 4-dehydrogenase	Q8VCX1	Akr1d1	37 kDa	6	2	2	1	2	6	6	1	5	5	1.76923	0.154744	6 C
Glutathione S-transferase P 1	P19157	Gstp1	24 kDa	21	19	22	27	38	15	12	15	28	22	0.724409	0.157246	3 C
Polymerase delta-interacting protein 2	Q91VA6	Poldip2	42 kDa	7	3	5	5	5	6	5	5	9	8	1.32	0.158777	4 C
Hsc70-interacting protein	Q99L47	St13	42 kDa	7	3	9	10	8	4	1	5	8	6	0.648649	0.158838	3 C
Isoform 2 of Elongation factor 1-delta	P57776-2	Eef1d	29 kDa	4	3	5	2	3	3	5	4	5	5	1.29412	0.161397	2 C
Mitotic checkpoint protein BUB3	Q9WVA3	Bub3	37 kDa	0.1	1	2	2	2	2	1	2	3	4	1.69014	0.162784	7 C
Cytosolic purine 5'-nucleotidase	Q3V1L4	Nt5c2	65 kDa	0.1	0.1	14	9	11	0.1	0.1	0.1	8	1	0.27193	0.16449	8 C
Isoform 2 of Microsomal triglyceride transfer protein large subunit	O08601-2	Mttp	101 kDa	16	21	25	20	31	31	26	25	37	22	1.24779	0.164594	11 C
Cytochrome b-c1 complex subunit 2, mitochondrial	Q9DB77	Uqcrc2	48 kDa	7	10	4	3	2	11	13	3	11	6	1.69231	0.166013	1 C
Isoaspartyl peptidase/L-asparaginase	Q8C0M9	Asrgl1	34 kDa	0.1	0.1	8	3	8	0.1	0.1	0.1	4	0.1	0.229167	0.166045	8 C
Serine/threonine-protein phosphatase CPPED1	Q8BFS6	Cpped1	35 kDa	1	1	1	0.1	1	3	1	2	2	0.1	1.97561	0.166858	6 C
Lupus La protein homolog	P32067	Ssb	48 kDa	1	0.1	1	0.1	0.1	0.1	0.1	2	2	2	2.69565	0.168328	3 C
Voltage-dependent anion-selective channel protein 2	Q60930	Vdac2	32 kDa	2	2	2	0.1	0.1	0.1	1	0.1	0.1	1	0.370968	0.168328	9 C
Isoform 2 of Gelsolin	P13020-2	Gsn	81 kDa	1	3	7	2	1	5	2	12	5	5	2.07143	0.171051	7 C
Hypoxia up-regulated protein 1	Q9JKR6	Hyou1	111 kDa	0.1	0.1	0.1	0.1	2	0.1	3	2	1	1	2.95833	0.171077	4 C
Thioredoxin domain-containing protein 17	Q9CQM5	Txndc17	14 kDa	3	3	3	3	3	4	3	3	3	5	1.2	0.172003	6 C
Caspase-3	P70677	Casp3	31 kDa	1	2	4	4	4	6	1	5	7	5	1.6	0.172003	8 C
Selenoprotein P	P70274	Selenop	43 kDa	1	2	2	2	1	1	1	1	0.1	2	0.6375	0.173132	18 C
Stress-induced-phosphoprotein 1	Q60864	Stip1	63 kDa	26	5	37	53	50	11	7	13	43	16	0.526316	0.173792	11 C
Haptoglobin	Q61646	Hp	39 kDa	11	7	7	9	6	16	7	13	8	10	1.35	0.175023	9 C
Phospholipid hydroperoxide glutathione peroxidase, mitochondrial	O70325 (+1)	Gpx4	22 kDa	13	5	18	19	23	10	6	9	16	11	0.666667	0.175189	10 C
Nucleolin	P09405	Ncl	77 kDa	0.1	3	2	2	2	3	4	3	10	1	2.30769	0.175378	1 C
Cysteine and glycine-rich protein 1	P97315	Csrp1	21 kDa	0.1	0.1	0.1	0.1	0.1	0.1	0.1	2	1	0.1	6.6	0.176373	15 C
26S proteasome non-ATPase regulatory subunit 12	Q9D8W5	Psmd12	53 kDa	1	2	0.1	0.1	0.1	0.1	0.1	0.1	0.1	0.1	0.151515	0.176373	7 C
Very-long-chain 3-oxoacyl-CoA reductase	O70503	Hsd17b12	35 kDa	1	2	0.1	0.1	0.1	0.1	0.1	0.1	0.1	0.1	0.151515	0.176373	4 C
Sedoheptulokinase	Q9D5J6	Shpk	51 kDa	1	2	0.1	0.1	0.1	0.1	0.1	0.1	0.1	0.1	0.151515	0.176373	9 C
Thiopurine S-methyltransferase	O55060	Tpmt	28 kDa	1	2	0.1	0.1	0.1	0.1	0.1	0.1	0.1	0.1	0.151515	0.176373	5 C
Acyl-coenzyme A thioesterase 12	Q9DBK0	Acot12	62 kDa	1	2	0.1	0.1	0.1	0.1	0.1	0.1	0.1	0.1	0.151515	0.176373	11 C
Aquaporin-1	Q02013	Aqp1	29 kDa	1	2	0.1	0.1	0.1	0.1	0.1	0.1	0.1	0.1	0.151515	0.176373	4 C
NADH dehydrogenase [ubiquinone] iron-sulfur protein 4, mitochondrial	Q9CXZ1	Ndufs4	20 kDa	0.1	0.1	0.1	0.1	0.1	0.1	0.1	0.1	2	1	6.6	0.176373	1 C
Cation-dependent mannose-6-phosphate receptor	P24668	M6pr	31 kDa	0.1	0.1	0.1	0.1	0.1	0.1	0.1	0.1	2	1	6.6	0.176373	9 C
DnaJ homolog subfamily C member 2	P54103	Dnajc2	72 kDa	0.1	0.1	1	0.1	2	0.1	0.1	0.1	0.1	0.1	0.151515	0.176373	8 C
Glyoxylate reductase/hydroxypyruvate reductase	Q91Z53	Grhpr	35 kDa	15	13	9	12	13	14	12	16	17	13	1.16129	0.176492	7 C
Retinol dehydrogenase 7	O88451	Rdh7	36 kDa	6	11	6	1	0.1	7	9	5	8	12	1.70124	0.177759	8 C
Complement component C8 gamma chain	Q8VCG4	C8g	23 kDa	7	12	6	11	12	10	7	8	6	6	0.770833	0.178043	3 C
Src substrate cortactin	Q60598	Cttn	61 kDa	2	3	4	6	4	2	1	2	5	2	0.631579	0.178256	3 C
Pyruvate dehydrogenase E1 component subunit alpha, somatic form, mitochondrial	P35486	Pdha1	43 kDa	6	8	5	2	2	3	4	2	2	3	0.608696	0.179842	12 C
Desmoplakin	E9Q557	Dsp	333 kDa	1	2	0.1	0.1	5	0.1	0.1	1	0.1	0.1	0.170732	0.180905	43 C
BAG family molecular chaperone regulator 5	Q8CI32	Bag5	51 kDa	0.1	0.1	5	1	2	0.1	0.1	0.1	1	0.1	0.170732	0.180905	10 C
Mitochondrial fission 1 protein	Q9CQ92	Fis1	17 kDa	4	4	2	2	2	4	3	4	4	3	1.28571	0.182257	1 C
Actin-related protein 2/3 complex subunit 1B	Q9WV32	Arpc1b	41 kDa	5	6	6	6	5	6	6	4	4	4	0.857143	0.182257	14 C
Serine beta-lactamase-like protein LACTB, mitochondrial	Q9EP89	Lactb	61 kDa	6	5	8	8	9	10	6	8	9	13	1.27778	0.182776	4 C
Methionine aminopeptidase 1	Q8BP48	Metap1	43 kDa	1	2	9	7	9	2	1	6	2	3	0.5	0.183581	17 C
Ketohexokinase	P97328	Khk	33 kDa	11	9	7	6	7	9	10	8	9	13	1.225	0.184974	10 C
Microtubule-associated protein RP/EB family member 1	Q61166	Mapre1	30 kDa	1	0.1	1	0.1	0.1	0.1	1	1	1	3	2.65217	0.186729	3 C
Complement C3	P01027	C3	186 kDa	27	28	23	23	27	37	34	34	22	24	1.17969	0.187742	27 C
Elongation factor 2	P58252	Eef2	95 kDa	26	31	39	31	42	30	24	28	36	25	0.846154	0.188733	7 C
GRIP1-associated protein 1	Q8VD04	Gripap1	93 kDa	0.1	0.1	3	1	4	0.1	1	1	0.1	0.1	0.280488	0.189503	5 C
Profilin-1	P62962	Pfn1	15 kDa	6	7	7	6	9	8	6	9	11	8	1.2	0.190902	3 C
von Willebrand factor A domain-containing protein 5A	Q99KC8	Vwa5a	87 kDa	8	1	15	13	19	4	1	4	15	4	0.5	0.192708	13 C
Trimethyllysine dioxygenase, mitochondrial	Q91ZE0	Tmlhe	50 kDa	1	0.1	7	4	8	1	0.1	1	5	0.1	0.358209	0.19289	11 C
Carbonyl reductase family member 4	Q91VT4	Cbr4	25 kDa	1	2	2	1	0.1	0.1	2	0.1	0.1	0.1	0.393443	0.194283	3 C
Methylmalonyl-CoA epimerase, mitochondrial	Q9D1I5	Mcee	19 kDa	0.1	0.1	1	0.1	0.1	0.1	1	0.1	2	1	3	0.195271	2 C
Fumarylacetoacetate hydrolase domain-containing protein 2A	Q3TC72	Fahd2	35 kDa	1	0.1	0.1	0.1	0.1	1	0.1	0.1	1	2	3	0.195271	6 C
Solute carrier family 2, facilitated glucose transporter member 2	P14246	Slc2a2	57 kDa	0.1	1	0.1	0.1	0.1	1	2	0.1	0.1	1	3	0.195271	7 C
Mitochondrial import receptor subunit TOM70	Q9CZW5	Tomm70	68 kDa	1	2	1	0.1	0.1	1	0.1	0.1	0.1	0.1	0.333333	0.195271	13 C
DCN1-like protein 1	Q9QZ73	Dcun1d1	30 kDa	1	0.1	2	1	0.1	0.1	0.1	0.1	1	0.1	0.333333	0.195271	4 C
3-hydroxyanthranilate 3,4-dioxygenase	Q78JT3	Haao	33 kDa	23	19	28	27	25	26	23	26	32	32	1.13934	0.195708	3 C
Ig kappa chain V-III region PC 6684	P01670		12 kDa	4	0.1	0.1	0.1	0.1	0.1	0.1	6	3	6	3.45455	0.196404	2 C
Tetratricopeptide repeat protein 38	A3KMP2	Ttc38	52 kDa	13	11	17	13	17	15	10	20	23	22	1.26761	0.198329	9 C
Transitional endoplasmic reticulum ATPase	Q01853	Vcp	89 kDa	46	27	46	31	34	26	52	52	65	42	1.28804	0.198986	12 C
Stromal cell-derived factor 2-like protein 1	Q9ESP1	Sdf2l1	24 kDa	7	5	5	2	5	6	7	5	6	6	1.25	0.200535	4 C
Citrate synthase, mitochondrial	Q9CZU6	Cs	52 kDa	2	3	2	0.1	0.1	2	4	1	2	4	1.80556	0.20086	5 C
Calpain small subunit 1	O88456	Capns1	28 kDa	3	2	2	0.1	0.1	1	2	4	4	2	1.80556	0.20086	2 C
2-hydroxyacyl-CoA lyase 1	Q9QXE0	Hacl1	64 kDa	23	6	54	32	58	19	13	19	32	19	0.589595	0.201119	17 C
Glycogen [starch] synthase, liver	Q8VCB3	Gys2	81 kDa	1	3	0.1	0.1	0.1	2	3	1	1	2	2.09302	0.20166	14 C
Aspartoacylase	Q8R3P0	Aspa	35 kDa	0.1	0.1	2	2	3	0.1	0.1	0.1	2	0.1	0.333333	0.201985	8 C
3-hydroxyisobutyrate dehydrogenase, mitochondrial	Q99L13	Hibadh	35 kDa	18	15	19	15	17	15	16	20	23	23	1.15476	0.202053	12 C
Major urinary protein 6	P02762 (+2)	Mup6	21 kDa	5	7	3	12	12	15	11	4	15	13	1.48718	0.202695	5 C
Cytochrome P450 3A11	Q64459	Cyp3a11	58 kDa	3	6	1	0.1	0.1	4	8	1	2	8	2.2549	0.203693	6 C
COP9 signalosome complex subunit 3	O88543	Cops3	48 kDa	2	1	3	0.1	2	1	3	2	4	3	1.60494	0.204961	10 C
Ig heavy chain V region AC38 205.12	P06330		13 kDa	5	11	10	10	9	9	5	9	7	6	0.8	0.20953	2 C
Ig kappa chain V-V region MOPC 21	P01634		15 kDa	1	1	0.1	0.1	0.1	4	1	1	1	0.1	3.08696	0.209558	3 C
Inosine-5'-monophosphate dehydrogenase 2	P24547	Impdh2	56 kDa	2	0.1	8	5	16	3	2	3	2	2	0.385852	0.209576	7 C
Complement component C8 beta chain	Q8BH35	C8b	66 kDa	1	1	1	5	2	3	0.1	0.1	0.1	0.1	0.34	0.209677	32 C
Toll-interacting protein	Q9QZ06	Tollip	30 kDa	1	1	3	2	3	1	2	2	1	0.1	0.61	0.210578	4 C
NAD kinase 2, mitochondrial	Q8C5H8	Nadk2	51 kDa	10	5	10	9	9	11	9	9	11	10	1.16279	0.210975	9 C
Vitamin D-binding protein	P21614	Gc	54 kDa	28	20	37	30	30	30	31	38	35	32	1.14483	0.210975	28 C
T-complex protein 1 subunit zeta	P80317	Cct6a	58 kDa	1	3	1	0.1	0.1	1	0.1	0.1	0.1	0.1	0.269231	0.211387	8 C
DEP domain-containing mTOR-interacting protein	Q570Y9	Deptor	46 kDa	2	0.1	1	4	4	3	1	4	6	5	1.71171	0.212242	9 C
UDP-N-acetylhexosamine pyrophosphorylase-like protein 1	Q3TW96	Uap1l1	57 kDa	0.1	0.1	3	0.1	1	0.1	0.1	0.1	0.1	0.1	0.116279	0.213753	13 C
Protein transport protein Sec23A	Q01405	Sec23a	86 kDa	1	3	0.1	0.1	0.1	0.1	0.1	0.1	0.1	0.1	0.116279	0.213753	16 C
Interferon-inducible GTPase 1	Q9QZ85	Iigp1	48 kDa	1	3	0.1	0.1	0.1	0.1	0.1	0.1	0.1	0.1	0.116279	0.213753	4 C
26S proteasome non-ATPase regulatory subunit 3	P14685	Psmd3	61 kDa	1	3	0.1	0.1	0.1	0.1	0.1	0.1	0.1	0.1	0.116279	0.213753	2 C
Phenylalanine--tRNA ligase beta subunit	Q9WUA2	Farsb	66 kDa	1	3	0.1	0.1	0.1	0.1	0.1	0.1	0.1	0.1	0.116279	0.213753	11 C
Gamma-taxilin	Q8BHN1	Txlng	60 kDa	0.1	0.1	0.1	3	1	0.1	0.1	0.1	0.1	0.1	0.116279	0.213753	10 C
Ig gamma-1 chain C region, membrane-bound form	P01869	Ighg1	43 kDa	0.1	2	2	2	2	2	2	2	3	2	1.35802	0.213763	12 C
Kynurenine--oxoglutarate transaminase 3	Q71RI9 (+1)	Kyat3	51 kDa	8	7	5	5	10	6	3	3	9	4	0.714286	0.214459	10 C
Prolow-density lipoprotein receptor-related protein 1	Q91ZX7	Lrp1	505 kDa	1	1	1	0.1	0.1	0.1	1	2	5	1	2.84375	0.215859	332 C
Isoform 2 of Acyl-coenzyme A synthetase ACSM2, mitochondrial	Q8K0L3-2	Acsm2	67 kDa	2	0.1	0.1	0.1	1	8	0.1	0.1	10	0.1	5.54545	0.216347	9 C
Hepatoma-derived growth factor	P51859	Hdgf	26 kDa	3	2	3	4	4	5	4	4	7	2	1.375	0.216547	2 C
cAMP-dependent protein kinase type I-alpha regulatory subunit	Q9DBC7	Prkar1a	43 kDa	2	2	1	1	2	1	2	2	3	3	1.375	0.216547	5 C
Sialic acid synthase	Q99J77	Nans	40 kDa	2	2	1	1	2	1	3	3	2	2	1.375	0.216547	8 C
Aldehyde oxidase 3	G3X982	Aox3	147 kDa	6	1	22	34	53	7	5	5	24	7	0.413793	0.21684	38 C
Cytochrome c oxidase assembly factor 7	Q921H9	Coa7	26 kDa	2	3	3	5	4	3	5	3	8	5	1.41176	0.218664	13 C
26S proteasome non-ATPase regulatory subunit 9	Q9CR00	Psmd9	25 kDa	4	5	6	8	4	8	4	7	7	8	1.25926	0.218664	3 C
ATP synthase subunit O, mitochondrial	Q9DB20	Atp5o	23 kDa	4	2	2	0.1	1	6	5	0.1	3	3	1.87912	0.220413	1 C
UV excision repair protein RAD23 homolog B	P54728	Rad23b	44 kDa	9	8	10	11	8	9	11	16	12	8	1.21739	0.221912	1 C
78 kDa glucose-regulated protein	P20029	Hspa5	72 kDa	56	64	59	65	62	64	63	65	65	61	1.03922	0.222984	1 C
Ubiquitin-like modifier-activating enzyme 1	Q02053	Uba1	118 kDa	2	7	0.1	0.1	0.1	0.1	0.1	0.1	0.1	0.1	0.0537634	0.224394	21 C
Peroxiredoxin-4	O08807	Prdx4	31 kDa	18	13	20	21	28	22	24	19	28	26	1.19	0.224684	4 C
Serotransferrin	Q921I1	Tf	77 kDa	53	56	68	64	63	78	62	71	63	59	1.09539	0.226531	38 C
Dihydropteridine reductase	Q8BVI4	Qdpr	26 kDa	12	13	10	11	14	14	14	11	14	13	1.1	0.226782	4 C
Carnitine O-palmitoyltransferase 1, liver isoform	P97742	Cpt1a	88 kDa	3	7	0.1	0.1	0.1	1	0.1	0.1	0.1	0.1	0.135922	0.229601	13 C
Elongation factor 1-beta	O70251	Eef1b	25 kDa	2	2	6	3	2	4	2	4	6	6	1.46667	0.229847	3 C
Coatomer subunit beta'	O55029	Copb2	102 kDa	1	4	1	0.1	0.1	1	0.1	0.1	0.1	0.1	0.225806	0.23123	15 C
Thioredoxin domain-containing protein 5	Q91W90	Txndc5	46 kDa	13	13	17	12	16	13	16	14	23	18	1.1831	0.234018	12 C
S-methyl-5'-thioadenosine phosphorylase	Q9CQ65	Mtap	31 kDa	3	2	8	7	8	6	1	5	3	3	0.642857	0.23453	10 C
2-oxoisovalerate dehydrogenase subunit beta, mitochondrial	Q6P3A8	Bckdhb	43 kDa	1	2	1	0.1	0.1	1	3	0.1	2	2	1.92857	0.235062	14 C
Xanthine dehydrogenase/oxidase	Q00519	Xdh	147 kDa	1	0.1	6	2	5	0.1	0.1	1	4	0.1	0.375887	0.235548	37 C
Histidine ammonia-lyase	P35492	Hal	72 kDa	40	32	34	39	35	33	36	43	42	42	1.08889	0.23607	12 C
Eukaryotic translation initiation factor 2 subunit 3, X-linked	Q9Z0N1	Eif2s3x	51 kDa	1	2	3	2	3	2	2	2	7	5	1.63636	0.237076	10 C
Creatine kinase B-type	Q04447	Ckb	43 kDa	0.1	0.1	3	0.1	0.1	1	0.1	6	1	3	3.26471	0.237488	5 C
Adenosine kinase	P55264	Adk	40 kDa	11	13	20	17	16	15	17	16	22	20	1.16883	0.238172	6 C
Ig kappa chain V-III region PC 2880/PC 1229	P01654		12 kDa	4	6	5	4	8	3	9	9	9	6	1.33333	0.238833	2 C
Dihydrolipoyllysine-residue acetyltransferase component of pyruvate dehydrogenase complex, mito	Q8BMF4	Dlat	68 kDa	3	6	0.1	0.1	0.1	3	6	1	3	6	2.04301	0.239146	10 C
Aldehyde dehydrogenase family 16 member A1	Q571I9	Aldh16a1	85 kDa	1	4	0.1	0.1	0.1	0.1	0.1	0.1	0.1	0.1	0.0943396	0.239478	14 C
Glycerol-3-phosphate dehydrogenase [NAD(+)], cytoplasmic	P13707	Gpd1	38 kDa	7	11	9	3	6	11	8	7	9	11	1.27778	0.239776	11 C
Cytochrome P450 2D11	P24457	Cyp2d11	57 kDa	3	5	1	1	0.1	0.1	0.1	0.1	0.1	3	0.336634	0.240456	8 C
S-methylmethionine--homocysteine S-methyltransferase BHMT2	Q91WS4	Bhmt2	40 kDa	8	0.1	11	8	8	0.1	0.1	6	9	4	0.547009	0.240642	10 C
Elongin-B	P62869	Elob	13 kDa	1	3	1	1	3	4	2	2	2	3	1.44444	0.241504	1 C
40S ribosomal protein S20	P60867	Rps20	13 kDa	2	3	2	2	2	3	3	2	2	3	1.18182	0.241504	2 C
Amyloid beta A4 precursor protein-binding family B member 1-interacting protein	Q8R5A3	Apbb1ip	74 kDa	0.1	0.1	2	2	2	0.1	0.1	0.1	2	0.1	0.387097	0.241504	12 C
Beta-hexosaminidase subunit alpha	P29416	Hexa	61 kDa	2	1	0.1	0.1	0.1	1	2	1	1	1	1.81818	0.241917	10 C
Heterogeneous nuclear ribonucleoprotein M	Q9D0E1	Hnrnpm	78 kDa	3	3	3	2	2	3	2	0.1	3	1	0.7	0.242719	6 C
Hydroxymethylglutaryl-CoA synthase, mitochondrial	P54869	Hmgcs2	57 kDa	30	34	21	9	10	29	32	22	22	35	1.34615	0.243095	9 C
Peptidyl-prolyl cis-trans isomerase FKBP3	Q62446	Fkbp3	25 kDa	1	1	1	1	1	3	2	2	1	0.1	1.62	0.2452	1 C
Major urinary protein 20	Q5FW60	Mup20	21 kDa	0.1	1	1	3	4	10	4	1	3	2	2.1978	0.24526	4 C
Drebrin-like protein	Q62418	Dbnl	49 kDa	10	1	17	14	9	4	0.1	7	12	7	0.590196	0.246588	5 C
Peroxisomal acyl-coenzyme A oxidase 2	Q9QXD1	Acox2	77 kDa	6	9	4	0.1	0.1	2	3	1	0.1	2	0.421875	0.250365	12 C
Protein disulfide-isomerase A3	P27773	Pdia3	57 kDa	38	46	52	40	42	44	43	52	56	45	1.10092	0.251299	8 C
5-hydroxyisourate hydrolase	Q9CRB3	Urah	14 kDa	5	3	3	2	4	3	2	2	2	4	0.764706	0.252072	3 C
Eukaryotic translation initiation factor 1	P48024	Eif1	13 kDa	0.1	0.1	0.1	0.1	1	0.1	0.1	0.1	2	3	3.78571	0.254104	2 C
Ribosome-recycling factor, mitochondrial	Q9D6S7	Mrrf	29 kDa	1	0.1	0.1	0.1	0.1	0.1	0.1	0.1	2	3	3.78571	0.254104	2 C
Filamin-B	Q80X90	Flnb	278 kDa	0.1	0.1	3	0.1	2	0.1	0.1	0.1	1	0.1	0.264151	0.254104	43 C
Septin-4	P28661 (+1)	43712	55 kDa	0.1	0.1	3	0.1	2	0.1	0.1	0.1	1	0.1	0.264151	0.254104	8 C
Sulfotransferase 1 family member D1	Q3UZZ6	Sult1d1	35 kDa	2	4	0.1	0.1	0.1	0.1	0.1	0.1	0.1	1	0.222222	0.254391	3 C
Glutathione S-transferase Mu 6	O35660	Gstm6	26 kDa	7	8	6	4	2	6	3	3	2	5	0.703704	0.254653	3 C
Betaine--homocysteine S-methyltransferase 1	O35490	Bhmt	45 kDa	92	45	229	162	185	74	38	85	168	107	0.661992	0.255578	8 C
Junction plakoglobin	Q02257	Jup	82 kDa	0.1	4	0.1	0.1	4	1	1	0.1	0.1	0.1	0.277108	0.255781	13 C
Acetoacetyl-CoA synthetase	Q9D2R0	Aacs	75 kDa	1	5	0.1	0.1	0.1	0.1	0.1	0.1	0.1	0.1	0.0793651	0.257337	9 C
Glutathione synthetase	P51855	Gss	52 kDa	10	4	12	11	13	13	11	13	11	12	1.2	0.258227	4 C
Elongation factor 1-alpha 1	P10126	Eef1a1	50 kDa	19	20	16	13	11	19	14	16	24	21	1.18987	0.258407	6 C
L-gulonolactone oxidase	P58710	Gulo	50 kDa	1	4	3	0.1	0.1	0.1	0.1	1	1	1	0.390244	0.25894	11 C
T-complex protein 1 subunit theta	P42932	Cct8	60 kDa	4	4	1	0.1	0.1	2	1	0.1	0.1	0.1	0.358696	0.25993	10 C
Alpha-2-HS-glycoprotein	P29699	Ahsg	37 kDa	0.1	0.1	2	0.1	0.1	1	0.1	1	3	1	2.54167	0.2601	14 C
Chromobox protein homolog 3	P23198	Cbx3	21 kDa	1	0.1	1	0.1	0.1	1	0.1	0.1	2	2	2.26087	0.260274	3 C
Cathepsin D	P18242	Ctsd	45 kDa	2	2	0.1	0.1	0.1	2	1	1	1	3	1.86047	0.262328	8 C
Peroxisomal bifunctional enzyme	Q9DBM2	Ehhadh	78 kDa	13	20	8	1	0.1	16	19	7	8	20	1.66271	0.262974	10 C
Methylthioribulose-1-phosphate dehydratase	Q9WVQ5	Apip	27 kDa	13	5	12	13	11	11	12	16	11	15	1.2037	0.26308	11 C
Short-chain specific acyl-CoA dehydrogenase, mitochondrial	Q07417	Acads	45 kDa	9	13	3	0.1	3	9	10	4	11	10	1.56584	0.265153	5 C
Alpha-methylacyl-CoA racemase	O09174	Amacr	42 kDa	5	5	4	3	3	4	3	6	5	7	1.25	0.266224	6 C
Choline dehydrogenase, mitochondrial	Q8BJ64	Chdh	66 kDa	11	17	13	15	17	18	16	17	14	16	1.10959	0.267207	12 C
Isocitrate dehydrogenase [NADP], mitochondrial	P54071	Idh2	51 kDa	5	15	3	3	4	13	14	4	15	4	1.66667	0.268187	8 C
Isoform 1 of Glycerol kinase	Q64516-1 (+1)	Gk	57 kDa	2	6	0.1	0.1	0.1	0.1	0.1	0.1	0.1	1	0.168675	0.26819	15 C
Trifunctional enzyme subunit beta, mitochondrial	Q99JY0	Hadhb	51 kDa	10	16	9	2	1	14	14	8	9	11	1.47368	0.26932	5 C
Superoxide dismutase [Cu-Zn]	P08228	Sod1	16 kDa	2	4	3	3	5	5	6	2	8	3	1.41176	0.27069	3 C
Golgi reassembly-stacking protein 2	Q99JX3	Gorasp2	47 kDa	4	1	3	1	3	2	2	5	4	4	1.41667	0.272456	4 C
Complement C4-B	P01029	C4b	193 kDa	4	4	6	5	3	5	2	5	2	3	0.772727	0.272456	29 C
Ester hydrolase C11orf54 homolog	Q91V76		35 kDa	10	12	14	11	14	14	9	15	16	16	1.14754	0.273139	8C
Thiosulfate sulfurtransferase	P52196	Tst	33 kDa	6	6	2	3	3	6	4	5	4	7	1.3	0.273139	4 C
Transthyretin	P07309	Ttr	16 kDa	3	3	3	2	4	3	3	3	5	4	1.2	0.273139	2 C
N(G),N(G)-dimethylarginine dimethylaminohydrolase 1	Q9CWS0	Ddah1	31 kDa	1	2	1	1	1	3	5	0.1	2	1	1.85	0.275198	7 C
14-3-3 protein zeta/delta	P63101	Ywhaz	28 kDa	27	20	26	22	22	23	24	28	28	24	1.08547	0.275518	3 C
Bifunctional purine biosynthesis protein PURH	Q9CWJ9	Atic	64 kDa	0.1	4	0.1	0.1	1	3	4	2	2	0.1	2.09434	0.277032	9 C
Glucokinase regulatory protein	Q91X44	Gckr	65 kDa	1	5	3	0.1	1	6	6	3	1	2	1.78218	0.277707	8 C
Hydroxyproline dehydrogenase	Q8VCZ9	Prodh2	51 kDa	2	2	0.1	0.1	0.1	0.1	1	0.1	0.1	0.1	0.325581	0.278602	13 C
26S proteasome regulatory subunit 7	P46471	Psmc2	49 kDa	2	2	0.1	0.1	0.1	0.1	1	0.1	0.1	0.1	0.325581	0.278602	8 C
60S ribosomal protein L24	Q8BP67	Rpl24	18 kDa	2	2	0.1	0.1	0.1	1	0.1	0.1	0.1	0.1	0.325581	0.278602	2 C
Glutathione S-transferase theta-3	Q99L20	Gstt3	27 kDa	2	2	0.1	0.1	0.1	0.1	0.1	0.1	0.1	1	0.325581	0.278602	6 C
Plastin-3	Q99K51	Pls3	71 kDa	8	14	9	4	4	5	11	9	14	15	1.38462	0.279213	9 C
Isochorismatase domain-containing protein 1	Q91V64	Isoc1	32 kDa	4	4	1	0.1	0.1	2	4	3	2	4	1.63043	0.280518	5 C
Proteasome subunit alpha type-4	Q9R1P0	Psma4	29 kDa	9	9	12	13	5	12	12	11	9	13	1.1875	0.280617	5 C
Cytochrome P450 3A13	Q64464	Cyp3a13	57 kDa	3	3	1	0.1	0.1	1	1	0.1	0.1	1	0.444444	0.282094	6 C
Annexin A6	P14824	Anxa6	76 kDa	7	12	8	7	10	9	9	8	17	12	1.25	0.282151	8 C
Delta-aminolevulinic acid dehydratase	P10518	Alad	36 kDa	16	14	19	15	24	16	18	27	20	22	1.17045	0.283841	8 C
Alpha-aminoadipic semialdehyde synthase, mitochondrial	Q99K67	Aass	103 kDa	7	4	0.1	0.1	0.1	1	1	0.1	1	0.1	0.283186	0.287687	13 C
Ig lambda-1 chain C region	P01843		12 kDa	0.1	3	1	2	2	3	1	6	1	3	1.7284	0.289967	3 C
Epsin-1	Q80VP1 (+1)	Epn1	60 kDa	1	0.1	5	3	5	0.1	0.1	1	5	0.1	0.446809	0.292523	2 C
Eukaryotic translation initiation factor 5A-1	P63242	Eif5a	17 kDa	16	20	20	20	17	19	17	21	21	22	1.07527	0.294849	4 C
Eukaryotic translation initiation factor 5	P59325	Eif5	49 kDa	2	1	2	0.1	1	1	2	3	2	1	1.47541	0.295397	8 C
Protein disulfide-isomerase A4	P08003	Pdia4	72 kDa	46	39	40	45	39	44	48	53	44	37	1.08134	0.296776	6 C
Vinculin	Q64727	Vcl	117 kDa	11	1	4	4	3	4	6	7	29	5	2.21739	0.297002	10 C
Isocitrate dehydrogenase [NAD] subunit alpha, mitochondrial	Q9D6R2	Idh3a	40 kDa	0.1	2	0.1	0.1	0.1	2	1	0.1	1	1	2.125	0.297461	8 C
Eukaryotic translation initiation factor 2 subunit 1	Q6ZWX6	Eif2s1	36 kDa	1	3	2	1	2	1	2	1	7	5	1.77778	0.297715	5 C
Trans-1,2-dihydrobenzene-1,2-diol dehydrogenase	Q9DBB8	Dhdh	36 kDa	1	6	0.1	0.1	0.1	2	2	1	4	7	2.19178	0.299369	6 C
Aldehyde dehydrogenase, cytosolic 1	O35945	Aldh1a7	55 kDa	68	68	72	75	73	69	63	84	81	84	1.07022	0.301341	8 C
Ig kappa chain V19-17	P01633	Igk-V19-17	16 kDa	2	3	0.1	2	1	4	1	2	2	3	1.48148	0.30404	2 C
Sodium/potassium-transporting ATPase subunit alpha-1	Q8VDN2	Atp1a1	113 kDa	3	5	0.1	0.1	0.1	0.1	0.1	0.1	2	0.1	0.289157	0.304552	23 C
Poly(rC)-binding protein 1	P60335	Pcbp1	37 kDa	6	5	6	9	6	3	4	6	8	5	0.8125	0.305201	9 C
Long-chain-fatty-acid--CoA ligase 1	P41216	Acsl1	78 kDa	18	27	18	6	1	25	24	11	14	27	1.44286	0.305248	18 C
Prostaglandin reductase 2	Q8VDQ1	Ptgr2	38 kDa	2	1	3	1	3	2	4	1	4	3	1.4	0.308008	8 C
Putative L-aspartate dehydrogenase	Q9DCQ2	Aspdh	30 kDa	4	5	2	1	3	2	2	3	2	2	0.733333	0.308008	4 C
Cathepsin Z	Q9WUU7	Ctsz	34 kDa	2	3	2	2	2	2	3	0.1	2	1	0.736364	0.308456	12 C
Protein-glucosylgalactosylhydroxylysine glucosidase	Q8BP56	Pgghg	76 kDa	0.1	0.1	2	1	2	1	1	1	5	2	1.92308	0.308879	8 C
Prolyl endopeptidase	Q9QUR6	Prep	81 kDa	0.1	0.1	1	3	3	2	1	2	7	2	1.94444	0.309741	17 C
S-adenosylmethionine synthase isoform type-1	Q91X83	Mat1a	44 kDa	9	15	12	11	14	16	14	16	11	12	1.13115	0.310093	10 C
Glycine dehydrogenase (decarboxylating), mitochondrial	Q91W43	Gldc	113 kDa	22	2	30	46	58	14	9	12	43	18	0.607595	0.310721	24 C
Triosephosphate isomerase	P17751	Tpi1	32 kDa	20	16	34	23	34	22	17	20	25	22	0.834646	0.314251	9 C
Septin-11	Q8C1B7 (+2)	43719	50 kDa	7	9	14	11	10	11	8	17	13	12	1.19608	0.314943	6 C
Sorting nexin-3	O70492	Snx3	19 kDa	1	0.1	0.1	3	2	1	1	2	3	3	1.6129	0.321214	1 C
Glyceraldehyde-3-phosphate dehydrogenase	P16858	Gapdh	36 kDa	15	25	16	13	16	17	15	13	12	16	0.858824	0.321579	5 C
Propionyl-CoA carboxylase beta chain, mitochondrial	Q99MN9	Pccb	58 kDa	15	9	24	17	13	14	16	19	26	20	1.21795	0.321671	11 C
tRNA-splicing ligase RtcB homolog	Q99LF4	Rtcb	55 kDa	3	4	0.1	0.1	0.1	0.1	0.1	0.1	2	0.1	0.328767	0.322275	9 C
Ig alpha chain C region	P01878		37 kDa	2	3	4	6	8	6	5	7	5	6	1.26087	0.323332	13 C
Exosome complex component RRP4	Q8VBV3	Exosc2	33 kDa	0.1	0.1	4	1	2	0.1	0.1	1	1	1	0.444444	0.324674	4 C
Plasminogen activator inhibitor 1 RNA-binding protein	Q9CY58 (+1)	Serbp1	45 kDa	4	2	5	7	5	4	1	5	5	2	0.73913	0.3268	2 C
Phytanoyl-CoA dioxygenase, peroxisomal	O35386	Phyh	39 kDa	5	4	6	4	8	6	3	7	9	9	1.25926	0.327222	8 C
Actin-related protein 2	P61161	Actr2	45 kDa	7	8	9	6	8	7	7	11	10	8	1.13158	0.327625	5 C
Serine/threonine-protein phosphatase 2A catalytic subunit alpha isoform	P63330	Ppp2ca	36 kDa	7	9	9	3	3	3	10	8	10	10	1.32258	0.327625	10 C
Exosome complex component MTR3	Q8BTW3	Exosc6	28 kDa	1	0.1	2	1	1	1	0.1	2	3	2	1.58824	0.330082	6 C
Kininogen-1	O08677	Kng1	73 kDa	7	7	9	9	8	8	9	12	11	6	1.15	0.330218	19 C
Probable ATP-dependent RNA helicase DDX17	Q501J6	Ddx17	72 kDa	2	3	8	6	8	3	1	4	8	2	0.666667	0.330595	11 C
GDH/6PGL endoplasmic bifunctional protein	Q8CFX1	H6pd	89 kDa	2	8	0.1	0.1	0.1	1	0.1	0.1	0.1	1	0.223301	0.330883	10 C
Iron-sulfur cluster assembly enzyme ISCU, mitochondrial	Q9D7P6	Iscu	18 kDa	1	0.1	1	2	4	0.1	0.1	1	1	2	0.518519	0.33136	4 C
Heterogeneous nuclear ribonucleoprotein A/B	Q99020	Hnrnpab	31 kDa	7	5	12	10	10	9	8	10	12	13	1.18182	0.331909	2 C
Trifunctional enzyme subunit alpha, mitochondrial	Q8BMS1	Hadha	83 kDa	18	29	19	7	3	27	25	15	13	24	1.36842	0.332527	12 C
Ig kappa chain V-III region PC 7183	P01666		12 kDa	2	0.1	5	3	3	3	0.1	6	8	4	1.61069	0.334996	2 C
Phosphoglycerate kinase 1	P09411	Pgk1	45 kDa	17	22	21	19	15	22	21	16	21	23	1.09574	0.336541	7 C
T-complex protein 1 subunit beta	P80314	Cct2	57 kDa	1	1	1	0.1	0.1	2	1	1	0.1	1	1.59375	0.33792	6 C
Hsp90 co-chaperone Cdc37	Q61081	Cdc37	45 kDa	4	0.1	10	5	6	1	0.1	1	8	4	0.561753	0.338105	9 C
Xylulose kinase	Q3TNA1	Xylb	60 kDa	2	5	0.1	0.1	0.1	1	0.1	0.1	0.1	1	0.315068	0.339003	14 C
60S ribosomal protein L7	P14148	Rpl7	31 kDa	4	6	2	0.1	0.1	2	2	0.1	1	1	0.5	0.339228	1 C
Copine-3	Q8BT60	Cpne3	60 kDa	3	4	4	6	6	4	5	6	7	5	1.17391	0.339368	13 C
Cytochrome P450 1A2	P00186	Cyp1a2	58 kDa	1	8	0.1	0.1	0.1	0.1	0.1	0.1	0.1	1	0.150538	0.339425	6 C
Malonyl-CoA-acyl carrier protein transacylase, mitochondrial	Q8R3F5	Mcat	42 kDa	1	0.1	2	2	3	0.1	0.1	0.1	3	1	0.530864	0.339957	12 C
Dihydropyrimidine dehydrogenase [NADP(+)]	Q8CHR6	Dpyd	111 kDa	31	13	63	47	67	29	20	35	52	27	0.737557	0.339969	35 C
Isoform 6 of Palladin	Q9ET54-6	Palld	151 kDa	5	6	6	9	8	7	4	8	3	6	0.823529	0.340182	17 C
26S proteasome non-ATPase regulatory subunit 11	Q8BG32	Psmd11	47 kDa	1	5	0.1	0.1	0.1	1	0.1	0.1	0.1	0.1	0.222222	0.340979	5 C
Receptor expression-enhancing protein 6	Q9JM62	Reep6	22 kDa	3	2	1	0.1	0.1	3	2	0.1	2	3	1.62903	0.342288	3 C
Cytochrome c oxidase subunit 5B, mitochondrial	P19536	Cox5b	14 kDa	1	2	0.1	2	2	5	0.1	2	1	4	1.70423	0.342645	5 C
182 kDa tankyrase-1-binding protein	P58871	Tnks1bp1	182 kDa	0.1	0.1	0.1	1	4	0.1	0.1	0.1	1	0.1	0.264151	0.344564	23 C
AP-2 complex subunit beta	Q9DBG3 (+1)	Ap2b1	105 kDa	1	4	0.1	0.1	0.1	1	0.1	0.1	0.1	0.1	0.264151	0.344564	16 C
Adrenodoxin, mitochondrial	P46656	Fdx1	20 kDa	3	2	2	2	2	2	2	2	2	2	0.909091	0.346594	8 C
ELKS/Rab6-interacting/CAST family member 1	Q99MI1	Erc1	128 kDa	0.1	0.1	0.1	0.1	0.1	0.1	0.1	0.1	6	0.1	12.8	0.346594	4 C
Integrin beta-1	P09055	Itgb1	88 kDa	0.1	0.1	0.1	0.1	0.1	0.1	0.1	0.1	5	0.1	10.8	0.346594	58 C
Protein arginine N-methyltransferase 5	Q8CIG8	Prmt5	73 kDa	0.1	0.1	0.1	0.1	0.1	0.1	0.1	0.1	2	0.1	4.8	0.346594	12 C
Isoform 2 of Clathrin light chain B	Q6IRU5-2	Cltb	23 kDa	0.1	0.1	0.1	0.1	0.1	0.1	0.1	0.1	2	0.1	4.8	0.346594	2 C
Alpha-actinin-4	P57780	Actn4	105 kDa	16	11	14	21	15	13	13	30	22	17	1.23377	0.346594	8 C
Bifunctional 3'-phosphoadenosine 5'-phosphosulfate synthase 2	O88428	Papss2	70 kDa	0.1	2	0.1	0.1	0.1	0.1	0.1	0.1	0.1	0.1	0.208333	0.346594	11 C
Leucine-rich PPR motif-containing protein, mitochondrial	Q6PB66	Lrpprc	157 kDa	0.1	2	0.1	0.1	0.1	0.1	0.1	0.1	0.1	0.1	0.208333	0.346594	22 C
Synapse-associated protein 1	Q9D5V6	Syap1	41 kDa	0.1	0.1	2	0.1	0.1	0.1	0.1	0.1	0.1	0.1	0.208333	0.346594	1 C
Interferon-activable protein 204	P0DOV2	Ifi204	69 kDa	0.1	0.1	2	0.1	0.1	0.1	0.1	0.1	0.1	0.1	0.208333	0.346594	13 C
Mitochondrial 2-oxoglutarate/malate carrier protein	Q9CR62	Slc25a11	34 kDa	0.1	2	0.1	0.1	0.1	0.1	0.1	0.1	0.1	0.1	0.208333	0.346594	3 C
Serine/arginine-rich splicing factor 7	Q8BL97 (+2)	Srsf7	31 kDa	0.1	0.1	2	0.1	0.1	0.1	0.1	0.1	0.1	0.1	0.208333	0.346594	4 C
Ras-related protein Rab-2A	P53994	Rab2a	24 kDa	0.1	2	0.1	0.1	0.1	0.1	0.1	0.1	0.1	0.1	0.208333	0.346594	3 C
N-acetylglutamate synthase, mitochondrial	Q8R4H7	Nags	57 kDa	0.1	2	0.1	0.1	0.1	0.1	0.1	0.1	0.1	0.1	0.208333	0.346594	10 C
D-glutamate cyclase, mitochondrial	Q8BH86 (+1)		66 kDa	0.1	2	0.1	0.1	0.1	0.1	0.1	0.1	0.1	0.1	0.208333	0.346594	16 C
Arginine--tRNA ligase, cytoplasmic	Q9D0I9	Rars	76 kDa	0.1	2	0.1	0.1	0.1	0.1	0.1	0.1	0.1	0.1	0.208333	0.346594	14 C
DNA fragmentation factor subunit alpha	O54786	Dffa	37 kDa	0.1	0.1	2	0.1	0.1	0.1	0.1	0.1	0.1	0.1	0.208333	0.346594	8 C
Sodium-coupled neutral amino acid transporter 3	Q9DCP2	Slc38a3	56 kDa	0.1	2	0.1	0.1	0.1	0.1	0.1	0.1	0.1	0.1	0.208333	0.346594	9 C
26S proteasome non-ATPase regulatory subunit 5	Q8BJY1	Psmd5	56 kDa	0.1	2	0.1	0.1	0.1	0.1	0.1	0.1	0.1	0.1	0.208333	0.346594	7 C
Serum paraoxonase/lactonase 3	Q62087	Pon3	39 kDa	0.1	2	0.1	0.1	0.1	0.1	0.1	0.1	0.1	0.1	0.208333	0.346594	4 C
Sterol-4-alpha-carboxylate 3-dehydrogenase, decarboxylating	Q9R1J0	Nsdhl	41 kDa	0.1	2	0.1	0.1	0.1	0.1	0.1	0.1	0.1	0.1	0.208333	0.346594	5 C
Sorting nexin-2	Q9CWK8	Snx2	58 kDa	0.1	2	0.1	0.1	0.1	0.1	0.1	0.1	0.1	0.1	0.208333	0.346594	2 C
Tetratricopeptide repeat protein 39C	Q8VE09	Ttc39c	65 kDa	0.1	2	0.1	0.1	0.1	0.1	0.1	0.1	0.1	0.1	0.208333	0.346594	17 C
ATP-binding cassette sub-family E member 1	P61222	Abce1	67 kDa	0.1	2	0.1	0.1	0.1	0.1	0.1	0.1	0.1	0.1	0.208333	0.346594	17 C
NF-kappa-B essential modulator	O88522	Ikbkg	48 kDa	0.1	0.1	0.1	0.1	3	0.1	0.1	0.1	0.1	0.1	0.147059	0.346594	9 C
T-complex protein 1 subunit alpha	P11983	Tcp1	60 kDa	0.1	3	0.1	0.1	0.1	0.1	0.1	0.1	0.1	0.1	0.147059	0.346594	6 C
Short/branched chain specific acyl-CoA dehydrogenase, mitochondrial	Q9DBL1	Acadsb	48 kDa	0.1	3	0.1	0.1	0.1	0.1	0.1	0.1	0.1	0.1	0.147059	0.346594	8 C
ADP-ribosylation factor-binding protein GGA1	Q8R0H9	Gga1	70 kDa	0.1	0.1	3	0.1	0.1	0.1	0.1	0.1	0.1	0.1	0.147059	0.346594	6 C
Acyl-CoA dehydrogenase family member 9, mitochondrial	Q8JZN5	Acad9	69 kDa	0.1	3	0.1	0.1	0.1	0.1	0.1	0.1	0.1	0.1	0.147059	0.346594	9 C
26S proteasome regulatory subunit 4	P62192	Psmc1	49 kDa	0.1	3	0.1	0.1	0.1	0.1	0.1	0.1	0.1	0.1	0.147059	0.346594	3 C
Dolichyl-diphosphooligosaccharide--protein glycosyltransferase subunit STT3A	P46978	Stt3a	81 kDa	0.1	3	0.1	0.1	0.1	0.1	0.1	0.1	0.1	0.1	0.147059	0.346594	10 C
Eukaryotic translation initiation factor 3 subunit L	Q8QZY1	Eif3l	67 kDa	0.1	3	0.1	0.1	0.1	0.1	0.1	0.1	0.1	0.1	0.147059	0.346594	4 C
Ig lambda-2 chain C region	P01844 (+1)	Iglc2	11 kDa	3	0.1	0.1	0.1	0.1	0.1	0.1	0.1	0.1	0.1	0.147059	0.346594	3 C
Phosphatidylinositide phosphatase SAC1	Q9EP69	Sacm1l	67 kDa	0.1	4	0.1	0.1	0.1	0.1	0.1	0.1	0.1	0.1	0.113636	0.346594	10 C
Periplakin	Q9R269	Ppl	204 kDa	0.1	0.1	0.1	0.1	4	0.1	0.1	0.1	0.1	0.1	0.113636	0.346594	11 C
Cytochrome P450 2C70	Q91W64	Cyp2c70	56 kDa	0.1	5	0.1	0.1	0.1	0.1	0.1	0.1	0.1	0.1	0.0925926	0.346594	8 C
Osteoclast-stimulating factor 1	Q62422	Ostf1	24 kDa	4	0.1	7	4	5	3	1	3	4	3	0.696517	0.348421	4 C
Serum paraoxonase/arylesterase 1	P52430	Pon1	40 kDa	1	1	1	0.1	0.1	2	0.1	1	0.1	3	1.9375	0.349858	3 C
Mitochondrial amidoxime reducing component 2	Q922Q1	43526	38 kDa	2	6	2	2	1	5	3	2	4	4	1.38462	0.351101	11 C
3 beta-hydroxysteroid dehydrogenase/Delta 5-->4-isomerase type 3	P26150	Hsd3b3	42 kDa	2	4	0.1	0.1	0.1	1	0.1	0.1	0.1	1	0.365079	0.35124	6 C
Ubiquitin-conjugating enzyme E2 N	P61089	Ube2n	17 kDa	1	2	1	1	2	1	0.1	1	1	2	0.728571	0.355859	1 C
Fatty acid synthase	P19096	Fasn	272 kDa	2	6	0.1	0.1	0.1	2	0.1	0.1	0.1	0.1	0.289157	0.356914	48 C
Annexin A5	P48036	Anxa5	36 kDa	8	12	12	4	4	14	8	7	13	9	1.275	0.360278	1 C
Heterogeneous nuclear ribonucleoprotein L	Q8R081	Hnrnpl	64 kDa	2	0.1	5	3	3	2	0.1	1	4	1	0.618321	0.36385	11 C
Histidine-rich glycoprotein	Q9ESB3	Hrg	59 kDa	6	6	8	8	4	7	8	8	6	7	1.125	0.366978	17 C
Peroxisomal sarcosine oxidase	Q9D826	Pipox	44 kDa	11	11	11	13	13	13	10	13	14	13	1.0678	0.366978	11 C
3-ketoacyl-CoA thiolase B, peroxisomal	Q8VCH0	Acaa1b	44 kDa	23	21	24	23	20	19	20	17	21	26	0.927928	0.366978	9 C
Glucosamine 6-phosphate N-acetyltransferase	Q9JK38	Gnpnat1	21 kDa	2	0.1	1	1	3	1	0.1	0.1	2	1	0.591549	0.368861	6 C
2-oxoglutarate dehydrogenase, mitochondrial	Q60597	Ogdh	116 kDa	13	1	5	6	8	8	8	7	32	4	1.78788	0.369461	21 C
2-oxo-4-hydroxy-4-carboxy-5-ureidoimidazoline decarboxylase	Q283N4	Urad	20 kDa	3	1	3	3	2	1	1	1	3	3	0.75	0.370555	3 C
Complement component C8 alpha chain	Q8K182	C8a	66 kDa	2	5	7	12	14	11	2	7	3	4	0.675	0.372028	29 C
60S ribosomal protein L7a	P12970	Rpl7a	30 kDa	3	4	0.1	0.1	0.1	0.1	1	0.1	1	1	0.438356	0.376576	3 C
Perilipin-3	Q9DBG5	Plin3	47 kDa	1	2	4	1	0.1	0.1	0.1	2	2	0.1	0.530864	0.377251	2 C
Eukaryotic translation initiation factor 6	O55135	Eif6	27 kDa	4	1	5	3	3	5	4	4	5	2	1.25	0.379588	8 C
Mitochondrial ornithine transporter 1	Q9WVD5	Slc25a15	33 kDa	2	3	0.1	0.1	0.1	1	1	0.1	0.1	0.1	0.433962	0.381188	9 C
Actin, cytoplasmic 2	P63260	Actg1	42 kDa	29	39	36	28	24	36	31	31	37	35	1.08974	0.381454	6 C
Secernin-2	Q8VCA8	Scrn2	47 kDa	6	4	7	7	9	4	7	7	13	10	1.24242	0.382628	10 C
GTP-binding nuclear protein Ran	P62827	Ran	24 kDa	4	3	1	0.1	0.1	2	1	0.1	1	0.1	0.512195	0.383592	3 C
Nucleoside diphosphate kinase 3	Q9WV85	Nme3	19 kDa	1	0.1	1	3	1	0.1	0.1	0.1	2	1	0.540984	0.384773	3 C
T-complex protein 1 subunit gamma	P80318	Cct3	61 kDa	2	8	0.1	0.1	0.1	1	1	0.1	0.1	1	0.31068	0.385126	10 C
40S ribosomal protein S16	P14131	Rps16	16 kDa	1	2	1	0.1	0.1	1	0.1	0.1	0.1	1	0.547619	0.387888	2 C
Polyadenylate-binding protein 2	Q8CCS6 (+1)	Pabpn1	32 kDa	0.1	0.1	1	2	1	0.1	0.1	0.1	1	1	0.547619	0.387888	2 C
Endonuclease G, mitochondrial	O08600	Endog	32 kDa	3	2	3	4	3	2	3	2	6	7	1.33333	0.387993	2 C
ADP/ATP translocase 2	P51881	Slc25a5	33 kDa	9	10	7	3	3	9	9	7	4	12	1.28125	0.388689	4 C
Peptidyl-prolyl cis-trans isomerase FKBP2	P45878	Fkbp2	15 kDa	0.1	1	0.1	0.1	0.1	0.1	1	0.1	2	0.1	2.35714	0.390224	3 C
Ig lambda-1 chain V region	P01723 (+1)		12 kDa	0.1	1	0.1	0.1	0.1	0.1	0.1	2	0.1	1	2.35714	0.390224	2 C
26S proteasome non-ATPase regulatory subunit 2	Q8VDM4	Psmd2	100 kDa	1	2	0.1	0.1	0.1	0.1	1	0.1	0.1	0.1	0.424242	0.390224	14 C
Retinol dehydrogenase 11	Q9QYF1	Rdh11	35 kDa	1	2	0.1	0.1	0.1	1	0.1	0.1	0.1	0.1	0.424242	0.390224	7 C
7-dehydrocholesterol reductase	O88455	Dhcr7	54 kDa	1	2	0.1	0.1	0.1	0.1	1	0.1	0.1	0.1	0.424242	0.390224	13 C
6-phosphogluconolactonase	Q9CQ60	Pgls	27 kDa	1	2	0.1	0.1	0.1	0.1	0.1	0.1	0.1	1	0.424242	0.390224	4 C
ADP-ribosylation factor 5	P84084	Arf5	21 kDa	1	2	0.1	0.1	0.1	0.1	0.1	0.1	0.1	1	0.424242	0.390224	2 C
RNA-binding protein 39	Q8VH51 (+1)	Rbm39	59 kDa	0.1	1	0.1	0.1	0.1	0.1	0.1	1	0.1	2	2.35714	0.390224	5 C
Tetratricopeptide repeat protein 36	Q8VBW8	Ttc36	20 kDa	1	0.1	0.1	0.1	0.1	0.1	0.1	0.1	2	1	2.35714	0.390224	1 C
AMP deaminase 2	Q9DBT5	Ampd2	92 kDa	0.1	0.1	1	0.1	2	0.1	0.1	0.1	1	0.1	0.424242	0.390224	12 C
Tyrosine--tRNA ligase, cytoplasmic	Q91WQ3	Yars	59 kDa	0.1	0.1	1	0.1	2	0.1	0.1	0.1	1	0.1	0.424242	0.390224	7 C
Isoform 2 of Protein RUFY3	Q9D394-2	Rufy3	74 kDa	0.1	0.1	1	0.1	2	0.1	0.1	0.1	1	0.1	0.424242	0.390224	5 C
Proline dehydrogenase 1, mitochondrial	Q9WU79	Prodh	68 kDa	2	4	0.1	0.1	0.1	2	0.1	0.1	0.1	0.1	0.380952	0.393769	11 C
Endoribonuclease LACTB2	Q99KR3	Lactb2	33 kDa	13	11	18	14	16	12	14	18	17	19	1.11111	0.394369	5 C
Myotrophin	P62774	Mtpn	13 kDa	1	1	2	1	1	1	1	1	2	3	1.33333	0.397204	3 C
Proteasome subunit alpha type-2	P49722	Psma2	26 kDa	8	5	8	4	7	8	7	8	7	6	1.125	0.397204	2 C
Multifunctional protein ADE2	Q9DCL9	Paics	47 kDa	4	3	20	11	31	5	5	10	18	5	0.623188	0.399852	13 C
Extracellular superoxide dismutase [Cu-Zn]	O09164	Sod3	27 kDa	0.1	1	2	1	0.1	1	1	1	2	1	1.42857	0.400787	6 C
Aminomethyltransferase, mitochondrial	Q8CFA2	Amt	44 kDa	1	1	0.1	0.1	2	1	2	1	1	1	1.42857	0.400787	8 C
Acyl-coenzyme A synthetase ACSM5, mitochondrial	Q8BGA8	Acsm5	64 kDa	4	8	1	3	3	3	4	5	6	7	1.31579	0.402149	15 C
Immunoglobulin J chain	P01592	Jchain	18 kDa	4	5	5	2	4	2	4	4	3	4	0.85	0.402149	8 C
UBX domain-containing protein 1	Q922Y1	Ubxn1	34 kDa	4	1	3	2	3	1	3	1	2	3	0.769231	0.402149	2 C
Fatty acid-binding protein, brain	P51880	Fabp7	15 kDa	3	3	4	1	2	3	1	2	3	1	0.769231	0.402149	5 C
Transaldolase	Q93092	Taldo1	37 kDa	14	15	18	17	17	15	18	16	20	17	1.06173	0.40254	3 C
Galactokinase	Q9R0N0	Galk1	42 kDa	1	7	0.1	0.1	0.1	1	1	0.1	0.1	0.1	0.277108	0.404723	7 C
Plastin-2	Q61233	Lcp1	70 kDa	16	13	24	12	19	15	16	24	20	21	1.14286	0.405782	11 C
Ran-specific GTPase-activating protein	P34022	Ranbp1	24 kDa	5	4	5	6	5	4	2	3	5	7	0.84	0.408168	3 C
Exosome complex component RRP45	Q9JHI7	Exosc9	49 kDa	0.1	0.1	3	1	0.1	1	0.1	2	4	1	1.88372	0.409023	11 C
COP9 signalosome complex subunit 5	O35864	Cops5	38 kDa	7	6	10	7	6	9	5	7	12	9	1.16667	0.40935	4 C
Isoform Cytoplasmic of Glutathione reductase, mitochondrial	P47791-2	Gsr	51 kDa	14	15	19	16	23	20	18	18	22	17	1.09195	0.41473	11 C
Aspartyl aminopeptidase	Q9Z2W0	Dnpep	52 kDa	7	4	19	12	20	5	8	10	14	10	0.758065	0.415755	10 C
Propionyl-CoA carboxylase alpha chain, mitochondrial	Q91ZA3	Pcca	80 kDa	1	6	0.1	0.1	0.1	1	1	0.1	0.1	0.1	0.315068	0.417299	11 C
Peroxisomal multifunctional enzyme type 2	P51660	Hsd17b4	79 kDa	33	28	37	27	40	31	26	27	33	35	0.921212	0.417726	9 C
SEC14-like protein 4	Q8R0F9	Sec14l4	46 kDa	5	5	1	0.1	1	2	1	0.1	1	3	0.586777	0.419828	7 C
Acetyl-coenzyme A synthetase, cytoplasmic	Q9QXG4	Acss2	79 kDa	1	3	0.1	0.1	0.1	2	2	0.1	0.1	4	1.90698	0.420859	21 C
Protein disulfide-isomerase	P09103	P4hb	57 kDa	101	89	109	94	101	80	102	117	119	109	1.0668	0.423002	7 C
Isoform 2 of F-actin-capping protein subunit beta	P47757-2	Capzb	31 kDa	3	6	7	6	6	8	3	8	6	8	1.17857	0.425732	5 C
Methylcrotonoyl-CoA carboxylase subunit alpha, mitochondrial	Q99MR8	Mccc1	79 kDa	0.1	6	0.1	0.1	0.1	1	0.1	0.1	0.1	0.1	0.21875	0.426481	8 C
Acyl-CoA dehydrogenase family member 11	Q80XL6	Acad11	87 kDa	6	12	1	0.1	0.1	3	4	1	1	0.1	0.473958	0.429256	13 C
Cytochrome P450 2D26	Q8CIM7	Cyp2d26	57 kDa	8	9	6	2	0.1	11	8	4	4	7	1.35458	0.434947	5 C
Isovaleryl-CoA dehydrogenase, mitochondrial	Q9JHI5	Ivd	46 kDa	8	8	8	5	5	7	13	6	7	7	1.17647	0.435801	7 C
Actin-related protein 3	Q99JY9	Actr3	47 kDa	11	13	18	12	15	14	15	18	14	14	1.08696	0.435801	8 C
14-3-3 protein gamma	P61982	Ywhag	28 kDa	20	14	18	16	16	14	19	19	20	18	1.07143	0.435801	3 C
Calumenin	O35887	Calu	37 kDa	1	0.1	0.1	1	0.1	0.1	1	0.1	5	0.1	2.73913	0.436285	2 C
Dolichyl-diphosphooligosaccharide--protein glycosyltransferase subunit 1	Q91YQ5	Rpn1	69 kDa	4	5	1	1	0.1	1	4	0.1	0.1	1	0.558559	0.436994	3 C
60S ribosomal protein L18a	P62717	Rpl18a	21 kDa	2	3	0.1	0.1	0.1	2	0.1	0.1	0.1	0.1	0.45283	0.442338	5 C
Sarcosine dehydrogenase, mitochondrial	Q99LB7	Sardh	102 kDa	23	29	16	13	8	21	26	16	16	28	1.20225	0.442993	18 C
Aldehyde dehydrogenase, mitochondrial	P47738	Aldh2	57 kDa	53	60	52	47	68	54	55	65	61	62	1.06071	0.443113	9 C
Inorganic pyrophosphatase	Q9D819	Ppa1	33 kDa	17	12	12	16	15	14	13	15	17	19	1.08333	0.443873	8 C
Glutaredoxin-1	Q9QUH0	Glrx	12 kDa	1	0.1	2	3	2	0.1	0.1	1	3	1	0.641975	0.446553	5 C
Protein phosphatase 1A	P49443	Ppm1a	42 kDa	4	5	5	4	6	3	7	6	8	4	1.16667	0.446813	10 C
Methyltransferase-like 26	Q9DCS2	Mettl26	23 kDa	7	4	4	4	7	3	3	4	6	6	0.846154	0.446813	6 C
Nucleoside diphosphate kinase A	P15532	Nme1	17 kDa	4	8	6	9	6	8	6	9	7	7	1.12121	0.451139	2 C
Septin-7	O55131	43715	51 kDa	7	4	12	8	8	7	7	11	10	10	1.15385	0.455366	6 C
Arginase-1	Q61176	Arg1	35 kDa	21	27	25	24	28	27	28	24	28	24	1.048	0.455366	3 C
Selenoprotein F	Q9ERR7	Selenof	18 kDa	4	4	3	2	4	3	4	3	2	3	0.882353	0.455366	7 C
Tubulin beta-2A chain	Q7TMM9	Tubb2a	50 kDa	11	22	7	0.1	0.1	12	9	0.1	0.1	0.1	0.529851	0.455708	7 C
Poly(rC)-binding protein 2	Q61990 (+2)	Pcbp2	38 kDa	4	4	3	5	0.1	2	4	4	5	5	1.24224	0.459657	7 C
60S ribosomal protein L13a	P19253	Rpl13a	23 kDa	2	2	0.1	0.1	0.1	1	0.1	0.1	0.1	1	0.534884	0.459662	2 C
Heat shock protein 75 kDa, mitochondrial	Q9CQN1	Trap1	80 kDa	1	7	1	0.1	0.1	1	1	0.1	1	1	0.445652	0.46123	20 C
Glycine N-methyltransferase	Q9QXF8	Gnmt	33 kDa	12	13	29	25	35	16	10	16	27	24	0.815789	0.462322	8 C
Splicing factor 1	Q64213 (+2)	Sf1	70 kDa	1	0.1	1	1	4	0.1	0.1	1	2	1	0.591549	0.4648	4 C
Methyltransferase-like protein 7B	Q9DD20	Mettl7b	28 kDa	1	4	0.1	0.1	0.1	1	0.1	0.1	0.1	1	0.433962	0.46765	8 C
GTP cyclohydrolase 1	Q05915	Gch1	27 kDa	2	2	6	6	7	6	10	5	3	5	1.26087	0.469653	3 C
Prohibitin	P67778	Phb	30 kDa	5	9	3	1	0.1	7	5	1	4	9	1.43646	0.471151	1 C
Eukaryotic translation initiation factor 3 subunit I	Q9QZD9	Eif3i	36 kDa	4	3	4	5	3	4	4	3	5	5	1.10526	0.471362	7 C
Glycine N-acyltransferase	Q91XE0	Glyat	34 kDa	3	7	1	0.1	0.1	5	5	2	1	4	1.51786	0.471525	5 C
Enoyl-CoA delta isomerase 2, mitochondrial	Q9WUR2 (+1)	Eci2	43 kDa	2	1	1	0.1	0.1	1	1	0.1	2	2	1.45238	0.471616	7 C
Fibrinogen alpha chain	E9PV24	Fga	87 kDa	19	17	11	14	13	18	14	21	17	12	1.10811	0.472316	13 C
Cytochrome P450 2F2	P33267	Cyp2f2	56 kDa	13	17	3	3	1	6	5	2	2	9	0.648649	0.472625	4 C
Galactose-1-phosphate uridylyltransferase	Q03249	Galt	43 kDa	4	1	6	6	10	2	1	4	7	6	0.740741	0.473226	7 C
Cytochrome P450 2C37	P56654	Cyp2c37	56 kDa	7	10	0.1	0.1	0.1	0.1	6	0.1	2	0.1	0.479769	0.475146	12 C
Thioredoxin	P10639	Txn	12 kDa	8	8	4	6	9	9	6	9	8	7	1.11429	0.475148	6 C
Transforming protein RhoA	Q9QUI0	Rhoa	22 kDa	2	1	0.1	0.1	0.1	1	1	0.1	1	2	1.54545	0.477126	6 C
Alpha-soluble NSF attachment protein	Q9DB05	Napa	33 kDa	2	0.1	5	3	5	2	0.1	0.1	5	3	0.675497	0.477662	8 C
Asialoglycoprotein receptor 1	P34927	Asgr1	33 kDa	1	3	0.1	1	1	4	1	0.1	2	2	1.4918	0.4783	10 C
Tricarboxylate transport protein, mitochondrial	Q8JZU2	Slc25a1	34 kDa	2	4	1	0.1	0.1	2	1	0.1	0.1	1	0.583333	0.480381	6 C
Caspase-7	P97864	Casp7	34 kDa	3	2	4	2	4	5	1	4	4	4	1.2	0.481284	11 C
Proteasome activator complex subunit 1	P97371	Psme1	29 kDa	4	3	10	5	5	5	4	8	12	5	1.25926	0.481677	3 C
Dual specificity protein phosphatase 3	Q9D7X3	Dusp3	20 kDa	1	1	2	1	2	0.1	1	0.1	2	2	0.742857	0.483943	4 C
OTU domain-containing protein 6B	Q8K2H2	Otud6b	34 kDa	3	0.1	1	1	3	1	0.1	1	3	0.1	0.641975	0.484106	4 C
Probable imidazolonepropionase	Q9DBA8	Amdhd1	46 kDa	6	5	10	6	13	7	5	3	9	9	0.825	0.485178	11 C
Caprin-1	Q60865	Caprin1	78 kDa	2	1	4	1	1	1	2	3	6	1	1.44444	0.486042	3 C
Ig kappa chain V-V region MOPC 149	P01636		12 kDa	1	1	3	1	1	1	3	2	2	1	1.28571	0.486042	2 C
UPF0598 protein C8orf82 homolog	Q8VE95		24 kDa	2	2	3	2	2	2	1	3	4	3	1.18182	0.486042	6 C
Carbamoyl-phosphate synthase [ammonia], mitochondrial	Q8C196	Cps1	165 kDa	35	45	9	8	4	31	36	14	17	38	1.34653	0.488337	21 C
Bifunctional glutamate/proline--tRNA ligase	Q8CGC7	Eprs	170 kDa	0.1	1	2	1	4	0.1	0.1	0.1	4	0.1	0.54321	0.49132	31 C
Peroxisomal acyl-coenzyme A oxidase 1	Q9R0H0	Acox1	75 kDa	36	28	41	32	40	31	23	28	41	39	0.915254	0.491524	7 C
Selenium-binding protein 2	Q63836	Selenbp2	53 kDa	32	28	49	65	59	39	31	38	52	44	0.875536	0.492371	10 C
Threonine--tRNA ligase, cytoplasmic	Q9D0R2	Tars	83 kDa	4	7	0.1	0.1	0.1	2	2	0.1	1	1	0.539823	0.493682	16 C
Glutamate--cysteine ligase regulatory subunit	O09172	Gclm	31 kDa	3	4	5	4	7	5	5	4	7	5	1.13043	0.493693	6 C
Ethanolamine-phosphate cytidylyltransferase	Q922E4	Pcyt2	45 kDa	3	6	3	2	2	2	2	2	4	3	0.8125	0.493693	8 C
Peptidyl-prolyl cis-trans isomerase A	P17742	Ppia	18 kDa	20	20	19	22	22	22	19	22	21	22	1.02913	0.493693	3 C
Thioredoxin reductase 1, cytoplasmic	Q9JMH6	Txnrd1	67 kDa	10	9	20	16	20	18	17	19	16	14	1.12	0.495018	21 C
40S ribosomal protein S6	P62754	Rps6	29 kDa	1	4	1	0.1	0.1	2	1	0.1	0.1	0.1	0.532258	0.495315	3 C
Heterogeneous nuclear ribonucleoprotein K	P61979 (+1)	Hnrnpk	51 kDa	13	10	13	7	7	7	6	7	14	9	0.86	0.496359	5 C
Endoplasmic reticulum resident protein 29	P57759	Erp29	29 kDa	6	1	6	5	6	3	1	3	7	5	0.791667	0.497481	1 C
Pyruvate carboxylase, mitochondrial	Q05920	Pc	130 kDa	13	7	2	0.1	0.1	4	3	0.1	3	3	0.59009	0.499016	13 C
Glutamate dehydrogenase 1, mitochondrial	P26443	Glud1	61 kDa	22	38	21	9	6	27	26	18	20	26	1.21875	0.500869	6 C
Protein-glutamine gamma-glutamyltransferase 2	P21981	Tgm2	77 kDa	11	7	8	3	1	3	5	2	7	6	0.766667	0.50685	20 C
Vimentin	P20152	Vim	54 kDa	1	0.1	2	0.1	0.1	0.1	0.1	2	4	0.1	1.90909	0.50726	1 C
Mitochondrial proton/calcium exchanger protein	Q9Z2I0	Letm1	83 kDa	0.1	0.1	0.1	0.1	2	0.1	1	0.1	2	1	1.75	0.507267	12 C
Glutathione peroxidase 3	P46412	Gpx3	25 kDa	0.1	0.1	0.1	0.1	2	2	1	1	0.1	0.1	1.75	0.507267	3 C
3-beta-hydroxysteroid-Delta(8),Delta(7)-isomerase	P70245	Ebp	26 kDa	0.1	2	0.1	0.1	0.1	2	1	0.1	0.1	1	1.75	0.507267	4 C
Vesicle-associated membrane protein-associated protein A	Q9WV55	Vapa	28 kDa	1	1	0.1	0.1	2	0.1	2	0.1	0.1	0.1	0.571429	0.507267	4 C
Protein DEK	Q7TNV0	Dek	43 kDa	0.1	0.1	2	1	1	0.1	0.1	0.1	2	0.1	0.571429	0.507267	4 C
Ribosome-binding protein 1	Q99PL5	Rrbp1	173 kDa	29	16	75	60	89	42	39	49	54	36	0.817844	0.507368	8 C
Ig kappa chain V-V region HP R16.7	P01644 (+1)		12 kDa	2	4	3	1	2	5	1	4	3	2	1.25	0.510757	2 C
CD5 antigen-like	Q9QWK4	Cd5l	39 kDa	16	17	20	21	19	22	17	22	20	17	1.05376	0.51162	26 C
START domain-containing protein 10	Q9JMD3	Stard10	33 kDa	7	6	10	3	12	9	7	7	10	11	1.15789	0.514763	7 C
Ig gamma-2A chain C region secreted form	P01864		37 kDa	0.1	3	1	0.1	1	4	0.1	1	2	1	1.55769	0.51499	9 C
Alanine--glyoxylate aminotransferase 2, mitochondrial	Q3UEG6	Agxt2	57 kDa	2	5	3	3	1	3	4	1	1	2	0.785714	0.516077	14 C
Aspartate--tRNA ligase, cytoplasmic	Q922B2	Dars	57 kDa	2	10	1	1	0.1	4	3	0.1	0.1	0.1	0.51773	0.517271	8 C
Glutaredoxin-3	Q9CQM9	Glrx3	38 kDa	15	9	14	15	11	9	14	16	16	15	1.09375	0.51738	5 C
Arylacetamide deacetylase	Q99PG0	Aadac	45 kDa	8	12	3	1	0.1	5	5	1	2	3	0.6639	0.517727	3 C
Inorganic pyrophosphatase 2, mitochondrial	Q91VM9	Ppa2	38 kDa	9	5	12	12	15	11	8	11	18	13	1.15094	0.518027	8 C
Cytochrome P450 2C40	P56657	Cyp2c40	56 kDa	7	7	3	1	0.1	2	3	0.1	1	6	0.668508	0.518724	18 C
Carboxylesterase 1E	Q64176	Ces1e	62 kDa	0.1	5	0.1	0.1	3	4	4	0.1	0.1	5	1.59036	0.519985	5 C
Persulfide dioxygenase ETHE1, mitochondrial	Q9DCM0	Ethe1	28 kDa	8	6	6	6	3	6	6	6	8	6	1.10345	0.521227	9 C
Pyrethroid hydrolase Ces2a	Q8QZR3	Ces2a	62 kDa	3	6	3	2	2	3	3	2	4	1	0.8125	0.521227	8 C
Ectonucleoside triphosphate diphosphohydrolase 5	Q9WUZ9	Entpd5	47 kDa	1	2	0.1	0.1	0.1	2	1	0.1	0.1	2	1.57576	0.522681	6 C
40S ribosomal protein S14	P62264	Rps14	16 kDa	2	2	1	0.1	0.1	2	1	0.1	0.1	0.1	0.634615	0.522681	3 C
Alpha-1-antitrypsin 1-1	P07758 (+1)	Serpina1a	46 kDa	5	9	10	5	7	9	9	7	9	6	1.11111	0.523742	3 C
Calreticulin	P14211	Calr	48 kDa	21	14	34	13	18	21	21	21	35	18	1.16	0.526353	6 C
ATP-citrate synthase	Q91V92	Acly	120 kDa	3	1	0.1	0.1	0.1	1	0.1	0.1	1	0.1	0.534884	0.526636	16 C
Annexin A7	Q07076	Anxa7	50 kDa	1	3	0.1	0.1	0.1	1	1	0.1	0.1	0.1	0.534884	0.526636	5 C
Scaffold attachment factor B1	D3YXK2	Safb	105 kDa	0.1	0.1	3	0.1	1	0.1	0.1	1	1	0.1	0.534884	0.526636	9 C
Eukaryotic peptide chain release factor subunit 1	Q8BWY3	Etf1	49 kDa	0.1	3	0.1	0.1	0.1	1	0.1	0.1	0.1	0.1	0.411765	0.528608	4 C
Apoptosis-associated speck-like protein containing a CARD	Q9EPB4	Pycard	21 kDa	0.1	0.1	3	0.1	0.1	0.1	0.1	1	0.1	0.1	0.411765	0.528608	1 C
Zinc phosphodiesterase ELAC protein 2	Q80Y81	Elac2	93 kDa	0.1	0.1	2	3	0.1	0.1	1	1	1	0.1	0.603774	0.534711	23 C
Carboxylesterase 3B	Q8VCU1	Ces3b	63 kDa	3	4	4	4	5	4	4	4	8	3	1.15	0.535753	7 C
Heat shock 70 kDa protein 4	Q61316	Hspa4	94 kDa	15	8	12	17	23	13	15	14	40	12	1.25333	0.536583	14 C
FAD-linked sulfhydryl oxidase ALR	P56213	Gfer	23 kDa	4	4	4	7	7	3	7	5	6	9	1.15385	0.537191	8 C
SH3 domain-binding glutamic acid-rich-like protein	Q9JJU8	Sh3bgrl	13 kDa	1	0.1	5	3	4	2	2	2	3	1	0.763359	0.539204	2 C
UDP-glucuronosyltransferase 1-1	Q63886	Ugt1a1	60 kDa	10	10	5	2	0.1	8	8	5	5	8	1.25461	0.539936	13 C
Ubiquitin carboxyl-terminal hydrolase isozyme L3	Q9JKB1	Uchl3	26 kDa	1	1	2	0.1	0.1	1	1	1	0.1	3	1.45238	0.540323	3 C
Prostaglandin E synthase 3	Q9R0Q7	Ptges3	19 kDa	5	1	5	1	2	0.1	2	1	5	2	0.721429	0.54466	5 C
Isopentenyl-diphosphate Delta-isomerase 1	P58044	Idi1	26 kDa	2	1	1	1	1	2	1	2	1	1	1.16667	0.544737	8 C
Proteasome subunit beta type-9	P28076	Psmb9	23 kDa	2	2	2	1	1	2	1	2	2	2	1.125	0.544737	3 C
60S ribosomal protein L12	P35979	Rpl12	18 kDa	10	14	10	10	13	12	11	10	11	10	0.947368	0.544737	3 C
Mitochondrial antiviral-signaling protein	Q8VCF0	Mavs	53 kDa	3	2	2	4	3	2	1	2	3	4	0.857143	0.544737	8 C
Histidine triad nucleotide-binding protein 2, mitochondrial	Q9D0S9	Hint2	17 kDa	3	3	2	2	2	2	2	2	3	2	0.916667	0.544737	1 C
Myosin light polypeptide 6	Q60605 (+1)	Myl6	17 kDa	2	1	5	1	1	0.1	1	2	3	1	0.71	0.545993	3 C
Isoform 2 of Cellular nucleic acid-binding protein	P53996-2 (+1)	Cnbp	19 kDa	2	0.1	5	6	6	2	3	2	5	3	0.78534	0.547217	22 C
Calcium-binding mitochondrial carrier protein Aralar2	Q9QXX4	Slc25a13	74 kDa	17	20	7	3	1	14	15	8	6	19	1.29167	0.548888	7 C
Isobutyryl-CoA dehydrogenase, mitochondrial	Q9D7B6	Acad8	45 kDa	1	8	0.1	0.1	0.1	2	0.1	0.1	0.1	2	0.462366	0.552634	14 C
Protein DDI1 homolog 2	A2ADY9	Ddi2	45 kDa	8	2	6	6	10	4	3	5	8	7	0.84375	0.553881	8 C
Sulfite oxidase, mitochondrial	Q8R086	Suox	61 kDa	18	8	26	23	29	15	13	12	32	16	0.846154	0.555112	9 C
60S ribosomal protein L8	P62918	Rpl8	28 kDa	2	2	1	1	0.1	1	1	1	1	1	0.819672	0.556294	4 C
Very long-chain acyl-CoA synthetase	O35488	Slc27a2	70 kDa	3	11	2	0.1	0.1	6	8	1	1	8	1.48148	0.561016	14 C
40S ribosomal protein S3a	P97351	Rps3a	30 kDa	1	5	1	1	0.1	2	0.1	0.1	2	1	0.641975	0.563174	4 C
Cytosolic 10-formyltetrahydrofolate dehydrogenase	Q8R0Y6	Aldh1l1	99 kDa	68	60	113	89	138	68	58	86	108	97	0.891026	0.566825	15 C
Filamin-A	Q8BTM8	Flna	281 kDa	0.1	0.1	2	1	2	0.1	1	2	5	0.1	1.57692	0.566851	38 C
Phosphoenolpyruvate carboxykinase, cytosolic [GTP]	Q9Z2V4	Pck1	69 kDa	3	11	1	0.1	0.1	3	8	2	1	9	1.51316	0.569016	13 C
Isoleucine--tRNA ligase, mitochondrial	Q8BIJ6	Iars2	113 kDa	5	3	6	9	14	4	3	6	11	6	0.810811	0.569095	20 C
Isoform 2 of Heterogeneous nuclear ribonucleoprotein Q	Q7TMK9-2	Syncrip	63 kDa	6	4	18	16	13	9	6	10	14	9	0.842105	0.56969	4 C
Proteasome subunit beta type-2	Q9R1P3	Psmb2	23 kDa	6	5	5	4	3	6	4	6	4	5	1.08696	0.571623	3 C
Nucleolysin TIAR	P70318	Tial1	43 kDa	4	4	2	3	5	3	3	5	5	4	1.11111	0.571623	6 C
Spermidine synthase	Q64674	Srm	34 kDa	2	4	2	3	1	1	2	3	3	1	0.833333	0.571623	10 C
Sterol 26-hydroxylase, mitochondrial	Q9DBG1	Cyp27a1	61 kDa	3	7	1	0.1	0.1	2	1	0.1	1	3	0.633929	0.572579	4 C
Ig kappa chain V-V region L6 (Fragment)	P01638		13 kDa	2	3	1	3	0.1	2	1	2	0.1	2	0.78022	0.575181	3 C
Thioredoxin domain-containing protein 12	Q9CQU0	Txndc12	19 kDa	2	0.1	2	1	2	0.1	1	0.1	3	1	0.732394	0.5769	3 C
Serine-threonine kinase receptor-associated protein	Q9Z1Z2	Strap	38 kDa	4	1	7	2	4	0.1	2	4	13	6	1.39444	0.578387	6 C
Molybdenum cofactor biosynthesis protein 1	Q5RKZ7	Mocs1	70 kDa	1	1	2	1	2	2	2	1	2	1	1.14286	0.579584	15 C
Pyridoxine-5'-phosphate oxidase	Q91XF0	Pnpo	30 kDa	2	2	2	1	1	2	1	1	1	2	0.875	0.579584	6 C
Isoform 3 of Ataxin-2	O70305-3	Atxn2	123 kDa	1	1	4	2	3	1	1	2	3	2	0.818182	0.579584	15 C
Transcription elongation factor A protein 1	P10711	Tcea1	34 kDa	6	2	6	6	4	4	2	5	4	6	0.875	0.579584	8 C
Peptidyl-prolyl cis-trans isomerase D	Q9CR16	Ppid	41 kDa	11	6	13	16	13	10	10	15	16	14	1.10169	0.580442	7 C
Formimidoyltransferase-cyclodeaminase	Q91XD4	Ftcd	59 kDa	11	16	12	5	13	12	9	4	12	13	0.877193	0.582089	11 C
Pyruvate dehydrogenase protein X component, mitochondrial	Q8BKZ9	Pdhx	54 kDa	0.1	1	1	1	1	1	2	1	1	0.1	1.2439	0.583854	5 C
Dipeptidyl peptidase 4	P28843	Dpp4	87 kDa	1	1	0.1	1	1	2	1	1	1	0.1	1.2439	0.583854	12 C
F-actin-capping protein subunit alpha-2	P47754	Capza2	33 kDa	1	1	2	0.1	1	1	1	1	1	0.1	0.803922	0.583854	3 C
Nicotinate phosphoribosyltransferase	Q8CC86	Naprt	58 kDa	4	4	0.1	0.1	0.1	3	1	0.1	0.1	1	0.626506	0.585885	10 C
Serine/threonine-protein phosphatase 2A 55 kDa regulatory subunit B alpha isoform	Q6P1F6	Ppp2r2a	52 kDa	1	2	7	3	4	2	2	5	7	5	1.23529	0.587119	9 C
Isoform 2 of Clathrin interactor 1	Q99KN9-2	Clint1	51 kDa	3	1	3	1	3	1	2	3	4	3	1.18182	0.587119	1 C
Peroxisomal coenzyme A diphosphatase NUDT7	Q99P30 (+1)	Nudt7	27 kDa	5	3	3	5	2	4	3	3	2	4	0.888889	0.587119	4 C
Acyl-coenzyme A thioesterase THEM4	Q3UUI3	Them4	26 kDa	2	3	2	3	4	1	3	3	1	4	0.857143	0.587119	4 C
Isochorismatase domain-containing protein 2A	P85094	Isoc2a	22 kDa	8	5	12	7	8	8	6	10	9	11	1.1	0.590738	6 C
Small glutamine-rich tetratricopeptide repeat-containing protein alpha	Q8BJU0 (+1)	Sgta	34 kDa	1	0.1	3	0.1	0.1	0.1	0.1	0.1	2	0.1	0.55814	0.591025	4 C
Ig gamma-3 chain C region	P03987		44 kDa	0.1	0.1	0.1	2	1	2	0.1	0.1	3	0.1	1.60606	0.591876	10 C
Glutathione S-transferase kappa 1	Q9DCM2	Gstk1	26 kDa	1	2	0.1	0.1	0.1	2	0.1	0.1	0.1	3	1.60606	0.591876	2 C
Phosphate carrier protein, mitochondrial	Q8VEM8	Slc25a3	40 kDa	5	4	2	0.1	0.1	2	2	1	0.1	3	0.723214	0.593056	8 C
N-myc-interactor	O35309	Nmi	35 kDa	1	0.1	5	3	2	0.1	1	2	4	1	0.72973	0.593146	8 C
Major vault protein	Q9EQK5	Mvp	96 kDa	3	2	0.1	1	2	3	3	2	2	0.1	1.24691	0.595925	5 C
Alcohol dehydrogenase [NADP(+)]	Q9JII6	Akr1a1	37 kDa	6	9	4	2	2	6	6	3	6	6	1.17391	0.597701	4 C
Enoyl-CoA delta isomerase 1, mitochondrial	P42125	Eci1	32 kDa	7	6	5	2	2	3	4	4	3	5	0.863636	0.598827	5 C
Agmatinase, mitochondrial	A2AS89	Agmat	38 kDa	9	6	10	10	12	9	9	10	7	9	0.93617	0.598827	9 C
Aflatoxin B1 aldehyde reductase member 2	Q8CG76	Akr7a2	41 kDa	4	9	3	1	2	3	4	2	2	4	0.789474	0.599387	8 C
60S ribosomal protein L4	Q9D8E6	Rpl4	47 kDa	6	9	0.1	0.1	0.1	3	6	0.1	0.1	0.1	0.607843	0.602413	5 C
Bile acid-CoA:amino acid N-acyltransferase	Q91X34	Baat	46 kDa	1	3	0.1	0.1	0.1	2	2	1	0.1	1	1.4186	0.604121	5 C
Alpha-actinin-1	Q7TPR4	Actn1	103 kDa	7	6	10	10	10	6	0.1	11	14	5	0.839535	0.606528	11 C
Ig kappa chain V-V region K2 (Fragment)	P01635		13 kDa	2	2	2	3	1	2	2	3	2	2	1.1	0.607511	3 C
StAR-related lipid transfer protein 5	Q9EPQ7	Stard5	24 kDa	2	1	2	2	3	2	2	1	2	2	0.9	0.607511	8 C
Haloacid dehalogenase-like hydrolase domain-containing protein 3	Q9CYW4	Hdhd3	28 kDa	1	2	1	3	2	2	2	2	2	2	1.11111	0.607511	4 C
Lon protease homolog, mitochondrial	Q8CGK3	Lonp1	106 kDa	1	4	0.1	0.1	0.1	1	1	0.1	0.1	1	0.603774	0.608025	10 C
Carbonic anhydrase 3	P16015	Ca3	29 kDa	21	25	24	22	26	23	17	14	29	27	0.932203	0.609466	5 C
1,2-dihydroxy-3-keto-5-methylthiopentene dioxygenase	Q99JT9	Adi1	22 kDa	1	0.1	4	2	2	2	0.1	1	2	2	0.78022	0.610256	1 C
Amine oxidase [flavin-containing] B	Q8BW75	Maob	59 kDa	7	9	2	0.1	0.1	2	5	1	2	3	0.714286	0.610416	9 C
Phosphatidylethanolamine-binding protein 1	P70296	Pebp1	21 kDa	14	10	16	14	10	13	12	12	17	14	1.0625	0.612156	3 C
Beta-mannosidase	Q8K2I4	Manba	101 kDa	0.1	1	0.1	2	6	2	5	0.1	5	1	1.42391	0.616293	12 C
Na(+)/H(+) exchange regulatory cofactor NHE-RF3	Q9JIL4	Pdzk1	56 kDa	17	5	29	25	35	13	14	23	26	20	0.864865	0.617641	7 C
C-1-tetrahydrofolate synthase, cytoplasmic	Q922D8	Mthfd1	101 kDa	9	9	2	1	0.1	7	4	0.1	3	1	0.71564	0.618544	12 C
Selenocysteine lyase	Q9JLI6	Scly	47 kDa	7	5	15	15	11	14	8	12	14	11	1.11321	0.619544	8 C
3-oxoacyl-[acyl-carrier-protein] synthase, mitochondrial	Q9D404	Oxsm	49 kDa	3	4	2	1	1	3	1	2	4	3	1.18182	0.619544	11 C
Cofilin-2	P45591	Cfl2	19 kDa	5	6	5	5	10	8	5	4	11	7	1.12903	0.622383	2 C
Mitochondrial carnitine/acylcarnitine carrier protein	Q9Z2Z6	Slc25a20	33 kDa	3	3	1	0.1	0.1	2	1	0.1	0.1	2	0.722222	0.623279	6 C
Interferon-induced 35 kDa protein homolog	Q9D8C4	Ifi35	32 kDa	0.1	0.1	5	0.1	3	0.1	0.1	0.1	2	3	0.638554	0.623712	4 C
Isoform 3 of Septin-9	Q80UG5-3	43717	65 kDa	0.1	0.1	3	2	1	2	1	2	3	0.1	1.30645	0.625601	5 C
NADPH--cytochrome P450 reductase	P37040	Por	77 kDa	7	11	1	1	0.1	6	11	1	3	6	1.34328	0.6261	7 C
Cytochrome P450 2A12	P56593	Cyp2a12	56 kDa	4	5	0.1	0.1	0.1	3	2	0.1	0.1	1	0.666667	0.626711	3 C
Ribose-phosphate pyrophosphokinase 1	Q9D7G0	Prps1	35 kDa	0.1	1	1	1	2	1	1	1	1	2	1.17647	0.631571	9 C
Macrophage migration inhibitory factor	P34884	Mif	13 kDa	1	2	1	1	1	1	1	0.1	1	2	0.85	0.631571	3 C
Fructose-bisphosphate aldolase C	P05063	Aldoc	39 kDa	1	0.1	11	6	10	2	0.1	8	15	12	1.32028	0.632224	7 C
Enoyl-CoA hydratase, mitochondrial	Q8BH95	Echs1	31 kDa	18	14	18	19	19	22	14	18	20	18	1.04545	0.63442	7 C
ATP synthase subunit alpha, mitochondrial	Q03265	Atp5a1	60 kDa	19	27	14	8	9	17	18	14	13	25	1.12987	0.637887	2 C
Ig kappa chain V-V region L7 (Fragment)	P01642	Gm10881	13 kDa	1	0.1	5	2	2	1	2	2	2	1	0.792079	0.63857	2 C
Dihydropyrimidinase	Q9EQF5	Dpys	57 kDa	20	16	33	23	35	25	23	33	30	26	1.07874	0.639852	9 C
Threonine synthase-like 2	Q80W22	Thnsl2	54 kDa	1	2	1	2	3	1	2	1	5	2	1.22222	0.64063	14 C
14-3-3 protein theta	P68254 (+1)	Ywhaq	28 kDa	7	5	11	7	6	6	0.1	7	11	7	0.863889	0.642101	5 C
Low molecular weight phosphotyrosine protein phosphatase	Q9D358	Acp1	18 kDa	4	4	1	0.1	2	2	2	3	1	1	0.810811	0.642525	8 C
Gephyrin	Q8BUV3	Gphn	83 kDa	4	2	11	8	14	3	6	10	8	6	0.846154	0.642763	13 C
60S ribosomal protein L9	P51410	Rpl9	22 kDa	1	1	0.1	0.1	1	2	1	0.1	0.1	1	1.3125	0.643689	2 C
Glycerol-3-phosphate dehydrogenase, mitochondrial	Q64521	Gpd2	81 kDa	1	1	1	0.1	0.1	1	0.1	1	2	0.1	1.3125	0.643689	8 C
SEC14-like protein 2	Q99J08	Sec14l2	46 kDa	10	16	13	3	5	11	9	9	12	12	1.12766	0.645892	8 C
S-adenosylhomocysteine hydrolase-like protein 1	Q80SW1	Ahcyl1	59 kDa	1	1	3	1	3	0.1	0.1	2	3	2	0.8	0.646974	19 C
Serine/arginine-rich splicing factor 5	O35326	Srsf5	31 kDa	0.1	0.1	2	0.1	0.1	0.1	0.1	0.1	1	0.1	0.583333	0.64704	2C
Collagen alpha-2(I) chain	Q01149	Col1a2	130 kDa	2	0.1	0.1	0.1	0.1	0.1	0.1	0.1	0.1	1	0.583333	0.64704	9 C
Tryptophan 2,3-dioxygenase	P48776	Tdo2	48 kDa	0.1	2	0.1	0.1	0.1	0.1	0.1	0.1	0.1	1	0.583333	0.64704	3 C
Ig heavy chain V region 93G7	P01746		16 kDa	0.1	0.1	0.1	0.1	1	0.1	0.1	0.1	2	0.1	1.71429	0.64704	2 C
Tubulin polymerization-promoting protein	Q7TQD2	Tppp	24 kDa	0.1	0.1	0.1	0.1	1	0.1	0.1	0.1	2	0.1	1.71429	0.64704	3 C
Lysosomal protective protein	P16675	Ctsa	54 kDa	0.1	0.1	1	0.1	0.1	0.1	0.1	0.1	2	0.1	1.71429	0.64704	11 C
Isoform 2 of 17-beta-hydroxysteroid dehydrogenase 13	Q8VCR2-2	Hsd17b13	33 kDa	0.1	2	0.1	0.1	0.1	0.1	1	0.1	0.1	0.1	0.583333	0.64704	6 C
AP-2 complex subunit alpha-2	P17427	Ap2a2	104 kDa	0.1	2	0.1	0.1	0.1	1	0.1	0.1	0.1	0.1	0.583333	0.64704	16 C
Aromatic-L-amino-acid decarboxylase	O88533	Ddc	54 kDa	0.1	2	0.1	0.1	0.1	1	0.1	0.1	0.1	0.1	0.583333	0.64704	12 C
Succinate--CoA ligase [ADP-forming] subunit beta, mitochondrial	Q9Z2I9	Sucla2	50 kDa	5	6	2	0.1	0.1	5	4	1	1	6	1.28788	0.648027	6 C
Cysteine desulfurase, mitochondrial	Q9Z1J3	Nfs1	51 kDa	1	0.1	4	0.1	0.1	0.1	1	0.1	2	0.1	0.622642	0.648408	7 C
Farnesyl pyrophosphate synthase	Q920E5	Fdps	41 kDa	2	5	2	0.1	0.1	1	2	1	1	2	0.76087	0.648713	2 C
3-hydroxyacyl-CoA dehydrogenase type-2	O08756	Hsd17b10	27 kDa	5	6	4	0.1	0.1	7	5	3	1	3	1.25	0.648781	2 C
Long-chain-fatty-acid--CoA ligase 5	Q8JZR0	Acsl5	76 kDa	6	10	5	1	0.1	7	8	4	2	6	1.22172	0.651958	15 C
2-amino-3-ketobutyrate coenzyme A ligase, mitochondrial	O88986	Gcat	45 kDa	2	4	1	1	0.1	2	2	0.1	0.1	2	0.765432	0.652685	10 C
Glutathione S-transferase theta-1	Q64471	Gstt1	27 kDa	1	4	2	1	0.1	2	2	0.1	0.1	2	0.765432	0.652685	5 C
Very long-chain specific acyl-CoA dehydrogenase, mitochondrial	P50544	Acadvl	71 kDa	15	21	8	4	4	16	16	8	7	14	1.17308	0.653424	7 C
Galectin-1	P16045	Lgals1	15 kDa	8	7	11	9	8	6	6	8	12	8	0.930233	0.653853	6 C
Protein phosphatase 1B	P36993	Ppm1b	43 kDa	5	4	7	6	6	2	4	6	9	4	0.892857	0.653853	12 C
Ras-related protein Rab-1A	P62821	Rab1A	23 kDa	3	3	2	0.1	0.1	3	2	0.1	0.1	1	0.756098	0.655448	4 C
Dehydrogenase/reductase SDR family member 4	Q99LB2	Dhrs4	30 kDa	4	3	2	2	0.1	4	3	1	2	3	1.17117	0.656825	4 C
Cytochrome P450 2E1	Q05421	Cyp2e1	57 kDa	8	10	1	1	0.1	8	7	2	1	8	1.29353	0.658241	7 C
Fatty-acid amide hydrolase 1	O08914	Faah	63 kDa	0.1	1	1	0.1	0.1	1	2	0.1	0.1	0.1	1.43478	0.659557	18 C
Protein ERGIC-53	Q9D0F3	Lman1	58 kDa	1	2	0.1	0.1	0.1	1	1	0.1	0.1	0.1	0.69697	0.659557	5 C
Growth arrest-specific protein 2	P11862	Gas2	35 kDa	0.1	0.1	1	2	0.1	0.1	0.1	1	0.1	1	0.69697	0.659557	11 C
Carnitine O-palmitoyltransferase 2, mitochondrial	P52825	Cpt2	74 kDa	4	13	0.1	0.1	0.1	9	8	2	2	3	1.38728	0.659843	10 C
Uroporphyrinogen decarboxylase	P70697	Urod	41 kDa	0.1	1	0.1	1	2	1	1	1	1	1	1.19048	0.662393	5 C
Quinone oxidoreductase-like protein 1	Q921W4	Cryzl1	39 kDa	1	0.1	2	0.1	1	1	1	1	1	1	1.19048	0.662393	6 C
Isoform D of Cytosolic acyl coenzyme A thioester hydrolase	Q91V12-4	Acot7	42 kDa	1	1	1	1	1	0.1	1	1	2	0.1	0.84	0.662393	8 C
Argininosuccinate lyase	Q91YI0	Asl	52 kDa	25	32	17	11	6	25	24	11	20	23	1.13187	0.664411	13 C
Aldose 1-epimerase	Q8K157	Galm	38 kDa	5	6	4	5	6	5	5	6	5	6	1.03846	0.666581	4 C
Proteasome subunit alpha type-5	Q9Z2U1	Psma5	26 kDa	7	7	8	6	8	7	8	7	7	8	1.02778	0.666581	3 C
Cysteine-rich protein 2	Q9DCT8	Crip2	23 kDa	3	2	3	3	3	3	1	3	3	3	0.928571	0.666581	14 C
Epoxide hydrolase 1	Q9D379	Ephx1	53 kDa	7	14	2	0.1	0.1	5	5	2	1	4	0.732759	0.667395	3 C
3-hydroxyisobutyryl-CoA hydrolase, mitochondrial	Q8QZS1	Hibch	43 kDa	3	4	0.1	0.1	0.1	2	1	0.1	0.1	2	0.712329	0.669559	5 C
Isoform 1B of Beta-arrestin-1	Q8BWG8-2	Arrb1	46 kDa	2	0.1	2	4	7	3	3	5	5	2	1.19205	0.670947	8 C
Cofilin-1	P18760	Cfl1	19 kDa	15	12	18	18	20	15	15	17	21	19	1.04819	0.672237	4 C
Glutamate--cysteine ligase catalytic subunit	P97494	Gclc	73 kDa	5	12	8	6	13	9	8	8	13	10	1.09091	0.675852	14 C
Hypoxanthine-guanine phosphoribosyltransferase	P00493	Hprt1	25 kDa	3	0.1	11	4	10	9	4	8	6	6	1.17438	0.677681	4 C
Oligoribonuclease, mitochondrial	Q9D8S4	Rexo2	27 kDa	1	0.1	2	2	4	1	0.1	1	4	1	0.78022	0.679143	4 C
Microsomal glutathione S-transferase 1	Q91VS7	Mgst1	18 kDa	5	8	2	2	3	5	2	1	4	5	0.85	0.679541	1 C
Isoform 2 of Acyl-CoA-binding domain-containing protein 5	Q5XG73-2 (+1)	Acbd5	52 kDa	1	0.1	1	0.1	1	0.1	0.1	0.1	2	2	1.34375	0.680496	9 C
Sideroflexin-1	Q99JR1	Sfxn1	36 kDa	2	2	0.1	0.1	0.1	1	1	0.1	0.1	1	0.744186	0.680496	5 C
Transcriptional activator protein Pur-alpha	P42669	Pura	35 kDa	2	2	0.1	0.1	0.1	1	1	0.1	0.1	1	0.744186	0.680496	21 C
Ribokinase	Q8R1Q9	Rbks	34 kDa	1	1	1	1	3	2	1	2	2	1	1.14286	0.681057	9 C
40S ribosomal protein S12	P63323	Rps12	15 kDa	9	3	9	13	12	10	8	9	11	12	1.08696	0.681901	7 C
S-formylglutathione hydrolase	Q9R0P3	Esd	31 kDa	5	8	10	4	4	6	5	3	7	7	0.903226	0.682552	10 C
Complement factor H	P06909	Cfh	139 kDa	1	1	1	3	5	4	1	3	2	3	1.18182	0.684391	82 C
Growth factor receptor-bound protein 2	Q60631	Grb2	25 kDa	1	1	5	1	3	4	3	2	3	1	1.18182	0.684391	2 C
Secernin-3	Q3TMH2	Scrn3	48 kDa	1	0.1	4	2	5	2	1	3	7	2	1.23967	0.687782	7 C
m7GpppX diphosphatase	Q9DAR7	Dcps	39 kDa	2	1	2	1	0.1	1	1	2	2	1	1.14754	0.68926	2 C
DnaJ homolog subfamily C member 3	Q91YW3	Dnajc3	57 kDa	2	3	1	0.1	1	1	1	1	1	2	0.84507	0.691799	8 C
DnaJ homolog subfamily B member 11	Q99KV1	Dnajb11	41 kDa	12	12	10	10	11	8	13	12	12	12	1.03636	0.6938	5 C
Ubiquitin-conjugating enzyme E2 L3	P68037	Ube2l3	18 kDa	3	2	3	3	4	2	2	4	3	3	0.933333	0.6938	3 C
O-phosphoseryl-tRNA(Sec) selenium transferase	Q6P6M7	Sepsecs	55 kDa	5	2	16	14	14	6	2	11	18	6	0.843137	0.694174	13 C
Insulin-degrading enzyme	Q9JHR7	Ide	118 kDa	23	12	10	24	26	22	17	21	36	10	1.11579	0.694294	13 C
Ig heavy chain V regions TEPC 15/S107/HPCM1/HPCM2/HPCM3	P01787 (+4)		14 kDa	6	0.1	0.1	0.1	3	6	0.1	7	0.1	0.1	1.43011	0.694888	2 C
Alanine aminotransferase 2	Q8BGT5	Gpt2	58 kDa	3	6	11	12	9	9	7	7	9	13	1.09756	0.697479	14 C
Caspase-6	O08738	Casp6	32 kDa	0.1	0.1	5	2	3	1	0.1	2	3	2	0.794118	0.699945	10 C
WW domain-binding protein 2	P97765	Wbp2	28 kDa	1	0.1	2	3	2	1	1	2	2	1	0.864198	0.700509	2 C
G-rich sequence factor 1	Q8C5Q4	Grsf1	53 kDa	1	1	2	0.1	1	0.1	2	2	2	0.1	1.21569	0.701707	9 C
Peroxisomal 2,4-dienoyl-CoA reductase	Q9WV68	Decr2	31 kDa	3	3	2	0.1	0.1	3	1	1	1	4	1.21951	0.702822	6 C
Legumain	O89017	Lgmn	49 kDa	1	1	1	0.1	1	0.1	0.1	1	3	1	1.26829	0.704419	7 C
NADH dehydrogenase [ubiquinone] 1 alpha subcomplex subunit 10, mitochondrial	Q99LC3	Ndufa10	41 kDa	1	3	1	0.1	0.1	1	1	1	0.1	1	0.788462	0.704419	5 C
UDP-glucose 6-dehydrogenase	O70475	Ugdh	55 kDa	6	9	2	2	3	7	6	5	3	4	1.13636	0.706312	12 C
Tubulin alpha-1B chain	P05213	Tuba1b	50 kDa	12	17	7	1	0.1	12	12	6	5	9	1.18598	0.706778	12 C
Cytochrome P450 2A4	P15392	Cyp2a4	57 kDa	1	2	1	0.1	0.1	1	1	1	0.1	2	1.21429	0.707996	2 C
Hydroxymethylglutaryl-CoA lyase, mitochondrial	P38060	Hmgcl	34 kDa	14	17	17	15	16	15	14	16	19	17	1.02532	0.710342	8 C
Sorbin and SH3 domain-containing protein 1	Q62417	Sorbs1	143 kDa	4	0.1	4	4	3	3	1	4	5	4	1.12583	0.71787	4 C
Glutathione S-transferase Mu 1	P10649	Gstm1	26 kDa	44	53	36	39	42	48	42	42	41	47	1.02804	0.71999	2 C
S-adenosylmethionine synthase isoform type-2	Q3THS6	Mat2a	44 kDa	1	1	4	3	6	4	2	3	3	1	0.866667	0.71999	6 C
Acyl-coenzyme A amino acid N-acyltransferase 1	A2AKK5	Acnat1	46 kDa	0.1	0.1	2	2	3	2	0.1	1	5	1	1.26389	0.721013	7 C
Aldehyde dehydrogenase family 8 member A1	Q8BH00	Aldh8a1	54 kDa	16	23	7	7	9	14	11	8	12	11	0.903226	0.723244	13 C
Ubiquitin recognition factor in ER-associated degradation protein 1	P70362	Ufd1	34 kDa	1	3	2	1	1	1	2	2	1	3	1.125	0.724466	5 C
Calnexin	P35564	Canx	67 kDa	1	3	3	2	2	3	2	1	3	3	1.09091	0.724466	7 C
Ubiquitin-fold modifier-conjugating enzyme 1	Q9CR09	Ufc1	19 kDa	3	2	4	2	3	2	2	2	4	3	0.928571	0.724466	3 C
Glycine N-acyltransferase-like protein Keg1	Q9DCY0	Keg1	34 kDa	1	3	0.1	0.1	0.1	1	1	0.1	0.1	1	0.744186	0.725257	8 C
Ficolin-1	O70165	Fcn1	36 kDa	6	8	4	4	5	7	6	5	2	5	0.925926	0.730795	10 C
Tight junction protein ZO-1	P39447	Tjp1	195 kDa	0.1	0.1	1	0.1	2	0.1	1	2	1	0.1	1.27273	0.73666	7 C
60S ribosomal protein L13	P47963	Rpl13	24 kDa	2	1	0.1	0.1	0.1	2	1	0.1	0.1	1	1.27273	0.73666	1 C
Isoform Short of Eukaryotic translation initiation factor 4H	Q9WUK2-2	Eif4h	25 kDa	1	0.1	0.1	2	1	0.1	1	0.1	2	0.1	0.785714	0.73666	1 C
L-xylulose reductase	Q91X52	Dcxr	26 kDa	3	3	1	1	0.1	2	1	1	1	2	0.864198	0.7383	4 C
Dimethylaniline monooxygenase [N-oxide-forming] 5	P97872	Fmo5	60 kDa	13	19	7	3	1	15	9	3	2	7	0.837209	0.738479	10 C
Mitochondrial dicarboxylate carrier	Q9QZD8	Slc25a10	32 kDa	2	5	1	0.1	0.1	4	1	0.1	0.1	1	0.756098	0.739077	8 C
Cytochrome P450 2C54	Q6XVG2	Cyp2c54	56 kDa	9	9	3	0.1	0.1	7	7	3	3	5	1.17925	0.739088	13 C
Regulator of microtubule dynamics protein 3	Q3UJU9	Rmdn3	52 kDa	2	1	0.1	1	1	0.1	3	0.1	2	1	1.21569	0.739101	6 C
Exosome complex exonuclease RRP42	Q9D0M0	Exosc7	32 kDa	0.1	0.1	2	2	1	0.1	0.1	1	6	0.1	1.40385	0.740423	12 C
ES1 protein homolog, mitochondrial	Q9D172	D10Jhu81e	28 kDa	2	4	2	3	3	4	3	2	2	4	1.07143	0.740439	6 C
Glutathione S-transferase Mu 2	P15626	Gstm2	26 kDa	16	18	10	8	10	14	11	12	11	18	1.06452	0.741799	3 C
Nicotinate-nucleotide pyrophosphorylase [carboxylating]	Q91X91	Qprt	32 kDa	2	11	4	3	3	5	2	3	6	4	0.869565	0.744406	6 C
Solute carrier organic anion transporter family member 1B2	Q9JJL3 (+1)	Slco1b2	77 kDa	2	2	0.1	0.1	0.1	1	2	0.1	0.1	0.1	0.767442	0.747181	22 C
Eukaryotic initiation factor 4A-I	P60843	Eif4a1	46 kDa	7	8	6	1	0.1	6	6	2	2	3	0.859729	0.747339	4 C
Triokinase/FMN cyclase	Q8VC30	Tkfc	60 kDa	14	22	10	6	7	14	11	11	13	15	1.08475	0.748521	5 C
BAG family molecular chaperone regulator 3	Q9JLV1	Bag3	62 kDa	1	0.1	3	2	1	1	0.1	2	2	1	0.859155	0.752289	4 C
14 kDa phosphohistidine phosphatase	Q9DAK9	Phpt1	14 kDa	2	0.1	2	1	1	0.1	0.1	3	2	2	1.18033	0.754232	3 C
Epidermal growth factor receptor	Q01279	Egfr	135 kDa	0.1	2	0.1	1	2	2	1	0.1	2	1	1.17308	0.754384	60 C
Ubiquitin carboxyl-terminal hydrolase 5	P56399	Usp5	96 kDa	4	2	11	3	8	2	4	9	12	5	1.14286	0.754698	16 C
Cytochrome c oxidase subunit 2	P00405	Mtco2	26 kDa	7	5	1	0.1	0.1	5	5	0.1	1	5	1.2197	0.754705	3 C
Ig kappa chain C region	P01837		12 kDa	6	12	18	16	16	13	8	15	13	15	0.941176	0.756226	3 C
14-3-3 protein eta	P68510	Ywhah	28 kDa	6	5	10	6	7	4	4	8	13	8	1.08824	0.756645	3 C
Aldo-keto reductase family 1 member C13	Q8VC28	Akr1c13	37 kDa	6	9	14	10	10	7	10	8	14	13	1.06122	0.756645	10 C
60S ribosomal protein L5	P47962	Rpl5	34 kDa	2	3	1	0.1	1	2	2	0.1	2	2	1.14085	0.757218	4 C
L-serine dehydratase/L-threonine deaminase	Q8VBT2	Sds	35 kDa	5	7	1	0.1	0.1	5	6	0.1	1	4	1.2197	0.758291	7 C
Fibronectin	P11276	Fn1	273 kDa	1	0.1	4	0.1	2	1	1	1	2	1	0.833333	0.759237	64 C
Fucose mutarotase	Q8R2K1 (+1)	Fuom	17 kDa	2	1	2	2	1	1	1	2	4	1	1.125	0.759923	3 C
Actin-related protein 2/3 complex subunit 1A	Q9R0Q6	Arpc1a	42 kDa	3	2	4	4	4	2	3	3	5	3	0.941176	0.759923	10 C
Coatomer subunit delta	Q5XJY5	Arcn1	57 kDa	1	4	2	1	1	2	2	1	2	1	0.888889	0.759923	8 C
UTP--glucose-1-phosphate uridylyltransferase	Q91ZJ5	Ugp2	57 kDa	4	9	5	0.1	0.1	5	4	1	0.1	5	0.82967	0.760373	3 C
Aldehyde dehydrogenase X, mitochondrial	Q9CZS1	Aldh1b1	58 kDa	9	9	2	1	0.1	9	1	4	3	8	1.18483	0.762068	10 C
ATP synthase F(0) complex subunit B1, mitochondrial	Q9CQQ7	Atp5f1	29 kDa	3	2	0.1	0.1	0.1	2	1	0.1	0.1	1	0.792453	0.762555	2 C
Bile acyl-CoA synthetase	Q4LDG0	Slc27a5	76 kDa	7	10	3	0.1	0.1	5	4	3	1	4	0.841584	0.764971	17 C
Estradiol 17 beta-dehydrogenase 5	P70694	Akr1c6	37 kDa	23	26	15	9	12	25	16	17	12	21	1.07059	0.767863	7 C
Carbonic anhydrase 5A, mitochondrial	P23589	Ca5a	34 kDa	3	1	5	5	5	2	1	2	6	6	0.894737	0.773191	7 C
Sepiapterin reductase	Q64105	Spr	28 kDa	5	6	3	0.1	0.1	4	1	1	5	1	0.84507	0.776473	10 C
Isoform 2 of Rab GDP dissociation inhibitor beta	Q61598-2	Gdi2	47 kDa	3	12	3	2	0.1	3	5	3	2	4	0.845771	0.778003	9 C
Ig heavy chain V region 441	P01806 (+3)		13 kDa	1	2	2	1	3	0.1	2	2	3	1	0.9	0.778953	3 C
Proteasome activator complex subunit 2	P97372	Psme2	27 kDa	0.1	0.1	2	0.1	0.1	0.1	0.1	0.1	3	0.1	1.41667	0.780346	4 C
Isoform 2 of Sorbin and SH3 domain-containing protein 2	Q3UTJ2-2	Sorbs2	145 kDa	0.1	0.1	0.1	3	0.1	0.1	0.1	0.1	2	0.1	0.705882	0.780346	3 C
Elongation factor Tu, mitochondrial	Q8BFR5	Tufm	50 kDa	4	8	3	0.1	0.1	3	3	1	2	4	0.855263	0.783635	7 C
Arsenite methyltransferase	Q91WU5	As3mt	42 kDa	3	6	5	4	8	6	2	6	9	5	1.07692	0.784478	12 C
Crk-like protein	P47941	Crkl	34 kDa	3	1	3	3	2	1	2	1	3	4	0.916667	0.784478	2 C
Coatomer subunit epsilon	O89079	Cope	35 kDa	1	1	3	0.1	0.1	1	1	1	2	1	1.15385	0.784674	4 C
Serine hydroxymethyltransferase, cytosolic	P50431	Shmt1	53 kDa	26	20	39	30	31	22	19	19	41	37	0.945205	0.784804	10 C
Protein SEC13 homolog	Q9D1M0	Sec13	36 kDa	2	3	1	1	0.1	2	1	1	1	3	1.12676	0.784839	9 C
Sodium/potassium-transporting ATPase subunit beta-1	P14094	Atp1b1	35 kDa	1	3	0.1	0.1	1	1	2	0.1	2	1	1.17308	0.785504	7 C
AH receptor-interacting protein	O08915	Aip	38 kDa	1	0.1	3	1	1	0.1	0.1	2	2	1	0.852459	0.785504	8 C
Probable aminopeptidase NPEPL1	Q6NSR8	Npepl1	56 kDa	11	5	16	13	19	8	13	14	17	16	1.0625	0.785773	16 C
Glutathione S-transferase Mu 3	P19639	Gstm3	26 kDa	18	19	18	13	12	20	13	17	11	16	0.9625	0.785859	4 C
Fructose-bisphosphate aldolase A	P05064	Aldoa	39 kDa	15	12	27	24	26	15	16	22	25	21	0.951923	0.787589	8 C
Dimethylaniline monooxygenase [N-oxide-forming] 1	P50285	Fmo1	60 kDa	4	5	2	0.1	0.1	4	5	0.1	0.1	4	1.17857	0.789777	10 C
Eukaryotic translation initiation factor 1A	Q60872	Eif1a	17 kDa	4	2	1	1	3	3	1	1	2	3	0.909091	0.792387	2 C
Carbonic anhydrase 2	P00920	Ca2	29 kDa	9	5	5	4	6	8	4	4	5	10	1.06897	0.793316	2 C
Heat shock protein HSP 90-alpha	P07901	Hsp90aa1	85 kDa	11	18	9	5	3	11	10	3	9	9	0.913043	0.794232	7 C
6-phosphogluconate dehydrogenase, decarboxylating	Q9DCD0	Pgd	53 kDa	2	7	1	0.1	0.1	4	1	0.1	0.1	3	0.803922	0.798175	9 C
Isoform 3 of MICOS complex subunit Mic60	Q8CAQ8-3	Immt	79 kDa	4	5	0.1	0.1	0.1	5	3	0.1	0.1	3	1.2043	0.798989	7 C
Beta-glucuronidase	P12265	Gusb	74 kDa	1	0.1	7	3	7	4	3	3	5	1	0.883978	0.799737	8 C
Polypyrimidine tract-binding protein 1	P17225	Ptbp1	56 kDa	2	3	2	0.1	0.1	2	2	2	0.1	2	1.125	0.800966	3 C
Kynurenine 3-monooxygenase	Q91WN4	Kmo	55 kDa	4	7	2	0.1	0.1	4	3	2	2	4	1.13636	0.800997	10 C
Glutamine synthetase	P15105	Glul	42 kDa	28	22	49	36	71	37	31	41	49	36	0.941748	0.801172	13 C
Histidine triad nucleotide-binding protein 1	P70349	Hint1	14 kDa	4	5	6	7	5	6	4	5	4	7	0.962963	0.802772	2 C
Presequence protease, mitochondrial	Q8K411 (+1)	Pitrm1	117 kDa	3	0.1	1	3	1	0.1	0.1	0.1	6	0.1	0.790123	0.802927	20 C
3-mercaptopyruvate sulfurtransferase	Q99J99	Mpst	33 kDa	5	4	0.1	0.1	0.1	5	4	0.1	0.1	2	1.2043	0.803531	4 C
26S proteasome regulatory subunit 6A	O88685	Psmc3	50 kDa	1	3	0.1	0.1	0.1	1	0.1	0.1	2	2	1.2093	0.804952	5 C
Argininosuccinate synthase	P16460	Ass1	47 kDa	29	33	27	15	15	26	22	23	24	29	1.04202	0.805164	5 C
Ubiquitin-like-conjugating enzyme ATG3	Q9CPX6	Atg3	36 kDa	0.1	0.1	4	0.1	0.1	0.1	0.1	0.1	2	1	0.75	0.806003	8 C
Ig heavy chain V-III region A4	P01796 (+3)		13 kDa	7	7	6	3	6	7	6	6	5	6	1.03448	0.808887	2 C
Fructose-bisphosphate aldolase B	Q91Y97	Aldob	40 kDa	101	71	107	102	138	83	69	98	162	132	1.04817	0.808906	8 C
Far upstream element-binding protein 1	Q91WJ8	Fubp1	69 kDa	0.1	1	0.1	3	1	0.1	0.1	3	3	0.1	1.21154	0.810176	3 C
UDP-glucuronosyltransferase 1-6	Q64435	Ugt1a6	60 kDa	5	6	4	0.1	0.1	5	4	3	0.1	5	1.125	0.811134	11 C
Indolethylamine N-methyltransferase	P40936	Inmt	29 kDa	10	13	4	3	1	9	5	3	5	6	0.903226	0.81417	11 C
Annexin A4	P97429	Anxa4	36 kDa	1	4	1	0.1	0.1	2	0.1	0.1	1	2	0.83871	0.816721	5 C
NADH dehydrogenase [ubiquinone] iron-sulfur protein 2, mitochondrial	Q91WD5	Ndufs2	53 kDa	0.1	5	2	0.1	0.1	1	2	0.1	1	2	0.835616	0.820449	7 C
Hydroxyacid oxidase 1	Q9WU19	Hao1	41 kDa	18	23	38	25	36	24	22	32	41	27	1.04286	0.821332	5 C
Cytochrome P450 2D9	P11714	Cyp2d9	57 kDa	7	9	5	1	1	6	6	4	3	6	1.08696	0.821991	6 C
D-beta-hydroxybutyrate dehydrogenase, mitochondrial	Q80XN0	Bdh1	38 kDa	8	11	3	0.1	0.1	7	4	3	3	8	1.12613	0.823049	6 C
60S ribosomal protein L3	P27659	Rpl3	46 kDa	2	4	1	0.1	0.1	2	2	0.1	0.1	2	0.861111	0.823065	5 C
Protein NDRG2	Q9QYG0	Ndrg2	41 kDa	4	6	6	1	0.1	2	3	1	7	6	1.11111	0.828035	6 C
Fructose-1,6-bisphosphatase 1	Q9QXD6	Fbp1	37 kDa	126	78	191	140	169	107	125	128	195	177	1.03977	0.83244	7 C
Lysine--tRNA ligase	Q99MN1	Kars	68 kDa	2	3	0.1	0.1	0.1	1	0.1	0.1	3	2	1.16981	0.833538	8 C
Cytochrome P450 2C50	Q91X77	Cyp2c50	56 kDa	9	14	5	1	0.1	9	6	3	2	6	0.893471	0.834229	14 C
Mitochondrial intermembrane space import and assembly protein 40	Q8VEA4	Chchd4	16 kDa	3	0.1	1	0.1	0.1	0.1	0.1	0.1	4	1	1.23256	0.837157	7 C
L-lactate dehydrogenase A chain	P06151	Ldha	36 kDa	16	17	12	5	5	15	9	8	8	12	0.945455	0.842635	6 C
Estradiol 17-beta-dehydrogenase 8	P50171 (+1)	Hsd17b8	27 kDa	2	4	0.1	1	0.1	2	2	0.1	1	3	1.125	0.843294	4 C
60S ribosomal protein L6	P47911	Rpl6	34 kDa	2	4	1	0.1	0.1	2	3	0.1	0.1	3	1.13889	0.84345	1 C
Dolichyl-diphosphooligosaccharide--protein glycosyltransferase 48 kDa subunit	O54734	Ddost	49 kDa	4	3	1	0.1	0.1	2	3	0.1	0.1	2	0.878049	0.84345	4 C
Prelamin-A/C	P48678 (+1)	Lmna	74 kDa	1	0.1	4	5	2	2	1	4	3	1	0.909091	0.844327	5 C
Properdin	P11680	Cfp	50 kDa	0.1	0.1	4	2	0.1	2	0.1	3	0.1	0.1	0.84127	0.84456	44 C
Endoplasmin	P08113	Hsp90b1	92 kDa	17	23	11	4	4	16	11	11	8	9	0.932203	0.844741	5 C
Corticosteroid 11-beta-dehydrogenase isozyme 1	P50172	Hsd11b1	32 kDa	7	15	3	2	1	10	8	1	7	5	1.10714	0.845624	3 C
Complement factor B	P04186	Cfb	85 kDa	1	0.1	4	3	2	3	1	4	2	1	1.08911	0.847433	20 C
Succinate--CoA ligase [GDP-forming] subunit beta, mitochondrial	Q9Z2I8	Suclg2	47 kDa	8	13	3	0.1	0.1	9	8	2	3	5	1.1157	0.848961	5 C
Mitochondrial carrier homolog 2	Q791V5	Mtch2	33 kDa	3	3	1	0.1	0.1	1	4	0.1	0.1	3	1.13889	0.8509	11 C
Catalase	P24270	Cat	60 kDa	96	63	130	123	127	86	70	110	139	117	0.96846	0.851071	5 C
Cytochrome P450 2D10	P24456	Cyp2d10	57 kDa	8	9	5	4	3	11	9	3	2	6	1.06897	0.851506	6 C
Septin-8	Q8CHH9 (+1)	43716	50 kDa	3	2	5	5	2	3	1	6	3	3	0.941176	0.853517	9 C
Protein NipSnap homolog 1	O55125	Nipsnap1	33 kDa	5	6	2	1	1	3	3	2	3	3	0.933333	0.856076	4 C
1,4-alpha-glucan-branching enzyme	Q9D6Y9	Gbe1	80 kDa	5	17	4	1	0.1	7	7	1	2	7	0.885609	0.856662	8 C
Polyadenylate-binding protein 1	P29341	Pabpc1	71 kDa	18	11	19	24	20	12	13	21	25	18	0.967391	0.857035	4 C
Isoform 2 of Heterogeneous nuclear ribonucleoprotein A3	Q8BG05-2	Hnrnpa3	37 kDa	20	5	26	25	27	20	15	21	24	19	0.961165	0.858208	4 C
Target of Myb protein 1	O88746	Tom1	54 kDa	1	0.1	4	1	1	0.1	0.1	1	4	1	0.873239	0.859028	4 C
Non-specific lipid-transfer protein	P32020	Scp2	59 kDa	45	53	60	58	60	53	44	51	63	61	0.985507	0.862813	11 C
Ig kappa chain V-II region 7S34.1	P01630		12 kDa	0.1	4	0.1	3	3	2	0.1	3	4	0.1	0.901961	0.863294	3 C
Stress-70 protein, mitochondrial	P38647	Hspa9	73 kDa	25	25	26	22	28	16	24	25	36	22	0.97619	0.86396	5 C
Cytochrome c oxidase subunit 5A, mitochondrial	P12787	Cox5a	16 kDa	4	2	0.1	0.1	0.1	0.1	0.1	0.1	3	4	1.15873	0.866289	4 C
Dolichyl-diphosphooligosaccharide--protein glycosyltransferase subunit 2	Q9DBG6	Rpn2	69 kDa	3	5	1	0.1	0.1	3	3	0.1	0.1	2	0.891304	0.866786	2 C
ATP-dependent RNA helicase DDX3X	Q62167	Ddx3x	73 kDa	3	5	1	0.1	0.1	3	3	0.1	0.1	2	0.891304	0.866786	7 C
UDP-glucuronosyltransferase 2A3	Q8BWQ1	Ugt2a3	61 kDa	2	7	0.1	0.1	0.1	2	2	0.1	2	2	0.870968	0.867168	13 C
Mitochondrial amidoxime-reducing component 1	Q9CW42	43525	38 kDa	6	5	3	0.1	0.1	4	3	1	1	4	0.915493	0.867628	10 C
Protein-glutamine gamma-glutamyltransferase K	Q9JLF6	Tgm1	90 kDa	6	6	6	13	27	6	10	14	20	12	1.06897	0.868863	16 C
Selenium-binding protein 1	P17563	Selenbp1	53 kDa	43	36	70	64	67	53	44	56	72	62	1.025	0.870583	10 C
Ig heavy chain V region 3	P01749	Ighv1-61	13 kDa	0.1	2	1	5	5	3	4	2	3	2	1.0687	0.872201	3 C
Macrophage-capping protein	P24452	Capg	39 kDa	6	3	8	4	6	6	3	8	4	5	0.962963	0.874333	5 C
Dynactin subunit 2	Q99KJ8	Dctn2	44 kDa	0.1	0.1	5	0.1	0.1	0.1	0.1	0.1	4	0.1	0.814815	0.877092	2 C
Thioredoxin-like protein 1	Q8CDN6	Txnl1	32 kDa	15	20	17	17	14	14	17	18	17	18	1.01205	0.878285	7 C
Fatty acid-binding protein, adipocyte	P04117	Fabp4	15 kDa	2	3	5	1	2	5	0.1	2	4	1	0.930769	0.878304	2 C
Catenin alpha-1	P26231	Ctnna1	100 kDa	0.1	1	2	4	3	0.1	1	1	6	1	0.90099	0.878391	12 C
TAR DNA-binding protein 43	Q921F2	Tardbp	45 kDa	1	1	4	2	6	2	2	1	6	2	0.928571	0.881887	7 C
Complement factor I	Q61129	Cfi	67 kDa	1	3	6	5	4	8	2	4	3	3	1.05263	0.886431	40 C
Lipoamide acyltransferase component of branched-chain alpha-keto acid dehydrogenase complex, mitochondrial	P53395	Dbt	53 kDa	7	10	0.1	1	0.1	4	9	1	2	4	1.0989	0.887613	6 C
Valacyclovir hydrolase	Q8R164	Bphl	33 kDa	3	5	3	0.1	0.1	5	4	0.1	0.1	3	1.08929	0.888492	4 C
Malate dehydrogenase, cytoplasmic	P14152	Mdh1	37 kDa	8	13	7	6	6	9	8	6	8	8	0.975	0.889374	3 C
Pyridoxal kinase	Q8K183	Pdxk	35 kDa	6	4	10	9	11	9	7	7	7	9	0.975	0.889374	5 C
Elongation factor 1-gamma	Q9D8N0	Eef1g	50 kDa	4	8	2	0.1	0.1	5	2	1	1	4	0.915493	0.890363	6 C
Homogentisate 1,2-dioxygenase	O09173	Hgd	50 kDa	31	17	46	38	47	27	24	34	49	40	0.972067	0.891973	14 C
Alcohol dehydrogenase class-3	P28474	Adh5	40 kDa	4	8	4	2	1	5	5	1	4	5	1.05263	0.892099	14 C
Pyruvate dehydrogenase E1 component subunit beta, mitochondrial	Q9D051	Pdhb	39 kDa	2	6	1	0.1	0.1	5	2	0.1	0.1	3	1.1087	0.892755	6 C
Isocitrate dehydrogenase [NADP] cytoplasmic	O88844	Idh1	47 kDa	35	29	55	59	56	44	37	44	61	43	0.978632	0.895099	7 C
Succinate--CoA ligase [ADP/GDP-forming] subunit alpha, mitochondrial	Q9WUM5	Suclg1	36 kDa	4	5	1	0.1	0.1	3	4	1	1	2	1.07843	0.895797	6 C
UDP-glucuronosyltransferase 2B17	P17717	Ugt2b17	61 kDa	8	8	5	3	2	7	7	3	4	6	1.03846	0.896069	10 C
Heat shock protein HSP 90-beta	P11499	Hsp90ab1	83 kDa	19	27	12	5	5	16	16	7	11	15	0.955882	0.899206	6 C
Enoyl-CoA hydratase domain-containing protein 2, mitochondrial	Q3TLP5	Echdc2	32 kDa	8	11	8	10	11	12	12	7	5	11	0.979167	0.90285	6 C
40S ribosomal protein S8	P62242	Rps8	24 kDa	2	6	0.1	0.1	0.1	5	2	0.1	0.1	2	1.10843	0.9046	5 C
Carbonyl reductase [NADPH] 1	P48758	Cbr1	31 kDa	8	9	6	3	3	8	6	2	4	8	0.965517	0.909403	5 C
Carboxymethylenebutenolidase homolog	Q8R1G2	Cmbl	28 kDa	6	4	10	8	11	8	5	6	10	11	1.02564	0.910019	6 C
Catechol O-methyltransferase	O88587 (+1)	Comt	29 kDa	6	5	3	1	0.1	7	3	1	1	4	1.0596	0.912349	4 C
Septin-2	P42208	43710	42 kDa	6	1	8	6	6	2	3	6	10	5	0.962963	0.915045	4 C
Isoform 2 of Glyoxalase domain-containing protein 4	Q9CPV4-2	Glod4	32 kDa	5	5	6	0.1	0.1	3	1	4	5	4	1.04938	0.915533	5 C
ATP-binding cassette sub-family D member 3	P55096	Abcd3	75 kDa	1	10	3	1	1	4	4	1	2	6	1.0625	0.920807	9 C
Copper chaperone for superoxide dismutase	Q9WU84	Ccs	29 kDa	1	0.1	5	9	6	5	2	5	6	4	1.04265	0.921818	10 C
Heterogeneous nuclear ribonucleoprotein A3	Q8BG05	Hnrnpa3	40 kDa	18	5	25	24	23	18	14	20	23	18	0.978947	0.922466	4 C
NADH-cytochrome b5 reductase 3	Q9DCN2 (+1)	Cyb5r3	34 kDa	7	11	2	3	1	8	5	3	3	6	1.04167	0.925879	4 C
Inositol monophosphatase 1	O55023	Impa1	30 kDa	6	10	16	11	13	9	8	15	13	10	0.982143	0.926716	6 C
Ig kappa chain V-IV region S107B	P01680		14 kDa	1	1	1	1	1	1	0.1	0.1	2	2	1.04	0.927325	2 C
Cytochrome P450 2C29	Q64458	Cyp2c29	56 kDa	7	12	4	2	0.1	8	6	4	1	5	0.956175	0.928786	12 C
40S ribosomal protein S4, X isoform	P62702	Rps4x	30 kDa	6	9	1	0.1	0.1	8	4	1	0.1	4	1.05556	0.93904	4 C
Ig mu chain C region	P01872	Ighm	50 kDa	37	38	58	49	39	41	33	51	44	50	0.99095	0.940835	19 C
14-3-3 protein epsilon	P62259	Ywhae	29 kDa	36	27	46	38	37	25	31	38	51	37	0.98913	0.941495	3 C
Phenylalanine-4-hydroxylase	P16331	Pah	52 kDa	10	14	10	2	2	8	9	4	7	11	1.02632	0.942011	9 C
Cytoplasmic aconitate hydratase	P28271	Aco1	98 kDa	9	16	6	3	2	11	7	5	2	10	0.972222	0.948597	11 C
Charged multivesicular body protein 1a	Q921W0	Chmp1a	22 kDa	1	0.1	1	1	1	1	0.1	0.1	1	2	1.02439	0.960981	1 C
Sulfatase-modifying factor 1	Q8R0F3	Sumf1	41 kDa	0.1	1	2	1	0.1	1	0.1	1	1	1	0.97619	0.960981	11 C
40S ribosomal protein S2	P25444	Rps2	31 kDa	3	3	0.1	0.1	0.1	2	2	0.1	1	1	0.968254	0.961135	5 C
Na(+)/H(+) exchange regulatory cofactor NHE-RF2	Q9JHL1	Slc9a3r2	37 kDa	0.1	0.1	0.1	2	4	1	0.1	2	2	1	0.968254	0.963881	6 C
Importin subunit beta-1	P70168	Kpnb1	97 kDa	1	1	1	0.1	0.1	2	1	0.1	0.1	0.1	1.03125	0.964639	22 C
60S ribosomal protein L11	Q9CXW4	Rpl11	20 kDa	1	2	0.1	0.1	0.1	0.1	1	0.1	1	1	0.969697	0.964639	4 C
Glycerate kinase	Q8QZY2	Glyctk	55 kDa	1	2	0.1	0.1	0.1	1	1	0.1	0.1	1	0.969697	0.964639	5 C
NADH dehydrogenase [ubiquinone] 1 alpha subcomplex subunit 9, mitochondrial	Q9DC69	Ndufa9	43 kDa	0.1	2	0.1	0.1	0.1	1	1	0.1	0.1	0.1	0.958333	0.964805	2 C
Glutathione S-transferase theta-2	Q61133	Gstt2	28 kDa	0.1	2	0.1	0.1	0.1	1	0.1	0.1	0.1	1	0.958333	0.964805	2 C
Tubulin alpha-4A chain	P68368	Tuba4a	50 kDa	10	17	6	0.1	0.1	11	10	4	2	7	1.0241	0.965913	13 C
PITH domain-containing protein 1	Q8BWR2	Pithd1	24 kDa	1	0.1	2	2	2	2	1	2	1	1	0.985915	0.965965	4 C
Tubulin beta-4B chain	P68372	Tubb4b	50 kDa	13	22	8	1	1	13	10	4	3	14	0.977778	0.966129	8 C
Dehydrogenase/reductase SDR family member 1	Q99L04	Dhrs1	34 kDa	4	5	2	0.1	0.1	3	2	1	2	3	0.982143	0.97099	9 C
Sorting nexin-12	O70493	Snx12	19 kDa	3	0.1	1	1	2	1	1	1	2	2	0.985915	0.972063	3 C
Dihydropyrimidinase-related protein 2	O08553	Dpysl2	62 kDa	10	6	28	16	30	19	9	23	26	14	1.01111	0.972722	7 C
Pre-mRNA-splicing factor ATP-dependent RNA helicase DHX15	O35286	Dhx15	91 kDa	0.1	0.1	1	1	2	2	0.1	2	0.1	0.1	1.02381	0.973525	14 C
Deoxynucleoside triphosphate triphosphohydrolase SAMHD1	Q60710	Samhd1	73 kDa	13	5	32	23	32	21	12	25	27	19	0.990476	0.973912	17 C
Bifunctional coenzyme A synthase	Q9DBL7	Coasy	62 kDa	1	2	1	0.1	0.1	3	1	0.1	0.1	0.1	1.02381	0.976717	4 C
Ig heavy chain V region 3-6	P18531	Ighv3-6	13 kDa	0.1	0.1	1	2	1	0.1	0.1	3	0.1	1	1.02381	0.976717	2 C
Peroxisomal carnitine O-octanoyltransferase	Q9DC50	Crot	70 kDa	1	3	2	0.1	0.1	3	1	0.1	1	1	0.983871	0.97905	16 C
40S ribosomal protein S21	Q9CQR2	Rps21	9 kDa	3	2	2	3	3	0.1	3	2	4	4	1.00769	0.97994	2 C
Exosome complex component RRP43	Q9D753	Exosc8	30 kDa	0.1	0.1	4	0.1	1	0.1	0.1	1	2	2	0.981132	0.982155	10 C
Voltage-dependent anion-selective channel protein 3	Q60931	Vdac3	31 kDa	1	4	0.1	0.1	0.1	2	2	0.1	0.1	1	0.981132	0.982155	6 C
60S ribosomal protein L14	Q9CR57	Rpl14	24 kDa	3	4	0.1	1	0.1	2	2	0.1	2	2	0.987805	0.982409	2 C
Phosphatidylinositol transfer protein beta isoform	P53811	Pitpnb	31 kDa	3	0.1	4	2	2	1	1	3	5	1	0.990991	0.984966	5 C
Clusterin	Q06890	Clu	52 kDa	1	1	6	1	1	0.1	1	3	4	2	1.01	0.987288	11 C
17-beta-hydroxysteroid dehydrogenase type 6	Q9R092	Hsd17b6	36 kDa	3	6	3	0.1	0.1	4	3	1	0.1	4	0.991803	0.988625	6 C
Peroxisomal trans-2-enoyl-CoA reductase	Q99MZ7	Pecr	32 kDa	6	8	2	1	0.1	4	4	2	3	4	0.994152	0.990191	5 C
60S acidic ribosomal protein P0	P14869	Rplp0	34 kDa	4	9	3	0.1	1	4	3	2	3	5	0.994152	0.990563	3 C
ATP synthase subunit gamma, mitochondrial	Q91VR2	Atp5c1	33 kDa	9	9	6	1	0.1	9	6	3	2	5	0.996016	0.993184	2 C
NADH dehydrogenase [ubiquinone] iron-sulfur protein 3, mitochondrial	Q9DCT2	Ndufs3	30 kDa	1	3	0.1	0.1	0.1	2	0.1	0.1	0.1	2	1	1	3 C
Sulfotransferase 1A1	P52840	Sult1a1	34 kDa	2	3	0.1	0.1	0.1	2	0.1	0.1	0.1	3	1	1	4 C
Acyl-protein thioesterase 1	P97823 (+1)	Lypla1	25 kDa	1	3	0.1	1	0.1	2	1	0.1	0.1	2	1	1	6 C
Acetyl-CoA acetyltransferase, mitochondrial	Q8QZT1	Acat1	45 kDa	22	25	20	28	25	25	22	22	23	28	1	1	6 C
Bifunctional epoxide hydrolase 2	P34914	Ephx2	63 kDa	13	28	27	16	20	20	18	17	24	25	1	1	10 C
Isoform Cytoplasmic+peroxisomal of Peroxiredoxin-5, mitochondrial	P99029-2	Prdx5	17 kDa	18	17	17	20	18	17	17	20	16	20	1	1	6 C
Gamma-butyrobetaine dioxygenase	Q924Y0	Bbox1	45 kDa	9	5	15	12	15	8	8	10	15	15	1	1	9 C
Kynurenine--oxoglutarate transaminase 1	Q8BTY1	Kyat1	48 kDa	4	4	7	7	18	7	5	8	10	10	1	1	7 C
Protein disulfide-isomerase A6	Q922R8	Pdia6	48 kDa	9	11	10	9	12	8	10	8	12	13	1	1	7 C
Serine protease inhibitor A3K	P07759	Serpina3k	47 kDa	8	7	5	8	10	9	7	6	10	6	1	1	4 C
Ubiquitin-60S ribosomal protein L40	P62984	Uba52	15 kDa	3	3	3	3	3	5	2	3	3	2	1	1	5 C
Copper homeostasis protein cutC homolog	Q9D8X1	Cutc	29 kDa	2	2	5	3	6	5	2	5	4	2	1	1	7 C
Protein ABHD14B	Q8VCR7	Abhd14b	22 kDa	7	7	5	3	5	5	6	5	4	7	1	1	2 C
Galectin-9	O08573 (+2)	Lgals9	40 kDa	5	8	6	3	7	5	4	5	8	7	1	1	7 C
Ethylmalonyl-CoA decarboxylase	Q9D9V3 (+1)	Echdc1	35 kDa	3	5	5	2	4	6	4	5	2	2	1	1	6 C
40S ribosomal protein S3	P62908	Rps3	27 kDa	5	4	2	2	0.1	5	3	0.1	2	3	1	1	3 C
Isoform 4 of Cordon-bleu protein-like 1	Q3UMF0-4	Cobll1	130 kDa	2	0.1	1	2	6	0.1	2	2	5	2	1	1	10 C
NEDD8-conjugating enzyme Ubc12	P61082	Ube2m	21 kDa	4	3	3	3	4	3	3	4	3	4	1	1	5 C
Maleylacetoacetate isomerase	Q9WVL0	Gstz1	24 kDa	7	8	3	1	1	4	4	2	2	8	1	1	3 C
Clathrin light chain A	O08585	Clta	26 kDa	4	3	1	1	2	2	1	2	3	3	1	1	1 C
Actin-related protein 2/3 complex subunit 4	P59999	Arpc4	20 kDa	2	4	3	3	3	3	3	3	3	3	1	1	4 C
Phosphomannomutase 2	Q9Z2M7	Pmm2	28 kDa	0.1	1	1	0.1	2	2	0.1	0.1	1	1	1	1	6 C
Protein transport protein Sec31A	Q3UPL0 (+1)	Sec31a	134 kDa	2	2	1	1	1	3	1	1	1	1	1	1	18 C
Platelet-activating factor acetylhydrolase IB subunit beta	Q61206	Pafah1b2	26 kDa	2	1	3	1	2	2	2	2	2	1	1	1	3 C
Density-regulated protein	Q9CQJ6	Denr	22 kDa	2	0.1	1	2	1	2	0.1	1	1	2	1	1	7 C
Glutaminase liver isoform, mitochondrial	Q571F8	Gls2	66 kDa	0.1	3	0.1	0.1	0.1	0.1	3	0.1	0.1	0.1	1	1	15 C
Protein AMBP	Q07456	Ambp	39 kDa	2	0.1	2	2	1	1	3	0.1	2	1	1	1	16 C
Lysosome-associated membrane glycoprotein 1	P11438	Lamp1	44 kDa	1	2	1	2	3	2	2	2	2	1	1	1	8 C
Serpin B8	O08800	Serpinb8	42 kDa	1	0.1	2	0.1	0.1	0.1	0.1	0.1	2	1	1	1	11 C
GTP:AMP phosphotransferase AK3, mitochondrial	Q9WTP7	Ak3	25 kDa	0.1	2	0.1	0.1	0.1	0.1	0.1	0.1	0.1	2	1	1	1 C
Copine-1	Q8C166	Cpne1	59 kDa	2	2	5	3	3	2	0.1	2	2	1	0.473333	0.0456149	13 C
ELAV-like protein 1	P70372	Elavl1	36 kDa	3	2	2	2	2	2	1	1	0.1	1	0.463636	0.0113952	3 C
Collagen alpha-1(I) chain	P11087	Col1a1	138 kDa	1	2	1	1	1	0.1	1	1	0.1	0.1	0.383333	0.0377523	18 C
Hydroxymethylglutaryl-CoA synthase, cytoplasmic	Q8JZK9	Hmgcs1	58 kDa	9	1	18	14	11	1	0.1	0.1	9	2	0.230189	0.0384275	11 C
PDZ and LIM domain protein 1	O70400	Pdlim1	36 kDa	3	0.1	5	5	1	0.1	0.1	0.1	0.1	1	0.0992908	0.0378189	8 C

## Sheet: EOD Liver Prot ID intensity
Supplementary Data 16: Impact of 2.5 months EOD Fasting vs AL Feeding in Aged Mice on the Liver Persulfidome (Intensity)
Protein names	Majority protein IDs	Gene names	Mol. weight [kDa]	Intensity Liver AL1	Intensity Liver AL2	Intensity Liver AL3	Intensity Liver AL4	Intensity Liver AL5	Intensity Liver EOD1	Intensity Liver EOD2	Intensity Liver EOD3	Intensity Liver EOD4	Intensity Liver EOD5	EOD/AL intensity ratio	P-value
UV excision repair protein RAD23 homolog A	P54726	Rad23a	39.706	10000	10000	10000	10000	10000	2357000	1713000	2431200	8311200	1958800	335.424	0.0277701		Green	EOD enriched
Peroxidasin homolog	Q3UQ28	Pxdn	165.1	10000	10000	10000	10000	10000	941900	3773400	1284500	6358600	886070	264.889	0.0389743		Gray	No Change
Cathepsin S	O70370	Ctss	38.474	10000	10000	10000	10000	10000	1981800	3076600	2378200	2342800	2859200	252.772	1.25757e-06		Blue	AL enriched
Heparin cofactor 2	P49182	Serpind1	54.496	10000	10000	10000	10000	10000	2889800	2476900	3308900	10000	1312900	199.97	0.0104721
NADH dehydrogenase [ubiquinone] 1 alpha subcomplex subunit 8	Q9DCJ5	Ndufa8	19.992	10000	10000	10000	10000	10000	940810	3356500	10000	3110800	1473200	177.826	0.0245362
BolA-like protein 1	Q9D8S9	Bola1	14.379	10000	10000	10000	10000	10000	10000	317740	683070	1921300	1334100	85.3242	0.0408908
Zyxin	Q62523	Zyx	60.545	10000	10000	10000	10000	10000	1280800	10000	1485300	10000	896220	73.6464	0.047885
Centrosomal protein of 162 kDa	Q6ZQ06	Cep162	160.85	10000	10000	10000	10000	10000	10000	956460	1145400	10000	1324300	68.9232	0.0433581
All-trans-retinol 13,14-reductase	Q64FW2	Retsat	67.334	10000	10000	10000	10000	10000	1456300	954050	10000	963640	10000	67.8798	0.0485966
Corticosteroid-binding globulin	Q06770	Serpina6	44.769	10000	10000	10000	10000	10000	818750	10000	856570	972590	10000	53.3582	0.0410455
Iodotyrosine dehalogenase 1	Q9DCX8	Iyd	32.814	10000	10000	10000	10000	10000	785970	809780	10000	803560	10000	48.3862	0.0399996
Leukocyte elastase inhibitor A	Q9D154	Serpinb1a	42.574	2232700	684440	964020	10000	10000	25755000	36720000	8465400	51705000	20947000	36.8076	0.00515858
Toll-like receptor 3	Q99MB1	Tlr3	103.67	175740	147360	10000	10000	10000	1785200	1983700	1251300	4367200	3148000	35.501	0.00244122
Apolipoprotein E	P08226	Apoe	35.866	10000	10000	2063000	10000	944000	12591000	14838000	753680	40000000	14731000	27.3012	0.037645
Acylpyruvase FAHD1, mitochondrial	Q8R0F8	Fahd1	25.172	10000	10000	10000	10000	884800	3502700	6032700	1964200	5940800	2462600	21.5214	0.00246271
Retinol-binding protein 4	Q00724	Rbp4	23.206	788400	10000	550480	10000	10000	3996100	5679600	763000	12494000	4266100	19.8694	0.0290173
Glutathione peroxidase 3	P46412	Gpx3	25.424	10000	10000	10000	10000	898080	3809500	3159100	1814900	4062900	2768500	16.6456	0.000150636
Lysosomal alpha-mannosidase	O09159	Man2b1	114.65	10000	55293	1193000	174690	889120	3170400	7856400	2297200	9997800	6130700	12.6835	0.00576887
Small nuclear ribonucleoprotein Sm D2	P62317	Snrpd2	13.527	1307400	1334400	10000	10000	10000	6834900	4169400	7167400	1841600	10151000	11.2899	0.00527618
Uncharacterized protein C1orf50 homolog	Q5EBG8		21.862	10000	10000	10000	10000	325950	10000	691620	1447700	687980	918310	10.2626	0.0222393
Small nuclear ribonucleoprotein-associated protein B;Small nuclear ribonucleoprotein-associated protein N	P27048;P63163	Snrpb;Snrpn	23.656	686250	1159400	1030300	645400	10000	10023000	5415200	7935100	8216500	3985200	10.0741	0.00037353
Ferritin light chain 1;Ferritin light chain 2	P29391;P49945	Ftl1;Ftl2	20.802	12131000	9772400	8569700	15199000	5811300	88197000	69958000	50666000	219280000	72218000	9.71806	0.0184411
N(G),N(G)-dimethylarginine dimethylaminohydrolase 1	Q9CWS0	Ddah1	31.381	1087000	1605100	806680	1126500	1384400	13621000	12674000	862420	22300000	4316100	8.94782	0.0351931
Pro-cathepsin H;Cathepsin H mini chain;Cathepsin H;Cathepsin H heavy chain;Cathepsin H light chain	P49935	Ctsh	37.17	385190	317280	10000	10000	2067900	5526400	6952700	10000	8021700	3563700	8.62771	0.0197767
Delta(3,5)-Delta(2,4)-dienoyl-CoA isomerase, mitochondrial	O35459	Ech1	36.118	1758700	1429900	10000	7584700	11301000	51900000	49080000	6024800	49881000	23676000	8.17603	0.00965598
Rho GDP-dissociation inhibitor 1	Q99PT1	Arhgdia	23.407	10000	1005200	2039300	10000	2077800	13930000	6630700	3535700	10816000	6577600	8.06837	0.00476097
ATP-dependent (S)-NAD(P)H-hydrate dehydratase	Q9CZ42	Carkd	36.717	10000	10000	668700	10000	858810	3568100	3127600	1006100	2600300	1344500	7.4777	0.00530365
Ferritin heavy chain;Ferritin heavy chain, N-terminally processed	P09528	Fth1	21.066	1754300	3318900	7387400	4622300	3654300	43235000	20149000	21486000	49388000	17225000	7.30489	0.00456711
Malectin	Q6ZQI3	Mlec	32.342	1160600	10000	10000	10000	982750	5040600	3610900	926290	1481200	4405400	7.11546	0.0140603
Phenazine biosynthesis-like domain-containing protein 2	Q9CXN7	Pbld2	31.983	10000	2327400	3647200	10000	1059600	20028000	4836700	8435300	2473500	13836000	7.03262	0.0306021
Small nuclear ribonucleoprotein Sm D1	P62315	Snrpd1	13.281	1840900	2824800	10000	10000	10000	8675200	2616200	5955300	5962000	5282200	6.06744	0.00297988
Acyl-CoA dehydrogenase family member 10	Q8K370	Acad10	118.98	1567500	1157900	756220	463790	1833600	6414700	3249300	5505600	8390000	8293800	5.51191	0.000749524
Citrate lyase subunit beta-like protein, mitochondrial	Q8R4N0	Clybl	37.548	1390800	14748000	10000	10000	1028800	28777000	21727000	22008000	5315100	11834000	5.21662	0.0204952
Ig gamma-2B chain C region	P01867	Igh-3	44.259	2110800	4034700	10634000	5347400	4699600	40985000	17177000	33781000	31626000	10296000	4.99003	0.00626707
Beta-hexosaminidase subunit beta	P20060	Hexb	61.115	4551900	8415100	10000	10000	10000	15137000	16799000	13262000	10892000	7979300	4.92955	0.00219493
2,4-dienoyl-CoA reductase, mitochondrial	Q9CQ62	Decr1	36.213	6439300	9162500	12803000	10717000	9617400	70802000	48058000	4385300	81617000	28521000	4.78841	0.0301989
Small nuclear ribonucleoprotein Sm D3	P62320	Snrpd3	13.916	2360100	2983100	10000	10000	10000	2345900	1736400	6822100	4116100	9519500	4.56711	0.0429425
Proline synthase co-transcribed bacterial homolog protein	Q9Z2Y8	Prosc	30.048	793210	1503500	923210	1860800	10000	7265000	4834600	543200	5863500	4651600	4.54904	0.014738
Mitochondrial-processing peptidase subunit alpha	Q9DC61	Pmpca	58.278	1657100	1240800	1482300	10000	851280	5382600	5404400	3054200	5814600	3044800	4.33095	0.000887492
Cathepsin B;Cathepsin B light chain;Cathepsin B heavy chain	P10605	Ctsb	37.279	2086000	3907500	1394300	1276200	3395200	16908000	14730000	1417800	14176000	4690000	4.30558	0.0337528
Cysteine sulfinic acid decarboxylase	Q9DBE0	Csad	55.144	1702900	21882000	11249000	41036000	62561000	135250000	159020000	25844000	199180000	62479000	4.20262	0.0295638
DNA-(apurinic or apyrimidinic site) lyase;DNA-(apurinic or apyrimidinic site) lyase, mitochondrial	P28352	Apex1	35.49	488670	466900	1204000	1696800	1867000	5254900	2587100	6253200	6925200	3001900	4.19723	0.003912
Proteasome subunit beta type-10	O35955	Psmb10	29.063	643210	964680	1263300	578790	10000	2679300	1229000	5878500	3513100	1158000	4.17861	0.0393841
4-hydroxy-2-oxoglutarate aldolase, mitochondrial	Q9DCU9	Hoga1	34.644	11360000	11719000	6836900	14803000	10568000	53777000	27156000	17678000	84239000	45359000	4.12772	0.0178769
Beta-hexosaminidase subunit alpha	P29416	Hexa	60.612	1314500	1462600	10000	10000	10000	1581300	4019100	2902600	1475400	1392900	4.05091	0.0241519
Thioredoxin reductase 2, mitochondrial	Q9JLT4	Txnrd2	56.602	9059000	17789000	19823000	11528000	31932000	74479000	113290000	58528000	56229000	54852000	3.9651	0.0018608
Protein CREG1	O88668	Creg1	24.452	1429900	188070	552120	309710	605580	3148500	3465500	1042200	2638400	1901100	3.95274	0.00581491
GDP-mannose 4,6 dehydratase	Q8K0C9	Gmds	41.984	744360	891530	1677400	2154500	3635600	6634000	14969000	4352000	7754000	2060200	3.92922	0.0449781
Acyl-coenzyme A synthetase ACSM1, mitochondrial	Q91VA0	Acsm1	64.76	21729000	47615000	15063000	6904300	11919000	55291000	81692000	41176000	131580000	94374000	3.91467	0.00842211
Serpin B6	Q60854	Serpinb6	42.598	6917000	5476000	5234800	2004200	13445000	14813000	38205000	21607000	37483000	14517000	3.82819	0.0101696
Phenazine biosynthesis-like domain-containing protein 1	Q9DCG6	Pbld1	32.047	26415000	27098000	15211000	15106000	19761000	90730000	78646000	58443000	94051000	67825000	3.76186	4.66225e-05
Methylglutaconyl-CoA hydratase, mitochondrial	Q9JLZ3	Auh	33.395	1217100	2762600	10000	1292200	1571200	8053900	4390400	2849400	4718100	4911200	3.63675	0.00537723
Enoyl-CoA hydratase domain-containing protein 3, mitochondrial	Q9D7J9	Echdc3	32.402	6083200	9863100	10533000	3146800	5680000	13818000	24362000	22193000	27790000	37437000	3.55746	0.00222545
Glutathione S-transferase omega-1	O09131	Gsto1	27.497	3391200	1910300	10000	757390	10000	6776900	4180800	2738000	5042000	2484600	3.49115	0.0177826
Annexin A2	P07356	Anxa2	38.676	1386800	3220900	10000	10000	3431400	8236400	2393900	10183000	3670700	3456000	3.46689	0.0472462
Uricase	P25688	Uox	35.039	11354000	22371000	26312000	34765000	45801000	106740000	107270000	15324000	186640000	71454000	3.4667	0.0408939
GrpE protein homolog 1, mitochondrial	Q99LP6	Grpel1	24.307	333010	660650	10000	130080	10000	1298200	452570	530740	509210	1161600	3.45561	0.0333836
Adiponectin	Q60994	Adipoq	26.809	7147800	1127600	10000	10000	10000	7687800	5124500	3293600	6519800	5329900	3.36595	0.0368915
Serine hydroxymethyltransferase	Q9CZN7	Shmt2	55.758	9730600	20288000	18800000	25471000	31178000	73293000	74571000	23771000	124810000	43859000	3.22662	0.0274631
NADH dehydrogenase [ubiquinone] flavoprotein 2, mitochondrial	Q9D6J6	Ndufv2	27.285	16676000	8272200	21335000	11631000	17673000	31541000	40230000	28091000	70056000	59235000	3.03164	0.00658339
Basement membrane-specific heparan sulfate proteoglycan core protein;Endorepellin;LG3 peptide	Q05793	Hspg2	398.29	10000	865570	2981200	601520	2181700	1936500	4073100	3553800	6748500	3189800	2.93701	0.0283635
Aspartate aminotransferase, cytoplasmic	P05201	Got1	46.247	105170000	173390000	188330000	128410000	147750000	284780000	373470000	274840000	689800000	423780000	2.75442	0.00948865
Hydroxyacyl-coenzyme A dehydrogenase, mitochondrial	Q61425	Hadh	34.463	43704000	38699000	56539000	34984000	48925000	118870000	131740000	69507000	193230000	99187000	2.74863	0.00580682
Inter alpha-trypsin inhibitor, heavy chain 4	A6X935	Itih4	104.66	3447200	1622500	965820	765580	4726500	6074100	6573000	7078200	10351000	1205200	2.71362	0.0442082
Lactoylglutathione lyase	Q9CPU0	Glo1	20.809	40458000	110710000	47497000	40425000	92859000	143680000	267880000	109080000	236140000	141010000	2.7046	0.010398
Proliferation-associated protein 2G4	P50580	Pa2g4	43.698	4899100	6985400	6768200	7864700	6836300	20016000	28559000	3220800	27490000	10910000	2.70422	0.048692
Acetyl-CoA acetyltransferase, cytosolic	Q8CAY6	Acat2	41.297	285120000	235690000	343210000	176960000	282210000	379290000	904360000	539070000	885210000	821250000	2.66718	0.00357293
Proteasome subunit beta type-9	P28076	Psmb9	23.396	555070	1346000	4191200	1185700	2360600	7765800	2270800	7178400	5287100	3077600	2.65389	0.0349886
Proteasome subunit beta type-5	O55234	Psmb5	28.532	12901000	15491000	8997700	20285000	48229000	47454000	49764000	42093000	73955000	54523000	2.52861	0.00658331
Leucine-rich repeat-containing protein 59	Q922Q8	Lrrc59	34.877	3167000	1206500	1966000	1632000	4713700	7949900	4166700	2946700	11346000	5400600	2.50764	0.0464163
Superoxide dismutase [Mn], mitochondrial	P09671	Sod2	24.603	13324000	12974000	17737000	12521000	46883000	67623000	48776000	21324000	70303000	48069000	2.47581	0.0240508
Protein NipSnap homolog 3B	Q9CQE1	Nipsnap3b	28.308	14754000	23199000	46160000	18813000	33339000	58176000	54800000	49195000	99697000	71274000	2.44481	0.0060693
Oxygen-dependent coproporphyrinogen-III oxidase, mitochondrial	P36552	Cpox	49.714	108790000	75212000	165570000	87385000	85060000	166320000	170470000	218660000	395930000	312010000	2.42021	0.0138744
Medium-chain specific acyl-CoA dehydrogenase, mitochondrial	P45952	Acadm	46.481	28350000	44648000	24907000	11199000	23015000	83442000	96913000	27549000	63175000	48437000	2.4184	0.0236307
Heme-binding protein 1	Q9R257	Hebp1	21.067	10193000	8661400	5532100	2532600	5422600	12467000	9908200	11782000	25769000	17818000	2.40384	0.0210672
Aminoacylase-1	Q99JW2	Acy1	45.78	39151000	42369000	44209000	15838000	44225000	46305000	80733000	74764000	130670000	106210000	2.36115	0.010891
Omega-amidase NIT2	Q9JHW2	Nit2	30.501	8583100	13918000	16240000	9079900	9005200	31240000	19220000	13315000	45308000	24638000	2.35316	0.0276134
Proteasome subunit alpha type-2	P49722	Psma2	25.926	27733000	6903800	32999000	6104000	11099000	32795000	45052000	38903000	48583000	25372000	2.24785	0.0162724
Polymeric immunoglobulin receptor;Secretory component	O70570	Pigr	84.998	5675200	6787200	8003000	1840200	18098000	19395000	12493000	17757000	27200000	13930000	2.24671	0.0274271
Protein phosphatase 1 regulatory subunit 7	Q3UM45	Ppp1r7	41.291	158700000	98799000	148560000	55500000	88332000	132490000	177100000	225780000	381610000	315530000	2.24137	0.0244083
NADP-dependent malic enzyme	P06801	Me1	63.953	35174000	92416000	132530000	61974000	115210000	150390000	166990000	140180000	357520000	164790000	2.24071	0.0400841
Adenosylhomocysteinase	P50247	Ahcy	47.688	497280000	992460000	969480000	618330000	1098400000	1800200000	1858400000	1416800000	2662000000	1588800000	2.23331	0.0029039
Proteasome subunit beta type-4	P99026	Psmb4	29.116	19104000	21575000	21662000	7586500	20675000	36831000	29332000	37891000	60276000	35357000	2.20399	0.00624125
Serine/threonine-protein phosphatase 6 catalytic subunit;Serine/threonine-protein phosphatase 6 catalytic subunit, N-terminally processed	Q9CQR6	Ppp6c	35.159	5728800	7977900	6133700	3475500	4404600	3969500	10973000	18031000	16701000	11384000	2.20265	0.033836
UPF0160 protein MYG1, mitochondrial	Q9JK81	Myg1	42.722	11927000	9699000	17263000	6359200	10311000	12655000	21337000	23970000	38257000	25955000	2.19899	0.0181955
Alpha-2-macroglobulin;Alpha-2-macroglobulin 165 kDa subunit;Alpha-2-macroglobulin 35 kDa subunit	Q61838	A2m	165.85	37493000	35940000	110630000	20092000	52848000	99111000	95715000	144830000	165270000	54338000	2.1761	0.0425748
NADH dehydrogenase [ubiquinone] flavoprotein 1, mitochondrial	Q91YT0	Ndufv1	50.834	100270000	136620000	204110000	74594000	157060000	163840000	278880000	223760000	463230000	314170000	2.14654	0.0235615
Ribosyldihydronicotinamide dehydrogenase [quinone]	Q9JI75	Nqo2	26.248	26976000	41309000	49661000	22482000	40232000	60679000	54862000	65698000	110610000	90780000	2.11795	0.00835719
Cytochrome c oxidase subunit 5B, mitochondrial	P19536	Cox5b	13.813	7507500	10000	1941400	3572900	1630100	7436500	4790400	5767800	7710300	5241700	2.11069	0.049021
Proteasome subunit beta type-2	Q9R1P3	Psmb2	22.906	14536000	11470000	25639000	4870000	12538000	30484000	17760000	26343000	39568000	30744000	2.09837	0.0145872
NIF3-like protein 1	Q9EQ80	Nif3l1	41.745	2158000	4477300	5184600	3723400	6832900	7772700	12391000	10179000	6335500	9584600	2.0675	0.00612581
Proteasome subunit beta type-7	P70195	Psmb7	29.891	17925000	13856000	23897000	7554500	16312000	28209000	23506000	22699000	57475000	31094000	2.04895	0.0428551
Proteasome subunit beta type-3	Q9R1P1	Psmb3	22.965	17653000	7710400	31197000	10646000	19171000	40157000	36018000	26737000	38927000	35055000	2.04792	0.00491957
Proteasome subunit alpha type-6	Q9QUM9	Psma6	27.372	61886000	60211000	102250000	47485000	52362000	133470000	106990000	119560000	183550000	113890000	2.02798	0.00415047
Complement component receptor 1-like protein	Q64735	Cr1l	53.762	10000	10000	10000	10000	10000	10000	396600000	468580	4869600	10000	8039.16	0.339032
Platelet glycoprotein 4	Q08857	Cd36	52.697	10000	10000	10000	10000	10000	4803500	10000	10000	12428000	10000	345.23	0.194072
Bromodomain and WD repeat-containing protein 1	Q921C3	Brwd1	259.23	10000	10000	10000	10000	10000	10000	10000	385480	10000	16742000	343.15	0.334041
Guanine nucleotide-binding protein G(s) subunit alpha isoforms short;Guanine nucleotide-binding protein G(s) subunit alpha isoforms XLas	P63094;Q6R0H7	Gnas	45.663	10000	10000	10000	10000	10000	10000	10000	5526500	10461000	10000	320.35	0.167806
Lysosome membrane protein 2	O35114	Scarb2	54.043	10000	10000	10000	10000	10000	603200	6129300	10000	8784300	402110	318.578	0.114991
Dipeptidyl peptidase 4;Dipeptidyl peptidase 4 membrane form;Dipeptidyl peptidase 4 soluble form	P28843	Dpp4	87.436	10000	10000	10000	10000	10000	2345800	2550600	267840	9794400	10000	299.373	0.131767
Transgelin	P37804	Tagln	22.576	10000	10000	10000	10000	10000	1811900	500130	3364000	7211400	765420	273.057	0.0575897
Calmodulin-like protein 3	P0DP28;P0DP27;P0DP26;Q9D6P8	Calml3	16.837	10000	10000	10000	10000	10000	1922000	1577600	10000	6371300	933620	216.29	0.0863399
Probable carboxypeptidase PM20D1	Q8C165	Pm20d1	55.662	10000	10000	10000	10000	10000	7614600	10000	10000	2101100	10000	194.914	0.224517
Moesin	P26041	Msn	67.766	10000	10000	10000	10000	10000	1731400	2472200	10000	4727600	10000	179.024	0.0772802
Vesicular integral-membrane protein VIP36	Q9DBH5	Lman2	40.429	10000	10000	10000	10000	10000	3271900	1097300	10000	4264200	10000	173.068	0.0831537
Nuclear migration protein nudC	O35685	Nudc	38.358	10000	10000	10000	10000	10000	616560	1416000	10000	5786100	10000	156.773	0.189271
Translocon-associated protein subunit alpha	Q9CY50	Ssr1	32.065	10000	10000	10000	10000	10000	3445500	10000	10000	3848900	394450	154.177	0.114453
Alpha-2-macroglobulin receptor-associated protein	P55302	Lrpap1	42.215	10000	10000	10000	10000	10000	641160	2525300	10000	4110200	10000	145.933	0.110337
Carcinoembryonic antigen-related cell adhesion molecule 1;Carcinoembryonic antigen-related cell adhesion molecule 2	P31809;Q925P2	Ceacam1;Ceacam2	57.015	10000	10000	10000	10000	10000	975890	1369300	10000	4682600	10000	140.956	0.142634
60S ribosomal protein L35	Q6ZWV7	Rpl35	14.552	10000	10000	10000	10000	10000	772770	1246600	10000	4777400	10000	136.335	0.164937
CD166 antigen	Q61490	Alcam	65.091	10000	10000	10000	10000	10000	1904200	870920	10000	3446200	10000	124.826	0.0935702
Acid ceramidase;Acid ceramidase subunit alpha;Acid ceramidase subunit beta	Q9WV54	Asah1	44.669	10000	10000	10000	10000	10000	932450	864970	10000	3922400	352870	121.654	0.121878
Cob(I)yrinic acid a,c-diamide adenosyltransferase, mitochondrial	Q9D273	Mmab	26.273	10000	10000	10000	10000	10000	10000	10000	895520	2740100	2361800	120.348	0.0721951
V-type proton ATPase catalytic subunit A	P50516	Atp6v1a	68.325	10000	10000	10000	10000	10000	10000	10000	10000	1387500	4342100	115.192	0.211565
Ras-related protein Rab-11B;Ras-related protein Rab-11A	P46638;P62492	Rab11b;Rab11a	24.489	10000	10000	10000	10000	10000	3470000	1536500	10000	722070	10000	114.971	0.115093
Dystonin	Q91ZU6	Dst	834.21	10000	10000	10000	10000	10000	1867100	3693600	10000	10000	10000	111.814	0.17135
Chromobox protein homolog 3	P23198	Cbx3	20.855	10000	10000	10000	10000	10000	2330200	10000	10000	10000	2746800	102.14	0.143066
Antigen-presenting glycoprotein CD1d1;Antigen-presenting glycoprotein CD1d2	P11609;P11610	Cd1d1;Cd1d2	38.554	10000	10000	10000	10000	10000	10000	903980	10000	4058600	10000	99.8516	0.243086
WD repeat-containing protein 76	A6PWY4	Wdr76	69.007	10000	10000	10000	10000	10000	10000	482850	10000	10000	3792000	86.097	0.282442
Aminoacyl tRNA synthase complex-interacting multifunctional protein 1;Endothelial monocyte-activating polypeptide 2	P31230	Aimp1	33.997	10000	10000	10000	10000	10000	10000	1339600	10000	2674100	10000	80.874	0.172149
ATP-dependent RNA helicase A	O70133	Dhx9	149.47	10000	10000	10000	10000	10000	10000	10000	10000	2016800	1443900	69.814	0.149039
40S ribosomal protein S5;40S ribosomal protein S5, N-terminally processed	P97461	Rps5	22.889	10000	10000	10000	10000	10000	656490	1233900	10000	1255600	10000	63.3198	0.0540181
Ig kappa chain V-III region PC 7183;Ig kappa chain V-III region PC 7043;Ig kappa chain V-III region PC 7210;Ig kappa chain V-III region PC 7769;Ig kappa chain V-III region PC 6308;Ig kappa chain V-III region CBPC 101	P01666;P01665;P01668;P01669;P01667;P01664		11.952	10000	10000	10000	10000	721060	10000	10000	11255000	28496000	1816000	54.6435	0.173246
Polymerase delta-interacting protein 3	Q8BG81	Poldip3	46.132	10000	10000	10000	10000	10000	614420	10000	1865500	10000	10000	50.1984	0.209386
Probable Xaa-Pro aminopeptidase 3	B7ZMP1	Xpnpep3	56.677	10000	10000	10000	10000	10000	1063000	1405000	10000	10000	10000	49.96	0.146707
Alpha-1-acid glycoprotein 1;Alpha-1-acid glycoprotein 2	Q60590;P07361	Orm1;Orm2	23.895	10000	10000	10000	10000	10000	970650	10000	10000	1083200	10000	41.677	0.141996
Transmembrane emp24 domain-containing protein 10	Q9D1D4	Tmed10	24.911	10000	10000	10000	10000	10000	1166800	10000	10000	840860	10000	40.7532	0.148802
Fanconi anemia group D2 protein homolog	Q80V62	Fancd2	163.62	10000	10000	10000	10000	10000	328280	10000	1366900	10000	10000	34.5036	0.238126
DnaJ homolog subfamily A member 1	P63037	Dnaja1	44.868	10000	10000	10000	10000	10000	10000	1142300	10000	405760	10000	31.5612	0.203015
Platelet-activating factor acetylhydrolase IB subunit alpha	P63005	Pafah1b1	46.67	10000	10000	10000	10000	10000	546620	10000	983860	10000	10000	31.2096	0.164626
NADH dehydrogenase [ubiquinone] 1 beta subcomplex subunit 7	Q9CR61	Ndufb7	16.331	10000	10000	10000	10000	10000	557580	10000	10000	923520	10000	30.222	0.15884
NADH dehydrogenase [ubiquinone] iron-sulfur protein 8, mitochondrial	Q8K3J1	Ndufs8	24.038	10000	10000	10000	10000	10000	595180	10000	10000	774840	10000	28.0004	0.146192
PDZ and LIM domain protein 5	Q8CI51	Pdlim5	63.299	10000	10000	10000	10000	10000	439250	10000	10000	745580	10000	24.2966	0.160616
Serine/threonine-protein phosphatase 2A catalytic subunit beta isoform	P62715	Ppp2cb	35.575	10000	10000	10000	10000	10000	10000	676980	10000	10000	488660	23.9128	0.148839
Acylamino-acid-releasing enzyme	Q8R146	Apeh	81.58	10000	10000	10000	770140	10000	8884000	5957600	1359400	1782500	10000	22.2104	0.0722833
Calumenin	O35887	Calu	37.063	131450	10000	353640	248450	10000	1369300	2766500	172690	9790500	699310	19.6384	0.149851
NADH dehydrogenase [ubiquinone] 1 beta subcomplex subunit 10	Q9DCS9	Ndufb10	21.024	10000	10000	10000	10000	10000	186700	10000	10000	756430	10000	19.4626	0.237362
Membrane-associated progesterone receptor component 1	O55022	Pgrmc1	21.694	1095300	1810300	10000	10000	10000	13413000	4030400	10000	30029000	4089400	17.5677	0.109907
Nuclease-sensitive element-binding protein 1	P62960	Ybx1	35.73	10000	10000	1829900	10000	10000	1314300	3692100	10000	22099000	1490900	15.2983	0.233883
Nodal modulator 1	Q6GQT9	Nomo1	133.42	10000	10000	10000	10000	10000	10000	256690	461160	10000	10000	14.957	0.165187
Ig heavy chain V region VH558 A1/A4	P06327	Gm5629	12.971	10000	10000	10000	612310	10000	10000	10000	10000	8464800	10000	13.038	0.381329
Poly(rC)-binding protein 2;Poly(rC)-binding protein 3	Q61990;P57722	Pcbp2;Pcbp3	38.221	10000	351380	10000	10000	10000	10000	10000	10000	4944100	10000	12.7347	0.380265
Apolipoprotein A-I;Proapolipoprotein A-I;Truncated apolipoprotein A-I	Q00623	Apoa1	30.615	10000	10000	10000	2789300	2888400	27418000	2531800	1285000	34573000	4583400	12.3327	0.10394
ELKS/Rab6-interacting/CAST family member 1	Q99MI1	Erc1	128.33	128960	10000	10000	175010	814990	10000	10000	10000	13963000	10000	12.2945	0.38417
Protein piccolo	Q9QYX7	Pclo	550.83	10000	611570	10000	10000	10000	10000	10000	10000	10000	7093500	10.9482	0.388527
Deoxyribose-phosphate aldolase	Q91YP3	Dera	34.975	10000	10000	1142200	10000	10000	1507100	512870	2333800	1429500	7133300	10.9259	0.0851683
Prolow-density lipoprotein receptor-related protein 1;Low-density lipoprotein receptor-related protein 1 85 kDa subunit;Low-density lipoprotein receptor-related protein 1 515 kDa subunit;Low-density lipoprotein receptor-related protein 1 intracellular domain	Q91ZX7	Lrp1	504.74	828410	793080	10000	10000	10000	10000	289680	319970	10931000	6490900	10.9244	0.175887
Acetyl-CoA carboxylase 2;Biotin carboxylase	E9Q4Z2	Acacb	275.75	10000	10000	10000	2360800	10000	3918400	10389000	10000	10465000	1176300	10.8125	0.0724762
Acid trehalase-like protein 1	Q8BP56	Athl1	76.487	10000	10000	859120	493980	489780	246530	469220	509120	17533000	10000	10.0747	0.355768
Myosin-10	Q61879	Myh10	228.99	10000	10000	10000	595470	10000	10000	10000	2152400	4104900	10000	9.89394	0.211441
Pirin	Q9D711	Pir	32.066	10000	633470	10000	10000	10000	707160	539460	247340	3127200	1930900	9.72881	0.06564
Kelch-like protein 17	Q6TDP3	Klhl17	69.731	467140	10000	10000	10000	10000	4836500	10000	10000	10000	10000	9.61569	0.393777
Ceruloplasmin	Q61147	Cp	121.15	366200	10000	10000	10000	10000	867960	10000	10000	2951200	10000	9.47602	0.265002
40S ribosomal protein S19	Q9CZX8	Rps19	16.085	10000	10000	10000	10000	10000	235400	179830	10000	10000	10000	8.9046	0.146779
D-dopachrome decarboxylase	O35215	Ddt	13.077	1781600	846200	10000	4893300	2461100	18876000	14240000	10000	41835000	9635000	8.4662	0.0661591
Nucleolin	P09405	Ncl	76.722	615030	474730	4648000	371680	2861400	4725500	7492400	7233000	51684000	3515100	8.32141	0.193711
40S ribosomal protein S7	P62082	Rps7	22.127	190310	10000	10000	10000	173350	230830	224490	10000	254100	2266500	7.58502	0.253912
Carboxylesterase 1C	P23953	Ces1c	61.055	1410400	1328800	1076300	1555600	547110	10248000	4678700	2889400	22208000	4490000	7.52155	0.0617629
Beta-galactosidase	P23780	Glb1	73.12	10000	10000	382450	10000	10000	325470	433930	394750	1948700	10000	7.36856	0.160526
Perilipin-2	P43883	Plin2	46.646	10000	287620	871200	10000	10000	10000	10000	10000	8710000	10000	7.36024	0.412165
Carboxypeptidase Q	Q9WVJ3	Cpq	51.813	795830	887520	10000	10000	1335300	2652400	4566300	834650	9942300	2910800	6.88018	0.0534222
Lupus La protein homolog	P32067	Ssb	47.756	10000	10000	592170	10000	10000	10000	10000	10000	3144100	1173400	6.87711	0.266893
UPF0568 protein C14orf166 homolog	Q9CQE8		28.152	317480	10000	10000	10000	10000	10000	10000	10000	2409100	10000	6.85101	0.412348
Cytochrome P450 4A14	O35728	Cyp4a14	58.719	3287900	872530	10000	10000	10000	4548300	11811000	1094800	857380	10327000	6.83426	0.0734804
Fumarylacetoacetate hydrolase domain-containing protein 2A	Q3TC72	Fahd2	34.69	631900	10000	10000	10000	781970	675640	10000	1432400	3113100	4456300	6.70936	0.0831949
60S ribosomal protein L10a	P53026	Rpl10a	24.916	10000	1445700	10000	10000	10000	5847700	1245500	10000	2548900	10000	6.5034	0.183434
Vitronectin	P29788	Vtn	54.848	10000	10000	680640	10000	10000	362920	10000	10000	2485100	1623200	6.23227	0.179928
Tetratricopeptide repeat protein 36	Q8VBW8	Ttc36	20.132	806930	10000	10000	10000	10000	10000	10000	10000	3116900	2105500	6.20169	0.228687
Vacuolar protein sorting-associated protein 13C	Q8BX70	Vps13c	420.08	647150	10000	10000	10000	10000	10000	10000	10000	4194900	10000	6.16299	0.426308
Ubiquinone biosynthesis protein COQ9, mitochondrial	Q8K1Z0	Coq9	35.082	10000	10000	1150500	10000	10000	10000	1392500	10000	5886000	10000	6.13902	0.32257
Cytochrome b5 type B	Q9CQX2	Cyb5b	16.318	580290	10000	4814000	10000	10000	1967800	1572600	10000	26497000	2727500	6.04225	0.314079
Fatty aldehyde dehydrogenase	P47740	Aldh3a2	53.97	3665000	18596000	11270000	3943100	3991000	60860000	53113000	1369500	107620000	25380000	5.98919	0.0521516
Methionine-R-sulfoxide reductase B1	Q9JLC3	Msrb1	12.788	2035500	10000	10000	10000	10000	10000	10000	10000	6809800	5497100	5.94406	0.228052
Basigin	P18572	Bsg	42.444	10000	10000	2160900	10000	10000	10000	3657600	10000	7026400	2253100	5.88718	0.156977
Radixin	P26043	Rdx	68.542	5044600	4451400	7594400	5597400	10977000	29282000	35008000	10447000	94046000	26157000	5.79062	0.0554675
ADP-ribosylation factor-binding protein GGA1	Q8R0H9	Gga1	69.971	10000	10000	3225300	10000	10000	10000	10520000	10000	10000	7905600	5.65204	0.237643
Serine/threonine-protein phosphatase CPPED1	Q8BFS6	Cpped1	35.247	10000	10000	10000	10000	3542400	6671100	2715000	4039000	6625100	10000	5.59965	0.0516181
Vacuolar protein sorting-associated protein 29	Q9QZ88	Vps29	20.495	10000	758320	10000	10000	10000	10000	10000	10000	3191800	1217100	5.5603	0.287751
39S ribosomal protein L39, mitochondrial	Q9JKF7	Mrpl39	38.549	10000	10000	2735300	10000	10000	558490	3969900	2720600	6563800	1044200	5.35329	0.0815837
Acyl carrier protein, mitochondrial	Q9CR21	Ndufab1	17.37	10000	10000	10000	1624900	1536000	833820	2442400	1266200	9201500	3222700	5.31719	0.11548
Nucleobindin-1	Q02819	Nucb1	53.408	596990	10000	760490	10000	10000	10000	2798500	510270	3935000	10000	5.23523	0.19154
Acyl-coenzyme A synthetase ACSM2, mitochondrial	Q8K0L3	Acsm2	64.268	3410100	691530	10000	564030	3733900	9763200	657400	1464800	30206000	757490	5.09526	0.26345
Dynactin subunit 2	Q99KJ8	Dctn2	44.116	10000	10000	1784000	10000	10000	10000	10000	10000	9004900	10000	4.95883	0.453628
Peroxisomal targeting signal 2 receptor	P97865	Pex7	35.502	10000	10000	2544600	573060	10000	1941400	1009000	861400	5652500	5955000	4.89865	0.0809074
Acidic leucine-rich nuclear phosphoprotein 32 family member A	O35381	Anp32a	28.537	2734700	10000	12980000	571410	2846500	2827000	3213800	12511000	66809000	6089600	4.77732	0.27988
mRNA export factor	Q8C570	Rae1	40.965	10000	10000	10000	10000	1561500	10000	2080300	1876000	2730200	908010	4.74837	0.0680498
Malate dehydrogenase, mitochondrial	P08249	Mdh2	35.611	17178000	33390000	26074000	46648000	54912000	210880000	181890000	17483000	359660000	75128000	4.74204	0.0555243
Alpha-2-HS-glycoprotein	P29699	Ahsg	37.325	10000	10000	2630800	10000	10000	1431500	10000	1230100	8488600	1338900	4.67991	0.256115
Glucose-6-phosphate isomerase	P06745	Gpi	62.766	2351100	5507800	8565400	1318400	2624900	23344000	17478000	3424300	41360000	9705200	4.67956	0.0542936
Golgi resident protein GCP60	Q8BMP6	Acbd3	60.18	315340	10000	243590	10000	10000	10000	343380	724170	1643000	10000	4.63646	0.206381
Translin	Q62348	Tsn	26.201	10000	10000	10000	10000	904710	761260	10000	10000	1762500	1661600	4.45148	0.160265
2-oxoisovalerate dehydrogenase subunit alpha, mitochondrial	P50136	Bckdha	50.37	10000	3480300	5020600	787470	10000	10000	9907400	922170	21267000	9166800	4.43401	0.146001
Voltage-dependent anion-selective channel protein 1	Q60932	Vdac1	32.351	675470	5571600	20494000	510030	1555300	22903000	17468000	7030400	63468000	14816000	4.36311	0.105527
Hydroxyacid oxidase 2	Q9NYQ2	Hao2	38.699	201800	10000	10000	10000	10000	175020	849380	10000	10000	10000	4.36063	0.359652
Peptidyl-prolyl cis-trans isomerase FKBP2	P45878	Fkbp2	15.344	764060	840490	10000	10000	366270	877570	1264900	838860	1309900	4381100	4.35616	0.0895223
Eukaryotic translation initiation factor 2 subunit 1	Q6ZWX6	Eif2s1	36.108	1755000	2932000	6943000	1817100	10000	3454200	5012800	5419700	33085000	10970000	4.30566	0.153542
Intercellular adhesion molecule 1	P13597	Icam1	58.844	10000	10000	1075600	10000	10000	10000	676570	10000	4004800	10000	4.22317	0.397828
Centromere-associated protein E	Q6RT24	Cenpe	286.52	10000	1029800	10000	10000	10000	10000	10000	10000	4458900	10000	4.20537	0.473997
Acylcarnitine hydrolase	Q91WG0	Ces2c	62.469	10000	1160100	10000	1443300	1226500	2482600	2791500	10000	8741500	2147300	4.20086	0.137607
Group XV phospholipase A2	Q8VEB4	Pla2g15	47.307	10000	10000	10000	10000	2091200	2081400	4136400	807270	1915200	10000	4.19964	0.131788
40S ribosomal protein S18	P62270	Rps18	17.718	643000	1308500	10000	478300	10000	3043800	1664200	10000	4809500	615660	4.1404	0.124923
H-2 class I histocompatibility antigen, K-B alpha chain;H-2 class I histocompatibility antigen, K-K alpha chain;H-2 class I histocompatibility antigen, D-K alpha chain	P01901;P04223;P14426	H2-K1;H2-D1	41.301	522380	309990	3431200	10000	10000	2124300	2250500	2975300	10247000	10000	4.11038	0.191883
Prothrombin;Activation peptide fragment 1;Activation peptide fragment 2;Thrombin light chain;Thrombin heavy chain	P19221	F2	70.268	593800	10000	3122400	10000	10000	2118100	2669200	3795500	6177300	621140	4.10582	0.0688593
Oxidoreductase HTATIP2	Q9Z2G9	Htatip2	26.87	10000	346810	739730	10000	10000	10000	1680700	10000	1829200	1007400	4.06371	0.139945
YLP motif-containing protein 1	Q9R0I7	Ylpm1	155.13	10000	1187500	1788200	10000	10000	10000	10000	3264100	8915700	10000	4.06222	0.330448
Hemoglobin subunit beta-1;Hemoglobin subunit beta-2	P02088;P02089	Hbb-b1;Hbb-b2	15.84	61149000	41205000	52470000	21218000	25857000	67038000	63939000	83163000	407150000	170160000	3.92003	0.110048
Dihydrolipoyllysine-residue acetyltransferase component of pyruvate dehydrogenase complex, mitochondrial	Q8BMF4	Dlat	67.941	2512900	7539300	10000	10000	10000	18356000	4618100	1810400	5762100	7795100	3.80291	0.114986
Long-chain specific acyl-CoA dehydrogenase, mitochondrial	P51174	Acadl	47.907	69267000	61137000	118000000	35179000	56915000	123110000	261170000	109950000	635970000	161730000	3.79424	0.0908103
ATP synthase subunit d, mitochondrial	Q9DCX2	Atp5h	18.749	5897500	3122600	5578900	2232100	1400900	4540200	4844100	3317000	46730000	9121300	3.76002	0.263123
Tubulin polymerization-promoting protein	Q7TQD2	Tppp	23.574	10000	10000	10000	10000	176110	10000	10000	10000	10000	767680	3.73736	0.46756
Tumor protein D54	Q9CYZ2	Tpd52l2	24.043	321660	222060	389530	497080	378660	238620	2868900	393010	2515700	740740	3.73522	0.114114
Protein kinase C zeta type	Q02956	Prkcz	67.681	1266300	526840	10000	1677400	10000	10000	10000	3294800	9685300	10000	3.72725	0.348373
Ribonuclease 4	Q9JJH1	Rnase4	17.024	959740	10000	10000	10000	10000	10000	10000	2625900	10000	980340	3.63719	0.361364
Ig kappa chain V-VI region NQ5-78.2.6;Ig kappa chain V-VI region NQ2-48.2.2;Ig kappa chain V-VI region NQ2-17.4.1;Ig kappa chain V-VI region NQ6-8.3.1	P04944;P04941;P04940;P04943		11.391	10000	10000	1885900	2814500	4798700	10000	10000	9247700	10000	25118000	3.61334	0.347112
Ribonuclease UK114	P52760	Hrsp12	14.255	8385900	4623000	4398200	9010500	5929200	17891000	16381000	2978200	64304000	14788000	3.59671	0.152847
Aldo-keto reductase family 1 member C18	Q8K023	Akr1c18	37.176	10000	10000	1919300	10000	10000	3905300	1773100	1348500	10000	10000	3.59664	0.245743
Acyl-CoA-binding domain-containing protein 5	Q5XG73	Acbd5	56.613	571070	10000	10000	10000	859790	10000	10000	10000	5207800	10000	3.59227	0.49317
Calnexin	P35564	Canx	67.277	1193700	4766600	3679000	1650000	3434300	12130000	8825800	684130	25601000	5618200	3.5901	0.110981
Ig kappa chain V-V region MOPC 21;Ig kappa chain V-I region S107A	P01634;P01632	Igkv7-33	14.902	16989000	3579500	10000	10000	10000	68250000	2610100	10000	2121900	10000	3.54404	0.469992
Fumarate hydratase, mitochondrial	P97807	Fh	54.356	7437200	15323000	11226000	6617000	8031900	21548000	14144000	5609500	26570000	104290000	3.53986	0.204659
ATP-citrate synthase	Q91V92	Acly	119.73	489920	388620	10000	10000	10000	411580	10000	1892300	885540	10000	3.5325	0.245842
Glucosidase 2 subunit beta	O08795	Prkcsh	58.792	5347300	3641800	19994000	4531500	753010	16135000	14108000	5322400	74389000	9331200	3.481	0.234051
Adipocyte plasma membrane-associated protein	Q9D7N9	Apmap	46.434	10000	557900	10000	10000	10000	972110	10000	10000	10000	1065000	3.45728	0.309254
Arylsulfatase B	P50429	Arsb	59.646	10000	1324600	10000	10000	3417500	1564000	7739700	1233000	3962200	1992200	3.45573	0.127591
Palmdelphin	Q9JHU2	Palmd	62.699	10000	10000	306920	10000	10000	10000	400330	10000	763510	10000	3.44125	0.328088
Filamin-A	Q8BTM8	Flna	281.22	10000	10000	569120	118620	4002100	10000	859340	2534700	12336000	254920	3.39607	0.384067
Cytochrome b5	P56395	Cyb5a	15.241	13830000	12959000	10886000	11013000	16399000	42462000	23563000	7637900	126260000	20902000	3.39277	0.181562
Electron transfer flavoprotein-ubiquinone oxidoreductase, mitochondrial	Q921G7	Etfdh	68.09	13496000	28834000	11169000	6565700	1346100	61505000	45102000	6059500	70563000	24572000	3.38379	0.0501491
Disks large homolog 1	Q811D0	Dlg1	100.12	541000	10000	10000	189250	1488500	10000	911600	1103600	2107000	3417500	3.37228	0.138
Isocitrate dehydrogenase [NADP], mitochondrial	P54071	Idh2	50.906	7821700	27776000	3086600	2251300	2087600	42537000	40440000	1173700	50882000	8140200	3.32781	0.109956
Superoxide dismutase [Cu-Zn]	P08228	Sod1	15.942	11432000	16589000	8162100	30410000	32418000	103520000	74207000	5593000	113960000	30363000	3.30915	0.0653599
Regulator of microtubule dynamics protein 3	Q3UJU9	Rmdn3	52.028	1562700	1851400	10000	10000	10000	1168900	1811200	10000	6555100	1751400	3.27999	0.225923
Protein farnesyltransferase/geranylgeranyltransferase type-1 subunit alpha	Q61239	Fnta	44.013	10000	10000	969840	10000	10000	10000	10000	10000	3237100	10000	3.24517	0.519661
Short/branched chain specific acyl-CoA dehydrogenase, mitochondrial	Q9DBL1	Acadsb	47.874	10000	612130	10000	10000	10000	10000	10000	10000	1209000	863530	3.2241	0.337018
Acidic leucine-rich nuclear phosphoprotein 32 family member B	Q9EST5	Anp32b	31.078	10000	10000	1230900	10000	10000	10000	10000	10000	4037700	10000	3.20851	0.523596
Isopentenyl-diphosphate Delta-isomerase 1	P58044	Idi1	26.289	2042200	1049000	4328300	2853500	4529900	5606600	3410600	4228900	24514000	9457800	3.18977	0.140593
Serine--pyruvate aminotransferase, mitochondrial	O35423	Agxt	45.912	12583000	19400000	15837000	8966800	12891000	27676000	42934000	16543000	96768000	38132000	3.18685	0.0606554
Ig gamma-3 chain C region	P03987		43.929	10000	10000	10000	5012300	3280800	2544100	10000	10000	23816000	10000	3.17071	0.471097
Cytochrome c1, heme protein, mitochondrial	Q9D0M3	Cyc1	35.327	2811200	6455300	10000	10000	815880	12669000	3613400	10000	11485000	3946900	3.14028	0.152482
Palmitoyl-protein thioesterase 1	O88531	Ppt1	34.49	10000	10000	1254300	10000	10000	1279600	1110500	10000	1644700	10000	3.13281	0.224994
Citrate synthase, mitochondrial	Q9CZU6	Cs	51.736	2909300	6183600	868360	2002800	10000	813740	10154000	3185900	4107700	19185000	3.12729	0.180558
Lysosome-associated membrane glycoprotein 1	P11438	Lamp1	43.865	802180	554990	2220700	2581000	2243200	3895300	5796900	2368500	13123000	997890	3.11609	0.139514
Hydroxyacid-oxoacid transhydrogenase, mitochondrial	Q8R0N6	Adhfe1	49.937	4009400	4305000	7007400	3679400	4778600	7060400	9046500	10428000	35110000	12065000	3.09969	0.0906288
Major urinary protein 3	P04939	Mup3	21.464	10000	2217100	10000	2679400	4834500	6775000	7515400	10000	12987000	2727200	3.0781	0.129128
Cystatin-B	Q62426	Cstb	11.045	551020	10000	2190700	10000	10000	984750	10000	5422400	2049200	10000	3.05816	0.325882
Lysosome-associated membrane glycoprotein 2	P17047	Lamp2	45.681	8165800	551100	13014000	3328000	13607000	15623000	10186000	14774000	58869000	18446000	3.04915	0.126392
Peptidyl-prolyl cis-trans isomerase B	P24369	Ppib	23.713	7002600	3739500	14983000	8265100	15071000	29652000	16489000	7878700	77559000	17514000	3.03891	0.151893
NADH dehydrogenase [ubiquinone] 1 alpha subcomplex subunit 2	Q9CQ75	Ndufa2	10.916	10000	1033400	10000	10000	10000	2017000	10000	10000	10000	1180200	3.00652	0.375614
Serine protease HTRA2, mitochondrial	Q9JIY5	Htra2	49.348	10000	868200	10000	411300	10000	10000	428850	659780	975490	1843800	2.99192	0.176815
WD repeat-containing protein 26	Q8C6G8	Wdr26	70.543	10000	10000	930170	10000	10000	10000	10000	10000	2822600	10000	2.95062	0.540382
3-hydroxybutyrate dehydrogenase type 2	Q8JZV9	Bdh2	26.753	10000	2704300	10000	971890	10000	4052500	1109000	575070	2781500	2389500	2.94307	0.113553
Asialoglycoprotein receptor 1	P34927	Asgr1	32.591	2590400	4975800	1689000	2950700	436670	8831700	8037900	10000	15832000	4480200	2.94179	0.108673
Peptidyl-prolyl cis-trans isomerase FKBP3	Q62446	Fkbp3	25.147	538530	383290	10000	775730	3041300	1686000	4193100	1013100	6155800	738830	2.90319	0.16279
Hemoglobin subunit alpha	P01942	Hba	15.085	36819000	52689000	38236000	22764000	23693000	69118000	54803000	47566000	250350000	73138000	2.8414	0.134354
Actin-like protein 6A	Q9Z2N8	Actl6a	47.447	903820	649200	4685400	695420	1338700	906420	2057700	5241500	9248200	6049800	2.84116	0.106056
Lysine--tRNA ligase	Q99MN1	Kars	67.839	5001600	3632800	7015200	2292700	3706200	5968100	4625100	9335200	30624000	10750000	2.83172	0.136286
Xaa-Pro aminopeptidase 1	Q6P1B1	Xpnpep1	69.59	377320	2376500	1350900	10000	10000	1683000	1845200	1294000	5976600	875950	2.83043	0.182031
Mitochondrial amidoxime reducing component 2	Q922Q1	2020-03-02	38.194	4157600	9510600	5140300	940460	1126300	19801000	6631300	1308800	24983000	6296600	2.8273	0.148002
Heterogeneous nuclear ribonucleoprotein D-like	Q9Z130	Hnrnpdl	33.558	10000	10000	2697100	10000	10000	10000	10000	10000	6462200	1220700	2.81791	0.485992
Ig heavy chain V-III region HPC76	P01804		12.304	10000	1289500	10000	1769500	10000	3928500	1611200	1474600	10000	1637200	2.80398	0.16723
CD82 antigen	P40237	Cd82	29.628	705860	10000	2255300	10000	10000	10000	1375800	1471700	5288800	171590	2.78082	0.339656
m7GpppX diphosphatase	Q9DAR7	Dcps	38.988	2445400	444930	1395300	10000	10000	10000	1739700	1329100	5589400	3261500	2.77072	0.189587
Cytochrome b-c1 complex subunit 6, mitochondrial	P99028	Uqcrh	10.435	2537800	1368400	10000	10000	3100200	1556000	3358500	10000	10650000	3809600	2.75875	0.23633
DEP domain-containing mTOR-interacting protein	Q570Y9	Deptor	46.119	778050	10000	10000	2792200	4291800	1164800	10000	568480	15683000	4300700	2.75651	0.390558
Interferon-induced 35 kDa protein homolog	Q9D8C4	Ifi35	31.875	133500	10000	1936000	10000	981180	170740	10000	421120	5396000	2454700	2.75267	0.353664
Eukaryotic translation initiation factor 1;Eukaryotic translation initiation factor 1b	P48024;Q9CXU9	Eif1;Eif1b	12.746	1512700	10000	10000	813160	1374300	10000	10000	10000	7921700	2262300	2.74558	0.431088
Zinc phosphodiesterase ELAC protein 2	Q80Y81	Elac2	92.718	10000	10000	764470	10000	10000	10000	1378600	784500	10000	10000	2.72614	0.406502
Nucleoporin SEH1	Q8R2U0	Seh1l	39.774	666110	10000	2919000	1330700	1055400	10000	897120	1587300	9558100	4189900	2.71557	0.285018
COP9 signalosome complex subunit 3	O88543	Cops3	47.832	1011300	761590	7671100	1066400	2396900	944860	3408200	7637500	15357000	7628300	2.70978	0.150618
Rho-related GTP-binding protein RhoC;Transforming protein RhoA	Q62159;Q9QUI0	Rhoc;Rhoa	22.006	1977900	2309400	956220	10000	10000	3841800	10000	1575000	4981800	3844800	2.70796	0.116116
Fermitin family homolog 2	Q8CIB5	Fermt2	77.8	10000	1031600	10000	10000	10000	10000	10000	10000	2859600	10000	2.70586	0.562664
Mesencephalic astrocyte-derived neurotrophic factor	Q9CXI5	Manf	20.373	10000	369990	722380	990240	10000	1030000	501120	432380	3249300	445570	2.69112	0.25107
Ornithine aminotransferase, mitochondrial	P29758	Oat	48.354	14276000	30506000	38579000	19197000	17473000	54051000	31735000	29271000	128850000	75403000	2.66023	0.0672612
Disks large-associated protein 5	Q8K4R9	Dlgap5	90.195	10000	10000	737190	10000	10000	669850	10000	10000	1329600	10000	2.61127	0.430011
2-oxoisovalerate dehydrogenase subunit beta, mitochondrial	Q6P3A8	Bckdhb	42.88	10000	3142200	1150900	10000	10000	1258700	2219100	10000	848710	6895600	2.59816	0.339446
Presequence protease, mitochondrial	Q8K411	Pitrm1	117.37	2265300	10000	2839900	5584300	356280	10000	10000	10000	28439000	10000	2.57594	0.562844
2-oxoglutarate dehydrogenase, mitochondrial	Q60597	Ogdh	116.45	25091000	2012300	13925000	12363000	21983000	10503000	15399000	19278000	133740000	11887000	2.53146	0.369565
Galectin-3-binding protein	Q07797	Lgals3bp	64.49	2427600	2528900	9331800	2407300	2864100	4792900	16373000	5961200	14100000	8175400	2.52573	0.0547211
Synaptic vesicle membrane protein VAT-1 homolog	Q62465	Vat1	43.096	10000	654740	10000	10000	10000	1706600	10000	10000	10000	10000	2.51403	0.578173
L-lactate dehydrogenase B chain	P16125	Ldhb	36.572	10000	446400	10000	10000	1132800	2068100	10000	10000	1922700	10000	2.49863	0.392893
Prolyl endopeptidase	Q9QUR6	Prep	80.751	481610	387470	2676600	1972500	8059700	9243400	612660	1945000	16774000	5318800	2.49626	0.244257
Protein phosphatase 1A	P49443	Ppm1a	42.432	10000	1518300	9590200	1001300	3720100	2279000	3120000	3897600	25310000	4759500	2.48525	0.346379
Translationally-controlled tumor protein	P63028	Tpt1	19.462	6349400	6350600	12647000	3016100	5391700	7591200	11012000	7158600	33095000	24886000	2.48092	0.103682
Ig kappa chain V-V region L6	P01638		12.986	1477400	3414900	2935700	2097600	10000	2398100	1444000	5544600	13164000	2093700	2.48041	0.228744
Phospholipase B-like 1;Phospholipase B-like 1 chain A;Phospholipase B-like 1 chain B;Phospholipase B-like 1 chain C	Q8VCI0	Plbd1	62.998	1357200	4923800	18770000	1827800	4908300	8070200	24876000	15439000	21162000	8034900	2.44068	0.0850387
Major urinary protein 20	Q5FW60	Mup20	20.93	585310	4258800	2017800	21491000	22133000	51393000	23241000	1238800	40325000	5782900	2.41613	0.221938
Sorbin and SH3 domain-containing protein 2	Q3UTJ2	Sorbs2	132.35	10000	267570	10000	965480	10000	10000	10000	10000	2436000	579380	2.41113	0.50029
LETM1 and EF-hand domain-containing protein 1, mitochondrial	Q9Z2I0	Letm1	82.988	10000	630080	936860	384160	890670	10000	1911400	644660	3936600	368010	2.40927	0.306907
Methylmalonyl-CoA epimerase, mitochondrial	Q9D1I5	Mcee	19.017	1066700	10000	1390600	882880	892060	10000	1072400	750390	6338500	2028700	2.40439	0.328675
Acyl-protein thioesterase 1	P97823	Lypla1	24.687	615430	1244400	10000	10000	10000	514720	420770	1749600	10000	1838400	2.39889	0.270246
Target of Myb protein 1	O88746	Tom1	54.325	1886200	10000	596950	10000	163640	10000	10000	70444	6187400	106610	2.39406	0.576735
Ig gamma-2A chain C region secreted form	P01864		36.595	1462500	16870000	13185000	9190600	10245000	45975000	6420600	29351000	38400000	1517100	2.38776	0.159592
Ubiquitin carboxyl-terminal hydrolase isozyme L3;Ubiquitin carboxyl-terminal hydrolase isozyme L4	Q9JKB1;P58321	Uchl3;Uchl4	26.151	2736300	412240	2174100	10000	598190	10000	2505000	1868100	7194600	2579000	2.38697	0.241316
Fatty acid-binding protein, epidermal	Q05816	Fabp5	15.137	30240000	78468000	147770000	62686000	88956000	128550000	91286000	147980000	479290000	123950000	2.37934	0.168634
Ig heavy chain V region M511;Ig heavy chain V region HPCG14;Ig heavy chain V region HPCM6;Ig heavy chain V region H8;Ig heavy chain V regions TEPC 15/S107/HPCM1/HPCM2/HPCM3;Ig heavy chain V region M603;Ig heavy chain V region HPCG13;Ig heavy chain V region HPCG8	P01790;P01794;P01791;P01788;P01787;P01789;P01793;P01792		13.652	12676000	10000	10000	10000	1262100	13581000	10000	19473000	10000	10000	2.36854	0.452108
Annexin A6	P14824	Anxa6	75.884	14810000	35236000	17510000	7117300	11977000	31602000	19715000	10364000	96950000	45422000	2.3549	0.179261
Protein 4.1	P48193	Epb41	95.91	10000	1332200	10000	10000	10000	10000	10000	2527300	10000	650910	2.338	0.526503
Phosphoglucomutase-1	Q9D0F9	Pgm1	61.417	62906000	73445000	69111000	47942000	39760000	120340000	113680000	78041000	275410000	96832000	2.3342	0.0613947
Hepatoma-derived growth factor	P51859	Hdgf	26.268	4123600	4377400	11616000	8684100	8107300	5455000	6103200	10104000	43419000	20928000	2.33034	0.212845
Glutathione S-transferase theta-2	Q61133	Gstt2	27.634	10000	1153000	10000	10000	10000	894880	10000	10000	10000	1845200	2.32194	0.485224
Cystathionine gamma-lyase	Q8VCN5	Cth	43.567	43583000	54643000	81233000	39645000	58047000	93129000	109360000	46775000	255500000	134350000	2.30601	0.0772639
Regucalcin	Q64374	Rgn	33.406	120870000	222850000	149310000	189350000	198940000	499210000	347530000	84761000	835330000	231740000	2.2677	0.123218
Nascent polypeptide-associated complex subunit alpha;Nascent polypeptide-associated complex subunit alpha, muscle-specific form	Q60817;P70670	Naca	23.384	9478400	9380500	12964000	3375900	15778000	12664000	15265000	14477000	54925000	18194000	2.26623	0.15717
Pyruvate kinase PKM	P52480	Pkm	57.844	10000	368570	1009700	10000	10000	3150100	10000	10000	10000	10000	2.26526	0.602604
Beta-ureidopropionase	Q8VC97	Upb1	43.937	33868000	31261000	166400000	80638000	198190000	149070000	142590000	191380000	517410000	155580000	2.26514	0.144217
Aspartate aminotransferase, mitochondrial	P05202	Got2	47.411	132890000	252610000	196560000	154350000	206440000	440370000	431070000	135870000	828590000	286220000	2.25075	0.079006
NADH-ubiquinone oxidoreductase 75 kDa subunit, mitochondrial	Q91VD9	Ndufs1	79.776	62760000	49242000	135890000	87501000	141620000	105680000	149860000	139920000	479850000	188000000	2.2291	0.135355
Arginase-1	Q61176	Arg1	34.807	256930000	314020000	665630000	320410000	439880000	739350000	894120000	345650000	1816500000	630410000	2.21648	0.0985215
Extracellular superoxide dismutase [Cu-Zn]	O09164	Sod3	27.392	10000	1305600	2749100	10000	10000	2254500	970400	1524600	1980600	2319800	2.21556	0.136469
Haloacid dehalogenase-like hydrolase domain-containing protein 3	Q9CYW4	Hdhd3	28.027	3024900	435260	871780	2578600	8362200	5603800	4300000	5090300	11725000	6901200	2.20133	0.0944555
Calcyclin-binding protein	Q9CXW3	Cacybp	26.51	260470	273220	2205300	232050	2500700	6014000	587240	1675400	435180	3283400	2.19221	0.292695
Caspase-3;Caspase-3 subunit p17;Caspase-3 subunit p12	P70677	Casp3	31.474	1657500	704010	16568000	7638700	9087300	16150000	5260000	14041000	33118000	9385000	2.18631	0.167013
Glycogen [starch] synthase, liver	Q8VCB3	Gys2	80.87	956090	3989100	10000	10000	10000	2415400	3044400	513020	803740	4007100	2.16749	0.286396
Ig kappa chain V-III region PC 6684;Ig kappa chain V-III region PC 7175	P01670;P01671		12.039	10000	523260	24768000	10000	10000	11722000	10000	21995000	10000	21004000	2.16186	0.417737
3-hydroxyisobutyryl-CoA hydrolase, mitochondrial	Q8QZS1	Hibch	43.037	2443200	4906400	10000	10000	10000	359910	547250	10000	10000	15016000	2.16044	0.597596
Dihydrolipoyl dehydrogenase, mitochondrial	O08749	Dld	54.272	19796000	20748000	43285000	33504000	48990000	94510000	74953000	25989000	119860000	35033000	2.10641	0.0839033
Cytochrome c oxidase assembly factor 7	Q921H9	Coa7	25.617	6028000	5517000	19485000	5339200	9280700	9750200	8264700	14822000	50037000	13244000	2.10554	0.25556
WD repeat-containing protein 1	O88342	Wdr1	66.406	10000	3609600	2272900	10000	10000	5434600	1965100	771480	2511800	1715800	2.09705	0.267557
60S ribosomal protein L5	P47962	Rpl5	34.4	3583300	5794900	978650	10000	381890	10991000	4015400	10000	4977100	2501200	2.09278	0.303204
H-2 class I histocompatibility antigen, D-B alpha chain;H-2 class I histocompatibility antigen, L-D alpha chain	P01899;P01897	H2-D1;H2-L	40.836	454240	10000	8830700	439390	10000	2209300	562790	645350	11681000	5180900	2.08114	0.457998
Lipoamide acyltransferase component of branched-chain alpha-keto acid dehydrogenase complex, mitochondrial	P53395	Dbt	53.246	5165900	8703500	374570	10000	10000	4004900	12014000	1043500	3399900	9198800	2.07944	0.283612
Complement factor B;Complement factor B Ba fragment;Complement factor B Bb fragment	P04186	Cfb	85.004	631700	10000	3000700	3800600	4536300	6014700	10000	7690900	11126000	10000	2.07455	0.306944
Phosphoglycolate phosphatase	Q8CHP8	Pgp	34.54	10000	2932700	1243300	10000	5816200	4589200	2992800	5161000	4803400	3137000	2.06582	0.108562
Acyl-coenzyme A thioesterase 4	Q8BWN8	Acot4	46.48	7945200	7177300	35839000	8140100	3794000	25406000	20266000	13521000	41092000	29363000	2.06132	0.111789
Glyoxalase domain-containing protein 4	Q9CPV4	Glod4	33.316	4560500	6522700	11924000	10000	10000	3179600	3706300	6402400	23060000	11039000	2.05788	0.289422
WD repeat domain phosphoinositide-interacting protein 4	Q91VM3	Wdr45	39.787	10000	10000	947410	10000	10000	10000	10000	10000	1015200	978960	2.04997	0.517143
Major urinary protein 2	P11589	Mup2	20.663	14837000	30858000	16416000	91604000	102130000	134420000	85325000	11365000	231080000	61717000	2.04775	0.235651
N-acyl-aromatic-L-amino acid amidohydrolase (carboxylate-forming)	Q91XE4	Acy3	35.286	7295100	15503000	14800000	13934000	18444000	43855000	18751000	6300100	56866000	17156000	2.04253	0.165135
Sodium/potassium-transporting ATPase subunit beta-1	P14094	Atp1b1	35.194	1886100	3492900	10000	10000	1282300	1504800	2242300	702000	8021100	1118300	2.03381	0.383593
Endoplasmic reticulum resident protein 44	Q9D1Q6	Erp44	46.852	43566000	58949000	156410000	50230000	95754000	78127000	145580000	142980000	340840000	114330000	2.02973	0.13604
Cytosolic acyl coenzyme A thioester hydrolase	Q91V12	Acot7	42.536	404680	10000	2941900	1016000	753220	10000	592640	849040	6656100	2238600	2.01849	0.447282
Tropomyosin alpha-3 chain;Tropomyosin alpha-1 chain	P21107;P58771	Tpm3;Tpm1	32.994	2029400	3116400	27191000	9837200	13901000	33617000	11071000	22351000	25608000	20516000	2.01807	0.0863013
Mammalian ependymin-related protein 1	Q99M71	Epdr1	25.485	10000	10000	10000	10000	843780	10000	10000	515970	390760	846450	2.00636	0.462531
NADH dehydrogenase [ubiquinone] iron-sulfur protein 2, mitochondrial	Q91WD5	Ndufs2	52.625	1543500	3552000	10000	10000	10000	1988100	1640500	803960	3069100	2754800	2.00107	0.238896
Complement factor H	P06909	Cfh	139.14	10000	1982500	3756800	3529300	7234700	11877000	3870100	5049200	7952900	4139600	1.99166	0.126797
Gelsolin	P13020;CON__Q3SX14	Gsn	85.941	1880400	3262400	18319000	4019600	3738700	14516000	3995800	21876000	11372000	10087000	1.98099	0.184752
Microsomal triglyceride transfer protein large subunit	O08601	Mttp	99.098	42945000	57963000	112370000	77493000	109590000	104310000	119950000	94862000	337980000	133670000	1.97515	0.138699
Proteasome activator complex subunit 1	P97371	Psme1	28.673	13820000	6117600	67030000	18837000	21485000	11945000	8107500	37386000	165350000	28095000	1.97097	0.450788
Alcohol dehydrogenase 1	P00329	Adh1	39.771	345360000	530920000	233490000	122400000	151350000	463790000	500570000	287830000	792390000	674930000	1.96565	0.0483269
Kynureninase	Q9CXF0	Kynu	52.325	62411000	136020000	47392000	38042000	38827000	135470000	149770000	134890000	83253000	129930000	1.96259	0.0207042
Beta-mannosidase	Q8K2I4	Manba	100.83	10000	1251100	10000	1591100	8706800	4178300	6838900	1765300	9859300	10000	1.95797	0.382462
Ribonuclease inhibitor	Q91VI7	Rnh1	49.816	51645000	27027000	109590000	28589000	56551000	39556000	49321000	113040000	232810000	100090000	1.95616	0.201734
Cathepsin D	P18242	Ctsd	44.953	4149600	5604000	2987000	2543500	3177700	8200400	4521900	2483200	16682000	4221300	1.95587	0.211602
Alpha-enolase	P17182	Eno1	47.14	323590000	651700000	997380000	494850000	723030000	1579100000	1018600000	976630000	1651300000	1013700000	1.95557	0.0119184
Exosome complex component RRP45	Q9JHI7	Exosc9	48.936	10000	743360	4764100	730720	1743300	1445400	826760	2718600	8782600	1841900	1.95399	0.388702
Methylmalonyl-CoA mutase, mitochondrial	P16332	Mut	82.843	29565000	29433000	36118000	26238000	25750000	23050000	38998000	42504000	120310000	62570000	1.95394	0.137753
Thioredoxin-dependent peroxide reductase, mitochondrial	P20108	Prdx3	28.127	97054000	77684000	109950000	77952000	99245000	140090000	162070000	130340000	268130000	201850000	1.95391	0.00934495
Elongation factor 1-delta	P57776	Eef1d	31.293	9986600	14380000	25853000	1834000	3597800	7365200	18069000	13031000	51459000	18770000	1.95313	0.264002
RNA-binding protein FUS	P56959	Fus	52.673	10000	10000	1468700	911980	10000	1880400	10000	1160500	10000	1637900	1.94916	0.385759
Serum paraoxonase/arylesterase 1	P52430	Pon1	39.565	5280000	3948900	10000	10000	10000	2269600	580760	10000	10289000	4794100	1.93797	0.45138
Transketolase	P40142	Tkt	67.63	165450000	164440000	445110000	300960000	455350000	439770000	631480000	345890000	1115500000	432040000	1.93604	0.097319
Proteasome subunit alpha type-5	Q9Z2U1	Psma5	26.411	38586000	42349000	59332000	32855000	53455000	99975000	70684000	60534000	130510000	75167000	1.92813	0.0142761
Cytosol aminopeptidase	Q9CPY7	Lap3	56.141	823370000	2248800000	1303900000	577130000	1020500000	2417200000	2720400000	2348100000	1835400000	2196100000	1.92798	0.00898107
Vinculin	Q64727	Vcl	116.72	108400000	1777600	2280500	1315700	4417400	3775800	7105900	8561800	205320000	2875100	1.92602	0.641425
Plasminogen;Plasmin heavy chain A;Activation peptide;Angiostatin;Plasmin heavy chain A, short form;Plasmin light chain B	P20918	Plg	90.807	5887700	3316500	12850000	9202000	14232000	22259000	12982000	13207000	31973000	7085300	1.92371	0.119053
Spermidine synthase	Q64674	Srm	33.995	876660	3028000	2215900	2661000	3898100	2293100	1607700	2997600	9779500	7647000	1.91842	0.207083
Liver carboxylesterase 1	Q8VCC2	Ces1	62.679	123140000	82154000	115320000	32687000	49227000	73056000	113020000	113020000	329100000	143830000	1.91794	0.165791
Ig kappa chain V-V region HP 93G7;Ig kappa chain V-V region HP R16.7;Ig kappa chain V-V region HP 123E6;Ig kappa chain V-V region HP 124E1	P01645;P01644;P01646;P01647		11.954	1189100	9234400	6163500	4659200	7764200	17500000	3316400	12323000	15041000	7328500	1.91341	0.10761
Mitotic checkpoint protein BUB3	Q9WVA3	Bub3	36.954	431260	590750	4117400	1851300	1008600	1891800	10000	3030200	6873200	3495400	1.91274	0.298722
Isocitrate dehydrogenase [NAD] subunit alpha, mitochondrial	Q9D6R2	Idh3a	39.638	10000	2142300	1100400	10000	10000	1735200	2141700	364270	2000300	10000	1.91019	0.361352
Carboxylic ester hydrolase	Q91WU0	Ces1f	61.612	548270000	402780000	836260000	501880000	755170000	792730000	1398200000	876400000	1770100000	950740000	1.90128	0.0265665
Hemopexin	Q91X72	Hpx	51.317	22999000	21706000	50054000	26756000	30779000	85763000	46656000	47856000	82179000	26703000	1.89868	0.0590033
Cytochrome b-c1 complex subunit 2, mitochondrial	Q9DB77	Uqcrc2	48.234	20144000	36598000	12439000	5374400	6664900	37696000	46127000	4674100	42186000	23184000	1.89444	0.164851
Hydroxyacylglutathione hydrolase, mitochondrial	Q99KB8	Hagh	34.084	21417000	20229000	36845000	39772000	32167000	79880000	53908000	22169000	78847000	49916000	1.89271	0.0459431
GTP-binding protein SAR1b;GTP-binding protein SAR1a	Q9CQC9;P36536	Sar1b;Sar1a	22.382	2600800	3672100	1714200	478640	10000	2527000	1799300	617330	5868500	5212700	1.89067	0.247568
Carboxylesterase 1D	Q8VCT4	Ces1d	61.787	815590000	663600000	1145100000	631540000	1115300000	1030700000	1881700000	1031700000	2654300000	1662600000	1.8899	0.0418312
Glycerol-3-phosphate dehydrogenase, mitochondrial	Q64521	Gpd2	80.953	280620	10000	1002500	10000	10000	282350	557240	311070	934280	387790	1.8831	0.335945
NFU1 iron-sulfur cluster scaffold homolog, mitochondrial	Q9QZ23	Nfu1	28.567	3509000	10000	2668000	462760	5057400	1964200	1522100	5636900	6871900	6002600	1.879	0.194434
Cytochrome c oxidase subunit 5A, mitochondrial	P12787	Cox5a	16.101	5144800	4279300	10000	10000	10000	10000	1199900	10000	9194200	7335800	1.87748	0.486962
Proteasome subunit alpha type-1	Q9R1P4	Psma1	29.546	59799000	67112000	100400000	27616000	27367000	134710000	68182000	106190000	122420000	97925000	1.87545	0.0239316
Heterogeneous nuclear ribonucleoprotein A1;Heterogeneous nuclear ribonucleoprotein A1, N-terminally processed	P49312	Hnrnpa1	34.196	22794000	9745700	90296000	22054000	27051000	62994000	35443000	69844000	73822000	80115000	1.87401	0.101488
Antithrombin-III	P32261	Serpinc1	52.003	7037900	7811500	21468000	11040000	23365000	22917000	19695000	13590000	59000000	17112000	1.87089	0.206903
Eukaryotic translation initiation factor 5	P59325	Eif5	48.968	1947900	1266300	5312100	1310700	497850	475560	2299000	2497700	14043000	10000	1.86991	0.527848
Nitrilase homolog 1	Q8VDK1	Nit1	35.705	20823000	23143000	42816000	21630000	28835000	48555000	38370000	45993000	64801000	58920000	1.86991	0.00502137
4-aminobutyrate aminotransferase, mitochondrial	P61922	Abat	56.451	23692000	41962000	11390000	15408000	14644000	22755000	27856000	29699000	59153000	60753000	1.8695	0.0965885
ES1 protein homolog, mitochondrial	Q9D172	D10Jhu81e	28.09	10371000	9522100	5338700	10974000	10343000	17501000	11620000	13073000	26954000	17691000	1.86555	0.0227865
GTP cyclohydrolase 1	Q05915	Gch1	27.014	2817000	5881400	14796000	5359900	14233000	25024000	12391000	20327000	13130000	9508600	1.86553	0.0835744
Sorbitol dehydrogenase	Q64442	Sord	38.249	685530000	679100000	1207600000	943770000	1167600000	1294100000	1546000000	1330900000	3098700000	1463600000	1.86466	0.0542217
Exosome complex component MTR3	Q8BTW3	Exosc6	28.37	10000	10000	1778300	927700	10000	489160	803690	1518600	1481000	807060	1.86386	0.282167
Nuclear protein localization protein 4 homolog	P60670	Nploc4	68.016	1968500	6317900	3768800	5938100	5009100	8297800	8115900	5815400	16473000	4087900	1.86024	0.119242
RNA-binding protein EWS	Q61545	Ewsr1	68.461	1852700	10000	10000	1710200	10000	1026100	769130	1404900	2492100	981630	1.85751	0.280149
Bifunctional purine biosynthesis protein PURH;Phosphoribosylaminoimidazolecarboxamide formyltransferase;IMP cyclohydrolase	Q9CWJ9	Atic	64.217	884580	7415500	906600	10000	10000	4955700	5294300	1200500	3422500	2243400	1.8551	0.355343
Glutathione peroxidase 1	P11352	Gpx1	22.329	2136000000	712210000	684240000	650810000	2407200000	2043700000	3475400000	1798400000	2403500000	2497700000	1.854	0.0490391
Serine/threonine-protein phosphatase 2A catalytic subunit alpha isoform	P63330	Ppp2ca	35.608	10634000	11416000	26286000	3703700	7124400	4325800	22942000	21243000	40988000	20070000	1.85195	0.187152
Carnitine O-palmitoyltransferase 2, mitochondrial	P52825	Cpt2	73.98	10417000	22442000	2373100	884280	10000	17797000	18405000	653390	14983000	15008000	1.85035	0.28282
Clusterin;Clusterin beta chain;Clusterin alpha chain	Q06890	Clu	51.655	2480700	555890	11698000	609050	610810	747390	1012800	7852100	17731000	2124500	1.847	0.506167
Short-chain specific acyl-CoA dehydrogenase, mitochondrial	Q07417	Acads	44.889	13122000	31149000	3525100	10000	3073500	30372000	22569000	3974500	18446000	18571000	1.84617	0.261219
NADH dehydrogenase [ubiquinone] iron-sulfur protein 3, mitochondrial	Q9DCT2	Ndufs3	30.149	941470	2814400	10000	10000	10000	1635300	10000	10000	3307000	2009200	1.84145	0.466168
Polymerase delta-interacting protein 2	Q91VA6	Poldip2	41.87	18957000	8914700	75821000	11199000	14492000	10560000	29557000	45477000	124180000	28440000	1.84114	0.382728
Corticosteroid 11-beta-dehydrogenase isozyme 1	P50172	Hsd11b1	32.364	15830000	27022000	6213600	1825200	919640	23889000	13198000	1561100	32816000	23672000	1.83623	0.268295
Crk-like protein	P47941	Crkl	33.83	585090	1279200	7048100	1320300	2615500	815690	2674700	528480	8732800	10785000	1.83191	0.402769
60S ribosomal protein L30	P62889	Rpl30	12.784	10000	2970700	3477000	2848000	3048200	10127000	2615400	1508000	6180600	2190900	1.83115	0.270201
Purine nucleoside phosphorylase	P23492	Pnp	32.277	30753000	34755000	34497000	21538000	52312000	44608000	32377000	39949000	134950000	65868000	1.82768	0.175286
Phospholipase D3	O35405	Pld3	54.388	1698000	4985600	4266600	2979500	10498000	5507800	9140800	6846400	19269000	3880400	1.82761	0.230573
Creatine kinase B-type	Q04447	Ckb	42.713	10000	10000	6700600	229380	111740	2691500	10000	7350600	1040500	1811900	1.82739	0.541979
UBX domain-containing protein 1	Q922Y1	Ubxn1	33.572	7377500	3367200	11775000	10909000	3501800	6307000	7993900	6123700	24465000	22487000	1.82442	0.210625
Ethanolamine-phosphate phospho-lyase	Q8BWU8	Etnppl	55.496	5334300	15148000	37116000	54474000	41018000	37878000	63763000	32859000	82160000	62579000	1.82401	0.0831447
Mitochondrial peptide methionine sulfoxide reductase	Q9D6Y7	Msra	25.988	649770000	549130000	678620000	378620000	863380000	766040000	759320000	965050000	1897300000	1301600000	1.82378	0.054399
Proteasome subunit alpha type-4	Q9R1P0	Psma4	29.47	56784000	46506000	95521000	45113000	48277000	132280000	103750000	101320000	101880000	91960000	1.81789	0.00348916
Acyl-coenzyme A thioesterase 2, mitochondrial	Q9QYR9	Acot2	49.656	332910	1250800	10000	10000	10000	558140	806570	445260	10000	1106100	1.81326	0.410377
Fatty acid-binding protein, liver	P12710	Fabp1	14.245	2470300000	1386700000	988200000	1304700000	1585100000	2007200000	2094800000	1981300000	4928700000	2974000000	1.80814	0.0772176
Ubiquitin-conjugating enzyme E2 N	P61089	Ube2n	17.138	2527400	3421000	10000	1662200	765820	10000	1382300	1955400	9596700	2188000	1.80439	0.472979
Myeloperoxidase;Myeloperoxidase light chain;Myeloperoxidase heavy chain	P11247	Mpo	81.181	8903900	12086000	6995800	1332800	1307300	12656000	11407000	16814000	6929400	7375000	1.80179	0.117324
3-oxoacyl-[acyl-carrier-protein] synthase, mitochondrial	Q9D404	Oxsm	48.627	4693700	11072000	2249500	2419900	2128600	6164200	2644200	5147300	18699000	7966700	1.8003	0.300419
Isochorismatase domain-containing protein 1	Q91V64	Isoc1	32.032	10193000	13642000	3450500	1260400	10000	4701200	5064500	10667000	11249000	19561000	1.79447	0.264478
Heat shock cognate 71 kDa protein	P63017	Hspa8	70.87	122340000	202820000	265170000	192890000	340530000	216100000	235760000	221170000	954350000	383270000	1.78923	0.259564
Ig alpha chain C region	P01878		36.875	3897500	15926000	37544000	32963000	44912000	44957000	25259000	47541000	94319000	28790000	1.78099	0.181382
Fumarylacetoacetase	P35505	Fah	46.175	239260000	227190000	507320000	384580000	460180000	350170000	380130000	448410000	1452400000	602260000	1.77801	0.22217
Tight junction protein ZO-1	P39447	Tjp1	194.74	10000	10000	512750	410140	2074700	10000	655680	837200	3851000	10000	1.77754	0.578303
High mobility group protein B1	P63158	Hmgb1	24.893	31358000	13663000	34076000	23168000	26429000	42857000	22258000	31357000	88859000	42729000	1.77211	0.136814
Cytochrome c, somatic	P62897	Cycs	11.605	84786000	63389000	71701000	56307000	92659000	102970000	91624000	79920000	241010000	137140000	1.76949	0.0949516
Proteasome subunit alpha type-7	Q9Z2U0	Psma7	27.855	40170000	39982000	53500000	32182000	58668000	91586000	64175000	54628000	113700000	72944000	1.76851	0.0176356
Proteasome subunit beta type-6	Q60692	Psmb6	25.378	25066000	18214000	27964000	20458000	27201000	34802000	33356000	31349000	75362000	35108000	1.76595	0.0665986
Electron transfer flavoprotein subunit beta	Q9DCW4	Etfb	27.623	206490000	196340000	151650000	189150000	211220000	292950000	307910000	239660000	490960000	354470000	1.76567	0.0103431
Dihydrolipoyllysine-residue succinyltransferase component of 2-oxoglutarate dehydrogenase complex, mitochondrial	Q9D2G2	Dlst	48.994	325580000	203230000	775580000	507650000	428790000	427920000	595560000	493320000	1691600000	743900000	1.76377	0.209469
Hypoxia up-regulated protein 1	Q9JKR6	Hyou1	111.18	2596400	4535900	2100500	10000	6781000	2237800	12857000	5081100	6846400	1171300	1.75948	0.333289
Major urinary protein 17	B5X0G2	Mup17	20.638	7495900	9661200	9016600	37542000	39491000	42123000	24244000	4859400	93443000	16639000	1.75675	0.38927
Ornithine carbamoyltransferase, mitochondrial	P11725	Otc	39.764	362290000	512740000	401280000	548640000	642590000	937980000	751380000	575960000	1339300000	726250000	1.75514	0.0295322
Transitional endoplasmic reticulum ATPase	Q01853	Vcp	89.321	289160000	116360000	484820000	104860000	150890000	84439000	364720000	310580000	993800000	257250000	1.75448	0.341542
Quinone oxidoreductase	P47199	Cryz	35.268	54684000	44437000	111870000	37165000	63252000	56582000	67634000	65117000	174530000	182450000	1.75433	0.171232
Selenide, water dikinase 2	P97364	Sephs2	47.833	419620000	466970000	550790000	294700000	662070000	506780000	638840000	668190000	1569600000	813650000	1.75305	0.107248
Nucleoside diphosphate kinase A	P15532	Nme1	17.208	84293000	111380000	63878000	146010000	136660000	164170000	90741000	154240000	355030000	183660000	1.74807	0.121444
Aconitate hydratase, mitochondrial	Q99KI0	Aco2	85.462	752850000	720200000	1136900000	786510000	1218000000	1288400000	1456700000	1176600000	2479800000	1621300000	1.73862	0.0278751
Actin-related protein 2/3 complex subunit 5	Q9CPW4	Arpc5	16.288	1687600	3360200	7878800	2405400	10000	4830700	2480400	8649500	7548500	3143000	1.7372	0.241703
PITH domain-containing protein 1	Q8BWR2	Pithd1	24.192	540120	345870	2147300	1283800	3885500	932300	2317200	2459500	4003100	4507200	1.73351	0.221825
Inhibitor of carbonic anhydrase	Q9DBD0	Ica	76.765	4394000	3045300	4845300	4527800	11263000	6950300	5417100	13720000	19463000	3081200	1.73218	0.253161
RasGAP-activating-like protein 1	Q9Z268	Rasal1	89.394	10000	10000	10000	10000	488170	10000	10000	874380	10000	10000	1.73122	0.706026
Succinate dehydrogenase [ubiquinone] iron-sulfur subunit, mitochondrial	Q9CQA3	Sdhb	31.814	368940000	252930000	419080000	283640000	413470000	439750000	747720000	413650000	751410000	638750000	1.72105	0.0143649
Proteasome subunit beta type-1	O09061	Psmb1	26.372	34728000	33600000	55025000	13433000	27243000	60080000	63552000	45662000	66083000	46848000	1.72058	0.0179428
Regulator of microtubule dynamics protein 1	Q9DCV4	Rmdn1	35	10639000	8151500	2612900	2114100	4177700	11064000	9034400	5748000	6864500	14860000	1.71766	0.124605
GMP reductase 2	Q99L27	Gmpr2	38.018	11167000	8310800	23218000	15474000	15912000	13615000	17128000	23857000	53202000	19374000	1.7167	0.198412
4-hydroxyphenylpyruvate dioxygenase	P49429	Hpd	45.054	1404400000	1244600000	2361700000	1057000000	1701500000	1433500000	2481700000	2075600000	4679400000	2660800000	1.71588	0.096764
Sorting nexin-12	O70493	Snx12	19.116	9718600	1701400	7260100	7884600	3055800	6352100	6020600	7469900	22045000	8795500	1.71108	0.24751
V-type proton ATPase subunit E 1	P50518	Atp6v1e1	26.157	10000	10000	10000	10000	690180	10000	10000	10000	1209000	10000	1.71054	0.71643
Fibrinogen gamma chain	Q8VCM7	Fgg	49.391	180540000	149240000	269950000	178340000	194800000	367400000	182130000	436020000	444910000	232440000	1.70927	0.042274
Methylmalonate-semialdehyde dehydrogenase [acylating], mitochondrial	Q9EQ20	Aldh6a1	57.915	389930000	507940000	582740000	410110000	598810000	695110000	754720000	654900000	1212200000	937230000	1.70882	0.0130517
Succinate-semialdehyde dehydrogenase, mitochondrial	Q8BWF0	Aldh5a1	55.968	291420000	294500000	725250000	578950000	897680000	636380000	806600000	885450000	1319300000	1098900000	1.70264	0.0482405
Methionine adenosyltransferase 2 subunit beta	Q99LB6	Mat2b	37.392	10000	1038500	1796500	2343700	7273300	3232800	2882400	3120500	6705100	5253600	1.70072	0.267007
Dihydropteridine reductase	Q8BVI4	Qdpr	25.57	49023000	71010000	42031000	48982000	44630000	101910000	66602000	24805000	178970000	62381000	1.70007	0.214513
Aminomethyltransferase, mitochondrial	Q8CFA2	Amt	44.008	1247800	1126300	10000	10000	602550	3300300	1045000	10000	10000	727230	1.69941	0.543248
Actin, cytoplasmic 2;Actin, cytoplasmic 2, N-terminally processed	P63260	Actg1	41.792	229330000	375230000	457620000	156900000	226020000	364880000	412250000	396510000	837990000	442160000	1.69801	0.0873648
Pterin-4-alpha-carbinolamine dehydratase	P61458	Pcbd1	11.985	1401300	1736600	82118	558450	106410	2363000	1326200	10000	2672800	216860	1.69603	0.421297
Thioredoxin domain-containing protein 17	Q9CQM5	Txndc17	14.015	12018000	7679100	22538000	9561800	14097000	11859000	14373000	15106000	43357000	27056000	1.69592	0.190598
Succinate dehydrogenase [ubiquinone] flavoprotein subunit, mitochondrial	Q8K2B3	Sdha	72.585	1446600000	1757400000	3109200000	2381800000	3470300000	2484800000	3663700000	3778100000	7047500000	3650400000	1.69535	0.0843794
Trifunctional enzyme subunit beta, mitochondrial;3-ketoacyl-CoA thiolase	Q99JY0	Hadhb	51.386	33067000	67948000	20239000	3085000	1565700	55363000	50800000	9689500	54215000	43016000	1.69242	0.274081
Insulin-degrading enzyme	Q9JHR7	Ide	117.77	91652000	23467000	49805000	133280000	153070000	86799000	53640000	81181000	513260000	28743000	1.69215	0.524802
Leukotriene A-4 hydrolase	P24527	Lta4h	69.05	15855000	20694000	13998000	17547000	28225000	16654000	19818000	35344000	60384000	30284000	1.68694	0.142921
Splicing factor U2AF 65 kDa subunit	P26369	U2af2	53.516	6653500	9286900	8666000	11241000	16778000	8134000	12882000	15257000	32084000	20416000	1.68689	0.142236
Adenylate kinase 2, mitochondrial;Adenylate kinase 2, mitochondrial, N-terminally processed	Q9WTP6	Ak2	26.468	155920000	71410000	133720000	115360000	163620000	157400000	133880000	126660000	369200000	289280000	1.68183	0.126694
40S ribosomal protein SA	P14206	Rpsa	32.838	149920000	129750000	241990000	158600000	291120000	200120000	252420000	225080000	638250000	313910000	1.6778	0.164552
Carbonic anhydrase 2	P00920	Ca2	29.032	11175000	6953200	13036000	8130100	15980000	15237000	5199600	7531000	31929000	32717000	1.67553	0.2556
Heat shock 70 kDa protein 4	Q61316	Hspa4	94.132	40443000	12011000	45193000	86308000	78556000	27912000	39527000	39327000	315840000	16117000	1.67126	0.565291
Zinc finger protein 746	Q3U133	Znf746	69.82	10000	10000	10000	10000	28055000	10000	10000	10000	32302000	14543000	1.66845	0.670242
Transgelin-2	Q9WVA4	Tagln2	22.395	9240700	6965800	43354000	11634000	17876000	12458000	9193200	38371000	66032000	22388000	1.66657	0.364293
Probable D-lactate dehydrogenase, mitochondrial	Q7TNG8	Ldhd	51.847	30453000	26573000	35591000	10434000	18853000	40427000	39422000	40892000	53849000	28527000	1.6662	0.0264055
Adenylyl cyclase-associated protein 1	P40124	Cap1	51.564	4028300	9648900	20279000	1348300	3597300	7548000	9916300	16846000	21242000	9156300	1.66338	0.264093
Delta-aminolevulinic acid dehydratase	P10518	Alad	36.023	56619000	51921000	160940000	88840000	137330000	96613000	98238000	164840000	322060000	142130000	1.66222	0.198032
Methylcrotonoyl-CoA carboxylase beta chain, mitochondrial	Q3ULD5	Mccc2	61.378	288630000	281210000	644110000	433260000	489850000	517820000	617740000	650470000	999480000	764870000	1.66134	0.0291959
Cleavage and polyadenylation specificity factor subunit 5	Q9CQF3	Nudt21	26.24	11817000	974210	9473800	3277700	9249400	9966600	8154000	12188000	16988000	10418000	1.65884	0.109671
Dihydropyrimidinase-related protein 3	Q62188	Dpysl3	61.936	1400600	2441300	2858700	2135300	3359400	5612500	3044200	9035700	1766300	763800	1.65822	0.323241
Proteasome subunit beta type-8	P28063	Psmb8	30.26	9418600	12085000	21772000	7985400	15622000	23690000	13576000	21283000	31650000	20621000	1.65692	0.0502246
Serine/threonine-protein phosphatase PP1-gamma catalytic subunit	P63087	Ppp1cc	36.983	10000	2178500	10000	10000	1563900	2290500	10000	784740	10000	3154100	1.6566	0.545936
Caspase-7;Caspase-7 subunit p20;Caspase-7 subunit p11	P97864	Casp7	34.06	2252300	1886300	6604400	2144300	2364700	3012300	1820000	5061500	8001200	7366000	1.65624	0.216773
Endonuclease G, mitochondrial	O08600	Endog	32.19	4527900	771690	11143000	5912300	1372600	10245000	1719600	2046600	11777000	13474000	1.65471	0.347171
Ig heavy chain V region 102	P01750		12.866	3736500	4303300	8905500	10305000	26724000	4610500	32464000	10519000	32750000	8964700	1.65464	0.367111
Bleomycin hydrolase	Q8R016	Blmh	52.511	11989000	24014000	4919800	11483000	23583000	21489000	23996000	23734000	40327000	16057000	1.65291	0.109487
Proteasome subunit alpha type-3	O70435	Psma3	28.405	58328000	42594000	85342000	27288000	39688000	85267000	72521000	65579000	106180000	88468000	1.65067	0.0270295
Carboxylesterase 3A	Q63880	Ces3a	63.317	30821000	59646000	27641000	11316000	29233000	47917000	44844000	15897000	106430000	46655000	1.64974	0.252177
14-3-3 protein beta/alpha;14-3-3 protein beta/alpha, N-terminally processed	Q9CQV8	Ywhab	28.086	23582000	10743000	20504000	3068700	8228100	8469900	15076000	19410000	43966000	21981000	1.6469	0.264014
Phosphatidylcholine transfer protein	P53808	Pctp	24.785	2583000	2468300	10000	10000	10000	10000	3215900	1581200	10000	3531500	1.643	0.521191
Peroxiredoxin-2	Q61171	Prdx2	21.778	2107200000	2981700000	2006600000	1374800000	1915400000	3520500000	3060200000	2739700000	4004500000	3666700000	1.63606	0.00482591
Cytosolic Fe-S cluster assembly factor NARFL	Q7TMW6	Narfl	53.107	10000	10000	1025000	10000	10000	10000	10000	10000	1688100	10000	1.62263	0.743981
FAD-linked sulfhydryl oxidase ALR	P56213	Gfer	22.876	12921000	5488300	19765000	17207000	22894000	16637000	20931000	19634000	40325000	28949000	1.61578	0.102743
DnaJ homolog subfamily B member 11	Q99KV1	Dnajb11	40.555	73262000	60586000	110050000	38741000	61525000	26905000	116010000	95298000	200340000	114420000	1.60671	0.202299
Glutaryl-CoA dehydrogenase, mitochondrial	Q60759	Gcdh	48.605	33380000	66090000	30377000	5804800	15686000	47852000	36233000	30156000	64346000	64132000	1.60382	0.179469
Serum albumin	P07724	Alb	68.692	4527900000	3129000000	15733000000	7186200000	8510700000	4641000000	7478100000	12048000000	27865000000	10541000000	1.60088	0.337202
Ubiquitin carboxyl-terminal hydrolase 5	P56399	Usp5	95.832	7009000	478070	23676000	4070700	14420000	3398700	3356600	11664000	56421000	4598700	1.59986	0.604529
Protein transport protein Sec31A	Q3UPL0	Sec31a	133.57	2383700	1550700	2036600	988920	1819700	1640700	1641300	3278900	4409900	3066100	1.5988	0.106481
Ig kappa chain V-III region ABPC 22/PC 9245;Ig kappa chain V-III region PC 4050;Ig kappa chain V-III region MOPC 63	P01662;P01663;P01661		12.041	10000	10000	10000	1601000	10000	10000	10000	10000	10000	2581100	1.59726	0.754133
Kininogen-1;Kininogen-1 heavy chain;Bradykinin;Kininogen-1 light chain	O08677	Kng1	73.101	27244000	28779000	80787000	47049000	59235000	79461000	53881000	78899000	111140000	64581000	1.59593	0.0705804
Calpain small subunit 1	O88456	Capns1	28.463	2248700	1427200	3129000	10000	112920	926070	889330	2027300	5417800	1795100	1.59583	0.44566
CUGBP Elav-like family member 2	Q9Z0H4	Celf2	54.27	10000	372420	4010500	10000	1470900	1786800	850750	4800800	413600	1496800	1.5916	0.53836
Phosphoglycerate kinase 1	P09411	Pgk1	44.55	123380000	188920000	241730000	106370000	154000000	240070000	195750000	174990000	480190000	204690000	1.59097	0.154666
GRIP1-associated protein 1	Q8VD04	Gripap1	92.714	10000	10000	1569700	2459700	2888400	10000	2022400	1141600	7555400	291260	1.58849	0.602997
3-oxo-5-beta-steroid 4-dehydrogenase	Q8VCX1	Akr1d1	37.289	18342000	27363000	21551000	8672400	1521000	39016000	11791000	13567000	36389000	22016000	1.58528	0.249631
Nucleoside diphosphate kinase B	Q01768	Nme2	17.363	20630000	22178000	34924000	46272000	52906000	54882000	19157000	41991000	92481000	71269000	1.58148	0.180702
Bifunctional polynucleotide phosphatase/kinase;Polynucleotide 3-phosphatase;Polynucleotide 5-hydroxyl-kinase	Q9JLV6	Pnkp	57.223	10000	10000	10000	1220000	1394600	554150	10000	800270	2800000	10000	1.57847	0.627077
Apoptosis-inducing factor 1, mitochondrial	Q9Z0X1	Aifm1	66.765	38947000	64818000	24023000	38481000	24555000	59696000	65601000	48797000	54119000	72714000	1.57699	0.032275
Solute carrier family 2, facilitated glucose transporter member 2	P14246	Slc2a2	57.106	10000	1538000	10000	10000	10000	711540	1746900	10000	10000	10000	1.57696	0.701085
Selenoprotein P	P70274	Sepp1	42.705	7656700	3947500	5872500	8601400	8945300	8425200	6688300	12552000	13389000	14137000	1.57585	0.0490396
Vitamin D-binding protein	P21614	Gc	53.6	93922000	55950000	220280000	102930000	129870000	137920000	149300000	160390000	350300000	149930000	1.572	0.195827
Malignant T-cell-amplified sequence 1	Q9DB27	Mcts1	20.555	5161000	834220	13194000	7042300	13109000	9778600	4135500	7197600	22030000	18500000	1.56688	0.314502
Catenin alpha-1	P26231	Ctnna1	100.11	10000	10000	5795500	3350000	4310200	10000	10000	2215500	18856000	10000	1.56589	0.703307
Cofilin-2	P45591	Cfl2	18.709	14658000	6188700	14071000	13691000	29031000	15591000	14382000	13877000	55387000	22281000	1.56515	0.344946
Ig kappa chain V19-17	P01633	Igk-V19-17	16.433	3953500	5412100	871020	4355000	9525000	10915000	2251200	2321600	10000	22213000	1.56369	0.548948
Transcription elongation factor B polypeptide 2	P62869	Tceb2	13.17	2978400	5186100	2773500	1973300	9467800	5463600	3077800	3831900	15289000	7313000	1.56286	0.357928
Cyclin-dependent kinase 13;Cyclin-dependent-like kinase 5;Cyclin-dependent kinase 1;Cyclin-dependent kinase 3;Cyclin-dependent kinase 4;Cyclin-dependent kinase 6;Cyclin-dependent kinase 2;Cyclin-dependent kinase 15;Cyclin-dependent kinase 18;Cyclin-dependent kinase 16;Cyclin-dependent kinase 17;Cyclin-dependent kinase 12	Q69ZA1;P49615;P11440;Q80YP0;P30285;Q64261;P97377;Q3V3A1;Q04899;Q04735;Q8K0D0;Q14AX6	Cdk13;Cdk5;Cdk1;Cdk3;Cdk4;Cdk6;Cdk2;Cdk15;Cdk18;Cdk16;Cdk17;Cdk12	164.55	727780	10000	10000	10000	10000	10000	10000	10000	10000	1159300	1.56204	0.758292
Glutamate--cysteine ligase regulatory subunit	O09172	Gclm	30.534	21038000	44036000	57989000	26465000	95255000	54790000	54283000	69117000	136550000	67102000	1.55992	0.214028
3-beta-hydroxysteroid-Delta(8),Delta(7)-isomerase	P70245	Ebp	26.215	10000	2968100	3115100	10000	10000	2578400	2287000	1831400	10000	2820600	1.5585	0.468105
Galectin-9	O08573	Lgals9	40.035	23486000	25238000	31589000	7512900	12883000	28076000	26753000	23935000	54359000	23827000	1.55845	0.159729
Cytochrome b-c1 complex subunit 1, mitochondrial	Q9CZ13	Uqcrc1	52.851	37289000	86614000	60673000	15876000	24940000	57453000	71834000	36665000	103140000	82157000	1.55839	0.177804
Glutathione reductase, mitochondrial	P47791	Gsr	53.662	87243000	87944000	310510000	130080000	300800000	222270000	200250000	240390000	448050000	312550000	1.55307	0.172463
Dimethylglycine dehydrogenase, mitochondrial	Q9DBT9	Dmgdh	97.254	133360000	193680000	106460000	61709000	70765000	162180000	155290000	127920000	232920000	196560000	1.54578	0.0732424
Cathepsin Z	Q9WUU7	Ctsz	33.996	1991600	2102300	982320	3574200	1391200	8687300	3732400	10000	2423100	665570	1.54541	0.51392
Ig heavy chain V region PJ14;Ig heavy chain V region MOPC 141	P01820;P01819		12.447	333580	10000	5330900	382950	10000	10000	2098700	5276800	10000	1976000	1.54456	0.652383
Neutral alpha-glucosidase AB	Q8BHN3	Ganab	106.91	110040000	50945000	160380000	90297000	142850000	103900000	139890000	119480000	392030000	99685000	1.54187	0.338009
Thiosulfate sulfurtransferase	P52196	Tst	33.466	23722000	46431000	16373000	3896400	5645800	35367000	24379000	17056000	31088000	40127000	1.54075	0.267321
Phosphatidylethanolamine-binding protein 1;Hippocampal cholinergic neurostimulating peptide	P70296	Pebp1	20.83	254750000	158110000	384190000	167500000	244800000	241060000	205680000	297620000	632140000	483340000	1.53788	0.187995
Secernin-2	Q8VCA8	Scrn2	46.6	11790000	8056800	24779000	14518000	26104000	5680400	9492300	15433000	77027000	23459000	1.53777	0.517238
Actin, cytoplasmic 1;Actin, cytoplasmic 1, N-terminally processed	P60710	Actb	41.736	3707100	3710100	11281000	2488100	3776600	4494100	5733500	6246200	15445000	6461600	1.5375	0.320426
Histidine triad nucleotide-binding protein 2, mitochondrial	Q9D0S9	Hint2	17.32	13181000	13756000	7069800	6503600	12015000	13784000	11844000	10165000	26163000	18424000	1.53031	0.126336
Glycogen phosphorylase, liver form	Q9ET01	Pygl	97.462	67270000	205760000	216890000	139060000	276200000	235710000	175690000	127980000	634000000	210200000	1.52851	0.3571
Histidine ammonia-lyase	P35492	Hal	72.257	642170000	341290000	578570000	614630000	838910000	471700000	898510000	733750000	1595500000	907150000	1.52761	0.154483
Protein AMBP;Alpha-1-microglobulin;Inter-alpha-trypsin inhibitor light chain;Trypstatin	Q07456	Ambp	39.029	1211100	10000	2234900	10000	725950	10000	746150	10000	4486200	1146200	1.52639	0.647656
Flavin reductase (NADPH)	Q923D2	Blvrb	22.197	104130000	75410000	91302000	41023000	72324000	74257000	90771000	85343000	205300000	130620000	1.52605	0.16186
Glutaredoxin-related protein 5, mitochondrial	Q80Y14	Glrx5	16.292	10094000	2227700	6520500	6639000	7058000	7077400	10533000	5850800	13950000	12003000	1.51861	0.123918
Ketohexokinase	P97328	Khk	32.75	36347000	37443000	52443000	26568000	33457000	63477000	47944000	39122000	75279000	56733000	1.51701	0.0339304
NSFL1 cofactor p47	Q9CZ44	Nsfl1c	40.709	18068000	9518800	31844000	15538000	20342000	15468000	21371000	24425000	50063000	33216000	1.51654	0.199858
Peptidyl-prolyl cis-trans isomerase A;Peptidyl-prolyl cis-trans isomerase A, N-terminally processed	P17742	Ppia	17.971	312880000	361440000	416180000	228250000	564240000	435850000	428770000	389460000	1103400000	496430000	1.51563	0.218806
Prostaglandin reductase 2	Q8VDQ1	Ptgr2	38.015	3552800	2886000	1599000	329180	832700	1424800	6174500	937670	2926700	2463100	1.51383	0.415629
Electron transfer flavoprotein subunit alpha, mitochondrial	Q99LC5	Etfa	35.009	66396000	89016000	34491000	16236000	19122000	70235000	79140000	32807000	95015000	62671000	1.50877	0.226746
Quinone oxidoreductase-like protein 1	Q921W4	Cryzl1	38.725	547370	10000	2356800	10000	674490	334700	835360	1286300	1941100	1026000	1.50708	0.491311
Actin-related protein 2/3 complex subunit 2	Q9CVB6	Arpc2	34.357	30661000	15161000	62108000	25107000	54274000	44357000	30118000	55642000	92871000	58511000	1.50284	0.20659
Acyl-coenzyme A synthetase ACSM5, mitochondrial	Q8BGA8	Acsm5	64.328	7561200	17969000	9344600	6199400	7469700	6581900	12994000	10296000	26779000	15919000	1.49493	0.267905
1,2-dihydroxy-3-keto-5-methylthiopentene dioxygenase	Q99JT9	Adi1	21.523	5672800	2529600	13984000	4844100	7621000	7027100	1731500	5269300	30752000	6914300	1.49183	0.555753
Glutathione S-transferase A1;Glutathione S-transferase A1, N-terminally processed;Glutathione S-transferase A2	P13745;P10648	Gsta1;Gsta2	25.608	48848000	33138000	29036000	15033000	35422000	22600000	44038000	28039000	97618000	48500000	1.4912	0.300868
Elongation factor 1-beta	O70251	Eef1b	24.693	28511000	10467000	83210000	16213000	21830000	17003000	10030000	31725000	105670000	74467000	1.49094	0.504621
Glucosamine 6-phosphate N-acetyltransferase	Q9JK38	Gnpnat1	20.791	994830	10000	1760900	424580	1475300	682640	10000	10000	3618400	2597600	1.4829	0.589076
Adapter molecule crk	Q64010	Crk	33.814	5305200	1616100	1149500	2244200	5901000	1997500	2840900	6535200	3601900	9069400	1.48279	0.367318
Alpha/beta hydrolase domain-containing protein 14B	Q8VCR7	Abhd14b	22.45	33495000	27219000	18505000	4315500	9908100	21556000	17735000	16737000	42727000	39318000	1.47762	0.281272
Peroxiredoxin-6	O08709	Prdx6	24.87	1354600000	815650000	942080000	731180000	1231200000	959500000	863010000	1073500000	2434000000	2167500000	1.47743	0.206536
Protein SEC13 homolog	Q9D1M0	Sec13	35.565	2022100	1363400	4004800	10000	10000	2269700	10000	10000	4803900	3843400	1.47592	0.581014
Pyrethroid hydrolase Ces2e	Q8BK48	Ces2e	62.317	23987000	43218000	39093000	16947000	38299000	54578000	50062000	37278000	52296000	43761000	1.47313	0.0328177
Propionyl-CoA carboxylase beta chain, mitochondrial	Q99MN9	Pccb	58.408	34980000	19136000	104700000	27647000	27398000	25583000	52755000	50513000	113960000	71940000	1.47176	0.37575
3-hydroxyisobutyrate dehydrogenase, mitochondrial	Q99L13	Hibadh	35.44	81910000	44994000	180690000	66046000	90434000	61229000	55763000	109280000	277940000	176610000	1.46705	0.389432
Heterogeneous nuclear ribonucleoprotein D0	Q60668	Hnrnpd	38.354	64913000	54225000	208490000	116210000	164240000	91066000	105230000	142160000	412860000	135780000	1.45885	0.4252
Ig kappa chain V-II region 7S34.1	P01630		12.496	10000	2314700	10000	5925300	8679100	10000	10000	2981000	21690000	10000	1.45822	0.742252
Annexin A5	P48036	Anxa5	35.752	23939000	48421000	55584000	4653200	3384000	46353000	22302000	22343000	74620000	32448000	1.45657	0.419741
Thioredoxin-like protein 1	Q8CDN6	Txnl1	32.237	53152000	58541000	115550000	52181000	55719000	63772000	59916000	96920000	172700000	94714000	1.45616	0.232036
Thioredoxin domain-containing protein 5	Q91W90	Txndc5	46.415	112210000	100980000	240650000	107510000	200220000	72709000	191910000	171780000	432830000	239440000	1.45577	0.322825
Ribose-phosphate pyrophosphokinase 1	Q9D7G0	Prps1	34.834	1017900	1108500	1783400	3985100	2708300	1515000	2663900	1986600	2912800	6348900	1.45496	0.370795
Ig gamma-1 chain C region secreted form;Ig gamma-1 chain C region, membrane-bound form	P01868;P01869	Ighg1	35.704	10000	4743400	8023500	4057300	9388100	2880300	2788100	3620500	21842000	6970100	1.453	0.568045
Acyl-coenzyme A thioesterase THEM4	Q3UUI3	Them4	26.031	6959100	7573300	4524200	6047500	15521000	7440700	15457000	10260000	9380600	16380000	1.45029	0.197056
Threonine synthase-like 2	Q80W22	Thnsl2	54.187	10000	2471100	10000	4496200	1161600	1654900	2238500	1218500	2405800	4289400	1.44892	0.484528
Actin-related protein 2/3 complex subunit 1B	Q9WV32	Arpc1b	41.063	11030000	17191000	31816000	11157000	24444000	19892000	24434000	31718000	47769000	14640000	1.44768	0.256746
Eukaryotic translation initiation factor 6	O55135	Eif6	26.511	2734800	10000	10015000	5765200	5029900	8241500	2250200	9825500	11369000	2391100	1.44672	0.428912
Cytochrome c oxidase subunit 2	P00405	Mtco2	25.976	7732000	9576800	2808500	10000	10000	9336500	7997200	821260	2267200	8682700	1.44532	0.518699
Exosome complex exonuclease RRP42	Q9D0M0	Exosc7	31.825	10000	10000	8249700	4218800	1640900	10000	10000	1773300	18543000	10000	1.44	0.761264
Acetyl-CoA acetyltransferase, mitochondrial	Q8QZT1	Acat1	44.816	67387000	155140000	153940000	153780000	216500000	109350000	181150000	122300000	474740000	187590000	1.43975	0.381106
Septin-11	Q8C1B7	2020-09-11	49.694	15989000	11551000	68500000	21694000	39343000	35657000	20717000	43188000	90727000	35538000	1.43768	0.410988
Cytochrome c oxidase subunit 4 isoform 1, mitochondrial	P19783	Cox4i1	19.53	970360	3647700	10000	10000	10000	2110800	1297500	10000	3244000	10000	1.4355	0.678178
Isochorismatase domain-containing protein 2A, mitochondrial	P85094	Isoc2a	22.417	17698000	11620000	42655000	15466000	19371000	23158000	16566000	25521000	37553000	50171000	1.43216	0.286988
Calreticulin	P14211	Calr	47.994	304060000	67806000	643550000	93996000	94810000	90518000	196360000	259200000	1003700000	170910000	1.42888	0.618938
Alpha-aminoadipic semialdehyde dehydrogenase	Q9DBF1	Aldh7a1	58.861	2328300000	2710900000	2091700000	2203400000	2520800000	2250500000	4191100000	2677900000	4728100000	3084400000	1.42825	0.0665639
cAMP-dependent protein kinase type I-alpha regulatory subunit;cAMP-dependent protein kinase type I-alpha regulatory subunit, N-terminally processed	Q9DBC7	Prkar1a	43.185	3530300	2460300	17946000	709490	4956100	1699400	5307700	6238800	22020000	6958800	1.4264	0.603888
Beta-lactamase-like protein 2	Q99KR3	Lactb2	32.754	141750000	112980000	282130000	152800000	264590000	156440000	156780000	217080000	533110000	295780000	1.42435	0.330238
14-3-3 protein zeta/delta	P63101	Ywhaz	27.771	251040000	109470000	473460000	245950000	255880000	160060000	173640000	399420000	840060000	329050000	1.42404	0.431357
Serine/threonine-protein phosphatase PP1-beta catalytic subunit	P62141	Ppp1cb	37.186	18958000	12114000	35975000	14006000	17167000	16593000	15880000	31192000	48292000	27802000	1.42292	0.286975
Ig lambda-1 chain C region	P01843		11.575	10000	4967500	1231400	4630100	2545500	2270500	833490	11504000	10000	4336700	1.41617	0.637358
Dipeptidyl peptidase 1;Dipeptidyl peptidase 1 exclusion domain chain;Dipeptidyl peptidase 1 heavy chain;Dipeptidyl peptidase 1 light chain	P97821	Ctsc	52.376	12261000	5558100	8429000	2261300	5800200	7090500	11548000	8847200	12940000	8145000	1.41566	0.190337
UPF0598 protein C8orf82 homolog	Q8VE95		24.33	1738800	795520	2813500	1228400	1773600	1490400	10000	1897700	4623900	3795500	1.4153	0.459882
Disabled homolog 2	P98078	Dab2	82.311	343170	10000	10000	10000	10000	253670	256800	10000	10000	10000	1.41052	0.734893
Ig kappa chain V-V region K2	P01635		12.581	5267000	3303300	14497000	21991000	9467500	4750500	6749800	19342000	37248000	8520800	1.40504	0.540725
Ig kappa chain V-II region 26-10	P01631		12.273	32360000	9457100	22367000	18545000	14253000	10951000	14046000	56231000	32167000	22654000	1.40283	0.411704
Phytanoyl-CoA dioxygenase, peroxisomal	O35386	Phyh	38.607	11784000	15536000	21832000	11622000	28449000	12639000	8099900	20360000	63902000	19983000	1.4008	0.515241
Fibrinogen beta chain;Fibrinopeptide B;Fibrinogen beta chain	Q8K0E8	Fgb	54.752	166300000	123050000	309370000	214910000	256190000	305110000	235070000	392180000	373100000	188920000	1.39685	0.133901
Guanine nucleotide-binding protein subunit beta-2-like 1;Guanine nucleotide-binding protein subunit beta-2-like 1, N-terminally processed	P68040	Gnb2l1	35.076	42988000	78834000	94536000	80214000	92510000	128820000	74442000	75968000	162850000	100700000	1.39503	0.14776
Sulfatase-modifying factor 1	Q8R0F3	Sumf1	40.659	532200	581260	5221300	879580	10000	2612700	2012500	2835200	1514400	1083100	1.39222	0.589787
ATP synthase subunit beta, mitochondrial	P56480	Atp5b	56.3	191810000	428600000	145920000	39373000	36529000	274710000	269440000	67451000	275820000	283180000	1.38988	0.451355
Cytochrome b-c1 complex subunit Rieske, mitochondrial;Cytochrome b-c1 complex subunit 11	Q9CR68	Uqcrfs1	29.367	36325000	24229000	11423000	27465000	46637000	56151000	33692000	34273000	44962000	33936000	1.38975	0.161805
78 kDa glucose-regulated protein	P20029	Hspa5	72.421	654910000	628320000	1348000000	1044400000	1536700000	946640000	1085100000	1034600000	3004600000	1168800000	1.38896	0.374287
Coactosin-like protein	Q9CQI6	Cotl1	15.944	10499000	2545100	16018000	4409800	6357200	10833000	2225900	9847900	25496000	6911900	1.3888	0.518697
Very long-chain specific acyl-CoA dehydrogenase, mitochondrial	P50544	Acadvl	70.875	25564000	56265000	12881000	3450900	4801900	37815000	40489000	11941000	19252000	33201000	1.38592	0.498418
ADP-ribosylation factor 5	P84084	Arf5	20.529	322130	1242500	10000	10000	10000	1192300	10000	10000	10000	982700	1.38277	0.741469
Serine/threonine-protein phosphatase 4 catalytic subunit	P97470	Ppp4c	35.08	10000	459760	1103000	10000	10000	10000	10000	10000	1358600	813790	1.38275	0.737029
Trifunctional enzyme subunit alpha, mitochondrial;Long-chain enoyl-CoA hydratase;Long chain 3-hydroxyacyl-CoA dehydrogenase	Q8BMS1	Hadha	82.669	72461000	115060000	44498000	6975300	3274700	89445000	83847000	42125000	41112000	77299000	1.37792	0.456844
Thioredoxin	P10639	Txn	11.675	134170000	91633000	305650000	184350000	256290000	186940000	159590000	253030000	523880000	214400000	1.37625	0.367639
Actin-related protein 2/3 complex subunit 3	Q9JM76	Arpc3	20.524	1344700	4718300	14307000	9041900	10688000	8235700	6043200	11542000	14551000	14772000	1.37516	0.321986
Complement C3;Complement C3 beta chain;C3-beta-c;Complement C3 alpha chain;C3a anaphylatoxin;Acylation stimulating protein;Complement C3b alpha chain;Complement C3c alpha chain fragment 1;Complement C3dg fragment;Complement C3g fragment;Complement C3d fragment;Complement C3f fragment;Complement C3c alpha chain fragment 2	P01027	C3	186.48	69597000	64641000	78778000	58050000	79858000	118860000	104800000	88349000	92264000	76937000	1.37127	0.0139022
Alpha-1-antitrypsin 1-4	Q00897	Serpina1d	45.998	29498000	39363000	56225000	19434000	32301000	54002000	40070000	44692000	65681000	37934000	1.37076	0.138696
GMP reductase 1	Q9DCZ1	Gmpr	37.482	10000	10000	1236000	10000	1044100	3126100	10000	10000	10000	10000	1.37055	0.808286
Serine-threonine kinase receptor-associated protein	Q9Z1Z2	Strap	38.442	13042000	3990500	32433000	8337700	17498000	7309600	7410200	12149000	60817000	15455000	1.36971	0.634892
Acyl-CoA synthetase family member 2, mitochondrial	Q8VCW8	Acsf2	67.95	25541000	35706000	20892000	10485000	8702800	28998000	18085000	12205000	51905000	27521000	1.36898	0.400134
Coatomer subunit epsilon	O89079	Cope	34.567	386350	749510	2912600	10000	10000	10000	1386700	551290	2874700	746490	1.36887	0.69271
Serine/threonine-protein phosphatase PP1-alpha catalytic subunit	P62137	Ppp1ca	37.54	61892000	65581000	118220000	28702000	47502000	66509000	58568000	94713000	145040000	74971000	1.36628	0.305033
Adrenodoxin, mitochondrial	P46656	Fdx1	20.123	14063000	2739700	16590000	14286000	19476000	7246900	14419000	14515000	36276000	19247000	1.36556	0.409841
N-acetylglutamate synthase, mitochondrial;N-acetylglutamate synthase long form;N-acetylglutamate synthase short form;N-acetylglutamate synthase conserved domain form	Q8R4H7	Nags	57.488	10000	806950	10000	10000	10000	1116400	10000	10000	10000	10000	1.36537	0.826158
4-trimethylaminobutyraldehyde dehydrogenase	Q9JLJ2	Aldh9a1	53.514	213360000	242040000	421080000	213350000	307160000	263080000	273260000	279430000	724830000	364010000	1.36337	0.322354
Fatty acid-binding protein, intestinal	P55050	Fabp2	15.126	10222000	5260600	8433200	6277200	13468000	8274100	11779000	8846900	19573000	10910000	1.36009	0.24421
Agmatinase, mitochondrial	A2AS89	Agmat	38.255	135810000	71753000	109270000	61027000	78644000	87248000	126820000	125710000	152130000	128510000	1.35906	0.0935494
60 kDa heat shock protein, mitochondrial	P63038	Hspd1	60.955	339380000	230760000	594640000	282010000	385450000	226710000	395740000	414250000	1096800000	348910000	1.35485	0.455768
Ester hydrolase C11orf54 homolog	Q91V76		34.995	58586000	50812000	227170000	87125000	138010000	128930000	79081000	128590000	275310000	147520000	1.35202	0.417385
Serotransferrin	Q921I1	Tf	76.723	525800000	561680000	1861000000	1226200000	1318400000	1478600000	1018100000	1396800000	2438500000	1079900000	1.34932	0.314828
UV excision repair protein RAD23 homolog B	P54728	Rad23b	43.512	28449000	18253000	43557000	31124000	27066000	23261000	24598000	48212000	76559000	27440000	1.34774	0.374742
Kynurenine/alpha-aminoadipate aminotransferase, mitochondrial	Q9WVM8	Aadat	47.597	945880	4291800	10000	10000	10000	1325500	1838700	10000	3914300	10000	1.34756	0.747517
Gamma-butyrobetaine dioxygenase	Q924Y0	Bbox1	44.698	47624000	16179000	110290000	60463000	84376000	44032000	35401000	44464000	217400000	88460000	1.34749	0.572917
Ig kappa chain V-V region MOPC 41	P01639	Gm5571	14.311	10000	1012600	1943000	716270	1821600	2858200	10000	861830	2340200	1333600	1.3453	0.55913
Choline dehydrogenase, mitochondrial	Q8BJ64	Chdh	66.414	63392000	117660000	107110000	63706000	91111000	138740000	96719000	130180000	172400000	57168000	1.34365	0.213197
Histidine triad nucleotide-binding protein 1	P70349	Hint1	13.777	67388000	73427000	108230000	84021000	124080000	81353000	86854000	90996000	235020000	119480000	1.34247	0.338597
Cytosolic non-specific dipeptidase	Q9D1A2	Cndp2	52.767	103310000	67038000	243060000	145310000	140940000	145260000	122590000	184430000	313530000	169390000	1.33665	0.320302
Molybdenum cofactor biosynthesis protein 1;Cyclic pyranopterin monophosphate synthase;Cyclic pyranopterin monophosphate synthase accessory protein	Q5RKZ7	Mocs1	69.858	1445600	575000	10000	3010400	5845900	2451700	3211100	1870700	4223100	2762000	1.33358	0.53475
Beta-2-glycoprotein 1	Q01339	Apoh	38.618	48059000	30888000	97136000	79889000	55738000	87328000	62945000	94030000	109590000	60986000	1.33098	0.205765
Vacuolar protein sorting-associated protein 26A	P40336	Vps26a	38.113	10000	1600000	10000	10000	10000	10000	742420	10000	1023600	392830	1.32857	0.781645
G-rich sequence factor 1	Q8C5Q4	Grsf1	53.076	1884500	965350	7882100	862010	2683200	10000	3327500	2415700	10568000	2636800	1.32786	0.682657
Peroxisomal bifunctional enzyme;Enoyl-CoA hydratase/3,2-trans-enoyl-CoA isomerase;3-hydroxyacyl-CoA dehydrogenase	Q9DBM2	Ehhadh	78.301	29179000	55176000	16729000	10000	10000	34467000	44458000	8448200	3910300	42782000	1.32602	0.637195
10 kDa heat shock protein, mitochondrial	Q64433	Hspe1	10.963	13013000	4654100	4336000	5654200	8023500	6672600	8436900	6097900	16065000	10038000	1.32593	0.361655
tRNA-splicing ligase RtcB homolog	Q99LF4	Rtcb	55.249	1413700	1980500	10000	10000	10000	1054700	10000	10000	3449600	10000	1.32419	0.785768
S-phase kinase-associated protein 1	Q9WTX5	Skp1	18.672	8968600	3506500	12701000	4752300	5981900	4210600	2522600	4843600	26457000	9481600	1.32317	0.634161
3-ketoacyl-CoA thiolase, mitochondrial	Q8BWT1	Acaa2	41.829	259870000	423550000	223100000	51853000	69307000	251930000	334600000	94929000	379490000	295810000	1.32022	0.455338
Alpha-methylacyl-CoA racemase	O09174	Amacr	41.704	7483100	6750700	20951000	6550700	5809300	8208800	16445000	8041400	16732000	13303000	1.31939	0.403812
Calcium-regulated heat stable protein 1	Q9CR86	Carhsp1	16.062	1662800	505150	3795700	1395500	3657000	880410	1480600	1883600	6676000	3607800	1.31883	0.584253
Putative N-acetylglucosamine-6-phosphate deacetylase	Q8JZV7	Amdhd2	43.5	10000	10000	551310	10000	1250000	792410	10000	407570	1194300	10000	1.31833	0.737144
Alanine aminotransferase 2	Q8BGT5	Gpt2	57.943	3973500	9796800	24010000	189820000	215610000	12468000	219600000	295210000	35912000	20681000	1.31737	0.717916
Protein disulfide-isomerase A3	P27773	Pdia3	56.678	690310000	589670000	2031900000	714980000	992510000	646120000	777330000	1025800000	3116600000	1016400000	1.31137	0.569849
Eukaryotic translation initiation factor 2 subunit 3, X-linked	Q9Z0N1	Eif2s3x	51.065	3944800	6693200	24641000	12848000	16414000	6676300	7010000	15402000	32129000	23246000	1.30868	0.532354
Phosphoenolpyruvate carboxykinase, cytosolic [GTP]	Q9Z2V4	Pck1	69.354	6277500	16432000	1518800	10000	10000	5176500	9405400	2290600	3143900	11633000	1.30522	0.691911
Caprin-1	Q60865	Caprin1	78.168	457710	616860	24081000	3194500	427970	1008900	2325000	6510300	27697000	10000	1.30486	0.806371
26S proteasome non-ATPase regulatory subunit 9	Q9CR00	Psmd9	24.72	9136400	5968700	14870000	19538000	12074000	16781000	3853600	20547000	23493000	15504000	1.30187	0.389705
Transaldolase	Q93092	Taldo1	37.387	138830000	140510000	489980000	205980000	314170000	200000000	216590000	306810000	606020000	348470000	1.30122	0.453386
Protein phosphatase 1 regulatory subunit 11	Q8K1L5	Ppp1r11	14.544	825060	10000	10000	10000	10000	10000	10000	10000	10000	1082900	1.29806	0.853008
Phosphatidylinositol transfer protein beta isoform	P53811	Pitpnb	31.487	3443700	10000	18764000	4678000	10143000	1778100	1492800	3346900	31799000	9468100	1.29283	0.75111
Proteasome activator complex subunit 2	P97372	Psme2	27.057	10000	10000	3715600	10000	10000	10000	10000	10000	4785000	10000	1.28475	0.86396
Aldo-keto reductase family 1 member C13	Q8VC28	Akr1c13	37.057	26380000	39323000	41231000	23810000	45196000	27895000	26304000	30167000	88348000	53227000	1.28419	0.449895
Heterogeneous nuclear ribonucleoprotein H;Heterogeneous nuclear ribonucleoprotein H, N-terminally processed	O35737	Hnrnph1	49.199	19368000	10483000	39400000	13696000	35534000	9228000	20130000	27229000	67328000	28218000	1.28403	0.572174
Glutathione S-transferase A4	P24472	Gsta4	25.564	14940000	16017000	8185400	7825000	22657000	17164000	15236000	6138600	27987000	22849000	1.28367	0.415919
Glutamate--cysteine ligase catalytic subunit	P97494	Gclc	72.571	11137000	20256000	35310000	15190000	43172000	16947000	18885000	17986000	74795000	31711000	1.28193	0.590953
T-complex protein 1 subunit zeta	P80317	Cct6a	58.004	947680	4932700	163490	10000	1993800	1504300	3311100	10000	2416800	3063400	1.28057	0.687856
Alpha-1-antitrypsin 1-2	P22599	Serpina1b	45.974	8609600	12941000	9888100	4168700	4228600	9885400	8114500	8058700	13763000	11170000	1.28004	0.296761
Multidrug resistance-associated protein 7	Q8R4P9	Abcc10	163.73	10000	2748800	10000	10000	10000	10000	10000	3529300	10000	10000	1.27987	0.865411
Complement factor I;Complement factor I heavy chain;Complement factor I light chain	Q61129	Cfi	67.26	7524500	6229300	20803000	16332000	18111000	21188000	3601700	19131000	41832000	2381300	1.27731	0.634651
Pyrethroid hydrolase Ces2a	Q8QZR3	Ces2a	61.94	11347000	26070000	5403800	3771900	2393600	14169000	13380000	4668600	12925000	17266000	1.274	0.593099
Golgi reassembly-stacking protein 2	Q99JX3	Gorasp2	47.038	8206100	2869500	5148200	6938100	8954800	6069000	7252600	10269000	11107000	6099000	1.27026	0.288736
40S ribosomal protein S3a	P97351	Rps3a	29.885	5591600	19722000	4968400	982940	10000	17224000	9956300	1062400	5880200	5533300	1.26799	0.71681
Selenide, water dikinase 1	Q8BH69	Sephs1	42.906	27820000	14167000	108400000	32763000	118710000	45904000	74352000	66998000	111940000	82181000	1.26342	0.534141
Glutaminase liver isoform, mitochondrial	Q571F8	Gls2	66.365	10000	5758600	10000	10000	10000	2308500	3231000	10000	10000	1760200	1.26232	0.822864
ATP synthase subunit delta, mitochondrial	Q9D3D9	Atp5d	17.6	35039000	20056000	45527000	25745000	48373000	27561000	34221000	41021000	77821000	39261000	1.25836	0.408137
Tetratricopeptide repeat protein 38	A3KMP2	Ttc38	52.223	39758000	40819000	81741000	48748000	57942000	30408000	33075000	54083000	149350000	71206000	1.25692	0.565612
Platelet-activating factor acetylhydrolase IB subunit beta	Q61206	Pafah1b2	25.581	9380400	4037100	11059000	5008200	8782200	3168800	8432600	9784100	17996000	8698200	1.25643	0.49398
Selenocysteine lyase	Q9JLI6	Scly	47.173	33403000	14987000	112660000	43680000	66987000	36247000	24323000	68001000	161170000	51411000	1.25554	0.651572
GTP:AMP phosphotransferase AK3, mitochondrial	Q9WTP7	Ak3	25.426	788760	1395600	10000	10000	10000	1024400	10000	10000	10000	1722700	1.25413	0.809139
Granulins;Acrogranin;Granulin-1;Granulin-2;Granulin-3;Granulin-4;Granulin-5;Granulin-6;Granulin-7	P28798	Grn	63.458	466340	10000	10000	10000	427310	10000	10000	10000	1116800	10000	1.25242	0.854346
Very long-chain acyl-CoA synthetase	O35488	Slc27a2	70.422	7189700	28656000	3464900	10000	10000	17875000	10233000	1800800	2136100	17132000	1.25035	0.765916
ADP-ribose pyrophosphatase, mitochondrial	Q8BVU5	Nudt9	38.604	595410	10000	699980	506200	774480	10000	10000	435600	2518700	255080	1.24876	0.801005
ATP synthase subunit O, mitochondrial	Q9DB20	Atp5o	23.363	12326000	7752500	3950500	562920	362390	7779600	5493400	536810	10012000	7331600	1.24842	0.667284
Glutathione S-transferase kappa 1	Q9DCM2	Gstk1	25.704	521180	3574000	10000	10000	10000	2007400	310750	10000	10000	2802000	1.24604	0.827912
Serine beta-lactamase-like protein LACTB, mitochondrial	Q9EP89	Lactb	60.705	18483000	18266000	36476000	30498000	53161000	28869000	22290000	30552000	69216000	44386000	1.24495	0.487893
COP9 signalosome complex subunit 5	O35864	Cops5	37.548	13059000	12484000	39993000	13272000	16556000	15462000	11930000	23044000	39270000	28907000	1.24379	0.535867
Pyridoxine-5-phosphate oxidase	Q91XF0	Pnpo	30.114	8625700	10000	12336000	9996500	7612800	7153700	10000	9115300	22163000	9440200	1.24108	0.665121
Fibrinogen alpha chain;Fibrinopeptide A;Fibrinogen alpha chain	E9PV24	Fga	87.428	154610000	115750000	186800000	137820000	134270000	214120000	121870000	204190000	235810000	128400000	1.24016	0.218484
Peroxisomal carnitine O-octanoyltransferase	Q9DC50	Crot	70.264	2649200	3385700	1449700	10000	10000	3002400	2236400	488660	1299300	2268600	1.23862	0.67015
Ubiquitin fusion degradation protein 1 homolog	P70362	Ufd1l	34.481	5016500	7724000	3262700	4643800	1109800	4371300	1161100	8901600	4610200	7891300	1.23803	0.571712
Estradiol 17-beta-dehydrogenase 11	Q9EQ06	Hsd17b11	32.88	571660	989780	10000	10000	10000	548660	583280	10000	10000	815890	1.23651	0.77801
Isovaleryl-CoA dehydrogenase, mitochondrial	Q9JHI5	Ivd	46.325	25761000	39782000	25384000	20892000	20724000	28223000	49560000	23881000	39665000	22480000	1.23589	0.345421
Glyoxylate reductase/hydroxypyruvate reductase	Q91Z53	Grhpr	35.328	69864000	67844000	113070000	53113000	94079000	76215000	54293000	93437000	171570000	96065000	1.23522	0.428639
Trans-1,2-dihydrobenzene-1,2-diol dehydrogenase	Q9DBB8	Dhdh	36.3	3575400	14353000	2833100	10000	1323200	3595000	1149900	2217900	9439600	10839000	1.23294	0.757913
14-3-3 protein epsilon	P62259	Ywhae	29.174	562950000	251730000	1365700000	490040000	500850000	306270000	353260000	600550000	1873400000	743590000	1.22256	0.691939
Extracellular matrix protein 1	Q61508	Ecm1	62.832	7251000	10049000	50172000	13883000	34933000	19332000	24348000	26018000	52708000	19511000	1.22039	0.634598
Ig heavy chain V region 441;Ig heavy chain V region MOPC 173;Ig heavy chain V region T601;Ig heavy chain V region X44;Ig heavy chain V region X24;Ig heavy chain V region J539	P01806;P01812;P01808;P01807;P01809;P01810		12.911	10000	3564100	2273400	791270	3973700	10000	848600	2878700	8095000	1080600	1.21677	0.786808
Alpha-actinin-4	P57780	Actn4	104.98	32170000	19852000	68349000	71548000	67870000	33624000	27672000	68297000	130790000	55330000	1.21527	0.614655
Peroxiredoxin-1	P35700	Prdx1	22.176	13606000000	9539800000	21059000000	13510000000	19372000000	22353000000	11770000000	15820000000	25999000000	17681000000	1.21451	0.340424
Ig kappa chain V-III region PC 2880/PC 1229;Ig kappa chain V-III region MOPC 70;Ig kappa chain V-III region PC 7132	P01654;P01656;P01655		11.98	14885000	21000000	63926000	36077000	56678000	2091900	64646000	56733000	64653000	45622000	1.21385	0.601214
Hydroxymethylglutaryl-CoA synthase, mitochondrial	P54869	Hmgcs2	56.822	374580000	555750000	269120000	55862000	48491000	429220000	403760000	130030000	255120000	362820000	1.21257	0.632098
Protein disulfide-isomerase	P09103	P4hb	57.058	7748700000	4610900000	11848000000	5217500000	6955700000	4849400000	7150500000	8643900000	15519000000	7798200000	1.20836	0.510816
Carboxylesterase 3B	Q8VCU1	Ces3b	63.352	5299300	11607000	10000	1703400	10000	4395700	3031400	1689800	11839000	1540200	1.20754	0.796942
Splicing factor 3B subunit 6	P59708	Sf3b6	14.585	10000	35015000	10000	10000	10000	10000	10000	10000	10000	42261000	1.2067	0.898196
Heterogeneous nuclear ribonucleoproteins A2/B1	O88569	Hnrnpa2b1	37.402	296590000	182830000	209310000	239570000	309270000	362610000	179070000	202020000	407620000	340200000	1.2052	0.353819
Dolichyl-diphosphooligosaccharide--protein glycosyltransferase 48 kDa subunit	O54734	Ddost	49.027	4237600	5475300	2033800	10000	10000	3532500	3282600	10000	1998000	5352600	1.20473	0.742387
Septin-7	O55131	2020-09-07	50.549	11057000	14422000	97301000	26752000	61486000	31534000	27851000	55907000	96185000	42527000	1.20371	0.686593
Dehydrogenase/reductase SDR family member 4	Q99LB2	Dhrs4	29.884	9733200	19118000	10000	1149800	10000	10567000	6909200	10000	8659900	9908100	1.20097	0.781513
Plastin-3	Q99K51	Pls3	70.741	14717000	25499000	21383000	4729300	9434200	7243100	27408000	7809000	32685000	15840000	1.20093	0.646287
Ficolin-1	O70165	Fcn1	36.298	11665000	10998000	20546000	5857800	11992000	16613000	20133000	16889000	994440	18471000	1.19721	0.581519
NAD kinase 2, mitochondrial	Q8C5H8	Nadk2	50.858	22979000	22901000	69828000	41120000	57603000	29833000	39054000	33730000	102190000	51887000	1.19709	0.616037
N-acetyl-D-glucosamine kinase	Q9QZ08	Nagk	37.268	10000	10000	3252300	10000	10000	10000	10000	10000	3900600	10000	1.19691	0.901302
Prostaglandin E synthase 3	Q9R0Q7	Ptges3	18.721	11972000	523360	51507000	6519400	11328000	10000	4701800	3043000	82631000	7401000	1.19471	0.86537
Far upstream element-binding protein 1	Q91WJ8	Fubp1	68.539	1909500	584870	4296800	7258200	4013400	1266400	1138600	3986300	11352000	3834300	1.19459	0.755593
2-oxo-4-hydroxy-4-carboxy-5-ureidoimidazoline decarboxylase	Q283N4	Urad	20.016	3093800	725460	5700000	2451600	2649700	863570	210530	1067700	12222000	2985800	1.18666	0.824061
Ig kappa chain C region	P01837		11.934	73337000	283650000	773760000	299760000	233430000	296180000	269270000	567270000	443520000	397080000	1.18593	0.644275
Actin-related protein 3	Q99JY9	Actr3	47.357	18502000	20333000	101190000	33470000	44213000	34070000	32783000	51657000	102090000	37380000	1.18498	0.697767
Glutathione S-transferase A3	P30115	Gsta3	25.36	2450700000	1481800000	1437800000	1725100000	3391500000	1818900000	1631500000	1993300000	4170800000	2805500000	1.18433	0.534891
Polypyrimidine tract-binding protein 1	P17225	Ptbp1	56.477	2221000	4633800	4116100	1317300	1034800	2688600	381290	3406300	4821300	4464300	1.18305	0.662115
Glutaredoxin-3	Q9CQM9	Glrx3	37.778	60742000	22055000	123530000	58145000	77499000	34813000	38420000	53620000	192000000	84379000	1.17914	0.72414
Serine/threonine-protein phosphatase 2A 55 kDa regulatory subunit B alpha isoform	Q6P1F6	Ppp2r2a	51.691	1731800	2039500	18570000	3230900	10930000	4190000	989720	5265500	27298000	5239300	1.17753	0.827773
Transthyretin	P07309	Ttr	15.776	18747000	7425200	27588000	18456000	12734000	11914000	12560000	25414000	38242000	11485000	1.17263	0.651644
Urocanate hydratase	Q8VC12	Uroc1	74.589	90925000	112020000	103620000	58204000	70559000	70365000	93452000	60140000	177060000	108840000	1.1712	0.534031
40S ribosomal protein S28	P62858	Rps28	7.8409	4501900	789510	3230400	4456200	3693000	410050	3020200	3328800	7041500	5659700	1.16731	0.686369
CD2-associated protein	Q9JLQ0	Cd2ap	70.449	2193800	10000	2739100	1032600	10000	836410	936460	2659900	1840400	696350	1.1644	0.777004
CD5 antigen-like	Q9QWK4	Cd5l	38.862	149840000	208990000	532060000	294480000	356120000	371940000	287990000	506640000	425920000	196940000	1.16084	0.576687
Acyl-CoA-binding protein	P31786	Dbi	10	17876000	10774000	1378900	9585300	7374600	17993000	13524000	8091100	7583000	7317300	1.16003	0.669918
Prohibitin	P67778	Phb	29.82	11569000	22927000	3190400	10000	10000	19435000	12305000	655730	2757000	8568300	1.15951	0.833506
Glutathione S-transferase Mu 6	O35660	Gstm6	25.621	3779300	8008800	4031700	392860	1377500	3036900	3755400	2557700	10000	11033000	1.15934	0.811356
Argininosuccinate lyase	Q91YI0	Asl	51.739	98060000	242750000	52631000	18726000	8259800	111290000	103870000	28719000	126430000	116350000	1.15754	0.781228
Bifunctional epoxide hydrolase 2;Cytosolic epoxide hydrolase 2;Lipid-phosphate phosphatase	P34914	Ephx2	62.515	63411000	98459000	89617000	45404000	70826000	86186000	57887000	50337000	150800000	78746000	1.15294	0.591243
Ribokinase	Q8R1Q9	Rbks	34.119	1065200	1407500	6849000	2892800	8366700	4192100	1942500	4095500	11626000	1843600	1.15152	0.795207
Succinyl-CoA ligase [ADP/GDP-forming] subunit alpha, mitochondrial	Q9WUM5	Suclg1	36.154	9129900	17289000	6017700	10000	1590100	6971600	10248000	4410000	4761200	12782000	1.1509	0.775067
Nuclear pore complex protein Nup85	Q8R480	Nup85	74.775	10000	10000	10000	10000	48168000	3903000	10000	10000	10000	51495000	1.14977	0.920265
Aldehyde dehydrogenase, mitochondrial	P47738	Aldh2	56.537	2969700000	2918800000	4068500000	2756300000	4990400000	2646400000	3203700000	3624300000	6760700000	4065500000	1.14669	0.550951
Adenosine kinase	P55264	Adk	40.148	151080000	165480000	412240000	203150000	231940000	189850000	170510000	177830000	543350000	252330000	1.14604	0.699252
Ubiquitin-60S ribosomal protein L40;Ubiquitin;60S ribosomal protein L40;Ubiquitin-40S ribosomal protein S27a;Ubiquitin;40S ribosomal protein S27a;Polyubiquitin-B;Ubiquitin;Polyubiquitin-C;Ubiquitin;Ubiquitin-related 1;Ubiquitin-related 2	P62984;P62983;P0CG49;P0CG50	Uba52;Rps27a;Ubb;Ubc	14.728	47468000	36909000	53574000	38794000	40757000	46985000	30259000	43651000	82113000	46211000	1.14582	0.507825
Protein deglycase DJ-1	Q99LX0	Park7	20.021	241690000	183110000	271850000	203150000	250270000	246430000	175360000	230670000	356810000	307550000	1.14499	0.373179
60S ribosomal protein L22	P67984	Rpl22	14.759	1936900	3638300	6157300	3945100	7871100	4613400	2833000	2211000	12742000	4554700	1.14461	0.760833
Stress-70 protein, mitochondrial	P38647	Hspa9	73.46	64631000	73163000	187320000	101860000	191140000	61205000	84479000	74174000	381970000	105390000	1.14415	0.795529
Major vault protein	Q9EQK5	Mvp	95.923	1194000	838160	10000	1701600	3804000	2852900	978680	1961000	2808900	10000	1.14093	0.806377
Nucleolysin TIAR	P70318	Tial1	43.388	6116200	4179900	5362400	5780300	6954400	3565400	4255800	6484800	11827000	6236200	1.14003	0.615264
Ig heavy chain V region 3-6	P18531	Ighv3-6	13.095	10000	10000	9591700	24962000	16529000	2677800	5036200	25837000	8841400	15776000	1.13826	0.830496
14-3-3 protein gamma;14-3-3 protein gamma, N-terminally processed	P61982	Ywhag	28.302	79129000	31932000	173520000	55328000	64041000	35055000	43495000	81312000	221900000	77548000	1.13705	0.797134
Hydroxymethylglutaryl-CoA lyase, mitochondrial	P38060	Hmgcl	34.238	86679000	57949000	280770000	121220000	193230000	132870000	108550000	121730000	297960000	178600000	1.13498	0.716073
40S ribosomal protein S20	P60867	Rps20	13.373	11920000	9685800	16265000	17172000	21351000	15120000	14373000	11761000	25329000	20074000	1.13435	0.534606
Aldehyde dehydrogenase family 8 member A1	Q8BH00	Aldh8a1	53.663	35849000	75696000	27966000	11008000	13541000	39974000	37606000	21223000	37296000	49541000	1.13154	0.739143
Peptidyl-prolyl cis-trans isomerase D	Q9CR16	Ppid	40.742	22831000	18511000	105630000	88352000	96236000	28446000	43191000	45870000	176810000	80510000	1.1305	0.798626
Sarcosine dehydrogenase, mitochondrial	Q99LB7	Sardh	101.68	110840000	214190000	86248000	30917000	16518000	100490000	127930000	50327000	102090000	135860000	1.12641	0.769361
Cordon-bleu protein-like 1	Q3UMF0	Cobll1	137.38	1800100	719410	10000	2373000	7369700	10000	822790	2795200	8824000	1349600	1.12462	0.884816
Heterogeneous nuclear ribonucleoprotein A/B	Q99020	Hnrnpab	30.831	51027000	17469000	135880000	61763000	109500000	35438000	27508000	62039000	223790000	71867000	1.1198	0.834275
3-ketoacyl-CoA thiolase B, peroxisomal	Q8VCH0	Acaa1b	43.995	138340000	153860000	232480000	94778000	174260000	136160000	137180000	96666000	313510000	203950000	1.11811	0.683369
Ras-related protein Rab-1A	P62821	Rab1A	22.677	3289100	5656900	10000	10000	10000	6707400	1168300	10000	10000	2132400	1.11721	0.904294
Carbonic anhydrase 3	P16015	Ca3	29.366	667290000	551360000	1216400000	754190000	1173900000	541580000	356310000	459990000	2319400000	1187900000	1.11506	0.803794
Sialic acid synthase	Q99J77	Nans	40.024	1978300	1781900	8419000	649230	4963500	2046900	2212800	4678700	7877000	3019700	1.11484	0.823919
Enoyl-CoA hydratase, mitochondrial	Q8BH95	Echs1	31.474	301110000	107220000	742430000	392540000	470920000	283080000	183280000	285780000	1021500000	469430000	1.11362	0.808941
Phosphotriesterase-related protein	Q60866	Pter	39.218	100700000	86583000	299010000	116320000	220970000	165080000	111370000	179540000	301200000	159010000	1.11246	0.730113
Galectin-1	P16045	Lgals1	14.866	50863000	31575000	137990000	44551000	31694000	32155000	33956000	56492000	144860000	62399000	1.11187	0.823071
Inorganic pyrophosphatase	Q9D819	Ppa1	32.667	72030000	74524000	172640000	97560000	102270000	93076000	64004000	85431000	221320000	113080000	1.11153	0.735523
SEC14-like protein 2	Q99J08	Sec14l2	46.3	26886000	75777000	28960000	9508900	5023300	34910000	27405000	15304000	50414000	33550000	1.10556	0.828405
Retinal dehydrogenase 1	P24549	Aldh1a1	54.467	9661400000	4249400000	26855000000	11919000000	19570000000	8909000000	8397600000	13068000000	33166000000	16211000000	1.10376	0.809595
3-hydroxyanthranilate 3,4-dioxygenase	Q78JT3	Haao	32.804	682330000	398760000	1316500000	843550000	1091800000	631020000	468540000	742310000	1867600000	1060700000	1.10091	0.774255
Fructose-bisphosphate aldolase C	P05063	Aldoc	39.394	645320	803440	32609000	8005800	15608000	3285100	2282300	8393000	37305000	12200000	1.10046	0.897816
Mitochondrial fission 1 protein	Q9CQ92	Fis1	17.008	2336900	2155500	1360600	3181900	2499300	3346400	2068600	2051900	3089800	2131700	1.10007	0.585524
Glutathione synthetase	P51855	Gss	52.246	16648000	9232400	41497000	23146000	38787000	22221000	28195000	14438000	54566000	22799000	1.09983	0.788338
Cytochrome P450 3A11;Cytochrome P450 3A41	Q64459;Q9JMA7	Cyp3a11;Cyp3a41a	57.854	4347000	207260000	904340000	411190000	10000	207610000	277130000	541890000	422370000	229200000	1.09891	0.870546
Aldehyde dehydrogenase, cytosolic 1	O35945	Aldh1a7	54.587	664150000	549980000	2529300000	907390000	1527500000	860290000	685570000	1112500000	2736500000	1364900000	1.09411	0.82732
Actin-related protein 2/3 complex subunit 1A	Q9R0Q6	Arpc1a	41.626	5241200	5459600	14086000	11927000	11434000	5544000	5344600	7173900	27224000	7352400	1.09328	0.84893
Actin-related protein 2	P61161	Actr2	44.76	7507000	18641000	70961000	18736000	31242000	18955000	18124000	31630000	67999000	23773000	1.09106	0.857371
14-3-3 protein sigma	O70456	Sfn	27.706	23453000	10153000	38801000	20734000	17886000	9682700	14723000	20788000	54716000	21192000	1.09074	0.832255
Polyadenylate-binding protein 2	Q8CCS6	Pabpn1	32.296	10000	10000	690390	559300	571450	10000	10000	10000	1967900	10000	1.09057	0.938456
UDP-glucose 6-dehydrogenase	O70475	Ugdh	54.831	11117000	33212000	7745700	4877200	9001700	25554000	16147000	6782100	9354900	14089000	1.09057	0.848433
T-complex protein 1 subunit beta	P80314	Cct2	57.477	633000	4572600	10000	10000	10000	4634600	10000	217020	282410	563870	1.09021	0.941605
Protein disulfide-isomerase A6	Q922R8	Pdia6	48.1	33363000	46534000	92486000	24533000	33116000	33437000	30321000	46302000	87739000	52715000	1.08904	0.803161
Catechol O-methyltransferase	O88587	Comt	29.486	4499700	4542200	3504200	10000	10000	5801700	3002200	547090	1044500	3282400	1.08848	0.877427
Amine oxidase [flavin-containing] B	Q8BW75	Maob	58.557	8339300	14969000	1432100	10000	10000	3432000	8491600	713290	4735800	9511700	1.08578	0.902513
Calcium-binding mitochondrial carrier protein Aralar1	Q8BH59	Slc25a12	74.569	10000	2783000	1100800	10000	10000	1301800	10000	864660	10000	2062300	1.08558	0.922817
Inorganic pyrophosphatase 2, mitochondrial	Q91VM9	Ppa2	38.114	38967000	9277400	157030000	68239000	127280000	59643000	52809000	62609000	176150000	83252000	1.08401	0.855019
Beta-arrestin-1	Q8BWG8	Arrb1	46.972	2277700	574960	9517200	6176500	11508000	5113700	5618500	8977800	7637300	5213100	1.08338	0.826388
OTU domain-containing protein 6B	Q8K2H2	Otud6b	33.758	1401100	10000	2650900	1969500	2070700	10000	10000	747640	5635200	2367100	1.08241	0.910603
Eukaryotic translation initiation factor 5A-1;Eukaryotic translation initiation factor 5A-2	P63242;Q8BGY2	Eif5a;Eif5a2	16.832	243920000	115130000	370820000	242330000	315880000	199300000	145680000	219420000	501490000	327260000	1.08157	0.789984
Phosphoglycerate mutase 1	Q9DBJ1	Pgam1	28.832	119600000	95351000	301580000	93199000	103570000	166970000	125390000	89139000	212110000	177340000	1.08082	0.805682
UMP-CMP kinase	Q9DBP5	Cmpk1	22.165	123060000	67292000	120710000	97873000	194110000	113160000	72738000	115120000	221080000	129650000	1.08076	0.770573
Stromal cell-derived factor 2	Q9DCT5	Sdf2	23.159	12168000	11945000	23300000	10000	4075500	4705700	12794000	5767800	13629000	18759000	1.08072	0.866253
DAZ-associated protein 1	Q9JII5	Dazap1	43.214	32244000	12089000	30490000	40479000	73773000	10126000	25312000	42663000	72635000	53389000	1.0796	0.844301
Na(+)/H(+) exchange regulatory cofactor NHE-RF2	Q9JHL1	Slc9a3r2	37.402	10000	10000	2948500	3875300	4258400	993210	10000	5205600	4638900	1133500	1.07917	0.90338
Mitochondrial amidoxime-reducing component 1	Q9CW42	2020-03-01	37.978	2768800	5921500	2472100	10000	10000	3188000	3420600	249480	229920	4962900	1.07767	0.906879
Thioredoxin reductase 1, cytoplasmic	Q9JMH6	Txnrd1	67.083	27778000	13903000	113720000	73111000	133840000	84315000	52694000	80634000	110110000	62408000	1.07675	0.831862
Enoyl-CoA hydratase domain-containing protein 2, mitochondrial	Q3TLP5	Echdc2	31.852	21742000	24662000	65156000	21307000	59438000	42163000	36169000	26771000	57514000	43478000	1.07171	0.808446
Sorting nexin-3	O70492	Snx3	18.757	10732000	10000	975310	6469000	24752000	2234100	730840	4022300	30488000	8487700	1.07044	0.934014
60S acidic ribosomal protein P0	P14869	Rplp0	34.216	6246900	16645000	3706700	691810	10000	6736000	4790700	1839600	8531500	7301300	1.06955	0.90928
Sideroflexin-1	Q99JR1	Sfxn1	35.649	2081600	3131000	10000	10000	10000	2416100	1165700	10000	10000	2002900	1.06907	0.93209
Iron-sulfur cluster assembly 2 homolog, mitochondrial	Q9DCB8	Isca2	16.718	10000	10000	1776000	794880	1603500	10000	972630	1715500	1773800	10000	1.06856	0.917982
Beta-glucuronidase	P12265	Gusb	74.194	783030	1453200	12810000	8775800	24802000	6589000	12162000	4804400	25252000	2745100	1.06023	0.924334
Carboxymethylenebutenolidase homolog	Q8R1G2	Cmbl	27.902	26676000	10062000	55757000	31025000	38402000	20451000	12632000	21805000	79419000	36874000	1.05718	0.898739
Dynein light chain 2, cytoplasmic	Q9D0M5	Dynll2	10.35	7591000	7695200	5698600	4615800	6202300	1488100	4793600	2225700	17090000	8013700	1.05686	0.903577
Nicotinate-nucleotide pyrophosphorylase [carboxylating]	Q91X91	Qprt	31.53	11466000	34320000	18532000	9322300	8178400	19872000	9003800	8554800	31480000	17501000	1.05614	0.889525
Cytochrome P450 2E1	Q05421	Cyp2e1	56.804	30350000	45057000	4079400	1722400	1229100	26263000	19233000	5465400	7496500	28541000	1.05533	0.930586
Malate dehydrogenase, cytoplasmic	P14152	Mdh1	36.511	80562000	183400000	82922000	41952000	56641000	140650000	80097000	58830000	111030000	79272000	1.05478	0.868877
Ras-related C3 botulinum toxin substrate 2;Ras-related C3 botulinum toxin substrate 1;Ras-related C3 botulinum toxin substrate 3;Rho-related GTP-binding protein RhoG;Rho-related GTP-binding protein RhoQ;Rho-related GTP-binding protein RhoJ	Q05144;P63001;P60764;P84096;Q8R527;Q9ER71	Rac2;Rac1;Rac3;Rhog;Rhoq;Rhoj	21.441	555150	10000	802670	10000	10000	1423400	10000	10000	10000	10000	1.05446	0.964487
Carbamoyl-phosphate synthase [ammonia], mitochondrial	Q8C196	Cps1	164.62	91340000	196990000	42998000	7701300	7119500	84015000	101660000	22818000	61282000	94819000	1.05329	0.925483
Scaffold attachment factor B1	D3YXK2	Safb	105.1	10000	10000	1143200	10000	930770	10000	10000	720880	1464000	10000	1.05271	0.955512
Pyruvate dehydrogenase E1 component subunit alpha, somatic form, mitochondrial	P35486	Pdha1	43.231	4480700	17237000	646670	947890	10000	1659100	7862300	3469300	4090600	7442100	1.0515	0.946209
Heterogeneous nuclear ribonucleoprotein M	Q9D0E1	Hnrnpm	77.648	5431000	1554400	7425700	3247400	7226900	3155600	1469700	3283900	14314000	3911000	1.05018	0.925074
F-actin-capping protein subunit alpha-2	P47754	Capza2	32.967	952280	3073700	4256300	10000	10000	1489300	2041700	3362200	1798600	10000	1.04812	0.938983
Long-chain-fatty-acid--CoA ligase 1	P41216	Acsl1	77.951	64719000	160880000	28891000	5105500	1411700	53123000	58368000	14011000	58144000	89696000	1.04726	0.940058
Mannose-binding protein A	P39039	Mbl1	25.396	28016000	20168000	44770000	29100000	46280000	41122000	16072000	45113000	53338000	20305000	1.04524	0.867665
60S ribosomal protein L12	P35979	Rpl12	17.804	234020000	334960000	234410000	392050000	477290000	651360000	265780000	213290000	349210000	266400000	1.04383	0.876648
Ubiquitin-conjugating enzyme E2 G1;Ubiquitin-conjugating enzyme E2 G1, N-terminally processed	P62254	Ube2g1	19.509	1576500	10000	2025100	527270	801340	390770	10000	578450	2708300	1467800	1.04354	0.944928
Actin, alpha skeletal muscle;Actin, alpha cardiac muscle 1;Actin, gamma-enteric smooth muscle;Actin, aortic smooth muscle	P68134;P68033;P63268;P62737	Acta1;Actc1;Actg2;Acta2	42.051	34499000	19076000	100350000	20872000	27485000	34861000	34667000	28075000	85449000	27582000	1.04129	0.931176
Glycerol kinase	Q64516	Gk	61.227	1902200	3966500	884520	10000	10000	2062400	1330300	10000	703060	2916300	1.03674	0.957151
3-mercaptopyruvate sulfurtransferase	Q99J99	Mpst	33.097	4107500	6754800	10000	10000	10000	5730100	3281400	10000	10000	2254700	1.03616	0.965403
60S ribosomal protein L9	P51410	Rpl9	21.881	799340	3466000	1512900	10000	10000	3872400	974750	10000	10000	1133800	1.03496	0.967184
Peroxiredoxin-4	O08807	Prdx4	31.052	2264500000	1589900000	4081300000	2538500000	4252800000	4280100000	1445400000	2058700000	4169800000	3271200000	1.03383	0.900156
Cytochrome P450 2A5;Cytochrome P450 2A4	P20852;P15392	Cyp2a5;Cyp2a4	56.74	544290	2138900	345020	10000	10000	374670	676160	358750	10000	1730200	1.03332	0.968165
Polyadenylate-binding protein 1	P29341	Pabpc1	70.67	77424000	29515000	161580000	114930000	117550000	29614000	48651000	68255000	278750000	91952000	1.03238	0.95003
Glutamine--tRNA ligase	Q8BML9	Qars	87.676	10000	799910	10000	10000	10000	10000	10000	10000	10000	825390	1.03034	0.982643
Serine/arginine-rich splicing factor 7	Q8BL97	Srsf7	30.817	10000	10000	2015100	482920	10000	10000	10000	2557900	10000	10000	1.02764	0.98313
Glucokinase regulatory protein	Q91X44	Gckr	64.679	669040	8706700	4250500	10000	10000	5130600	4406900	1714400	731460	1994500	1.0243	0.97282
Arsenite methyltransferase	Q91WU5	As3mt	41.793	2386800	7219900	19823000	7426400	8429000	3842000	2232600	4875000	26092000	9320600	1.02378	0.968185
Ribosome-recycling factor, mitochondrial	Q9D6S7	Mrrf	29.05	754200	10000	10000	946500	2799800	10000	826050	10000	2575500	1203100	1.02304	0.976874
Protein disulfide-isomerase A4	P08003	Pdia4	71.982	561340000	404560000	936210000	604110000	838060000	372180000	645650000	587680000	1251200000	557800000	1.021	0.938929
Inositol monophosphatase 1	O55023	Impa1	30.436	24168000	61050000	175560000	76629000	144820000	99688000	63809000	120050000	128340000	80132000	1.02031	0.950057
Polyribonucleotide nucleotidyltransferase 1, mitochondrial	Q8K1R3	Pnpt1	85.682	5138800	941310	15174000	15226000	17071000	5403000	9254000	8529800	22907000	8488000	1.01925	0.964176
Indolethylamine N-methyltransferase	P40936	Inmt	29.459	32418000	80108000	14977000	4216400	2371100	34103000	25675000	13145000	28887000	34703000	1.01807	0.974818
Ig kappa chain V-V region MOPC 149	P01636		12.03	3977700	2323500	11320000	261950	4130100	1451200	4366000	8977100	6099500	1491400	1.0169	0.975532
Methylthioribulose-1-phosphate dehydratase	Q9WVQ5	Apip	26.949	38986000	17200000	73248000	61636000	40044000	30105000	21692000	62383000	76311000	44208000	1.01551	0.960462
Stromal cell-derived factor 2-like protein 1	Q9ESP1	Sdf2l1	23.648	22540000	12083000	29624000	4807700	6564700	11745000	13327000	8456000	27074000	15889000	1.01153	0.976473
L-serine dehydratase/L-threonine deaminase	Q8VBT2	Sds	34.593	7432100	18627000	1212500	10000	10000	7887000	4304200	1178900	7326500	6903300	1.0113	0.987386
Kynurenine 3-monooxygenase	Q91WN4	Kmo	54.531	2196400	10223000	1968900	10000	10000	3316200	3562800	621820	2718800	4350100	1.0112	0.987487
Copper homeostasis protein cutC homolog	Q9D8X1	Cutc	29.003	9297500	5332400	36166000	20984000	35886000	16750000	4595400	28731000	44369000	14341000	1.01041	0.981563
60S ribosomal protein L11	Q9CXW4	Rpl11	20.252	2150800	4453900	10000	1137300	10000	10000	1286900	10000	4451200	2078000	1.00955	0.990174
14-3-3 protein eta	P68510	Ywhah	28.211	2071700	1080400	10722000	1606800	1402400	10000	517760	1463100	8838300	6122900	1.00407	0.995804
Fructose-bisphosphate aldolase B	Q91Y97	Aldob	39.507	14642000000	5192200000	20513000000	14493000000	21431000000	8324700000	6619000000	10616000000	39230000000	11515000000	1.00044	0.999228
Glutathione S-transferase Mu 1	P10649	Gstm1	25.97	2330800000	3071100000	1925500000	1538300000	3042300000	2399800000	2428100000	1943400000	2694600000	2439800000	0.999807	0.99891
Uroporphyrinogen decarboxylase	P70697	Urod	40.691	10000	2114000	10000	10000	1967300	896420	1268000	991700	914790	10000	0.992608	0.991316
Fructose-1,6-bisphosphatase 1	Q9QXD6	Fbp1	36.912	7173200000	1817100000	18909000000	5901700000	10530000000	3090500000	4315600000	4243800000	22690000000	9636800000	0.992008	0.98821
ATP-dependent RNA helicase DDX3X;Putative ATP-dependent RNA helicase Pl10;ATP-dependent RNA helicase DDX3Y	Q62167;P16381;Q62095	Ddx3x;D1Pas1;Ddx3y	73.101	769640	1549500	10000	10000	10000	672240	974970	10000	10000	657240	0.98949	0.989497
5-hydroxyisourate hydrolase	Q9CRB3	Urah	13.559	40505000	24154000	18978000	20881000	22046000	17426000	13181000	20876000	41906000	31338000	0.985486	0.95625
Phospholipid-transporting ATPase IK	Q6UQ17	Atp8b3	151.95	10000	10000	2039000	709330	1853100	10000	2233000	2288200	10000	10000	0.984803	0.984563
Transcription elongation factor A protein 1	P10711	Tcea1	33.88	10778000	1385400	16973000	16667000	14882000	6252200	3291100	7418700	31619000	11170000	0.984603	0.975296
Elongation factor 1-gamma	Q9D8N0	Eef1g	50.06	14046000	24851000	9735700	750270	10000	14553000	8762800	5442100	3067700	16614000	0.980698	0.972054
3(2),5-bisphosphate nucleotidase 1	Q9Z0S1	Bpnt1	33.196	14154000	7891600	12628000	11418000	13307000	9008500	7245000	6572500	22538000	12813000	0.979434	0.939701
Aldose 1-epimerase	Q8K157	Galm	37.798	8056200	16246000	8838400	5005900	8913500	8074500	6273400	10225000	8292900	13129000	0.977365	0.924802
Peroxiredoxin-5, mitochondrial	P99029	Prdx5	21.897	337030000	329710000	476830000	327630000	479960000	314960000	319300000	321820000	615080000	335510000	0.977198	0.900197
Protein phosphatase 1B	P36993	Ppm1b	42.795	3265900	10000	19550000	12197000	12963000	5769100	2476700	7845000	24190000	6349400	0.971748	0.95969
Copine-3	Q8BT60	Cpne3	59.584	10970000	2534500	21796000	20371000	29473000	10224000	7930600	15494000	36552000	12524000	0.971579	0.946225
Cofilin-1	P18760	Cfl1	18.559	305070000	242050000	869210000	384240000	603440000	325740000	266000000	407370000	1001100000	333170000	0.97062	0.938527
Ig heavy chain V region AC38 205.12;Ig heavy chain V region J558;Ig heavy chain V region MOPC 104E	P06330;P01757;P01756		12.934	42820000	163040000	409780000	263240000	266310000	146100000	217170000	347210000	329660000	67787000	0.967461	0.92892
F-actin-capping protein subunit beta	P47757	Capzb	31.345	6941900	7154300	40374000	11991000	20787000	10138000	5939200	15051000	36205000	16873000	0.965134	0.942247
Delta-1-pyrroline-5-carboxylate dehydrogenase, mitochondrial	Q8CHT0	Aldh4a1	61.84	35023000	68416000	28348000	3009800	3547400	40101000	26161000	13665000	24668000	28681000	0.963365	0.938694
Complement C4-B;Complement C4 beta chain;Complement C4 alpha chain;C4a anaphylatoxin;Complement C4 gamma chain	P01029	C4b	192.91	6463200	7076000	14636000	7532100	8929700	14176000	2779400	12176000	7168500	6672600	0.96271	0.898383
Afadin	Q9QZQ1	Mllt4	206.5	10000	10000	364390	312720	14948000	1708600	3389600	1586600	6585000	1775200	0.961642	0.970118
Histidine-rich glycoprotein	Q9ESB3	Hrg	59.162	20724000	12333000	68345000	27385000	25399000	24750000	22866000	44879000	30534000	24617000	0.957584	0.904281
Peroxisomal sarcosine oxidase	Q9D826	Pipox	43.846	65422000	77827000	190260000	107910000	184780000	58338000	76206000	88098000	230910000	145230000	0.956217	0.896841
Ataxin-2	O70305	Atxn2	136.48	1289600	10000	8572100	10000	5336100	10000	1170100	990890	9423500	2947800	0.955611	0.956423
Farnesyl pyrophosphate synthase	Q920E5	Fdps	40.581	8575400	18617000	2407500	10000	10000	4990400	3986900	1690300	7995500	9587800	0.953781	0.944477
Estradiol 17 beta-dehydrogenase 5	P70694	Akr1c6	37.047	170770000	354690000	158100000	52553000	65526000	170060000	140050000	103680000	161430000	188530000	0.952736	0.895702
Ig heavy chain V region 3	P01749	Ighv1-61	13.016	10000	10000	10000	3738200	4560500	703330	4674600	852930	10000	1689300	0.952149	0.952925
Aldehyde dehydrogenase X, mitochondrial	Q9CZS1	Aldh1b1	57.552	17309000	13228000	10261000	10000	10000	16729000	7045900	3288200	2521100	9244000	0.951252	0.929244
Enoyl-CoA delta isomerase 1, mitochondrial	P42125	Eci1	32.25	13322000	14007000	9872300	1245200	2125900	5952900	4109000	4104600	11155000	13117000	0.947405	0.900367
ATP synthase subunit alpha, mitochondrial	Q03265	Atp5a1	59.752	214850000	508110000	122400000	33037000	29167000	237430000	192460000	67894000	130310000	229730000	0.945194	0.918418
Dual specificity protein phosphatase 3	Q9D7X3	Dusp3	20.472	3156900	10000	4804100	10000	1951800	992530	1001600	10000	6493500	884400	0.94455	0.942916
ADP-sugar pyrophosphatase	Q9JKX6	Nudt5	23.984	5821300	5342300	3983100	10000	4977500	1022400	5094700	8352100	10000	4504100	0.942839	0.902998
Estradiol 17-beta-dehydrogenase 8	P50171	Hsd17b8	26.588	3398600	6381600	10000	543710	10000	2583900	1794300	1490300	1439600	2416100	0.940089	0.924691
NEDD8-conjugating enzyme Ubc12	P61082	Ube2m	20.9	9642000	2697900	11270000	3279800	13617000	2863700	10365000	6607700	11198000	6841400	0.93505	0.847246
40S ribosomal protein S3	P62908	Rps3	26.674	7852800	15672000	2376600	496220	822250	10626000	7040300	1057600	4390100	2333900	0.934902	0.918356
Fibronectin;Anastellin	P11276	Fn1	272.53	2650800	10000	7878800	1416500	3140900	2278300	517520	4924400	5332500	1061400	0.934896	0.908412
NADH dehydrogenase [ubiquinone] 1 alpha subcomplex subunit 10, mitochondrial	Q99LC3	Ndufa10	40.603	515410	2438900	544450	10000	10000	1390600	670340	498290	10000	715340	0.933445	0.927812
Iron-sulfur cluster assembly enzyme ISCU, mitochondrial	Q9D7P6	Iscu	18.098	37891000	1408800	86419000	38845000	28110000	52342000	25516000	41015000	33740000	26388000	0.929037	0.856366
Calcium-binding mitochondrial carrier protein Aralar2	Q9QXX4	Slc25a13	74.466	29749000	77618000	15924000	3182600	342860	31702000	37422000	8254600	8356100	31964000	0.928103	0.908738
Galactose-1-phosphate uridylyltransferase	Q03249	Galt	43.232	6719000	1483300	54619000	27621000	53071000	1802900	6719700	16966000	79535000	28143000	0.927904	0.910745
S-formylglutathione hydrolase	Q9R0P3	Esd	31.319	30201000	54341000	27764000	10881000	13653000	18433000	14248000	11554000	56337000	26225000	0.926608	0.86238
Coatomer subunit delta	Q5XJY5	Arcn1	57.229	1325300	4268600	6837800	950820	632570	2492400	3238400	2894600	3046700	1298200	0.925452	0.871188
Glutathione S-transferase Mu 2	P15626	Gstm2	25.716	19346000	32341000	11874000	5485400	4666700	12515000	14942000	14314000	6934400	19337000	0.923071	0.842059
Succinyl-CoA ligase [GDP-forming] subunit beta, mitochondrial	Q9Z2I8	Suclg2	46.839	13825000	26915000	4329600	266150	10000	10419000	14418000	2946500	5244000	8741600	0.921125	0.899583
Actin-related protein 2/3 complex subunit 4	P59999	Arpc4	19.667	18095000	31456000	25790000	24952000	27561000	6213800	12668000	19377000	55246000	24083000	0.919704	0.820654
40S ribosomal protein S21	Q9CQR2	Rps21	9.1413	6223900	1973300	1398100	4290400	4409700	302080	2086600	2358800	8929400	3146400	0.919536	0.86763
5-phosphohydroxy-L-lysine phospho-lyase	Q8R1K4	Phykpl	51.965	10000	10000	1778000	458930	10000	10000	589610	1463000	10000	10000	0.918692	0.936052
Ran-specific GTPase-activating protein	P34022	Ranbp1	23.596	29009000	12416000	61606000	23272000	41298000	26045000	8273300	24403000	64432000	30231000	0.915175	0.825695
Phosphate carrier protein, mitochondrial	Q8VEM8	Slc25a3	39.632	12900000	12145000	6925300	10000	10000	3361100	6917900	2162700	6048000	10782000	0.915018	0.868562
Ferrochelatase, mitochondrial	P22315	Fech	47.13	10000	2138400	10000	10000	10000	864070	1097500	10000	10000	10000	0.914235	0.940966
Aflatoxin B1 aldehyde reductase member 2	Q8CG76	Akr7a2	40.612	9264700	18654000	7506500	10000	1631400	9109000	7095200	3304100	4756400	9611500	0.913928	0.860645
Histidine--tRNA ligase, cytoplasmic;Probable histidine--tRNA ligase, mitochondrial	Q61035;Q99KK9	Hars;Hars2	57.432	10000	1262200	10000	10000	10000	1146200	10000	10000	10000	10000	0.91092	0.946988
Glutathione S-transferase Mu 3	P19639	Gstm3	25.701	72574000	77797000	158240000	67429000	29976000	120140000	31985000	77495000	90458000	49672000	0.910678	0.787981
Glutamate dehydrogenase 1, mitochondrial	P26443	Glud1	61.336	234420000	538050000	162830000	46061000	36019000	249670000	241540000	78703000	165650000	190370000	0.910115	0.85448
T-complex protein 1 subunit theta	P42932	Cct8	59.555	3750900	7930200	1817800	10000	10000	2129300	921410	10000	6770100	2424000	0.906495	0.896404
Receptor expression-enhancing protein 6	Q9JM62	Reep6	22.204	3140200	4880300	975870	343130	10000	2057200	943030	10000	4275900	1186100	0.906169	0.88522
Alcohol dehydrogenase [NADP(+)]	Q9JII6	Akr1a1	36.586	14301000	51642000	19367000	3599700	7142900	16775000	16541000	5850100	33053000	14624000	0.90412	0.852994
Macrophage-capping protein	P24452	Capg	39.24	10986000	3896700	53089000	7077300	12797000	6046400	7634900	31988000	23549000	10072000	0.902606	0.872759
Protein NDRG2	Q9QYG0	Ndrg2	40.789	10997000	17790000	32187000	750440	415630	9236700	5450000	1531500	31545000	8201200	0.900617	0.879966
Heterogeneous nuclear ribonucleoprotein K	P61979	Hnrnpk	50.976	33003000	21333000	77063000	20747000	44750000	19233000	21198000	31236000	72404000	33156000	0.900105	0.788382
Elongation factor 1-alpha 1	P10126	Eef1a1	50.113	164870000	287030000	225200000	69630000	73230000	159510000	104960000	68995000	221200000	182150000	0.898599	0.749856
Argininosuccinate synthase	P16460	Ass1	46.584	480320000	931110000	345500000	127860000	67997000	349700000	436750000	143270000	305210000	518370000	0.897845	0.816891
S-adenosylmethionine synthase isoform type-1	Q91X83	Mat1a	43.508	247040000	291690000	576050000	212600000	344080000	254830000	154870000	218190000	576970000	293890000	0.896671	0.731749
SEC14-like protein 4	Q8R0F9	Sec14l4	46.053	5251800	9548100	2439500	927370	906460	4588900	3084100	1404600	4218900	3799300	0.896324	0.825038
Myosin light polypeptide 6	Q60605	Myl6	16.93	4907800	10000	19393000	10000	10000	10000	655110	2389800	15063000	3642200	0.894344	0.914774
NADH dehydrogenase [ubiquinone] iron-sulfur protein 6, mitochondrial	P52503	Ndufs6	13.02	1607300	1059500	5280100	3373700	1755000	1619400	1466200	10000	6252600	2288700	0.889971	0.830558
Protein canopy homolog 2	Q9QXT0	Cnpy2	20.767	4310400	1347000	15015000	1739500	26981000	7292400	5487200	3711800	20535000	6837800	0.888067	0.853209
Sorbin and SH3 domain-containing protein 1	Q62417	Sorbs1	143.07	1073600	479400	7262300	3233500	2279200	1521400	10000	1077300	7341900	2770800	0.88787	0.859062
Phenylalanine-4-hydroxylase	P16331	Pah	51.899	31488000	75881000	33326000	3174100	1122700	23817000	29312000	9524300	22638000	43393000	0.887528	0.828915
Macrophage migration inhibitory factor	P34884	Mif	12.504	4464500	5125300	4692100	3475100	6818200	6796900	5174600	3744900	1645100	4442600	0.88724	0.597709
Lon protease homolog, mitochondrial	Q8CGK3	Lonp1	105.84	804950	3850200	637910	10000	10000	1357700	1432700	250870	10000	1657900	0.886339	0.882387
Retinol dehydrogenase 7	O88451	Rdh7	35.66	48470000	75662000	27109000	10000	780420	26124000	37987000	9411700	23241000	37917000	0.885874	0.827508
Glycine N-acyltransferase	Q91XE0	Glyat	34.098	11194000	25199000	3771400	10000	870560	11700000	12058000	2046500	3140500	7372600	0.884825	0.858216
Vimentin	P20152	Vim	53.687	10000	10000	4192000	10000	10000	10000	10000	1350200	2363000	10000	0.884499	0.921741
Glycerol-3-phosphate dehydrogenase [NAD(+)], cytoplasmic	P13707	Gpd1	37.572	26170000	47519000	53611000	13182000	24852000	31996000	17725000	14284000	52043000	30142000	0.88421	0.713542
ADP-ribosylation factor-like protein 3	Q9WUL7	Arl3	20.486	477510	10000	1272600	455810	657000	10000	10000	10000	1606600	901620	0.883498	0.865786
Ethanolamine-phosphate cytidylyltransferase	Q922E4	Pcyt2	45.234	9179000	25820000	16686000	5028400	7085300	15549000	5971100	10921000	16230000	7501300	0.880463	0.734123
Enoyl-CoA delta isomerase 2, mitochondrial	Q9WUR2	Eci2	43.267	2720100	4654500	2315300	10000	10000	2020200	3305800	10000	10000	3201400	0.880277	0.844143
Protein arginine N-methyltransferase 5	Q8CIG8	Prmt5	72.679	10000	10000	4095200	1016600	2390900	10000	10000	10000	6564000	10000	0.877876	0.907123
Fructose-bisphosphate aldolase A	P05064	Aldoa	39.355	105650000	51205000	425460000	161630000	207430000	65194000	53703000	186070000	404790000	122920000	0.875235	0.800402
60S ribosomal protein L8	P62918	Rpl8	28.024	5934800	6690000	2331800	796510	10000	6319400	3222000	1150500	10000	3083500	0.874536	0.824364
ATP-binding cassette sub-family D member 3	P55096	Abcd3	75.474	2800600	22000000	5228900	233280	285890	9373700	5308800	811500	1114600	10107000	0.874526	0.869756
Ig heavy chain V region 6.96	P18528		11.007	6992200	3606800	22915000	10597000	1267000	1957000	3774500	17112000	12882000	3915700	0.873578	0.818274
Cytochrome P450 2D10	P24456	Cyp2d10	57.233	23250000	33661000	9641300	2261400	1757700	18877000	16681000	5144700	6713800	14211000	0.873265	0.799411
Serine protease inhibitor A3K;Serine protease inhibitor A3M	P07759;Q03734	Serpina3k;Serpina3m	46.879	9113600	10443000	14065000	19506000	28745000	13652000	10659000	13657000	24167000	9202900	0.871328	0.647482
High mobility group nucleosome-binding domain-containing protein 5	Q9JL35	Hmgn5	45.343	10000	10000	2224000	10000	10000	10000	10000	10000	1928200	10000	0.869346	0.922054
NADPH--cytochrome P450 reductase	P37040	Por	77.043	22160000	36268000	2733400	721430	10000	16791000	17379000	2810600	5902200	10841000	0.868013	0.839223
Serine hydroxymethyltransferase, cytosolic	P50431	Shmt1	52.6	680180000	161540000	1930700000	1035800000	1490000000	377140000	256170000	397480000	2617600000	949980000	0.867908	0.801261
Epidermal growth factor receptor	Q01279	Egfr	134.85	10000	884060	10000	982590	635050	865110	527010	10000	435950	343590	0.865154	0.793383
Selenium-binding protein 1	P17563	Selenbp1	52.513	655300000	328590000	3154100000	2376400000	2312500000	870030000	681520000	1082200000	3413400000	1557900000	0.861578	0.748042
Fucose mutarotase	Q8R2K1	Fuom	16.805	2252400	330780	9372700	2995600	5724000	2076300	793590	2196100	8433800	4311700	0.861479	0.788545
Peroxisomal acyl-coenzyme A oxidase 1	Q9R0H0	Acox1	74.648	178370000	102830000	723940000	305990000	554790000	182430000	137750000	174530000	867130000	242910000	0.860032	0.779408
Trans-L-3-hydroxyproline dehydratase	Q9CXA2	L3hypdh	37.804	10000	10000	10000	10000	665270	10000	10000	10000	566350	10000	0.859742	0.91122
Peroxisomal coenzyme A diphosphatase NUDT7	Q99P30	Nudt7	26.856	17918000	25004000	35172000	29432000	45307000	23395000	11507000	15509000	47297000	33318000	0.857315	0.598314
Profilin-1	P62962;CON__P02584	Pfn1	14.957	62748000	66944000	33480000	30987000	41091000	27355000	25534000	38184000	56086000	54268000	0.856225	0.513099
Density-regulated protein	Q9CQJ6	Denr	22.166	3606700	880200	3094200	4823000	4074100	2434700	1847900	1124800	5396300	3284200	0.854942	0.643182
Isocitrate dehydrogenase [NADP] cytoplasmic	O88844	Idh1	46.674	217270000	199810000	1654500000	950190000	1279300000	332110000	251930000	363920000	2336000000	386420000	0.853364	0.804932
Palladin	Q9ET54	Palld	152.13	2181100	6444000	7545800	6144000	15903000	7262100	4067200	10259000	7564700	3346100	0.850363	0.669667
Protein-glutamine gamma-glutamyltransferase K	Q9JLF6	Tgm1	89.825	20771000	11893000	44522000	47500000	136380000	15969000	37568000	24535000	117850000	25888000	0.849632	0.793134
Ig mu chain C region	P01872	Ighm	49.971	1994400000	2751200000	12938000000	4934500000	5603000000	2489700000	3895600000	5391300000	7234100000	4937200000	0.848581	0.694118
Actin-related protein 10	Q9QZB7	Actr10	46.207	712540	404940	1935700	1096800	1967100	2002800	771110	10000	1753400	645150	0.847211	0.710787
Formimidoyltransferase-cyclodeaminase;Glutamate formimidoyltransferase;Formimidoyltetrahydrofolate cyclodeaminase	Q91XD4	Ftcd	58.938	21223000	70671000	43240000	8888900	14731000	24045000	16980000	6496300	65583000	20759000	0.843213	0.751845
Catalase	P24270	Cat	59.795	5460200000	1010600000	14348000000	9233700000	10537000000	2423500000	2452600000	5110100000	17734000000	6424400000	0.841218	0.731967
Ectonucleoside triphosphate diphosphohydrolase 5	Q9WUZ9	Entpd5	47.101	4227500	5509700	1597200	10000	10000	3026000	2921300	10000	1831300	1761400	0.841084	0.77895
S-adenosylmethionine synthase isoform type-2	Q3THS6	Mat2a	43.688	1523600	4537100	14421000	7700200	8722500	8062000	4054600	6277600	10345000	2230900	0.839198	0.659796
40S ribosomal protein S12	P63323	Rps12	14.525	59648000	10000	60782000	70783000	126720000	33622000	18223000	48596000	116890000	49482000	0.839185	0.707224
Galectin-3	P16110	Lgals3	27.515	827890	10000	4936600	10000	10000	10000	572810	1620800	2016900	642080	0.839175	0.860349
Valacyclovir hydrolase	Q8R164	Bphl	32.851	10446000	14091000	10000	10000	10000	8839700	3658300	1066500	10000	7003900	0.837644	0.825072
Ethylmalonyl-CoA decarboxylase	Q9D9V3	Echdc1	35.467	7271200	16311000	21263000	9929000	13057000	12049000	5813200	12483000	19910000	6451400	0.835996	0.546374
Low molecular weight phosphotyrosine protein phosphatase	Q9D358	Acp1	18.192	7530200	6268400	6986000	896680	5635800	5248300	4444300	3983700	3475000	5669000	0.835386	0.492985
PCTP-like protein	Q9JMD3	Stard10	32.951	56691000	48525000	102600000	39194000	82012000	52453000	42572000	49012000	65369000	64911000	0.833735	0.405766
Probable aminopeptidase NPEPL1	Q6NSR8	Npepl1	55.939	46272000	15448000	186420000	104110000	186350000	51991000	50432000	55577000	231180000	58265000	0.830756	0.724352
Cysteine-rich protein 2	Q9DCT8	Crip2	22.727	7255300	3937100	10817000	9946900	16392000	6561500	3428700	8309600	15019000	6791500	0.829611	0.575164
Septin-2	P42208	2020-09-02	41.525	8151100	4085300	66755000	20523000	42973000	9103800	7611800	27924000	57521000	15829000	0.82807	0.750781
Perilipin-3	Q9DBG5	Plin3	47.262	10000	1247400	6517000	608250	949640	10000	10000	2481300	4242000	982600	0.827868	0.828202
Hydroxyacid oxidase 1	Q9WU19	Hao1	41.001	149800000	267890000	1044000000	370690000	639920000	203530000	204010000	304900000	1014900000	311520000	0.824681	0.705606
26S proteasome non-ATPase regulatory subunit 4	O35226	Psmd4	40.703	38938000	23310000	141260000	41171000	62815000	19345000	27643000	42131000	117830000	46430000	0.824013	0.70168
Haptoglobin;Haptoglobin alpha chain;Haptoglobin beta chain	Q61646	Hp	38.752	94008000	70461000	308650000	69441000	117990000	249400000	74426000	111430000	45467000	63441000	0.823804	0.699295
Ubiquitin-fold modifier-conjugating enzyme 1	Q9CR09	Ufc1	19.481	15383000	6400200	23984000	14622000	26072000	12262000	7250100	9630300	27135000	14874000	0.822929	0.554156
Maleylacetoacetate isomerase	Q9WVL0	Gstz1	24.275	22882000	28922000	14571000	1844300	1682000	11926000	6270200	3299200	12058000	23961000	0.822794	0.714105
Serpin B8	O08800	Serpinb8	42.15	315490	10000	2868600	10000	10000	10000	10000	10000	1944300	663090	0.820571	0.868417
Heterogeneous nuclear ribonucleoprotein A3	Q8BG05	Hnrnpa3	39.652	138580000	30743000	363800000	242680000	311980000	121470000	58065000	125000000	403720000	183140000	0.81946	0.655149
Src substrate cortactin	Q60598	Cttn	61.249	5118300	1392900	18435000	14912000	8791700	5053600	6602900	5098300	18100000	4952400	0.818238	0.672297
Plastin-2	Q61233	Lcp1	70.148	29624000	44909000	125120000	33717000	57195000	32269000	40203000	64819000	62445000	37908000	0.817869	0.586354
40S ribosomal protein S4, X isoform	P62702	Rps4x	29.597	14667000	25408000	6352300	10000	10000	16749000	8077100	1192300	10000	11905000	0.816698	0.77621
Persulfide dioxygenase ETHE1, mitochondrial	Q9DCM0	Ethe1	27.738	35294000	26501000	75224000	49732000	54571000	38022000	31537000	34109000	49014000	43484000	0.812881	0.343794
Alcohol dehydrogenase class-3	P28474	Adh5	39.547	40534000	80997000	22934000	9619900	6575400	19748000	27305000	14047000	36351000	32998000	0.811955	0.682043
ATP synthase F(0) complex subunit B1, mitochondrial	Q9CQQ7	Atp5f1	28.948	2606100	9383200	10000	10000	10000	3115200	1964900	10000	1780800	2886100	0.811778	0.817477
Homogentisate 1,2-dioxygenase	O09173	Hgd	49.959	336890000	78742000	2478800000	985530000	1740400000	233510000	260670000	467260000	2757700000	839510000	0.811095	0.752165
Ubiquitin-like-conjugating enzyme ATG3	Q9CPX6	Atg3	35.796	10000	10000	6069800	10000	10000	10000	10000	10000	4910600	10000	0.810272	0.885439
Septin-8	Q8CHH9	2020-09-08	49.812	10000	10000	5552900	889370	7583200	1942700	1110000	6006100	2298800	10000	0.809343	0.782234
Alanine--tRNA ligase, cytoplasmic	Q8BGQ7	Aars	106.91	894840	10000	533350	10000	10000	862400	10000	10000	276320	10000	0.801487	0.819646
Ig heavy chain V region VH558 B4;Ig heavy chain V region 1-62-3	P06328;P01754	Ighv1-62-3	12.877	24918000	30754000	22987000	28400000	42897000	4885900	21327000	49668000	22535000	21359000	0.798734	0.472978
Acetyl-coenzyme A synthetase, cytoplasmic	Q9QXG4	Acss2	78.861	1893200	14149000	10000	10000	10000	3096800	2923800	510960	10000	6175900	0.791271	0.826886
Dihydropyrimidinase	Q9EQF5	Dpys	56.724	131310000	106300000	564650000	201420000	801490000	234460000	239060000	326310000	426020000	200990000	0.790419	0.612328
Carbonyl reductase [NADPH] 1	P48758	Cbr1	30.641	18096000	28139000	19852000	3268200	5410100	16099000	10795000	1926600	16309000	13948000	0.790174	0.575311
Clathrin interactor 1	Q99KN9	Clint1	68.512	2581600	10000	14249000	10000	4468300	946710	904110	2073900	7751500	5143900	0.788977	0.768593
Epididymal secretory glutathione peroxidase	P21765	Gpx5	25.392	10000	61851000	10000	29654000	10000	10000	32052000	38807000	10000	10000	0.774447	0.791368
2-amino-3-ketobutyrate coenzyme A ligase, mitochondrial	O88986	Gcat	44.93	2221600	5419900	5575600	560540	2265100	1041100	5849100	1130600	1827200	2556600	0.773222	0.597535
UDP-glucuronosyltransferase 2B17	P17717	Ugt2b17	60.855	19534000	55465000	8295200	2154700	2166100	14742000	16393000	4966900	10783000	20821000	0.772766	0.710604
3-ketoacyl-CoA thiolase A, peroxisomal	Q921H8	Acaa1a	43.953	22662000	24515000	39973000	25561000	37867000	15779000	17124000	15673000	45111000	22315000	0.770378	0.331354
Gamma-soluble NSF attachment protein	Q9CWZ7	Napg	34.732	6701600	4471300	28258000	11603000	21201000	5806100	5053100	8385700	23357000	12859000	0.767785	0.566316
Serine--tRNA ligase, cytoplasmic	P26638	Sars	58.388	3780600	5032500	7401400	6598400	11817000	3634400	2456800	3427100	11635000	5431400	0.767681	0.475181
Eukaryotic translation initiation factor 4 gamma 1	Q6NZJ6	Eif4g1	176.07	702500	1028000	500860	265010	1561400	10000	378460	10000	2699000	10000	0.765805	0.747653
Non-specific lipid-transfer protein	P32020	Scp2	59.125	656700000	791950000	2131600000	1336200000	1813400000	849430000	582520000	763730000	1878600000	1071700000	0.76465	0.408962
Ig kappa chain V-III region 50S10.1	P03977		12.042	10000	10000	10000	4309300	6833700	10000	10000	5465300	10000	3047600	0.764602	0.77765
60S ribosomal protein L14	Q9CR57	Rpl14	23.564	4443200	8980300	3658200	10000	10000	3277900	3589200	1020500	3273500	1873200	0.762164	0.651643
60S ribosomal protein L6	P47911	Rpl6	33.509	6008600	6024400	294590	10000	10000	2394500	4546000	10000	10000	2393900	0.757589	0.731199
Ras-related protein Rab-18	P35293	Rab18	23.035	1064500	987290	2158500	1092100	10000	1577100	1053900	1367900	10000	10000	0.756514	0.602511
D-beta-hydroxybutyrate dehydrogenase, mitochondrial	Q80XN0	Bdh1	38.299	19852000	31629000	6343900	10000	10000	16760000	7521200	3500300	6612100	9191700	0.753486	0.675738
Tubulin alpha-4A chain	P68368	Tuba4a	49.924	29267000	69232000	26444000	10000	10000	31676000	20836000	8450000	10679000	22398000	0.752535	0.656274
Gephyrin;Molybdopterin adenylyltransferase;Molybdopterin molybdenumtransferase	Q8BUV3	Gphn	83.281	6576500	1324900	56614000	16305000	98603000	5470900	12470000	32913000	71241000	12672000	0.751111	0.695291
Deoxynucleoside triphosphate triphosphohydrolase SAMHD1	Q60710	Samhd1	75.892	30807000	13976000	491070000	170820000	256820000	83026000	36883000	165980000	358230000	78177000	0.749664	0.656109
Cytoplasmic aconitate hydratase	P28271	Aco1	98.124	19107000	55665000	12329000	2809000	5348800	21361000	14174000	4045400	10373000	21321000	0.748219	0.648858
Molybdopterin synthase catalytic subunit	Q9Z223	Mocs2	20.923	10000	10000	724780	10000	570580	10000	10000	10000	10000	947620	0.745171	0.789987
UDP-glucuronosyltransferase 2A3	Q8BWQ1	Ugt2a3	61.119	5985300	23792000	2927500	10000	10000	6087800	6151000	758290	3450100	7930200	0.744921	0.727429
Ig heavy chain V-III region ABE-47N;Ig heavy chain V-III region U61;Ig heavy chain V-III region A4;Ig heavy chain V-III region J606;Ig heavy chain V-III region T957;Ig heavy chain V-III region W3082;Ig heavy chain V region AMPC1;Ig heavy chain V-III region E109	P01799;P01797;P01796;P01801;P01800;P01802;P01803;P01798		12.675	8092400	14784000	26972000	9062200	17248000	12276000	9001300	20563000	6168600	8660600	0.744098	0.382869
Poly(rC)-binding protein 1	P60335	Pcbp1	37.497	18798000	6678900	35333000	24605000	33945000	5407000	10288000	9775500	42153000	21156000	0.743797	0.490603
Kynurenine--oxoglutarate transaminase 1	Q8BTY1	Ccbl1	47.563	13496000	4299400	71068000	32674000	129140000	20296000	25404000	21221000	83603000	35271000	0.741172	0.627938
Elongation factor 2	P58252	Eef2	95.313	98150000	104070000	271020000	193080000	310280000	106160000	78965000	87296000	372300000	78824000	0.740882	0.498565
Ig kappa chain V-III region PC 3741/TEPC 111	P01660		12.099	15780000	10000	4576900	25438000	6433000	2909200	1670700	3051400	4769300	26171000	0.738383	0.684899
Protein DDI1 homolog 2	A2ADY9	Ddi2	44.59	18910000	4196700	43588000	21525000	43426000	7628700	6283400	9165000	58141000	15907000	0.737776	0.593574
Elongation factor Tu, mitochondrial	Q8BFR5	Tufm	49.508	6767000	17847000	2870100	10000	350950	5069400	7122000	2204600	1049800	5080100	0.737147	0.684675
NADH-cytochrome b5 reductase 3;NADH-cytochrome b5 reductase 3 membrane-bound form;NADH-cytochrome b5 reductase 3 soluble form	Q9DCN2	Cyb5r3	34.127	18471000	47517000	14411000	2497500	5171800	16030000	12352000	6767800	13691000	15839000	0.734428	0.584124
Heterogeneous nuclear ribonucleoprotein F;Heterogeneous nuclear ribonucleoprotein F, N-terminally processed	Q9Z2X1	Hnrnpf	45.729	26300000	26798000	114160000	29043000	29816000	17486000	21554000	20438000	72976000	33497000	0.733917	0.565874
60S ribosomal protein L13	P47963	Rpl13	24.305	1241900	816890	10000	10000	10000	727090	464060	10000	10000	321660	0.733827	0.714037
Charged multivesicular body protein 1a	Q921W0	Chmp1a	21.607	399180	10000	2615100	151000	10000	435780	286400	208710	438320	954320	0.729459	0.74708
Histone acetyltransferase KAT6B	Q8BRB7	Kat6b	208.52	10000	10000	10000	10000	6887800	10000	10000	5002500	10000	10000	0.727865	0.830003
Glucokinase	P52792	Gck	52.088	458300	2487800	10000	10000	10000	730090	1010800	400680	10000	10000	0.72631	0.762102
Cytochrome P450 2D26	Q8CIM7	Cyp2d26	56.975	43806000	98739000	24099000	1058500	10000	33347000	25231000	10346000	17930000	34943000	0.726225	0.638029
Carbonic anhydrase 5A, mitochondrial	P23589	Ca5a	34.072	6874100	345790	14243000	14539000	21091000	4093400	10000	4585200	21202000	11499000	0.724952	0.559248
Immunoglobulin J chain	P01592	Igj	18.013	15758000	21183000	98579000	29751000	23306000	13850000	14658000	25063000	56325000	26791000	0.724834	0.563054
Alpha-1-antitrypsin 1-3;Alpha-1-antitrypsin 1-1	Q00896;P07758	Serpina1c;Serpina1a	45.823	4839600	5877500	16692000	3455400	7682700	3979400	7404000	4660400	4798800	7038100	0.723287	0.408886
Clathrin light chain A	O08585	Clta	25.604	8266700	7211000	15333000	4652100	5132600	3277500	3521700	11488000	2640800	8276700	0.719409	0.404186
Rho-related BTB domain-containing protein 1	Q9DAK3	Rhobtb1	78.818	10000	10000	1412200	10000	10000	10000	1004300	10000	10000	10000	0.719116	0.818391
UPF0585 protein C16orf13 homolog	Q9DCS2		22.687	18144000	8882400	30512000	14638000	65544000	12336000	5871800	13637000	40698000	26380000	0.718287	0.532044
Splicing factor 1	Q64213	Sf1	70.402	793410	10000	11703000	3549500	3337400	10000	10000	2351000	9839000	1655300	0.714953	0.699566
14 kDa phosphohistidine phosphatase	Q9DAK9	Phpt1	13.996	1934600	10000	1474500	777650	1613000	10000	10000	1393400	1887700	846350	0.713878	0.530901
Eukaryotic initiation factor 4A-I	P60843	Eif4a1	46.153	13759000	38522000	11340000	626130	10000	14234000	9638800	2908000	6563300	12337000	0.710911	0.623337
Glutathione S-transferase theta-1	Q64471	Gstt1	27.374	16826000	19366000	11192000	1073200	10000	7681000	5474800	953070	7461200	12862000	0.71042	0.542048
Endoplasmin	P08113	Hsp90b1	92.475	52028000	126700000	48545000	14891000	2412400	59587000	32889000	15836000	32133000	32674000	0.707832	0.547732
Cysteine desulfurase, mitochondrial	Q9Z1J3	Nfs1	50.569	1770800	1111500	3766200	1168300	10000	10000	1168500	1218400	2648700	490750	0.707358	0.564894
Mitochondrial intermembrane space import and assembly protein 40	Q8VEA4	Chchd4	15.525	1702400	10000	9559300	1157700	1847300	10000	10000	10000	8270000	1779800	0.706032	0.729089
Endoplasmic reticulum resident protein 29	P57759	Erp29	28.823	15859000	1405000	30610000	15265000	9498200	3626800	2960700	6420700	29052000	9193100	0.705607	0.546914
Anamorsin	Q8WTY4	Ciapin1	33.429	10000	10000	10700000	10000	1381100	10000	550400	2067600	4105700	1796900	0.704362	0.753607
DCN1-like protein 1	Q9QZ73	Dcun1d1	30.097	2216000	10000	2276200	963940	10000	10000	10000	10000	3803400	10000	0.701845	0.72879
ATP synthase subunit gamma, mitochondrial	Q91VR2	Atp5c1	32.886	24328000	38064000	10509000	10000	10000	21487000	9618200	4094700	1491900	14471000	0.70162	0.6103
Fatty acid-binding protein, brain	P51880	Fabp7	14.893	6114700	3925500	8985700	483500	840420	1521900	2838200	1280400	7576200	1008400	0.699028	0.561069
60S ribosomal protein L10;60S ribosomal protein L10-like	Q6ZWV3;P86048	Rpl10;Rpl10l	24.604	896860	1377200	10000	10000	10000	1395500	179210	10000	10000	10000	0.696471	0.731754
Glyceraldehyde-3-phosphate dehydrogenase	P16858	Gapdh	35.81	139130000	235650000	265500000	70223000	83440000	143170000	98655000	50935000	99490000	159740000	0.695251	0.302154
Disks large-associated protein 4	B1AZP2	Dlgap4	108.04	10000	10000	1207400	373680	549730	10000	10000	496050	648540	330350	0.695059	0.621293
Succinyl-CoA ligase [ADP-forming] subunit beta, mitochondrial	Q9Z2I9	Sucla2	50.113	9108100	19430000	2940000	437520	432430	3678000	5878100	10000	4180400	8659800	0.692663	0.621761
Dihydropyrimidinase-related protein 2	O08553	Dpysl2	62.277	29810000	15154000	341050000	103580000	213060000	61582000	28161000	79701000	271370000	45650000	0.692324	0.582817
Secernin-3	Q3TMH2	Scrn3	47.661	2241300	1833700	8287400	3638600	11103000	1522800	2337100	1331800	8209400	5330700	0.691108	0.479296
Small glutamine-rich tetratricopeptide repeat-containing protein alpha	Q8BJU0	Sgta	34.322	10000	10000	8479900	10000	10000	10000	10000	10000	5600200	256880	0.69098	0.80126
Eukaryotic translation initiation factor 3 subunit I	Q9QZD9	Eif3i	36.46	12906000	10144000	14488000	5893700	13494000	5670500	7404300	9845700	8327600	8041200	0.690186	0.0706458
3-hydroxyacyl-CoA dehydrogenase type-2	O08756	Hsd17b10	27.418	10685000	8017000	3470800	10000	10000	4772900	3442000	1745100	701840	4625700	0.688851	0.563019
Four and a half LIM domains protein 1	P97447	Fhl1	31.888	3175700	1365500	13889000	5288900	2746800	3193600	1286700	4229900	7566800	1939900	0.688316	0.527324
Protein NipSnap homolog 1	O55125	Nipsnap1	33.363	17303000	26824000	4612900	2221900	10000	9958200	5402300	490640	9216100	9933800	0.686675	0.573554
Bifunctional ATP-dependent dihydroxyacetone kinase/FAD-AMP lyase (cyclizing);ATP-dependent dihydroxyacetone kinase;FAD-AMP lyase (cyclizing)	Q8VC30	Dak	59.69	73725000	152050000	74862000	8679600	11799000	63269000	40307000	22700000	35542000	57465000	0.682879	0.47608
Tubulin beta-4B chain;Tubulin beta-4A chain	P68372;Q9D6F9	Tubb4b;Tubb4a	49.83	28688000	62422000	21568000	417140	10000	27791000	17507000	6465200	2429700	22900000	0.681604	0.578149
Probable ATP-dependent RNA helicase DDX17	Q501J6	Ddx17	72.399	1710000	2665300	22272000	9218100	20563000	4745800	1398100	4938800	25106000	2012000	0.676976	0.572665
Triosephosphate isomerase	P17751	Tpi1	32.191	392060000	125150000	2111600000	658170000	1544200000	446130000	268320000	451240000	1373500000	725630000	0.675781	0.477428
Peroxisomal trans-2-enoyl-CoA reductase	Q99MZ7	Pecr	32.41	12734000	23392000	2453100	1124000	807100	6762700	5707500	2184000	2859600	9857600	0.675667	0.585442
RNA-binding protein 39	Q8VH51	Rbm39	59.406	10000	186710	294670	10000	916630	10000	307230	10000	10000	619110	0.674424	0.667028
Heat shock protein HSP 90-alpha	P07901	Hsp90aa1	84.787	5675600	22987000	5878500	1549700	2249300	9137100	7809100	2434900	2770900	3663800	0.673337	0.564164
60S ribosomal protein L3	P27659	Rpl3	46.109	7855200	15041000	2055600	684970	10000	4548100	6776600	10000	1190400	4715100	0.672217	0.602061
Leucine-rich repeat flightless-interacting protein 1	Q3UZ39	Lrrfip1	79.248	10000	10000	1361200	2577600	1563700	1205100	10000	10000	2467900	10000	0.67053	0.614439
Heat shock protein HSP 90-beta	P11499	Hsp90ab1	83.28	79892000	196410000	92071000	24464000	11479000	70961000	61896000	18787000	53616000	64778000	0.667888	0.452932
StAR-related lipid transfer protein 5	Q9EPQ7	Stard5	23.922	3234600	781660	7229800	2280600	5216200	2602500	1951100	1327100	2820100	3755300	0.664578	0.325827
Peroxisomal 2,4-dienoyl-CoA reductase	Q9WV68	Decr2	31.3	4808000	11784000	2127600	10000	10000	4072900	1635500	660630	10000	6072600	0.664455	0.624142
Cellular nucleic acid-binding protein	P53996	Cnbp	19.592	6915600	627420	12466000	13140000	14359000	1635800	3110600	4508000	17900000	4342600	0.662983	0.435666
Peroxisomal multifunctional enzyme type 2;(3R)-hydroxyacyl-CoA dehydrogenase;Enoyl-CoA hydratase 2	P51660	Hsd17b4	79.481	209830000	203240000	767970000	332630000	761960000	205500000	145340000	196880000	702240000	258370000	0.662819	0.376675
DnaJ homolog subfamily C member 3	Q91YW3	Dnajc3	57.463	6386200	5383600	10000	963980	1909200	669160	2738800	2297400	1797400	2170900	0.660184	0.465987
Isoleucine--tRNA ligase, mitochondrial	Q8BIJ6	Iars2	112.8	9983800	3017500	20674000	20899000	58472000	7725500	1522200	9384100	47651000	7895300	0.656175	0.557033
Cytochrome P450 2D9	P11714	Cyp2d9	56.949	3790200	19502000	4207600	10000	10000	7249800	4490800	1542400	1099800	3653700	0.655401	0.629211
Sepiapterin reductase	Q64105	Spr	27.883	6232100	13324000	4750200	10000	10000	5537000	10000	3433000	591920	6305800	0.652698	0.55785
ADP/ATP translocase 2;ADP/ATP translocase 2, N-terminally processed	P51881	Slc25a5	32.931	112330000	182990000	63855000	13188000	4444400	86553000	61251000	17308000	22186000	58236000	0.651617	0.481888
Prohibitin-2	O35129	Phb2	33.296	7711600	27643000	1097800	10000	10000	10569000	3798700	1696700	637490	6955100	0.648627	0.658698
Heterogeneous nuclear ribonucleoprotein U	Q8VEK3	Hnrnpu	87.917	15920000	11262000	38953000	22517000	25605000	12598000	9435700	13856000	27927000	10082000	0.646776	0.203182
C4b-binding protein	P08607	C4bpa	51.523	992550	10000	10000	628350	1358600	10000	10000	814680	1092800	10000	0.645934	0.567192
28S ribosomal protein S22, mitochondrial	Q9CXW2	Mrps22	41.192	1162000	3648800	2685900	4110000	13162000	5790400	3898000	1253600	1051300	4001700	0.645775	0.466907
Mitochondrial carrier homolog 2	Q791V5	Mtch2	33.499	5489700	15971000	2785100	10000	10000	3526200	7834900	10000	10000	4159200	0.64042	0.611461
Prelamin-A/C;Lamin-A/C	P48678	Lmna	74.237	10000	10000	17773000	11702000	8370600	1870400	10000	5006300	15408000	1948800	0.640251	0.553583
Thiopurine S-methyltransferase	O55060	Tpmt	27.585	281190	406660	10000	10000	10000	10000	10000	10000	10000	417770	0.637696	0.66892
UDP-glucuronosyltransferase 1-1	Q63886	Ugt1a1	60.047	73204000	114720000	31390000	2407300	2568200	39107000	32476000	8689600	17697000	44935000	0.637144	0.494917
DNA fragmentation factor subunit alpha	O54786	Dffa	36.572	10000	10000	3412200	10000	10000	10000	10000	10000	2140700	10000	0.631684	0.759548
Microsomal glutathione S-transferase 1	Q91VS7	Mgst1	17.551	45657000	35512000	35295000	4345000	5245800	12011000	11866000	4433700	30591000	20512000	0.629993	0.361703
Copper chaperone for superoxide dismutase	Q9WU84	Ccs	28.911	8880400	6300600	107020000	27250000	48480000	24536000	7209000	19541000	41316000	31728000	0.628148	0.46861
Desmoglein-1-beta;Desmoglein-1-alpha;Desmoglein-1-gamma	Q7TSF1;Q61495;Q7TSF0	Dsg1b;Dsg1a;Dsg1c	114.45	217600	10000	10000	10000	1712900	618820	253610	322610	10000	10000	0.61976	0.682516
Epoxide hydrolase 1	Q9D379	Ephx1	52.576	29417000	49786000	17714000	1015800	10000	19709000	17449000	6943800	810710	15357000	0.615354	0.471838
Sulfotransferase 1A1	P52840	Sult1a1	33.974	10279000	14160000	2638200	10000	10000	5113100	2442300	756760	804470	7529700	0.614319	0.528083
Voltage-dependent anion-selective channel protein 2	Q60930	Vdac2	31.732	1778600	2279100	6542800	10000	10000	978760	1362000	638970	10000	3527200	0.613618	0.556495
Malonyl-CoA-acyl carrier protein transacylase, mitochondrial	Q8R3F5	Mcat	41.928	1253500	10000	788390	2507500	1715500	10000	10000	10000	3086000	721320	0.611536	0.522841
Myotrophin	P62774	Mtpn	12.861	3478600	3297900	7749500	5609100	10826000	10000	3421500	2131400	7130900	6203400	0.610353	0.245529
Cytosolic 10-formyltetrahydrofolate dehydrogenase	Q8R0Y6	Aldh1l1	98.708	1001500000	587610000	6517300000	2289700000	7573800000	1046300000	770630000	1855100000	5182400000	2099200000	0.609554	0.418944
Protein-glutamine gamma-glutamyltransferase 2	P21981	Tgm2	77.06	21683000	14880000	21935000	4673500	2122200	3285100	6233300	3155800	19769000	7283900	0.608437	0.351462
Growth arrest-specific protein 2	P11862	Gas2	34.9	10000	10000	10000	2372200	1176100	359790	10000	996000	10000	768280	0.599187	0.590638
Thioredoxin domain-containing protein 12	Q9CQU0	Txndc12	19.048	1143400	1399000	5303100	2147100	5507300	1359700	10000	1502400	6349800	10000	0.59561	0.430779
Retinol dehydrogenase 11	Q9QYF1	Rdh11	35.147	10000	1534100	10000	10000	10000	897530	10000	10000	10000	10000	0.595597	0.727496
Na(+)/H(+) exchange regulatory cofactor NHE-RF1	P70441	Slc9a3r1	38.6	108840000	10912000	291770000	244520000	291350000	37203000	20747000	65632000	349320000	90107000	0.594272	0.37702
15 kDa selenoprotein	Q9ERR7	2020-09-15	17.806	9994000	6849600	15315000	5273600	5987000	3954900	6756300	4643100	3774400	6673400	0.594256	0.109162
Na(+)/H(+) exchange regulatory cofactor NHE-RF3	Q9JIL4	Pdzk1	56.498	69600000	4720600	298740000	205770000	389710000	45738000	34642000	72287000	336870000	85403000	0.593615	0.409851
26S protease regulatory subunit 6A	O88685	Psmc3	49.548	821620	5259800	10000	10000	10000	543820	479550	10000	603740	1957800	0.588228	0.651425
Dolichyl-diphosphooligosaccharide--protein glycosyltransferase subunit 2	Q9DBG6	Rpn2	69.062	957870	5760700	225660	10000	10000	2446600	1333700	10000	10000	281470	0.586105	0.644736
Putative L-aspartate dehydrogenase	Q9DCQ2	Aspdh	30.269	8889600	28147000	4218600	1612700	3057100	7634300	5990200	1146700	3400600	8737000	0.585929	0.476165
TAR DNA-binding protein 43	Q921F2	Tardbp	44.547	4079700	1262600	11111000	4689700	13344000	2397000	1427400	2358400	11842000	2171600	0.585624	0.369379
6-phosphogluconate dehydrogenase, decarboxylating	Q9DCD0	Pgd	53.247	10000	4386200	1320800	10000	10000	2209400	176610	10000	10000	944580	0.584032	0.628081
Cytidine deaminase	P56389	Cda	16.131	711550	10000	1620600	10000	10000	10000	10000	10000	1335500	10000	0.582308	0.646109
APOBEC1 complementation factor	Q5YD48	A1cf	65.681	1834300	6663400	3057800	3474900	13523000	1777900	6798100	2977300	3164800	1850300	0.58026	0.327755
Arylacetamide deacetylase	Q99PG0	Aadac	45.25	11940000	31930000	8821600	10000	10000	10358000	6294600	488780	4907200	8523700	0.579992	0.487738
AMP deaminase 2	Q9DBT5	Ampd2	92.023	10000	10000	10000	1008000	6801100	10000	10000	10000	4467100	10000	0.574951	0.687058
Oligoribonuclease, mitochondrial	Q9D8S4	Rexo2	26.738	1111100	10000	2994500	5071100	4860400	10000	10000	10000	8013600	10000	0.573328	0.543307
Hsc70-interacting protein	Q99L47	St13	41.655	40955000	2928200	118960000	53521000	96050000	7430300	1840500	9069500	133500000	26396000	0.570513	0.428544
Cold shock domain-containing protein E1	Q91W50	Csde1	88.79	7376100	3450300	32552000	20198000	29806000	3521000	2659600	5246700	35233000	6091000	0.564896	0.367394
Glycine N-methyltransferase	Q9QXF8	Gnmt	32.675	340580000	90559000	3099000000	654780000	2221600000	229740000	113860000	223030000	2537000000	511720000	0.564324	0.474791
Rab GDP dissociation inhibitor beta	Q61598	Gdi2	50.537	6867200	20410000	3638000	262700	212980	4351400	3793400	1556100	1756100	6160800	0.561239	0.493424
Alanine--glyoxylate aminotransferase 2, mitochondrial	Q3UEG6	Agxt2	57.114	6336400	12296000	13279000	3927300	4229500	5307400	2335200	1712600	5225800	7801200	0.558603	0.160208
Glutaredoxin-1	Q9QUH0	Glrx	11.871	2624500	10000	7996300	1836500	10000	10000	10000	10000	6900400	10000	0.556242	0.597269
Fatty acid-binding protein, adipocyte	P04117	Fabp4	14.65	8951000	8654500	33739000	2953900	2075700	5688900	5493200	5456300	8652400	5976400	0.554638	0.413599
WW domain-binding protein 2	P97765	Wbp2	28.032	1216400	10000	9219300	6214400	6298400	1071700	514880	10000	10401000	731260	0.554428	0.457005
Ras-related protein Rab-7a	P51150	Rab7a	23.489	10000	3163000	845860	10000	10000	1493400	709170	10000	10000	10000	0.552772	0.608645
Pyruvate dehydrogenase E1 component subunit beta, mitochondrial	Q9D051	Pdhb	38.937	3597600	10419000	10000	10000	10000	2651200	1503000	10000	10000	3549400	0.549855	0.571701
40S ribosomal protein S8	P62242	Rps8	24.205	9699100	26733000	10000	10000	10000	7699500	3931500	10000	10000	8390900	0.549664	0.567778
SH3 domain-binding glutamic acid-rich-like protein	Q9JJU8	Sh3bgrl	12.811	2326400	10000	9345500	4088100	6990300	1611400	951320	3046300	6840200	10000	0.54741	0.34214
Long-chain-fatty-acid--CoA ligase 5	Q8JZR0	Acsl5	76.205	8520400	32686000	8190100	10000	10000	6858300	5829300	1159100	3585300	9610100	0.547228	0.488845
Eukaryotic translation initiation factor 4H	Q9WUK2	Eif4h	27.341	795610	10000	10000	2473100	10000	10000	10000	10000	1757800	10000	0.545001	0.625977
Serine/arginine-rich splicing factor 3	P84104	Srsf3	19.329	11814000	4143500	33041000	15780000	18529000	7748000	2621100	9402500	19680000	5922000	0.544652	0.20968
Splicing factor, proline- and glutamine-rich	Q8VIJ6	Sfpq	75.441	12871000	7786700	34378000	16211000	45024000	4958000	6949100	9777000	32153000	9329900	0.543275	0.252826
40S ribosomal protein S16	P14131	Rps16	16.445	4179900	7730700	5256000	10000	10000	2079200	4414300	10000	1523300	1302100	0.542801	0.375955
L-lactate dehydrogenase A chain	P06151	Ldha	36.498	148650000	252990000	221280000	52956000	21753000	116100000	98451000	48899000	43577000	71234000	0.542209	0.214678
UDP-glucuronosyltransferase 1-9;UDP-glucuronosyltransferase 1-7C;UDP-glucuronosyltransferase 1-2	Q62452;Q6ZQM8;P70691	Ugt1a9;Ugt1a7c;Ugt1a2	60.007	445360	325470	526360	10000	10000	344850	338880	10000	10000	10000	0.541858	0.398774
Dolichyl-diphosphooligosaccharide--protein glycosyltransferase subunit 1	Q91YQ5	Rpn1	68.527	8087200	15993000	3163100	565730	10000	3526700	4563600	750370	2039500	4184100	0.54151	0.428146
Serine/arginine-rich splicing factor 5	O35326	Srsf5	30.891	10000	10000	5225100	10000	10000	10000	10000	2810500	10000	10000	0.541395	0.694039
Complement component C8 gamma chain	Q8VCG4	C8g	22.508	32420000	63648000	56598000	60527000	122210000	62318000	21918000	24470000	37755000	34440000	0.539354	0.0977185
O-phosphoseryl-tRNA(Sec) selenium transferase	Q6P6M7	Sepsecs	55.325	4905400	1249700	57138000	53629000	67161000	2984700	2111700	7305300	69879000	16360000	0.535849	0.393178
Legumain	O89017	Lgmn	49.372	444880	306680	8135800	990970	530800	10000	366230	438920	3944300	805550	0.534627	0.57991
Glutathione S-transferase theta-3	Q99L20	Gstt3	27.403	6992000	8639600	10000	10000	10000	10000	1448800	10000	2038500	4854900	0.53393	0.511503
Growth factor receptor-bound protein 2	Q60631	Grb2	25.238	9401000	2558100	28445000	10996000	4913300	4754200	5229700	5898300	9088000	4938100	0.531104	0.286468
Fatty acid synthase;[Acyl-carrier-protein] S-acetyltransferase;[Acyl-carrier-protein] S-malonyltransferase;3-oxoacyl-[acyl-carrier-protein] synthase;3-oxoacyl-[acyl-carrier-protein] reductase;3-hydroxyacyl-[acyl-carrier-protein] dehydratase;Enoyl-[acyl-carrier-protein] reductase;Oleoyl-[acyl-carrier-protein] hydrolase	P19096	Fasn	272.43	1023100	3450700	783660	10000	10000	1252000	810900	10000	10000	714140	0.529997	0.484661
UDP-glucuronosyltransferase 1-6	Q64435	Ugt1a6	60.438	2425300	7256100	10000	10000	10000	1961000	2055200	10000	10000	1105900	0.529491	0.553501
Solute carrier organic anion transporter family member 1B2	Q9JJL3	Slco1b2	76.728	658840	1606100	10000	10000	10000	842810	338770	10000	10000	10000	0.527935	0.556409
Filamin-B	Q80X90	Flnb	277.82	10000	10000	2951700	404860	18206000	10000	10000	10000	11345000	10000	0.527509	0.638938
Sterol 26-hydroxylase, mitochondrial	Q9DBG1	Cyp27a1	60.719	13553000	26601000	10000	10000	10000	6427500	3428500	580160	2102000	8584000	0.525636	0.509737
Glycine dehydrogenase (decarboxylating), mitochondrial	Q91W43	Gldc	113.27	60170000	319410	204360000	359690000	698640000	36094000	14769000	22877000	568670000	45357000	0.519784	0.463746
Kynurenine--oxoglutarate transaminase 3	Q71RI9	Ccbl2	51.126	20166000	17386000	22005000	11382000	26621000	8044800	7528200	1472000	23129000	10398000	0.518368	0.0640022
S-methyl-5-thioadenosine phosphorylase	Q9CQ65	Mtap	31.062	3667000	3391000	53603000	17324000	39492000	10463000	2983500	11279000	26931000	9189600	0.517941	0.322985
Annexin A4	P97429	Anxa4	35.915	1011900	3867200	10000	10000	10000	2130800	10000	10000	10000	377620	0.517085	0.593541
Thioredoxin reductase 3	Q99MD6	Txnrd3	71.318	10000	10000	3721200	2270100	3482800	576520	10000	2112300	2196800	10000	0.516702	0.360572
Cytochrome P450 2F2	P33267	Cyp2f2	55.948	23391000	64142000	4477900	3156800	611760	14186000	11460000	476780	6299900	16920000	0.51517	0.472063
Bile acid-CoA:amino acid N-acyltransferase	Q91X34	Baat	46.481	4969400	8231100	1542300	10000	10000	1573800	2870300	710130	10000	2439300	0.515047	0.420391
7-dehydrocholesterol reductase	O88455	Dhcr7	53.918	904920	1683600	849300	10000	10000	908360	817530	10000	10000	10000	0.507803	0.394399
Aspartoacylase	Q8R3P0	Aspa	35.344	812140	10000	5895800	5775400	4123900	10000	10000	10000	8394700	10000	0.507587	0.454761
Drebrin-like protein	Q62418	Dbnl	48.699	12121000	184720	46908000	25750000	17568000	4117000	1285600	7882000	30766000	7661000	0.504347	0.311139
Sulfite oxidase, mitochondrial	Q8R086	Suox	60.755	336410000	30807000	849130000	499670000	687080000	101190000	69839000	105690000	805320000	129180000	0.504024	0.267469
Protein argonaute-2	Q8CJG0	Ago2	97.303	1781300	10000	12259000	7881100	7927200	1073600	309190	1193900	11773000	599560	0.500668	0.369924
Sodium/potassium-transporting ATPase subunit alpha-1	Q8VDN2	Atp1a1	112.98	1420400	6901300	10000	10000	10000	2201100	583690	10000	1369500	10000	0.499813	0.567507
Cytochrome P450 2C29	Q64458	Cyp2c29	55.715	12931000	64554000	15942000	316150	10000	12483000	9441500	1591900	7046900	16115000	0.497885	0.460644
Bile acyl-CoA synthetase	Q4LDG0	Slc27a5	76.202	13130000	39661000	2410100	10000	10000	8123700	10863000	1309400	1629900	5543200	0.49744	0.495688
L-gulonolactone oxidase	P58710	Gulo	50.478	7305300	14128000	7600800	10000	10000	1576500	10000	2375600	9959400	495580	0.496215	0.390433
Threonine--tRNA ligase, cytoplasmic	Q9D0R2	Tars	83.355	2341900	7241000	10000	10000	10000	1285000	1538500	10000	901510	1032100	0.495908	0.516502
Cytochrome P450 2C50	Q91X77	Cyp2c50	55.764	48155000	69589000	13212000	10000	10000	13177000	16297000	2416900	5920800	27091000	0.495531	0.392562
UTP--glucose-1-phosphate uridylyltransferase	Q91ZJ5	Ugp2	56.979	12990000	64789000	14599000	415240	10000	12467000	11499000	1767400	10000	20202000	0.495084	0.475493
Toll-interacting protein	Q9QZ06	Tollip	30.345	4144300	1037400	13404000	3896600	8633700	1142200	1146300	1224800	8192900	3659200	0.49381	0.254025
Dimethylaniline monooxygenase [N-oxide-forming] 5	P97872	Fmo5	60	42839000	90500000	32176000	4619900	3264000	35401000	20526000	5471800	6709300	17484000	0.493614	0.327413
Tubulin-folding cofactor B	Q9D1E6	Tbcb	27.385	8863800	897880	20541000	13219000	15911000	4275800	666760	2921200	17463000	3674100	0.487962	0.210762
Phosphomannomutase 2	Q9Z2M7	Pmm2	27.656	4617600	3404100	6756200	3066800	11424000	4978000	1395000	3994300	2497400	1412100	0.487784	0.114395
Optineurin	Q8K3K8	Optn	67.017	10000	10000	10000	595410	570770	10000	10000	336530	215070	10000	0.486214	0.453389
Tricarboxylate transport protein, mitochondrial	Q8JZU2	Slc25a1	33.931	2924200	9272000	857630	10000	10000	3170400	2421500	10000	10000	717250	0.484108	0.48988
Glutamine synthetase	P15105	Glul	42.119	305770000	181050000	4086400000	931350000	8827200000	1103400000	560510000	1491100000	2777100000	1002400000	0.483856	0.407899
Ubiquitin-conjugating enzyme E2 L3	P68037	Ube2l3	17.861	12281000	2226300	113870000	36496000	62919000	12796000	11056000	11271000	54421000	20349000	0.482426	0.30863
Destrin	Q9R0P5	Dstn	18.521	23916000	24434000	55007000	36592000	53028000	18720000	7497400	9654300	41009000	15812000	0.48033	0.0558753
Complement component C8 alpha chain	Q8K182	C8a	66.08	1932100	11559000	21106000	16135000	28856000	16611000	2626400	10010000	7126000	1827500	0.479983	0.154503
Acyl-coenzyme A amino acid N-acyltransferase 1	A2AKK5	Acnat1	46.07	271100	796900	8230900	3895600	13844000	397780	10000	499450	10172000	1855500	0.478382	0.4017
Eukaryotic translation initiation factor 1A	Q60872	Eif1a	16.502	6320600	2627900	9441800	6190500	3673300	2027700	4501800	1239900	4396100	1342700	0.478097	0.0668393
LIM and SH3 domain protein 1	Q61792	Lasp1	29.994	25913000	18541000	84043000	67574000	51567000	17207000	8365900	20756000	49588000	22106000	0.476594	0.104064
Mitochondrial antiviral-signaling protein	Q8VCF0	Mavs	53.398	4534100	1301100	16365000	3370500	10522000	714020	662310	2671700	8348900	4760400	0.475368	0.25773
14-3-3 protein theta	P68254	Ywhaq	27.778	1808900	870480	23927000	1956900	2126000	942560	10000	10000	11938000	1677900	0.475034	0.537421
Hydroxysteroid dehydrogenase-like protein 2	Q2TPA8	Hsdl2	54.208	1474600	669500	10000	10000	10000	10000	218770	781050	10000	10000	0.473676	0.502406
PDZ and LIM domain protein 1	O70400	Pdlim1	35.774	5280800	10000	3674500	5361000	380350	218130	10000	481620	4856700	1386900	0.472803	0.321875
Stress-induced-phosphoprotein 1	Q60864	Stip1	62.581	119580000	4901400	611160000	403600000	568850000	26982000	7311300	31226000	657040000	80754000	0.470299	0.32733
26S proteasome non-ATPase regulatory subunit 11	Q8BG32	Psmd11	47.436	1102500	5042400	467240	10000	10000	1472500	637890	10000	10000	944190	0.463588	0.493176
Vesicle-associated membrane protein-associated protein B	Q9QY76	Vapb	26.946	10000	10000	1376900	1921500	7508000	10000	10000	10000	4967200	10000	0.462499	0.514255
Cytochrome P450 2C54	Q6XVG2	Cyp2c54	55.857	4138500	9599600	284270	10000	10000	381150	1323500	231530	417540	4086900	0.458656	0.470174
1,4-alpha-glucan-branching enzyme	Q9D6Y9	Gbe1	80.363	14622000	58430000	17567000	1656400	10000	14748000	12415000	1751600	1929100	11467000	0.458477	0.387067
Complement component C8 beta chain	Q8BH35	C8b	66.229	1553100	830610	1292800	5029400	5766800	3974200	522850	2030100	10000	10000	0.452379	0.25254
Pre-mRNA-splicing factor ATP-dependent RNA helicase DHX15	O35286	Dhx15	91.006	384480	836440	4058100	96366	1553500	1793800	10000	289410	10000	1004700	0.448544	0.362319
Methionine aminopeptidase 1	Q8BP48	Metap1	43.221	2172700	463050	28387000	13815000	37627000	2333000	2245600	8932500	19848000	3599800	0.448178	0.288418
NudC domain-containing protein 2	Q9CQ48	Nudcd2	17.66	556900	10000	10000	10000	10000	10000	10000	10000	10000	226730	0.446859	0.589999
Glia maturation factor beta	Q9CQI3	Gmfb	16.723	8201600	2724900	15658000	5545900	10562000	572870	3548500	6452500	5080400	3343300	0.444987	0.0857594
Cell division control protein 42 homolog	P60766	Cdc42	21.258	821140	372650	10000	10000	10000	153880	10000	10000	10000	360160	0.444553	0.458141
Serine/threonine-protein phosphatase 2A 65 kDa regulatory subunit A alpha isoform	Q76MZ3	Ppp2r1a	65.322	10000	1091100	10000	10000	10000	460280	10000	10000	10000	10000	0.442295	0.604792
Pyridoxal kinase	Q8K183	Pdxk	35.015	20890000	8120300	105350000	57818000	125420000	14434000	10461000	29217000	61400000	24953000	0.442273	0.188044
Alpha-soluble NSF attachment protein	Q9DB05	Napa	33.189	2043500	10000	3899700	3628200	6925700	715000	10000	10000	5300900	1259500	0.441955	0.257013
Plasminogen activator inhibitor 1 RNA-binding protein	Q9CY58	Serbp1	44.714	5255300	919750	11493000	7985800	4083300	3481700	171420	2104800	6434400	905710	0.44046	0.152576
Glutathione S-transferase P 1;Glutathione S-transferase P 2	P19157;P46425	Gstp1;Gstp2	23.609	662090000	304320000	873340000	1147800000	2606500000	232650000	176540000	148460000	1289200000	608700000	0.438957	0.202068
Dihydropyrimidine dehydrogenase [NADP(+)]	Q8CHR6	Dpyd	111.25	101620000	20066000	1184300000	424590000	1142900000	116240000	45113000	139620000	893410000	66371000	0.438756	0.30962
Septin-9	Q80UG5	2020-09-09	65.574	1494500	1833000	13929000	4517500	4431700	1351200	1412900	3942600	3405200	1379600	0.438511	0.242518
Hypoxanthine-guanine phosphoribosyltransferase	P00493	Hprt1	24.57	1404900	1642900	90021000	12904000	53112000	26234000	5631300	16846000	13462000	7400700	0.437339	0.342875
Heterogeneous nuclear ribonucleoprotein Q	Q7TMK9	Syncrip	69.632	14760000	5072900	104600000	59263000	89501000	13160000	11819000	19159000	53353000	21806000	0.43667	0.183433
Dehydrogenase/reductase SDR family member 1	Q99L04	Dhrs1	34.005	4037200	6572000	2530100	10000	10000	1837500	1930400	615350	10000	1341400	0.435787	0.287452
AH receptor-interacting protein	O08915	Aip	37.605	10000	10000	3456500	1925000	4000800	10000	10000	1922200	1074400	1080500	0.435755	0.278233
Pyruvate kinase PKLR	P53657	Pklr	62.308	26189000	87214000	173180000	183320000	218910000	70349000	22761000	70120000	113250000	22906000	0.43464	0.0821432
Mitochondrial dicarboxylate carrier	Q9QZD8	Slc25a10	31.715	3865500	9343100	2858500	10000	10000	5711000	664620	10000	10000	508490	0.429171	0.392074
Peptidyl-prolyl cis-trans isomerase FKBP4;Peptidyl-prolyl cis-trans isomerase FKBP4, N-terminally processed	P30416	Fkbp4	51.572	123000000	29197000	244930000	205620000	283990000	37321000	29734000	47764000	204340000	60963000	0.428675	0.108125
Ribosome-binding protein 1	Q99PL5	Rrbp1	172.88	86514000	36516000	960500000	510040000	1751600000	202680000	127350000	307060000	619580000	166990000	0.425587	0.277911
Eukaryotic translation initiation factor 3 subunit G	Q9Z1D1	Eif3g	35.638	1170400	224420	1363700	1078000	1896500	10000	10000	353620	2030800	10000	0.421143	0.20148
Mitochondrial carnitine/acylcarnitine carrier protein	Q9Z2Z6	Slc25a20	33.026	5637400	19801000	3030000	10000	10000	3686700	2891400	261610	10000	5146600	0.421095	0.411947
Vigilin	Q8VDJ3	Hdlbp	141.74	25245000	12539000	154090000	80050000	259640000	8224300	11159000	12616000	163530000	21854000	0.40895	0.284315
Alpha-actinin-1	Q7TPR4	Actn1	103.07	1392600	10000	10780000	5508100	4599200	726420	10000	252470	8108400	10000	0.408584	0.313193
40S ribosomal protein S2	P25444	Rps2	31.231	10130000	9297200	10000	10000	10000	4309400	2586100	10000	10000	854110	0.399318	0.381194
C-1-tetrahydrofolate synthase, cytoplasmic;Methylenetetrahydrofolate dehydrogenase;Methenyltetrahydrofolate cyclohydrolase;Formyltetrahydrofolate synthetase;C-1-tetrahydrofolate synthase, cytoplasmic, N-terminally processed	Q922D8	Mthfd1	101.2	21210000	31671000	1144900	1463000	10000	12869000	4926900	10000	2503400	1843700	0.399161	0.359565
Far upstream element-binding protein 2	Q3U0V1	Khsrp	76.775	26580000	2376500	145870000	123400000	133750000	11222000	3703300	18518000	117690000	20565000	0.397471	0.191661
Cytochrome P450 2A12	P56593	Cyp2a12	56.179	4648200	16091000	10000	10000	10000	3366200	1875900	10000	10000	2972200	0.396467	0.455491
Synapse-associated protein 1	Q9D5V6	Syap1	41.349	10000	10000	1400700	10000	10000	10000	10000	10000	528110	10000	0.394329	0.572773
Calpastatin	P51125	Cast	84.921	10000	10000	1945900	491330	1549700	10000	10000	10000	1536200	10000	0.393368	0.363082
Transcriptional activator protein Pur-alpha	P42669	Pura	34.883	1288600	3145600	10000	10000	10000	469680	363980	10000	10000	885940	0.389678	0.416837
Staphylococcal nuclease domain-containing protein 1	Q78PY7	Snd1	102.09	11754000	16581000	4530200	345940	3185800	432400	4086400	10000	8210900	1385800	0.388096	0.221044
Betaine--homocysteine S-methyltransferase 1	O35490	Bhmt	45.02	7256000000	1175100000	56303000000	24879000000	26397000000	4038600000	1270700000	4998200000	29299000000	4964800000	0.384202	0.226355
Epsin-1	Q80VP1	Epn1	60.211	439750	10000	21711000	5790900	12908000	10000	884780	1440300	11087000	2183100	0.381922	0.30224
MICOS complex subunit Mic60	Q8CAQ8	Immt	83.899	3146500	17469000	10000	10000	10000	3686700	1261700	10000	348700	2558000	0.38096	0.481047
Guanine nucleotide-binding protein G(i) subunit alpha-2	P08752	Gnai2	40.489	1304200	3392500	1783700	10000	10000	719060	738870	10000	10000	994870	0.380407	0.258504
60S ribosomal protein L13a	P19253	Rpl13a	23.464	2251200	1612100	983480	10000	10000	10000	863770	10000	10000	942680	0.377344	0.253721
T-complex protein 1 subunit delta	P80315	Cct4	58.066	1400400	4552800	10000	10000	10000	1339500	555810	10000	10000	333310	0.375822	0.437804
Probable imidazolonepropionase	Q9DBA8	Amdhd1	46.488	7888000	27940000	34622000	13526000	66117000	15022000	7735400	5378400	20688000	7518600	0.375383	0.11538
60S ribosomal protein L7	P14148	Rpl7	31.419	6138900	14984000	4388900	10000	10000	2504200	5003300	10000	10000	2049500	0.375101	0.303266
Caspase-6;Caspase-6 subunit p18;Caspase-6 subunit p11	O08738	Casp6	31.595	10000	10000	6078400	1563800	816280	10000	10000	738600	2393200	10000	0.372921	0.410237
RNA-binding protein 12	Q8R4X3	Rbm12	102.8	10000	301350	1425500	724020	1211200	10000	10000	10000	1326100	10000	0.372024	0.252957
Collagen alpha-1(I) chain	P11087	Col1a1	138.03	4393600	1887800	2597300	631470	1398500	10000	1012900	1465400	10000	1549000	0.371017	0.0943918
Fatty-acid amide hydrolase 1	O08914	Faah	63.221	10000	1904900	175460	10000	10000	159260	591820	10000	10000	10000	0.370117	0.513398
Dimethylaniline monooxygenase [N-oxide-forming] 1	P50285	Fmo1	59.914	10821000	15756000	3695800	10000	10000	2734800	3544900	10000	10000	4863900	0.368523	0.27609
Phospholipid hydroperoxide glutathione peroxidase, mitochondrial	O70325	Gpx4	22.228	233160000	39671000	1116000000	538510000	1366800000	117640000	42704000	125050000	739980000	177900000	0.365277	0.178768
Eukaryotic translation initiation factor 2 subunit 2	Q99L45	Eif2s2	38.092	10000	1250600	10000	10000	10000	10000	10000	418410	10000	10000	0.355191	0.541822
60S ribosomal protein L24	Q8BP67	Rpl24	17.779	1517100	6966200	10000	10000	10000	1295300	10000	10000	10000	1669100	0.351732	0.452097
2-hydroxyacyl-CoA lyase 1	Q9QXE0	Hacl1	63.66	188690000	19658000	1047700000	389900000	1767100000	136830000	67538000	122170000	711180000	162290000	0.351594	0.233669
Bifunctional coenzyme A synthase;Phosphopantetheine adenylyltransferase;Dephospho-CoA kinase	Q9DBL7	Coasy	62.022	411800	8270700	1341100	10000	10000	2869300	10000	10000	10000	609560	0.349363	0.458575
Pyruvate carboxylase, mitochondrial	Q05920	Pc	129.68	46474000	20479000	826280	10000	10000	4872700	5548900	10000	8456500	4661900	0.347349	0.364868
Annexin A7	Q07076	Anxa7	49.925	647530	1907500	10000	10000	10000	490510	371290	10000	10000	10000	0.344986	0.402963
39S ribosomal protein L19, mitochondrial	Q9D338	Mrpl19	33.578	10000	10000	2805500	1123000	1893400	10000	10000	10000	1257900	717410	0.343263	0.236334
Hsp90 co-chaperone Cdc37;Hsp90 co-chaperone Cdc37, N-terminally processed	Q61081	Cdc37	44.593	9272800	10000	44017000	10475000	29607000	862990	10000	739570	27896000	2284700	0.340465	0.235969
Serum paraoxonase/lactonase 3	Q62087	Pon3	39.351	10000	1819100	10000	10000	10000	10000	588870	10000	10000	10000	0.338266	0.535336
GTP-binding nuclear protein Ran	P62827	Ran	24.423	5237400	7094100	792170	10000	10000	2220200	10000	10000	1013400	1170200	0.336573	0.289357
Aspartyl aminopeptidase	Q9Z2W0	Dnpep	52.206	23044000	6510800	262450000	97007000	264730000	19960000	23041000	32740000	119110000	23990000	0.334751	0.181511
60S ribosomal protein L23	P62830	Rpl23	14.865	839770	1352800	10000	10000	10000	364060	10000	10000	10000	345160	0.332597	0.337364
Coatomer subunit zeta-1	P61924	Copz1	20.198	466520	556040	10000	10000	10000	10000	10000	10000	307380	10000	0.330033	0.333932
60S ribosomal protein L4	Q9D8E6	Rpl4	47.153	13575000	28061000	10000	10000	10000	6498600	5697400	10000	1530100	10000	0.329912	0.360779
Alanine aminotransferase 1	Q8QZR5	Gpt	55.142	81866000	36312000	462470000	213580000	451410000	45084000	13940000	30229000	242120000	71428000	0.323369	0.126496
Xylulose kinase	Q3TNA1	Xylb	59.543	3862000	6652700	10000	10000	10000	1762300	570650	10000	10000	1011300	0.319047	0.334581
Heterogeneous nuclear ribonucleoprotein A0	Q9CX86	Hnrnpa0	30.53	11559000	6483700	10000	10000	6260300	7625400	10000	10000	10000	10000	0.31515	0.247914
Exosome complex component RRP4	Q8VBV3	Exosc2	32.631	10000	10000	8144700	10000	2413600	10000	10000	459880	2388600	453850	0.313774	0.400843
Tryptophan 2,3-dioxygenase	P48776	Tdo2	47.756	10000	2236800	10000	10000	10000	10000	10000	10000	10000	671540	0.312518	0.51942
SWI/SNF-related matrix-associated actin-dependent regulator of chromatin subfamily D member 3	Q6P9Z1	Smarcd3	54.985	10000	10000	3114000	10000	10000	10000	934110	10000	10000	10000	0.308849	0.519858
Apoptosis-associated speck-like protein containing a CARD	Q9EPB4	Pycard	21.458	10000	10000	3774700	10000	10000	10000	10000	1136700	10000	10000	0.308465	0.520937
Glycine N-acyltransferase-like protein	Q5FW57	Gm4952	34.168	10000	3657700	10000	10000	10000	1099500	10000	10000	10000	10000	0.308165	0.520524
UDP-glucuronosyltransferase 3A2	Q8JZZ0	Ugt3a2	59.672	2408500	5939000	10000	10000	10000	1784200	765460	10000	10000	10000	0.307927	0.367456
NADH dehydrogenase [ubiquinone] 1 alpha subcomplex subunit 9, mitochondrial	Q9DC69	Ndufa9	42.525	271410	692080	10000	10000	10000	265910	10000	10000	10000	10000	0.307915	0.3638
60S ribosomal protein L7a	P12970	Rpl7a	29.976	6553700	9070200	10000	10000	10000	950650	1219400	10000	707730	1921400	0.307219	0.304519
Heterogeneous nuclear ribonucleoprotein L	Q8R081	Hnrnpl	63.963	2687800	10000	18921000	5979200	9253100	619090	10000	1217300	7565100	1559000	0.297698	0.183247
Pyruvate dehydrogenase protein X component, mitochondrial	Q8BKZ9	Pdhx	53.998	10000	10000	13878000	12639000	26605000	2216200	4575600	1396700	5746900	1872000	0.297456	0.177378
Aspartate--tRNA ligase, cytoplasmic	Q922B2	Dars	57.147	1814300	20598000	10000	10000	10000	3115900	461080	10000	791760	2255200	0.2956	0.461158
Protein phosphatase 1 regulatory subunit 12A	Q9DBR7	Ppp1r12a	114.99	278950	10000	2755300	10000	762960	10000	10000	10000	1088200	10000	0.295556	0.364837
ATP-dependent RNA helicase DDX39A;Spliceosome RNA helicase Ddx39b	Q8VDW0;Q9Z1N5	Ddx39a;Ddx39b	49.067	551000	2442000	10000	10000	10000	524490	338070	10000	10000	10000	0.295256	0.403611
Multifunctional protein ADE2;Phosphoribosylaminoimidazole-succinocarboxamide synthase;Phosphoribosylaminoimidazole carboxylase	Q9DCL9	Paics	47.006	9940400	8523800	92657000	35077000	264510000	11255000	10471000	19863000	60716000	16952000	0.290369	0.268111
Glycerate kinase	Q8QZY2	Glyctk	55.292	820500	4565200	10000	10000	10000	761200	749710	10000	10000	10000	0.284526	0.415851
Amyloid beta A4 precursor protein-binding family B member 1-interacting protein	Q8R5A3	Apbb1ip	74.318	10000	10000	1525500	2937000	4262700	10000	10000	10000	2395300	10000	0.278473	0.224495
Cytochrome P450 4X1	Q6A152	Cyp4x1	58.556	10000	10000	10000	10000	1160600	10000	293700	10000	10000	10000	0.277944	0.485332
Eukaryotic peptide chain release factor GTP-binding subunit ERF3A;Eukaryotic peptide chain release factor GTP-binding subunit ERF3B	Q8R050;Q149F3	Gspt1;Gspt2	68.625	10000	10000	1627300	5610400	7169800	689940	10000	10000	2436300	856940	0.277469	0.214581
Retinol dehydrogenase 16	O54909	Rdh16	35.743	8465400	22097000	3588300	10000	10000	10000	1044800	10000	1269800	7133000	0.277068	0.286845
40S ribosomal protein S14	P62264	Rps14	16.273	1353300	3108200	980970	10000	10000	1073300	10000	10000	10000	409660	0.276974	0.228809
Carboxylesterase 1E	Q64176	Ces1e	61.581	10000	1661800	10000	10000	10000	429240	10000	10000	10000	10000	0.275732	0.490124
Exosome complex component RRP43	Q9D753	Exosc8	29.949	10000	10000	9341000	10000	10000	10000	10000	321270	1855400	362020	0.272752	0.49259
Isobutyryl-CoA dehydrogenase, mitochondrial	Q9D7B6	Acad8	45.019	1375800	7351300	10000	10000	10000	1123700	10000	10000	10000	1198700	0.268628	0.403532
L-xylulose reductase	Q91X52	Dcxr	25.746	5189200	7589800	10000	10000	10000	1571500	532120	10000	10000	1288700	0.2664	0.284991
von Willebrand factor A domain-containing protein 5A	Q99KC8	Vwa5a	87.142	13536000	911310	101280000	44573000	66705000	2964000	1885500	3446900	44083000	8028400	0.266107	0.131615
High mobility group protein B2	P30681	Hmgb2	24.162	10000	6564400	16705000	10000	10000	6078000	10000	10000	10000	10000	0.262582	0.353122
N-myc-interactor	O35309	Nmi	35.235	1278500	455320	22211000	5133400	10114000	10000	512290	1718700	7175100	728430	0.25884	0.203078
T-complex protein 1 subunit eta	P80313	Cct7	59.652	1027500	5598700	640230	10000	10000	901860	929840	10000	10000	10000	0.255502	0.343045
Nicotinate phosphoribosyltransferase	Q8CC86	Naprt	58.265	3403000	8141200	10000	10000	10000	1537300	1384700	10000	10000	10000	0.25505	0.322968
Protein ERGIC-53	Q9D0F3	Lman1	57.788	3290700	8583600	10000	10000	10000	1504700	1498200	10000	10000	10000	0.254773	0.331167
Galactokinase	Q9R0N0	Galk1	42.295	796600	5537000	10000	10000	10000	630330	406530	10000	10000	510910	0.246365	0.402296
Osteoclast-stimulating factor 1	Q62422	Ostf1	23.782	10551000	10000	57765000	10243000	34281000	5393900	933270	2326700	11926000	7012000	0.2445	0.147028
Glycine N-acyltransferase-like protein Keg1	Q9DCY0	Keg1	33.723	2521400	11306000	10000	10000	10000	1386700	856410	10000	10000	1107000	0.243199	0.369683
Dolichyl-diphosphooligosaccharide--protein glycosyltransferase subunit STT3A	P46978	Stt3a	80.597	10000	1808300	10000	10000	10000	406460	10000	10000	10000	10000	0.241552	0.468348
Major urinary protein 1	P11588	Mup1	20.648	10000	10000	434770	6560000	1176600	10000	10000	10000	1925200	10000	0.239911	0.368329
Proteasome assembly chaperone 1	Q9JK23	Psmg1	33.104	246080	10000	2962600	237280	771690	174770	10000	251350	329980	247780	0.239821	0.273358
Cystathionine beta-synthase	Q91WT9	Cbs	61.543	82071000	40119000	726690000	313350000	726720000	74933000	21585000	35973000	285240000	34729000	0.23953	0.106174
Nicotinamide phosphoribosyltransferase	Q99KQ4	Nampt	55.446	724520	1330300	10000	10000	10000	454660	10000	10000	10000	10000	0.237267	0.291158
Diphosphoinositol polyphosphate phosphohydrolase 2;Diphosphoinositol polyphosphate phosphohydrolase 3-beta;Diphosphoinositol polyphosphate phosphohydrolase 3-alpha	Q8R2U6;P0C028;P0C027	Nudt4;Nudt11;Nudt10	20.156	10000	10000	4201000	413650	10000	583040	10000	475380	10000	10000	0.234338	0.417331
Copine-1	Q8C166	Cpne1	58.886	1011900	222710	7755200	2176700	3005300	545620	10000	10000	2743800	10000	0.234227	0.165434
Carbonyl reductase family member 4	Q91VT4	Cbr4	25.414	2490700	2520300	10000	10000	10000	1133400	10000	10000	10000	10000	0.232771	0.269013
Trimethyllysine dioxygenase, mitochondrial	Q91ZE0	Tmlhe	49.609	326280	10000	41610000	3880700	51363000	2890500	10000	446930	18970000	10000	0.22973	0.238573
Acyl-CoA dehydrogenase family member 11	Q80XL6	Acad11	87.365	8187200	23561000	1935700	10000	10000	1095800	4330000	470790	1153800	651170	0.228506	0.283236
Xaa-Pro dipeptidase	Q11136	Pepd	55.028	5314300	426700	81322000	20810000	44934000	1412400	562810	3576100	24096000	5002200	0.226753	0.165841
Aldehyde oxidase 3	G3X982	Aox3	146.9	8862700	288930	121480000	107820000	395320000	6143000	3058000	9408200	113530000	10142000	0.224499	0.224439
AP-2 complex subunit beta;AP-1 complex subunit beta-1	Q9DBG3;O35643	Ap2b1;Ap1b1	104.58	668380	2873400	10000	10000	10000	759240	10000	10000	10000	10000	0.223765	0.362712
Mitochondrial import receptor subunit TOM70	Q9CZW5	Tomm70a	67.589	2167600	1190200	780220	10000	10000	880270	10000	10000	10000	10000	0.221324	0.179316
Carnitine O-palmitoyltransferase 1, liver isoform	P97742	Cpt1a	88.25	4679300	11297000	10000	10000	10000	1745300	1757300	10000	10000	10000	0.220701	0.301224
Methyltransferase-like protein 7B	Q9DD20	Mettl7b	28.049	5354500	7859400	10000	10000	10000	10000	449080	10000	10000	2433500	0.219919	0.266283
Inositol 1,4,5-trisphosphate receptor type 1	P11881	Itpr1	313.16	1004100	751180	655670	2168800	10000	10000	10000	968330	10000	10000	0.219692	0.112435
Shootin-1	Q8K2Q9	Kiaa1598	71.342	10000	10000	1338900	7758600	10000	788360	10000	1185200	10000	10000	0.219508	0.377678
GDH/6PGL endoplasmic bifunctional protein;Glucose 1-dehydrogenase;6-phosphogluconolactonase	Q8CFX1	H6pd	88.927	1356000	7231400	10000	10000	10000	691490	1153200	10000	10000	10000	0.217547	0.370404
Peroxisomal acyl-coenzyme A oxidase 2	Q9QXD1	Acox2	76.862	6812600	21397000	2314900	10000	10000	1924100	2255300	10000	10000	2323100	0.213541	0.269977
Tubulin beta-2A chain;Tubulin beta-2B chain	Q7TMM9;Q9CWF2	Tubb2a;Tubb2b	49.906	2770100	5691700	1264000	10000	10000	1495300	547630	10000	10000	10000	0.2127	0.201738
Molybdenum cofactor sulfurase	Q14CH1	Mocos	95.012	1264800	514580	70062000	34803000	71753000	4996400	620310	5142600	21482000	5301400	0.210444	0.117684
BAG family molecular chaperone regulator 5	Q8CI32	Bag5	50.942	10000	10000	6938200	1290000	1540400	10000	10000	10000	2011100	10000	0.20954	0.28336
Sulfotransferase 1 family member D1	Q3UZZ6	Sult1d1	35.083	2324300	6049300	10000	10000	10000	10000	10000	10000	10000	1670400	0.203532	0.306801
Isoamyl acetate-hydrolyzing esterase 1 homolog	Q9DB29	Iah1	27.974	8505400	1915000	60770000	20002000	53315000	3119500	1795200	1343900	17338000	5790300	0.203359	0.0974452
Cytosolic purine 5-nucleotidase	Q3V1L4	Nt5c2	64.808	730330	10000	95565000	21159000	33239000	10000	10000	10000	30181000	215610	0.201897	0.230459
Inosine-5-monophosphate dehydrogenase 2	P24547	Impdh2	55.814	1501000	10000	61327000	9966600	65381000	1680200	392070	6295200	16619000	2240200	0.19703	0.177017
Xanthine dehydrogenase/oxidase;Xanthine dehydrogenase;Xanthine oxidase	Q00519	Xdh	146.56	395930	10000	6941800	1485800	5147900	10000	10000	460240	1687600	541610	0.193789	0.14888
40S ribosomal protein S6	P62754	Rps6	28.68	1773100	10081000	10000	10000	10000	1359400	879810	10000	10000	10000	0.190945	0.359046
Mitochondrial ornithine transporter 1	Q9WVD5	Slc25a15	32.823	5282500	8031700	10000	10000	10000	613460	1240300	10000	10000	634310	0.187952	0.238362
Cysteine--tRNA ligase, cytoplasmic	Q9ER72	Cars	94.859	10000	10000	12572000	6205700	17755000	10000	10000	10000	6779400	10000	0.186564	0.151448
Proline dehydrogenase 1, mitochondrial	Q9WU79	Prodh	68.035	1408900	5138500	10000	10000	10000	1135000	10000	10000	10000	10000	0.178642	0.31976
17-beta-hydroxysteroid dehydrogenase 13	Q8VCR2	Hsd17b13	33.458	2993200	7473800	10000	10000	10000	743840	10000	10000	10000	1046000	0.173368	0.274475
BAG family molecular chaperone regulator 3	Q9JLV1	Bag3	61.859	711990	10000	763200	1362300	3966700	625080	10000	10000	10000	523930	0.173023	0.14571
Importin subunit beta-1	P70168	Kpnb1	97.183	93553	699840	276630	10000	10000	106570	51167	10000	10000	10000	0.172232	0.206621
Properdin	P11680	Cfp	50.327	10000	10000	7789400	2023400	10000	10000	10000	1620800	10000	10000	0.168732	0.319161
T-complex protein 1 subunit gamma	P80318	Cct3	60.629	939290	10317000	10000	10000	10000	721490	10000	10000	10000	1098900	0.16395	0.381047
182 kDa tankyrase-1-binding protein	P58871	Tnks1bp1	181.82	10000	10000	10000	346390	2793500	10000	10000	10000	477630	10000	0.163296	0.36453
Cytochrome P450 2C37	P56654	Cyp2c37	55.606	10000	2099800	10000	10000	10000	10000	301870	10000	10000	10000	0.159767	0.418953
3 beta-hydroxysteroid dehydrogenase/Delta 5-->4-isomerase type 3;3-beta-hydroxy-Delta(5)-steroid dehydrogenase;Steroid Delta-isomerase;3 beta-hydroxysteroid dehydrogenase/Delta 5-->4-isomerase type 6;3-beta-hydroxy-Delta(5)-steroid dehydrogenase;Steroid Delta-isomerase;3 beta-hydroxysteroid dehydrogenase/Delta 5-->4-isomerase type 2;3-beta-hydroxy-Delta(5)-steroid dehydrogenase;Steroid Delta-isom…	P26150;O35469;P26149	Hsd3b3;Hsd3b6;Hsd3b2	42.031	1323200	4639100	10000	10000	10000	395820	10000	10000	10000	511340	0.156394	0.295708
Leucine-rich repeat flightless-interacting protein 2	Q91WK0	Lrrfip2	47.147	120620	177360	10000	10000	10000	10000	10000	10000	10000	10000	0.152448	0.152969
Nucleoside diphosphate kinase 3	Q9WV85	Nme3	19.099	582800	10000	2904300	2836200	3288500	10000	10000	10000	1425700	10000	0.152331	0.0564711
Inositol-3-phosphate synthase 1	Q9JHU9	Isyna1	60.931	10000	10000	7361200	1771300	3488100	10000	10000	10000	1876800	10000	0.151638	0.169362
PH and SEC7 domain-containing protein 2	Q6P1I6	Psd2	84.298	18133000	1569200	10000	479160	10000	10000	927630	10000	10000	2093400	0.151031	0.363322
Protein OS-9	Q8K2C7	Os9	76.107	10000	10000	1940800	10000	183370	10000	10000	10000	280370	10000	0.148721	0.366092
RNA polymerase II-associated protein 3	Q9D706	Rpap3	74.095	10000	10000	1887300	10000	10000	10000	10000	243200	10000	10000	0.146941	0.410108
Alpha-aminoadipic semialdehyde synthase, mitochondrial;Lysine ketoglutarate reductase;Saccharopine dehydrogenase	Q99K67	Aass	102.97	8094600	3122400	10000	10000	10000	159990	983120	10000	457950	10000	0.144133	0.260902
Propionyl-CoA carboxylase alpha chain, mitochondrial	Q91ZA3	Pcca	79.921	2525800	7503500	10000	10000	10000	756230	633100	10000	10000	10000	0.141096	0.272542
Ig kappa chain V-V region L7	P01642	Gm10881	12.615	961830	10000	100230000	2138100	13311000	1216600	1179700	1246700	11382000	1234100	0.139383	0.332839
17-beta-hydroxysteroid dehydrogenase type 6	Q9R092	Hsd17b6	36.102	10000	3699700	10000	10000	10000	478080	10000	10000	10000	10000	0.138535	0.411606
60S ribosomal protein L18	P35980	Rpl18	21.644	1655100	1019900	10000	10000	10000	329800	10000	10000	10000	10000	0.13671	0.214361
Ribosome maturation protein SBDS	P70122	Sbds	28.78	1290600	10000	1873500	1167200	10000	545130	10000	10000	10000	10000	0.134472	0.0868335
Bifunctional glutamate/proline--tRNA ligase;Glutamate--tRNA ligase;Proline--tRNA ligase	Q8CGC7	Eprs	170.08	677880	2204200	5448700	1825600	8313400	10000	10000	10000	2422900	10000	0.133348	0.0626677
26S protease regulatory subunit 8	P62196	Psmc5	45.626	320860	3051000	10000	10000	10000	259540	10000	10000	10000	159540	0.13201	0.352232
Eukaryotic peptide chain release factor subunit 1	Q8BWY3	Etf1	49.03	1956600	1518800	10000	10000	10000	419850	10000	10000	10000	10000	0.131183	0.200479
Microtubule-associated protein RP/EB family member 1	Q61166	Mapre1	30.016	1895100	10000	107070000	10000	10000	10000	10000	1420600	9793200	2157100	0.122858	0.39765
Septin-10	Q8C650	2020-09-10	52.422	10000	10000	16832000	4670100	22539000	10000	10000	10000	5166600	10000	0.118168	0.138519
Immunoglobulin-binding protein 1;Immunoglobulin-binding protein 1b	Q61249;Q9QZ29	Igbp1;Igbp1b	38.97	477000	10000	1751500	10000	10000	10000	10000	10000	217590	10000	0.114054	0.27282
Hydroxymethylglutaryl-CoA synthase, cytoplasmic	Q8JZK9	Hmgcs1	57.568	11389000	10000	84201000	51868000	52562000	10000	10000	10000	22093000	10000	0.110648	0.0557036
Cytochrome P450 3A13	Q64464	Cyp3a13	57.492	1492500	3127300	323610	10000	10000	495750	10000	10000	10000	10000	0.10794	0.182856
T-complex protein 1 subunit epsilon	P80316	Cct5	59.623	1429600	5870700	10000	10000	10000	10000	740210	10000	10000	10000	0.106436	0.285382
Cytochrome P450 2C40	P56657	Cyp2c40	55.763	9119700	10221000	362390	10000	10000	179480	366760	10000	235430	1296700	0.105885	0.17274
DnaJ homolog subfamily C member 7	Q9QYI3	Dnajc7	56.475	10000	10000	277220	10000	2274000	10000	10000	10000	233200	10000	0.105841	0.32964
Cytochrome P450 1A2	P00186	Cyp1a2	58.183	539050	9088500	10000	10000	10000	471040	10000	10000	10000	399600	0.0932576	0.35785
6-phosphofructo-2-kinase/fructose-2,6-bisphosphatase 1;6-phosphofructo-2-kinase;Fructose-2,6-bisphosphatase	P70266	Pfkfb1	54.849	2906700	482150	260040000	70179000	137190000	2771500	10000	2575800	37666000	441410	0.0923214	0.119544
Serine/threonine-protein phosphatase 5	Q60676	Ppp5c	56.876	1622500	597860	27974000	20543000	37934000	1330000	10000	10000	6771800	10000	0.0917072	0.0624257
Guanine deaminase	Q9R111	Gda	51.012	10000	10000	7577600	2101400	4400400	10000	10000	386310	849700	10000	0.0897918	0.114451
Protein transport protein Sec23A	Q01405	Sec23a	86.161	209470	2532100	10000	10000	10000	196950	10000	10000	10000	10000	0.0854931	0.337924
60S ribosomal protein L18a	P62717	Rpl18a	20.732	3817400	9455200	10000	10000	10000	1066700	10000	10000	10000	10000	0.0831943	0.226974
Isoaspartyl peptidase/L-asparaginase;Isoaspartyl peptidase/L-asparaginase alpha chain;Isoaspartyl peptidase/L-asparaginase beta chain	Q8C0M9	Asrgl1	33.95	10000	10000	40764000	7706800	23139000	10000	10000	10000	5833700	10000	0.0820008	0.13579
MICOS complex subunit Mic19	Q9CRB9	Chchd3	26.334	266160	343250	10000	10000	10000	10000	10000	10000	10000	10000	0.0781971	0.14602
Junction plakoglobin	Q02257	Jup	81.8	629030	5187800	10000	10000	5092100	248170	10000	545810	10000	10000	0.0753944	0.135095
Supervillin	Q8K4L3	Svil	243.16	462460	10000	10000	188310	10000	10000	10000	10000	10000	10000	0.0734462	0.192224
Desmoplakin	E9Q557	Dsp	332.91	351350	2569000	10000	10000	4672600	10000	10000	513520	10000	10000	0.0727077	0.16604
40S ribosomal protein S11	P62281	Rps11	18.431	2205400	4343300	10000	10000	10000	409420	10000	10000	10000	10000	0.0683144	0.197313
Vesicle-associated membrane protein-associated protein A	Q9WV55	Vapa	27.855	2015500	1324200	1987900	10000	5358200	10000	685480	10000	10000	10000	0.0678285	0.0561197
WD repeat domain phosphoinositide-interacting protein 3	Q9CR39	Wdr45b	38.02	10000	10000	11225000	7575900	11601000	10000	10000	10000	1889300	10000	0.0634181	0.0601405
Bifunctional 3-phosphoadenosine 5-phosphosulfate synthase 2;Sulfate adenylyltransferase;Adenylyl-sulfate kinase	O88428	Papss2	70.35	543740	5086000	10000	10000	10000	318510	10000	10000	10000	10000	0.0633439	0.318088
Coiled-coil domain-containing protein 6	D3YZP9	Ccdc6	52.938	10000	10000	563740	224580	10000	10000	10000	10000	10000	10000	0.0611008	0.193726
Coatomer subunit gamma-1	Q9QZE5	Copg1	97.512	10000	3251900	10000	10000	10000	129110	10000	10000	10000	10000	0.0513715	0.363933
Ubiquitin-like modifier-activating enzyme 1	Q02053	Uba1	117.81	3707200	6182800	10000	10000	10000	448950	10000	10000	10000	10000	0.0492893	0.176894
Methylcrotonoyl-CoA carboxylase subunit alpha, mitochondrial	Q99MR8	Mccc1	79.343	873900	6010400	10000	10000	10000	299120	10000	10000	10000	10000	0.0490462	0.293755
Heat shock 70 kDa protein 4L	P48722	Hspa4l	94.381	10000	10000	10000	756160	267010	10000	10000	10000	10000	10000	0.0474757	0.204339
Sterol-4-alpha-carboxylate 3-dehydrogenase, decarboxylating	Q9R1J0	Nsdhl	40.685	510770	541210	10000	10000	10000	10000	10000	10000	10000	10000	0.0462116	0.141364
Tubulin beta-3 chain	Q9ERD7	Tubb3	50.418	621850	10000	527870	10000	10000	10000	10000	10000	10000	10000	0.0423829	0.143105
Annexin A1	P10107	Anxa1	38.734	10000	10000	758740	10000	659860	10000	10000	10000	10000	10000	0.0345161	0.142553
Vesicle-trafficking protein SEC22b	O08547	Sec22b	24.74	898080	613250	10000	10000	10000	10000	10000	10000	10000	10000	0.0324395	0.151511
26S protease regulatory subunit 6B	P54775	Psmc4	47.408	425690	1165600	10000	10000	10000	10000	10000	10000	10000	10000	0.0308396	0.200416
Heat shock protein 105 kDa	Q61699	Hsph1	96.406	10000	10000	10000	773750	877910	10000	10000	10000	10000	10000	0.0297325	0.142287
EF-hand domain-containing protein D2;EF-hand domain-containing protein D1	Q9D8Y0;Q9D4J1	Efhd2;Efhd1	26.791	969030	10000	796850	10000	10000	10000	10000	10000	10000	10000	0.0278415	0.14391
26S proteasome non-ATPase regulatory subunit 3	P14685	Psmd3	60.718	309340	1676600	10000	10000	10000	10000	10000	10000	10000	10000	0.0248023	0.258973
AN1-type zinc finger protein 6	Q9DCH6	Zfand6	24.001	10000	10000	10000	1430600	569330	10000	10000	10000	10000	10000	0.0246314	0.192306
26S proteasome non-ATPase regulatory subunit 12	Q9D8W5	Psmd12	52.895	719920	1286200	10000	10000	10000	10000	10000	10000	10000	10000	0.0245565	0.163944
UDP-N-acetylhexosamine pyrophosphorylase-like protein 1	Q3TW96	Uap1l1	56.613	10000	10000	1749800	10000	267480	10000	10000	10000	10000	10000	0.0244226	0.272228
26S protease regulatory subunit 4	P62192	Psmc1	49.184	395400	1623600	10000	10000	10000	10000	10000	10000	10000	10000	0.0244021	0.236617
Interferon-inducible GTPase 1	Q9QZ85	Iigp1	47.571	1014600	1089500	10000	10000	10000	10000	10000	10000	10000	10000	0.0234291	0.141486
NAD(P)H-hydrate epimerase	Q8K4Z3	Apoa1bp	30.972	459370	1650600	10000	10000	10000	10000	10000	10000	10000	10000	0.0233648	0.22486
Aldehyde oxidase 1	O54754	Aox1	146.68	10000	10000	958500	10000	1177600	10000	10000	10000	10000	10000	0.023083	0.144195
Malonyl-CoA decarboxylase, mitochondrial	Q99J39	Mlycd	54.735	637610	1576300	10000	10000	10000	10000	10000	10000	10000	10000	0.0222825	0.190747
Probable proline dehydrogenase 2	Q8VCZ9	Prodh2	50.723	436860	1820300	10000	10000	10000	10000	10000	10000	10000	10000	0.0218612	0.237691
Cyclin-dependent kinase 9	Q99J95	Cdk9	42.761	10000	640410	10000	1632400	10000	10000	10000	10000	10000	10000	0.0217126	0.193483
Sulfide:quinone oxidoreductase, mitochondrial	Q9R112	Sqrdl	50.282	645740	1717300	10000	10000	10000	10000	10000	10000	10000	10000	0.0208939	0.197301
Ubiquitin thioesterase OTUB1	Q7TQI3	Otub1	31.27	625360	1835300	10000	10000	10000	10000	10000	10000	10000	10000	0.020075	0.206281
Gamma-taxilin	Q8BHN1	Txlng	60.308	10000	10000	10000	945050	1515700	10000	10000	10000	10000	10000	0.0200743	0.156602
KH domain-containing, RNA-binding, signal transduction-associated protein 1	Q60749	Khdrbs1	48.37	10000	10000	1087100	1397300	10000	10000	10000	10000	10000	10000	0.0198855	0.14566
Selenium-binding protein 2	Q63836	Selenbp2	52.609	10000	1779500	10000	217900000	77896000	3208500	586970	10000	1552800	10000	0.0180388	0.204767
Chitinase-like protein 3;Chitinase-like protein 4	O35744;Q91Z98	Chil3;Chil4	44.458	803250	2095700	10000	10000	10000	10000	10000	10000	10000	10000	0.017071	0.195401
Uncharacterized protein C2orf72 homolog	Q9CYS6		30.32	10000	10000	10000	418070	2619800	10000	10000	10000	10000	10000	0.016298	0.26863
40S ribosomal protein S9	Q6ZWN5	Rps9	22.591	2383600	693500	10000	10000	10000	10000	10000	10000	10000	10000	0.0160922	0.220445
Mitochondrial 2-oxoglutarate/malate carrier protein	Q9CR62	Slc25a11	34.155	324330	2813900	10000	10000	10000	10000	10000	10000	10000	10000	0.0157817	0.288405
Coronin-1B	Q9WUM3	Coro1b	53.912	1032300	2141100	10000	10000	10000	10000	10000	10000	10000	10000	0.0156084	0.175338
Sedoheptulokinase	Q9D5J6	Shpk	51.302	368720	2972700	10000	10000	10000	10000	10000	10000	10000	10000	0.0148305	0.284247
40S ribosomal protein S15a	P62245	Rps15a	14.839	1450200	2316600	10000	10000	10000	10000	10000	10000	10000	10000	0.013169	0.156271
Beta-arrestin-2	Q91YI4	Arrb2	46.313	10000	10000	1817500	10000	2064500	10000	10000	10000	10000	10000	0.0127812	0.142291
60S ribosomal protein L27	P61358	Rpl27	15.798	10000	1069200	10000	10000	2849500	10000	10000	10000	10000	10000	0.0126624	0.197142
Alpha-amylase 1;Pancreatic alpha-amylase	P00687;P00688	Amy1;Amy2	57.643	10000	447920	2972300	10000	515290	10000	10000	10000	10000	10000	0.0126406	0.197323
Aldehyde dehydrogenase family 16 member A1	Q571I9	Aldh16a1	84.755	491300	3518900	10000	10000	10000	10000	10000	10000	10000	10000	0.0123756	0.276982
26S protease regulatory subunit 7	P46471	Psmc2	48.647	1439800	2661400	10000	10000	10000	10000	10000	10000	10000	10000	0.012103	0.166205
5-3 exoribonuclease 2	Q9DBR1	Xrn2	108.69	10000	10000	1498900	10000	2890200	10000	10000	10000	10000	10000	0.0113145	0.169399
Acetoacetyl-CoA synthetase	Q9D2R0	Aacs	75.199	641860	4120600	10000	10000	10000	10000	10000	10000	10000	10000	0.0104331	0.26976
Asparagine--tRNA ligase, cytoplasmic	Q8BP47	Nars	64.279	752570	4677200	10000	10000	10000	10000	10000	10000	10000	10000	0.00915789	0.267464
Phenylalanine--tRNA ligase beta subunit	Q9WUA2	Farsb	65.696	624630	4296300	10000	622540	10000	10000	10000	10000	10000	10000	0.0089872	0.209304
Coatomer subunit beta	O55029	Copb2	102.45	10000	4510800	1061400	10000	10000	10000	10000	10000	10000	10000	0.00892507	0.238467
Exosome complex component RRP41	Q921I9	Exosc4	26.249	10000	10000	5073400	1122300	10000	10000	10000	10000	10000	10000	0.00803123	0.243504
Ig kappa chain V-VI region J539;Ig kappa chain V-VI region SAPC 10;Ig kappa chain V-VI region TEPC 601/TEPC 191;Ig kappa chain V-VI region XRPC 24;Ig kappa chain V-VI region XRPC 44	P01679;P01678;P01677;P01676;P01675		11.502	2107800	10000	10000	10000	4254200	10000	10000	10000	10000	10000	0.00782228	0.17292
Heat shock protein 75 kDa, mitochondrial	Q9CQN1	Trap1	80.208	667340	5884100	10000	10000	10000	10000	10000	10000	10000	10000	0.00759712	0.288499
Guanine nucleotide-binding protein G(I)/G(S)/G(T) subunit beta-2;Guanine nucleotide-binding protein subunit beta-4;Guanine nucleotide-binding protein G(I)/G(S)/G(T) subunit beta-1	P62880;P29387;P62874	Gnb2;Gnb4;Gnb1	37.331	1720600	5803100	10000	10000	10000	10000	10000	10000	10000	10000	0.00661927	0.21821
Vinexin	Q9R1Z8	Sorbs3	82.348	10000	10000	4605300	1675400	1705200	10000	10000	10000	10000	10000	0.00624539	0.0947311
Putative adenosylhomocysteinase 2;Putative adenosylhomocysteinase 3	Q80SW1;Q68FL4	Ahcyl1;Ahcyl2	58.951	10000	10000	3851200	2234700	2805600	10000	10000	10000	10000	10000	0.00561073	0.0500045
T-complex protein 1 subunit alpha	P11983	Tcp1	60.448	1670300	7847200	10000	10000	10000	10000	10000	10000	10000	10000	0.00523697	0.246411
Huntingtin	P42859	Htt	344.69	10000	818460	4550000	10000	4212800	10000	10000	10000	10000	10000	0.00520765	0.0971402
Cytochrome P450 2C70	Q91W64	Cyp2c70	56.019	815190	9133900	10000	10000	10000	10000	10000	10000	10000	10000	0.00501048	0.299824
Alpha-tocopherol transfer protein	Q8BWP5	Ttpa	32.014	5519200	4573800	10000	10000	10000	10000	10000	10000	10000	10000	0.00493925	0.143647
Tyrosine--tRNA ligase, cytoplasmic;Tyrosine--tRNA ligase, cytoplasmic, N-terminally processed	Q91WQ3	Yars	59.105	10000	10000	10000	612230	9607900	10000	10000	10000	10000	10000	0.00487799	0.312617
Aldehyde dehydrogenase family 1 member A3	Q9JHW9	Aldh1a3	56.157	10000	10000	10000	3684600	8020200	10000	10000	10000	10000	10000	0.00426083	0.179039
Cytoplasmic protein NCK1	Q99M51	Nck1	42.89	10000	10000	4024000	2091900	11289000	10000	10000	10000	10000	10000	0.00286946	0.134802
Protein disulfide-isomerase A5	Q921X9	Pdia5	59.266	8362300	9883500	10000	10000	10000	10000	10000	10000	10000	10000	0.00273586	0.143118
Transcription factor HIVEP3	A2A884	Hivep3	253.41	10000	10000	13977000	7534200	10000	10000	10000	10000	10000	10000	0.00232113	0.166281
Periplakin	Q9R269	Ppl	204	10000	221070	17090000	10000	11757000	10000	10000	10000	10000	10000	0.00171892	0.14666
ELAV-like protein 1	P70372	Elavl1	36.169	2251300	2059800	3169400	2675400	1732300	1684400	664340	1132800	10000	10000	0.294539	0.00347123
Alpha-1-antitrypsin 1-5	Q00898	Serpina1e	45.891	10000	1196300	10000	1759800	2052300	10000	10000	10000	10000	10000	0.00994352	0.0489056
2-aminoethanethiol dioxygenase	Q6PDY2	Ado	28.372	564300	10000	3027900	1872500	4414200	10000	10000	10000	10000	10000	0.00505617	0.0400447
