# Supplementary material for: Dietary restriction transforms the mammalian protein persulfidome in a tissue-specific and cystathionine γ-lyase-dependent manner
Source: Nat Commun. 2021 Mar 19;12:1745. doi: 10.1038/s41467-021-22001-w (PMC7979915; doi:10.1038/s41467-021-22001-w)
Supplement: Supplementary file 20 — Supplementary Data 17 [file 41467_2021_22001_MOESM20_ESM.xlsx]

## Sheet: EOD Kidney prot ID Spectral
Supplementary Data 17: Impact of 2.5 months EOD Fasting vs AL Feeding in Aged Mice on the Kidney Persulfidome (Spectral Counting)
Protein Name	Accession Number	Alternate ID	Molecular Weight	Kidney AL 1	Kidney AL 2	Kidney AL 3	Kidney AL 4	Kidney AL 5	Kidney EOD 1	Kidney EOD 2	Kidney EOD 3	Kidney EOD 4	Kidney EOD 5	EOD/AL SC Ratio	P-value	Cys residue
Hydroxymethylglutaryl-CoA synthase, mitochondrial	P54869	Hmgcs2	57 kDa	0.1	0.1	0.1	0.1	0.1	3	5	2	5	3	36	0.000390085	9 C		Green	EOD enriched
Acyl-CoA dehydrogenase family member 11	Q80XL6	Acad11	87 kDa	0.1	0.1	0.1	0.1	0.1	1	1	3	3	1	18	0.00844137	13 C		Gray	No Change
Sulfide:quinone oxidoreductase, mitochondrial	Q9R112	Sqor	50 kDa	0.1	0.1	0.1	0.1	0.1	0.1	2	3	3	0.1	16.4	0.0465132	8 C		Blue	AL enriched
Guanine nucleotide-binding protein G(I)/G(S)/G(T) subunit beta-1	P62874	Gnb1	37 kDa	0.1	0.1	0.1	0.1	0.1	0.1	2	1	3	1	14.2	0.0288405	14 C
Lysophospholipase-like protein 1	Q3UFF7	Lyplal1	26 kDa	0.1	0.1	0.1	0.1	0.1	1	1	0.1	2	2	12.2	0.0141084	5 C
Mitochondrial dicarboxylate carrier	Q9QZD8	Slc25a10	32 kDa	0.1	0.1	0.1	1	1	0.1	6	5	5	1	7.43478	0.0407404	8 C
Ectonucleoside triphosphate diphosphohydrolase 5	Q9WUZ9	Entpd5	47 kDa	0.1	0.1	0.1	1	0.1	1	3	2	4	0.1	7.21429	0.0412134	6 C
Beta-ureidopropionase	Q8VC97	Upb1	44 kDa	0.1	2	3	1	0.1	8	9	9	8	9	6.93548	2.15305e-06	10 C
Propionyl-CoA carboxylase alpha chain, mitochondrial	Q91ZA3	Pcca	80 kDa	0.1	1	0.1	2	1	1	8	7	8	2	6.19048	0.0240267	11 C
UDP-glucuronosyltransferase 1-7C	Q6ZQM8	Ugt1a7c	60 kDa	0.1	0.1	1	2	2	2	7	9	9	3	5.76923	0.0123372	13 C
Phosphoenolpyruvate carboxykinase, cytosolic [GTP]	Q9Z2V4	Pck1	69 kDa	0.1	0.1	2	3	3	6	9	12	13	5	5.4878	0.00261298	13 C
Glutathione S-transferase kappa 1	Q9DCM2	Gstk1	26 kDa	0.1	0.1	0.1	1	0.1	1	2	1	2	1	5	0.00617869	2 C
Staphylococcal nuclease domain-containing protein 1	Q78PY7	Snd1	102 kDa	0.1	0.1	0.1	1	0.1	0.1	2	1	2	1	4.35714	0.0471097	12 C
Glutathione S-transferase theta-1	Q64471	Gstt1	27 kDa	0.1	0.1	0.1	1	0.1	0.1	1	2	2	1	4.35714	0.0471097	5 C
Isoform Long of Estradiol 17-beta-dehydrogenase 8	P50171-2	Hsd17b8	28 kDa	0.1	0.1	0.1	1	0.1	0.1	1	1	2	2	4.35714	0.0471097	4 C
Trifunctional enzyme subunit beta, mitochondrial	Q99JY0	Hadhb	51 kDa	0.1	1	1	4	2	3	9	8	10	3	4.07407	0.0163525	5 C
Alpha-aminoadipic semialdehyde synthase, mitochondrial	Q99K67	Aass	103 kDa	0.1	2	1	4	0.1	1	7	8	9	3	3.88889	0.0401892	13 C
Heat shock protein 75 kDa, mitochondrial	Q9CQN1	Trap1	80 kDa	1	1	0.1	1	1	0.1	4	5	4	2	3.68293	0.039603	20 C
tRNA-splicing ligase RtcB homolog	Q99LF4	Rtcb	55 kDa	0.1	1	0.1	1	1	2	2	1	3	3	3.4375	0.00706244	9 C
3 beta-hydroxysteroid dehydrogenase type 4	Q61767	Hsd3b4	42 kDa	0.1	0.1	1	2	2	1	4	5	5	2	3.26923	0.0329194	7 C
Argininosuccinate lyase	Q91YI0	Asl	52 kDa	0.1	1	1	6	2	3	9	9	8	4	3.26733	0.0244216	13 C
Heme-binding protein 1	Q9R257	Hebp1	21 kDa	1	0.1	1	0.1	0.1	1	1	2	2	1	3.04348	0.0213994	2 C
Urocanate hydratase	Q8VC12	Uroc1	75 kDa	1	3	2	0.1	1	7	3	3	3	5	2.95775	0.0183478	12 C
Glutathione S-transferase theta-2	Q61133	Gstt2	28 kDa	0.1	1	0.1	2	1	1	3	2	4	2	2.85714	0.0360621	2 C
Leucine zipper putative tumor suppressor 3	A2AHG0	Lzts3	75 kDa	0.1	0.1	1	1	0.1	1	1	1	2	1	2.6087	0.0377523	10 C
Trifunctional enzyme subunit alpha, mitochondrial	Q8BMS1	Hadha	83 kDa	5	4	2	8	8	10	16	17	16	11	2.59259	0.00170266	12 C
Glycine N-acyltransferase	Q91XE0	Glyat	34 kDa	2	3	3	7	3	4	10	14	13	5	2.55556	0.0352652	5 C
Ig gamma-2B chain C region	P01867 (+1)	Igh-3	44 kDa	5	3	3	3	3	12	7	10	8	6	2.52941	0.00193449	13 C
Isoform 2 of 4F2 cell-surface antigen heavy chain	P10852-2	Slc3a2	62 kDa	1	0.1	1	0.1	1	1	2	1	2	2	2.5	0.0194961	2 C
Eukaryotic initiation factor 4A-I	P60843	Eif4a1	46 kDa	2	1	0.1	5	1	3	5	5	6	3	2.41758	0.0381204	4 C
L-xylulose reductase	Q91X52	Dcxr	26 kDa	0.1	2	0.1	2	1	1	3	2	3	3	2.30769	0.0481372	4 C
Lysophosphatidic acid phosphatase type 6	Q8BP40	Acp6	48 kDa	1	1	1	1	1	2	1	3	2	3	2.2	0.0124779	7 C
Isopentenyl-diphosphate Delta-isomerase 1	P58044	Idi1	26 kDa	0.1	1	1	0.1	1	2	1	1	1	2	2.1875	0.049984	8 C
Sulfotransferase 1 family member D1	Q3UZZ6	Sult1d1	35 kDa	0.1	1	1	2	2	2	3	3	3	2	2.13115	0.0130102	3 C
4-hydroxyphenylpyruvate dioxygenase	P49429	Hpd	45 kDa	3	4	6	3	3	6	8	6	7	13	2.10526	0.0186928	4 C
Succinate--CoA ligase [ADP-forming] subunit beta, mitochondrial	Q9Z2I9	Sucla2	50 kDa	1	2	2	6	2	3	6	7	6	5	2.07692	0.034982	6 C
Murinoglobulin-1	P28665	Mug1	165 kDa	2	2	1	3	2	3	3	5	5	4	2	0.00648045	25 C
Dehydrogenase/reductase SDR family member 4	Q99LB2	Dhrs4	30 kDa	1	1	1	2	3	3	4	2	4	3	2	0.0192562	4 C
Glutathione S-transferase Mu 5	P48774	Gstm5	27 kDa	2	2	2	2	1	2	5	5	4	2	2	0.0344103	7 C
3-ketoacyl-CoA thiolase, mitochondrial	Q8BWT1	Acaa2	42 kDa	6	2	9	10	9	13	17	16	16	9	1.97222	0.00959071	8 C
Glutamate dehydrogenase 1, mitochondrial	P26443	Glud1	61 kDa	6	6	7	16	7	11	19	19	23	9	1.92857	0.0442319	6 C
Cytoplasmic aconitate hydratase	P28271	Aco1	98 kDa	8	4	4	11	10	14	13	15	14	13	1.86486	0.00291568	11 C
Aminomethyltransferase, mitochondrial	Q8CFA2	Amt	44 kDa	2	1	3	3	5	5	4	5	4	8	1.85714	0.041566	8 C
Glutaryl-CoA dehydrogenase, mitochondrial	Q60759	Gcdh	49 kDa	2	2	4	7	4	6	6	6	8	9	1.84211	0.0207114	9 C
Glycerol-3-phosphate dehydrogenase [NAD(+)], cytoplasmic	P13707	Gpd1	38 kDa	5	5	2	7	6	5	7	9	11	10	1.68	0.0373472	11 C
Phospholipase D3	O35405	Pld3	54 kDa	3	1	2	2	3	4	3	4	3	4	1.63636	0.0140048	8 C
Fructose-bisphosphate aldolase C	P05063	Aldoc	39 kDa	10	10	9	13	8	16	14	16	14	15	1.5	0.000754871	7 C
Fumarate hydratase, mitochondrial	P97807	Fh	54 kDa	8	8	5	8	9	12	9	11	12	11	1.44737	0.00454422	4 C
Isoform M1 of Pyruvate kinase PKM	P52480-2	Pkm	58 kDa	8	10	9	10	15	14	15	13	17	15	1.42308	0.0127631	9 C
Glyceraldehyde-3-phosphate dehydrogenase	P16858	Gapdh	36 kDa	11	9	9	16	13	13	20	18	17	13	1.39655	0.0437583	5 C
ATP synthase subunit alpha, mitochondrial	Q03265	Atp5a1	60 kDa	16	15	14	21	17	16	27	25	28	19	1.38554	0.0414657	2 C
Pyruvate kinase PKM	P52480	Pkm	58 kDa	9	12	11	12	16	16	17	14	19	17	1.38333	0.0110928	9 C
Electron transfer flavoprotein subunit alpha, mitochondrial	Q99LC5	Etfa	35 kDa	6	10	10	12	11	13	14	13	14	11	1.32653	0.0245085	6 C
Glutathione S-transferase Mu 1	P10649	Gstm1	26 kDa	31	24	32	22	26	31	38	34	33	33	1.25185	0.0170886	2 C
Hsc70-interacting protein	Q99L47	St13	42 kDa	9	8	7	7	8	8	10	9	9	9	1.15385	0.0399685	3 C
Alpha-1-antitrypsin 1-4	Q00897	Serpina1d	46 kDa	14	14	12	17	12	10	12	11	12	12	0.826087	0.0431767	3 C
Isochorismatase domain-containing protein 2A	P85094	Isoc2a	22 kDa	15	12	16	16	19	13	11	14	12	13	0.807692	0.0409893	6 C
Alpha-1-antitrypsin 1-1	P07758 (+1)	Serpina1a	46 kDa	14	12	12	13	12	9	12	10	9	10	0.793651	0.0049931	3 C
Thioredoxin-like protein 1	Q8CDN6	Txnl1	32 kDa	12	10	12	14	11	8	9	7	10	12	0.779661	0.0436173	7 C
Poly(rC)-binding protein 1	P60335	Pcbp1	37 kDa	8	8	6	8	9	6	6	6	6	6	0.769231	0.00627106	9 C
Inositol oxygenase	Q9QXN5	Miox	33 kDa	9	7	9	11	10	8	6	8	5	8	0.76087	0.04315	6 C
Acyl-coenzyme A thioesterase 4	Q8BWN8	Acot4	46 kDa	8	8	8	10	10	8	6	7	4	6	0.704545	0.0135378	6 C
GMP reductase 1	Q9DCZ1	Gmpr	37 kDa	21	15	13	19	18	11	15	12	7	14	0.686047	0.0267915	9 C
Phosphoglycerate mutase 2	O70250	Pgam2	29 kDa	5	5	6	3	4	3	4	2	2	4	0.652174	0.0460249	3 C
Alpha-1-antitrypsin 1-5	Q00898	Serpina1e	46 kDa	7	9	9	15	11	5	7	5	7	7	0.607843	0.0241657	4 C
Beta-2-glycoprotein 1	Q01339	Apoh	39 kDa	15	18	12	8	12	11	6	4	7	9	0.569231	0.026526	23 C
Ubiquitin-conjugating enzyme E2 N	P61089	Ube2n	17 kDa	6	4	3	4	2	2	2	2	2	2	0.526316	0.0265099	1 C
BAG family molecular chaperone regulator 1	Q60739	Bag1	40 kDa	3	2	3	3	3	1	1	0.1	2	3	0.507143	0.0326848	5 C
Acetyl-coenzyme A synthetase 2-like, mitochondrial	Q99NB1	Acss1	75 kDa	1	0.1	0.1	1	0.1	1	3	5	4	0.1	5.69565	0.0505771	13 C
Glutathione S-transferase A1	P13745	Gsta1	26 kDa	9	6	7	6	5	10	8	8	8	8	1.27273	0.0515858	2 C
NADPH--cytochrome P450 reductase	P37040	Por	77 kDa	0.1	0.1	0.1	2	0.1	0.1	4	4	4	1	5.45833	0.0518439	7 C
S-phase kinase-associated protein 1	Q9WTX5	Skp1	19 kDa	7	4	4	4	5	6	6	6	6	7	1.29167	0.0527997	3 C
Glyoxalase domain-containing protein 5	Q9D8I3	Glod5	17 kDa	4	2	4	5	4	5	5	6	7	4	1.42105	0.053493	5 C
Pyruvate carboxylase, mitochondrial	Q05920	Pc	130 kDa	0.1	9	0.1	11	2	2	11	24	29	16	3.69369	0.0538136	13 C
Glutathione S-transferase Mu 2	P15626	Gstm2	26 kDa	8	3	5	3	5	7	12	6	10	6	1.70833	0.0544223	3 C
Isoform 2 of Intercellular adhesion molecule 1	P13597-2	Icam1	59 kDa	3	2	1	3	0.1	1	0.1	0.1	0.1	1	0.252747	0.0560506	14 C
Transcription elongation factor A protein 1	P10711	Tcea1	34 kDa	10	7	5	4	4	3	4	3	4	3	0.566667	0.0563425	8 C
Arginase-1	Q61176	Arg1	35 kDa	1	6	13	1	9	3	0.1	0.1	0.1	0.1	0.113333	0.0570732	3 C
Peptidyl-prolyl cis-trans isomerase FKBP4	P30416	Fkbp4	52 kDa	29	20	28	33	32	21	22	23	23	26	0.809859	0.0579068	7 C
60S ribosomal protein L7	P14148	Rpl7	31 kDa	0.1	0.1	0.1	0.1	0.1	0.1	1	2	2	0.1	10.4	0.0579075	1 C
Dimethylaniline monooxygenase [N-oxide-forming] 2	Q8K2I3	Fmo2	61 kDa	0.1	0.1	0.1	0.1	0.1	0.1	1	2	2	0.1	10.4	0.0579075	8 C
BH3-interacting domain death agonist	P70444	Bid	22 kDa	2	1	0.1	2	0.1	0.1	0.1	0.1	0.1	0.1	0.0961538	0.0579075	2 C
O-phosphoseryl-tRNA(Sec) selenium transferase	Q6P6M7	Sepsecs	55 kDa	12	5	6	7	7	5	6	4	4	4	0.621622	0.0590042	13 C
Xylulose kinase	Q3TNA1	Xylb	60 kDa	0.1	3	2	4	3	2	7	6	5	4	1.98347	0.059519	14 C
6-phosphogluconate dehydrogenase, decarboxylating	Q9DCD0	Pgd	53 kDa	2	1	0.1	3	1	1	7	5	8	2	3.23944	0.0598209	9 C
Antithrombin-III	P32261	Serpinc1	52 kDa	3	2	6	4	7	8	6	7	6	6	1.5	0.0610216	9 C
ADP-ribosylation factor 3	P61205 (+1)	Arf3	21 kDa	1	0.1	0.1	1	0.1	0.1	2	2	2	1	3.08696	0.061437	1 C
Peroxisomal bifunctional enzyme	Q9DBM2	Ehhadh	78 kDa	2	11	9	21	17	16	24	22	25	15	1.7	0.0623462	10 C
Dimethylglycine dehydrogenase, mitochondrial	Q9DBT9	Dmgdh	97 kDa	1	6	6	10	10	10	9	12	9	13	1.60606	0.0625012	4 C
AP-2 complex subunit alpha-2	P17427	Ap2a2	104 kDa	0.1	0.1	0.1	1	0.1	0.1	2	1	3	1	5.07143	0.0628845	16 C
Tumor protein D54	Q9CYZ2	Tpd52l2	24 kDa	3	1	0.1	1	2	0.1	0.1	1	0.1	0.1	0.197183	0.0628845	1 C
1-phosphatidylinositol 4,5-bisphosphate phosphodiesterase delta-1	Q8R3B1	Plcd1	86 kDa	3	2	0.1	1	1	0.1	0.1	0.1	0.1	1	0.197183	0.0628845	14 C
Methylcrotonoyl-CoA carboxylase subunit alpha, mitochondrial	Q99MR8	Mccc1	79 kDa	0.1	0.1	0.1	3	1	1	9	7	9	0.1	6.06977	0.063583	8 C
Tubulin alpha-1B chain	P05213	Tuba1b	50 kDa	13	5	5	12	10	9	16	15	18	12	1.55556	0.0636108	12 C
3'(2'),5'-bisphosphate nucleotidase 1	Q9Z0S1	Bpnt1	33 kDa	19	19	18	22	21	21	21	22	21	23	1.09091	0.0636352	6 C
Sarcosine dehydrogenase, mitochondrial	Q99LB7	Sardh	102 kDa	4	7	5	9	7	6	11	11	10	8	1.4375	0.0640239	18 C
Serine/threonine-protein phosphatase PP1-beta catalytic subunit	P62141	Ppp1cb	37 kDa	18	13	14	19	14	14	12	12	12	14	0.820513	0.0640239	14 C
Calcyclin-binding protein	Q9CXW3	Cacybp	27 kDa	3	1	2	1	2	1	0.1	0.1	2	0.1	0.366667	0.0643276	2 C
Complement C1q tumor necrosis factor-related protein 3	Q9ES30	C1qtnf3	27 kDa	0.1	2	2	3	1	0.1	0.1	0.1	1	1	0.283951	0.0644735	5 C
Carbonic anhydrase 5B, mitochondrial	Q9QZA0	Ca5b	37 kDa	3	1	3	4	4	5	3	5	4	6	1.53333	0.0649694	7 C
Proteasome subunit alpha type-3	O70435	Psma3	28 kDa	7	6	6	6	6	7	8	7	7	6	1.12903	0.0649694	4 C
Ig kappa chain V-II region 26-10	P01631		12 kDa	3	3	3	1	2	3	3	3	4	4	1.41667	0.0655877	2 C
Histidine-rich glycoprotein	Q9ESB3	Hrg	59 kDa	6	3	5	6	6	9	5	8	6	8	1.38462	0.0655877	17 C
ES1 protein homolog, mitochondrial	Q9D172	D10Jhu81e	28 kDa	3	2	2	3	3	4	4	4	2	4	1.38462	0.0655877	6 C
Ras-related protein Rab-1A	P62821	Rab1A	23 kDa	2	1	3	3	3	3	5	3	3	4	1.5	0.066688	4 C
Pyruvate dehydrogenase protein X component, mitochondrial	Q8BKZ9	Pdhx	54 kDa	2	1	2	2	2	2	1	1	1	1	0.666667	0.066688	5 C
Cob(I)yrinic acid a,c-diamide adenosyltransferase, mitochondrial	Q9D273	Mmab	26 kDa	2	1	2	2	2	1	1	1	1	2	0.666667	0.066688	5 C
Vacuolar protein sorting-associated protein 35	Q9EQH3	Vps35	92 kDa	0.1	0.1	0.1	0.1	0.1	0.1	2	4	2	0.1	16.4	0.0670177	24 C
Interferon-induced 35 kDa protein homolog	Q9D8C4	Ifi35	32 kDa	1	0.1	0.1	0.1	0.1	2	1	1	0.1	1	3.64286	0.0676938	4 C
Isoform 4 of Serine/threonine-protein phosphatase CPPED1	Q8BFS6-4	Cpped1	30 kDa	1	1	1	2	0.1	0.1	0.1	0.1	0.1	1	0.27451	0.0676938	6 C
Isoform 2 of Cytosol aminopeptidase	Q9CPY7-2	Lap3	53 kDa	60	49	53	53	56	55	42	43	51	48	0.881919	0.0688408	7 C
Laminin subunit alpha-5	Q61001	Lama5	404 kDa	0.1	0.1	0.1	0.1	0.1	0.1	0.1	1	1	2	8.4	0.0693254	217 C
Fibulin-1	Q08879	Fbln1	78 kDa	0.1	1	0.1	2	1	0.1	0.1	0.1	0.1	0.1	0.119048	0.0693254	72 C
40S ribosomal protein S3a	P97351	Rps3a	30 kDa	0.1	0.1	0.1	0.1	0.1	0.1	1	1	2	0.1	8.4	0.0693254	4 C
Eukaryotic translation initiation factor 3 subunit B	Q8JZQ9	Eif3b	91 kDa	0.1	0.1	0.1	0.1	0.1	1	0.1	2	1	0.1	8.4	0.0693254	7 C
AP-2 complex subunit beta	Q9DBG3 (+1)	Ap2b1	105 kDa	0.1	0.1	0.1	0.1	0.1	0.1	1	1	2	0.1	8.4	0.0693254	16 C
von Willebrand factor A domain-containing protein 8	Q8CC88	Vwa8	213 kDa	0.1	0.1	0.1	0.1	0.1	0.1	1	2	1	0.1	8.4	0.0693254	19 C
Phosphatidylinositol-binding clathrin assembly protein	Q7M6Y3 (+5)	Picalm	72 kDa	0.1	0.1	0.1	0.1	0.1	0.1	2	1	1	0.1	8.4	0.0693254	3 C
Ubiquitin thioesterase OTUB1	Q7TQI3	Otub1	31 kDa	0.1	0.1	0.1	0.1	0.1	0.1	1	2	1	0.1	8.4	0.0693254	4 C
Ig mu chain C region	P01872	Ighm	50 kDa	64	75	74	55	61	58	57	53	62	56	0.869301	0.0696697	19 C
Aldo-keto reductase family 1 member C21	Q91WR5	Akr1c21	37 kDa	5	11	4	13	5	7	16	16	19	10	1.78947	0.0697203	9 C
Hypoxanthine-guanine phosphoribosyltransferase	P00493	Hprt1	25 kDa	10	8	7	9	10	9	5	7	7	7	0.795455	0.069751	4 C
Aconitate hydratase, mitochondrial	Q99KI0	Aco2	85 kDa	64	67	67	82	81	90	77	73	88	86	1.14681	0.0698285	13 C
Mitochondrial amidoxime reducing component 2	Q922Q1	43526	38 kDa	2	3	1	6	5	4	6	7	5	6	1.64706	0.0712474	11 C
Isochorismatase domain-containing protein 1	Q91V64	Isoc1	32 kDa	0.1	1	3	1	3	3	3	2	3	4	1.85185	0.0722175	5 C
S-formylglutathione hydrolase	Q9R0P3	Esd	31 kDa	8	6	3	6	9	6	10	10	9	14	1.53125	0.0723218	10 C
Basement membrane-specific heparan sulfate proteoglycan core protein	Q05793	Hspg2	398 kDa	4	5	0.1	4	2	5	4	4	6	8	1.78808	0.0729723	188 C
ATP synthase F(0) complex subunit B1, mitochondrial	Q9CQQ7	Atp5f1	29 kDa	0.1	0.1	1	2	2	1	2	3	3	2	2.11538	0.0746599	2 C
Clathrin heavy chain 1	Q68FD5	Cltc	192 kDa	0.1	1	0.1	1	0.1	0.1	6	7	4	0.1	7.47826	0.0760842	31 C
Hypoxia up-regulated protein 1	Q9JKR6	Hyou1	111 kDa	0.1	1	0.1	2	1	3	1	2	3	1	2.38095	0.0761418	4 C
Triokinase/FMN cyclase	Q8VC30	Tkfc	60 kDa	2	7	3	6	6	6	5	12	12	7	1.75	0.0789763	5 C
Carbonic anhydrase 2	P00920	Ca2	29 kDa	12	9	12	11	10	12	15	12	13	11	1.16667	0.0789763	2 C
D-glutamate cyclase, mitochondrial	Q8BH86		66 kDa	0.1	0.1	0.1	1	0.1	0.1	3	2	3	0.1	5.85714	0.0801386	16 C
Major urinary protein 1	P11588	Mup1	21 kDa	15	2	4	6	9	4	2	3	2	2	0.361111	0.080752	5 C
Dihydropyrimidinase-related protein 3	Q62188	Dpysl3	62 kDa	29	16	17	16	18	16	14	14	11	15	0.729167	0.0819924	7 C
Palmitoyl-protein thioesterase 1	O88531	Ppt1	34 kDa	4	1	2	2	2	0.1	0.1	0.1	2	2	0.390909	0.0826557	8 C
Phenazine biosynthesis-like domain-containing protein 1	Q9DCG6	Pbld1	32 kDa	0.1	1	2	2	4	0.1	0.1	1	1	0.1	0.252747	0.082836	3 C
Tubulin alpha-4A chain	P68368	Tuba4a	50 kDa	11	4	4	11	8	7	14	13	17	10	1.60526	0.0831098	13 C
Four and a half LIM domains protein 1	P97447	Fhl1	32 kDa	8	8	10	12	12	10	6	7	8	8	0.78	0.0836086	34 C
Acyl-CoA dehydrogenase family member 10	Q8K370	Acad10	119 kDa	4	5	5	6	10	9	8	7	9	8	1.36667	0.0836086	16 C
Talin-2	Q71LX4	Tln2	254 kDa	11	12	8	17	11	15	13	13	18	19	1.32203	0.0836257	40 C
Probable ATP-dependent RNA helicase DDX17	Q501J6	Ddx17	72 kDa	9	6	8	10	7	11	9	9	9	10	1.2	0.0844136	11 C
Aldehyde dehydrogenase family 8 member A1	Q8BH00	Aldh8a1	54 kDa	4	10	5	7	10	9	11	15	12	7	1.5	0.0859045	13 C
Inorganic pyrophosphatase	Q9D819	Ppa1	33 kDa	8	4	3	2	7	1	1	0.1	4	4	0.420833	0.086215	8 C
Hydroxylysine kinase	Q5U5V2	Hykk	42 kDa	0.1	0.1	0.1	2	0.1	1	4	3	2	0.1	4.20833	0.0872244	4 C
Bifunctional 3'-phosphoadenosine 5'-phosphosulfate synthase 2	O88428	Papss2	70 kDa	0.1	0.1	0.1	0.1	0.1	0.1	3	1	4	0.1	16.4	0.0880226	11 C
Lipoamide acyltransferase component of branched-chain alpha-keto acid dehydrogenase complex, mito	P53395	Dbt	53 kDa	0.1	1	0.1	5	3	1	4	5	6	6	2.3913	0.0901153	6 C
Heat shock protein HSP 90-beta	P11499	Hsp90ab1	83 kDa	8	8	8	14	6	8	20	15	20	9	1.63636	0.0910054	6 C
Kynurenine 3-monooxygenase	Q91WN4 (+1)	Kmo	55 kDa	0.1	0.1	0.1	1	0.1	0.1	2	2	3	0.1	5.14286	0.0911091	10 C
Sodium/glucose cotransporter 2	Q923I7	Slc5a2	73 kDa	0.1	0.1	0.1	1	0.1	0.1	2	3	2	0.1	5.14286	0.0911091	17 C
Iron-sulfur cluster assembly 2 homolog, mitochondrial	Q9DCB8	Isca2	17 kDa	2	1	0.1	1	2	2	1	3	2	3	1.80328	0.0951877	4 C
Alpha-enolase	P17182	Eno1	47 kDa	40	22	33	25	32	25	20	21	25	28	0.782895	0.0954884	6 C
Dimethylaniline monooxygenase [N-oxide-forming] 1	P50285	Fmo1	60 kDa	0.1	0.1	1	1	0.1	0.1	4	3	3	0.1	4.43478	0.0974776	10 C
Pregnancy zone protein	Q61838	Pzp	166 kDa	32	31	17	24	21	27	28	34	31	42	1.296	0.0975073	24 C
Hydroxymethylglutaryl-CoA synthase, cytoplasmic	Q8JZK9	Hmgcs1	58 kDa	18	13	15	13	15	15	12	12	7	13	0.797297	0.0987527	11 C
Succinate--CoA ligase [GDP-forming] subunit beta, mitochondrial	Q9Z2I8	Suclg2	47 kDa	3	2	3	7	4	3	8	10	10	4	1.84211	0.0989715	5 C
Ig kappa chain V-III region CBPC 101	P01664		12 kDa	4	6	5	4	5	0.1	0.1	3	5	5	0.55	0.0999311	2 C
Serine/threonine-protein phosphatase PP1-gamma catalytic subunit	P63087	Ppp1cc	37 kDa	16	11	12	14	11	13	10	9	10	11	0.828125	0.100032	13 C
Gephyrin	Q8BUV3	Gphn	83 kDa	10	8	6	6	9	7	4	6	6	7	0.769231	0.10046	13 C
Fructose-1,6-bisphosphatase 1	Q9QXD6	Fbp1	37 kDa	138	166	148	172	180	167	162	183	189	211	1.13433	0.101137	7 C
Phosphate carrier protein, mitochondrial	Q8VEM8	Slc25a3	40 kDa	2	4	2	7	4	4	7	8	8	4	1.63158	0.101222	8 C
Dihydrolipoyllysine-residue acetyltransferase component of pyruvate dehydrogenase complex, mito	Q8BMF4	Dlat	68 kDa	2	0.1	4	6	5	4	6	7	6	5	1.63743	0.101251	10 C
Aldose reductase	P45376	Akr1b1	36 kDa	1	3	1	5	1	0.1	9	4	9	6	2.55455	0.10261	6 C
Protein SEC13 homolog	Q9D1M0	Sec13	36 kDa	0.1	0.1	0.1	1	0.1	0.1	1	3	1	1	4.35714	0.102941	9 C
Glycine N-acyltransferase-like protein Keg1	Q9DCY0	Keg1	34 kDa	1	3	3	4	2	1	9	5	8	4	2.07692	0.103316	8 C
Major urinary protein 2	P11589	Mup2	21 kDa	18	2	4	5	10	4	0.1	3	2	3	0.310256	0.105205	5 C
Ubiquitin-like modifier-activating enzyme 1	Q02053	Uba1	118 kDa	0.1	2	0.1	3	0.1	0.1	5	6	8	1	3.79245	0.105463	21 C
3-oxoacyl-[acyl-carrier-protein] synthase, mitochondrial	Q9D404	Oxsm	49 kDa	2	0.1	3	1	3	3	3	2	3	4	1.64835	0.10697	11 C
Alpha-methylacyl-CoA racemase	O09174	Amacr	42 kDa	6	6	7	8	9	5	6	6	6	7	0.833333	0.108045	6 C
Valacyclovir hydrolase	Q8R164	Bphl	33 kDa	3	2	2	5	4	3	5	4	6	5	1.4375	0.108322	4 C
Ubiquitin-conjugating enzyme E2 L3	P68037	Ube2l3	18 kDa	7	5	4	6	7	5	4	3	4	6	0.758621	0.108322	3 C
Alcohol dehydrogenase class-3	P28474	Adh5	40 kDa	0.1	0.1	0.1	1	1	1	2	1	2	0.1	2.65217	0.108477	14 C
Ornithine carbamoyltransferase, mitochondrial	P11725	Otc	40 kDa	0.1	2	6	0.1	2	0.1	0.1	0.1	0.1	0.1	0.0490196	0.109423	2 C
Alanine--glyoxylate aminotransferase 2, mitochondrial	Q3UEG6	Agxt2	57 kDa	0.1	2	1	2	1	1	3	5	2	2	2.13115	0.109713	14 C
ADP-ribosylation factor-like protein 3	Q9WUL7	Arl3	20 kDa	4	3	3	1	2	3	1	2	0.1	0.1	0.476923	0.111066	3 C
Tubulin beta-5 chain	P99024	Tubb5	50 kDa	11	0.1	0.1	18	0.1	0.1	26	29	21	11	2.9727	0.111407	8 C
Enoyl-CoA delta isomerase 1, mitochondrial	P42125	Eci1	32 kDa	5	4	4	4	5	4	6	6	5	5	1.18182	0.111434	5 C
Alpha-1-antitrypsin 1-2	P22599	Serpina1b	46 kDa	13	11	11	16	12	8	13	10	11	10	0.825397	0.112189	3 C
Inositol-3-phosphate synthase 1	Q9JHU9	Isyna1	61 kDa	16	14	11	14	12	13	11	12	10	12	0.865672	0.112561	11 C
Cysteine and glycine-rich protein 2	P97314	Csrp2	21 kDa	4	1	1	2	2	1	1	0.1	0.1	2	0.42	0.112917	16 C
Ferritin heavy chain	P09528	Fth1	21 kDa	3	1	2	0.1	2	2	3	2	3	3	1.60494	0.113599	3 C
Sepiapterin reductase	Q64105	Spr	28 kDa	1	0.1	0.1	3	0.1	0.1	3	6	3	2	3.27907	0.115038	10 C
Cell division control protein 42 homolog	P60766	Cdc42	21 kDa	0.1	0.1	0.1	1	1	0.1	1	2	3	1	3.08696	0.115123	7 C
Cysteine--tRNA ligase, cytoplasmic	Q9ER72	Cars	95 kDa	3	1	0.1	2	1	1	0.1	0.1	0.1	1	0.323944	0.115123	11 C
Aflatoxin B1 aldehyde reductase member 2	Q8CG76	Akr7a2	41 kDa	7	7	6	11	8	8	10	15	9	10	1.33333	0.117709	8 C
Isocitrate dehydrogenase [NAD] subunit alpha, mitochondrial	Q9D6R2	Idh3a	40 kDa	1	3	3	10	4	4	8	9	11	6	1.80952	0.119287	8 C
Insulin-degrading enzyme	Q9JHR7	Ide	118 kDa	34	29	32	30	29	32	22	24	29	29	0.883117	0.120021	13 C
Myosin phosphatase Rho-interacting protein	P97434 (+1)	Mprip	116 kDa	1	3	1	3	2	6	3	2	3	3	1.7	0.123131	15 C
Guanine nucleotide-binding protein G(i) subunit alpha-2	P08752	Gnai2	40 kDa	0.1	1	0.1	1	0.1	0.1	2	4	3	0.1	4	0.126116	10 C
NADH-cytochrome b5 reductase 3	Q9DCN2 (+1)	Cyb5r3	34 kDa	0.1	0.1	1	3	1	1	4	3	3	1	2.30769	0.127707	4 C
Na(+)/H(+) exchange regulatory cofactor NHE-RF2	Q9JHL1	Slc9a3r2	37 kDa	6	3	4	4	5	5	3	3	2	3	0.727273	0.128122	6 C
ADP-ribosylation factor-binding protein GGA1	Q8R0H9	Gga1	70 kDa	7	6	1	7	3	1	1	2	3	5	0.5	0.128122	6 C
C-1-tetrahydrofolate synthase, cytoplasmic	Q922D8	Mthfd1	101 kDa	0.1	0.1	0.1	5	1	0.1	8	8	9	0.1	4	0.129578	12 C
Enoyl-CoA hydratase domain-containing protein 2, mitochondrial	Q3TLP5	Echdc2	32 kDa	12	8	9	9	11	9	7	8	9	9	0.857143	0.132801	6 C
Protein farnesyltransferase/geranylgeranyltransferase type-1 subunit alpha	Q61239	Fnta	44 kDa	4	2	0.1	2	2	0.1	0.1	1	1	2	0.415842	0.135395	3 C
Isoform 2 of Acyl-coenzyme A synthetase ACSM3, mitochondrial	Q3UNX5-2	Acsm3	70 kDa	0.1	2	1	5	5	2	0.1	1	1	0.1	0.320611	0.136849	10 C
FAS-associated death domain protein	Q61160	Fadd	23 kDa	2	1	0.1	0.1	2	0.1	0.1	0.1	0.1	1	0.269231	0.138228	3 C
Ankyrin-3	G5E8K5	Ank3	214 kDa	0.1	0.1	0.1	1	0.1	1	2	2	0.1	0.1	3.71429	0.138228	26 C
Cytochrome P450 2A5	P20852	Cyp2a5	57 kDa	0.1	0.1	0.1	1	0.1	0.1	1	2	2	0.1	3.71429	0.138228	2 C
Syntaxin-7	O70439	Stx7	30 kDa	1	2	0.1	2	0.1	0.1	0.1	0.1	0.1	1	0.269231	0.138228	2 C
Adenylate kinase 4, mitochondrial	Q9WUR9	Ak4	25 kDa	0.1	0.1	0.1	2	1	1	2	1	2	1	2.12121	0.13879	2 C
Alpha-soluble NSF attachment protein	Q9DB05	Napa	33 kDa	2	2	0.1	3	3	4	2	2	4	4	1.58416	0.140533	8 C
5-phosphohydroxy-L-lysine phospho-lyase	Q8R1K4 (+1)	Phykpl	52 kDa	0.1	0.1	0.1	0.1	0.1	2	0.1	0.1	0.1	2	8.6	0.141113	7 C
Nicotinamide phosphoribosyltransferase	Q99KQ4	Nampt	55 kDa	0.1	0.1	0.1	0.1	0.1	0.1	2	0.1	2	0.1	8.6	0.141113	5 C
Mitochondrial antiviral-signaling protein	Q8VCF0	Mavs	53 kDa	3	1	1	3	2	3	2	3	3	3	1.4	0.141113	8 C
Ras-related protein Rab-5C	P35278	Rab5c	23 kDa	1	1	1	1	1	1	1	2	1	2	1.4	0.141113	4 C
Guanine nucleotide-binding protein G(k) subunit alpha	Q9DC51	Gnai3	41 kDa	1	1	1	1	1	1	2	2	1	1	1.4	0.141113	10 C
Ornithine aminotransferase, mitochondrial	P29758	Oat	48 kDa	3	3	5	4	5	5	4	5	5	5	1.2	0.141113	7 C
Argininosuccinate synthase	P16460	Ass1	47 kDa	16	13	12	24	19	16	21	20	25	24	1.2619	0.14159	5 C
Heterogeneous nuclear ribonucleoprotein L-like	Q921F4	Hnrnpll	64 kDa	3	1	0.1	0.1	2	0.1	0.1	0.1	0.1	1	0.225806	0.142812	15 C
2-iminobutanoate/2-iminopropanoate deaminase	P52760	Rida	14 kDa	4	4	6	3	4	4	3	4	2	3	0.761905	0.143415	1 C
Delta(3,5)-Delta(2,4)-dienoyl-CoA isomerase, mitochondrial	O35459	Ech1	36 kDa	2	4	2	3	5	2	2	2	2	3	0.6875	0.143415	6 C
Selenoprotein F	Q9ERR7	Selenof	18 kDa	1	2	2	1	3	2	4	2	2	4	1.55556	0.143415	7 C
Rab GDP dissociation inhibitor beta	Q61598	Gdi2	51 kDa	1	4	3	6	2	3	8	8	8	2	1.8125	0.144175	9 C
Acyl-coenzyme A synthetase ACSM5, mitochondrial	Q8BGA8	Acsm5	64 kDa	0.1	1	0.1	1	1	0.1	1	4	1	4	3.15625	0.144697	15 C
Isoform Mt-VDAC1 of Voltage-dependent anion-selective channel protein 1	Q60932-2	Vdac1	31 kDa	2	6	2	12	8	5	2	2	2	3	0.466667	0.145597	2 C
Carnitine O-palmitoyltransferase 1, liver isoform	P97742	Cpt1a	88 kDa	0.1	0.1	0.1	1	0.1	0.1	2	2	6	0.1	7.28571	0.145767	13 C
Cytochrome P450 4B1	Q64462	Cyp4b1	59 kDa	2	4	4	9	5	4	7	8	13	7	1.625	0.146465	9 C
Tubulin beta-4B chain	P68372	Tubb4b	50 kDa	13	8	8	23	22	15	30	29	26	13	1.52703	0.147028	8 C
Tubulin beta-2A chain	Q7TMM9	Tubb2a	50 kDa	12	6	0.1	16	0.1	0.1	24	27	20	10	2.37135	0.14937	7 C
Apolipoprotein E	P08226	Apoe	36 kDa	0.1	4	1	0.1	1	0.1	0.1	0.1	0.1	0.1	0.0806452	0.15138	1 C
Carnitine O-palmitoyltransferase 2, mitochondrial	P52825	Cpt2	74 kDa	0.1	2	1	1	5	3	2	6	6	2	2.08791	0.151841	10 C
Protein arginine N-methyltransferase 5	Q8CIG8	Prmt5	73 kDa	8	5	7	7	8	8	8	8	7	9	1.14286	0.152502	12 C
Heat shock 70 kDa protein 1A	Q61696	Hspa1a	70 kDa	0.1	7	0.1	7	4	5	8	4	7	8	1.75824	0.152594	5 C
Ig kappa chain V-III region PC 6684	P01670		12 kDa	0.1	0.1	0.1	0.1	0.1	0.1	0.1	4	0.1	6	20.6	0.152965	2 C
Sodium/potassium-transporting ATPase subunit alpha-1	Q8VDN2	Atp1a1	113 kDa	11	18	13	27	14	11	28	28	31	21	1.43373	0.154786	23 C
3-hydroxyacyl-CoA dehydrogenase type-2	O08756	Hsd17b10	27 kDa	0.1	0.1	0.1	3	2	1	3	3	4	1	2.26415	0.155586	2 C
Bifunctional coenzyme A synthase	Q9DBL7	Coasy	62 kDa	0.1	0.1	0.1	2	0.1	0.1	2	3	5	0.1	4.25	0.158292	4 C
Maleylacetoacetate isomerase	Q9WVL0	Gstz1	24 kDa	0.1	0.1	1	2	2	1	3	2	3	1	1.92308	0.158296	3 C
Apoptosis-inducing factor 1, mitochondrial	Q9Z0X1	Aifm1	67 kDa	16	12	18	20	15	19	19	19	18	17	1.1358	0.158405	4 C
Delta-1-pyrroline-5-carboxylate dehydrogenase, mitochondrial	Q8CHT0	Aldh4a1	62 kDa	5	7	6	10	7	6	9	9	11	9	1.25714	0.158563	8 C
Hemoglobin subunit alpha	P01942	Hba	15 kDa	2	4	4	6	4	4	4	5	8	7	1.4	0.158777	1 C
Cytochrome b-c1 complex subunit 2, mitochondrial	Q9DB77	Uqcrc2	48 kDa	1	3	3	8	4	4	8	9	8	3	1.68421	0.158838	1 C
F-BAR domain only protein 2	Q3UQN2	Fcho2	89 kDa	5	2	1	3	3	2	1	1	1	3	0.571429	0.159928	9 C
Hexokinase-1	P17710 (+1)	Hk1	108 kDa	1	2	0.1	6	1	3	3	5	5	3	1.88119	0.159961	20 C
GTP-binding nuclear protein Ran	P62827	Ran	24 kDa	1	0.1	0.1	1	0.1	0.1	1	5	2	1	3.95652	0.160008	3 C
Regulator of nonsense transcripts 1	Q9EPU0	Upf1	124 kDa	2	1	1	3	1	3	3	2	1	4	1.625	0.161397	23 C
Carboxylesterase 1C	P23953	Ces1c	61 kDa	5	4	3	3	2	2	2	2	2	4	0.705882	0.161397	5 C
Ig kappa chain V-V region L7 (Fragment)	P01642	Gm10881	13 kDa	2	2	5	2	2	1	1	2	2	2	0.615385	0.161397	2 C
Protein-glutamine gamma-glutamyltransferase K	Q9JLF6	Tgm1	90 kDa	13	6	5	15	14	8	4	6	7	10	0.660377	0.161967	16 C
UDP-N-acetylhexosamine pyrophosphorylase-like protein 1	Q3TW96	Uap1l1	57 kDa	14	12	6	11	12	11	5	8	8	10	0.763636	0.162749	13 C
Endoplasmin	P08113	Hsp90b1	92 kDa	7	3	1	7	3	3	11	8	8	5	1.66667	0.164037	5 C
Probable aminopeptidase NPEPL1	Q6NSR8	Npepl1	56 kDa	25	20	14	22	25	19	16	18	14	21	0.830189	0.166684	16 C
Stromal cell-derived factor 2-like protein 1	Q9ESP1	Sdf2l1	24 kDa	3	2	1	2	0.1	0.1	1	1	1	1	0.506173	0.166858	4 C
Guanine nucleotide-binding protein G(I)/G(S)/G(T) subunit beta-2	P62880	Gnb2	37 kDa	0.1	0.1	0.1	1	1	0.1	2	2	2	0.1	2.69565	0.168328	13 C
Transcobalamin-2	O88968	Tcn2	48 kDa	1	2	0.1	3	1	0.1	0.1	0.1	0.1	2	0.338028	0.171077	8 C
Annexin A4	P97429	Anxa4	36 kDa	1	0.1	0.1	1	0.1	1	0.1	2	1	1	2.21739	0.171488	5 C
39S ribosomal protein L49, mitochondrial	Q9CQ40	Mrpl49	19 kDa	1	0.1	1	0.1	0.1	1	0.1	1	2	1	2.21739	0.171488	1 C
Methylmalonyl-CoA mutase, mitochondrial	P16332	Mut	83 kDa	12	10	8	13	11	15	10	9	17	19	1.2963	0.171539	8 C
Rab11 family-interacting protein 3	Q8CHD8 (+1)	Rab11fip3	119 kDa	2	1	2	3	2	2	1	1	1	2	0.7	0.172003	44 C
Protein-glutamine gamma-glutamyltransferase 2	P21981	Tgm2	77 kDa	2	2	1	2	3	1	1	2	1	2	0.7	0.172003	20 C
Selenoprotein P	P70274	Selenop	43 kDa	3	1	1	2	1	1	1	1	1	1	0.625	0.172003	18 C
Calnexin	P35564	Canx	67 kDa	2	2	2	1	1	2	0.1	1	1	1	0.6375	0.173132	7 C
Cathepsin B	P10605	Ctsb	37 kDa	4	0.1	0.1	2	3	1	0.1	1	0.1	1	0.347826	0.175905	16 C
Spliceosome RNA helicase Ddx39b	Q9Z1N5	Ddx39b	49 kDa	0.1	0.1	0.1	0.1	0.1	0.1	1	0.1	2	0.1	6.6	0.176373	8 C
DCC-interacting protein 13-alpha	Q8K3H0	Appl1	79 kDa	0.1	1	0.1	2	0.1	0.1	0.1	0.1	0.1	0.1	0.151515	0.176373	12 C
Collagen alpha-2(I) chain	Q01149	Col1a2	130 kDa	2	0.1	0.1	0.1	1	0.1	0.1	0.1	0.1	0.1	0.151515	0.176373	9 C
S-methyl-5'-thioadenosine phosphorylase	Q9CQ65	Mtap	31 kDa	17	10	7	10	12	11	7	8	6	10	0.75	0.178256	10 C
Dipeptidase 1	P31428	Dpep1	46 kDa	0.1	2	1	3	3	1	0.1	0.1	1	2	0.461538	0.180874	8 C
Protein farnesyltransferase subunit beta	Q8K2I1	Fntb	49 kDa	3	2	0.1	3	1	0.1	0.1	1	1	2	0.461538	0.180874	17 C
Isoform 1 of Glycerol kinase	Q64516-1	Gk	57 kDa	1	0.1	3	10	4	4	9	8	11	3	1.9337	0.181134	15 C
Fatty acid-binding protein, brain	P51880	Fabp7	15 kDa	4	2	2	3	3	3	3	4	3	5	1.28571	0.182257	5 C
Prostaglandin reductase 2	Q8VDQ1	Ptgr2	38 kDa	5	4	2	3	3	5	4	4	4	4	1.23529	0.182257	8 C
Inositol monophosphatase 1	O55023	Impa1	30 kDa	13	10	10	15	13	12	10	9	11	11	0.868852	0.182257	6 C
Very long-chain acyl-CoA synthetase	O35488	Slc27a2	70 kDa	3	9	5	13	9	6	13	14	20	8	1.5641	0.182364	14 C
Proteasome subunit beta type-5	O55234	Psmb5	29 kDa	5	2	4	7	6	11	6	6	6	5	1.41667	0.182776	3 C
Small nuclear ribonucleoprotein Sm D2	P62317	Snrpd2	14 kDa	4	2	2	0.1	2	1	1	0.1	2	1	0.50495	0.183109	2 C
Serine/threonine-protein phosphatase PP1-alpha catalytic subunit	P62137	Ppp1ca	38 kDa	18	11	14	15	12	14	11	11	11	13	0.857143	0.184847	13 C
40S ribosomal protein S4, X isoform	P62702	Rps4x	30 kDa	1	1	1	1	1	1	3	3	2	0.1	1.82	0.18669	4 C
ATP-binding cassette sub-family D member 3	P55096	Abcd3	75 kDa	0.1	0.1	0.1	1	1	1	1	1	3	0.1	2.65217	0.186729	9 C
Methionine aminopeptidase 2	O08663	Metap2	53 kDa	5	2	2	3	2	3	1	1	2	2	0.642857	0.186905	15 C
ELAV-like protein 1	P70372	Elavl1	36 kDa	3	0.1	2	3	1	3	3	2	2	4	1.53846	0.187506	3 C
Dihydropyrimidine dehydrogenase [NADP(+)]	Q8CHR6	Dpyd	111 kDa	37	26	20	24	19	23	15	20	18	24	0.793651	0.187826	35 C
OTU domain-containing protein 6B	Q8K2H2	Otud6b	34 kDa	3	0.1	1	2	1	0.1	1	0.1	1	1	0.450704	0.188901	4 C
Polymeric immunoglobulin receptor	O70570	Pigr	85 kDa	1	3	5	3	4	6	4	4	3	5	1.375	0.189404	23 C
Four and a half LIM domains protein 2	O70433	Fhl2	32 kDa	3	2	1	5	3	3	2	0.1	1	2	0.578571	0.191602	35 C
Eukaryotic translation initiation factor 2 subunit 3, X-linked	Q9Z0N1	Eif2s3x	51 kDa	1	0.1	0.1	2	1	3	1	1	1	2	1.90476	0.192089	10 C
Heterogeneous nuclear ribonucleoprotein U-like protein 2	Q00PI9	Hnrnpul2	85 kDa	1	1	0.1	3	1	2	1	5	2	2	1.96721	0.192763	11 C
Heterogeneous nuclear ribonucleoprotein D0	Q60668 (+1)	Hnrnpd	38 kDa	16	11	12	9	13	14	14	12	14	17	1.16393	0.193006	3 C
Elongation factor 1-alpha 1	P10126	Eef1a1	50 kDa	20	19	13	20	19	21	21	19	19	21	1.10989	0.193006	6 C
Ig kappa chain V19-17	P01633	Igk-V19-17	16 kDa	2	3	4	3	4	4	4	4	4	3	1.1875	0.195016	2 C
Nascent polypeptide-associated complex subunit alpha, muscle-specific form	P70670	Naca	220 kDa	4	2	3	4	4	1	3	3	3	3	0.764706	0.195016	16 C
Isoform 2 of TRIO and F-actin-binding protein	Q99KW3-2	Triobp	224 kDa	0.1	2	0.1	1	0.1	2	2	0.1	2	1	2.15152	0.195154	34 C
Unconventional myosin-VI	Q64331	Myo6	146 kDa	0.1	0.1	2	1	0.1	0.1	1	2	2	2	2.15152	0.195154	24 C
Adrenodoxin, mitochondrial	P46656	Fdx1	20 kDa	2	2	1	2	2	1	2	2	0.1	1	0.677778	0.195254	8 C
26S proteasome regulatory subunit 6A	O88685	Psmc3	50 kDa	0.1	0.1	0.1	1	0.1	0.1	0.1	2	1	1	3	0.195271	5 C
Gamma-glutamylcyclotransferase	Q9D7X8	Ggct	21 kDa	0.1	0.1	2	1	1	0.1	0.1	0.1	1	0.1	0.333333	0.195271	5 C
Protein FAM151A	Q8QZW3	Fam151a	67 kDa	0.1	1	0.1	1	2	0.1	0.1	0.1	1	0.1	0.333333	0.195271	6 C
40S ribosomal protein S8	P62242	Rps8	24 kDa	0.1	0.1	0.1	1	0.1	0.1	1	1	2	0.1	3	0.195271	5 C
Ras-related protein Rab-2A	P53994	Rab2a	24 kDa	0.1	0.1	0.1	1	0.1	0.1	1	2	1	0.1	3	0.195271	3 C
Annexin A7	Q07076	Anxa7	50 kDa	0.1	0.1	0.1	1	0.1	0.1	1	1	2	0.1	3	0.195271	5 C
Ran-binding protein 3	Q9CT10	Ranbp3	53 kDa	2	1	1	0.1	0.1	1	0.1	0.1	0.1	0.1	0.333333	0.195271	5 C
Complement C1q tumor necrosis factor-related protein 1	Q9QXP7	C1qtnf1	32 kDa	2	1	1	0.1	0.1	1	0.1	0.1	0.1	0.1	0.333333	0.195271	8 C
Small nuclear ribonucleoprotein Sm D3	P62320	Snrpd3	14 kDa	1	1	0.1	1	1	1	1	1	1	2	1.46341	0.19557	2 C
m7GpppX diphosphatase	Q9DAR7	Dcps	39 kDa	2	1	1	1	1	0.1	1	1	1	1	0.683333	0.19557	2 C
Signal transducing adapter molecule 1	P70297	Stam	60 kDa	1	1	1	2	1	1	1	1	0.1	1	0.683333	0.19557	7 C
Thioredoxin reductase 3	Q99MD6	Txnrd3	71 kDa	12	4	3	7	11	5	4	4	5	6	0.648649	0.196199	18 C
Protein DJ-1	Q99LX0	Park7	20 kDa	9	7	9	10	11	11	12	10	8	12	1.15217	0.199079	4 C
Aldose 1-epimerase	Q8K157	Galm	38 kDa	5	3	1	3	3	3	6	5	4	3	1.4	0.200535	4 C
UDP-glucuronosyltransferase 3A2	Q8JZZ0	Ugt3a2	60 kDa	0.1	1	0.1	3	0.1	1	2	2	3	1	2.09302	0.20166	3 C
Aquaporin-1	Q02013	Aqp1	29 kDa	0.1	0.1	0.1	3	1	1	2	3	2	1	2.09302	0.20166	4 C
Short-chain specific acyl-CoA dehydrogenase, mitochondrial	Q07417	Acads	45 kDa	0.1	4	3	7	7	4	9	7	9	4	1.56398	0.203824	5 C
Elongation factor 2	P58252	Eef2	95 kDa	35	35	25	39	29	32	23	29	26	32	0.871166	0.203979	7 C
Long-chain-fatty-acid--CoA ligase 1	P41216	Acsl1	78 kDa	0.1	0.1	0.1	3	1	0.1	4	2	10	1	3.97674	0.205024	18 C
Protein NipSnap homolog 1	O55125	Nipsnap1	33 kDa	0.1	0.1	1	1	1	1	0.1	1	2	2	1.90625	0.205334	4 C
Ribose-phosphate pyrophosphokinase 1	Q9D7G0	Prps1	35 kDa	1	1	0.1	2	2	1	0.1	0.1	1	1	0.52459	0.205334	9 C
26S proteasome non-ATPase regulatory subunit 9	Q9CR00	Psmd9	25 kDa	4	1	3	2	2	1	3	0.1	1	2	0.591667	0.205769	3 C
Proteasome activator complex subunit 1	P97371	Psme1	29 kDa	6	5	0.1	3	2	1	0.1	2	2	3	0.503106	0.206218	3 C
Glutaredoxin-1	Q9QUH0	Glrx	12 kDa	3	1	1	3	2	3	2	3	2	4	1.4	0.207305	5 C
Isoform 2 of Methionine adenosyltransferase 2 subunit beta	Q99LB6-2	Mat2b	36 kDa	5	4	3	4	5	6	4	6	5	4	1.19048	0.207305	7 C
Proteasome subunit alpha type-5	Q9Z2U1	Psma5	26 kDa	7	4	6	6	6	5	4	5	6	5	0.862069	0.207305	3 C
Major urinary protein 3	P04939	Mup3	21 kDa	7	1	1	0.1	1	1	0.1	0.1	0.1	0.1	0.138614	0.207864	5 C
Sodium/potassium-transporting ATPase subunit beta-1	P14094	Atp1b1	35 kDa	5	5	3	7	6	4	5	8	8	9	1.30769	0.210305	7 C
Uveal autoantigen with coiled-coil domains and ankyrin repeats	Q8CGB3 (+1)	Uaca	161 kDa	1	2	0.1	3	0.1	4	0.1	2	3	3	1.95161	0.210966	22 C
Eukaryotic translation initiation factor 4H	Q9WUK2	Eif4h	27 kDa	3	1	0.1	0.1	0.1	0.1	0.1	0.1	0.1	0.1	0.116279	0.213753	1 C
Isoform 2 of Epsin-2	Q8CHU3-2	Epn2	62 kDa	3	1	0.1	0.1	0.1	0.1	0.1	0.1	0.1	0.1	0.116279	0.213753	3 C
Sorting nexin-5	Q9D8U8	Snx5	47 kDa	0.1	1	0.1	3	0.1	0.1	0.1	0.1	0.1	0.1	0.116279	0.213753	5 C
StAR-related lipid transfer protein 5	Q9EPQ7	Stard5	24 kDa	2	1	2	2	1	3	2	3	2	1	1.375	0.216547	8 C
Septin-4	P28661 (+2)	43712	55 kDa	4	3	4	4	3	5	4	4	3	5	1.16667	0.216547	8 C
Spectrin alpha chain, non-erythrocytic 1	P16546	Sptan1	285 kDa	13	33	12	36	17	24	22	24	41	70	1.63063	0.217485	14 C
Serpin B6	Q60854	Serpinb6	43 kDa	12	7	7	7	9	10	9	9	11	10	1.16667	0.218664	6 C
Exosome complex exonuclease RRP42	Q9D0M0	Exosc7	32 kDa	7	5	2	5	4	4	3	2	4	4	0.73913	0.221708	12 C
Isoform 3 of DEP domain-containing mTOR-interacting protein	Q570Y9-3	Deptor	45 kDa	1	1	0.1	1	1	1	1	1	1	3	1.70732	0.222625	9 C
Serine protease inhibitor A3K	P07759	Serpina3k	47 kDa	14	16	10	17	16	12	8	11	15	15	0.835616	0.222984	4 C
Gamma-glutamyltranspeptidase 1	Q60928	Ggt1	62 kDa	0.1	8	5	9	12	5	2	3	4	6	0.58651	0.223737	6 C
Serine/threonine-protein phosphatase 6 catalytic subunit	Q9CQR6	Ppp6c	35 kDa	5	6	2	5	3	2	3	2	3	5	0.714286	0.226782	12 C
Exosome complex component RRP45	Q9JHI7	Exosc9	49 kDa	6	4	1	3	2	2	2	1	2	3	0.625	0.226782	11 C
Polyadenylate-binding protein 1	P29341	Pabpc1	71 kDa	22	15	16	18	16	20	19	17	20	20	1.10345	0.227898	4 C
Septin-6	Q9R1T4 (+2)	43714	50 kDa	9	4	5	9	6	8	8	8	7	9	1.21212	0.229847	7 C
Protein DDI1 homolog 2	A2ADY9	Ddi2	45 kDa	6	1	1	0.1	2	1	0.1	0.1	1	1	0.316832	0.230206	8 C
Heterogeneous nuclear ribonucleoprotein H2	P70333	Hnrnph2	49 kDa	9	0.1	4	6	5	7	5	7	8	7	1.41079	0.230957	5 C
Kinesin-like protein KIF21A	Q9QXL2 (+1)	Kif21a	187 kDa	0.1	1	0.1	1	0.1	1	0.1	2	0.1	3	2.69565	0.232853	25 C
Fatty aldehyde dehydrogenase	P47740	Aldh3a2	54 kDa	0.1	1	2	0.1	4	1	0.1	0.1	1	0.1	0.319444	0.234588	8 C
Far upstream element-binding protein 2	Q3U0V1	Khsrp	77 kDa	27	4	5	7	6	6	3	4	4	4	0.428571	0.234611	8 C
Medium-chain specific acyl-CoA dehydrogenase, mitochondrial	P45952	Acadm	46 kDa	5	8	10	10	9	10	9	11	11	8	1.16667	0.237076	8 C
Isoform 6 of Palladin	Q9ET54-6	Palld	151 kDa	22	8	6	4	4	6	2	4	5	5	0.5	0.237923	17 C
Phenylalanine-4-hydroxylase	P16331	Pah	52 kDa	1	4	1	7	4	2	6	7	6	5	1.52941	0.238833	9 C
Peptidyl-prolyl cis-trans isomerase D	Q9CR16	Ppid	41 kDa	12	4	2	5	7	6	3	1	4	4	0.6	0.239101	7 C
Ig kappa chain V-II region VKappa167	P01627	Gm5153	13 kDa	0.1	4	1	0.1	0.1	0.1	0.1	0.1	0.1	0.1	0.0943396	0.239478	3 C
Complement component C8 alpha chain	Q8K182	C8a	66 kDa	2	0.1	3	6	4	3	2	1	0.1	2	0.536424	0.239705	29 C
Serine/arginine-rich splicing factor 5	O35326	Srsf5	31 kDa	5	2	1	3	1	1	1	1	2	2	0.583333	0.239776	2 C
Fucose mutarotase	Q8R2K1	Fuom	17 kDa	6	3	3	5	6	3	3	5	3	4	0.782609	0.239776	3 C
COP9 signalosome complex subunit 3	O88543	Cops3	48 kDa	4	2	2	2	2	3	2	3	3	5	1.33333	0.241504	10 C
14 kDa phosphohistidine phosphatase	Q9DAK9	Phpt1	14 kDa	6	4	4	4	5	6	5	4	5	9	1.26087	0.241504	3 C
Hydroxyacylglutathione hydrolase, mitochondrial	Q99KB8	Hagh	34 kDa	13	12	12	14	19	17	13	15	17	18	1.14286	0.241504	8 C
Actin-related protein 10	Q9QZB7	Actr10	46 kDa	3	3	3	2	2	2	2	2	3	2	0.846154	0.241504	10 C
Isobutyryl-CoA dehydrogenase, mitochondrial	Q9D7B6	Acad8	45 kDa	0.1	0.1	0.1	2	0.1	0.1	1	3	3	0.1	3	0.241878	14 C
Cytochrome b5 type B	Q9CQX2	Cyb5b	16 kDa	0.1	3	0.1	3	1	0.1	0.1	0.1	0.1	2	0.333333	0.241878	1 C
Pro-cathepsin H	P49935	Ctsh	37 kDa	0.1	0.1	2	0.1	1	2	1	1	1	1	1.81818	0.241917	10 C
Zyxin	Q62523	Zyx	61 kDa	3	2	2	3	1	1	2	0.1	1	3	0.645455	0.244966	23 C
Isoform 3 of Protein arginine N-methyltransferase 1	Q9JIF0-3	Prmt1	40 kDa	6	2	3	5	6	4	5	6	6	7	1.27273	0.24625	11 C
Endonuclease G, mitochondrial	O08600	Endog	32 kDa	3	3	1	1	2	2	0.1	0.1	0.1	3	0.53	0.248571	2 C
Neutral and basic amino acid transport protein rBAT	Q91WV7	Slc3a1	78 kDa	0.1	1	0.1	6	1	0.1	4	5	5	3	2.08537	0.249519	8 C
Malate dehydrogenase, cytoplasmic	P14152	Mdh1	37 kDa	9	7	6	8	10	7	9	9	11	10	1.15	0.250917	3 C
Oxygen-dependent coproporphyrinogen-III oxidase, mitochondrial	P36552	Cpox	50 kDa	21	18	21	24	23	18	19	17	22	22	0.915888	0.251431	10 C
Dihydropyrimidinase	Q9EQF5	Dpys	57 kDa	5	8	10	10	11	7	6	7	6	10	0.818182	0.252072	9 C
Mitochondrial 2-oxoglutarate/malate carrier protein	Q9CR62	Slc25a11	34 kDa	0.1	0.1	0.1	3	0.1	0.1	2	2	3	1	2.38235	0.252424	3 C
TAR DNA-binding protein 43	Q921F2	Tardbp	45 kDa	12	7	5	9	7	7	4	5	6	9	0.775	0.253477	7 C
Heterogeneous nuclear ribonucleoprotein H	O35737	Hnrnph1	49 kDa	16	10	10	13	10	14	12	13	13	15	1.13559	0.254653	1 C
Scaffold attachment factor B1	D3YXK2	Safb	105 kDa	5	0.1	0.1	0.1	1	0.1	0.1	0.1	0.1	0.1	0.0793651	0.257337	9 C
Alkaline phosphatase, tissue-nonspecific isozyme	P09242	Alpl	58 kDa	1	0.1	0.1	5	0.1	0.1	0.1	0.1	0.1	0.1	0.0793651	0.257337	6 C
Protein SGT1 homolog	Q9CX34	Sugt1	38 kDa	3	1	0.1	2	1	0.1	1	0.1	2	0.1	0.464789	0.257732	5 C
Dihydropyrimidinase-related protein 2	O08553	Dpysl2	62 kDa	49	29	35	35	36	33	31	30	33	36	0.88587	0.258098	7 C
Nucleoside diphosphate kinase 3	Q9WV85	Nme3	19 kDa	5	7	5	5	4	5	2	6	4	4	0.807692	0.259845	3 C
Ig kappa chain V-VI region XRPC 44	P01675 (+1)		12 kDa	3	1	1	0.1	1	0.1	0.1	0.1	0.1	2	0.393443	0.2601	2 C
Short/branched chain specific acyl-CoA dehydrogenase, mitochondrial	Q9DBL1	Acadsb	48 kDa	0.1	1	0.1	1	0.1	0.1	1	2	2	0.1	2.26087	0.260274	8 C
GRIP1-associated protein 1	Q8VD04	Gripap1	93 kDa	6	0.1	0.1	1	1	0.1	0.1	0.1	0.1	1	0.170732	0.260415	5 C
Translin	Q62348	Tsn	26 kDa	3	3	0.1	0.1	2	1	1	1	0.1	1	0.5	0.261648	2 C
Exosome complex component MTR3	Q8BTW3	Exosc6	28 kDa	4	3	2	4	2	3	1	1	3	3	0.733333	0.262255	6 C
2-hydroxyacyl-CoA lyase 1	Q9QXE0	Hacl1	64 kDa	11	8	8	11	12	11	8	15	11	14	1.18	0.263486	17 C
ATP synthase subunit gamma, mitochondrial	Q91VR2	Atp5c1	33 kDa	3	4	3	6	5	3	7	6	7	4	1.28571	0.264467	2 C
40S ribosomal protein S12	P63323	Rps12	15 kDa	8	6	6	7	8	9	6	8	7	10	1.14286	0.266224	7 C
CD2-associated protein	Q9JLQ0	Cd2ap	70 kDa	8	2	1	0.1	0.1	1	0.1	1	0.1	0.1	0.205357	0.268929	3 C
Septin-8	Q8CHH9 (+1)	43716	50 kDa	10	9	5	7	7	6	4	6	6	9	0.815789	0.27069	9 C
Isoform 3 of Kininogen-1	O08677-3	Kng1	53 kDa	16	11	9	10	10	14	12	10	14	15	1.16071	0.273139	19 C
Hemoglobin subunit beta-1	P02088	Hbb-b1	16 kDa	5	9	6	12	6	9	6	8	12	15	1.31579	0.273139	2 C
Cytosolic purine 5'-nucleotidase	Q3V1L4	Nt5c2	65 kDa	18	12	9	14	14	12	10	8	11	15	0.835821	0.273421	8 C
CAP-Gly domain-containing linker protein 2	Q9Z0H8	Clip2	116 kDa	6	5	2	3	2	5	0.1	2	1	3	0.616667	0.273623	9 C
ELKS/Rab6-interacting/CAST family member 1	Q99MI1	Erc1	128 kDa	7	3	0.1	0.1	0.1	0.1	1	0.1	1	0.1	0.223301	0.277933	4 C
Major vault protein	Q9EQK5	Mvp	96 kDa	2	2	0.1	0.1	0.1	0.1	0.1	0.1	1	0.1	0.325581	0.278602	5 C
Fetuin-B	Q9QXC1	Fetub	43 kDa	3	7	6	10	8	8	7	6	11	11	1.26471	0.278767	15 C
Retinal dehydrogenase 2	Q62148	Aldh1a2	57 kDa	27	3	0.1	1	2	2	0.1	1	0.1	0.1	0.0996979	0.278976	9 C
Protein disulfide-isomerase A3	P27773	Pdia3	57 kDa	42	28	28	43	34	34	32	27	31	31	0.885714	0.279671	8 C
Annexin A5	P48036	Anxa5	36 kDa	5	5	5	14	5	6	4	3	4	6	0.676471	0.279686	1 C
Glutathione peroxidase 3	P46412	Gpx3	25 kDa	6	2	8	7	5	5	8	6	8	8	1.25	0.280015	3 C
Plastin-3	Q99K51	Pls3	71 kDa	10	7	6	14	8	8	10	11	12	14	1.22222	0.281537	9 C
Indolethylamine N-methyltransferase	P40936	Inmt	29 kDa	1	5	3	7	4	2	7	8	8	4	1.45	0.282454	11 C
Acyl-protein thioesterase 1	P97823	Lypla1	25 kDa	1	0.1	0.1	2	2	1	2	2	1	2	1.53846	0.28661	6 C
Tropomyosin alpha-4 chain	Q6IRU2	Tpm4	28 kDa	17	9	7	8	9	10	7	7	6	9	0.78	0.288212	2 C
Glutaredoxin-related protein 5, mitochondrial	Q80Y14	Glrx5	16 kDa	6	3	4	4	4	5	5	4	5	5	1.14286	0.289672	2 C
UMP-CMP kinase	Q9DBP5	Cmpk1	22 kDa	16	8	11	13	13	11	9	10	12	11	0.868852	0.290671	6 C
Uromodulin	Q91X17	Umod	71 kDa	18	18	17	17	20	17	13	20	17	16	0.922222	0.294849	48 C
Proliferation-associated protein 2G4	P50580	Pa2g4	44 kDa	2	1	3	1	2	2	0.1	1	2	1	0.677778	0.295397	6 C
Src substrate cortactin	Q60598	Cttn	61 kDa	8	1	1	1	1	0.1	1	1	1	1	0.341667	0.295467	3 C
Proteasome subunit beta type-1	O09061	Psmb1	26 kDa	6	4	2	3	5	3	2	2	5	3	0.75	0.295999	5 C
Kynurenine/alpha-aminoadipate aminotransferase, mitochondrial	Q9WVM8	Aadat	48 kDa	0.1	5	2	12	7	5	6	8	13	8	1.53257	0.296206	5 C
Isoamyl acetate-hydrolyzing esterase 1 homolog	Q9DB29	Iah1	28 kDa	8	9	6	12	9	9	10	12	8	12	1.15909	0.297715	8 C
Heterogeneous nuclear ribonucleoprotein A1	P49312	Hnrnpa1	34 kDa	23	10	8	9	11	7	7	6	13	11	0.721311	0.29919	2 C
Succinate--CoA ligase [ADP/GDP-forming] subunit alpha, mitochondrial	Q9WUM5	Suclg1	36 kDa	2	2	1	5	3	3	3	4	4	3	1.30769	0.29949	6 C
ADP-sugar pyrophosphatase	Q9JKX6	Nudt5	24 kDa	3	1	1	3	4	1	1	1	2	3	0.666667	0.29949	5 C
ADP/ATP translocase 1	P48962	Slc25a4	33 kDa	5	4	6	9	8	5	7	10	9	8	1.21875	0.300549	4 C
Myosin light polypeptide 6	Q60605 (+1)	Myl6	17 kDa	8	8	4	9	5	6	3	7	4	7	0.794118	0.300549	3 C
Lysozyme C-2	P08905	Lyz2	17 kDa	1	3	2	3	2	2	0.1	0.1	2	3	0.654545	0.301069	8 C
Isoform 1B of Beta-arrestin-1	Q8BWG8-2	Arrb1	46 kDa	10	8	6	7	6	7	6	6	5	8	0.864865	0.301561	8 C
Isoform 2 of Vacuolar protein sorting-associated protein 26A	P40336-2	Vps26a	42 kDa	2	2	2	4	3	3	4	2	3	4	1.23077	0.305201	2 C
Methylosome protein 50	Q99J09	Wdr77	37 kDa	4	5	2	3	3	3	3	3	2	3	0.823529	0.305201	12 C
Lambda-crystallin homolog	Q99KP3	Cryl1	35 kDa	5	3	1	8	5	2	7	13	10	3	1.59091	0.306268	7 C
Heat shock 70 kDa protein 4	Q61316	Hspa4	94 kDa	46	30	29	33	20	28	27	22	27	30	0.848101	0.307543	14 C
Galactose-1-phosphate uridylyltransferase	Q03249	Galt	43 kDa	3	3	2	2	1	2	4	2	2	5	1.36364	0.308008	7 C
Acylcarnitine hydrolase	Q91WG0	Ces2c	62 kDa	1	1	8	4	10	8	0.1	0.1	1	2	0.466667	0.308295	5 C
Kinesin-1 heavy chain	Q61768	Kif5b	110 kDa	0.1	1	2	3	2	2	2	2	3	2	1.35802	0.308456	13 C
Actin, alpha skeletal muscle	P68134	Acta1	42 kDa	32	25	19	37	25	30	32	29	28	39	1.14493	0.31001	6 C
Haptoglobin	Q61646	Hp	39 kDa	12	1	11	6	7	10	2	8	2	0.1	0.597297	0.310517	9 C
Isoform 2 of Cellular nucleic acid-binding protein	P53996-2 (+1)	Cnbp	19 kDa	6	4	3	3	5	5	0.1	3	2	5	0.719048	0.314758	22 C
Protein NDRG1	Q62433	Ndrg1	43 kDa	5	7	4	12	4	5	9	8	8	12	1.3125	0.317534	8 C
Actin-related protein 2/3 complex subunit 1B	Q9WV32	Arpc1b	41 kDa	8	7	4	9	6	6	6	5	5	7	0.852941	0.317534	14 C
UPF0160 protein MYG1, mitochondrial	Q9JK81	Myg1	43 kDa	11	3	5	6	5	6	8	7	7	10	1.26667	0.318257	7 C
Villin-1	Q62468	Vil1	93 kDa	59	37	36	45	40	47	48	40	51	58	1.12442	0.322252	9 C
Elongation factor Tu, mitochondrial	Q8BFR5	Tufm	50 kDa	3	2	3	5	3	2	3	8	5	4	1.375	0.323332	7 C
COP9 signalosome complex subunit 5	O35864	Cops5	38 kDa	13	8	5	7	5	6	4	4	6	9	0.763158	0.329084	4 C
Fibrinogen beta chain	Q8K0E8	Fgb	55 kDa	33	18	20	20	15	35	19	25	24	24	1.19811	0.33001	12 C
Ras-related protein Rab-7a	P51150	Rab7a	23 kDa	1	0.1	1	2	1	0.1	1	3	2	2	1.58824	0.330082	5 C
DnaJ homolog subfamily C member 2	P54103	Dnajc2	72 kDa	3	0.1	1	2	2	1	0.1	1	2	1	0.62963	0.330082	8 C
Galectin-3-binding protein	Q07797	Lgals3bp	64 kDa	7	2	0.1	0.1	0.1	1	0.1	0.1	0.1	1	0.247312	0.331624	16 C
Fatty acid-binding protein, epidermal	Q05816	Fabp5	15 kDa	5	2	3	2	2	4	4	2	3	5	1.28571	0.331909	6 C
Thioredoxin domain-containing protein 17	Q9CQM5	Txndc17	14 kDa	6	7	4	6	5	3	5	4	6	6	0.857143	0.331909	6 C
Persulfide dioxygenase ETHE1, mitochondrial	Q9DCM0	Ethe1	28 kDa	14	13	11	14	14	13	12	12	11	14	0.939394	0.331909	9 C
Complement component C8 beta chain	Q8BH35	C8b	66 kDa	2	2	1	6	5	2	2	2	4	0.1	0.63125	0.334511	32 C
Stress-70 protein, mitochondrial	P38647	Hspa9	73 kDa	36	37	31	54	46	43	42	42	46	56	1.12255	0.335208	5 C
Actin, cytoplasmic 2	P63260	Actg1	42 kDa	65	64	42	70	54	61	64	58	61	92	1.13898	0.335852	6 C
Nucleoside diphosphate-linked moiety X motif 19	P11930	Nudt19	40 kDa	0.1	3	2	8	6	0.1	6	9	9	6	1.57592	0.337127	9 C
Peroxiredoxin-5, mitochondrial	P99029	Prdx5	22 kDa	34	19	25	25	26	31	29	29	26	27	1.10078	0.337668	6 C
Cysteine and glycine-rich protein 1	P97315	Csrp1	21 kDa	5	0.1	1	1	1	0.1	1	2	0.1	0.1	0.407407	0.337885	15 C
Pre-mRNA-splicing factor ATP-dependent RNA helicase DHX15	O35286	Dhx15	91 kDa	1	0.1	0.1	0.1	1	3	0.1	1	0.1	1	2.26087	0.341669	14 C
TOM1-like protein 2	Q5SRX1 (+1)	Tom1l2	56 kDa	3	1	0.1	1	0.1	0.1	0.1	0.1	1	1	0.442308	0.341669	6 C
NADH dehydrogenase [ubiquinone] 1 beta subcomplex subunit 9	Q9CQJ8	Ndufb9	22 kDa	1	1	0.1	3	0.1	0.1	0.1	1	0.1	1	0.442308	0.341669	5 C
Glycine amidinotransferase, mitochondrial	Q9D964	Gatm	48 kDa	6	5	9	15	15	10	14	15	13	10	1.24	0.342607	9 C
ADP/ATP translocase 2	P51881	Slc25a5	33 kDa	7	6	9	18	10	9	14	13	15	11	1.24	0.342607	4 C
CD81 antigen	P35762	Cd81	26 kDa	0.1	0.1	0.1	4	1	0.1	0.1	0.1	0.1	1	0.264151	0.344564	12 C
Mannose-binding protein A	P39039	Mbl1	25 kDa	5	5	4	5	5	5	5	5	5	5	1.04167	0.346594	8 C
NFU1 iron-sulfur cluster scaffold homolog, mitochondrial	Q9QZ23	Nfu1	29 kDa	2	2	2	3	2	2	2	2	2	2	0.909091	0.346594	5 C
Dimethylaniline monooxygenase [N-oxide-forming] 5	P97872	Fmo5	60 kDa	0.1	0.1	0.1	0.1	0.1	0.1	0.1	0.1	4	0.1	8.8	0.346594	10 C
Serine/arginine-rich splicing factor 9	Q9D0B0	Srsf9	26 kDa	0.1	0.1	0.1	0.1	0.1	0.1	0.1	0.1	0.1	3	6.8	0.346594	2 C
EH domain-containing protein 3	Q9QXY6	Ehd3	61 kDa	0.1	0.1	0.1	0.1	0.1	0.1	0.1	0.1	3	0.1	6.8	0.346594	1 C
Malonyl-CoA decarboxylase, mitochondrial	Q99J39	Mlycd	55 kDa	0.1	0.1	0.1	0.1	0.1	0.1	0.1	0.1	2	0.1	4.8	0.346594	10 C
Cytochrome P450 2D9	P11714	Cyp2d9	57 kDa	0.1	0.1	0.1	0.1	0.1	0.1	0.1	0.1	2	0.1	4.8	0.346594	6 C
Heterogeneous nuclear ribonucleoprotein D-like	Q9Z130	Hnrnpdl	34 kDa	6	3	4	3	4	4	5	6	3	6	1.2	0.346594	3 C
Phosphoserine phosphatase	Q99LS3	Psph	25 kDa	1	1	1	1	1	1	1	1	2	1	1.2	0.346594	4 C
Carboxylesterase 1D	Q8VCT4	Ces1d	62 kDa	15	18	13	24	22	21	21	16	21	26	1.1413	0.346594	5 C
Ig kappa chain V-V region K2 (Fragment)	P01635		13 kDa	2	2	2	2	2	2	2	2	2	2.1	1.01	0.346594	3 C
Proteasome subunit beta type-4	P99026	Psmb4	29 kDa	10	5	6	6	3	5	4	4	5	6	0.8	0.346594	2 C
Astrocytic phosphoprotein PEA-15	Q62048	Pea15	15 kDa	4	1	1	1	1	1	1	1	1	1	0.625	0.346594	1 C
A-kinase anchor protein 9	Q70FJ1 (+2)	Akap9	436 kDa	0.1	0.1	0.1	2	0.1	0.1	0.1	0.1	0.1	0.1	0.208333	0.346594	56 C
Caspase-8	O89110	Casp8	55 kDa	0.1	0.1	0.1	2	0.1	0.1	0.1	0.1	0.1	0.1	0.208333	0.346594	17 C
Ribonuclease T2-A	C0HKG5	Rnaset2a	30 kDa	0.1	0.1	0.1	2	0.1	0.1	0.1	0.1	0.1	0.1	0.208333	0.346594	10 C
NADH dehydrogenase [ubiquinone] iron-sulfur protein 8, mitochondrial	Q8K3J1	Ndufs8	24 kDa	0.1	0.1	0.1	2	0.1	0.1	0.1	0.1	0.1	0.1	0.208333	0.346594	8 C
Acid sphingomyelinase-like phosphodiesterase 3a	P70158	Smpdl3a	50 kDa	2	0.1	0.1	0.1	0.1	0.1	0.1	0.1	0.1	0.1	0.208333	0.346594	9 C
Translin-associated protein X	Q9QZE7	Tsnax	33 kDa	2	0.1	0.1	0.1	0.1	0.1	0.1	0.1	0.1	0.1	0.208333	0.346594	2 C
Epsin-1	Q80VP1 (+1)	Epn1	60 kDa	2	0.1	0.1	0.1	0.1	0.1	0.1	0.1	0.1	0.1	0.208333	0.346594	2 C
182 kDa tankyrase-1-binding protein	P58871	Tnks1bp1	182 kDa	2	0.1	0.1	0.1	0.1	0.1	0.1	0.1	0.1	0.1	0.208333	0.346594	23 C
Polyadenylate-binding protein 2	Q8CCS6 (+1)	Pabpn1	32 kDa	2	0.1	0.1	0.1	0.1	0.1	0.1	0.1	0.1	0.1	0.208333	0.346594	2 C
Neutrophil gelatinase-associated lipocalin	P11672	Lcn2	23 kDa	2	0.1	0.1	0.1	0.1	0.1	0.1	0.1	0.1	0.1	0.208333	0.346594	3 C
RNA-binding protein FUS	P56959	Fus	53 kDa	2	0.1	0.1	0.1	0.1	0.1	0.1	0.1	0.1	0.1	0.208333	0.346594	4 C
Isoform 7 of Calpastatin	P51125-7	Cast	77 kDa	2	0.1	0.1	0.1	0.1	0.1	0.1	0.1	0.1	0.1	0.208333	0.346594	4 C
A-kinase anchor protein 12	Q9WTQ5	Akap12	181 kDa	2	0.1	0.1	0.1	0.1	0.1	0.1	0.1	0.1	0.1	0.208333	0.346594	10 C
Large proline-rich protein BAG6	Q9Z1R2	Bag6	121 kDa	2	0.1	0.1	0.1	0.1	0.1	0.1	0.1	0.1	0.1	0.208333	0.346594	9 C
Arginase-2, mitochondrial	O08691	Arg2	39 kDa	2	0.1	0.1	0.1	0.1	0.1	0.1	0.1	0.1	0.1	0.208333	0.346594	5 C
Ig delta chain C region secreted form	P01881		28 kDa	2	0.1	0.1	0.1	0.1	0.1	0.1	0.1	0.1	0.1	0.208333	0.346594	6 C
Cleavage and polyadenylation specificity factor subunit 7	Q8BTV2 (+1)	Cpsf7	52 kDa	2	0.1	0.1	0.1	0.1	0.1	0.1	0.1	0.1	0.1	0.208333	0.346594	3 C
UV excision repair protein RAD23 homolog A	P54726	Rad23a	40 kDa	2	0.1	0.1	0.1	0.1	0.1	0.1	0.1	0.1	0.1	0.208333	0.346594	1 C
Desmoplakin	E9Q557	Dsp	333 kDa	0.1	0.1	0.1	0.1	3	0.1	0.1	0.1	0.1	0.1	0.147059	0.346594	43 C
Vinexin	Q9R1Z8	Sorbs3	82 kDa	3	0.1	0.1	0.1	0.1	0.1	0.1	0.1	0.1	0.1	0.147059	0.346594	5 C
Cytoplasmic protein NCK1	Q99M51	Nck1	43 kDa	3	0.1	0.1	0.1	0.1	0.1	0.1	0.1	0.1	0.1	0.147059	0.346594	4 C
Rab-3A-interacting protein	Q68EF0	Rab3ip	47 kDa	3	0.1	0.1	0.1	0.1	0.1	0.1	0.1	0.1	0.1	0.147059	0.346594	14 C
Plasminogen activator inhibitor 1 RNA-binding protein	Q9CY58	Serbp1	45 kDa	3	0.1	0.1	0.1	0.1	0.1	0.1	0.1	0.1	0.1	0.147059	0.346594	2 C
Sorbin and SH3 domain-containing protein 2	Q3UTJ2 (+1)	Sorbs2	132 kDa	3	0.1	0.1	0.1	0.1	0.1	0.1	0.1	0.1	0.1	0.147059	0.346594	3 C
UV excision repair protein RAD23 homolog B	P54728	Rad23b	44 kDa	3	0.1	0.1	0.1	0.1	0.1	0.1	0.1	0.1	0.1	0.147059	0.346594	1 C
40S ribosomal protein S21	Q9CQR2	Rps21	9 kDa	3	0.1	0.1	0.1	0.1	0.1	0.1	0.1	0.1	0.1	0.147059	0.346594	2 C
Mannose-binding protein C	P41317	Mbl2	26 kDa	0.1	3	0.1	0.1	0.1	0.1	0.1	0.1	0.1	0.1	0.147059	0.346594	7 C
Lipoprotein lipase	P11152	Lpl	53 kDa	3	0.1	0.1	0.1	0.1	0.1	0.1	0.1	0.1	0.1	0.147059	0.346594	10 C
Target of Myb protein 1	O88746	Tom1	54 kDa	3	0.1	0.1	0.1	0.1	0.1	0.1	0.1	0.1	0.1	0.147059	0.346594	4 C
LIM zinc-binding domain-containing Nebulette	Q9DC07	Nebl	31 kDa	3	0.1	0.1	0.1	0.1	0.1	0.1	0.1	0.1	0.1	0.147059	0.346594	7 C
Adaptin ear-binding coat-associated protein 2	Q9D1J1	Necap2	29 kDa	3	0.1	0.1	0.1	0.1	0.1	0.1	0.1	0.1	0.1	0.147059	0.346594	2 C
Phosphatidylinositol transfer protein beta isoform	P53811	Pitpnb	31 kDa	4	0.1	0.1	0.1	0.1	0.1	0.1	0.1	0.1	0.1	0.113636	0.346594	5 C
UBX domain-containing protein 1	Q922Y1	Ubxn1	34 kDa	4	0.1	0.1	0.1	0.1	0.1	0.1	0.1	0.1	0.1	0.113636	0.346594	2 C
Cysteine-rich protein 2	Q9DCT8	Crip2	23 kDa	4	0.1	0.1	0.1	0.1	0.1	0.1	0.1	0.1	0.1	0.113636	0.346594	14 C
Transforming growth factor beta-1	P04202	Tgfb1	44 kDa	4	0.1	0.1	0.1	0.1	0.1	0.1	0.1	0.1	0.1	0.113636	0.346594	12 C
Annexin A13	Q99JG3	Anxa13	36 kDa	0.1	0.1	0.1	4	0.1	0.1	0.1	0.1	0.1	0.1	0.113636	0.346594	3 C
Cytoplasmic protein NCK2	O55033	Nck2	43 kDa	5	0.1	0.1	0.1	0.1	0.1	0.1	0.1	0.1	0.1	0.0925926	0.346594	4 C
Peptidyl-prolyl cis-trans isomerase NIMA-interacting 1	Q9QUR7	Pin1	18 kDa	5	0.1	0.1	0.1	0.1	0.1	0.1	0.1	0.1	0.1	0.0925926	0.346594	2 C
Microtubule-associated protein 4	P27546 (+2)	Map4	117 kDa	6	0.1	0.1	0.1	0.1	0.1	0.1	0.1	0.1	0.1	0.078125	0.346594	10 C
Amiloride-sensitive amine oxidase [copper-containing]	Q8JZQ5	Aoc1	85 kDa	7	0.1	0.1	0.1	0.1	0.1	0.1	0.1	0.1	0.1	0.0675676	0.346594	6 C
26S proteasome non-ATPase regulatory subunit 4	O35226	Psmd4	41 kDa	7	0.1	0.1	0.1	0.1	0.1	0.1	0.1	0.1	0.1	0.0675676	0.346594	4 C
LIM and SH3 domain protein 1	Q61792	Lasp1	30 kDa	9	0.1	0.1	0.1	0.1	0.1	0.1	0.1	0.1	0.1	0.0531915	0.346594	7 C
Apoptosis-associated speck-like protein containing a CARD	Q9EPB4	Pycard	21 kDa	11	0.1	0.1	0.1	0.1	0.1	0.1	0.1	0.1	0.1	0.0438596	0.346594	1 C
Twinfilin-1	Q91YR1	Twf1	40 kDa	5	3	3	5	4	4	4	4	6	5	1.15	0.346594	4 C
55 kDa erythrocyte membrane protein	P70290	Mpp1	52 kDa	4	3	5	4	4	6	3	4	5	5	1.15	0.346594	5 C
Electron transfer flavoprotein subunit beta	Q9DCW4	Etfb	28 kDa	11	12	12	15	15	15	15	14	16	11	1.09231	0.346594	4 C
Aspartoacylase	Q8R3P0	Aspa	35 kDa	10	12	12	13	17	15	10	16	15	16	1.125	0.350122	8 C
Septin-10	Q8C650 (+1)	43718	52 kDa	5	2	2	3	3	3	2	0.1	3	3	0.74	0.350304	14 C
Aminoacylase-1	Q99JW2	Acy1	46 kDa	9	11	17	16	16	18	15	13	15	17	1.13043	0.35077	4 C
Copper chaperone for superoxide dismutase	Q9WU84	Ccs	29 kDa	6	3	2	2	4	6	2	5	5	4	1.29412	0.351101	10 C
Profilin-1	P62962	Pfn1	15 kDa	12	8	7	8	8	6	9	8	8	7	0.883721	0.351101	3 C
Nuclear mitotic apparatus protein 1	E9Q7G0	Numa1	236 kDa	0.1	4	1	4	1	6	2	0.1	3	6	1.69307	0.351964	19 C
Dehydrogenase/reductase SDR family member 1	Q99L04	Dhrs1	34 kDa	0.1	0.1	0.1	2	0.1	0.1	1	2	2	0.1	2.16667	0.35472	9 C
Biliverdin reductase A	Q9CY64	Blvra	34 kDa	0.1	0.1	0.1	1	0.1	0.1	0.1	3	1	0.1	3.07143	0.354962	3 C
Leucine-rich repeat-containing protein 59	Q922Q8	Lrrc59	35 kDa	3	0.1	0.1	1	0.1	1	0.1	0.1	0.1	0.1	0.325581	0.354962	8 C
D-amino-acid oxidase	P18894	Dao	39 kDa	0.1	1	0.1	3	0.1	0.1	0.1	0.1	0.1	1	0.325581	0.354962	6 C
BAG family molecular chaperone regulator 5	Q8CI32	Bag5	51 kDa	3	0.1	0.1	1	0.1	0.1	0.1	0.1	0.1	1	0.325581	0.354962	10 C
Ataxin-2	O70305 (+1)	Atxn2	136 kDa	3	0.1	0.1	1	0.1	0.1	0.1	0.1	0.1	1	0.325581	0.354962	15 C
Isoform 2 of Integrin alpha-3	Q62470-2	Itga3	119 kDa	0.1	3	0.1	1	0.1	0.1	0.1	0.1	0.1	1	0.325581	0.354962	21 C
Pyruvate dehydrogenase E1 component subunit beta, mitochondrial	Q9D051	Pdhb	39 kDa	1	2	2	7	5	4	6	8	6	1	1.47059	0.355314	6 C
Plastin-2	Q61233	Lcp1	70 kDa	41	19	18	24	20	21	14	22	17	25	0.811475	0.355453	11 C
Actin-related protein 2/3 complex subunit 1A	Q9R0Q6	Arpc1a	42 kDa	8	9	7	16	15	10	7	6	8	13	0.8	0.355809	10 C
Cytochrome c oxidase subunit 5B, mitochondrial	P19536	Cox5b	14 kDa	1	2	1	1	2	0.1	1	2	1	1	0.728571	0.355859	5 C
N-acyl-aromatic-L-amino acid amidohydrolase (carboxylate-forming)	Q91XE4	Acy3	35 kDa	17	18	15	19	19	19	7	11	20	18	0.852273	0.356475	8 C
Ferritin light chain 1	P29391	Ftl1	21 kDa	5	3	4	5	4	6	4	4	4	6	1.14286	0.358897	1 C
Alanine aminotransferase 1	Q8QZR5	Gpt	55 kDa	4	5	4	7	11	12	4	7	8	9	1.29032	0.360223	14 C
Quinone oxidoreductase	P47199	Cryz	35 kDa	25	25	22	29	30	23	28	28	29	34	1.08397	0.362917	5 C
Ezrin	P26040	Ezr	69 kDa	15	10	9	17	13	12	12	15	17	17	1.14062	0.364155	2 C
Isoform 2 of Peroxisomal acyl-coenzyme A oxidase 1	Q9R0H0-2	Acox1	75 kDa	28	34	33	42	47	39	40	38	40	44	1.09239	0.365829	7 C
Ig kappa chain V-III region PC 2880/PC 1229	P01654		12 kDa	8	13	6	11	12	4	10	6	11	10	0.82	0.366737	2 C
Septin-2	P42208	43710	42 kDa	19	13	10	12	13	14	11	10	13	11	0.880597	0.366978	4 C
Ran-specific GTPase-activating protein	P34022	Ranbp1	24 kDa	8	2	5	6	4	3	5	4	4	4	0.8	0.368273	3 C
Glutathione S-transferase A3	P30115	Gsta3	25 kDa	5	4	4	3	3	6	3	4	4	5	1.15789	0.370555	1 C
Calcium-binding mitochondrial carrier protein Aralar2	Q9QXX4	Slc25a13	74 kDa	0.1	0.1	0.1	8	1	1	7	5	6	0.1	2.05376	0.371646	7 C
Isoform 2 of CUGBP Elav-like family member 2	Q9Z0H4-2 (+1)	Celf2	55 kDa	9	2	0.1	1	1	2	0.1	1	0.1	2	0.396947	0.373904	7 C
Complement C3	P01027	C3	186 kDa	39	30	32	24	29	37	27	33	33	39	1.0974	0.374604	27 C
Hemopexin	Q91X72	Hpx	51 kDa	26	15	23	19	18	23	17	18	15	17	0.891089	0.377298	13 C
Phospholipid hydroperoxide glutathione peroxidase, mitochondrial	O70325 (+1)	Gpx4	22 kDa	29	24	24	32	32	30	27	31	29	34	1.07092	0.377372	10 C
Branched-chain-amino-acid aminotransferase, cytosolic	P24288	Bcat1	43 kDa	0.1	1	1	3	4	2	0.1	0.1	1	2	0.571429	0.379439	10 C
Alcohol dehydrogenase [NADP(+)]	Q9JII6	Akr1a1	37 kDa	11	7	10	16	13	11	13	12	16	13	1.14035	0.379588	4 C
ATP synthase subunit O, mitochondrial	Q9DB20	Atp5o	23 kDa	1	2	2	6	3	2	4	4	6	3	1.35714	0.384192	1 C
Putative adenosylhomocysteinase 3	Q68FL4	Ahcyl2	67 kDa	8	7	3	9	9	9	6	9	8	10	1.16667	0.384298	18 c
Heterogeneous nuclear ribonucleoprotein L	Q8R081	Hnrnpl	64 kDa	13	9	7	13	11	10	13	12	11	13	1.11321	0.384298	11 C
Dihydrolipoyl dehydrogenase, mitochondrial	O08749	Dld	54 kDa	10	15	11	20	17	16	9	7	13	16	0.835616	0.384298	9 C
ATP-dependent RNA helicase DDX3X	Q62167	Ddx3x	73 kDa	2	0.1	0.1	1	0.1	1	1	3	1	0.1	1.84848	0.384773	7 C
Isoform 2 of Presequence protease, mitochondrial	Q8K411-2	Pitrm1	117 kDa	24	18	21	24	24	26	18	26	24	26	1.08108	0.385184	20 C
Leucine-rich repeat-containing protein 47	Q505F5	Lrrc47	64 kDa	0.1	0.1	0.1	1	1	1	1	0.1	0.1	2	1.82609	0.387888	11 C
PDZ domain-containing protein GIPC2	Q9Z2H7	Gipc2	34 kDa	1	0.1	0.1	1	0.1	1	0.1	0.1	2	1	1.82609	0.387888	3 C
Protein angel homolog 2	Q8K1C0	Angel2	62 kDa	1	0.1	0.1	1	0.1	1	1	0.1	0.1	2	1.82609	0.387888	18 C
Isoform 2 of Peptidyl-prolyl cis-trans isomerase H	Q9D868-2	Ppih	19 kDa	1	0.1	0.1	1	0.1	0.1	1	0.1	1	2	1.82609	0.387888	5 C
Protein AMBP	Q07456	Ambp	39 kDa	2	0.1	0.1	1	1	1	0.1	0.1	0.1	1	0.547619	0.387888	16 C
Galectin-3	P16110	Lgals3	28 kDa	1	0.1	0.1	2	1	0.1	0.1	0.1	1	1	0.547619	0.387888	2 C
Glutamate--cysteine ligase regulatory subunit	O09172	Gclm	31 kDa	3	3	5	6	8	3	3	4	4	6	0.8	0.387993	6 C
V-type proton ATPase subunit H	Q8BVE3	Atp6v1h	56 kDa	0.1	0.1	0.1	1	0.1	0.1	2	0.1	1	0.1	2.35714	0.390224	8 C
Alpha-parvin	Q9EPC1	Parva	42 kDa	0.1	0.1	0.1	1	0.1	0.1	2	0.1	1	0.1	2.35714	0.390224	1 C
Acetyl-coenzyme A synthetase, cytoplasmic	Q9QXG4	Acss2	79 kDa	0.1	0.1	0.1	1	0.1	0.1	0.1	2	1	0.1	2.35714	0.390224	21 C
Cystatin-B	Q62426	Cstb	11 kDa	2	0.1	0.1	0.1	1	1	0.1	0.1	0.1	0.1	0.424242	0.390224	1 C
Transcription elongation regulator 1	Q8CGF7 (+1)	Tcerg1	124 kDa	2	1	0.1	0.1	0.1	0.1	0.1	0.1	1	0.1	0.424242	0.390224	4 C
WD repeat-containing protein 26	Q8C6G8	Wdr26	71 kDa	2	0.1	0.1	0.1	1	0.1	0.1	1	0.1	0.1	0.424242	0.390224	17 C
Isoform Alpha-6X1A of Integrin alpha-6	Q61739-2	Itga6	120 kDa	0.1	1	0.1	2	0.1	0.1	0.1	0.1	0.1	1	0.424242	0.390224	20 C
Sorbin and SH3 domain-containing protein 1	Q62417	Sorbs1	143 kDa	10	0.1	0.1	0.1	0.1	0.1	0.1	0.1	0.1	1	0.134615	0.391726	4 C
40S ribosomal protein SA	P14206	Rpsa	33 kDa	16	10	8	9	11	10	9	7	10	11	0.87037	0.392555	2 C
Isoform 2 of Cadherin-related family member 5	Q8VHF2-2	Cdhr5	73 kDa	0.1	2	0.1	4	0.1	0.1	0.1	0.1	0.1	2	0.380952	0.393769	7 C
Beta-mannosidase	Q8K2I4	Manba	101 kDa	10	1	4	4	2	3	0.1	3	2	5	0.62381	0.393849	12 C
NADP-dependent malic enzyme	P06801	Me1	64 kDa	8	19	8	19	23	18	16	15	25	19	1.20779	0.395791	11 C
Iron-sulfur cluster co-chaperone protein HscB, mitochondrial	Q8K3A0	Hscb	27 kDa	2	1	1	3	2	1	1	1	2	2	0.777778	0.397204	7 C
Ubiquitin-40S ribosomal protein S27a	P62983	Rps27a	18 kDa	3	2	3	2	3	1	3	2	3	2	0.846154	0.397204	6 C
Elongation factor 1-beta	O70251	Eef1b	25 kDa	4	2	2	3	2	2	2	2	3	2	0.846154	0.397204	3 C
Ig kappa chain V-V region MOPC 173	P01643		12 kDa	0.1	0.1	0.1	0.1	4	0.1	0.1	0.1	5	6	2.56818	0.39744	2 C
Elongin-B	P62869	Elob	13 kDa	3	0.1	1	2	2	0.1	0.1	2	1	2	0.641975	0.3996	1 C
Meprin A subunit alpha	P28825	Mep1a	84 kDa	41	61	48	77	58	66	60	48	68	78	1.12281	0.400306	19 C
Olfactomedin-4	Q3UZZ4	Olfm4	57 kDa	1	1	1	1	2	2	0.1	1	0.1	1	0.7	0.400787	5 C
Phytanoyl-CoA dioxygenase, peroxisomal	O35386	Phyh	39 kDa	2	2	1	2	3	2	2	2	2	5	1.3	0.402149	8 C
Ig kappa chain V-V region HP R16.7	P01644 (+1)		12 kDa	2	4	4	3	4	5	2	4	4	5	1.17647	0.402149	2 C
N(G),N(G)-dimethylarginine dimethylaminohydrolase 1	Q9CWS0	Ddah1	31 kDa	1	2	4	2	4	3	2	2	2	1	0.769231	0.402149	7 C
Clathrin interactor 1	Q99KN9 (+1)	Clint1	69 kDa	9	2	2	3	4	2	2	3	3	4	0.7	0.402149	1 C
Glutamate carboxypeptidase 2	O35409	Folh1	85 kDa	0.1	1	1	4	3	0.1	0.1	0.1	0.1	4	0.483516	0.402499	3 C
Heterogeneous nuclear ribonucleoprotein U	Q8VEK3 (+1)	Hnrnpu	88 kDa	11	8	5	7	8	5	6	8	7	8	0.871795	0.40254	14 C
Proteasome subunit alpha type-4	Q9R1P0	Psma4	29 kDa	9	8	4	8	5	5	8	6	5	5	0.852941	0.40254	5 C
D-beta-hydroxybutyrate dehydrogenase, mitochondrial	Q80XN0	Bdh1	38 kDa	0.1	1	0.1	5	1	1	3	3	4	1	1.66667	0.404993	6 C
Glutathione synthetase	P51855	Gss	52 kDa	31	29	25	25	29	31	22	21	26	29	0.928058	0.405157	4 C
Costars family protein ABRACL	Q4KML4	Abracl	9 kDa	2	1	1	2	2	0.1	2	2	1	1	0.7625	0.406833	1 C
Na(+)/H(+) exchange regulatory cofactor NHE-RF3	Q9JIL4	Pdzk1	56 kDa	66	62	66	69	70	78	60	72	64	75	1.04805	0.407499	7 C
Elongation factor 1-gamma	Q9D8N0	Eef1g	50 kDa	2	0.1	2	4	2	2	3	3	2	3	1.28713	0.407596	6 C
Xaa-Pro dipeptidase	Q11136	Pepd	55 kDa	29	22	21	30	24	24	19	27	17	27	0.904762	0.40876	17 C
Mitochondrial-processing peptidase subunit alpha	Q9DC61	Pmpca	58 kDa	1	1	2	4	4	3	0.1	1	1	3	0.675	0.40981	9 C
cAMP-dependent protein kinase type I-alpha regulatory subunit	Q9DBC7	Prkar1a	43 kDa	3	1	1	4	2	2	2	3	3	4	1.27273	0.411694	5 C
Drebrin-like protein	Q62418	Dbnl	49 kDa	11	4	4	5	4	4	4	5	4	5	0.785714	0.411694	5 C
Succinate dehydrogenase [ubiquinone] iron-sulfur subunit, mitochondrial	Q9CQA3	Sdhb	32 kDa	20	23	17	25	25	21	20	25	26	27	1.08182	0.412728	14 C
Isoform 4 of Cytospin-B	Q5SXY1-3	Specc1	110 kDa	1	0.1	0.1	3	1	0.1	0.1	0.1	0.1	2	0.461538	0.415336	12 C
Ubiquitin carboxyl-terminal hydrolase isozyme L3	Q9JKB1	Uchl3	26 kDa	1	0.1	0.1	2	0.1	0.1	0.1	1	2	3	1.87879	0.416946	3 C
Very long-chain specific acyl-CoA dehydrogenase, mitochondrial	P50544	Acadvl	71 kDa	2	10	10	17	13	8	15	14	18	10	1.25	0.417726	7 C
Ig kappa chain C region	P01837		12 kDa	22	32	16	22	24	20	16	16	24	26	0.87931	0.41898	3 C
Cytochrome c, somatic	P62897	Cycs	12 kDa	13	10	9	11	8	9	11	10	13	13	1.09804	0.419376	2 C
Prostaglandin E synthase 3	Q9R0Q7	Ptges3	19 kDa	4	2	2	4	4	2	1	3	3	4	0.8125	0.420806	5 C
Matrin-3	Q8K310	Matr3	95 kDa	3	0.1	0.1	0.1	0.1	1	1	1	1	2	1.76471	0.421306	9 C
CD5 antigen-like	Q9QWK4	Cd5l	39 kDa	18	27	17	14	14	21	21	23	19	17	1.12222	0.421394	26 C
Probable D-lactate dehydrogenase, mitochondrial	Q7TNG8	Ldhd	52 kDa	17	19	18	28	22	17	15	19	22	21	0.903846	0.421784	12 C
Cathepsin Z	Q9WUU7	Ctsz	34 kDa	3	0.1	2	1	1	1	1	1	1	1	0.704225	0.422075	12 C
Peroxisomal sarcosine oxidase	Q9D826	Pipox	44 kDa	23	20	22	26	33	30	23	29	25	28	1.08871	0.424669	11 C
RNA-binding protein 8A	Q9CWZ3	Rbm8a	20 kDa	2	0.1	1	0.1	2	0.1	1	0.1	1	1	0.615385	0.427676	1 C
2-aminoethanethiol dioxygenase	Q6PDY2	Ado	28 kDa	3	3	1	1	3	2	0.1	1	2	3	0.736364	0.428826	7 C
Dihydrolipoyllysine-residue succinyltransferase component of 2-oxoglutarate dehydrogenase complex, mito	Q9D2G2	Dlst	49 kDa	32	6	7	4	6	8	6	7	6	6	0.6	0.429481	6 C
Moesin	P26041	Msn	68 kDa	17	8	10	18	19	13	9	9	16	14	0.847222	0.429798	2 C
Acetyl-CoA acetyltransferase, cytosolic	Q8CAY6	Acat2	41 kDa	20	14	15	19	20	17	11	9	19	21	0.875	0.430429	8 C
Fructose-bisphosphate aldolase B	Q91Y97	Aldob	40 kDa	117	109	98	135	119	122	108	114	124	148	1.06574	0.430493	8 C
E3 ubiquitin-protein ligase NEDD4	P46935	Nedd4	103 kDa	2	0.1	0.1	2	0.1	0.1	2	1	1	3	1.65116	0.434355	9 C
Low molecular weight phosphotyrosine protein phosphatase	Q9D358	Acp1	18 kDa	4	0.1	2	1	1	1	0.1	1	1	2	0.62963	0.435719	8 C
Mitochondrial peptide methionine sulfoxide reductase	Q9D6Y7	Msra	26 kDa	26	19	26	34	27	25	27	23	33	40	1.12121	0.435834	4 C
Neutral cholesterol ester hydrolase 1	Q8BLF1	Nceh1	46 kDa	0.1	0.1	1	5	0.1	0.1	0.1	1	0.1	1	0.365079	0.436285	4 C
14-3-3 protein gamma	P61982	Ywhag	28 kDa	30	19	14	20	21	20	17	16	16	23	0.884615	0.436829	3 C
Heat shock protein HSP 90-alpha	P07901	Hsp90aa1	85 kDa	10	8	6	14	7	7	12	10	15	9	1.17778	0.438995	7 C
Carbonic anhydrase 3	P16015	Ca3	29 kDa	8	4	3	6	12	7	9	6	9	9	1.21212	0.439344	5 C
60S ribosomal protein L11	Q9CXW4	Rpl11	20 kDa	0.1	0.1	0.1	2	0.1	0.1	1	1	1	1	1.70833	0.442122	4 C
Arf-GAP with GTPase, ANK repeat and PH domain-containing protein 1	Q8BXK8	Agap1	94 kDa	4	2	4	4	3	6	3	3	3	5	1.17647	0.445838	17 C
Disks large homolog 1	Q811D0	Dlg1	100 kDa	6	7	5	4	5	8	6	5	5	6	1.11111	0.445838	7 C
S-adenosylmethionine synthase isoform type-2	Q3THS6	Mat2a	44 kDa	7	6	5	6	6	7	5	7	4	4	0.9	0.445838	6 C
Protein disulfide-isomerase A6	Q922R8	Pdia6	48 kDa	9	7	5	9	6	7	5	5	8	7	0.888889	0.446813	7 C
UPF0568 protein C14orf166 homolog	Q9CQE8		28 kDa	1	4	0.1	1	0.1	0.1	0.1	1	1	1	0.516129	0.447861	2 C
DnaJ homolog subfamily C member 9	Q91WN1	Dnajc9	30 kDa	4	0.1	1	0.1	1	0.1	1	1	0.1	1	0.516129	0.447861	3 C
60 kDa heat shock protein, mitochondrial	P63038	Hspd1	61 kDa	53	69	31	73	58	46	39	39	54	69	0.869718	0.44869	3 C
Filamin-B	Q80X90	Flnb	278 kDa	44	50	29	52	40	46	35	44	49	68	1.12558	0.450133	43 C
Cystathionine beta-synthase	Q91WT9 (+1)	Cbs	62 kDa	19	28	27	39	43	26	23	25	20	40	0.858974	0.450608	13 C
Splicing factor U2AF 65 kDa subunit	P26369	U2af2	54 kDa	7	3	2	3	2	2	2	3	2	4	0.764706	0.451139	6 C
Serine/threonine-protein phosphatase 2A 55 kDa regulatory subunit B alpha isoform	Q6P1F6	Ppp2r2a	52 kDa	14	8	7	8	7	8	5	7	9	9	0.863636	0.451614	9 C
Cofilin-1	P18760	Cfl1	19 kDa	38	17	10	16	20	18	14	15	17	18	0.811881	0.451954	4 C
Ig kappa chain V-V region MOPC 149	P01636		12 kDa	1	1	2	1	1	0.1	2	3	2	1	1.35	0.453653	2 C
Ficolin-1	O70165	Fcn1	36 kDa	4	1	4	1	3	1	3	4	0.1	1	0.7	0.453987	10 C
Isocitrate dehydrogenase [NADP], mitochondrial	P54071	Idh2	51 kDa	6	12	16	15	17	13	13	19	16	14	1.13636	0.454332	8 C
Proteasome subunit beta type-6	Q60692	Psmb6	25 kDa	3	3	4	5	3	3	4	4	4	5	1.11111	0.455366	4 C
Bifunctional glutamate/proline--tRNA ligase	Q8CGC7	Eprs	170 kDa	7	4	3	6	5	5	2	3	5	6	0.84	0.455366	31 C
Nucleolysin TIAR	P70318	Tial1	43 kDa	7	3	6	6	2	4	3	4	4	5	0.833333	0.455366	6 C
Macrophage migration inhibitory factor	P34884	Mif	13 kDa	2	1	1	3	3	2	2	1	1	2	0.8	0.455366	3 C
Threonine synthase-like 2	Q80W22	Thnsl2	54 kDa	8	4	7	8	7	7	7	8	7	8	1.08824	0.460856	14 C
Rho GDP-dissociation inhibitor 1	Q99PT1	Arhgdia	23 kDa	3	2	4	3	5	2	2	2	3	5	0.823529	0.460856	1 C
Aldehyde dehydrogenase, mitochondrial	P47738	Aldh2	57 kDa	41	32	23	37	33	37	34	32	35	41	1.07831	0.463019	9 C
Isoform 2 of Heterogeneous nuclear ribonucleoprotein Q	Q7TMK9-2	Syncrip	63 kDa	23	14	16	22	17	20	18	20	21	20	1.07609	0.46305	4 C
Bifunctional epoxide hydrolase 2	P34914	Ephx2	63 kDa	8	20	8	25	21	17	16	17	24	23	1.18293	0.465413	10 C
Peroxiredoxin-1	P35700	Prdx1	22 kDa	75	43	59	68	70	67	56	65	72	82	1.08571	0.466811	4 C
Filamin-A	Q8BTM8	Flna	281 kDa	70	71	62	68	61	79	60	64	65	83	1.05723	0.467331	38 C
Glia maturation factor beta	Q9CQI3	Gmfb	17 kDa	5	3	2	6	3	3	3	5	5	7	1.21053	0.467493	3 C
Polymerase delta-interacting protein 2	Q91VA6	Poldip2	42 kDa	7	5	5	7	5	5	5	6	7	10	1.13793	0.467493	4 C
Transthyretin	P07309	Ttr	16 kDa	7	5	4	7	8	4	4	8	5	6	0.870968	0.467493	2 C
Oligoribonuclease, mitochondrial	Q9D8S4	Rexo2	27 kDa	7	3	1	4	3	3	2	2	3	4	0.777778	0.467493	4 C
Tetratricopeptide repeat protein 38	A3KMP2	Ttc38	52 kDa	14	9	9	11	10	11	10	10	12	15	1.09434	0.46765	9 C
Microtubule-associated protein RP/EB family member 1	Q61166	Mapre1	30 kDa	7	1	1	3	1	1	1	1	1	4	0.615385	0.46765	3 C
Pleckstrin homology-like domain family B member 2	Q8K1N2 (+1)	Phldb2	141 kDa	4	0.1	1	0.1	0.1	1	1	0.1	0.1	0.1	0.433962	0.46765	15 C
Actin-related protein 2/3 complex subunit 2	Q9CVB6	Arpc2	34 kDa	16	12	12	17	16	14	15	13	18	19	1.08219	0.469653	2 C
Dynein light chain 2, cytoplasmic	Q9D0M5	Dynll2	10 kDa	2	3	4	3	4	4	2	2	3	3	0.875	0.471362	2 C
Mammalian ependymin-related protein 1	Q99M71	Epdr1	25 kDa	5	0.1	1	0.1	4	1	0.1	1	2	2	0.598039	0.473588	7 C
Gelsolin	P13020 (+1)	Gsn	86 kDa	32	29	23	27	21	25	21	22	23	31	0.924242	0.474998	7 C
Translationally-controlled tumor protein	P63028	Tpt1	19 kDa	8	5	2	5	4	2	2	4	4	7	0.791667	0.474998	2 C
Proteasome subunit alpha type-1	Q9R1P4	Psma1	30 kDa	5	4	6	4	6	5	3	1	6	6	0.84	0.475148	5 C
Intersectin-2	Q9Z0R6	Itsn2	189 kDa	0.1	0.1	0.1	1	2	1	0.1	1	1	2	1.54545	0.477126	16 C
Talin-1	P26039	Tln1	270 kDa	31	63	25	66	28	41	35	54	58	64	1.1831	0.47856	38 C
Isoform 2 of Heterogeneous nuclear ribonucleoprotein A3	Q8BG05-2	Hnrnpa3	37 kDa	48	22	20	29	30	27	26	22	25	30	0.872483	0.478591	4 C
Citrate synthase, mitochondrial	Q9CZU6	Cs	52 kDa	4	3	4	8	6	5	5	4	13	5	1.28	0.479304	5 C
Integrin beta-1	P09055	Itgb1	88 kDa	0.1	10	1	9	0.1	0.1	0.1	1	1	8	0.50495	0.479768	58 C
Glutathione peroxidase 1	P11352	Gpx1	22 kDa	23	20	31	25	27	20	27	20	27	23	0.928571	0.479848	4 C
GDP-mannose 4,6 dehydratase	Q8K0C9	Gmds	42 kDa	16	8	8	12	11	12	8	10	9	10	0.890909	0.481284	6 C
Heterogeneous nuclear ribonucleoprotein A3	Q8BG05	Hnrnpa3	40 kDa	47	22	19	28	28	27	25	20	23	30	0.868056	0.482615	4 C
Pyridoxal phosphate homeostasis protein	Q9Z2Y8	Prosc	30 kDa	2	1	1	2	1	1	2	0.1	0.1	2	0.742857	0.483943	3 C
E3 SUMO-protein ligase RanBP2	Q9ERU9	Ranbp2	341 kDa	6	3	1	2	1	2	2	2	4	9	1.46154	0.486042	67 C
Serine/threonine-protein phosphatase 2A catalytic subunit alpha isoform	P63330	Ppp2ca	36 kDa	5	7	2	9	5	6	5	4	9	10	1.21429	0.486042	10 C
Superoxide dismutase [Mn], mitochondrial	P09671	Sod2	25 kDa	6	4	7	7	8	8	4	7	8	9	1.125	0.486042	4 C
Calpain small subunit 1	O88456	Capns1	28 kDa	3	2	1	4	3	3	2	2	2	2	0.846154	0.486042	2 C
Far upstream element-binding protein 1	Q91WJ8 (+1)	Fubp1	69 kDa	7	0.1	0.1	0.1	0.1	1	1	0.1	0.1	0.1	0.310811	0.486285	3 C
NADH-ubiquinone oxidoreductase 75 kDa subunit, mitochondrial	Q91VD9	Ndufs1	80 kDa	34	22	16	49	35	36	24	20	20	32	0.846154	0.48653	18 C
Succinate-semialdehyde dehydrogenase, mitochondrial	Q8BWF0	Aldh5a1	56 kDa	38	38	31	36	46	40	30	28	33	44	0.925926	0.49086	10 C
Peroxisomal trans-2-enoyl-CoA reductase	Q99MZ7	Pecr	32 kDa	2	4	4	9	4	4	6	6	8	4	1.21739	0.491038	5 C
78 kDa glucose-regulated protein	P20029	Hspa5	72 kDa	50	28	33	48	36	39	39	36	48	52	1.09744	0.491154	1 C
Serine beta-lactamase-like protein LACTB, mitochondrial	Q9EP89	Lactb	61 kDa	8	6	4	9	9	8	6	8	9	9	1.11111	0.492943	4 C
Spectrin beta chain, non-erythrocytic 1	Q62261	Sptbn1	274 kDa	11	26	9	36	14	19	18	12	35	38	1.27083	0.492983	15 C
Lysine--tRNA ligase	Q99MN1	Kars	68 kDa	2	1	0.1	2	0.1	0.1	0.1	2	2	4	1.57692	0.496424	8 C
39S ribosomal protein L53, mitochondrial	Q9D1H8	Mrpl53	13 kDa	3	0.1	1	0.1	2	1	1	1	1	0.1	0.66129	0.497319	3 C
Methylthioribulose-1-phosphate dehydratase	Q9WVQ5	Apip	27 kDa	12	6	6	9	8	8	5	6	7	10	0.878049	0.497481	11 C
Tropomodulin-3	Q9JHJ0	Tmod3	40 kDa	2	1	1	3	2	2	2	0.1	1	2	0.788889	0.497837	2 C
Pyruvate dehydrogenase E1 component subunit alpha, somatic form, mitochondrial	P35486	Pdha1	43 kDa	1	5	2	10	3	2	5	7	9	5	1.33333	0.498511	12 C
Extracellular matrix protein 1	Q61508	Ecm1	63 kDa	5	3	5	0.1	2	3	4	0.1	2	2	0.735099	0.501001	29 C
Phosphatidylethanolamine-binding protein 1	P70296	Pebp1	21 kDa	18	17	13	14	14	17	17	13	14	21	1.07895	0.501015	3 C
28S ribosomal protein S22, mitochondrial	Q9CXW2	Mrps22	41 kDa	6	1	3	2	5	6	5	2	4	4	1.23529	0.502797	2 C
Peroxiredoxin-2	Q61171	Prdx2	22 kDa	35	28	36	35	36	29	25	23	36	43	0.917647	0.502992	3 C
Secernin-3	Q3TMH2	Scrn3	48 kDa	2	3	1	1	4	3	1	0.1	1	3	0.736364	0.503127	7 C
Cytochrome c1, heme protein, mitochondrial	Q9D0M3 (+1)	Cyc1	35 kDa	0.1	1	0.1	1	3	0.1	1	1	1	0.1	0.615385	0.505456	14 C
Profilin-2	Q9JJV2 (+1)	Pfn2	15 kDa	3	0.1	0.1	1	1	1	0.1	1	0.1	1	0.615385	0.505456	6 C
4-hydroxy-2-oxoglutarate aldolase, mitochondrial	Q9DCU9	Hoga1	35 kDa	3	5	2	6	6	5	2	2	3	6	0.818182	0.505958	6 C
SWI/SNF complex subunit SMARCC2	Q6PDG5 (+1)	Smarcc2	133 kDa	0.1	0.1	0.1	2	0.1	0.1	1	0.1	2	1	1.75	0.507267	7 C
Lon protease homolog, mitochondrial	Q8CGK3	Lonp1	106 kDa	0.1	0.1	0.1	2	0.1	1	0.1	1	2	0.1	1.75	0.507267	10 C
Annexin A11	P97384	Anxa11	54 kDa	1	1	0.1	2	0.1	0.1	0.1	2	0.1	0.1	0.571429	0.507267	6 C
Serine hydroxymethyltransferase, cytosolic	P50431	Shmt1	53 kDa	20	13	17	21	17	21	21	19	16	17	1.06818	0.508032	10 C
GMP reductase 2	Q99L27	Gmpr2	38 kDa	16	8	11	9	10	11	9	12	6	10	0.888889	0.508032	9 C
Complement component C8 gamma chain	Q8VCG4	C8g	23 kDa	8	3	7	9	7	6	4	6	7	7	0.882353	0.509059	3 C
Hydroxymethylglutaryl-CoA lyase, mitochondrial	P38060	Hmgcl	34 kDa	14	14	13	16	18	14	10	15	14	17	0.933333	0.509673	8 C
DnaJ homolog subfamily B member 11	Q99KV1	Dnajb11	41 kDa	13	6	4	11	2	5	9	10	11	9	1.22222	0.509826	5 C
Golgi apparatus protein 1	Q61543	Glg1	134 kDa	1	1	1	2	0.1	1	0.1	2	1	3	1.39216	0.510162	68 C
Acidic leucine-rich nuclear phosphoprotein 32 family member A	O35381	Anp32a	29 kDa	2	1	1	6	3	2	0.1	2	1	4	0.7	0.510437	3 C
von Willebrand factor A domain-containing protein 5A	Q99KC8	Vwa5a	87 kDa	31	16	13	22	20	23	13	19	16	19	0.882353	0.512438	13 C
Creatine kinase B-type	Q04447	Ckb	43 kDa	13	1	4	1	4	3	6	1	2	3	0.652174	0.516567	5 C
NADH dehydrogenase [ubiquinone] flavoprotein 1, mitochondrial	Q91YT0	Ndufv1	51 kDa	22	16	11	25	20	24	14	13	13	19	0.882979	0.518268	12 C
Collagen alpha-1(XVIII) chain	P39061	Col18a1	182 kDa	5	2	2	3	1	3	0.1	2	2	3	0.776923	0.519275	8 C
Calreticulin	P14211	Calr	48 kDa	31	26	19	37	26	27	21	21	27	31	0.913669	0.519635	6 C
Methionine-R-sulfoxide reductase B2, mitochondrial	Q78J03	Msrb2	19 kDa	0.1	0.1	2	0.1	2	1	1	2	1	1	1.39535	0.520999	9 C
Protein phosphatase 1 regulatory subunit 12A	Q9DBR7	Ppp1r12a	115 kDa	6	5	2	8	2	4	2	3	2	7	0.782609	0.521025	8 C
Hydroxyacyl-coenzyme A dehydrogenase, mitochondrial	Q61425	Hadh	34 kDa	12	11	7	17	17	12	6	5	14	17	0.84375	0.523293	5 C
WD repeat-containing protein 1	O88342	Wdr1	66 kDa	5	3	3	3	4	3	3	4	5	5	1.11111	0.523742	12 C
Acyl-coenzyme A thioesterase 1	O55137	Acot1	46 kDa	4	4	4	4	4	3	6	5	5	3	1.1	0.523742	4 C
Elongation factor 1-delta	P57776	Eef1d	31 kDa	4	5	4	5	4	4	2	5	4	5	0.909091	0.523742	2 C
Eukaryotic peptide chain release factor GTP-binding subunit ERF3A	Q8R050 (+1)	Gspt1	69 kDa	4	1	3	2	2	1	2	2	3	2	0.833333	0.523742	14 C
Caprin-1	Q60865	Caprin1	78 kDa	7	10	4	8	2	3	5	3	5	9	0.806452	0.523742	3 C
Clusterin	Q06890	Clu	52 kDa	6	8	1	10	2	2	1	4	5	8	0.740741	0.526018	11 C
Alpha-centractin	P61164	Actr1a	43 kDa	1	0.1	0.1	1	0.1	0.1	0.1	0.1	3	1	1.86957	0.526636	2 C
Trans-L-3-hydroxyproline dehydratase	Q9CXA2	L3hypdh	38 kDa	3	1	0.1	0.1	0.1	0.1	1	0.1	0.1	1	0.534884	0.526636	10 C
Sorting and assembly machinery component 50 homolog	Q8BGH2	Samm50	52 kDa	0.1	0.1	0.1	3	0.1	0.1	0.1	0.1	0.1	1	0.411765	0.528608	7 C
Calponin-2	Q08093	Cnn2	33 kDa	3	0.1	0.1	0.1	0.1	0.1	0.1	0.1	0.1	1	0.411765	0.528608	8 C
Crk-like protein	P47941	Crkl	34 kDa	3	0.1	0.1	0.1	0.1	0.1	0.1	0.1	0.1	1	0.411765	0.528608	2 C
START domain-containing protein 10	Q9JMD3	Stard10	33 kDa	2	0.1	2	1	4	1	3	4	1	3	1.31868	0.53041	7 C
Thioredoxin-dependent peroxide reductase, mitochondrial	P20108	Prdx3	28 kDa	10	7	9	12	10	8	7	7	11	11	0.916667	0.531949	4 C
Disabled homolog 2	P98078	Dab2	82 kDa	10	3	7	7	6	5	7	5	7	5	0.878788	0.531949	3 C
4-aminobutyrate aminotransferase, mitochondrial	P61922	Abat	56 kDa	11	11	7	14	15	11	15	9	15	14	1.10345	0.533423	12 C
Fructose-1,6-bisphosphatase isozyme 2	P70695	Fbp2	37 kDa	20	13	15	19	17	21	17	17	16	18	1.05952	0.535011	5 C
Vesicle-associated membrane protein-associated protein B	Q9QY76	Vapb	27 kDa	3	0.1	1	1	3	2	2	2	2	2	1.23457	0.535432	4 C
14-3-3 protein eta	P68510	Ywhah	28 kDa	17	9	9	13	13	14	10	8	10	13	0.901639	0.535753	3 C
Heat shock cognate 71 kDa protein	P63017	Hspa8	71 kDa	44	37	30	44	46	42	40	40	41	49	1.05473	0.538105	4 C
L-lactate dehydrogenase B chain	P16125	Ldhb	37 kDa	24	16	16	19	21	19	19	17	18	18	0.947917	0.543158	5 C
Glutathione reductase, mitochondrial	P47791	Gsr	54 kDa	33	27	25	32	36	37	25	26	24	31	0.934641	0.543158	11 C
Synaptic functional regulator FMR1	P35922	Fmr1	69 kDa	3	2	1	3	2	3	1	2	3	4	1.18182	0.544737	5 C
Actin-related protein 2/3 complex subunit 5	Q9CPW4	Arpc5	16 kDa	2	1	1	1	1	2	1	1	2	1	1.16667	0.544737	1 C
Myotrophin	P62774	Mtpn	13 kDa	1	1	1	1	2	1	1	1	2	2	1.16667	0.544737	3 C
Actin-related protein 2/3 complex subunit 4	P59999	Arpc4	20 kDa	6	2	2	5	4	4	5	3	4	6	1.15789	0.544737	4 C
Phosphoglycerate mutase 1	Q9DBJ1	Pgam1	29 kDa	21	9	13	13	12	13	14	9	11	14	0.897059	0.544737	2 C
Cytochrome b-c1 complex subunit Rieske, mitochondrial	Q9CR68	Uqcrfs1	29 kDa	7	2	6	9	3	1	2	4	9	5	0.777778	0.544737	5 C
G-rich sequence factor 1	Q8C5Q4	Grsf1	53 kDa	3	3	3	4	3	3	3	4	4	3	1.0625	0.544737	9 C
Hepatoma-derived growth factor	P51859	Hdgf	26 kDa	3	0.1	2	1	3	2	2	3	2	2	1.20879	0.545497	2 C
Sulfite oxidase, mitochondrial	Q8R086	Suox	61 kDa	27	21	22	36	31	30	22	31	28	38	1.08759	0.546095	9 C
Succinyl-CoA:3-ketoacid coenzyme A transferase 1, mitochondrial	Q9D0K2	Oxct1	56 kDa	5	9	9	16	16	14	11	12	12	13	1.12727	0.547123	7 c
Glyoxalase domain-containing protein 4	Q9CPV4	Glod4	33 kDa	5	7	0.1	8	2	0.1	3	1	6	6	0.728507	0.551396	5 C
Vitamin D-binding protein	P21614	Gc	54 kDa	31	21	10	23	23	26	9	16	19	24	0.87037	0.553496	28 C
Polypyrimidine tract-binding protein 1	P17225	Ptbp1	56 kDa	5	0.1	0.1	0.1	0.1	0.1	0.1	1	1	0.1	0.425926	0.554241	3 C
Early endosome antigen 1	Q8BL66	Eea1	161 kDa	0.1	6	0.1	10	5	2	1	8	6	13	1.41509	0.557207	20 C
Complement factor I	Q61129	Cfi	67 kDa	5	3	3	2	2	6	1	3	4	4	1.2	0.557292	40 C
Protein ABHD14B	Q8VCR7	Abhd14b	22 kDa	6	5	3	7	6	4	8	6	5	7	1.11111	0.557292	2 C
Inosine-5'-monophosphate dehydrogenase 2	P24547	Impdh2	56 kDa	13	3	3	6	6	5	4	6	3	7	0.806452	0.557292	7 C
Properdin	P11680	Cfp	50 kDa	0.1	3	2	0.1	0.1	2	0.1	0.1	2	4	1.54717	0.55775	44 C
Coatomer subunit delta	Q5XJY5	Arcn1	57 kDa	0.1	1	1	3	1	1	1	1	2	3	1.31148	0.558951	8 C
Serine/arginine-rich splicing factor 1	Q6PDM2	Srsf1	28 kDa	5	3	2	4	5	3	1	2	5	5	0.842105	0.561253	2 C
Isocitrate dehydrogenase [NADP] cytoplasmic	O88844	Idh1	47 kDa	81	55	64	72	44	66	61	39	49	74	0.914557	0.562932	7 C
Small glutamine-rich tetratricopeptide repeat-containing protein alpha	Q8BJU0	Sgta	34 kDa	1	2	0.1	3	0.1	0.1	0.1	1	1	2	0.677419	0.563714	4 C
Serotransferrin	Q921I1	Tf	77 kDa	68	53	69	54	60	70	54	55	52	59	0.953947	0.563901	38 C
Proteasome subunit beta type-8	P28063	Psmb8	30 kDa	6	1	2	1	1	2	1	2	1	2	0.727273	0.56511	5 C
Methyltransferase-like 26	Q9DCS2	Mettl26	23 kDa	9	2	5	7	6	6	9	7	5	6	1.13793	0.56747	6 C
Fumarylacetoacetase	P35505	Fah	46 kDa	32	40	23	36	37	37	30	34	38	39	1.05952	0.568645	6 C
Eukaryotic translation initiation factor 5A-1	P63242	Eif5a	17 kDa	26	16	24	18	18	20	21	23	21	23	1.05882	0.57071	4 C
NAD kinase 2, mitochondrial	Q8C5H8 (+1)	Nadk2	51 kDa	5	6	9	11	9	11	7	7	9	10	1.1	0.571623	9 C
Sorting nexin-12	O70493	Snx12	19 kDa	9	3	2	3	4	4	4	5	5	7	1.19048	0.571623	3 C
Proteasome subunit beta type-2	Q9R1P3	Psmb2	23 kDa	3	1	3	3	3	2	3	2	5	3	1.15385	0.571623	3 C
Isoform 2 of Pleckstrin homology domain-containing family A member 7	Q3UIL6-2	Plekha7	144 kDa	0.1	0.1	1	2	3	2	1	2	1	2	1.29032	0.57363	11 C
Protein argonaute-2	Q8CJG0	Ago2	97 kDa	13	5	3	6	7	10	4	4	4	6	0.823529	0.574326	22 C
Purine nucleoside phosphorylase	P23492	Pnp	32 kDa	21	17	13	22	16	15	16	14	17	21	0.932584	0.574326	5 C
Glutathione S-transferase P 1	P19157	Gstp1	24 kDa	24	17	16	18	15	14	14	18	17	21	0.933333	0.576101	3 C
39S ribosomal protein L19, mitochondrial	Q9D338	Mrpl19	34 kDa	5	4	3	5	6	5	3	2	3	7	0.869565	0.576101	6 C
Pterin-4-alpha-carbinolamine dehydratase	P61458	Pcbd1	12 kDa	3	0.1	0.1	1	3	2	1	1	1	0.1	0.708333	0.57739	1 C
Cadherin-1	P09803	Cdh1	98 kDa	1	3	1	3	1	1	3	1	3	3	1.22222	0.579584	8 C
Legumain	O89017	Lgmn	49 kDa	3	2	2	3	3	2	2	3	2	3	0.923077	0.579584	7 C
InaD-like protein	Q63ZW7	Patj	199 kDa	2	4	1	3	1	1	2	2	1	3	0.818182	0.579584	17 C
Acyl-coenzyme A amino acid N-acyltransferase 1	A2AKK5	Acnat1	46 kDa	5	4	4	5	5	5	4	4	4	5	0.956522	0.579584	7 C
Cytochrome c oxidase assembly factor 7	Q921H9	Coa7	26 kDa	4	3	2	9	6	3	3	3	6	5	0.833333	0.581506	13 C
Syntenin-1	O08992	Sdcbp	32 kDa	3	2	0.1	4	3	2	2	2	1	3	0.826446	0.582089	4 C
Ubiquitin-fold modifier-conjugating enzyme 1	Q9CR09	Ufc1	19 kDa	4	0.1	3	3	2	3	1	2	2	2	0.826446	0.582089	3 C
Tight junction protein ZO-1	P39447	Tjp1	195 kDa	7	0.1	0.1	0.1	0.1	2	0.1	0.1	1	0.1	0.445946	0.582302	7 C
Isoform 4 of CUGBP Elav-like family member 1	P28659-4	Celf1	55 kDa	4	1	0.1	2	1	2	2	2	2	2	1.23457	0.584307	7 C
Prolow-density lipoprotein receptor-related protein 1	Q91ZX7	Lrp1	505 kDa	0.1	5	0.1	8	2	5	2	3	4	6	1.31579	0.584587	332 C
Homogentisate 1,2-dioxygenase	O09173	Hgd	50 kDa	42	35	31	43	41	49	29	35	43	49	1.06771	0.585679	14 C
Splicing factor, proline- and glutamine-rich	Q8VIJ6	Sfpq	75 kDa	13	5	7	7	6	6	7	7	7	7	0.894737	0.587119	7 C
Golgi reassembly-stacking protein 2	Q99JX3	Gorasp2	47 kDa	5	3	2	3	1	2	3	2	3	2	0.857143	0.587119	4 C
UPF0598 protein C8orf82 homolog	Q8VE95		24 kDa	4	3	5	4	5	4	4	4	7	4	1.09524	0.587119	6 C
Adenylate kinase isoenzyme 1	Q9R0Y5 (+1)	Ak1	22 kDa	7	6	4	4	5	5	5	5	7	6	1.07692	0.587119	2 C
Dual specificity protein phosphatase 3	Q9D7X3	Dusp3	20 kDa	4	2	0.1	2	3	1	1	2	2	3	0.810811	0.589477	4 C
Fatty acid-binding protein, adipocyte	P04117	Fabp4	15 kDa	13	9	11	9	14	13	13	8	13	13	1.07143	0.590738	2 C
Transketolase	P40142	Tkt	68 kDa	41	26	25	31	32	42	26	29	28	43	1.08387	0.590844	12 C
Alpha-2-HS-glycoprotein	P29699	Ahsg	37 kDa	2	3	0.1	0.1	0.1	0.1	0.1	0.1	1	2	0.622642	0.591876	14 C
4-trimethylaminobutyraldehyde dehydrogenase	Q9JLJ2	Aldh9a1	54 kDa	33	26	24	27	33	30	24	26	28	29	0.958042	0.591924	17 C
Secernin-2	Q8VCA8	Scrn2	47 kDa	15	9	9	14	15	15	12	11	12	17	1.08065	0.592583	10 C
SH3 domain-binding glutamic acid-rich-like protein	Q9JJU8	Sh3bgrl	13 kDa	8	2	3	3	4	4	3	3	3	4	0.85	0.592708	2 C
Heterogeneous nuclear ribonucleoprotein M	Q9D0E1 (+1)	Hnrnpm	78 kDa	10	0.1	1	2	2	3	2	1	3	1	0.662252	0.593679	6 C
Heterogeneous nuclear ribonucleoprotein F	Q9Z2X1	Hnrnpf	46 kDa	18	9	13	14	10	11	13	12	9	14	0.921875	0.595925	6 C
Bleomycin hydrolase	Q8R016	Blmh	53 kDa	12	10	8	13	13	9	9	7	10	16	0.910714	0.595925	4 C
Actin-related protein 3	Q99JY9	Actr3	47 kDa	24	18	19	24	25	25	23	19	23	25	1.04545	0.59702	8 C
Peroxisomal acyl-coenzyme A oxidase 3	Q9EPL9	Acox3	78 kDa	2	13	7	20	15	8	8	9	10	13	0.842105	0.597491	14 C
Eukaryotic translation initiation factor 6	O55135	Eif6	27 kDa	8	2	1	2	4	5	1	2	1	4	0.764706	0.605926	8 C
Cytidine deaminase	P56389	Cda	16 kDa	12	10	10	9	9	12	10	10	9	11	1.04	0.607511	7 C
Lactoylglutathione lyase	Q9CPU0	Glo1	21 kDa	3	2	2	2	2	2	2	1	3	2	0.909091	0.607511	3 C
Ig gamma-1 chain C region, membrane-bound form	P01869	Ighg1	43 kDa	1	2	2	2	2	2	1	2	3	2	1.11111	0.607511	12 C
Heterogeneous nuclear ribonucleoprotein K	P61979 (+1)	Hnrnpk	51 kDa	21	12	7	9	10	11	9	9	9	14	0.881356	0.608536	5 C
Acyl-coenzyme A synthetase ACSM1, mitochondrial	Q91VA0	Acsm1	65 kDa	6	10	14	16	25	17	13	14	19	17	1.12676	0.609059	14 C
Plasmalemma vesicle-associated protein	Q91VC4	Plvap	50 kDa	0.1	4	0.1	9	0.1	0.1	0.1	0.1	0.1	7	0.556391	0.611562	10 C
Cingulin	P59242 (+1)	Cgn	136 kDa	4	0.1	0.1	1	2	4	0.1	2	0.1	4	1.41667	0.612081	4 C
Peroxiredoxin-4	O08807	Prdx4	31 kDa	20	12	16	19	20	18	15	19	18	22	1.05747	0.613427	4 C
Complement factor B	P04186	Cfb	85 kDa	7	4	4	5	6	5	3	5	6	5	0.923077	0.613668	20 C
Superoxide dismutase [Cu-Zn]	P08228	Sod1	16 kDa	0.1	3	4	1	2	1	1	1	3	2	0.792079	0.613926	3 C
Quinone oxidoreductase-like protein 2	Q3UNZ8		38 kDa	0.1	3	1	10	2	1	6	7	7	1	1.36646	0.614389	9 C
Molybdenum cofactor sulfurase	Q14CH1	Mocos	95 kDa	3	1	0.1	1	2	3	0.1	1	0.1	1	0.732394	0.614845	24 C
Isoform 4 of Cingulin-like protein 1	Q6AW69-4	Cgnl1	148 kDa	8	6	4	6	6	9	3	8	4	10	1.13333	0.615162	13 C
Adenylyl cyclase-associated protein 1	P40124	Cap1	52 kDa	8	9	3	14	4	4	6	5	6	11	0.842105	0.616965	6 C
Receptor of activated protein C kinase 1	P68040	Rack1	35 kDa	14	4	7	12	11	12	9	11	12	9	1.10417	0.618158	8 C
Pyridoxal kinase	Q8K183	Pdxk	35 kDa	26	19	16	20	21	23	18	17	19	20	0.95098	0.618158	5 C
F-actin-capping protein subunit alpha-1	P47753	Capza1	33 kDa	1	0.1	0.1	1	0.1	0.1	0.1	0.1	0.1	4	1.91304	0.618366	3 C
Isoform 1 of Harmonin	Q9ES64-3	Ush1c	68 kDa	4	3	1	2	2	2	1	3	4	4	1.16667	0.619544	7 C
Creatine kinase U-type, mitochondrial	P30275	Ckmt1	47 kDa	4	1	4	3	4	5	4	2	3	4	1.125	0.619544	7 C
Non-specific lipid-transfer protein	P32020	Scp2	59 kDa	10	9	8	12	15	10	10	11	12	15	1.07407	0.619544	11 C
Serine/arginine-rich splicing factor 3	P84104 (+1)	Srsf3	19 kDa	4	4	4	5	2	4	2	2	5	4	0.894737	0.619544	4 C
Transitional endoplasmic reticulum ATPase	Q01853	Vcp	89 kDa	66	51	45	72	56	58	58	51	66	73	1.05517	0.619723	12 C
Ribosome-binding protein 1	Q99PL5	Rrbp1	173 kDa	35	20	20	31	27	29	19	26	22	28	0.932331	0.62304	8 C
Nuclear protein localization protein 4 homolog	P60670 (+1)	Nploc4	68 kDa	2	2	0.1	2	1	1	2	1	1	1	0.84507	0.624112	17 C
Growth arrest-specific protein 2	P11862	Gas2	35 kDa	4	4	3	9	6	5	3	5	4	6	0.884615	0.625769	11 C
Fructose-bisphosphate aldolase A	P05064	Aldoa	39 kDa	59	46	37	48	47	50	44	48	45	62	1.05063	0.628027	8 C
Citrate lyase subunit beta-like protein, mitochondrial	Q8R4N0	Clybl	38 kDa	0.1	4	5	4	6	4	1	2	5	4	0.837696	0.63106	6 C
Endoplasmic reticulum resident protein 44	Q9D1Q6	Erp44	47 kDa	9	5	7	9	8	9	6	4	7	9	0.921053	0.632852	7 C
Proteasome subunit beta type-3	Q9R1P1	Psmb3	23 kDa	7	3	3	2	5	6	4	1	3	3	0.85	0.632852	5 C
Peptidyl-prolyl cis-trans isomerase A	P17742	Ppia	18 kDa	22	15	17	21	16	15	17	17	18	20	0.956044	0.633139	3 C
Na(+)/H(+) exchange regulatory cofactor NHE-RF1	P70441	Slc9a3r1	39 kDa	19	13	15	16	18	15	15	13	14	20	0.950617	0.633139	5 C
Methylcrotonoyl-CoA carboxylase beta chain, mitochondrial	Q3ULD5	Mccc2	61 kDa	47	45	42	50	55	47	43	39	52	50	0.966527	0.63442	10 C
Transgelin	P37804	Tagln	23 kDa	14	10	6	9	6	5	8	5	10	12	0.888889	0.634674	1 C
Inhibitor of carbonic anhydrase	Q9DBD0	Ica	77 kDa	6	3	3	3	2	4	2	4	2	3	0.882353	0.635687	35 C
Selenide, water dikinase 1	Q8BH69	Sephs1	43 kDa	25	14	12	20	20	17	12	18	15	22	0.923077	0.637628	9 C
Isoform 2 of Sorcin	Q6P069-2	Sri	20 kDa	2	2	1	2	1	1	1	0.1	4	4	1.2625	0.63857	5 C
Thioredoxin domain-containing protein 5	Q91W90	Txndc5	46 kDa	9	9	7	8	8	6	7	7	9	10	0.95122	0.64063	12 C
Peroxisomal multifunctional enzyme type 2	P51660	Hsd17b4	79 kDa	23	25	20	28	27	22	22	28	29	27	1.04065	0.643311	9 C
Galectin-9	O08573 (+2)	Lgals9	40 kDa	1	1	0.1	1	0.1	1	0.1	0.1	2	1	1.3125	0.643689	7 C
Tyrosine-protein phosphatase non-receptor type 11	P35235 (+1)	Ptpn11	68 kDa	2	1	1	0.1	0.1	1	0.1	0.1	1	1	0.761905	0.643689	10 C
Deoxynucleoside triphosphate triphosphohydrolase SAMHD1	Q60710	Samhd1	73 kDa	36	25	24	16	28	31	24	21	20	24	0.930233	0.644973	17 C
Serpin B8	O08800	Serpinb8	42 kDa	6	2	4	5	4	5	3	4	6	5	1.09524	0.645376	11 C
Selenocysteine lyase	Q9JLI6	Scly	47 kDa	8	6	6	8	8	10	8	7	7	6	1.05556	0.645376	8 C
Sideroflexin-1	Q99JR1	Sfxn1	36 kDa	0.1	0.1	0.1	3	1	0.1	2	1	3	0.1	1.44186	0.64575	5 C
Methylglutaconyl-CoA hydratase, mitochondrial	Q9JLZ3	Auh	33 kDa	4	7	8	7	8	5	6	4	6	10	0.911765	0.645892	5 C
ATP synthase subunit d, mitochondrial	Q9DCX2	Atp5h	19 kDa	1	4	4	9	5	3	4	4	8	8	1.17391	0.646534	1 C
Chromobox protein homolog 5	Q61686	Cbx5	22 kDa	2	0.1	0.1	0.1	0.1	0.1	0.1	0.1	0.1	1	0.583333	0.64704	3 C
60S ribosomal protein L6	P47911	Rpl6	34 kDa	0.1	0.1	0.1	1	0.1	0.1	0.1	0.1	2	0.1	1.71429	0.64704	1 C
40S ribosomal protein S2	P25444	Rps2	31 kDa	0.1	0.1	0.1	1	0.1	0.1	0.1	0.1	2	0.1	1.71429	0.64704	5 C
Acyl-CoA dehydrogenase family member 9, mitochondrial	Q8JZN5	Acad9	69 kDa	0.1	0.1	0.1	1	0.1	0.1	0.1	0.1	2	0.1	1.71429	0.64704	9 C
Importin subunit beta-1	P70168	Kpnb1	97 kDa	0.1	0.1	0.1	1	0.1	0.1	0.1	0.1	2	0.1	1.71429	0.64704	22 C
Splicing factor 3B subunit 3	Q921M3	Sf3b3	136 kDa	0.1	1	0.1	0.1	0.1	0.1	0.1	0.1	0.1	2	1.71429	0.64704	19 C
Charged multivesicular body protein 1a	Q921W0	Chmp1a	22 kDa	0.1	1	0.1	0.1	0.1	0.1	0.1	0.1	2	0.1	1.71429	0.64704	1 C
Prelamin-A/C	P48678	Lmna	74 kDa	26	11	7	4	6	9	7	6	8	14	0.814815	0.64704	5 C
Oxysterol-binding protein 1	Q3B7Z2	Osbp	89 kDa	0.1	0.1	0.1	2	0.1	0.1	0.1	0.1	0.1	1	0.583333	0.64704	15 C
Transmembrane and immunoglobulin domain-containing protein 1	Q9D7L8	Tmigd1	29 kDa	0.1	0.1	0.1	2	0.1	0.1	0.1	0.1	0.1	1	0.583333	0.64704	8 C
14-3-3 protein zeta/delta	P63101	Ywhaz	28 kDa	50	35	30	42	42	47	39	40	35	48	1.05025	0.647954	3 C
Sushi domain-containing protein 2	Q9DBX3	Susd2	91 kDa	0.1	4	1	7	3	2	2	1	3	4	0.794702	0.649996	28 C
Alcohol dehydrogenase 1	P00329	Adh1	40 kDa	6	3	5	7	9	5	8	3	6	5	0.9	0.653853	15 C
Dynactin subunit 2	Q99KJ8	Dctn2	44 kDa	5	4	0.1	4	0.1	2	0.1	2	1	5	0.765152	0.655328	2 C
Isoform 2 of Alpha-aminoadipic semialdehyde dehydrogenase	Q9DBF1-2 (+1)	Aldh7a1	56 kDa	28	21	24	24	27	25	24	23	26	30	1.03226	0.656468	9 C
Serine/threonine-protein phosphatase 5	Q60676	Ppp5c	57 kDa	13	4	6	8	7	9	6	7	4	8	0.894737	0.656468	11 C
Electron transfer flavoprotein-ubiquinone oxidoreductase, mitochondrial	Q921G7	Etfdh	68 kDa	0.1	2	4	3	2	3	3	1	4	2	1.17117	0.656825	15 C
Gamma-soluble NSF attachment protein	Q9CWZ7	Napg	35 kDa	8	3	1	5	4	5	2	3	3	5	0.857143	0.657637	6 C
2-amino-3-carboxymuconate-6-semialdehyde decarboxylase	Q8R519	Acmsd	38 kDa	6	7	6	8	8	5	5	7	7	9	0.942857	0.658564	7 C
Osteoclast-stimulating factor 1	Q62422	Ostf1	24 kDa	11	3	2	4	4	6	2	4	3	5	0.833333	0.658564	4 C
Nicotinate-nucleotide pyrophosphorylase [carboxylating]	Q91X91	Qprt	32 kDa	0.1	0.1	0.1	1	1	0.1	0.1	2	0.1	1	1.43478	0.659557	6 C
Thiopurine S-methyltransferase	O55060	Tpmt	28 kDa	0.1	1	0.1	1	0.1	0.1	0.1	1	2	0.1	1.43478	0.659557	5 C
Vacuolar protein sorting-associated protein 29	Q9QZ88 (+1)	Vps29	20 kDa	1	0.1	0.1	1	0.1	0.1	0.1	0.1	2	1	1.43478	0.659557	3 C
Polymerase delta-interacting protein 3	Q8BG81	Poldip3	46 kDa	2	1	0.1	0.1	0.1	0.1	1	0.1	0.1	1	0.69697	0.659557	4 C
Thioredoxin domain-containing protein 12	Q9CQU0	Txndc12	19 kDa	2	0.1	0.1	1	1	1	1	1	1	1	1.19048	0.662393	3 C
Proteasome assembly chaperone 1	Q9JK23	Psmg1	33 kDa	2	0.1	0.1	1	1	1	1	1	1	1	1.19048	0.662393	15 C
Actin-like protein 6A	Q9Z2N8	Actl6a	47 kDa	9	5	1	12	5	4	6	2	6	9	0.84375	0.664077	9 C
Immunoglobulin J chain	P01592	Jchain	18 kDa	5	4	4	4	5	5	3	4	4	5	0.954545	0.666581	8 C
NEDD8-conjugating enzyme Ubc12	P61082	Ube2m	21 kDa	5	1	3	4	3	3	2	5	3	5	1.125	0.666581	5 C
Ribosome-recycling factor, mitochondrial	Q9D6S7	Mrrf	29 kDa	3	3	2	3	2	3	2	2	4	3	1.07692	0.666581	2 C
Arf-GAP with GTPase, ANK repeat and PH domain-containing protein 3	Q8VHH5	Agap3	98 kDa	4	4	3	4	4	4	4	4	2	4	0.947368	0.666581	5 C
Isoform 2 of Nitrilase homolog 1	Q8VDK1-2	Nit1	32 kDa	16	17	13	14	20	20	11	12	13	19	0.9375	0.666581	13 C
Histidine triad nucleotide-binding protein 2, mitochondrial	Q9D0S9	Hint2	17 kDa	2	3	3	3	3	2	2	3	4	2	0.928571	0.666581	1 C
2,4-dienoyl-CoA reductase, mitochondrial	Q9CQ62	Decr1	36 kDa	2	3	3	3	3	4	2	2	2	3	0.928571	0.666581	5 C
Ribokinase	Q8R1Q9	Rbks	34 kDa	3	1	2	3	3	2	2	3	2	2	0.916667	0.666581	9 C
Glutamyl-tRNA(Gln) amidotransferase subunit A, mitochondrial	Q9CZN8	Qrsl1	57 kDa	4	5	2	4	4	4	2	2	3	6	0.894737	0.666581	11 C
Ankycorbin	Q9EP71	Rai14	109 kDa	0.1	2	2	3	3	4	1	4	1	2	1.18812	0.670456	12 C
Glutaredoxin-3	Q9CQM9	Glrx3	38 kDa	12	10	5	13	8	7	7	8	9	13	0.916667	0.671314	5 C
Cold shock domain-containing protein E1	Q91W50	Csde1	89 kDa	12	5	3	12	9	9	2	7	9	9	0.878049	0.672016	15 C
Sialic acid synthase	Q99J77	Nans	40 kDa	5	0.1	1	0.1	1	1	1	0.1	1	2	0.708333	0.67355	8 C
Propionyl-CoA carboxylase beta chain, mitochondrial	Q99MN9	Pccb	58 kDa	25	22	18	37	27	25	20	20	27	29	0.937984	0.674511	11 C
Stress-induced-phosphoprotein 1	Q60864	Stip1	63 kDa	39	23	25	36	32	32	22	34	28	31	0.948387	0.678703	11 C
Long-chain specific acyl-CoA dehydrogenase, mitochondrial	P51174	Acadl	48 kDa	14	18	14	26	20	17	18	16	22	25	1.06522	0.679159	7 C
60S acidic ribosomal protein P0	P14869	Rplp0	34 kDa	2	1	0.1	1	1	0.1	1	2	2	1	1.19608	0.680241	3 C
Ras-related protein Rab-11A	P62492	Rab11a	24 kDa	2	1	1	1	2	1	1	1	3	2	1.14286	0.681057	2 C
Endoplasmic reticulum resident protein 29	P57759	Erp29	29 kDa	9	10	6	12	9	9	8	5	10	11	0.934783	0.682552	1 C
Chloride intracellular channel protein 5	Q8BXK9	Clic5	28 kDa	3	3	0.1	1	0.1	0.1	2	0.1	0.1	3	0.736111	0.682733	3 C
Coactosin-like protein	Q9CQI6	Cotl1	16 kDa	6	2	3	2	3	3	3	3	6	3	1.125	0.684391	2 C
Coronin-1C	Q9WUM4	Coro1c	53 kDa	5	3	3	6	4	5	3	3	7	5	1.09524	0.684391	12 C
Transgelin-2	Q9WVA4	Tagln2	22 kDa	29	22	19	21	22	20	18	24	19	27	0.955752	0.686856	3 C
Retinal dehydrogenase 1	P24549	Aldh1a1	54 kDa	32	11	21	14	16	29	19	20	15	20	1.09574	0.68895	11 C
Histone-binding protein RBBP7	Q60973	Rbbp7	48 kDa	2	0.1	1	2	1	2	1	1	1	2	1.14754	0.68926	6 C
AH receptor-interacting protein	O08915	Aip	38 kDa	2	1	1	2	1	2	0.1	1	1	2	0.871429	0.68926	8 C
Ig heavy chain V region 3	P01749	Ighv1-61	13 kDa	2	4	4	8	4	1	7	5	4	2	0.863636	0.689723	3 C
Phosphotriesterase-related protein	Q60866	Pter	39 kDa	31	21	22	34	29	32	27	26	26	32	1.0438	0.690069	6 C
Toll-like receptor 3	Q99MB1	Tlr3	104 kDa	5	1	1	1	2	3	1	0.1	2	2	0.81	0.69008	15 C
Inorganic pyrophosphatase 2, mitochondrial	Q91VM9	Ppa2	38 kDa	24	25	20	29	28	28	19	21	25	28	0.960317	0.690881	8 C
Hepatocyte growth factor-regulated tyrosine kinase substrate	Q99LI8	Hgs	86 kDa	3	1	0.1	2	1	1	1	1	1	2	0.84507	0.691799	11 C
Galectin-1	P16045	Lgals1	15 kDa	11	8	7	10	7	9	8	8	9	11	1.04651	0.6938	6 C
Actin-related protein 2/3 complex subunit 5-like protein	Q9D898	Arpc5l	17 kDa	1	2	1	3	2	2	2	2	1	3	1.11111	0.6938	1 C
Destrin	Q9R0P5	Dstn	19 kDa	15	5	5	8	6	6	6	7	7	9	0.897436	0.6938	6 C
Calbindin	P12658	Calb1	30 kDa	11	5	6	15	12	8	9	8	16	13	1.10204	0.6957	4 C
Adapter molecule crk	Q64010	Crk	34 kDa	9	3	2	6	2	3	4	2	5	5	0.863636	0.69643	1 C
F-actin-capping protein subunit alpha-2	P47754	Capza2	33 kDa	1	0.1	1	5	3	2	1	0.1	3	7	1.29703	0.697386	3 C
Proteasome subunit alpha type-2	P49722	Psma2	26 kDa	6	4	2	5	5	3	4	6	4	7	1.09091	0.699625	2 C
Vigilin	Q8VDJ3	Hdlbp	142 kDa	16	9	7	8	12	15	12	10	8	11	1.07692	0.699625	10 C
Exosome complex component RRP4	Q8VBV3	Exosc2	33 kDa	8	5	2	5	4	4	4	4	5	5	0.916667	0.699625	4 C
Peroxisomal carnitine O-octanoyltransferase	Q9DC50	Crot	70 kDa	2	6	4	14	16	10	9	6	13	10	1.14286	0.699938	16 C
Enoyl-CoA hydratase, mitochondrial	Q8BH95	Echs1	31 kDa	22	16	20	21	21	24	18	22	19	20	1.03	0.700251	7 C
Nucleoside diphosphate kinase A	P15532	Nme1	17 kDa	15	8	9	7	13	12	6	7	11	12	0.923077	0.700329	2 C
N(G),N(G)-dimethylarginine dimethylaminohydrolase 2	Q99LD8	Ddah2	30 kDa	2	1	0.1	3	2	1	2	1	1	2	0.864198	0.700509	6 C
NADH dehydrogenase [ubiquinone] flavoprotein 2, mitochondrial	Q9D6J6	Ndufv2	27 kDa	7	4	4	10	9	8	3	6	7	7	0.911765	0.701493	6 C
MOB-like protein phocein	Q6PEB6	Mob4	26 kDa	2	2	0.1	2	1	2	2	2	1	1	1.12676	0.702313	9 C
Extracellular superoxide dismutase [Cu-Zn]	O09164	Sod3	27 kDa	8	3	2	8	6	3	4	5	4	8	0.888889	0.70272	6 C
Endoribonuclease LACTB2	Q99KR3	Lactb2	33 kDa	20	19	20	22	23	21	19	20	19	29	1.03846	0.703101	5 C
Pre-mRNA-processing factor 19	Q99KP6	Prpf19	55 kDa	1	1	0.1	3	0.1	0.1	1	1	1	1	0.788462	0.704419	8 C
Voltage-dependent anion-selective channel protein 2	Q60930	Vdac2	32 kDa	0.1	1	0.1	3	1	0.1	1	1	1	1	0.788462	0.704419	9 C
Platelet-activating factor acetylhydrolase IB subunit alpha	P63005	Pafah1b1	47 kDa	3	1	1	2	2	6	2	0.1	1	2	1.23333	0.706552	10 C
Adenylate kinase 2, mitochondrial	Q9WTP6 (+1)	Ak2	26 kDa	17	11	11	16	16	13	16	17	13	15	1.04225	0.707481	5 C
WD repeat domain phosphoinositide-interacting protein 3	Q9CR39	Wdr45b	38 kDa	6	4	1	5	6	5	3	4	3	5	0.909091	0.707771	15 C
Lysosome-associated membrane glycoprotein 2	P17047 (+2)	Lamp2	46 kDa	1	2	1	0.1	0.1	1	1	1	0.1	2	1.21429	0.707996	9 C
Isoform 2 of Basigin	P18572-2	Bsg	30 kDa	0.1	0.1	1	1	2	1	0.1	1	1	2	1.21429	0.707996	8 C
Protein disulfide-isomerase	P09103	P4hb	57 kDa	64	47	39	53	50	47	38	43	53	61	0.956522	0.710132	7 C
Kynurenine--oxoglutarate transaminase 1	Q8BTY1	Kyat1	48 kDa	9	7	7	13	16	13	7	8	9	11	0.923077	0.710342	7 C
Phospholipid transfer protein C2CD2L	Q80X80	C2cd2l	76 kDa	2	1	0.1	2	1	1	0.1	2	2	2	1.16393	0.712748	8 C
Ig heavy chain V region 93G7	P01746		16 kDa	1	1	0.1	2	2	2	2	1	2	0.1	1.16393	0.712748	2 C
Ig heavy chain V region AC38 205.12	P06330		13 kDa	6	11	11	10	9	11	9	9	11	9	1.04255	0.712847	2 C
Peroxidasin homolog	Q3UQ28	Pxdn	165 kDa	22	7	4	5	3	7	4	6	6	11	0.829268	0.714894	46 C
Plastin-1	Q3V0K9	Pls1	70 kDa	0.1	0.1	2	4	2	0.1	2	4	3	1	1.23171	0.715048	7 C
Eukaryotic translation initiation factor 5	P59325	Eif5	49 kDa	4	1	1	3	1	2	0.1	0.1	4	2	0.82	0.71842	8 C
Protein canopy homolog 2	Q9QXT0	Cnpy2	21 kDa	2	2	0.1	3	2	0.1	0.1	0.1	3	4	0.802198	0.720188	6 C
N-acetyl-D-glucosamine kinase	Q9QZ08	Nagk	37 kDa	5	1	0.1	1	1	0.1	0.1	2	1	3	0.765432	0.721764	6 C
V-type proton ATPase subunit B, brain isoform	P62814	Atp6v1b2	57 kDa	12	7	3	15	8	10	9	8	12	10	1.08889	0.722813	6 C
Regulator of microtubule dynamics protein 1	Q9DCV4	Rmdn1	35 kDa	5	2	1	2	3	0.1	4	1	4	2	0.853846	0.723907	5 C
3-hydroxybutyrate dehydrogenase type 2	Q8JZV9	Bdh2	27 kDa	14	11	13	12	12	12	13	12	12	12	0.983871	0.724466	6 C
Ig heavy chain V-III region J606	P01801		13 kDa	8	2	7	4	5	5	6	6	5	6	1.07692	0.724466	2 C
Hsp90 co-chaperone Cdc37	Q61081	Cdc37	45 kDa	8	7	6	7	9	7	10	7	5	10	1.05405	0.724466	9 C
Ig kappa chain V-V region L6 (Fragment)	P01638		13 kDa	5	5	5	3	4	3	5	4	4	5	0.954545	0.724466	3 C
Thioredoxin reductase 2, mitochondrial	Q9JLT4 (+1)	Txnrd2	57 kDa	6	3	6	6	7	6	4	3	5	8	0.928571	0.724466	11 C
Chloride intracellular channel protein 1	Q9Z1Q5	Clic1	27 kDa	6	5	5	8	4	3	5	6	4	8	0.928571	0.724466	6 C
Regulator of chromosome condensation	Q8VE37	Rcc1	45 kDa	2	0.1	0.1	0.1	0.1	1	1	0.1	0.1	1	1.33333	0.725146	8 C
RNA-binding protein Musashi homolog 2	Q920Q6 (+2)	Msi2	37 kDa	2	0.1	0.1	1	1	2	0.1	0.1	1	2	1.2381	0.72671	3 C
Cytosolic 10-formyltetrahydrofolate dehydrogenase	Q8R0Y6	Aldh1l1	99 kDa	55	55	48	75	65	65	50	54	64	77	1.04027	0.728211	15 C
Multifunctional protein ADE2	Q9DCL9	Paics	47 kDa	20	16	10	23	22	28	6	14	13	22	0.912088	0.731049	13 C
L-lactate dehydrogenase A chain	P06151	Ldha	36 kDa	17	10	9	11	13	13	11	11	12	16	1.05	0.73192	6 C
Prohibitin	P67778	Phb	30 kDa	0.1	0.1	0.1	3	0.1	0.1	1	1	0.1	0.1	0.676471	0.732082	1 C
Fibronectin	P11276	Fn1	273 kDa	3	0.1	0.1	0.1	0.1	1	1	0.1	0.1	0.1	0.676471	0.732082	64 C
Liprin-beta-1	Q8C8U0	Ppfibp1	109 kDa	0.1	0.1	0.1	3	0.1	0.1	0.1	1	0.1	1	0.676471	0.732082	11 C
N-myc-interactor	O35309	Nmi	35 kDa	3	0.1	1	1	1	1	1	0.1	1	2	0.836066	0.73233	8 C
Isoform 3 of Protein RUFY3	Q9D394-3	Rufy3	55 kDa	3	1	1	1	0.1	1	0.1	2	1	1	0.836066	0.73233	5 C
Isocitrate dehydrogenase [NAD] subunit gamma 1, mitochondrial	P70404	Idh3g	43 kDa	3	2	1	3	3	2	2	3	4	2	1.08333	0.73281	7 C
Phosphoglucomutase-1	Q9D0F9	Pgm1	61 kDa	5	5	5	7	9	8	3	6	6	6	0.935484	0.73281	10 C
Inter alpha-trypsin inhibitor, heavy chain 4	A6X935 (+1)	Itih4	105 kDa	5	5	2	2	2	6	2	3	1	2	0.875	0.73281	3 C
Acetyl-CoA acetyltransferase, mitochondrial	Q8QZT1	Acat1	45 kDa	9	14	13	26	24	18	16	17	21	20	1.06977	0.735856	6 C
60S ribosomal protein L14	Q9CR57	Rpl14	24 kDa	1	0.1	0.1	2	0.1	0.1	1	1	2	0.1	1.27273	0.73666	2 C
Isoform A2 of Drebrin	Q9QXS6-2	Dbn1	42 kDa	1	1	0.1	2	0.1	0.1	0.1	1	0.1	2	0.785714	0.73666	13 C
Trafficking protein particle complex subunit 3	O55013	Trappc3	20 kDa	0.1	1	0.1	2	1	0.1	0.1	0.1	2	1	0.785714	0.73666	3 C
Acylamino-acid-releasing enzyme	Q8R146 (+1)	Apeh	82 kDa	0.1	2	2	3	6	5	2	1	1	2	0.839695	0.738343	16 C
Thrombospondin-1	P35441	Thbs1	130 kDa	0.1	0.1	3	1	2	1	0.1	1	1	2	0.822581	0.739101	70 C
Ig kappa chain V-III region PC 3741/TEPC 111	P01660		12 kDa	4	4	5	4	4	3	4	3	4	6	0.952381	0.740439	2 C
Iron-sulfur cluster assembly enzyme ISCU, mitochondrial	Q9D7P6	Iscu	18 kDa	5	2	3	3	3	3	2	4	3	3	0.9375	0.740439	4 C
Cysteine sulfinic acid decarboxylase	Q9DBE0	Csad	55 kDa	2	5	7	5	8	6	5	3	6	5	0.925926	0.740439	11 C
Choline dehydrogenase, mitochondrial	Q8BJ64	Chdh	66 kDa	16	10	11	14	16	17	11	13	12	17	1.04478	0.744406	12 C
Phosphoglycerate kinase 1	P09411	Pgk1	45 kDa	13	13	17	19	18	16	14	14	19	20	1.0375	0.744406	7 C
Ester hydrolase C11orf54 homolog	Q91V76		35 kDa	24	24	16	26	27	25	23	19	20	26	0.965812	0.744454	8 C
Ig lambda-2 chain C region	P01844	Iglc2	11 kDa	2	0.1	0.1	0.1	0.1	0.1	0.1	0.1	1	2	1.375	0.745518	3 C
Ig heavy chain V region VH558 A1/A4	P06327	Gm5629	13 kDa	0.1	0.1	0.1	2	1	0.1	0.1	0.1	2	0.1	0.727273	0.745518	3 C
Isoform 2 of Golgin subfamily A member 2	Q921M4-2	Golga2	110 kDa	0.1	1	0.1	2	0.1	0.1	0.1	0.1	0.1	2	0.727273	0.745518	7 C
DNA-directed RNA polymerases I, II, and III subunit RPABC3	Q923G2	Polr2h	17 kDa	2	1	0.1	0.1	0.1	0.1	0.1	0.1	0.1	2	0.727273	0.745518	1 C
Transaldolase	Q93092	Taldo1	37 kDa	22	13	12	14	15	15	16	15	16	17	1.03947	0.748933	3 C
Malignant T-cell-amplified sequence 1	Q9DB27	Mcts1	21 kDa	12	5	4	6	7	5	3	6	7	10	0.911765	0.748933	4 C
Glucosamine-6-phosphate isomerase 1	O88958	Gnpda1	33 kDa	8	4	3	6	5	4	4	8	3	5	0.923077	0.75075	3 C
Glycerol-3-phosphate phosphatase	Q8CHP8	Pgp	35 kDa	1	3	1	0.1	1	2	0.1	1	2	2	1.16393	0.752289	8 C
KN motif and ankyrin repeat domain-containing protein 4	Q6P9J5	Kank4	110 kDa	1	2	2	0.1	2	1	0.1	1	1	3	0.859155	0.752289	13 C
Aldo-keto reductase family 1 member C13	Q8VC28	Akr1c13	37 kDa	3	0.1	1	2	1	2	2	1	2	1	1.12676	0.753384	10 C
Vitronectin	P29788	Vtn	55 kDa	3	1	0.1	2	1	1	1	2	2	2	1.12676	0.753384	14 C
Polyadenylate-binding protein-interacting protein 1	Q8VE62	Paip1	46 kDa	1	2	0.1	2	0.1	0.1	1	1	2	2	1.17308	0.754384	6 C
Ig kappa chain V-VI region NQ2-6.1	P04945		12 kDa	1	3	1	1	2	1	3	1	3	1	1.125	0.759923	2 C
Chromobox protein homolog 1	P83917	Cbx1	21 kDa	8	3	5	5	2	4	3	3	4	7	0.913043	0.759923	2 C
Growth factor receptor-bound protein 2	Q60631	Grb2	25 kDa	4	1	1	2	1	2	1	1	2	2	0.888889	0.759923	2 C
Ig heavy chain V region 441	P01806		13 kDa	0.1	1	3	0.1	1	0.1	1	1	2	0.1	0.807692	0.761412	3 C
Enoyl-CoA hydratase domain-containing protein 3, mitochondrial	Q9D7J9	Echdc3	32 kDa	0.1	1	0.1	2	1	0.1	0.1	0.1	2	3	1.2619	0.762555	5 C
Ig heavy chain V region 3-6	P18531	Ighv3-6	13 kDa	1	0.1	1	1	1	0.1	1	0.1	0.1	4	1.29268	0.765167	2 C
Ubiquitin carboxyl-terminal hydrolase isozyme L1	Q9R0P9	Uchl1	25 kDa	4	4	1	2	2	2	2	3	2	3	0.923077	0.765504	6 C
Isovaleryl-CoA dehydrogenase, mitochondrial	Q9JHI5	Ivd	46 kDa	6	6	10	11	10	7	9	10	9	6	0.953488	0.76684	7 C
Cadherin-16	O88338	Cdh16	90 kDa	3	12	5	18	5	4	5	7	8	14	0.883721	0.769903	7 C
Cofilin-2	P45591	Cfl2	19 kDa	7	4	5	5	4	6	4	5	5	6	1.04	0.770713	2 C
Omega-amidase NIT2	Q9JHW2	Nit2	31 kDa	7	5	7	5	7	7	6	5	7	5	0.967742	0.770713	2 C
FAD-linked sulfhydryl oxidase ALR	P56213	Gfer	23 kDa	2	1	2	2	4	3	1	1	3	2	0.909091	0.770713	8 C
Protein disulfide-isomerase A4	P08003	Pdia4	72 kDa	31	20	29	27	22	21	25	25	23	31	0.968992	0.772271	6 C
CD82 antigen	P40237	Cd82	30 kDa	0.1	2	0.1	1	0.1	0.1	0.1	0.1	1	3	1.30303	0.775401	12 C
Heterogeneous nuclear ribonucleoprotein A0	Q9CX86	Hnrnpa0	31 kDa	3	0.1	1	0.1	0.1	1	0.1	2	0.1	0.1	0.767442	0.775401	3 C
Heterogeneous nuclear ribonucleoproteins A2/B1	O88569	Hnrnpa2b1	37 kDa	29	12	14	13	16	20	15	14	20	20	1.05952	0.776342	1 C
Aldehyde dehydrogenase, cytosolic 1	O35945	Aldh1a7	55 kDa	34	12	18	14	15	23	18	19	18	21	1.06452	0.776503	8 C
Low-density lipoprotein receptor-related protein 2	A2ARV4	Lrp2	519 kDa	24	121	49	165	58	61	73	67	106	156	1.11031	0.776693	329 C
Histidine triad nucleotide-binding protein 1	P70349	Hint1	14 kDa	10	3	4	8	5	7	5	5	5	6	0.933333	0.776762	2 C
Aspartyl aminopeptidase	Q9Z2W0	Dnpep	52 kDa	13	9	12	15	10	13	10	12	11	15	1.0339	0.777915	10 C
Trimethyllysine dioxygenase, mitochondrial	Q91ZE0	Tmlhe	50 kDa	8	7	7	14	10	9	8	8	9	10	0.956522	0.777915	11 C
Glutamyl aminopeptidase	P16406	Enpep	108 kDa	0.1	6	0.1	1	0.1	0.1	0.1	1	0.1	4	0.726027	0.778439	9 C
Isoform 2 of Serine/arginine-rich splicing factor 7	Q8BL97-2	Srsf7	27 kDa	3	0.1	2	1	1	0.1	1	1	1	3	0.859155	0.779005	4 C
Ig heavy chain V regions TEPC 15/S107/HPCM1/HPCM2/HPCM3	P01787 (+4)		14 kDa	5	0.1	0.1	0.1	1	3	0.1	5	0.1	0.1	1.31746	0.780013	2 C
Septin-11	Q8C1B7 (+2)	43719	50 kDa	22	14	13	17	14	18	13	13	14	19	0.9625	0.781149	6 C
Platelet-activating factor acetylhydrolase IB subunit beta	Q61206	Pafah1b2	26 kDa	3	2	2	4	2	3	2	2	2	5	1.07692	0.784478	3 C
Cytochrome c oxidase subunit 5A, mitochondrial	P12787	Cox5a	16 kDa	3	3	2	5	1	3	2	2	3	3	0.928571	0.784478	4 C
Eukaryotic translation initiation factor 3 subunit I	Q9QZD9	Eif3i	36 kDa	4	1	2	4	3	2	2	2	3	4	0.928571	0.784478	7 C
Ig gamma-3 chain C region	P03987 (+1)		44 kDa	0.1	0.1	1	6	4	2	0.1	0.1	4	3	0.821429	0.784541	10 C
Neutral alpha-glucosidase AB	Q8BHN3	Ganab	107 kDa	18	19	5	35	13	14	12	10	21	25	0.911111	0.785323	8 C
Selenium-binding protein 1	P17563	Selenbp1	53 kDa	76	51	53	66	68	69	53	56	60	68	0.974522	0.78603	10 C
Isoform 2 of Acyl-coenzyme A synthetase ACSM2, mitochondrial	Q8K0L3-2	Acsm2	67 kDa	53	49	41	61	59	56	43	46	49	62	0.973384	0.786165	9 C
Dynein light chain Tctex-type 3	P56387	Dynlt3	13 kDa	3	2	0.1	3	3	2	1	2	1	4	0.900901	0.786758	6 C
Cystathionine gamma-lyase	Q8VCN5	Cth	44 kDa	4	3	5	4	8	6	3	2	7	8	1.08333	0.788543	11 C
Malate dehydrogenase, mitochondrial	P08249	Mdh2	36 kDa	10	10	17	13	17	18	12	9	14	11	0.955224	0.791129	8 C
Dipeptidyl peptidase 4	P28843	Dpp4	87 kDa	3	1	1	3	2	1	1	2	1	4	0.9	0.792387	12 C
3-hydroxyanthranilate 3,4-dioxygenase	Q78JT3	Haao	33 kDa	20	17	17	18	19	17	15	17	17	23	0.978022	0.793316	3 C
DnaJ homolog subfamily C member 12	Q9R022	Dnajc12	23 kDa	1	3	2	6	1	3	1	1	0.1	6	0.853846	0.793873	4 C
Dihydropteridine reductase	Q8BVI4	Qdpr	26 kDa	5	3	10	5	10	5	6	7	6	7	0.939394	0.794232	4 C
Actin-related protein 2	P61161	Actr2	45 kDa	21	16	11	19	11	18	14	17	14	18	1.03846	0.795236	5 C
Prolyl endopeptidase	Q9QUR6	Prep	81 kDa	12	3	4	3	7	10	4	2	3	7	0.896552	0.796812	17 C
14-3-3 protein theta	P68254	Ywhaq	28 kDa	19	13	9	23	17	14	15	16	16	24	1.04938	0.79691	5 C
Septin-9	Q80UG5	43717	66 kDa	3	2	0.1	4	2	3	2	3	2	2	1.08108	0.80125	5 C
Transforming protein RhoA	Q9QUI0	Rhoa	22 kDa	2	1	1	3	4	2	3	1	4	2	1.09091	0.802772	6 C
Protein NipSnap homolog 3B	Q9CQE1	Nipsnap3b	28 kDa	6	4	2	3	3	3	3	4	4	5	1.05556	0.802772	2 C
Actin-related protein 2/3 complex subunit 3	Q9JM76	Arpc3	21 kDa	5	2	4	3	5	3	4	5	2	4	0.947368	0.802772	4 C
Glycolipid transfer protein	Q9JL62	Gltp	24 kDa	2	1	0.1	2	0.1	0.1	0.1	0.1	1	3	0.826923	0.804952	3 C
Nucleoprotein TPR	F6ZDS4	Tpr	274 kDa	4	3	0.1	8	5	4	3	3	5	7	1.09453	0.805144	7 C
Annexin A2	P07356	Anxa2	39 kDa	17	5	6	12	10	14	11	8	10	10	1.06	0.807246	5 C
Cleavage and polyadenylation specificity factor subunit 5	Q9CQF3	Nudt21	26 kDa	5	2	1	4	3	3	2	4	3	4	1.06667	0.808887	1 C
Nucleoporin SEH1	Q8R2U0 (+1)	Seh1l	40 kDa	6	3	2	3	2	4	3	3	3	2	0.9375	0.808887	10 C
N-acetylglucosamine-6-phosphate deacetylase	Q8JZV7	Amdhd2	44 kDa	5	1	3	2	4	3	3	2	2	4	0.933333	0.808887	8 C
Acylpyruvase FAHD1, mitochondrial	Q8R0F8	Fahd1	25 kDa	2	1	1	3	4	2	2	1	1	4	0.909091	0.808887	6 C
Hydroxyacid-oxoacid transhydrogenase, mitochondrial	Q8R0N6	Adhfe1	50 kDa	10	11	12	9	14	11	9	9	9	16	0.964286	0.809613	8 C
Lipoma-preferred partner homolog	Q8BFW7	Lpp	66 kDa	4	0.1	0.1	2	0.1	2	0.1	1	0.1	2	0.825397	0.810176	27 C
Phytanoyl-CoA dioxygenase domain-containing protein 1	Q9DB26	Phyhd1	33 kDa	0.1	0.1	0.1	2	3	1	0.1	0.1	0.1	3	0.811321	0.815421	4 C
Methylmalonate-semialdehyde dehydrogenase [acylating], mitochondrial	Q9EQ20	Aldh6a1	58 kDa	52	42	47	65	56	55	49	46	54	64	1.0229	0.816077	8 C
Caspase-3	P70677	Casp3	31 kDa	5	1	3	5	2	4	3	3	3	4	1.0625	0.81708	8 C
Isoform Rpn10B of 26S proteasome non-ATPase regulatory subunit 4	O35226-2	Psmd4	41 kDa	6	3	4	4	4	3	4	3	6	6	1.04762	0.81708	4 C
14-3-3 protein sigma	O70456	Sfn	28 kDa	14	3	0.1	8	7	8	6	6	6	9	1.09034	0.818722	2 C
Sorting nexin-3	O70492	Snx3	19 kDa	6	1	4	3	4	4	3	3	3	4	0.944444	0.819586	1 C
Coatomer subunit beta'	O55029	Copb2	102 kDa	0.1	0.1	0.1	3	0.1	0.1	1	0.1	1	2	1.23529	0.819624	15 C
Peripheral plasma membrane protein CASK	O70589 (+1)	Cask	105 kDa	0.1	1	0.1	3	0.1	1	0.1	0.1	1	3	1.2093	0.82167	16 C
DNA-(apurinic or apyrimidinic site) lyase	P28352	Apex1	35 kDa	5	0.1	0.1	0.1	0.1	2	0.1	1	0.1	1	0.777778	0.823558	7 C
Vimentin	P20152	Vim	54 kDa	17	11	6	13	15	13	15	7	12	18	1.04839	0.824554	1 C
Ubiquitin carboxyl-terminal hydrolase 5	P56399	Usp5	96 kDa	16	19	4	22	11	14	8	17	13	16	0.944444	0.826798	16 C
Complement factor H	P06909	Cfh	139 kDa	11	8	3	3	2	6	5	5	4	5	0.925926	0.827607	82 C
40S ribosomal protein S3	P62908	Rps3	27 kDa	3	0.1	1	3	3	0.1	4	3	2	2	1.09901	0.828541	3 C
Proteasome subunit alpha type-7	Q9Z2U0	Psma7	28 kDa	7	4	4	5	7	6	5	3	6	6	0.962963	0.828668	3 C
Proteasome subunit alpha type-6	Q9QUM9	Psma6	27 kDa	7	7	6	9	9	9	7	6	6	9	0.973684	0.830732	8 C
Glycine N-methyltransferase	Q9QXF8	Gnmt	33 kDa	3	0.1	1	0.1	3	1	0.1	2	3	2	1.125	0.832311	8 C
Glucosamine-6-phosphate isomerase 2	Q9CRC9 (+1)	Gnpda2	31 kDa	4	1	2	3	2	2	2	3	0.1	4	0.925	0.832481	4 C
Aspartate aminotransferase, cytoplasmic	P05201	Got1	46 kDa	17	15	18	18	18	18	14	15	17	24	1.02326	0.833693	5 C
39S ribosomal protein L39, mitochondrial	Q9JKF7	Mrpl39	39 kDa	3	0.1	0.1	4	0.1	1	0.1	0.1	3	2	0.849315	0.834222	7 C
Radixin	P26043	Rdx	69 kDa	9	4	6	12	8	5	6	5	11	10	0.948718	0.836045	1 C
EMILIN-1	Q99K41	Emilin1	108 kDa	5	1	0.1	2	0.1	1	1	2	0.1	3	0.865854	0.837268	23 C
Isoform HSP105-beta of Heat shock protein 105 kDa	Q61699-2	Hsph1	92 kDa	1	1	1	5	3	2	2	3	1	4	1.09091	0.8383	17 C
Copine-3	Q8BT60	Cpne3	60 kDa	6	3	4	4	6	6	2	5	5	6	1.04348	0.8383	13 C
Ig gamma-2A chain C region secreted form	P01864		37 kDa	2	3	0.1	0.1	3	2	0.1	1	3	3	1.10976	0.840647	9 C
Alpha-actinin-4	P57780	Actn4	105 kDa	68	45	46	59	61	64	50	43	47	84	1.03226	0.841579	8 C
Betaine--homocysteine S-methyltransferase 1	O35490	Bhmt	45 kDa	16	3	11	2	8	8	7	6	4	12	0.925	0.841722	8 C
Programmed cell death 6-interacting protein	Q9WU78 (+1)	Pdcd6ip	96 kDa	1	4	0.1	1	0.1	0.1	1	2	1	3	1.14516	0.841885	10 C
Ig heavy chain V region 1-62-3	P01754	Ighv1-62-3	13 kDa	5	4	0.1	3	4	3	4	3	4	3	1.0559	0.842433	2 C
Delta-aminolevulinic acid dehydratase	P10518	Alad	36 kDa	17	16	12	19	20	20	12	15	17	18	0.97619	0.842544	8 C
Protein S100-A11	P50543	S100a11	11 kDa	3	1	2	4	2	4	0.1	3	1	3	0.925	0.843433	3 C
Thioredoxin reductase 1, cytoplasmic	Q9JMH6	Txnrd1	67 kDa	20	11	10	21	17	21	10	14	13	18	0.962025	0.845453	21 C
NADH dehydrogenase [ubiquinone] iron-sulfur protein 2, mitochondrial	Q91WD5	Ndufs2	53 kDa	2	3	0.1	6	2	4	1	2	2	3	0.916031	0.845487	7 C
Fumarylacetoacetate hydrolase domain-containing protein 2A	Q3TC72	Fahd2	35 kDa	6	9	9	9	10	11	8	7	8	10	1.02326	0.846471	6 C
Retinol-binding protein 4	Q00724	Rbp4	23 kDa	3	4	2	4	1	1	2	1	4	5	0.928571	0.846471	6 C
Exosome complex component RRP41	Q921I9	Exosc4	26 kDa	6	0.1	1	2	1	3	1	2	2	1	0.891089	0.847117	5 C
Cathepsin D	P18242	Ctsd	45 kDa	5	1	1	2	0.1	2	2	3	2	1	1.0989	0.847616	8 C
Copine-1	Q8C166	Cpne1	59 kDa	2	2	2	4	4	4	2	1	2	6	1.07143	0.849409	13 C
Mitochondrial fission 1 protein	Q9CQ92	Fis1	17 kDa	6	6	4	7	7	5	6	3	7	8	0.966667	0.849409	1 C
Sorbitol dehydrogenase	Q64442	Sord	38 kDa	19	20	23	25	22	28	19	19	19	22	0.981651	0.850118	10 C
Protein phosphatase 1B	P36993	Ppm1b	43 kDa	2	4	0.1	3	3	4	0.1	2	1	4	0.917355	0.850455	12 C
Triosephosphate isomerase	P17751	Tpi1	32 kDa	37	38	26	39	43	39	33	36	33	39	0.983607	0.853224	9 C
Flavin reductase (NADPH)	Q923D2	Blvrb	22 kDa	5	1	3	4	3	2	2	5	6	2	1.0625	0.859674	2 C
Branched-chain-amino-acid aminotransferase, mitochondrial	O35855	Bcat2	44 kDa	2	3	6	5	7	7	5	4	4	4	1.04348	0.859674	10 C
Lysosomal protective protein	P16675	Ctsa	54 kDa	5	3	0.1	3	2	2	2	3	2	5	1.0687	0.859845	11 C
Septin-7	O55131	43715	51 kDa	20	14	14	16	19	19	13	12	15	22	0.975904	0.863814	6 C
Polyribonucleotide nucleotidyltransferase 1, mitochondrial	Q8K1R3	Pnpt1	86 kDa	11	4	3	9	10	9	7	1	8	10	0.945946	0.864599	16 C
Heat shock 70 kDa protein 4L	P48722	Hspa4l	94 kDa	9	6	4	4	4	4	4	5	7	6	0.962963	0.865115	15 C
Catenin alpha-1	P26231	Ctnna1	100 kDa	18	29	10	27	17	26	11	14	19	27	0.960396	0.86939	12 C
Adenosine kinase	P55264	Adk	40 kDa	8	4	8	6	6	10	5	7	5	6	1.03125	0.870877	6 C
Ig alpha chain C region	P01878		37 kDa	1	2	4	3	5	7	2	2	3	2	1.06667	0.871768	13 C
Kynurenine--oxoglutarate transaminase 3	Q71RI9 (+1)	Kyat3	51 kDa	5	7	7	11	10	9	7	7	7	9	0.975	0.871768	10 C
Malectin	Q6ZQI3	Mlec	32 kDa	4	2	2	8	4	4	4	2	4	5	0.95	0.871768	3 C
Alpha-actinin-1	Q7TPR4	Actn1	103 kDa	55	32	28	37	40	41	30	26	32	57	0.96875	0.871963	11 C
Nucleolin	P09405	Ncl	77 kDa	5	6	4	8	7	7	3	5	7	9	1.03333	0.875959	1 C
Isoform 5 of Kinectin	Q61595-5	Ktn1	146 kDa	2	3	0.1	5	0.1	3	0.1	2	2	4	1.08824	0.877487	10 C
Adenosylhomocysteinase	P50247	Ahcy	48 kDa	22	12	14	20	16	22	14	13	17	20	1.02381	0.878096	9 C
3-ketoacyl-CoA thiolase A, peroxisomal	Q921H8	Acaa1a	44 kDa	12	7	8	8	12	11	9	7	10	9	0.978723	0.878285	8 C
Periplakin	Q9R269	Ppl	204 kDa	3	6	0.1	2	0.1	0.1	1	1	3	5	0.901786	0.879542	11 C
Adseverin	Q60604	Scin	80 kDa	29	17	12	16	8	15	17	13	17	23	1.03659	0.881734	4 C
Chromobox protein homolog 3	P23198	Cbx3	21 kDa	10	4	4	5	3	6	4	5	6	6	1.03846	0.881887	3 C
Carboxymethylenebutenolidase homolog	Q8R1G2	Cmbl	28 kDa	8	6	3	10	8	6	6	6	7	9	0.971429	0.883241	6 C
Lupus La protein homolog	P32067	Ssb	48 kDa	1	0.1	0.1	6	1	2	0.1	1	0.1	4	0.878049	0.88394	3 C
Coatomer subunit epsilon	O89079	Cope	35 kDa	1	0.1	0.1	5	0.1	0.1	1	0.1	2	4	1.14286	0.884366	4 C
Catenin beta-1	Q02248	Ctnnb1	85 kDa	0.1	3	0.1	8	2	1	2	1	4	4	0.909091	0.884669	11 C
Stromal cell-derived factor 2	Q9DCT5	Sdf2	23 kDa	4	2	1	7	1	1	4	1	4	4	0.933333	0.886431	4 C
14-3-3 protein beta/alpha	Q9CQV8	Ywhab	28 kDa	26	16	13	22	21	19	19	18	18	26	1.02041	0.887932	2 C
Tubulin-folding cofactor B	Q9D1E6	Tbcb	27 kDa	8	2	3	5	5	5	3	5	3	8	1.04348	0.888225	5 C
3-ketoacyl-CoA thiolase B, peroxisomal	Q8VCH0	Acaa1b	44 kDa	10	6	7	7	13	10	9	7	8	8	0.976744	0.888804	9 C
Malonyl-CoA-acyl carrier protein transacylase, mitochondrial	Q8R3F5	Mcat	42 kDa	4	3	6	9	8	7	4	4	6	8	0.966667	0.889374	12 C
Ig kappa chain V-V region MOPC 21	P01634		15 kDa	4	2	2	0.1	2	6	1	0.1	2	0.1	0.910891	0.889846	3 C
Succinate dehydrogenase [ubiquinone] flavoprotein subunit, mitochondrial	Q8K2B3	Sdha	73 kDa	77	71	51	86	76	77	56	49	81	91	0.980609	0.890015	19 C
Proteasome subunit beta type-7	P70195	Psmb7	30 kDa	5	2	2	8	4	5	1	5	5	6	1.04762	0.891033	6 C
Ketohexokinase	P97328	Khk	33 kDa	6	8	4	7	9	8	3	5	9	8	0.970588	0.891033	10 C
Ribonuclease inhibitor	Q91VI7	Rnh1	50 kDa	31	13	8	16	13	22	12	15	17	18	1.03704	0.891273	30 C
Xaa-Pro aminopeptidase 1	Q6P1B1	Xpnpep1	70 kDa	15	9	8	10	8	10	9	8	11	11	0.98	0.892099	12 C
Serum albumin	P07724	Alb	69 kDa	357	282	171	219	183	201	188	228	264	303	0.976898	0.893335	36 C
Isoform 2 of F-actin-capping protein subunit beta	P47757-2	Capzb	31 kDa	10	12	8	14	9	12	9	9	10	14	1.01887	0.893641	5 C
Serine--tRNA ligase, cytoplasmic	P26638	Sars	58 kDa	11	7	6	7	8	8	6	7	5	12	0.974359	0.896069	9 C
Cytochrome c oxidase subunit 2	P00405	Mtco2	26 kDa	2	0.1	0.1	6	3	0.1	5	4	3	0.1	1.08929	0.896284	3 C
Catalase	P24270	Cat	60 kDa	83	100	81	110	135	112	75	97	99	118	0.984283	0.900298	5 C
Heterogeneous nuclear ribonucleoprotein A/B	Q99020	Hnrnpab	31 kDa	16	10	8	10	13	12	9	12	10	13	0.982456	0.902465	2 C
Cytosolic non-specific dipeptidase	Q9D1A2	Cndp2	53 kDa	58	41	46	51	47	49	45	45	49	53	0.99177	0.903887	8 C
Glucosidase 2 subunit beta	O08795 (+1)	Prkcsh	59 kDa	6	5	3	8	4	8	2	2	7	8	1.03846	0.906126	17 C
Isoform 5 of MICOS complex subunit Mic60	Q8CAQ8-5	Immt	88 kDa	0.1	3	1	16	5	4	4	4	4	11	1.0757	0.908269	7 C
Myosin light chain kinase, smooth muscle	Q6PDN3	Mylk	213 kDa	12	4	3	5	5	6	6	5	5	8	1.03448	0.908456	46 C
Thioredoxin	P10639	Txn	12 kDa	12	5	6	5	6	6	5	11	5	6	0.970588	0.910918	6 C
Glucose-6-phosphate isomerase	P06745	Gpi	63 kDa	1	3	4	3	8	8	1	4	1	4	0.947368	0.910918	4 C
Macrophage-capping protein	P24452	Capg	39 kDa	17	10	9	9	8	13	11	9	10	11	1.01887	0.91236	5 C
Glutamate--cysteine ligase catalytic subunit	P97494	Gclc	73 kDa	10	14	15	21	15	14	16	14	16	14	0.986667	0.915553	14 C
Glycine dehydrogenase (decarboxylating), mitochondrial	Q91W43	Gldc	113 kDa	12	2	4	6	6	6	3	7	7	8	1.03333	0.917962	24 C
Aspartate aminotransferase, mitochondrial	P05202	Got2	47 kDa	14	9	13	14	17	18	11	10	14	13	0.985075	0.918646	7 C
3-hydroxyisobutyrate dehydrogenase, mitochondrial	Q99L13	Hibadh	35 kDa	30	45	21	35	30	31	21	24	35	47	0.981366	0.923123	12 C
Glutamine synthetase	P15105	Glul	42 kDa	9	14	14	30	24	19	14	16	22	22	1.02198	0.925537	13 C
Hydroxyacid oxidase 2	Q9NYQ2	Hao2	39 kDa	18	17	15	24	23	22	22	17	17	20	1.01031	0.925709	8 C
Nucleoside diphosphate kinase B	Q01768	Nme2	17 kDa	18	13	11	13	13	16	8	12	13	18	0.985294	0.925709	2 C
2-oxoglutarate dehydrogenase, mitochondrial	Q60597	Ogdh	116 kDa	59	49	40	58	46	54	43	37	54	67	1.0119	0.926533	21 C
Fibrinogen gamma chain	Q8VCM7	Fgg	49 kDa	23	16	14	16	13	20	14	15	14	18	0.987805	0.927205	12 C
Isoform 2 of Tropomyosin alpha-3 chain	P21107-2	Tpm3	29 kDa	23	18	17	25	26	26	18	21	22	21	0.990826	0.930929	1 C
Glyoxylate reductase/hydroxypyruvate reductase	Q91Z53	Grhpr	35 kDa	12	13	11	16	21	15	10	13	18	16	0.986301	0.931741	7 C
Isoleucine--tRNA ligase, mitochondrial	Q8BIJ6	Iars2	113 kDa	18	17	10	25	18	17	18	17	18	19	1.01136	0.935856	20 C
Annexin A6	P14824	Anxa6	76 kDa	13	5	2	13	9	13	6	6	6	12	1.02381	0.942887	8 C
Ras GTPase-activating-like protein IQGAP1	Q9JKF1	Iqgap1	189 kDa	9	8	0.1	9	2	2	2	7	6	12	1.03203	0.947594	14 C
Cytochrome b-c1 complex subunit 1, mitochondrial	Q9CZ13	Uqcrc1	53 kDa	13	9	8	23	16	11	14	12	18	15	1.01449	0.94802	11 C
Isoform 2 of Meprin A subunit beta	Q61847-2	Mep1b	80 kDa	9	15	13	26	18	17	17	13	17	18	1.01235	0.948195	11 C
Plasminogen	P20918	Plg	91 kDa	17	10	3	12	2	8	7	6	11	11	0.977273	0.948483	48 C
RNA-binding protein EWS	Q61545	Ewsr1	68 kDa	2	0.1	1	1	1	1	1	1	1	1	0.980392	0.948597	5 C
Basal cell adhesion molecule	Q9R069	Bcam	68 kDa	2	1	0.1	1	1	1	1	1	1	1	0.980392	0.948597	14 C
Nucleoporin Nup43	P59235	Nup43	42 kDa	2	1	0.1	1	1	1	1	1	1	1	0.980392	0.948597	10 C
Paraspeckle component 1	Q8R326	Pspc1	59 kDa	3	0.1	0.1	0.1	0.1	0.1	0.1	1	1	1	0.941176	0.950181	2 C
Regulator of microtubule dynamics protein 3	Q3UJU9	Rmdn3	52 kDa	0.1	0.1	2	3	2	2	2	1	1	1	0.972222	0.950665	6 C
Isoform 3 of RNA-binding protein 39	Q8VH51-3	Rbm39	40 kDa	5	0.1	0.1	1	0.1	1	1	1	1	2	0.952381	0.952289	5 C
Selenide, water dikinase 2	P97364	Sephs2	48 kDa	20	15	11	15	20	19	10	12	13	26	0.987654	0.954298	7 C
Deoxyhypusine synthase	Q3TXU5	Dhps	41 kDa	3	0.1	0.1	3	2	2	2	2	1	1	0.97561	0.95577	3 C
V-type proton ATPase catalytic subunit A	P50516	Atp6v1a	68 kDa	3	4	3	21	10	8	9	6	8	9	0.97561	0.955815	6 C
Stromal membrane-associated protein 1	Q91VZ6	Smap1	48 kDa	1	0.1	0.1	1	2	1	0.1	1	1	1	0.97619	0.960981	6 C
Diphosphoinositol polyphosphate phosphohydrolase 2	Q8R2U6	Nudt4	20 kDa	2	1	0.1	1	2	1	1	1	1	2	0.983607	0.962324	4 C
Eukaryotic translation initiation factor 1A, X-chromosomal	Q8BMJ3	Eif1ax	16 kDa	1	0.1	0.1	1	1	0.1	0.1	0.1	1	2	1.03125	0.964639	2 C
Mitochondrial import receptor subunit TOM70	Q9CZW5	Tomm70	68 kDa	0.1	0.1	0.1	2	1	0.1	0.1	1	1	1	0.969697	0.964639	13 C
MICOS complex subunit Mic19	Q9CRB9	Chchd3	26 kDa	0.1	1	0.1	2	0.1	0.1	1	1	1	0.1	0.969697	0.964639	4 C
Serine/arginine-rich splicing factor 6	Q3TWW8	Srsf6	39 kDa	2	0.1	0.1	1	0.1	1	1	0.1	0.1	1	0.969697	0.964639	2 C
28S ribosomal protein S28, mitochondrial	Q9CY16	Mrps28	21 kDa	2	0.1	1	0.1	0.1	0.1	1	1	1	0.1	0.969697	0.964639	3 C
NADH dehydrogenase [ubiquinone] 1 alpha subcomplex subunit 9, mitochondrial	Q9DC69	Ndufa9	43 kDa	0.1	0.1	0.1	2	0.1	0.1	1	0.1	1	0.1	0.958333	0.964805	2 C
ADP-ribose pyrophosphatase, mitochondrial	Q8BVU5	Nudt9	39 kDa	0.1	0.1	0.1	2	0.1	0.1	0.1	1	0.1	1	0.958333	0.964805	4 C
Calcium-binding protein 39	Q06138	Cab39	40 kDa	0.1	0.1	0.1	2	0.1	0.1	0.1	0.1	1	1	0.958333	0.964805	3 C
COP9 signalosome complex subunit 8	Q8VBV7	Cops8	23 kDa	0.1	0.1	0.1	2	0.1	0.1	0.1	0.1	1	1	0.958333	0.964805	1 C
tRNA (adenine(58)-N(1))-methyltransferase non-catalytic subunit TRM6	Q8CE96	Trmt6	56 kDa	2	0.1	0.1	0.1	0.1	0.1	0.1	1	0.1	1	0.958333	0.964805	7 C
RNA-binding protein 12	Q8R4X3	Rbm12	103 kDa	3	1	1	0.1	1	1	1	2	1	1	0.983607	0.970152	4 C
NADH dehydrogenase [ubiquinone] iron-sulfur protein 3, mitochondrial	Q9DCT2	Ndufs3	30 kDa	0.1	1	0.1	6	2	2	1	2	2	2	0.978261	0.972277	3 C
14-3-3 protein epsilon	P62259	Ywhae	29 kDa	63	54	35	57	46	51	43	47	53	62	1.00392	0.973377	3 C
Vesicle-associated membrane protein-associated protein A	Q9WV55	Vapa	28 kDa	2	0.1	3	2	3	2	2	3	1	2	0.990099	0.974926	4 C
Mitotic checkpoint protein BUB3	Q9WVA3	Bub3	37 kDa	3	1	1	1	2	3	2	2	0.1	1	1.0125	0.975681	7 C
V-type proton ATPase subunit G 1	Q9CR51	Atp6v1g1	14 kDa	3	0.1	0.1	0.1	1	2	0.1	1	0.1	1	0.976744	0.976717	2 C
Epidermal growth factor receptor substrate 15-like 1	Q60902	Eps15l1	99 kDa	3	0.1	0.1	0.1	0.1	0.1	0.1	1	0.1	2	0.970588	0.977654	2 C
Methionine aminopeptidase 1	Q8BP48	Metap1	43 kDa	3	1	0.1	2	3	3	1	3	1	1	0.989011	0.979377	17 C
Four and a half LIM domains protein 3	Q9R059	Fhl3	32 kDa	3	4	0.1	4	2	2	2	2	3	4	0.992366	0.98144	35 C
Lamin-B1	P14733	Lmnb1	67 kDa	4	1	0.1	2	1	1	1	1	1	4	0.987654	0.982755	4 C
Mitogen-activated protein kinase 1	P63085	Mapk1	41 kDa	4	1	1	1	2	4	0.1	1	1	3	1.01111	0.983345	7 C
Isoaspartyl peptidase/L-asparaginase	Q8C0M9	Asrgl1	34 kDa	6	4	0.1	4	2	5	2	3	2	4	0.993789	0.98668	8 C
Protein-glucosylgalactosylhydroxylysine glucosidase	Q8BP56	Pgghg	76 kDa	6	0.1	4	1	2	5	1	2	3	2	0.992366	0.987751	8 C
DCN1-like protein 1	Q9QZ73	Dcun1d1	30 kDa	3	1	0.1	1	0.1	1	0.1	0.1	2	2	1	1	4 C
Transformer-2 protein homolog beta	P62996	Tra2b	34 kDa	1	1	0.1	2	0.1	1	0.1	0.1	1	2	1	1	2 C
Vinculin	Q64727	Vcl	117 kDa	59	46	19	27	10	21	26	24	42	48	1	1	10 C
Carboxylesterase 1F	Q91WU0	Ces1f	62 kDa	12	18	16	31	28	21	15	18	24	27	1	1	7 C
Protein phosphatase 1 regulatory subunit 7	Q3UM45	Ppp1r7	41 kDa	26	7	16	15	19	17	18	13	18	17	1	1	2 C
Peroxiredoxin-6	O08709	Prdx6	25 kDa	21	17	13	15	16	18	14	16	19	15	1	1	2 C
Leukotriene A-4 hydrolase	P24527	Lta4h	69 kDa	13	8	4	14	12	16	6	9	8	12	1	1	11 C
High mobility group protein B1	P63158	Hmgb1	25 kDa	14	9	12	9	10	11	7	10	11	15	1	1	3 C
Isoform Cytoplasmic of Cysteine desulfurase, mitochondrial	Q9Z1J3-2	Nfs1	44 kDa	10	6	10	12	8	11	10	9	6	10	1	1	7 C
F-box only protein 50	G3X9C2	Nccrp1	30 kDa	5	9	7	9	10	8	7	9	7	9	1	1	3 C
Fibrinogen alpha chain	E9PV24	Fga	87 kDa	6	7	7	4	3	4	4	7	7	5	1	1	13 C
Serine-threonine kinase receptor-associated protein	Q9Z1Z2	Strap	38 kDa	8	3	4	10	4	6	5	4	7	7	1	1	6 C
60S ribosomal protein L12	P35979	Rpl12	18 kDa	8	5	8	9	7	10	6	7	5	9	1	1	3 C
Cordon-bleu protein-like 1	Q3UMF0	Cobll1	137 kDa	6	5	5	6	8	4	7	6	5	8	1	1	10 C
Arsenite methyltransferase	Q91WU5	As3mt	42 kDa	7	5	5	6	5	6	6	6	5	5	1	1	12 C
Quinone oxidoreductase-like protein 1	Q921W4	Cryzl1	39 kDa	6	7	1	6	4	5	5	4	4	6	1	1	6 C
V-type proton ATPase subunit E 1	P50518	Atp6v1e1	26 kDa	7	3	2	5	7	9	1	3	2	9	1	1	1 C
DAZ-associated protein 1	Q9JII5	Dazap1	43 kDa	12	4	2	5	4	3	4	4	7	9	1	1	4 C
Protein phosphatase 1H	Q3UYC0	Ppm1h	56 kDa	6	1	2	3	5	2	2	5	3	5	1	1	9 C
Chloride intracellular channel protein 4	Q9QYB1	Clic4	29 kDa	5	3	4	3	4	2	5	3	5	4	1	1	4 C
Isoform 1 of Afadin	Q9QZQ1-2	Afdn	205 kDa	4	2	1	2	1	2	1	1	1	5	1	1	11 C
Acyl-coenzyme A thioesterase THEM4	Q3UUI3	Them4	26 kDa	3	2	2	5	4	3	3	3	4	3	1	1	4 C
Clathrin light chain A	O08585	Clta	26 kDa	4	3	4	2	2	4	3	2	2	4	1	1	1 C
Glycerol-3-phosphate dehydrogenase, mitochondrial	Q64521	Gpd2	81 kDa	0.1	3	0.1	6	1	0.1	1	0.1	4	5	1	1	8 C
Caspase-6	O08738	Casp6	32 kDa	3	1	2	4	2	2	2	2	3	3	1	1	10 C
Ribosyldihydronicotinamide dehydrogenase [quinone]	Q9JI75	Nqo2	26 kDa	2	2	1	2	3	3	2	2	1	2	1	1	4 C
Thiosulfate sulfurtransferase	P52196	Tst	33 kDa	0.1	2	1	2	4	1	2	0.1	3	3	1	1	4 C
Protein DEK	Q7TNV0	Dek	43 kDa	4	2	1	1	1	2	1	1	2	3	1	1	4 C
Caspase-7	P97864	Casp7	34 kDa	4	1	1	1	3	2	2	2	2	2	1	1	11 C
Haloacid dehalogenase-like hydrolase domain-containing protein 3	Q9CYW4	Hdhd3	28 kDa	1	1	1	1	3	2	1	1	2	1	1	1	4 C
Exosome complex component RRP43	Q9D753	Exosc8	30 kDa	6	1	0.1	1	2	3	1	4	2	0.1	1	1	10 C
Mitochondrial intermembrane space import and assembly protein 40	Q8VEA4	Chchd4	16 kDa	3	3	3	2	2	3	2	2	4	2	1	1	7 C
Density-regulated protein	Q9CQJ6	Denr	22 kDa	3	1	0.1	2	1	2	1	2	0.1	2	1	1	7 C
Ig lambda-1 chain C region	P01843		12 kDa	2	7	2	3	4	2	1	5	5	5	1	1	3 C
Isoform 6 of General transcription factor II-I	Q9ESZ8-6	Gtf2i	110 kDa	3	1	0.1	1	1	1	0.1	2	1	2	1	1	9 C
40S ribosomal protein S20	P60867	Rps20	13 kDa	2	1	2	2	2	1	2	2	2	2	1	1	2 C
Acylphosphatase-2	P56375	Acyp2	12 kDa	2	1	1	2	1	2	1	1	1	2	1	1	1 C
Nodal modulator 1	Q6GQT9	Nomo1	133 kDa	3	1	1	1	0.1	1	1	0.1	2	2	1	1	18 C
Tyrosine--tRNA ligase, cytoplasmic	Q91WQ3	Yars	59 kDa	2	1	0.1	0.1	0.1	0.1	1	0.1	0.1	2	1	1	7 C
Ig heavy chain V region 5-84	P18525		13 kDa	2	3	2	2	3	2	2	2	3	3	1	1	3 C
Poly(rC)-binding protein 2	Q61990 (+2)	Pcbp2	38 kDa	5	4	5	5	5	5	5	4	5	5	1	1	7 C
NADH dehydrogenase [ubiquinone] 1 alpha subcomplex subunit 10, mitochondrial	Q99LC3	Ndufa10	41 kDa	1	0.1	0.1	2	1	0.1	2	1	0.1	1	1	1	5 C
60S ribosomal protein L22	P67984	Rpl22	15 kDa	1	1	1	1	2	1	1	2	1	1	1	1	1 C
Ig kappa chain V-II region 7S34.1	P01630		12 kDa	0.1	2	0.1	2	3	0.1	0.1	1	4	2	1	1	3 C
Ig lambda-1 chain V region	P01723 (+1)		12 kDa	0.1	3	0.1	1	1	1	0.1	2	0.1	2	1	1	2 C
E3 ubiquitin-protein ligase RNF181	Q9CY62	Rnf181	19 kDa	3	1	2	2	3	2	1	0.1	1	1	0.463636	0.0394211	7 C
Insulin-like growth factor-binding protein 7	Q61581	Igfbp7	29 kDa	2	1	1	3	2	1	1	1	0.1	1	0.455556	0.0459405	18 C
Fatty acid-binding protein, liver	P12710	Fabp1	14 kDa	6	4	5	2	5	3	1	2	3	0.1	0.413636	0.0193863	1 C
Complement C4-B	P01029	C4b	193 kDa	7	4	5	3	4	3	0.1	1	2	2	0.352174	0.00750244	29 C
Regucalcin	Q64374	Rgn	33 kDa	2	2	7	2	8	2	0.1	1	0.1	0.1	0.157143	0.0361383	9 C
Major urinary protein 20	Q5FW60	Mup20	21 kDa	4	1	1	1	2	1	0.1	0.1	0.1	0.1	0.155556	0.0374755	4 C
Collagen alpha-1(I) chain	P11087	Col1a1	138 kDa	2	1	0.1	1	1	0.1	0.1	0.1	0.1	0.1	0.0980392	0.0155856	18 C
Proteasome activator complex subunit 3	P61290	Psme3	30 kDa	1	1	0.1	2	1	0.1	0.1	0.1	0.1	0.1	0.0980392	0.0155856	2 C

## Sheet: EOD Kidney prot ID intensity
Supplementary Data 17: Impact of 2.5 months EOD Fasting vs AL Feeding in Aged Mice on the Kidney Persulfidome (Intensity)
Protein names	Majority protein IDs	Gene names	Mol. weight [kDa]	Intensity Old AL1	Intensity Old AL2	Intensity Old AL3	Intensity Old AL4	Intensity Old AL5	Intensity Old EOD1	Intensity Old EOD2	Intensity Old EOD3	Intensity Old EOD4	Intensity Old EOD5	EOD/AL intensity ratio	P-value
Hydroxymethylglutaryl-CoA synthase, mitochondrial	P54869	Hmgcs2	56.822	10000	10000	10000	10000	10000	2459400	7158000	7759500	5959800	3409600	534.926	0.000883372		Green	EOD enriched
Acyl-CoA dehydrogenase family member 11	Q80XL6	Acad11	87.365	10000	10000	10000	10000	10000	10000	1689200	3730900	4943800	2106100	249.6	0.0193009		Gray	No Change
Phosphomannomutase 2	Q9Z2M7	Pmm2	27.656	10000	10000	10000	10000	10000	10000	2276400	2183100	3560500	1364200	187.884	0.0126774		Blue	AL enriched
Sodium/glucose cotransporter 2	Q923I7	Slc5a2	73.007	10000	10000	10000	10000	10000	10000	1893500	1399300	2114200	10000	108.54	0.0453497
Acetyl-coenzyme A synthetase, cytoplasmic	Q9QXG4	Acss2	78.861	10000	10000	10000	10000	10000	10000	1297100	1858800	1924500	10000	102.008	0.0453815
Aspartate--tRNA ligase, cytoplasmic	Q922B2	Dars	57.147	10000	10000	10000	10000	10000	10000	1918500	1467900	1189800	10000	91.924	0.0476035
Cytochrome P450 2J5	O54749	Cyp2j5	57.783	10000	10000	10000	10000	10000	10000	1192900	1735300	1482400	10000	88.612	0.0444154
Lysophospholipase-like protein 1	Q3UFF7	Lyplal1	26.354	10000	10000	10000	10000	10000	10000	809940	1116100	10000	1134300	61.6068	0.0441558
Cytochrome P450 2D9;Cytochrome P450 2D11;Cytochrome P450 2D10	P11714;P24457;P24456	Cyp2d9;Cyp2d11;Cyp2d10	56.949	10000	10000	10000	10000	10000	10000	696140	1004100	1203000	10000	58.4648	0.049218
Ras-related protein Rab-10	P61027	Rab10	22.541	10000	10000	10000	10000	10000	300550	942660	533570	836420	10000	52.464	0.0169745
2-oxoisovalerate dehydrogenase subunit alpha, mitochondrial	P50136	Bckdha	50.37	10000	10000	10000	10000	10000	605960	788350	10000	916810	10000	46.6224	0.0454134
Glutathione S-transferase A4	P24472	Gsta4	25.564	1764300	10000	10000	10000	10000	4442300	2057800	7749100	10453000	15713000	22.3994	0.0124815
Phosphoenolpyruvate carboxykinase, cytosolic [GTP]	Q9Z2V4	Pck1	69.354	10000	869500	678010	2847000	2112600	6347000	22272000	20422000	30919000	13850000	14.3944	0.00301739
Protein angel homolog 2	Q8K1C0	Angel2	62.412	211640	10000	10000	10000	10000	637020	623330	218790	785200	521340	11.0701	0.00114442
Plastin-1	Q3V0K9	Pls1	70.407	10000	10000	10000	765460	134980	10000	2210000	1378500	1700900	3329400	9.27389	0.0253411
Carbonyl reductase [NADPH] 1	P48758	Cbr1	30.641	1690300	10000	10000	10000	10000	619340	3560700	3450900	5648500	2378000	9.04897	0.0138484
Ectonucleoside triphosphate diphosphohydrolase 5	Q9WUZ9	Entpd5	47.101	10000	10000	10000	2065400	10000	438080	3059800	3226400	5849000	2793700	7.29884	0.0237146
Glutathione S-transferase theta-2	Q61133	Gstt2	27.634	10000	4923000	674750	2464600	699610	22610000	9146200	6089700	11296000	5233500	6.19877	0.0230225
Ras-related protein Rab-1B	Q9D1G1	Rab1b	22.187	10000	10000	10000	416830	10000	10000	584380	788230	883240	360410	5.74888	0.0397681
3-hydroxyacyl-CoA dehydrogenase type-2	O08756	Hsd17b10	27.418	10000	10000	10000	1958200	1624200	861620	2104700	4830500	7542500	3253300	5.14689	0.0419801
Beta-ureidopropionase	Q8VC97	Upb1	43.937	1827300	10528000	7846600	1798600	5246100	19289000	19225000	17566000	23595000	40994000	4.42877	0.00387192
Trifunctional enzyme subunit alpha, mitochondrial;Long-chain enoyl-CoA hydratase;Long chain 3-hydroxyacyl-CoA dehydrogenase	Q8BMS1	Hadha	82.669	3564400	8010000	2311800	24095000	13393000	13963000	43210000	35612000	58758000	42090000	3.76907	0.00885249
Sulfotransferase 1 family member D1	Q3UZZ6	Sult1d1	35.083	2020500	3908100	1309100	8641200	3560800	3544500	11180000	13297000	18338000	7876600	2.78997	0.0379836
Urocanate hydratase	Q8VC12	Uroc1	74.589	1430400	7371700	4702000	1364900	1050900	12538000	7198900	8233200	4815100	10264000	2.70411	0.0171031
Glutathione S-transferase Mu 5	P48774	Gstm5	26.635	1841300	3316600	929530	2773100	1686100	2322700	6567000	4955800	8315800	5396300	2.61293	0.0131571
Acyl-coenzyme A thioesterase 13;Acyl-coenzyme A thioesterase 13, N-terminally processed	Q9CQR4	Acot13	15.183	1020900	1840900	1206800	10000	1666200	1380200	2227600	1861900	3441600	3915100	2.2327	0.039739
Cytoplasmic aconitate hydratase	P28271	Aco1	98.124	22707000	24915000	9264200	14957000	17025000	25920000	39687000	38008000	48579000	42325000	2.18885	0.0018772
Ornithine aminotransferase, mitochondrial	P29758	Oat	48.354	4727600	5438500	2276700	2807300	4195800	12067000	3268600	6907200	11085000	9191600	2.18655	0.025474
Ig kappa chain V-III region PC 7175;Ig kappa chain V-III region PC 2485/PC 4039	P01671;P01673		12.01	10000	10000	10000	10000	10000	10000	10000	6390500	2295400	43488000	1043.88	0.246681
Carnitine O-palmitoyltransferase 1, liver isoform	P97742	Cpt1a	88.25	10000	10000	10000	10000	10000	26540000	2301400	5213400	10203000	10000	885.356	0.0989504
Vacuolar protein sorting-associated protein 35	Q9EQH3	Vps35	91.712	10000	10000	10000	10000	10000	10000	21710000	2404000	5285600	10000	588.392	0.187327
Heat shock protein 75 kDa, mitochondrial	Q9CQN1	Trap1	80.208	10000	10000	10000	10000	10000	10000	3340500	6037100	8657900	10000	361.11	0.0661715
Dimethylaniline monooxygenase [N-oxide-forming] 2	Q8K2I3	Fmo2	60.974	10000	10000	10000	10000	10000	10000	541290	542070	16610000	10000	354.267	0.311346
Ig kappa chain V-V region MOPC 173	P01643		11.217	10000	10000	10000	10000	10000	10000	10000	10000	2808700	8379200	224.358	0.207015
Laminin subunit beta-1	P02469	Lamb1	197.09	10000	10000	10000	10000	10000	10000	10000	9760600	10000	960670	215.025	0.295334
60S ribosomal protein L7	P14148	Rpl7	31.419	10000	10000	10000	10000	10000	10000	1183000	2300700	6315300	10000	196.38	0.132965
Protein NipSnap homolog 2	O55126	Gbas	32.932	10000	10000	10000	10000	10000	10000	1539800	1909800	5063300	10000	170.658	0.103813
Vacuolar protein sorting-associated protein 13A	Q5H8C4	Vps13a	359.4	10000	10000	10000	10000	10000	1417600	1652800	10000	10000	4819700	158.202	0.111551
Bifunctional 3-phosphoadenosine 5-phosphosulfate synthase 2;Sulfate adenylyltransferase;Adenylyl-sulfate kinase	O88428	Papss2	70.35	10000	10000	10000	10000	10000	10000	2251700	10000	4347300	10000	132.58	0.169414
AP-2 complex subunit beta;AP-1 complex subunit beta-1	Q9DBG3;O35643	Ap2b1;Ap1b1	104.58	10000	10000	10000	10000	10000	10000	10000	2222100	3376000	10000	112.562	0.153286
Short/branched chain specific acyl-CoA dehydrogenase, mitochondrial	Q9DBL1	Acadsb	47.874	10000	10000	10000	10000	10000	10000	2228600	1170600	1778900	10000	103.962	0.0525025
Laminin subunit alpha-5	Q61001	Lama5	404.05	10000	10000	10000	10000	10000	10000	10000	1659100	3170100	345250	103.889	0.131992
ATP-citrate synthase	Q91V92	Acly	119.73	10000	10000	10000	10000	10000	10000	1712700	674420	2335600	10000	94.8544	0.0788286
Mitochondrial import receptor subunit TOM70	Q9CZW5	Tomm70a	67.589	10000	10000	10000	10000	10000	10000	10000	1001500	1698200	1835600	91.106	0.0515578
UDP-glucose 6-dehydrogenase	O70475	Ugdh	54.831	10000	10000	10000	10000	10000	10000	10000	2334600	1765700	282380	88.0536	0.112552
Sulfide:quinone oxidoreductase, mitochondrial	Q9R112	Sqrdl	50.282	10000	10000	10000	10000	10000	10000	602850	1771900	1924500	10000	86.385	0.0747175
Alpha-crystallin B chain	P23927	Cryab	20.069	10000	10000	10000	10000	10000	10000	1938000	10000	2200900	10000	83.378	0.142287
60S ribosomal protein L18a	P62717	Rpl18a	20.732	10000	10000	10000	10000	10000	10000	10000	10000	2573600	1290300	77.878	0.172096
COP9 signalosome complex subunit 8	Q8VBV7	Cops8	23.255	10000	10000	10000	10000	10000	10000	10000	10000	2411800	1283000	74.496	0.167496
Dolichyl-diphosphooligosaccharide--protein glycosyltransferase 48 kDa subunit	O54734	Ddost	49.027	10000	10000	10000	10000	10000	10000	830240	856180	1965700	10000	73.4424	0.0788846
T-complex protein 1 subunit alpha	P11983	Tcp1	60.448	10000	10000	10000	10000	10000	10000	671540	837780	1865800	10000	67.9024	0.0855823
Nicotinamide phosphoribosyltransferase	Q99KQ4	Nampt	55.446	10000	10000	10000	10000	10000	10000	1096500	10000	1518100	10000	52.892	0.148664
Transcriptional activator protein Pur-alpha	P42669	Pura	34.883	10000	10000	10000	10000	10000	10000	758520	670210	1163200	10000	52.2386	0.05237
Aromatic-L-amino-acid decarboxylase	O88533	Ddc	53.873	10000	10000	10000	10000	10000	10000	10000	1337800	948290	10000	46.3218	0.149554
RNA-binding protein 4B;RNA-binding protein 4	Q8VE92;Q8C7Q4	Rbm4b;Rbm4	39.991	10000	10000	10000	10000	10000	10000	10000	411020	10000	1867200	46.1644	0.244889
T-complex protein 1 subunit delta	P80315	Cct4	58.066	10000	10000	10000	10000	10000	10000	1021100	635020	605260	10000	45.6276	0.052707
EH domain-containing protein 4	Q9EQP2	Ehd4	61.48	10000	10000	10000	10000	10000	10000	10000	1102300	1095300	10000	44.552	0.141116
Mitochondrial 2-oxoglutarate/malate carrier protein	Q9CR62	Slc25a11	34.155	10000	10000	10000	1533300	10000	10000	2680600	3643000	63210000	10000	44.2087	0.302948
ATP-dependent RNA helicase DDX39A;Spliceosome RNA helicase Ddx39b	Q8VDW0;Q9Z1N5	Ddx39a;Ddx39b	49.067	10000	10000	10000	10000	10000	10000	1280300	713830	10000	10000	40.4826	0.16423
Solute carrier family 12 member 1	P55014	Slc12a1	120.35	10000	10000	10000	10000	10000	10000	10000	1208900	10000	722360	39.2252	0.159414
Fermitin family homolog 2	Q8CIB5	Fermt2	77.8	10000	10000	10000	10000	10000	10000	829130	569590	495040	10000	38.2752	0.0503588
UDP-glucuronosyltransferase 3A1	Q3UP75	Ugt3a1	59.698	10000	10000	10000	10000	10000	10000	688840	828430	10000	10000	30.9454	0.143613
CAP-Gly domain-containing linker protein 1	Q922J3	Clip1	155.81	10000	10000	10000	10000	10000	10000	10000	10000	581030	738890	26.9984	0.145347
Proline dehydrogenase 1, mitochondrial	Q9WU79	Prodh	68.035	10000	10000	10000	10000	10000	10000	217430	10000	1067000	10000	26.2886	0.252372
Sulfotransferase 1C2	Q9D939	Sult1c2	34.953	10000	10000	10000	10000	10000	10000	274680	232970	779130	10000	26.1356	0.11165
Leucine-rich PPR motif-containing protein, mitochondrial	Q6PB66	Lrpprc	156.61	10000	10000	10000	10000	10000	10000	10000	232860	1036200	10000	25.9812	0.244428
T-complex protein 1 subunit eta	P80313	Cct7	59.652	10000	10000	10000	10000	10000	10000	698550	566290	10000	10000	25.8968	0.144357
Dimethylaniline monooxygenase [N-oxide-forming] 5	P97872	Fmo5	60	10000	10000	10000	363810	10000	10000	847500	10000	1308800	7654300	24.3446	0.228417
Trifunctional enzyme subunit beta, mitochondrial;3-ketoacyl-CoA thiolase	Q99JY0	Hadhb	51.386	10000	1738900	762480	4673900	2946500	2214100	185010000	12539000	28040000	4276100	22.9061	0.239807
Methylcrotonoyl-CoA carboxylase subunit alpha, mitochondrial	Q99MR8	Mccc1	79.343	10000	10000	10000	6599900	2318600	664660	142110000	12042000	28610000	10000	20.4992	0.230539
Acetyl-coenzyme A synthetase 2-like, mitochondrial	Q99NB1	Acss1	74.622	10000	10000	10000	690840	10000	10000	3172100	3947900	6781600	643660	19.9158	0.0540966
Pyruvate carboxylase, mitochondrial	Q05920	Pc	129.68	10000	34567000	583100	35240000	1594700	3054200	27320000	51816000	926810000	369710000	19.1501	0.176122
UDP-glucuronosyltransferase 2B17	P17717	Ugt2b17	60.855	10000	10000	10000	10000	10000	10000	10000	312040	599820	10000	18.8372	0.170129
Clathrin heavy chain 1	Q68FD5	Cltc	191.55	762740	10000	10000	2032900	10000	10000	7515900	10633000	31766000	1950200	18.3587	0.122942
Thiopurine S-methyltransferase	O55060	Tpmt	27.585	10000	10000	10000	1513100	10000	10000	865830	1952700	23510000	10000	16.9651	0.310848
UPF0317 protein C14orf159 homolog, mitochondrial	Q8BH86		66.365	10000	10000	10000	477370	10000	10000	1643700	2452700	4573700	10000	16.7967	0.0930918
Arylacetamide deacetylase	Q99PG0	Aadac	45.25	10000	10000	10000	10000	10000	10000	10000	319530	419440	10000	15.3794	0.146648
RUN and FYVE domain-containing protein 1	Q8BIJ7	Rufy1	80.376	10000	10000	10000	10000	10000	10000	10000	301690	10000	355050	13.7348	0.143134
Bifunctional coenzyme A synthase;Phosphopantetheine adenylyltransferase;Dephospho-CoA kinase	Q9DBL7	Coasy	62.022	10000	675970	10000	367830	10000	10000	4158800	2051100	6631400	470670	12.4064	0.0828573
Lysine-specific demethylase 3A	Q6PCM1	Kdm3a	147.85	5452800	10000	10000	10000	10000	64574000	10000	10000	10000	10000	11.7634	0.388195
Glutathione S-transferase kappa 1	Q9DCM2	Gstk1	25.704	10000	10000	10000	783550	10000	10000	755530	2080000	5985600	790170	11.6827	0.141812
Eukaryotic translation initiation factor 3 subunit B	Q8JZQ9	Eif3b	91.369	10000	239430	10000	10000	10000	561250	374930	10000	1757200	545010	11.6251	0.0811686
Dihydrolipoyllysine-residue acetyltransferase component of pyruvate dehydrogenase complex, mitochondrial	Q8BMF4	Dlat	67.941	3183900	3448100	1095500	18035000	9183800	3796200	132710000	7314300	238310000	8051200	11.1652	0.169487
Cytochrome P450 2A5;Cytochrome P450 2A4	P20852;P15392	Cyp2a5;Cyp2a4	56.74	10000	10000	10000	285660	10000	10000	279950	1710500	1346000	10000	10.3066	0.132754
Titin	A2ASS6	Ttn	3906.4	10000	2705000	10000	10000	10000	27608000	10000	10000	10000	10000	10.0721	0.395369
60S ribosomal protein L14	Q9CR57	Rpl14	23.564	10000	10000	10000	624980	10000	10000	1587900	2235300	2740400	10000	9.90045	0.0743902
Ig kappa chain V-VI region J539;Ig kappa chain V-VI region SAPC 10;Ig kappa chain V-VI region TEPC 601/TEPC 191;Ig kappa chain V-VI region XRPC 24;Ig kappa chain V-VI region XRPC 44	P01679;P01678;P01677;P01676;P01675		11.502	2783900	10000	10000	10000	10000	10000	10000	10000	10000	27299000	9.68129	0.397547
Lambda-crystallin homolog	Q99KP3	Cryl1	35.208	1923600	7474200	327470	10483000	11194000	4061900	111310000	161010000	17950000	4723000	9.52335	0.136214
Corticosteroid-binding globulin	Q06770	Serpina6	44.769	754420	10000	10000	10000	10000	10000	702460	827840	1838400	4084300	9.39428	0.103545
Carnitine O-palmitoyltransferase 2, mitochondrial	P52825	Cpt2	73.98	10000	7527100	2585000	4687400	9169900	3761100	6543800	7940800	201310000	5111700	9.36918	0.335082
Phosphatidylinositol-binding clathrin assembly protein	Q7M6Y3	Picalm	71.543	644000	10000	10000	10000	10000	10000	139560	5708400	354070	10000	9.09654	0.353661
Ig kappa chain V-II region 7S34.1	P01630		12.496	10000	10543000	10000	12555000	15969000	10000	689120	2630800	342810000	3053200	8.93374	0.390541
Phenylalanine-4-hydroxylase	P16331	Pah	51.899	712940	5945500	325870	21535000	5152300	6757000	19172000	19146000	243510000	9733700	8.85965	0.284963
SWI/SNF-related matrix-associated actin-dependent regulator of chromatin subfamily D member 1	Q61466	Smarcd1	58.244	31389000	10000	10000	10000	10000	10000	260310000	10000	10000	1211200	8.32197	0.405181
von Willebrand factor A domain-containing protein 8	Q8CC88	Vwa8	213.42	10000	859580	10000	10000	10000	10000	118990	216620	1172200	5896900	8.24241	0.284346
3 beta-hydroxysteroid dehydrogenase type 4;3 beta-hydroxysteroid dehydrogenase type 5;3 beta-hydroxysteroid dehydrogenase/Delta 5-->4-isomerase type 3;3-beta-hydroxy-Delta(5)-steroid dehydrogenase;Steroid Delta-isomerase;3 beta-hydroxysteroid dehydrogenase/Delta 5-->4-isomerase type 2;3-beta-hydroxy-Delta(5)-steroid dehydrogenase;Steroid Delta-isomerase;3 beta-hydroxysteroid dehydrogenase/Delta 5…	Q61767;Q61694;P26150;P26149;O35469	Hsd3b4;Hsd3b5;Hsd3b3;Hsd3b2;Hsd3b6	41.766	10000	10000	222180	1743200	1401800	448250	3490800	2606100	3804300	15610000	7.66403	0.13249
C-1-tetrahydrofolate synthase, cytoplasmic;Methylenetetrahydrofolate dehydrogenase;Methenyltetrahydrofolate cyclohydrolase;Formyltetrahydrofolate synthetase;C-1-tetrahydrofolate synthase, cytoplasmic, N-terminally processed	Q922D8	Mthfd1	101.2	10000	10000	10000	4262500	797400	692680	8540000	9824400	18433000	10000	7.36755	0.0994478
Ig heavy chain V region 102	P01750		12.866	440440	10000	10000	10000	607160	10000	10000	10000	7314800	594330	7.36742	0.369113
Fructose-bisphosphate aldolase C	P05063	Aldoc	39.394	6357500	20387000	5593100	11040000	7423700	24106000	12062000	15375000	278810000	31576000	7.1244	0.26392
Annexin A7	Q07076	Anxa7	49.925	10000	10000	10000	355700	10000	10000	504350	584010	1710200	10000	7.12297	0.166494
Valacyclovir hydrolase	Q8R164	Bphl	32.851	1370700	6457100	601150	14094000	4896700	3229300	16804000	143110000	21368000	10217000	7.10178	0.239505
Heterogeneous nuclear ribonucleoprotein H2	P70333	Hnrnph2	49.279	4679200	10000	10000	2948200	1108900	1476200	844220	1107800	1721900	55410000	6.91618	0.36815
Isocitrate dehydrogenase [NAD] subunit gamma 1, mitochondrial	P70404	Idh3g	42.785	4055800	12722000	1198800	9756200	5146400	4026300	10015000	4621900	196110000	11908000	6.89436	0.334938
Leucine-rich repeat-containing protein 47	Q505F5	Lrrc47	63.589	10000	10000	10000	10000	592120	532190	341490	10000	10000	3457800	6.88395	0.295666
4-hydroxyphenylpyruvate dioxygenase	P49429	Hpd	45.054	4065300	29537000	8835700	3402000	5565100	20792000	24086000	16076000	212710000	77473000	6.83078	0.14994
Transforming protein RhoA;Rho-related GTP-binding protein RhoC	Q9QUI0;Q62159	Rhoa;Rhoc	21.782	7367400	4952700	769480	5277300	3604200	4530400	3155200	6578900	127910000	6612700	6.77196	0.332151
Mitogen-activated protein kinase kinase kinase 14	Q9WUL6	Map3k14	103.08	10000	21622000	3812800	23087000	112160000	10000	10000	35155000	16872000	1005400000	6.58059	0.395226
Heme-binding protein 1	Q9R257	Hebp1	21.067	1764000	10000	1954600	10000	10000	10000	3303300	1934300	9878400	9049100	6.4491	0.077391
Ankycorbin	Q9EP71	Rai14	108.85	10000	10542000	2154700	3817100	3522400	5277800	952480	4190600	1720300	116210000	6.40277	0.368256
Fatty acid-binding protein, brain	P51880	Fabp7	14.893	7522900	4438700	2015900	4757100	6588600	3994400	5401700	3646000	3981300	142810000	6.31174	0.36037
Estradiol 17-beta-dehydrogenase 8	P50171	Hsd17b8	26.588	10000	10000	10000	1310700	10000	10000	525950	1537600	3102800	3289300	6.2676	0.0803106
ATP-dependent (S)-NAD(P)H-hydrate dehydratase	Q9CZ42	Carkd	36.717	10000	10000	10000	10000	301920	10000	10000	10000	10000	2074200	6.18332	0.419971
Tubulin alpha-1A chain;Tubulin alpha-3 chain	P68369;P05214	Tuba1a;Tuba3a	50.135	43644000	40275000	10773000	46555000	23569000	31437000	742710000	72293000	110290000	53033000	6.12661	0.249152
Protein NDRG1	Q62433	Ndrg1	43.008	8481800	54227000	4849100	22958000	5944800	11675000	34627000	449710000	20944000	42009000	5.79474	0.309005
BAG family molecular chaperone regulator 1	Q60739	Bag1	39.74	6357000	3743100	3141500	4025600	3786100	2131200	2030700	1552700	5414000	109010000	5.7064	0.378626
V-type proton ATPase subunit H	Q8BVE3	Atp6v1h	55.854	10000	10000	10000	527440	10000	10000	1383700	10000	1736700	10000	5.55195	0.229941
Guanine nucleotide-binding protein G(I)/G(S)/G(T) subunit beta-1	P62874	Gnb1	37.377	10000	10000	10000	947520	10000	10000	10000	273210	3350300	1790700	5.50289	0.228508
Agmatinase, mitochondrial	A2AS89	Agmat	38.255	10000	10000	335030	10000	10000	10000	10000	10000	10000	1928800	5.24971	0.436534
Myosin phosphatase Rho-interacting protein	P97434	Mprip	116.41	10000	13787000	10000	4885400	5591800	5606100	2404100	2491600	3890600	111210000	5.17219	0.377256
5-phosphohydroxy-L-lysine phospho-lyase	Q8R1K4	Phykpl	51.965	10000	10000	10000	10000	725310	1601900	10000	416290	1871300	10000	5.10837	0.176246
Isocitrate dehydrogenase [NADP], mitochondrial	P54071	Idh2	50.906	10896000	40282000	23273000	43037000	90394000	34305000	32485000	846610000	83299000	50966000	5.03971	0.324809
Copper transport protein ATOX1	O08997	Atox1	7.3384	10000	10000	10000	10000	1105700	10000	10000	5726500	10000	10000	5.03317	0.450172
Adapter molecule crk	Q64010	Crk	33.814	26007000	4987000	873200	8666700	611690	2103800	5503900	4131200	11659000	183510000	5.02868	0.382457
Exosome complex component MTR3	Q8BTW3	Exosc6	28.37	7739900	3849000	1343000	4780200	4285100	2663400	1798200	909620	4363800	100310000	5.00268	0.39542
Cleavage and polyadenylation specificity factor subunit 5	Q9CQF3	Nudt21	26.24	21798000	15853000	3942100	16903000	8866300	10533000	7223700	4121800	100005000	211010000	4.94183	0.225742
Tubulin beta-4B chain;Tubulin beta-4A chain	P68372;Q9D6F9	Tubb4b;Tubb4a	49.83	27506000	45395000	7691400	61504000	25182000	35032000	617510000	59962000	76623000	34953000	4.9264	0.281775
Glutathione S-transferase theta-1	Q64471	Gstt1	27.374	10000	10000	10000	1992100	982740	10000	2887200	4605900	5727500	1363500	4.85686	0.0706954
3-hydroxyisobutyryl-CoA hydrolase, mitochondrial	Q8QZS1	Hibch	43.037	10000	15946000	10000	16746000	10000	10000	9804100	12975000	134610000	10000	4.8105	0.3694
Bifunctional ATP-dependent dihydroxyacetone kinase/FAD-AMP lyase (cyclizing);ATP-dependent dihydroxyacetone kinase;FAD-AMP lyase (cyclizing)	Q8VC30	Dak	59.69	2756800	12558000	1720700	20759000	6012900	7035900	116810000	20590000	32209000	32579000	4.77599	0.130556
Glycine N-acyltransferase	Q91XE0	Glyat	34.098	4859600	18408000	4730300	30432000	8129300	5367000	33059000	40159000	47610000	186510000	4.69815	0.164685
Probable ATP-dependent RNA helicase DDX5	Q61656	Ddx5	69.289	10000	10000	10000	418890	10000	10000	1083300	453150	587580	10000	4.67221	0.1584
Actin-related protein 2/3 complex subunit 5-like protein	Q9D898	Arpc5l	16.98	10000	1506100	680750	1590500	1564800	2458000	880930	2197300	4284500	14356000	4.5172	0.164657
Ig kappa chain V-V region MOPC 149	P01636		12.03	4382900	6692400	5545200	4085900	6303400	10000	6065300	10592000	100006000	4706000	4.4939	0.349971
Ig lambda-2 chain C region;Ig lambda-3 chain C region	P01844;P01845	Iglc2;Iglc3	11.254	3414100	1822900	10000	10000	10000	10000	10000	10000	1925500	21607000	4.47361	0.41903
Lactoylglutathione lyase	Q9CPU0	Glo1	20.809	7635800	12025000	8884300	6432500	11959000	173610000	7862100	6461600	7522500	13368000	4.44907	0.355297
Lipoamide acyltransferase component of branched-chain alpha-keto acid dehydrogenase complex, mitochondrial	P53395	Dbt	53.246	10000	947690	10000	7234200	10000	389200	5719200	6046300	13263000	10114000	4.32686	0.0684944
Mitochondrial dicarboxylate carrier	Q9QZD8	Slc25a10	31.715	10000	10000	10000	8289400	10000	10000	12240000	11727000	11632000	215760	4.301	0.13655
60S ribosomal protein L8	P62918	Rpl8	28.024	10000	10000	10000	1649900	10000	10000	2916300	2481200	1685100	10000	4.20297	0.15609
Phosphate carrier protein, mitochondrial	Q8VEM8	Slc25a3	39.632	12079000	26262000	4595700	54480000	22733000	17920000	40497000	42677000	46645000	350610000	4.14773	0.26779
Ubiquitin-fold modifier-conjugating enzyme 1	Q9CR09	Ufc1	19.481	14264000	18064000	2825700	8085100	5942100	5059000	3746700	8849300	9973900	175310000	4.12638	0.389709
Epididymal secretory glutathione peroxidase	P21765	Gpx5	25.392	10000	10000	138310000	10000	10000	10000	517410000	10000	53363000	10000	4.12579	0.434166
Apoptosis-inducing factor 1, mitochondrial	Q9Z0X1	Aifm1	66.765	25278000	66150000	24929000	74642000	52665000	41528000	42114000	42013000	49390000	826710000	4.11121	0.36227
NADP-dependent malic enzyme, mitochondrial	Q8BMF3	Me3	67.098	10000	735820	10000	10000	10000	10000	505920	1076300	1553700	10000	4.06785	0.194316
UPF0160 protein MYG1, mitochondrial	Q9JK81	Myg1	42.722	42092000	16113000	4790100	12219000	7144800	12912000	12398000	15719000	14135000	279810000	4.06725	0.373709
Adenylate kinase isoenzyme 1	Q9R0Y5	Ak1	21.539	45750000	38190000	7799200	22552000	14295000	15009000	18156000	8352800	438410000	42456000	4.06252	0.375805
Kynurenine 3-monooxygenase	Q91WN4	Kmo	54.531	10000	10000	10000	1675700	10000	10000	1559500	2216500	3059600	10000	3.9958	0.174682
Multidrug resistance-associated protein 6	Q9R1S7	Abcc6	164.86	10000	2482600	10000	10000	10000	10000	10000	10023000	10000	10000	3.98914	0.485577
Dynamin-like 120 kDa protein, mitochondrial;Dynamin-like 120 kDa protein, form S1	P58281	Opa1	111.34	10000	10000	10000	403930	10000	10000	399710	707710	636980	10000	3.9745	0.155752
Kinesin-like protein KIFC3	O35231	Kifc3	92.555	477970	10000	10000	10000	10000	10000	2005700	10000	10000	10000	3.94946	0.477416
Ras-related protein Rab-5C;Ras-related protein Rab-5A;Ras-related protein Rab-5B	P35278;Q9CQD1;P61021	Rab5c;Rab5a;Rab5b	23.412	4046100	6120100	1899200	5985600	3177200	4747700	1917600	3647600	1374900	71110000	3.90037	0.394173
S-phase kinase-associated protein 1	Q9WTX5	Skp1	18.672	32890000	37089000	8164700	30610000	14880000	280310000	10528000	134710000	24127000	30176000	3.88123	0.203363
Proteasome subunit alpha type-1	Q9R1P4	Psma1	29.546	20005000	39325000	17022000	45585000	32317000	19633000	20512000	10466000	20518000	527410000	3.88022	0.40945
60S ribosomal protein L6	P47911	Rpl6	33.509	10000	10000	10000	461640	10000	10000	1666200	10000	245070	10000	3.86985	0.415241
Microtubule-associated protein RP/EB family member 3	Q6PER3	Mapre3	31.966	10000	10000	10000	718190	10000	10000	452960	10000	923200	1531400	3.86125	0.216381
Ig lambda-1 chain V region;Ig lambda-1 chain V region S43;Ig lambda-2 chain V region;Ig lambda-2 chain V region MOPC 315;Ig lambda-1 chain V region H2020	P01723;P01727;P01728;P01729;P01726		12.222	10000	10000	2359600	10495000	1882700	5326200	10000	10514000	11257000	29380000	3.82775	0.155434
Elongation factor 1-gamma	Q9D8N0	Eef1g	50.06	4296800	1236100	3448900	8870700	5824000	1740500	62810000	8427300	12326000	4314100	3.7851	0.28212
V-type proton ATPase 116 kDa subunit a isoform 2	P15920	Atp6v0a2	98.144	10000	10000	10000	10000	3447700	10000	10000	10000	10000	13113000	3.77125	0.495825
60S acidic ribosomal protein P0	P14869	Rplp0	34.216	1697100	848190	10000	1867900	794140	10000	979550	15210000	2407800	733610	3.70706	0.355705
ADP/ATP translocase 1	P48962	Slc25a4	32.904	3024300	2819000	434850	9014600	2506200	10000	10975000	9973200	15179000	29410000	3.68264	0.0918448
Ras-related C3 botulinum toxin substrate 1;Ras-related C3 botulinum toxin substrate 2	P63001;Q05144	Rac1;Rac2	21.45	10000	10000	10000	3038000	10000	10000	1966100	1506400	4240000	3276700	3.57349	0.133367
Filamin A-interacting protein 1-like	Q6P6L0	Filip1l	129.77	10000	8695500	968500	3565200	1977700	2810700	3593900	30330000	4565400	12894000	3.56143	0.188222
Maleylacetoacetate isomerase	Q9WVL0	Gstz1	24.275	10000	734540	215090	2686800	10000	10000	4771300	2482000	5744000	10000	3.56011	0.184036
Ras-related protein Rab-1A	P62821	Rab1A	22.677	1357200	10646000	2239000	20539000	6438300	4687600	7450000	7849000	117510000	9017500	3.55449	0.373401
Sepiapterin reductase	Q64105	Spr	27.883	2816600	1194400	159180	1027300	10000	902450	4667700	8458000	3150800	1294800	3.54754	0.10625
Nucleoprotein TPR	F6ZDS4	Tpr	273.99	2394000	5334400	10000	6485800	1665200	5280800	817960	27510000	5119200	17103000	3.51372	0.152038
Annexin A6	P14824	Anxa6	75.884	22646000	12019000	1149600	40906000	18403000	24762000	5245300	12143000	9709000	281810000	3.50774	0.40493
Immunoglobulin J chain	P01592	Igj	18.013	47865000	105800000	38672000	39806000	57320000	41115000	27758000	61327000	38462000	843110000	3.49534	0.395104
Peroxisomal bifunctional enzyme;Enoyl-CoA hydratase/3,2-trans-enoyl-CoA isomerase;3-hydroxyacyl-CoA dehydrogenase	Q9DBM2	Ehhadh	78.301	4806700	370010000	5126100	87558000	37418000	23396000	68512000	626810000	999010000	43334000	3.48781	0.263507
Rab GDP dissociation inhibitor beta	Q61598	Gdi2	50.537	1465900	8113200	675070	18262000	1995300	46310000	15419000	12559000	26260000	5607600	3.4792	0.0895157
Staphylococcal nuclease domain-containing protein 1	Q78PY7	Snd1	102.09	10000	10000	10000	1771100	10000	10000	760170	878710	3268600	1172300	3.36248	0.225018
Tubulin beta-3 chain	Q9ERD7	Tubb3	50.418	10000	10000	10000	10000	1036600	10000	1169400	1508700	10000	919990	3.36066	0.205065
NADPH--cytochrome P450 reductase	P37040	Por	77.043	10000	10000	10000	3826700	10000	10000	4667200	2839000	4523500	950980	3.35963	0.168858
Acyl-coenzyme A thioesterase 4	Q8BWN8	Acot4	46.48	26042000	52079000	14986000	38329000	39499000	351310000	122610000	21225000	30207000	47825000	3.35319	0.231476
Ig heavy chain V region VH558 A1/A4	P06327	Gm5629	12.971	10000	10000	10000	1574900	10000	10000	10000	10000	5353900	10000	3.34008	0.516501
Polyribonucleotide nucleotidyltransferase 1, mitochondrial	Q8K1R3	Pnpt1	85.682	20419000	32577000	6636700	25004000	25586000	180110000	15217000	114510000	14792000	38982000	3.29888	0.160357
Kynurenine--oxoglutarate transaminase 3	Q71RI9	Ccbl2	51.126	16109000	37783000	9998500	25805000	24354000	259510000	15262000	20262000	19260000	59249000	3.27527	0.302758
ATP-binding cassette sub-family D member 3	P55096	Abcd3	75.474	10000	10000	10000	984800	247070	518740	366870	1269700	1966600	10000	3.27443	0.188059
40S ribosomal protein S8	P62242	Rps8	24.205	10000	10000	10000	3011600	10000	10000	4812000	10000	5126200	10000	3.26655	0.337474
Carbonic anhydrase 3	P16015	Ca3	29.366	77912000	165180000	9183200	52016000	98050000	66795000	959110000	30919000	122530000	130730000	3.25615	0.335391
Dimethylglycine dehydrogenase, mitochondrial	Q9DBT9	Dmgdh	97.254	517710	25243000	4795300	25960000	10784000	15176000	127810000	16144000	22852000	31336000	3.16966	0.223031
ADP-ribosylation factor 1;ADP-ribosylation factor 3	P84078;P61205	Arf1;Arf3	20.697	2628000	10000	10000	739260	328390	10000	478830	1058500	1039600	9155900	3.16037	0.393843
Calponin-1	Q08091	Cnn1	33.355	1592800	1680200	10000	10000	10000	894050	442830	10000	10000	8918600	3.11095	0.453285
3-ketoacyl-CoA thiolase, mitochondrial	Q8BWT1	Acaa2	41.829	147810000	15006000	15509000	32608000	28798000	25796000	541310000	53744000	76380000	44910000	3.09572	0.352212
S-adenosylmethionine synthase isoform type-2	Q3THS6	Mat2a	43.688	51649000	50777000	16380000	41545000	31806000	29269000	23036000	37589000	46753000	458010000	3.09464	0.371965
Caprin-1	Q60865	Caprin1	78.168	21902000	87229000	2969000	63568000	13910000	9087500	110110000	6957300	123510000	332610000	3.07143	0.236913
Polymerase delta-interacting protein 2	Q91VA6	Poldip2	41.87	29885000	54988000	11328000	45764000	15935000	138510000	13059000	232910000	32369000	59092000	3.01419	0.162804
6-phosphogluconate dehydrogenase, decarboxylating	Q9DCD0	Pgd	53.247	1385700	2520200	10000	1866300	695740	10000	6038700	4642600	8545200	270210	3.01125	0.167253
Dimethylaniline monooxygenase [N-oxide-forming] 1	P50285	Fmo1	59.914	10000	10000	10000	4749300	2486400	1849800	6981800	6715400	6233400	10000	2.99908	0.130177
Ig kappa chain V-VI region NQ5-78.2.6;Ig kappa chain V-VI region NQ2-48.2.2;Ig kappa chain V-VI region NQ2-17.4.1;Ig kappa chain V-VI region NQ6-8.3.1	P04944;P04941;P04940;P04943		11.391	10000	10000	996270	17640000	5865400	10000	10000	13220000	10000	59938000	2.98463	0.44397
Hydroxylysine kinase	Q5U5V2	Hykk	42.356	10000	659090	444820	3904800	10000	10000	1769000	6103100	4324400	2465800	2.91771	0.17119
Ethylmalonyl-CoA decarboxylase	Q9D9V3	Echdc1	35.467	10000	10000	10000	1460800	751240	763790	748240	10000	3121300	1881100	2.91004	0.202268
40S ribosomal protein S4, X isoform	P62702	Rps4x	29.597	1513700	1202700	378240	2780000	870380	951410	1677800	5536600	10424000	1004500	2.905	0.208337
Sodium/potassium-transporting ATPase subunit alpha-1	Q8VDN2	Atp1a1	112.98	31144000	123250000	16334000	164250000	34460000	469410000	118960000	156100000	218200000	110390000	2.90457	0.0888867
Heterogeneous nuclear ribonucleoprotein A0	Q9CX86	Hnrnpa0	30.53	22728000	12735000	11737000	9353700	6623200	29557000	6889100	18453000	112110000	14642000	2.87528	0.258668
Branched-chain-amino-acid aminotransferase, mitochondrial	O35855	Bcat2	44.127	9683300	21137000	5570200	17986000	18649000	153410000	11577000	7321300	17078000	20144000	2.86928	0.360056
Exosome complex exonuclease RRP42	Q9D0M0	Exosc7	31.825	38205000	23896000	3523200	11290000	10459000	8643000	6955200	5232300	13099000	216610000	2.86746	0.460511
Disks large homolog 1	Q811D0	Dlg1	100.12	10949000	41214000	6888700	20667000	12500000	15665000	8430200	9888200	12160000	217410000	2.85792	0.434438
Matrin-3	Q8K310	Matr3	94.629	4857100	1022100	10000	10000	10000	2265100	1862100	2890000	3647800	6209300	2.8556	0.108685
Protein NipSnap homolog 1	O55125	Nipsnap1	33.363	747790	640260	10000	615210	1662200	447930	3816400	728720	5265700	10000	2.79387	0.257002
Alcohol dehydrogenase class-3	P28474	Adh5	39.547	10000	1695500	10000	5793100	1187100	2924100	6604700	4582800	8465300	1679500	2.78947	0.0915167
Hydroxyacid-oxoacid transhydrogenase, mitochondrial	Q8R0N6	Adhfe1	49.937	29594000	49250000	18152000	32744000	35137000	47930000	15660000	18966000	268310000	107490000	2.77999	0.250677
Thrombospondin-1	P35441;CON__Q28194	Thbs1	129.65	10000	1491400	1921500	1493300	2122000	810170	10000	13110000	2278800	3295500	2.77123	0.329325
Extracellular superoxide dismutase [Cu-Zn]	O09164	Sod3	27.392	24923000	26002000	6916900	197910000	17082000	10029000	12067000	25797000	19580000	687810000	2.76829	0.507113
Protein kinase C and casein kinase substrate in neurons protein 2	Q9WVE8	Pacsin2	55.832	10000	10000	10000	772050	10000	10000	468920	901420	840190	10000	2.74679	0.281691
NADH-cytochrome b5 reductase 3;NADH-cytochrome b5 reductase 3 membrane-bound form;NADH-cytochrome b5 reductase 3 soluble form	Q9DCN2	Cyb5r3	34.127	10000	1286500	10000	5147500	1128600	715210	5703200	4878300	6870500	2652100	2.74567	0.106234
GTP-binding nuclear protein Ran;GTP-binding nuclear protein Ran, testis-specific isoform	P62827;Q61820	Ran;Rasl2-9	24.423	1927900	10000	10000	3798400	1080200	10000	4034800	7028900	1889600	5775800	2.74505	0.140313
RNA-binding protein Musashi homolog 2	Q920Q6	Msi2	36.938	1377700	900380	10000	525430	514500	515900	10000	10000	1861500	6710500	2.73674	0.395844
Oxysterol-binding protein 1	Q3B7Z2	Osbp	88.796	183320	9491600	2364100	5252600	854510	5517000	1085000	1199600	2420300	39120000	2.71914	0.432638
DCC-interacting protein 13-alpha	Q8K3H0	Appl1	79.327	10000	10000	10000	1157500	603830	535640	10000	1031400	2255900	1036000	2.71806	0.197446
Ubiquitin-like modifier-activating enzyme 1	Q02053	Uba1	117.81	1383800	2464300	10000	6009000	10000	598550	3275200	5706300	15600000	1578500	2.70915	0.281392
Acyl-CoA dehydrogenase family member 9, mitochondrial	Q8JZN5	Acad9	68.721	10000	10000	10000	1600900	10000	10000	10000	10000	4393600	10000	2.70193	0.565833
NIF3-like protein 1	Q9EQ80	Nif3l1	41.745	218620	275440	10000	10000	2525900	4152500	10000	10000	3995300	10000	2.6901	0.380226
p21-activated protein kinase-interacting protein 1	Q9DCE5	Pak1ip1	42.116	10000	10000	10000	729860	192200	1365900	10000	10000	10000	1141300	2.66496	0.374208
Ig alpha chain C region	P01878		36.875	2702500	13275000	13103000	11350000	41353000	36346000	4082600	6388500	20976000	146910000	2.62526	0.360699
Heterogeneous nuclear ribonucleoprotein H;Heterogeneous nuclear ribonucleoprotein H, N-terminally processed	O35737	Hnrnph1	49.199	97873000	84285000	17873000	60262000	28646000	39800000	36568000	38694000	536610000	104320000	2.61644	0.370325
ATP synthase F(0) complex subunit B1, mitochondrial	Q9CQQ7	Atp5f1	28.948	1197400	2257300	928210	10403000	1435800	1474200	10847000	9398700	13453000	7217200	2.61317	0.0895639
Hexokinase-1	P17710	Hk1	108.3	10000	4309700	10000	3942100	10000	2006700	2751500	5918400	7629800	3090100	2.58356	0.112223
Protein deglycase DJ-1	Q99LX0	Park7	20.021	153860000	155350000	67529000	126610000	81792000	105720000	995210000	105840000	131450000	163280000	2.56605	0.325572
Serine/threonine-protein phosphatase PP1-alpha catalytic subunit	P62137	Ppp1ca	37.54	25514000	18333000	10446000	15778000	15782000	8837300	9582600	7648100	163310000	30683000	2.56323	0.400466
Isovaleryl-CoA dehydrogenase, mitochondrial	Q9JHI5	Ivd	46.325	118510000	48936000	21440000	80646000	30335000	31673000	39394000	53026000	70259000	573110000	2.55934	0.405929
Acyl-protein thioesterase 1	P97823	Lypla1	24.687	398110	10000	10000	1998000	1009900	1185300	1270200	1536500	1891600	2868700	2.55466	0.0589971
Phosphoglycolate phosphatase	Q8CHP8	Pgp	34.54	10000	1427100	804490	10000	3433400	3582900	628310	2665500	3386800	4240700	2.55132	0.0818719
Tubulin beta-2A chain;Tubulin beta-2B chain	Q7TMM9;Q9CWF2	Tubb2a;Tubb2b	49.906	892900	653930	10000	685090	10000	10000	1574100	1609200	2517600	10000	2.54045	0.223928
Succinyl-CoA ligase [GDP-forming] subunit beta, mitochondrial	Q9Z2I8	Suclg2	46.839	1432500	7924300	1671500	16032000	3439600	4422300	15897000	16954000	24817000	14990000	2.52723	0.0600764
Vimentin	P20152	Vim	53.687	79623000	141900000	13110000	39017000	59694000	213530000	52982000	30952000	399110000	144400000	2.52284	0.184127
Isobutyryl-CoA dehydrogenase, mitochondrial	Q9D7B6	Acad8	45.019	10000	1105000	10000	1348000	10000	10000	413630	2589800	3233700	10000	2.51999	0.344889
1,2-dihydroxy-3-keto-5-methylthiopentene dioxygenase	Q99JT9	Adi1	21.523	970920	1994900	10000	10000	10000	10000	10000	1130000	2616100	3731900	2.50282	0.312102
AP-2 complex subunit alpha-1	P17426	Ap2a1	107.66	10000	10000	10000	9434800	10000	5631400	5043600	5874500	7032500	10000	2.48997	0.244115
Myosin light chain kinase, smooth muscle;Myosin light chain kinase, smooth muscle, deglutamylated form	Q6PDN3	Mylk	212.92	27736000	15608000	2372000	8533200	7416200	5047800	4265200	6063500	7792700	130310000	2.4889	0.48856
Importin subunit beta-1	P70168	Kpnb1	97.183	10000	10000	10000	88843	10000	10000	213580	77058	10000	10000	2.48859	0.393997
Regulator of nonsense transcripts 1	Q9EPU0	Upf1	123.97	1778400	2730900	423370	3068500	622720	1563300	1413700	5417400	1020900	11922000	2.47421	0.268957
Sideroflexin-1	Q99JR1	Sfxn1	35.649	10000	129890	10000	5204600	655560	10000	3182400	5256700	6242100	10000	2.4461	0.320216
Nuclear pore complex protein Nup98-Nup96;Nuclear pore complex protein Nup98;Nuclear pore complex protein Nup96	Q6PFD9	Nup98	197.24	918120	10000	10000	10000	10000	10000	10000	10000	10000	2302200	2.44458	0.589919
Ras-related protein Rab-11B;Ras-related protein Rab-11A	P46638;P62492	Rab11b;Rab11a	24.489	10000	790480	10000	10000	793270	879050	10000	10000	671500	2369000	2.44124	0.353744
Aquaporin-1	Q02013	Aqp1	28.793	10000	10000	10000	979190	10000	10000	10000	1741400	703190	10000	2.428	0.477647
UDP-glucuronosyltransferase 1-7C	Q6ZQM8	Ugt1a7c	59.757	1888900	3699000	320890	15034000	5360800	5517200	14002000	18555000	19732000	5434400	2.40426	0.103561
Plasminogen;Plasmin heavy chain A;Activation peptide;Angiostatin;Plasmin heavy chain A, short form;Plasmin light chain B	P20918	Plg	90.807	23533000	62434000	381420	12350000	2980500	10492000	3224100	4012900	188110000	37725000	2.39542	0.467069
Long-chain-fatty-acid--CoA ligase 1	P41216	Acsl1	77.951	10000	3594900	312690	7050700	10000	10000	9549300	1943800	10649000	3999900	2.38216	0.261522
COP9 signalosome complex subunit 5	O35864	Cops5	37.548	41890000	31196000	3188700	18074000	6998500	10328000	3552800	7142300	185510000	33562000	2.36904	0.457222
Peptidyl-prolyl cis-trans isomerase D	Q9CR16	Ppid	40.742	56808000	42406000	3400600	28500000	11656000	302310000	3291500	2812300	3779200	25710000	2.36675	0.531288
Thioredoxin domain-containing protein 5	Q91W90	Txndc5	46.415	49008000	63035000	8997300	48312000	13140000	20269000	296710000	13558000	31939000	67796000	2.35775	0.390221
Lamin-B1	P14733	Lmnb1	66.785	730590	2139600	10000	10000	10000	10000	10000	10000	10000	6776500	2.35036	0.595082
Ceruloplasmin	Q61147	Cp	121.15	10000	720940	10000	10000	10000	10000	1741100	10000	10000	10000	2.34066	0.600526
NFX1-type zinc finger-containing protein 1	Q8R151	Znfx1	218.83	10000	10000	10000	10000	3078300	4940400	10000	10000	10000	2314700	2.33624	0.491151
Proteasome subunit beta type-3	Q9R1P1	Psmb3	22.965	18769000	16076000	5693500	11674000	13637000	104310000	10066000	6114800	13133000	17629000	2.29695	0.388742
Cold shock domain-containing protein E1	Q91W50	Csde1	88.79	61107000	39673000	6083500	43169000	28832000	321410000	7412000	14782000	19878000	46179000	2.29034	0.470233
Nidogen-1	P10493	Nid1	136.54	1015600	10000	10000	1033200	10000	10000	10000	10000	903290	3818700	2.28593	0.511584
ATP synthase subunit delta, mitochondrial	Q9D3D9	Atp5d	17.6	33747000	39685000	14455000	56223000	23918000	15396000	26206000	220110000	40919000	79826000	2.27615	0.294051
Alanine aminotransferase 1	Q8QZR5	Gpt	55.142	2804600	35030000	3201800	14589000	23758000	17678000	100002000	17177000	12256000	33373000	2.2736	0.281027
Adenosylhomocysteinase	P50247	Ahcy	47.688	118120000	247920000	84672000	177010000	168900000	154200000	596210000	666210000	138010000	255480000	2.27223	0.117824
Properdin	P11680	Cfp	50.327	10000	3602800	813180	10000	10000	687250	10000	10000	657010	8711400	2.26624	0.553145
Acyl-coenzyme A thioesterase 2, mitochondrial	Q9QYR9	Acot2	49.656	1311300	1390300	375210	2538600	771910	759120	3364400	4728200	3378600	2178700	2.25588	0.0678767
4-hydroxy-2-oxoglutarate aldolase, mitochondrial	Q9DCU9	Hoga1	34.644	5524700	22588000	6814700	5782700	23867000	12537000	6209600	2950400	101310000	22172000	2.24815	0.417135
39S ribosomal protein L49, mitochondrial	Q9CQ40	Mrpl49	19.133	598610	517730	107230	10000	10000	842080	10000	115040	1445100	378630	2.24422	0.322815
Fetuin-B	Q9QXC1	Fetub	42.712	5631600	72204000	12573000	58688000	18803000	29285000	21609000	207610000	35369000	81999000	2.23867	0.296216
Ankyrin-3;Ankyrin-2	G5E8K5;Q8C8R3	Ank3;Ank2	214.06	10000	10000	10000	833100	10000	718400	1183500	10000	10000	10000	2.21269	0.489897
Non-specific lipid-transfer protein	P32020	Scp2	59.125	59943000	95610000	33295000	119210000	101940000	47862000	48926000	554910000	91744000	162280000	2.20909	0.336568
Ig heavy chain V region 6.96	P18528		11.007	33257000	21267000	18885000	10706000	12966000	2921800	136610000	15963000	3840300	53422000	2.19154	0.391625
Serine/arginine-rich splicing factor 9	Q9D0B0	Srsf9	25.661	830550	10000	10000	10000	10000	10000	10000	10000	10000	1860600	2.18322	0.624606
Eukaryotic initiation factor 4A-I	P60843	Eif4a1	46.153	2191600	5996000	320490	9432600	1287400	2135100	11183000	9470400	12793000	5779000	2.15105	0.122904
Ras-related protein Rab-7a	P51150	Rab7a	23.489	10000	10000	211090	4582300	1043500	10000	1929200	3080000	3301600	4178000	2.13403	0.274029
ADP/ATP translocase 2;ADP/ATP translocase 2, N-terminally processed	P51881	Slc25a5	32.931	47435000	106040000	38810000	241030000	89914000	106690000	230830000	216390000	399310000	160210000	2.128	0.0902112
Ig heavy chain V region 441;Ig heavy chain V region MOPC 173;Ig heavy chain V region T601;Ig heavy chain V region X44;Ig heavy chain V region X24;Ig heavy chain V region J539	P01806;P01812;P01808;P01807;P01809;P01810		12.911	10000	7615300	2033200	10000	1402600	10000	1421500	16910000	5048300	10000	2.11359	0.499858
6-phosphogluconolactonase	Q9CQ60	Pgls	27.254	10000	449100	10000	10000	10000	10000	10000	471920	529200	10000	2.1082	0.487943
ATP synthase subunit alpha, mitochondrial	Q03265	Atp5a1	59.752	99148000	174050000	42596000	314880000	178950000	115590000	400610000	376960000	523890000	281940000	2.09849	0.061989
ATP synthase subunit O, mitochondrial	Q9DB20	Atp5o	23.363	5796400	5597400	3717800	14227000	5805100	1381800	17342000	14010000	24084000	16839000	2.09587	0.100893
Aldo-keto reductase family 1 member C21	Q91WR5	Akr1c21	36.876	14406000	64030000	15725000	63286000	32065000	27127000	77390000	96714000	136890000	58489000	2.0928	0.0893168
60S ribosomal protein L3	P27659	Rpl3	46.109	10000	10000	10000	1718400	10000	10000	844200	751340	2049500	10000	2.0843	0.472907
Cofilin-2	P45591	Cfl2	18.709	27304000	26260000	4834900	18385000	11784000	118710000	9350200	12667000	17357000	25817000	2.07639	0.392741
Proteasome subunit alpha type-2	P49722	Psma2	25.926	14248000	8965000	3196200	9832700	2762000	10285000	5084400	1321200	7920400	56187000	2.07154	0.442519
Aminomethyltransferase, mitochondrial	Q8CFA2	Amt	44.008	1639700	15774000	378440	3837800	4506000	7050300	11808000	4413100	5262600	25568000	2.07002	0.274515
Cytochrome b-c1 complex subunit 2, mitochondrial	Q9DB77	Uqcrc2	48.234	1866000	14097000	3717400	21600000	7385500	7717900	22627000	25090000	32202000	12820000	2.06422	0.106182
APOBEC1 complementation factor;Probable RNA-binding protein 46;RNA-binding protein 47	Q5YD48;P86049;Q91WT8	A1cf;Rbm46;Rbm47	65.681	10000	10000	10000	2632600	10000	613340	163150	1515100	487570	2727600	2.06045	0.441796
Disabled homolog 2	P98078	Dab2	82.311	151690000	82216000	77245000	74308000	45187000	466310000	63012000	36986000	217920000	103000000	2.06023	0.289573
Methionine aminopeptidase 2	O08663	Metap2	52.921	11628000	4667100	13955000	2858100	7630200	27343000	14496000	1453600	2202500	38282000	2.05647	0.281804
Filamin-A-interacting protein 1	Q9CS72	Filip1	137.6	10000	10000	10000	10000	1127800	10000	2343900	10000	10000	10000	2.04136	0.650941
Argininosuccinate lyase	Q91YI0	Asl	51.739	10000	4400400	753660	6960600	6636800	3706600	9068200	11488000	9443100	4433900	2.03288	0.101643
Pre-mRNA-processing factor 19	Q99KP6	Prpf19	55.238	10000	4243500	10000	4135900	750280	769910	11510000	1410100	1678500	3219600	2.03156	0.418752
Annexin A4	P97429	Anxa4	35.915	660370	10000	10000	363040	10000	2092800	10000	10000	10000	10000	2.02466	0.634466
Beta-arrestin-1	Q8BWG8	Arrb1	46.972	50304000	33836000	10702000	28449000	29398000	221010000	9451700	10079000	17459000	50990000	2.02365	0.46785
Coiled-coil domain-containing protein 129	Q14B48	Ccdc129	115.6	10000	656300	10000	8120500	3714900	4554600	3156500	4434300	7741800	5380000	2.01949	0.180387
Dolichyl-diphosphooligosaccharide--protein glycosyltransferase subunit 1	Q91YQ5	Rpn1	68.527	10000	10000	10000	2366200	10000	10000	10000	727290	4096500	10000	2.0172	0.610282
Mannose-binding protein A	P39039	Mbl1	25.396	24666000	25645000	7055700	14197000	10503000	108310000	11922000	10015000	9604500	25038000	2.00921	0.418274
Guanine nucleotide-binding protein G(i) subunit alpha-2;Guanine nucleotide-binding protein G(i) subunit alpha-1	P08752;B2RSH2	Gnai2;Gnai1	40.489	1617500	3443500	762810	4027000	1568300	10000	4418600	9335000	6303400	2763500	1.99932	0.214987
Annexin A11	P97384	Anxa11	54.079	10000	631830	10000	517780	10000	10000	426070	961940	10000	949640	1.99867	0.38008
Ficolin-1	O70165	Fcn1	36.298	1934000	1985100	3300600	10000	2161500	4840300	3119100	3266900	10000	7464400	1.9913	0.198154
Serine hydroxymethyltransferase	Q9CZN7	Shmt2	55.758	5578400	27323000	15692000	20264000	20426000	13140000	4580600	7888800	133210000	18890000	1.9904	0.496016
Elongation factor Tu, mitochondrial	Q8BFR5	Tufm	49.508	3369500	11943000	4917200	18228000	3206300	6316000	17885000	21332000	21430000	15849000	1.98762	0.0763135
Indolethylamine N-methyltransferase	P40936	Inmt	29.459	1980600	33722000	1743000	30880000	11125000	11003000	28735000	29820000	53790000	34205000	1.98303	0.147102
Adenosine kinase	P55264	Adk	40.148	34113000	57608000	22577000	14814000	22436000	34134000	171310000	25845000	32234000	36914000	1.98245	0.332251
L-lactate dehydrogenase A chain	P06151	Ldha	36.498	208110000	200000000	33943000	231610000	83823000	993810000	75295000	112180000	138880000	166190000	1.96222	0.439175
Neutral and basic amino acid transport protein rBAT	Q91WV7	Slc3a1	78.117	10000	9808500	514020	8623400	1739000	10000	5769100	6871100	17403000	10254000	1.94769	0.301066
AP-2 complex subunit alpha-2	P17427	Ap2a2	104.02	10000	10000	10000	1226400	10000	10000	10000	596040	1482500	360640	1.94187	0.531191
L-xylulose reductase	Q91X52	Dcxr	25.746	1138000	2805000	10000	3088500	10000	10000	2337500	5491100	2929200	2837900	1.92948	0.265565
Ig heavy chain V region 3-6	P18531	Ighv3-6	13.095	7868000	6085400	2705500	27300000	21560000	3677800	8791900	22105000	4821200	86759000	1.92547	0.48176
Adenylyl cyclase-associated protein 1	P40124	Cap1	51.564	26807000	82190000	2601300	53298000	5042700	7249100	5495800	5959100	256110000	47568000	1.89705	0.565538
Xylulose kinase	Q3TNA1	Xylb	59.543	10000	6777300	1721900	7369000	8439200	5987100	10739000	9213700	14619000	5431900	1.89127	0.104893
Cytochrome b-c1 complex subunit 1, mitochondrial	Q9CZ13	Uqcrc1	52.851	36525000	99049000	8338400	121540000	53252000	35582000	60025000	348010000	63584000	95127000	1.88993	0.38144
Proteasome subunit beta type-6	Q60692	Psmb6	25.378	16564000	30485000	12088000	26034000	15360000	14485000	119210000	9979200	15640000	30532000	1.88843	0.417452
Tetratricopeptide repeat protein 38	A3KMP2	Ttc38	52.223	34556000	48164000	13037000	40508000	21794000	19398000	15864000	178910000	28796000	55120000	1.88593	0.396374
Prelamin-A/C;Lamin-A/C	P48678	Lmna	74.237	121320000	58617000	4773000	4251700	12778000	284210000	9956800	3512200	15959000	63592000	1.86988	0.560896
Glutamate--cysteine ligase regulatory subunit	O09172	Gclm	30.534	49857000	95513000	37114000	161890000	91842000	47240000	58829000	481810000	69935000	157210000	1.8684	0.398242
Elongation factor 1-beta	O70251	Eef1b	24.693	70773000	46009000	5670900	45244000	16318000	15213000	6688200	9388500	269710000	42019000	1.86408	0.557665
ADP-ribosylation factor-binding protein GGA1	Q8R0H9	Gga1	69.971	9245900	11758000	1935600	4420600	5318500	5691200	7923900	3472300	27510000	16192000	1.86022	0.269376
Succinyl-CoA ligase [ADP/GDP-forming] subunit alpha, mitochondrial	Q9WUM5	Suclg1	36.154	4995000	9634300	3553300	25293000	5719200	3320200	18778000	19410000	30418000	19412000	1.85666	0.189992
Serine/threonine-protein phosphatase PP1-beta catalytic subunit	P62141	Ppp1cb	37.186	100110000	137490000	359210000	104960000	50030000	43106000	30296000	30980000	504810000	786410000	1.85635	0.4582
Proteasome subunit beta type-8	P28063	Psmb8	30.26	15204000	5339000	1502600	1883700	2124700	5070100	30710000	1207400	4822800	6490800	1.85388	0.474542
Guanine nucleotide-binding protein G(I)/G(S)/G(T) subunit beta-2;Guanine nucleotide-binding protein subunit beta-4	P62880;P29387	Gnb2;Gnb4	37.331	10000	10000	10000	11030000	10000	2333600	5218300	5608500	7326600	10000	1.85158	0.482254
Glutathione peroxidase 3	P46412	Gpx3	25.424	89794000	30308000	42100000	62442000	27278000	37437000	38680000	246810000	70744000	69698000	1.83934	0.331263
Ig heavy chain V region M511;Ig heavy chain V region HPCG14;Ig heavy chain V region HPCM6;Ig heavy chain V region H8;Ig heavy chain V regions TEPC 15/S107/HPCM1/HPCM2/HPCM3;Ig heavy chain V region M603;Ig heavy chain V region HPCG13;Ig heavy chain V region HPCG8	P01790;P01794;P01791;P01788;P01787;P01789;P01793;P01792		13.652	11232000	10000	10000	10000	1440700	8576000	10000	14756000	10000	10000	1.83914	0.583218
Complement component 1 Q subcomponent-binding protein, mitochondrial	O35658	C1qbp	31.013	10000	10000	10000	10000	537040	10000	10000	10000	10000	1013800	1.82622	0.685176
Succinyl-CoA ligase [ADP-forming] subunit beta, mitochondrial	Q9Z2I9	Sucla2	50.113	1441400	5108200	549780	23600000	9198300	5252000	15139000	20672000	18638000	12496000	1.80955	0.231082
Choline dehydrogenase, mitochondrial	Q8BJ64	Chdh	66.414	54964000	185350000	68125000	112620000	120750000	100520000	49917000	624810000	77207000	121950000	1.79843	0.456447
Lon protease homolog, mitochondrial	Q8CGK3	Lonp1	105.84	10000	10000	10000	3682800	10000	262200	1332600	1130200	3187300	659900	1.76539	0.540208
Isochorismatase domain-containing protein 1	Q91V64	Isoc1	32.032	4010300	2097500	1188200	2810700	1849800	4661400	613500	2008400	4354600	9458100	1.7644	0.281779
Biliverdin reductase A	Q9CY64	Blvra	33.524	10000	10000	10000	909290	10000	10000	10000	1634100	10000	10000	1.76353	0.706411
Ig heavy chain V-III region ABE-47N;Ig heavy chain V-III region U61;Ig heavy chain V-III region A4;Ig heavy chain V-III region J606;Ig heavy chain V-III region T957;Ig heavy chain V-III region W3082;Ig heavy chain V region AMPC1;Ig heavy chain V-III region E109	P01799;P01797;P01796;P01801;P01800;P01802;P01803;P01798		12.675	21289000	29013000	23656000	8328200	20890000	13252000	100002000	18097000	16578000	33932000	1.76263	0.372319
Aldose reductase	P45376	Akr1b1	35.732	2582100	18549000	2282200	26989000	4884900	3883000	29155000	7648900	32392000	24328000	1.76183	0.301591
Proteasome subunit beta type-1	O09061	Psmb1	26.372	21599000	14364000	3805800	20158000	8139900	87910000	12440000	2166700	9338800	8042700	1.76148	0.545637
Solute carrier family 22 member 2;Solute carrier family 22 member 1	O70577;O08966	Slc22a2;Slc22a1	61.83	10000	10000	10000	1970900	10000	10000	1181200	1723000	602060	10000	1.75357	0.572841
Wee1-like protein kinase 2;Wee1-like protein kinase	Q66JT0;P47810	Wee2;Wee1	62.342	322300	483830	10000	323110	269990	1534200	10000	300030	10000	603070	1.74372	0.494853
Ras suppressor protein 1	Q01730	Rsu1	31.55	10000	2833100	10000	10000	10000	1266200	738630	10000	2982600	10000	1.74287	0.60259
Very long-chain acyl-CoA synthetase	O35488	Slc27a2	70.422	7603300	48976000	5575200	93910000	27599000	21454000	69635000	72857000	104430000	50015000	1.73356	0.241412
Protein disulfide-isomerase A4	P08003	Pdia4	71.982	274960000	190430000	88496000	193550000	116180000	108820000	108490000	891510000	138520000	237550000	1.71939	0.443175
Quinone oxidoreductase-like protein 2	Q3UNZ8		37.808	10000	6339600	960680	19379000	2912100	2205100	11427000	13839000	18609000	4790200	1.71851	0.384984
Ig gamma-2A chain C region secreted form	P01864		36.595	4000500	66979000	10000	10000	7647500	30529000	8449300	19495000	39578000	37088000	1.7183	0.447211
39S ribosomal protein L2, mitochondrial	Q9D773	Mrpl2	33.34	10000	10000	10000	881060	10000	467240	10000	10000	1074000	10000	1.7059	0.646008
Carboxylic ester hydrolase	Q91WU0	Ces1f	61.612	35394000	243080000	68480000	229600000	156480000	149910000	693310000	60966000	133730000	204810000	1.69532	0.423822
Methionine-R-sulfoxide reductase B2, mitochondrial	Q78J03	Msrb2	19.157	971700	9083200	2684700	2715000	1774900	4534500	1866800	3462000	5536700	13764000	1.69268	0.372745
Delta-1-pyrroline-5-carboxylate dehydrogenase, mitochondrial	Q8CHT0	Aldh4a1	61.84	2031200	18722000	6093400	32966000	14060000	15540000	24834000	29933000	40818000	13686000	1.68954	0.20245
55 kDa erythrocyte membrane protein	P70290	Mpp1	52.227	6969300	7521300	1495400	4506100	5297400	5173700	6092400	6314500	9060400	16656000	1.67886	0.175628
UDP-glucuronosyltransferase 3A2	Q8JZZ0	Ugt3a2	59.672	10000	3252600	10000	14380000	1150600	10000	5759000	7357800	11373000	7063300	1.6786	0.459035
Septin-10	Q8C650	2020-09-10	52.422	2712900	10000	10000	10000	1085000	2018500	368980	10000	2141700	1876600	1.67606	0.478473
Calmodulin-like protein 3;Troponin C, skeletal muscle	P0DP28;P0DP27;P0DP26;Q9D6P8;P20801	Calml3;Tnnc2	16.837	10000	10000	581070	10000	10000	459300	10000	10000	10000	550110	1.67358	0.630136
Ras-related protein Rap-1b;Ras-related protein Rap-1A	Q99JI6;P62835	Rap1b;Rap1a	20.825	10000	1962400	10000	2260600	10000	10000	10000	1766200	3055800	2256100	1.66896	0.49737
Heterogeneous nuclear ribonucleoprotein A/B	Q99020	Hnrnpab	30.831	270560000	82479000	12010000	67277000	74289000	532510000	36838000	52367000	77645000	143620000	1.66395	0.530929
Afadin	Q9QZQ1	Mllt4	206.5	5895400	9394400	1091500	5349200	1709400	3596500	3025300	1918200	28110000	2315200	1.66234	0.574686
Tubulin beta-5 chain	P99024	Tubb5	49.67	3021800	10000	10000	10000	10000	10000	1291300	1923500	1837800	10000	1.65674	0.600042
Aspartate aminotransferase, mitochondrial	P05202	Got2	47.411	79274000	167540000	98628000	156680000	163630000	163100000	59897000	609810000	100110000	167920000	1.65352	0.414718
Hsp90 co-chaperone Cdc37;Hsp90 co-chaperone Cdc37, N-terminally processed	Q61081	Cdc37	44.593	34898000	31702000	5651500	30472000	16460000	132410000	10065000	6930900	14229000	32875000	1.6488	0.543026
Coatomer subunit beta	O55029	Copb2	102.45	10000	10000	10000	5988800	10000	10000	730540	10000	3644600	5536000	1.64728	0.645488
Tropomyosin alpha-3 chain;Tropomyosin beta chain	P21107;CON__Q3SX28;P58774	Tpm3;Tpm2	32.994	141930000	141480000	37213000	104510000	87020000	109500000	25813000	38303000	562310000	106520000	1.64491	0.534614
Cystathionine gamma-lyase	Q8VCN5	Cth	43.567	8348600	28214000	102210000	272910000	20648000	23403000	11689000	7552600	184810000	481810000	1.64056	0.607941
Ig kappa chain V-II region 26-10	P01631		12.273	38529000	65294000	9221900	28248000	16402000	21467000	20887000	48962000	29915000	135790000	1.62986	0.42839
Pyruvate kinase PKM	P52480	Pkm	57.844	25526000	70665000	11020000	27139000	36694000	43943000	40194000	38143000	65475000	90844000	1.62881	0.167482
Xaa-Pro aminopeptidase 1	Q6P1B1	Xpnpep1	69.59	32992000	52553000	17963000	43959000	20798000	25244000	153410000	14163000	30697000	50239000	1.62692	0.4439
Argininosuccinate synthase	P16460	Ass1	46.584	65718000	199610000	90010000	308550000	181050000	157690000	314890000	262900000	384080000	245790000	1.61592	0.106898
Glutamate dehydrogenase 1, mitochondrial	P26443	Glud1	61.336	24622000	38800000	16697000	85805000	33640000	33458000	57423000	67815000	111310000	51676000	1.61192	0.206063
Stromal membrane-associated protein 1	Q91VZ6	Smap1	47.66	830020	924600	1123500	1522600	1509500	894680	834890	765120	1655700	5350900	1.6076	0.442677
Pyruvate dehydrogenase E1 component subunit beta, mitochondrial	Q9D051	Pdhb	38.937	797410	6773900	2117200	33138000	9127200	4643900	19977000	13203000	37029000	8337300	1.60124	0.467892
Glycine amidinotransferase, mitochondrial	Q9D964	Gatm	48.297	8830000	32522000	17913000	37988000	42477000	39784000	27253000	46875000	54746000	53274000	1.58829	0.0763469
ATP synthase subunit d, mitochondrial	Q9DCX2	Atp5h	18.749	6993500	55710000	9706900	65190000	20108000	6233200	121910000	15915000	50626000	55015000	1.5833	0.459262
Talin-2	Q71LX4	Tln2	253.62	6720300	22373000	4169000	24915000	15335000	30776000	14586000	8195000	18365000	44198000	1.5796	0.29549
F-actin-capping protein subunit alpha-2	P47754	Capza2	32.967	2034800	14630000	1490100	13702000	8971700	18697000	4560000	5288000	9824600	25833000	1.57249	0.37399
Heterogeneous nuclear ribonucleoprotein U-like protein 2	Q00PI9	Hnrnpul2	84.939	579260	1097400	10000	1090000	10000	10000	10000	2543800	1798800	10000	1.56912	0.607897
ATP synthase subunit gamma, mitochondrial	Q91VR2	Atp5c1	32.886	30610000	17743000	5389400	26517000	8575800	6135900	33297000	28299000	56175000	15344000	1.56752	0.335808
Microtubule-associated protein RP/EB family member 1	Q61166	Mapre1	30.016	8043600	3744100	400810	1695600	624860	3257700	2233400	3342400	2612900	11215000	1.56189	0.479604
Acyl-coenzyme A synthetase ACSM5, mitochondrial	Q8BGA8	Acsm5	64.328	1219100	8153000	524000	7048300	2010500	2793800	2648900	6359800	4254100	13380000	1.55298	0.433363
Dehydrogenase/reductase SDR family member 1	Q99L04	Dhrs1	34.005	10000	10000	10000	825040	10000	10000	10000	10000	1303200	10000	1.55276	0.762427
Very long-chain specific acyl-CoA dehydrogenase, mitochondrial	P50544	Acadvl	70.875	7970500	33179000	11193000	50202000	19365000	22605000	40532000	30455000	59047000	35677000	1.54472	0.216626
40S ribosomal protein S3a	P97351	Rps3a	29.885	10000	1669000	554610	1732200	1470400	10000	3383200	1099900	3887300	10000	1.54343	0.527854
Ig kappa chain V-V region MOPC 41	P01639	Gm5571	14.311	10000	3864900	732650	1626400	10000	1596500	1719100	1018700	1699700	3586100	1.54071	0.444588
Peroxisomal multifunctional enzyme type 2;(3R)-hydroxyacyl-CoA dehydrogenase;Enoyl-CoA hydratase 2	P51660	Hsd17b4	79.481	177380000	300760000	53138000	319460000	207130000	115210000	925010000	107180000	151460000	329690000	1.53946	0.502115
Serine beta-lactamase-like protein LACTB, mitochondrial	Q9EP89	Lactb	60.705	37082000	79610000	10316000	34617000	322210000	277510000	19129000	21173000	360910000	65635000	1.53845	0.584847
Nodal modulator 1	Q6GQT9	Nomo1	133.42	1771300	1824600	226600	1536600	10000	1121800	1291200	1170300	2139400	2519800	1.53517	0.272083
NADH dehydrogenase [ubiquinone] complex I, assembly factor 7	Q9CWG8	Ndufaf7	48.384	10000	10000	10000	624530	675020	466290	10000	435880	141330	982530	1.53137	0.555736
Protein scribble homolog	Q80U72	Scrib	174.06	386520	10000	10000	1828900	10000	912560	10000	536140	835480	1144000	1.5312	0.570287
Phytanoyl-CoA dioxygenase, peroxisomal	O35386	Phyh	38.607	2871200	6741200	558840	3463800	4516000	2054100	1406400	1671600	5560200	17047000	1.52825	0.558258
GTP-binding protein SAR1b;GTP-binding protein SAR1a	Q9CQC9;P36536	Sar1b;Sar1a	22.382	1043900	10000	10000	884000	1187400	10000	482750	1292400	2158900	845930	1.52776	0.480792
Glycerol-3-phosphate dehydrogenase [NAD(+)], cytoplasmic	P13707	Gpd1	37.572	14322000	39710000	4453300	41825000	17965000	18252000	32263000	28546000	56373000	44995000	1.5255	0.244279
Copper homeostasis protein cutC homolog	Q9D8X1	Cutc	29.003	10000	6181600	1521800	1419100	2807500	8279700	4741800	1065100	985800	3136000	1.52499	0.484753
Ferritin light chain 1;Ferritin light chain 2	P29391;P49945	Ftl1;Ftl2	20.802	28227000	28508000	15179000	12138000	129010000	26909000	18332000	8919300	242210000	26916000	1.51733	0.668417
Intersectin-2	Q9Z0R6	Itsn2	188.91	10000	10000	10000	10000	5416800	2292500	10000	10000	10000	5948800	1.51578	0.731928
Glutaryl-CoA dehydrogenase, mitochondrial	Q60759	Gcdh	48.605	3986200	19185000	6401900	22080000	11449000	9759200	16796000	15255000	26008000	27649000	1.5129	0.220882
Glutamyl-tRNA(Gln) amidotransferase subunit A, mitochondrial	Q9CZN8	Qrsl1	56.782	2802200	4886000	1408300	120210000	9922200	7660400	2062900	3269000	11276000	185010000	1.50313	0.750962
Heat shock 70 kDa protein 4L	P48722	Hspa4l	94.381	5186900	2373700	736890	3964300	1625800	10000	10000	929210	1610000	18310000	1.50272	0.710997
Ig kappa chain V19-17	P01633	Igk-V19-17	16.433	13010000	39698000	5806800	6827500	18050000	16339000	7899600	11386000	20895000	68768000	1.50239	0.529172
Thioredoxin reductase 2, mitochondrial	Q9JLT4	Txnrd2	56.602	138710000	28469000	8195800	16675000	17394000	139810000	7338900	2545000	17675000	147110000	1.5015	0.622679
Aminopeptidase N	P97449	Anpep	109.65	10000	10000	10000	742100	10000	10000	10000	10000	10000	1134000	1.50109	0.777599
Catenin alpha-1	P26231	Ctnna1	100.11	30192000	169610000	13302000	96645000	23310000	50403000	225110000	29873000	53686000	140220000	1.49911	0.500202
D-beta-hydroxybutyrate dehydrogenase, mitochondrial	Q80XN0	Bdh1	38.299	10000	3725400	10000	9139900	1345000	1179400	6627700	3521900	8561500	1393200	1.49566	0.547837
Methylthioribulose-1-phosphate dehydratase	Q9WVQ5	Apip	26.949	51338000	31585000	12708000	20426000	17943000	24529000	7950400	115710000	17460000	34335000	1.49242	0.539542
Heat shock protein HSP 90-alpha	P07901	Hsp90aa1	84.787	13024000	13205000	2360000	32574000	5374700	19709000	15410000	15450000	29380000	19320000	1.49192	0.295541
Glutathione S-transferase Mu 2	P15626	Gstm2	25.716	14508000	17569000	7371100	5478500	9285800	13118000	9395700	9932200	22092000	25924000	1.4842	0.229838
Cytochrome P450 4B1	Q64462	Cyp4b1	58.9	694150	31495000	4061500	57564000	9931500	7779400	37797000	31910000	59143000	17060000	1.4814	0.491556
Hydroxymethylglutaryl-CoA lyase, mitochondrial	P38060	Hmgcl	34.238	71174000	145160000	27844000	145210000	107380000	95973000	33000000	419110000	62268000	124950000	1.48017	0.533439
Selenocysteine lyase	Q9JLI6	Scly	47.173	47013000	37175000	10866000	41759000	27023000	25454000	20539000	141210000	18006000	37294000	1.48016	0.534952
Phytanoyl-CoA dioxygenase domain-containing protein 1	Q9DB26	Phyhd1	32.517	10000	991540	10000	313430	183670	10000	10000	177830	220970	1800500	1.47106	0.72304
Delta-aminolevulinic acid dehydratase	P10518	Alad	36.023	610010000	138110000	42118000	115550000	98653000	89169000	46262000	516210000	710110000	104160000	1.45943	0.601417
Tyrosine-protein phosphatase non-receptor type 11	P35235	Ptpn11	68.46	2836300	2805800	626100	10000	10000	1928400	10000	697800	2997600	3530800	1.45743	0.552977
Transmembrane protein 65	Q4VAE3	Tmem65	24.918	10000	10000	10000	662460	10000	10000	10000	10000	10000	979670	1.45157	0.792947
Spectrin beta chain, non-erythrocytic 1	Q62261	Sptbn1	274.22	11289000	146920000	7780600	182510000	21169000	39025000	37228000	18702000	96442000	344650000	1.45007	0.653789
Enoyl-CoA hydratase domain-containing protein 3, mitochondrial	Q9D7J9	Echdc3	32.402	10000	2323400	270830	1857300	842700	840670	490250	763780	1340700	4218800	1.44304	0.581803
DEP domain-containing mTOR-interacting protein	Q570Y9	Deptor	46.119	3424600	2282000	10000	10000	575000	1150300	1443300	771410	1065600	4590700	1.43159	0.594518
CUGBP Elav-like family member 2	Q9Z0H4	Celf2	54.27	13654000	1735400	10000	1448200	693710	1572200	10000	704650	18210000	4546400	1.42767	0.732847
Prostaglandin E synthase 3	Q9R0Q7	Ptges3	18.721	59718000	56646000	6804000	75277000	18077000	10647000	7013800	190610000	30094000	70657000	1.42721	0.626489
Nucleoside diphosphate-linked moiety X motif 19, mitochondrial	P11930	Nudt19	40.32	10000	13596000	841020	30358000	9209700	502000	16462000	14344000	38083000	7008200	1.41441	0.609329
GrpE protein homolog 1, mitochondrial	Q99LP6	Grpel1	24.307	291190	380990	10000	496670	10000	333270	10000	159630	257430	918240	1.41193	0.608873
Glycine N-acyltransferase-like protein Keg1	Q9DCY0	Keg1	33.723	4843500	39182000	5600600	44718000	18856000	6938100	34328000	25089000	51513000	41174000	1.40496	0.438434
Nucleolin	P09405	Ncl	76.722	9240000	50415000	1339300	48329000	10250000	111210000	3291800	3634700	21067000	28542000	1.40287	0.681378
Serpin B6	Q60854	Serpinb6	42.598	10123000	12278000	5848900	12303000	12318000	19790000	10518000	11163000	11733000	20867000	1.40098	0.140225
Pyruvate dehydrogenase E1 component subunit alpha, somatic form, mitochondrial	P35486	Pdha1	43.231	2472000	13967000	2718900	38993000	6146800	4940000	16050000	17424000	40462000	11108000	1.39949	0.589023
Molybdenum cofactor sulfurase	Q14CH1	Mocos	95.012	2918700	10000	266420	10000	1681600	4231600	10000	890650	561050	1143300	1.39902	0.688675
Fructose-1,6-bisphosphatase isozyme 2	P70695	Fbp2	36.947	107460000	137300000	33936000	41618000	831310000	92790000	522710000	748510000	90260000	153210000	1.39584	0.663718
T-complex protein 1 subunit theta	P42932	Cct8	59.555	10000	10000	10000	2212700	621350	399070	490320	480190	2591500	10000	1.38653	0.732662
Alanine--glyoxylate aminotransferase 2, mitochondrial	Q3UEG6	Agxt2	57.114	10000	6241500	977600	10363000	3557800	1970900	8481900	8086300	10727000	10000	1.38422	0.575878
60S ribosomal protein L11	Q9CXW4	Rpl11	20.252	924210	10000	570110	1124200	621500	681540	976000	10000	1705100	1118400	1.38185	0.481233
Cell division control protein 42 homolog	P60766	Cdc42	21.258	10000	899080	10000	2986800	941830	860730	1134800	1152300	1994500	1547100	1.37992	0.542137
Sarcosine dehydrogenase, mitochondrial	Q99LB7	Sardh	101.68	1181600	21417000	5638400	97263000	11056000	18576000	35694000	41502000	63137000	29014000	1.37616	0.609016
3-oxoacyl-[acyl-carrier-protein] synthase, mitochondrial	Q9D404	Oxsm	48.627	3606600	4397300	1065700	2237800	5353000	3077300	3113400	3154900	7334300	6237800	1.37558	0.324332
Glyceraldehyde-3-phosphate dehydrogenase	P16858	Gapdh	35.81	86577000	99497000	25316000	171100000	61542000	43888000	117510000	153720000	193330000	99397000	1.36892	0.375622
tRNA-splicing ligase RtcB homolog	Q99LF4	Rtcb	55.249	3893900	3160700	1000000	10000	2393400	1239100	3090900	1661500	3342000	4965900	1.36732	0.45087
C2 domain-containing protein 2-like	Q80X80	C2cd2l	76.328	773690	332660	10000	2094600	321350	10000	10000	822620	1343600	2640000	1.36631	0.683679
Malate dehydrogenase, cytoplasmic	P14152	Mdh1	36.511	66540000	261080000	37943000	130130000	109680000	98792000	131720000	153810000	200410000	239360000	1.3613	0.368273
Chromobox protein homolog 1	P83917	Cbx1	21.418	3257800	2089100	10000	10000	10000	10000	10000	10000	10000	7279500	1.36129	0.814732
Nucleoporin Nup43	P59235	Nup43	41.989	2897500	1616900	10000	1554900	821820	948710	734210	688740	5115400	1897500	1.35986	0.620867
CUGBP Elav-like family member 1	P28659	Celf1	52.107	1349500	10000	10000	10000	581230	586090	548960	688080	827120	10000	1.35677	0.651391
Aldehyde dehydrogenase family 8 member A1	Q8BH00	Aldh8a1	53.663	8153800	24112000	3714500	20768000	11048000	12612000	19825000	17689000	26067000	15228000	1.34847	0.321917
14 kDa phosphohistidine phosphatase	Q9DAK9	Phpt1	13.996	14708000	7123400	5877000	5606200	8873300	9845000	6768000	5497900	12949000	21828000	1.34844	0.406941
Nicotinate-nucleotide pyrophosphorylase [carboxylating]	Q91X91	Qprt	31.53	10000	1569200	10000	1640400	966030	10000	471210	2110000	1549300	1486300	1.34111	0.600637
Proteasome subunit beta type-10	O35955	Psmb10	29.063	1327500	10000	754400	10000	10000	546810	852660	10000	503330	914080	1.33855	0.659685
Harmonin	Q9ES64	Ush1c	102.28	5010000	1752600	379210	2021800	235780	1580700	800630	10000	3579600	6603100	1.33775	0.67546
Carboxymethylenebutenolidase homolog	Q8R1G2	Cmbl	27.902	30583000	55535000	111610000	44829000	16176000	25506000	20844000	203610000	22454000	73316000	1.33624	0.664521
60S ribosomal protein L22	P67984	Rpl22	14.759	10000	1569900	1189000	3090100	2080800	1026800	1058600	1747700	2446300	4236500	1.32445	0.52789
Aldo-keto reductase family 1 member C13	Q8VC28	Akr1c13	37.057	2571400	1878800	613810	977100	1140100	2050300	1873700	1213200	2408000	1963300	1.32408	0.279234
Ig heavy chain V region 5-84;Ig heavy chain V region 5-76	P18525;P18529		12.872	10000	2849700	10000	10000	10000	10000	10000	10000	1295900	2500000	1.32398	0.810809
Guanine deaminase	Q9R111	Gda	51.012	171700	10000	10000	10000	1025500	10000	10000	471880	10000	1121600	1.32291	0.794615
Serine--tRNA ligase, mitochondrial	Q9JJL8	Sars2	58.316	10000	10000	10000	2309500	10000	10000	10000	1104500	10000	1968800	1.32083	0.810501
Ribosome-recycling factor, mitochondrial	Q9D6S7	Mrrf	29.05	3210000	4179800	1706800	4280000	2743100	9972700	1996700	2072400	4430500	2805100	1.31996	0.529413
Nuclear mitotic apparatus protein 1	E9Q7G0	Numa1	235.63	10000	4362800	171990	6088400	10000	2770200	1280700	661410	3757000	5560900	1.31823	0.676292
Malonyl-CoA-acyl carrier protein transacylase, mitochondrial	Q8R3F5	Mcat	41.928	8454600	17056000	109310000	24545000	21137000	16999000	14719000	9677300	173010000	23386000	1.31738	0.761483
Peroxisomal trans-2-enoyl-CoA reductase	Q99MZ7	Pecr	32.41	2955400	25743000	4742100	41184000	12655000	8522500	16458000	23183000	38810000	27554000	1.31219	0.553076
Flavin reductase (NADPH)	Q923D2	Blvrb	22.197	6174400	11818000	3182600	9269700	5638600	4002000	3147700	11584000	17877000	10578000	1.30777	0.493289
Medium-chain specific acyl-CoA dehydrogenase, mitochondrial	P45952	Acadm	46.481	12210000	61430000	28962000	66122000	54045000	41058000	53582000	54076000	85875000	54737000	1.29878	0.326106
Heat shock 70 kDa protein 4	Q61316	Hspa4	94.132	285060000	194320000	83835000	169810000	101820000	108090000	86464000	610610000	103380000	169840000	1.29172	0.658163
Protein phosphatase 1B	P36993	Ppm1b	42.795	5893800	13514000	10000	9999000	749080	8599800	10000	3993500	6736300	19507000	1.28777	0.688996
AP-1 complex subunit gamma-1	P22892	Ap1g1	91.349	10000	10000	10000	1772300	10000	1111200	10000	696170	484880	10000	1.27586	0.813679
Aspartyl aminopeptidase	Q9Z2W0	Dnpep	52.206	123480000	140190000	24152000	144680000	104060000	59610000	359010000	82785000	60522000	118720000	1.26853	0.648472
Moesin	P26041	Msn	67.766	71753000	80692000	291610000	87336000	56095000	49948000	19857000	26478000	569310000	79495000	1.26827	0.789772
Inositol monophosphatase 1	O55023	Impa1	30.436	175530000	216180000	36240000	132520000	79615000	123850000	404110000	67066000	59834000	149130000	1.25607	0.65608
Electron transfer flavoprotein subunit alpha, mitochondrial	Q99LC5	Etfa	35.009	20607000	60455000	11929000	63586000	71264000	33162000	52748000	48010000	77220000	73129000	1.24766	0.463473
Beta-hexosaminidase subunit beta	P20060	Hexb	61.115	3623300	1235000	540820	10000	10000	1248000	624370	850410	1054500	2960100	1.24326	0.747711
Ubiquitin-conjugating enzyme E2 variant 2;Ubiquitin-conjugating enzyme E2 variant 1	Q9D2M8;Q9CZY3	Ube2v2;Ube2v1	16.367	3731500	10000	10000	2328800	10000	10000	1578600	3173600	2799000	10000	1.24316	0.779199
26S protease regulatory subunit 6A	O88685	Psmc3	49.548	10000	10000	10000	1563300	10000	10000	10000	589400	487770	891450	1.24033	0.833545
GMP reductase 1	Q9DCZ1	Gmpr	37.482	389260000	270120000	69357000	310510000	200680000	137690000	126240000	176990000	901010000	194910000	1.23946	0.717578
Chloride intracellular channel protein 4	Q9QYB1	Clic4	28.729	12569000	8147500	1282000	13807000	4823800	5543700	7407500	2517600	15306000	19537000	1.23831	0.636778
Fructose-bisphosphate aldolase B	Q91Y97	Aldob	39.507	15244000000	25215000000	7801400000	26608000000	19569000000	21821000000	13681000000	17251000000	22995000000	40932000000	1.23553	0.466956
40S ribosomal protein S3	P62908	Rps3	26.674	2430500	1909000	10000	4993700	3066700	10000	1972800	3517900	5492400	4321400	1.23406	0.654732
28S ribosomal protein S22, mitochondrial	Q9CXW2	Mrps22	41.192	9996000	7183200	4341100	6920500	6929600	8976600	8886100	5220700	8186700	12235000	1.22999	0.288936
DAZ-associated protein 1	Q9JII5	Dazap1	43.214	55686000	30000000	1834000	15095000	9626500	22499000	18064000	3964400	29652000	63334000	1.22516	0.722035
Protein unc-119 homolog B	Q8C4B4	Unc119b	28.302	2561100	10000	10000	10000	10000	10000	10000	10000	10000	3145000	1.22448	0.888707
Acyl-CoA dehydrogenase family member 10	Q8K370	Acad10	118.98	7449400	24278000	6274400	17988000	14923000	23532000	10879000	7612100	19489000	24755000	1.21652	0.539481
Glutathione S-transferase P 1;Glutathione S-transferase P 2	P19157;P46425	Gstp1;Gstp2	23.609	657660000	517790000	99994000	458810000	224440000	338910000	210830000	729900000	352610000	744780000	1.21358	0.590322
Cytochrome c oxidase subunit 5A, mitochondrial	P12787	Cox5a	16.101	3014500	1351900	629240	13759000	3351700	2782900	1013500	1642900	1820500	19406000	1.20625	0.835929
3(2),5-bisphosphate nucleotidase 1	Q9Z0S1	Bpnt1	33.196	93372000	254740000	79825000	212810000	198490000	222790000	143210000	138850000	209840000	295910000	1.20419	0.468477
Glutathione S-transferase A1;Glutathione S-transferase A1, N-terminally processed;Glutathione S-transferase A2	P13745;P10648	Gsta1;Gsta2	25.608	240610000	152910000	104960000	72855000	73483000	122110000	103490000	108150000	161120000	280590000	1.2026	0.582366
Alpha-actinin-4	P57780	Actn4	104.98	924860000	1333000000	209640000	766290000	558650000	741350000	453660000	419030000	623090000	2314600000	1.20021	0.715431
Carboxylesterase 1D	Q8VCT4	Ces1d	61.787	49900000	231230000	67523000	234150000	151580000	154660000	85355000	82102000	207710000	346000000	1.1926	0.662286
Striatin-3	Q9ERG2	Strn3	87.149	10000	3039500	431920	2043500	2147300	782560	10000	10000	10000	8328900	1.1915	0.869181
Collagen alpha-1(XVIII) chain;Endostatin	P39061	Col18a1	182.17	11265000	6528900	1317400	3095400	752180	3343300	13310000	729870	5178600	4749000	1.18955	0.769633
Arsenite methyltransferase	Q91WU5	As3mt	41.793	12547000	12048000	3122800	7319000	10132000	12947000	5513000	6176200	11658000	17285000	1.1862	0.565138
Regulator of microtubule dynamics protein 3	Q3UJU9	Rmdn3	52.028	141780	3543200	3167600	18058000	9188800	11134000	6037100	4818000	10120000	8149700	1.18063	0.725184
Electron transfer flavoprotein subunit beta	Q9DCW4	Etfb	27.623	101480000	172080000	70188000	212280000	200630000	192810000	145310000	126210000	110000000	314790000	1.17506	0.583241
Myosin-9	Q8VDD5	Myh9	226.37	10000	16098000	4508800	10000	10000	9542900	10000	10000	14527000	10000	1.16781	0.877726
Low molecular weight phosphotyrosine protein phosphatase	Q9D358	Acp1	18.192	9793000	327500	1188200	10000	1746000	1916600	10000	10000	2972100	10338000	1.16701	0.872729
UPF0598 protein C8orf82 homolog	Q8VE95		24.33	5195900	9727400	2917300	8115700	10608000	7461200	2935400	5148000	7093800	19953000	1.16484	0.724229
Polymeric immunoglobulin receptor;Secretory component	O70570	Pigr	84.998	10000	7002200	4220200	3806700	9203100	8806200	6407700	5267000	5382200	2339900	1.16338	0.683566
Leukotriene A-4 hydrolase	P24527	Lta4h	69.05	39280000	39237000	5409200	24934000	13742000	47926000	13952000	14423000	19358000	46779000	1.16179	0.710097
60S ribosomal protein L12	P35979	Rpl12	17.804	121620000	58738000	57469000	647310000	96304000	64534000	52359000	53087000	61362000	905010000	1.15784	0.882987
Retinol-binding protein 4	Q00724	Rbp4	23.206	3705900	7186200	573810	10664000	508810	1215100	1244600	935240	5547600	17173000	1.15358	0.854704
Glutathione S-transferase A3	P30115	Gsta3	25.36	92530000	110290000	42777000	48668000	52538000	83642000	60684000	70650000	80192000	103560000	1.14972	0.515423
Acetyl-CoA acetyltransferase, cytosolic	Q8CAY6	Acat2	41.297	120000000	102930000	35712000	79157000	80778000	131250000	53548000	38586000	52054000	203880000	1.14511	0.734507
4-trimethylaminobutyraldehyde dehydrogenase	Q9JLJ2	Aldh9a1	53.514	254210000	455910000	153410000	436940000	282110000	389130000	271490000	221410000	331030000	598440000	1.14465	0.61273
Dehydrogenase/reductase SDR family member 4	Q99LB2	Dhrs4	29.884	10000	7810800	1092100	8150600	4562800	1492100	2349400	4887000	9214800	6800800	1.14417	0.783443
Mitochondrial peptide methionine sulfoxide reductase	Q9D6Y7	Msra	25.988	1010300000	1304200000	598100000	1299600000	833500000	780180000	753410000	664110000	1252300000	2315000000	1.14256	0.680564
Glutathione S-transferase Mu 1	P10649	Gstm1	25.97	544660000	560280000	317010000	524610000	352110000	440040000	452110000	355810000	642110000	729840000	1.13975	0.479814
Pterin-4-alpha-carbinolamine dehydratase	P61458	Pcbd1	11.985	2401900	2075300	10000	101710	828840	1305800	768220	1379700	2704100	10000	1.13845	0.826807
Pyrethroid hydrolase Ces2e	Q8BK48	Ces2e	62.317	10000	10000	10000	10000	704700	432860	10000	384230	10000	10000	1.13749	0.90708
Cingulin	P59242	Cgn	136.45	4787700	1066200	10000	1063000	750070	3974400	454870	533850	10000	3712400	1.13137	0.871007
Aminoacylase-1	Q99JW2	Acy1	45.78	43430000	83179000	55107000	80848000	65727000	80638000	58567000	35438000	68806000	127480000	1.12988	0.630006
Beta-2-glycoprotein 1	Q01339	Apoh	38.618	100450000	353420000	32135000	53412000	43957000	68763000	22205000	29803000	37106000	500810000	1.1291	0.894956
Heat shock cognate 71 kDa protein	P63017	Hspa8	70.87	572520000	1037600000	166780000	828730000	510800000	585260000	368850000	403790000	620910000	1506100000	1.11824	0.780218
Glycerol kinase	Q64516	Gk	61.227	10000	3367100	2125600	65849000	7218400	5965800	21889000	23294000	27280000	9412900	1.118	0.892237
Pre-mRNA-splicing factor ATP-dependent RNA helicase DHX15	O35286	Dhx15	91.006	1149200	10000	10000	1562000	3695000	762390	10000	1588600	744820	4072000	1.11696	0.881532
Endoplasmic reticulum resident protein 44	Q9D1Q6	Erp44	46.852	86978000	95712000	25749000	97329000	81310000	50246000	186010000	31394000	46377000	117750000	1.11548	0.786373
Unconventional myosin-VI	Q64331	Myo6	146.41	10000	4850000	1280200	1499900	2437300	2398900	915440	1391300	3967800	2566900	1.1154	0.815639
4F2 cell-surface antigen heavy chain	P10852	Slc3a2	58.336	10000	656300	260220	2203000	1412000	10000	1183100	1985400	1154800	730330	1.11496	0.844332
DNA-directed RNA polymerases I, II, and III subunit RPABC3	Q923G2	Polr2h	17.143	179550	10000	10000	76461	10000	10000	10000	10000	10000	278380	1.11317	0.920816
Beta-actin-like protein 2	Q8BFZ3	Actbl2	42.004	10000	781490000	141800000	10000	10000	321680000	254850000	10000	447290000	10000	1.10887	0.911848
Protein SEC13 homolog	Q9D1M0	Sec13	35.565	10000	10000	10000	4109300	10000	10000	1305900	10000	10000	3262900	1.10833	0.933137
Fatty acid-binding protein, adipocyte	P04117	Fabp4	14.65	334840000	295810000	65415000	162910000	298730000	232110000	204710000	117810000	366810000	359000000	1.10602	0.733338
Acylphosphatase-2	P56375	Acyp2	11.877	2564600	3042400	739090	2405000	3963300	3510400	2708400	1301200	1968700	4478600	1.09854	0.752704
Ig kappa chain V-V region HP 93G7;Ig kappa chain V-V region HP R16.7;Ig kappa chain V-V region HP 123E6;Ig kappa chain V-V region HP 124E1	P01645;P01644;P01646;P01647		11.954	5236700	61286000	19105000	13053000	40527000	64792000	3044200	19904000	21300000	43328000	1.09454	0.863202
Dynein light chain 1, cytoplasmic	P63168	Dynll1	10.366	4785600	2415400	1046500	1929900	1972900	1571500	6899800	1382400	1413000	2002300	1.09207	0.861187
Malonyl-CoA decarboxylase, mitochondrial	Q99J39	Mlycd	54.735	10000	813080	10000	10000	10000	10000	10000	10000	890820	10000	1.09113	0.949599
Elongation factor 1-alpha 1;Elongation factor 1-alpha 2	P10126;P62631	Eef1a1;Eef1a2	50.113	151710000	224610000	44726000	174610000	117630000	123610000	88662000	166680000	226980000	172330000	1.09109	0.741852
Integrin-linked protein kinase	O55222	Ilk	51.373	2063100	1090400	10000	10000	10000	1299300	992450	1154900	10000	10000	1.08894	0.912809
Villin-1	Q62468	Vil1	92.774	600040000	592020000	191080000	556040000	332620000	391910000	352050000	316610000	483520000	926600000	1.08755	0.781335
Phosphoglycerate kinase 1	P09411	Pgk1	44.55	79747000	141490000	36503000	116680000	103310000	67410000	81414000	68574000	105490000	195610000	1.08534	0.791832
Aconitate hydratase, mitochondrial	Q99KI0	Aco2	85.462	2550100000	4917800000	1891100000	4435100000	3222400000	3713900000	2657600000	2425400000	3849100000	5822100000	1.08531	0.73428
Cytosolic Fe-S cluster assembly factor NARFL	Q7TMW6	Narfl	53.107	381010	914460	10000	971430	10000	10000	1587900	10000	10000	850520	1.07937	0.926464
SWI/SNF complex subunit SMARCC2	Q6PDG5	Smarcc2	132.6	10000	3850700	10000	3243900	10000	925170	1031400	1038500	4683900	10000	1.07921	0.926753
Succinate dehydrogenase [ubiquinone] flavoprotein subunit, mitochondrial	Q8K2B3	Sdha	72.585	2478100000	4986100000	1346600000	4923500000	3033300000	2933100000	1971000000	1931400000	3602300000	7657300000	1.07917	0.839902
Growth factor receptor-bound protein 2	Q60631	Grb2	25.238	10246000	11412000	2581900	8417800	2719000	7235300	4988900	3609700	6616000	15658000	1.0772	0.851031
Nesprin-2	Q6ZWQ0	Syne2	782.72	1699500	1464100	10000	10000	1229300	1230200	1188900	989060	1328900	10000	1.07572	0.882137
Glutaredoxin-related protein 5, mitochondrial	Q80Y14	Glrx5	16.292	10202000	6780900	2453900	7772700	6629100	5369800	5225800	4183600	5815200	15794000	1.07535	0.842541
Quinone oxidoreductase	P47199	Cryz	35.268	634040000	914710000	314530000	1365600000	542960000	370630000	652850000	567610000	776900000	1686300000	1.07488	0.851083
Enoyl-CoA hydratase, mitochondrial	Q8BH95	Echs1	31.474	453620000	1286100000	340480000	763600000	602440000	813430000	399180000	476880000	696540000	1318100000	1.07483	0.829391
Serine hydroxymethyltransferase, cytosolic	P50431	Shmt1	52.6	195950000	187460000	96549000	153610000	217810000	272560000	134230000	87488000	170100000	250500000	1.07458	0.763138
Superoxide dismutase [Mn], mitochondrial	P09671	Sod2	24.603	30729000	104240000	37872000	87293000	649610000	55829000	37162000	37197000	734610000	108780000	1.07017	0.945075
Ig kappa chain V-V region L6	P01638		12.986	12107000	49543000	11112000	19130000	5758200	3999100	12287000	11176000	41012000	35932000	1.06918	0.902872
Protein-glutamine gamma-glutamyltransferase 2	P21981	Tgm2	77.06	4844800	3177700	229900	6095600	3078000	771410	1546800	238350	2874200	13192000	1.06868	0.928992
Early endosome antigen 1	Q8BL66	Eea1	160.91	10000	12159000	902270	15712000	4462000	2465100	1430200	8417300	5685700	17505000	1.06792	0.917852
Regulator of microtubule dynamics protein 1	Q9DCV4	Rmdn1	35	6804400	3193800	2526100	1825500	1298700	10000	3016800	2094100	4792600	6797400	1.06789	0.89173
3-hydroxyisobutyrate dehydrogenase, mitochondrial	Q99L13	Hibadh	35.44	306550000	549830000	103390000	449410000	266010000	198320000	159580000	222730000	299710000	901020000	1.06338	0.896473
Arf-GAP with GTPase, ANK repeat and PH domain-containing protein 1	Q8BXK8	Agap1	94.41	6987100	17572000	4510300	11445000	7095800	10083000	4028900	5723100	10466000	20247000	1.06171	0.875778
Actin-related protein 2/3 complex subunit 4	P59999	Arpc4	19.667	94039000	79285000	27438000	224060000	61667000	105240000	78158000	44186000	85068000	203010000	1.05997	0.895389
Na(+)/H(+) exchange regulatory cofactor NHE-RF3	Q9JIL4	Pdzk1	56.498	2264000000	4118900000	1066800000	3576800000	2434900000	3329900000	1514200000	2226000000	2312300000	4883900000	1.05979	0.843972
Aldose 1-epimerase	Q8K157	Galm	37.798	3820200	6326600	1274700	4148400	4883400	2705400	6404100	6612300	1518600	4432700	1.05964	0.8556
Ubiquitin-60S ribosomal protein L40;Ubiquitin;60S ribosomal protein L40;Ubiquitin-40S ribosomal protein S27a;Ubiquitin;40S ribosomal protein S27a;Polyubiquitin-B;Ubiquitin;Polyubiquitin-C;Ubiquitin;Ubiquitin-related 1;Ubiquitin-related 2	P62984;P62983;P0CG49;P0CG50	Uba52;Rps27a;Ubb;Ubc	14.728	54858000	259910000	11583000	35346000	23498000	6927800	213810000	7581500	23699000	155310000	1.05746	0.945966
Meprin A subunit beta	Q61847	Mep1b	79.5	34143000	694990000	135200000	704850000	244710000	270960000	271250000	201550000	420130000	749910000	1.05508	0.910635
Stress-70 protein, mitochondrial	P38647	Hspa9	73.46	219640000	561490000	95889000	595950000	389610000	282580000	222400000	236100000	466510000	753600000	1.05294	0.890783
Cystatin-B	Q62426	Cstb	11.045	6255100	10000	10000	10000	1344500	4642400	2369500	997760	10000	10000	1.05244	0.958565
Cingulin-like protein 1	Q6AW69	Cgnl1	148.23	6845200	23508000	2747400	21314000	5244400	16207000	2318200	9685400	5372000	28982000	1.0487	0.930121
Heat shock 70 kDa protein 1A;Heat shock 70 kDa protein 1B	Q61696;P17879	Hspa1a;Hspa1b	70.078	10000	10000	10000	8049800	10000	10000	2877200	944570	3188100	1439200	1.04565	0.966701
Actin, cytoplasmic 2;Actin, cytoplasmic 2, N-terminally processed	P63260	Actg1	41.792	3102600000	4456300000	786190000	3534300000	1778400000	2409100000	1844300000	1510100000	2316800000	6193900000	1.04513	0.911149
E3 SUMO-protein ligase RanBP2	Q9ERU9	Ranbp2	341.12	9426800	6385700	484420	6288000	2588900	5961600	288090	3318400	1251600	15388000	1.04107	0.949087
Tropomodulin-3	Q9JHJ0	Tmod3	39.502	1268600	3078700	701150	2141700	6932400	4161900	5297700	171820	3159900	1854300	1.03704	0.943044
WD repeat-containing protein 13	Q91V09	Wdr13	53.663	1229400	10000	10000	10000	10000	1274300	10000	10000	10000	10000	1.03537	0.980233
Ig kappa chain V-III region PC 3741/TEPC 111	P01660		12.099	31442000	46546000	5054800	43117000	18589000	3407900	6072500	4344700	12249000	123750000	1.03506	0.968272
S-formylglutathione hydrolase	Q9R0P3	Esd	31.319	54040000	67487000	12327000	73480000	46537000	27643000	33256000	56893000	56973000	87502000	1.03307	0.914138
Cytochrome c, somatic	P62897	Cycs	11.605	174400000	309990000	77947000	293680000	151810000	122610000	132710000	114710000	257910000	413090000	1.03295	0.929214
Spectrin alpha chain, non-erythrocytic 1	P16546	Sptan1	284.59	317710000	310680000	18664000	155590000	21703000	37067000	51060000	66578000	143390000	551490000	1.03062	0.96674
Armadillo repeat-containing protein 1	Q9D7A8	Armc1	31.246	10000	1046000	10000	10000	10000	10000	10000	10000	1075000	10000	1.0267	0.984906
Glyoxalase domain-containing protein 5	Q9D8I3	Glod5	16.595	7465600	10127000	5549100	9895400	8536400	5776900	5633900	5532000	9432300	16205000	1.02421	0.930081
3-ketoacyl-CoA thiolase B, peroxisomal	Q8VCH0	Acaa1b	43.995	10000	10000	10000	610790	6187900	10000	2878700	10000	10000	4082600	1.02381	0.983142
Betaine--homocysteine S-methyltransferase 1	O35490	Bhmt	45.02	159030000	23222000	44873000	1097500	522610000	65976000	13947000	212110000	400910000	75673000	1.02369	0.977003
Ribosyldihydronicotinamide dehydrogenase [quinone]	Q9JI75	Nqo2	26.248	9604800	10088000	5172600	7895800	6821600	9602200	5652400	6719300	491550	17942000	1.02083	0.957646
Fructose-bisphosphate aldolase A	P05064	Aldoa	39.355	1730100000	1906000000	576110000	1995800000	1080100000	1523100000	1185500000	939440000	1306900000	2480100000	1.02016	0.940333
Dipeptidyl peptidase 4;Dipeptidyl peptidase 4 membrane form;Dipeptidyl peptidase 4 soluble form	P28843	Dpp4	87.436	3443900	10404000	637440	7149400	335720	2987500	1774600	1465600	4358300	11812000	1.01946	0.975661
Fumarate hydratase, mitochondrial	P97807	Fh	54.356	89912000	19490000	22959000	38688000	12450000	32559000	27309000	12484000	23647000	90832000	1.01816	0.973737
GRIP1-associated protein 1	Q8VD04	Gripap1	92.714	8128100	495330	562230	1395000	428540	809500	10000	6219600	369650	3766600	1.01509	0.986567
Peroxisomal acyl-coenzyme A oxidase 1	Q9R0H0	Acox1	74.648	221610000	768510000	149910000	673430000	631950000	426960000	289050000	213500000	485480000	1061900000	1.01287	0.975137
Alpha-2-macroglobulin;Alpha-2-macroglobulin 165 kDa subunit;Alpha-2-macroglobulin 35 kDa subunit	Q61838	A2m	165.85	201510000	456210000	41385000	94436000	102020000	174010000	98763000	141280000	161610000	331400000	1.01284	0.978795
Calcium-binding mitochondrial carrier protein Aralar2	Q9QXX4	Slc25a13	74.466	10000	10000	10000	14112000	720610	262570	5089500	3526400	6156300	10000	1.01226	0.990774
Transaldolase	Q93092	Taldo1	37.387	575160000	562040000	136500000	344530000	273090000	331800000	297060000	239710000	488430000	557310000	1.01216	0.965733
Sorcin	Q6P069	Sri	21.627	1779900	7583400	554010	10710000	1563500	1224000	2502100	10000	6219300	12450000	1.00967	0.988957
Succinate-semialdehyde dehydrogenase, mitochondrial	Q8BWF0	Aldh5a1	55.968	522390000	829930000	225910000	744610000	589040000	615720000	343640000	346010000	514350000	1118800000	1.00915	0.976685
NADH dehydrogenase [ubiquinone] 1 alpha subcomplex subunit 10, mitochondrial	Q99LC3	Ndufa10	40.603	500530	10000	10000	1324500	473790	10000	1566700	269720	10000	478970	1.00715	0.993175
Putative adenosylhomocysteinase 3	Q68FL4	Ahcyl2	66.899	20329000	87690000	9270800	62584000	26835000	28682000	15390000	28449000	41302000	93906000	1.00494	0.992131
Ran-specific GTPase-activating protein	P34022	Ranbp1	23.596	111350000	775610000	15013000	36426000	28045000	26555000	19008000	16643000	32856000	875110000	1.00386	0.997433
Aldehyde dehydrogenase, mitochondrial	P47738	Aldh2	56.537	1422600000	1496100000	447850000	1283600000	915290000	930290000	830820000	768710000	1045500000	2010200000	1.00361	0.98963
Rho GDP-dissociation inhibitor 1	Q99PT1	Arhgdia	23.407	5961600	9713900	7504400	8825700	136810000	110910000	2850500	9785500	10944000	34795000	1.00278	0.997774
Histidine triad nucleotide-binding protein 2, mitochondrial	Q9D0S9	Hint2	17.32	18439000	15538000	11952000	11347000	13430000	8473200	10295000	14003000	19088000	18883000	1.00051	0.997782
Alpha/beta hydrolase domain-containing protein 14B	Q8VCR7	Abhd14b	22.45	24540000	30009000	7534300	33133000	23784000	18535000	24687000	16832000	33334000	25416000	0.99835	0.994269
Prolow-density lipoprotein receptor-related protein 1;Low-density lipoprotein receptor-related protein 1 85 kDa subunit;Low-density lipoprotein receptor-related protein 1 515 kDa subunit;Low-density lipoprotein receptor-related protein 1 intracellular domain	Q91ZX7	Lrp1	504.74	10000	11732000	10000	3944900	635960	1794500	523020	768670	3799000	9365500	0.994969	0.995415
Actin-related protein 2/3 complex subunit 2	Q9CVB6	Arpc2	34.357	136710000	279260000	66623000	221110000	190000000	132310000	94862000	116210000	189180000	353530000	0.991484	0.980119
Acyl-coenzyme A synthetase ACSM1, mitochondrial	Q91VA0	Acsm1	64.76	17113000	423110000	16029000	53934000	92706000	53889000	26416000	23723000	393410000	100310000	0.991468	0.992342
Methylcrotonoyl-CoA carboxylase beta chain, mitochondrial	Q3ULD5	Mccc2	61.378	534000000	1163100000	400540000	846980000	849640000	814880000	429750000	411440000	802960000	1285800000	0.986972	0.963349
Translin	Q62348	Tsn	26.201	9343500	5444800	10000	1169400	2604300	1088200	1930100	2608800	3739800	8944900	0.98599	0.981512
Cytidine deaminase	P56389	Cda	16.131	147810000	157250000	66634000	113320000	127090000	120260000	63932000	110310000	103510000	204550000	0.984411	0.947419
Aflatoxin B1 aldehyde reductase member 2	Q8CG76	Akr7a2	40.612	19977000	65364000	7890700	55775000	35707000	21765000	34144000	29079000	44045000	52794000	0.984372	0.962909
NADP-dependent malic enzyme	P06801	Me1	63.953	6773300	43843000	7307000	52205000	39934000	27585000	18505000	18893000	41767000	40636000	0.982165	0.961822
Methylmalonyl-CoA mutase, mitochondrial	P16332	Mut	82.843	29938000	62978000	12786000	53566000	25822000	31296000	19792000	22162000	38593000	69926000	0.982057	0.960292
Cytosolic 10-formyltetrahydrofolate dehydrogenase	Q8R0Y6	Aldh1l1	98.708	400510000	1328900000	229260000	1562600000	620720000	702580000	407160000	559810000	761220000	1632900000	0.981091	0.964218
Sorbitol dehydrogenase	Q64442	Sord	38.249	178410000	515200000	246620000	481150000	330940000	381030000	220920000	192950000	329440000	591440000	0.979148	0.941416
Glyoxalase domain-containing protein 4	Q9CPV4	Glod4	33.316	2630800	24855000	352880	17922000	879740	10000	8833100	1906700	13968000	20734000	0.974515	0.971032
Antithrombin-III	P32261	Serpinc1	52.003	10805000	25105000	11852000	14279000	16827000	16672000	7282800	13583000	20636000	18672000	0.97436	0.909824
Vesicle-associated membrane protein-associated protein B	Q9QY76	Vapb	26.946	8009300	7336400	10000	5733700	5705700	3708700	4170200	4740800	7088800	6361400	0.972935	0.927874
Nuclear protein localization protein 4 homolog	P60670	Nploc4	68.016	1318400	3786600	278420	1376400	1138800	4072900	368110	1233200	2000400	10000	0.972905	0.964425
Fructose-1,6-bisphosphatase 1	Q9QXD6	Fbp1	36.912	7392100000	21064000000	5313000000	14121000000	10188000000	9233600000	12473000000	7001000000	11330000000	16448000000	0.97258	0.923348
COP9 signalosome complex subunit 3	O88543	Cops3	47.832	8320900	8466800	773270	10908000	6328200	4519600	1993000	3109700	7453000	16767000	0.972559	0.953334
Hemoglobin subunit alpha	P01942	Hba	15.085	29747000	216730000	37219000	43838000	66994000	24526000	19143000	52204000	144200000	142940000	0.970813	0.960242
Low-density lipoprotein receptor-related protein 2	A2ARV4	Lrp2	519.2	65147000	2183600000	136410000	1895200000	224730000	340000000	332420000	338900000	897910000	2462900000	0.970487	0.967004
Eukaryotic translation initiation factor 5	P59325	Eif5	48.968	3738200	2901800	800420	5811400	1230600	2023100	1072900	1455100	1398500	8103400	0.970349	0.958772
Collectrin	Q9ESG4	Tmem27	25.07	10000	1587000	10000	1252300	10000	10000	520630	594530	1010900	642560	0.968396	0.96353
NAD kinase 2, mitochondrial	Q8C5H8	Nadk2	50.858	25060000	50592000	15296000	63323000	30729000	29594000	24392000	16234000	31308000	77620000	0.968368	0.934856
60 kDa heat shock protein, mitochondrial	P63038	Hspd1	60.955	284630000	1255400000	101410000	1218900000	417810000	410830000	238360000	318710000	793320000	1412200000	0.968052	0.950224
Guanine nucleotide-binding protein subunit beta-2-like 1;Guanine nucleotide-binding protein subunit beta-2-like 1, N-terminally processed	P68040	Gnb2l1	35.076	64846000	53834000	13402000	51895000	51012000	33145000	107510000	21567000	28260000	36703000	0.96679	0.933029
Glycine N-methyltransferase	Q9QXF8	Gnmt	32.675	3725300	977630	750200	10000	4452200	192470	277900	1572600	2430300	5112700	0.966783	0.959625
Lupus La protein homolog	P32067	Ssb	47.756	1879000	10000	10000	2713600	10000	405610	10000	216540	10000	3821700	0.965658	0.973719
Selenide, water dikinase 2	P97364	Sephs2	47.833	175130000	256630000	58435000	199690000	190090000	150060000	112430000	84344000	140760000	358240000	0.961202	0.90994
Potassium-transporting ATPase alpha chain 2	Q9Z1W8	Atp12a	114.73	10000	12303000	10000	7359800	10000	10000	10000	10000	8745500	10038000	0.955349	0.960293
Catenin alpha-2	Q61301	Ctnna2	105.28	1547700	10000	10000	524630	10000	10000	1966400	10000	10000	10000	0.95437	0.969873
Peroxisomal carnitine O-octanoyltransferase	Q9DC50	Crot	70.264	1715900	39843000	5207900	62126000	40768000	29069000	15490000	13659000	33225000	51369000	0.954238	0.921135
Hsc70-interacting protein	Q99L47	St13	41.655	110990000	103140000	21767000	89546000	64278000	44710000	42632000	57412000	70410000	156610000	0.953949	0.896017
Hepatocyte growth factor-regulated tyrosine kinase substrate	Q99LI8	Hgs	86.014	5186700	5959700	448550	3491900	875340	1142800	1604900	1623200	1196500	9623000	0.951649	0.94001
Ribokinase	Q8R1Q9	Rbks	34.119	9091700	3728500	3828000	4913400	6753400	7095900	2806700	4619600	4988800	7402700	0.95051	0.837528
Tumor protein D54	Q9CYZ2	Tpd52l2	24.043	2605400	3315800	10000	240590	1129300	10000	6893200	10000	10000	10000	0.949612	0.962639
Vigilin	Q8VDJ3	Hdlbp	141.74	121380000	71538000	15405000	57359000	47526000	53126000	32706000	37216000	42830000	131340000	0.948948	0.902187
Heterogeneous nuclear ribonucleoprotein D-like	Q9Z130	Hnrnpdl	33.558	19279000	5365100	2236100	2403400	465760	8799600	3779900	3015500	1394500	11219000	0.948205	0.938932
Polyadenylate-binding protein 1	P29341	Pabpc1	70.67	172210000	209730000	33606000	198790000	86236000	124100000	88480000	90509000	143840000	216590000	0.94711	0.862897
Peroxiredoxin-2	Q61171	Prdx2	21.778	3317300000	3796800000	2525400000	3693400000	3428800000	2739400000	2404200000	1896100000	4216500000	4612800000	0.946742	0.763486
Lysophosphatidic acid phosphatase type 6	Q8BP40	Acp6	47.624	3894300	6564400	195720	10000	10000	2526100	1254900	3418500	1322300	1576200	0.946	0.936222
Protein arginine N-methyltransferase 1	Q9JIF0	Prmt1	42.435	15282000	22322000	3599000	13755000	7204800	8281200	6273200	9734400	12940000	21562000	0.945755	0.877102
WD repeat-containing protein 1	O88342	Wdr1	66.406	17835000	18142000	4807800	8839700	12122000	10907000	4467600	8833600	22360000	11826000	0.945709	0.86852
Hydroxyacid oxidase 2	Q9NYQ2	Hao2	38.699	188200000	536790000	111260000	435000000	304720000	356990000	126850000	331820000	199520000	466600000	0.940234	0.852821
Macrophage migration inhibitory factor	P34884	Mif	12.504	16364000	11560000	4980600	8498100	11126000	14082000	9051300	5041300	6975300	14157000	0.938666	0.812965
Adenylate kinase 4, mitochondrial	Q9WUR9	Ak4	25.061	10000	1550800	680340	8061200	690040	10000	1867900	2539200	5884300	10000	0.93805	0.942705
D-dopachrome decarboxylase	O35215	Ddt	13.077	10000	10000	572430	10000	1648700	10000	10000	10000	10000	2071500	0.937973	0.958582
MAGUK p55 subfamily member 6	Q9JLB0	Mpp6	62.63	10000	82256000	10000	95884000	44404000	596560	27797000	30030000	40440000	109890000	0.937948	0.921345
Protein phosphatase 1 regulatory subunit 7	Q3UM45	Ppp1r7	41.291	102690000	66339000	37633000	59419000	54645000	81010000	59948000	27554000	58715000	73315000	0.937068	0.782
ELAV-like protein 1	P70372	Elavl1	36.169	15227000	5775300	831030	7014000	5162800	2742200	2488900	1807400	9380300	15443000	0.936833	0.906427
Cytosolic acyl coenzyme A thioester hydrolase	Q91V12	Acot7	42.536	672790	647280	10000	10000	10000	10000	245080	10000	520880	474930	0.933944	0.928716
Enoyl-CoA delta isomerase 3, peroxisomal	Q78JN3	Eci3	35.23	10000	1681900	10000	2579700	10000	10000	535490	1955800	1495300	10000	0.933589	0.934143
Serine/arginine-rich splicing factor 3	P84104	Srsf3	19.329	81558000	54653000	13003000	35339000	27712000	30782000	18947000	22464000	35024000	90805000	0.9329	0.876017
Deoxyhypusine synthase	Q3TXU5	Dhps	40.642	7455800	3502900	10000	7266600	1962600	1548400	2185000	452810	4564400	10080000	0.932305	0.906525
Pre-rRNA-processing protein TSR2 homolog	Q8C8T8	Tsr2	20.891	10000	1724700	10000	999560	10000	10000	10000	10000	10000	2527600	0.932229	0.95297
F-actin-capping protein subunit beta	P47757	Capzb	31.345	43269000	54748000	10206000	54579000	34858000	30616000	17540000	24073000	35822000	75987000	0.931084	0.841116
Hemoglobin subunit beta-1;Hemoglobin subunit beta-2	P02088;P02089	Hbb-b1;Hbb-b2	15.84	33374000	645390000	359510000	450420000	158910000	55494000	48687000	131020000	288080000	1007900000	0.929338	0.914572
Peroxiredoxin-5, mitochondrial	P99029	Prdx5	21.897	2519500000	2452400000	721810000	1826200000	1712100000	1315000000	1052600000	1075800000	1906300000	3222900000	0.928574	0.806416
Serine/arginine-rich splicing factor 1	Q6PDM2	Srsf1	27.744	3014000	16263000	3014600	10725000	5119700	3638900	986440	3518800	11065000	16168000	0.92765	0.888956
ATP synthase subunit beta, mitochondrial	P56480	Atp5b	56.3	115920000	205490000	542810000	289730000	166920000	87388000	285900000	268200000	323410000	260150000	0.927455	0.828492
3-hydroxybutyrate dehydrogenase type 2	Q8JZV9	Bdh2	26.753	156140000	298760000	93204000	234510000	186650000	164530000	100600000	142440000	174710000	316420000	0.927198	0.786676
Eukaryotic translation initiation factor 2 subunit 3, Y-linked;Eukaryotic translation initiation factor 2 subunit 3, X-linked	Q9Z0N2;Q9Z0N1	Eif2s3y;Eif2s3x	51.13	7268300	10090000	10000	4574900	3925400	6072400	5238200	3767600	5623900	3209700	0.924356	0.831291
Mitogen-activated protein kinase 1	P63085	Mapk1	41.275	7523100	11222000	1512800	6436500	3032600	6630400	2728900	2526200	5332600	10260000	0.924348	0.844984
Peroxiredoxin-4	O08807	Prdx4	31.052	3192100000	2082100000	1527200000	2701100000	1588000000	1592900000	1350400000	2804400000	1606100000	2880400000	0.92279	0.719238
Chromobox protein homolog 3	P23198	Cbx3	20.855	16615000	5544200	3594600	728960	3195900	3671600	2146800	3579300	3921400	13994000	0.920294	0.896276
Selenium-binding protein 1;Selenium-binding protein 2	P17563;Q63836	Selenbp1;Selenbp2	52.513	2045100000	2532000000	840250000	1800000000	2447100000	2180200000	985690000	1064400000	1850000000	2811200000	0.92002	0.745084
Fumarylacetoacetase	P35505	Fah	46.175	536860000	903190000	258900000	612830000	529420000	562190000	286680000	327150000	469530000	962020000	0.917771	0.77592
Cadherin-16	O88338	Cdh16	89.859	1558600	51216000	3851500	38692000	12217000	13448000	16866000	9568600	21703000	37010000	0.916869	0.875101
Acetyl-CoA acetyltransferase, mitochondrial	Q8QZT1	Acat1	44.816	15593000	108610000	32882000	171640000	70995000	59413000	41445000	55992000	86053000	123510000	0.916674	0.837853
Coactosin-like protein	Q9CQI6	Cotl1	15.944	131410000	626310000	49053000	70266000	71998000	59272000	587410000	57283000	48578000	116610000	0.915826	0.918574
3-hydroxyanthranilate 3,4-dioxygenase	Q78JT3	Haao	32.804	193160000	463740000	130060000	376240000	271790000	224880000	129640000	183410000	246810000	528460000	0.915128	0.797824
Protein RUFY3	Q9D394	Rufy3	53.006	3702500	942020	10000	1414900	718320	2124400	10000	606690	1115300	2346200	0.913793	0.882846
Transthyretin	P07309	Ttr	15.776	85099000	107510000	27316000	37209000	50315000	43532000	34656000	50465000	54130000	98038000	0.913391	0.782674
Nucleoside diphosphate kinase A	P15532	Nme1	17.208	202510000	437510000	91347000	279440000	257120000	215900000	105000000	156210000	258900000	421830000	0.913176	0.785453
Histidine-rich glycoprotein	Q9ESB3	Hrg	59.162	43162000	28695000	8216000	12216000	11057000	24372000	8090600	15020000	15459000	31396000	0.912833	0.823288
Citrate lyase subunit beta-like protein, mitochondrial	Q8R4N0	Clybl	37.548	10000	1730900	1050800	5347500	3450600	2706200	10000	4366200	1029300	2466900	0.912751	0.870545
Actin-related protein 3	Q99JY9	Actr3	47.357	171550000	264580000	42718000	177180000	156540000	157900000	77517000	77595000	118960000	309140000	0.912062	0.803802
Ribose-phosphate pyrophosphokinase 1;Ribose-phosphate pyrophosphokinase 2	Q9D7G0;Q9CS42	Prps1;Prps2	34.834	2697600	3785900	10000	4906400	4150800	3441300	10000	10000	1242600	9469600	0.911438	0.89213
Vacuolar protein sorting-associated protein 29	Q9QZ88	Vps29	20.495	1419800	10000	3511400	1874200	1045400	2181500	10000	1486400	3476700	10000	0.911434	0.877786
40S ribosomal protein S2	P25444	Rps2	31.231	10000	10000	10000	3611900	10000	10000	675730	710720	1912900	10000	0.908938	0.935776
Proteasome subunit beta type-7	P70195	Psmb7	29.891	7571200	9667800	1584000	14012000	6903800	4451800	71623	3795500	10680000	17119000	0.908883	0.846384
Succinate dehydrogenase [ubiquinone] iron-sulfur subunit, mitochondrial	Q9CQA3	Sdhb	31.814	563780000	847710000	320750000	931310000	588910000	493630000	415100000	370560000	648250000	1019500000	0.906096	0.713017
Complement factor B;Complement factor B Ba fragment;Complement factor B Bb fragment	P04186	Cfb	85.004	17455000	22513000	4368500	11203000	9038000	17547000	4352500	6363900	7340800	22855000	0.905256	0.805829
Alpha-aminoadipic semialdehyde dehydrogenase	Q9DBF1	Aldh7a1	58.861	246850000	474680000	352100000	339780000	369490000	344710000	237910000	175610000	325930000	528530000	0.904532	0.640026
Uromodulin;Uromodulin, secreted form	Q91X17	Umod	70.844	162530000	254480000	43365000	144300000	101980000	155610000	88429000	99859000	107010000	188100000	0.904272	0.742263
Ubiquitin carboxyl-terminal hydrolase 5	P56399	Usp5	95.832	59484000	126960000	6111400	104100000	15726000	22222000	7861700	152010000	27137000	72548000	0.902034	0.866978
15 kDa selenoprotein	Q9ERR7	2020-09-15	17.806	10000	2445200	1893400	10000	6214700	1407400	2369800	2061500	1315200	2377300	0.90144	0.861813
G-rich sequence factor 1	Q8C5Q4	Grsf1	53.076	11557000	21246000	3797400	24506000	5744100	5912100	4974900	8192800	13402000	27755000	0.901067	0.827496
Iron-sulfur cluster assembly 2 homolog, mitochondrial	Q9DCB8	Isca2	16.718	5569900	2306000	500530	10000	3855100	1750800	595240	1774200	2313700	4564800	0.898478	0.844362
Carbonic anhydrase 2	P00920	Ca2	29.032	152530000	133990000	49679000	104820000	158820000	79450000	81679000	79055000	123980000	174590000	0.898164	0.667056
Sulfite oxidase, mitochondrial	Q8R086	Suox	60.755	288300000	630110000	289210000	978190000	490790000	423660000	285340000	361490000	483300000	849920000	0.898046	0.743868
L-lactate dehydrogenase B chain	P16125	Ldhb	36.572	614640000	585850000	163730000	507230000	437820000	332010000	326230000	297590000	453710000	663210000	0.897578	0.665276
Disks large homolog 3	P70175	Dlg3	93.481	10000	1589300	10000	982560	10000	933950	10000	10000	10000	1369000	0.896647	0.904795
Peroxiredoxin-1	P35700	Prdx1	22.176	16893000000	18804000000	11641000000	19556000000	14824000000	11434000000	9137400000	10639000000	17362000000	24639000000	0.895903	0.609619
Fumarylacetoacetate hydrolase domain-containing protein 2A	Q3TC72	Fahd2	34.69	28692000	70129000	24146000	57178000	54604000	50680000	21814000	19880000	42860000	74648000	0.89407	0.720214
Glyoxylate reductase/hydroxypyruvate reductase	Q91Z53	Grhpr	35.328	79337000	178960000	50665000	145560000	138510000	83472000	78510000	76210000	119510000	170850000	0.891271	0.674054
Golgi apparatus protein 1	Q61543	Glg1	133.73	2464600	612080	215420	5836000	10000	380110	1229400	1233600	1898900	3395000	0.890449	0.871895
Methylglutaconyl-CoA hydratase, mitochondrial	Q9JLZ3	Auh	33.395	22444000	58324000	18313000	41999000	30418000	30296000	12444000	13378000	23342000	73179000	0.890034	0.783976
Aspartoacylase	Q8R3P0	Aspa	35.344	124040000	301230000	66919000	172960000	190250000	209040000	69740000	131720000	145620000	203110000	0.887574	0.69072
14-3-3 protein gamma;14-3-3 protein gamma, N-terminally processed	P61982	Ywhag	28.302	122760000	328400000	37542000	188140000	96113000	119620000	53933000	104610000	111430000	296060000	0.887054	0.794035
Epidermal growth factor receptor substrate 15-like 1	Q60902	Eps15l1	99.307	5946700	10000	559550	10000	10000	10000	1843300	10000	618970	3293600	0.883667	0.911423
Secernin-2	Q8VCA8	Scrn2	46.6	56715000	63236000	17933000	54252000	41598000	49002000	28869000	22420000	37710000	68078000	0.881682	0.639627
ADP-ribose pyrophosphatase, mitochondrial	Q8BVU5	Nudt9	38.604	6838100	10000	10000	3472100	609320	10000	1113800	1535400	1266800	5689700	0.878987	0.876365
Alcohol dehydrogenase 1	P00329	Adh1	39.771	23614000	46833000	12714000	47387000	43809000	22649000	31755000	25173000	45198000	28449000	0.878795	0.615519
Aspartate aminotransferase, cytoplasmic	P05201	Got1	46.247	131650000	131950000	73830000	111710000	139300000	122560000	64529000	62775000	114860000	152140000	0.878363	0.515616
Coronin-1C	Q9WUM4	Coro1c	53.12	6704600	6922200	1186800	6976900	4723100	6780800	1973100	2402600	3887200	8220000	0.877425	0.704696
CD5 antigen-like	Q9QWK4	Cd5l	38.862	537710000	1645400000	298080000	276490000	318300000	491350000	346040000	422360000	598010000	841050000	0.877382	0.791207
Mitochondrial amidoxime reducing component 2	Q922Q1	2020-03-02	38.194	4191600	14192000	2318800	20954000	8151400	7675000	6786900	9471500	5003800	14752000	0.877156	0.755885
Eukaryotic translation initiation factor 1A, X-chromosomal;Eukaryotic translation initiation factor 1A	Q8BMJ3;Q60872	Eif1ax;Eif1a	16.46	7901500	1899800	289050	5109100	1788700	10000	10000	834550	3784700	10255000	0.876743	0.86484
Complement C1q tumor necrosis factor-related protein 3	Q9ES30	C1qtnf3	26.828	10000	2214600	747980	13855000	5447400	10000	5772900	10000	7549900	6175000	0.876221	0.858786
Bifunctional epoxide hydrolase 2;Cytosolic epoxide hydrolase 2;Lipid-phosphate phosphatase	P34914	Ephx2	62.515	25089000	82132000	102910000	64257000	53223000	45207000	32585000	44420000	69876000	94196000	0.873853	0.643347
Glutathione peroxidase 1	P11352	Gpx1	22.329	1509500000	1553800000	1430000000	2188800000	1597900000	885110000	1438400000	874450000	2033100000	2003300000	0.873715	0.489457
Ubiquitin-conjugating enzyme E2 L3	P68037	Ube2l3	17.861	88528000	116910000	11615000	62788000	65216000	45189000	10236000	32424000	53930000	159550000	0.873273	0.786123
14-3-3 protein zeta/delta	P63101	Ywhaz	27.771	1791400000	3211600000	502720000	2119200000	1197100000	1273400000	806390000	1050100000	1077400000	3495100000	0.873087	0.747379
Lysosomal protective protein;Lysosomal protective protein 32 kDa chain;Lysosomal protective protein 20 kDa chain	P16675	Ctsa	53.844	6929200	8464800	548460	9404300	2478600	7018900	2108700	3679000	3283600	8140000	0.870796	0.738551
Thioredoxin	P10639	Txn	11.675	266750000	154990000	70156000	188890000	332830000	108100000	146850000	139020000	135140000	352090000	0.869363	0.687476
14-3-3 protein epsilon	P62259	Ywhae	29.174	2660100000	3888200000	749920000	2666400000	1323200000	1553100000	1005100000	1247300000	1746900000	4257200000	0.869043	0.723776
Dihydropteridine reductase	Q8BVI4	Qdpr	25.57	5864900	15780000	19372000	15142000	31792000	11227000	8485900	9185200	18276000	29252000	0.868963	0.697784
Polyadenylate-binding protein-interacting protein 1	Q8VE62	Paip1	45.701	10000	6184400	10000	1860300	10000	10000	988770	465260	1044900	4491600	0.866971	0.884896
Malignant T-cell-amplified sequence 1	Q9DB27	Mcts1	20.555	26020000	10973000	5067200	13854000	7926900	11159000	5199100	5011700	7786700	26155000	0.866393	0.75796
Meprin A subunit alpha	P28825	Mep1a	84.23	1185300000	5427200000	1768600000	7008600000	2600900000	2538400000	2220600000	1608100000	3777200000	5421000000	0.865191	0.720702
Glucosamine-6-phosphate isomerase 2	Q9CRC9	Gnpda2	31.083	10000	7661800	10000	1089400	10000	10000	10000	194200	10000	7368600	0.864665	0.912215
Fatty acid-binding protein, epidermal	Q05816	Fabp5	15.137	16912000	15010000	3363200	6829200	4444000	9399400	5636300	2815000	8482100	13847000	0.862998	0.713177
Na(+)/H(+) exchange regulatory cofactor NHE-RF1	P70441	Slc9a3r1	38.6	562480000	824280000	202450000	664960000	513090000	428610000	283210000	293410000	441890000	931060000	0.859399	0.633035
DNA polymerase theta	Q8CGS6	Polq	280.71	10000	10000	2893600	13785000	7938000	7175300	3256300	10000	3871500	6853500	0.859153	0.82013
Cystathionine beta-synthase	Q91WT9	Cbs	61.543	202660000	953290000	280020000	822560000	704830000	498010000	256380000	372100000	562960000	850510000	0.857122	0.650485
Heterogeneous nuclear ribonucleoprotein A3	Q8BG05	Hnrnpa3	39.652	1290400000	771200000	214510000	682350000	668690000	489180000	359160000	349310000	438630000	1470200000	0.856452	0.713802
Peptidyl-prolyl cis-trans isomerase A;Peptidyl-prolyl cis-trans isomerase A, N-terminally processed	P17742	Ppia	17.971	528100000	393690000	93186000	343890000	190160000	302510000	118060000	127960000	276760000	499990000	0.855557	0.676886
Eukaryotic translation initiation factor 5A-1	P63242	Eif5a	16.832	623500000	546730000	133120000	325500000	214750000	212610000	133410000	187760000	296460000	746860000	0.855446	0.723862
Serine/threonine-protein phosphatase 2A catalytic subunit beta isoform	P62715	Ppp2cb	35.575	10292000	20880000	10000	23492000	6295700	4152600	1789800	3985400	14849000	27338000	0.854766	0.792878
Cytosolic non-specific dipeptidase	Q9D1A2	Cndp2	52.767	1053100000	1435600000	471580000	1101000000	722410000	746910000	530890000	559390000	831400000	1417800000	0.854234	0.562173
Leukocyte elastase inhibitor A	Q9D154	Serpinb1a	42.574	4562900	1436800	341700	10000	10000	1378400	459580	763070	826800	1999300	0.853138	0.841638
Methylmalonate-semialdehyde dehydrogenase [acylating], mitochondrial	Q9EQ20	Aldh6a1	57.915	835620000	3399000000	1011500000	2873400000	2658800000	1505800000	1392400000	1063600000	1995000000	3236000000	0.852897	0.634835
Extracellular matrix protein 1	Q61508	Ecm1	62.832	14682000	16456000	2662400	969140	2154200	8446200	3525700	4345400	5884500	9290100	0.85289	0.767199
Elongation factor 2	P58252	Eef2	95.313	167220000	264460000	51012000	218600000	130710000	135580000	65020000	100960000	183680000	223180000	0.851464	0.608107
ADP-sugar pyrophosphatase	Q9JKX6	Nudt5	23.984	7272100	7529600	10000	2376900	2850300	2693100	975340	815730	3712000	8842400	0.850275	0.77942
Beta-lactamase-like protein 2	Q99KR3	Lactb2	32.754	482360000	1437100000	299380000	1103200000	827640000	675540000	350110000	419890000	680040000	1400800000	0.849796	0.665024
Serum albumin	P07724	Alb	68.692	37234000000	80654000000	11604000000	32565000000	18831000000	24821000000	17778000000	24359000000	34101000000	52628000000	0.849625	0.69698
Ubiquitin-conjugating enzyme E2 N	P61089	Ube2n	17.138	13684000	19104000	2299000	10238000	1470300	4265300	5062300	4752600	7423100	18026000	0.844728	0.740939
Alpha-centractin	P61164	Actr1a	42.613	1254100	506380	10000	1540700	280580	10000	10000	10000	2993400	10000	0.844544	0.870646
Exosome complex component RRP41	Q921I9	Exosc4	26.249	16939000	8456700	298970	8112300	3893100	5943600	1461900	4440900	5294900	14577000	0.841333	0.744637
39S ribosomal protein L19, mitochondrial	Q9D338	Mrpl19	33.578	7727200	12949000	2989000	14173000	13609000	8231500	4475100	7042500	6302800	17134000	0.839422	0.607155
Tubulin alpha-4A chain	P68368	Tuba4a	49.924	32312000	5550300	904960	20462000	3343000	6910000	13435000	13395000	14279000	4447700	0.838498	0.757963
Transitional endoplasmic reticulum ATPase	Q01853	Vcp	89.321	759560000	908950000	187730000	1035400000	453420000	464420000	381510000	339110000	560510000	1058300000	0.838206	0.606662
Isocitrate dehydrogenase [NAD] subunit alpha, mitochondrial	Q9D6R2	Idh3a	39.638	2163600	17159000	3856000	55537000	6509300	6363600	11683000	11823000	27047000	14479000	0.837732	0.799839
Thioredoxin reductase 1, cytoplasmic	Q9JMH6	Txnrd1	67.083	123390000	162380000	56777000	122180000	114390000	121340000	52388000	60104000	98332000	152710000	0.837264	0.477604
Presequence protease, mitochondrial	Q8K411	Pitrm1	117.37	200730000	239410000	89442000	170900000	107990000	148160000	72413000	106750000	127410000	220810000	0.83558	0.498022
Glutaredoxin-1	Q9QUH0	Glrx	11.871	11214000	5078100	1303600	5939600	5012900	2348100	3896000	3119300	3189100	11285000	0.834991	0.691659
Thioredoxin-dependent peroxide reductase, mitochondrial	P20108	Prdx3	28.127	118690000	226440000	114150000	277830000	277150000	151490000	135100000	115900000	217820000	225280000	0.833701	0.452353
Proteasome subunit alpha type-6	Q9QUM9	Psma6	27.372	70056000	44890000	19598000	47172000	29263000	41373000	32067000	18923000	25989000	57507000	0.833538	0.537785
Cysteine desulfurase, mitochondrial	Q9Z1J3	Nfs1	50.569	22757000	41347000	14468000	43635000	24746000	29320000	20625000	16027000	19569000	36866000	0.832967	0.490114
Transketolase	P40142	Tkt	67.63	746110000	632380000	195000000	504590000	454210000	602920000	201680000	239900000	368510000	695210000	0.832535	0.547601
Long-chain specific acyl-CoA dehydrogenase, mitochondrial	P51174	Acadl	47.907	62989000	305530000	37499000	357450000	91782000	51173000	60544000	58810000	149960000	391000000	0.831905	0.764775
Prostaglandin reductase 2	Q8VDQ1	Ptgr2	38.015	9865400	12393000	2798600	7278900	6347300	3877300	3744900	5219700	5087600	14237000	0.831537	0.6239
Secernin-3	Q3TMH2	Scrn3	47.661	4309300	5460900	3218100	12300000	5930100	8547900	918150	10000	2289400	14168000	0.83071	0.744109
Alpha-1-antitrypsin 1-2	P22599	Serpina1b	45.974	15973000	19185000	7444900	11532000	8470100	10343000	3684500	5610000	9446600	22807000	0.828865	0.608037
Catalase	P24270	Cat	59.795	3682500000	12949000000	3324900000	9222800000	8200900000	7872900000	2907100000	4459000000	5651900000	10076000000	0.828433	0.576615
Propionyl-CoA carboxylase beta chain, mitochondrial	Q99MN9	Pccb	58.408	108650000	209390000	46202000	360780000	153440000	135820000	79600000	104050000	149560000	258110000	0.827742	0.636649
Copper chaperone for superoxide dismutase	Q9WU84	Ccs	28.911	29133000	30049000	10000	10000	12832000	7869300	3656600	5087400	2970900	39795000	0.824322	0.799975
Cathepsin B;Cathepsin B light chain;Cathepsin B heavy chain	P10605	Ctsb	37.279	2112200	10000	10000	154530	2846400	10000	10000	2006500	1830300	372130	0.82385	0.815572
Peroxiredoxin-6	O08709	Prdx6	24.87	470430000	423840000	106340000	262260000	223540000	266340000	167100000	176460000	253660000	360310000	0.823373	0.505927
Lysosome-associated membrane glycoprotein 2	P17047	Lamp2	45.681	8534400	5783900	1329600	4601100	10000	2665000	1424500	1887400	2200900	8492200	0.822844	0.730905
Basigin	P18572	Bsg	42.444	10000	4710900	1368100	1326400	1784300	1171200	10000	479280	1632600	4258800	0.820883	0.766832
Cytochrome b-c1 complex subunit Rieske, mitochondrial;Cytochrome b-c1 complex subunit 11	Q9CR68	Uqcrfs1	29.367	32437000	6305900	6912200	19380000	10839000	2973300	8217500	4913500	28659000	17374000	0.818953	0.698021
Heterogeneous nuclear ribonucleoproteins A2/B1	O88569	Hnrnpa2b1	37.402	640820000	398840000	95783000	198600000	221920000	185180000	108520000	168560000	141980000	666890000	0.816941	0.697496
Serine/arginine-rich splicing factor 6	Q3TWW8	Srsf6	39.025	5818600	10000	10000	2168400	10000	2215800	986640	10000	10000	3322700	0.816408	0.827188
Triosephosphate isomerase	P17751	Tpi1	32.191	2775100000	3566500000	1479200000	3074100000	2209400000	2124900000	1433600000	2117300000	1504500000	3514600000	0.816137	0.380407
RNA-binding protein 8A	Q9CWZ3	Rbm8a	19.889	1905000	10000	385100	10000	854850	10000	637260	10000	10000	1915500	0.816051	0.825859
Cordon-bleu protein-like 1	Q3UMF0	Cobll1	137.38	5540600	22042000	6632200	15235000	123110000	3717700	103710000	7771800	11865000	13228000	0.813008	0.831348
Electron transfer flavoprotein-ubiquinone oxidoreductase, mitochondrial	Q921G7	Etfdh	68.09	10000	5779900	2335100	3850900	7859700	2111600	1626000	2465200	4480300	5432400	0.812453	0.642515
Nucleolysin TIAR	P70318	Tial1	43.388	15730000	15756000	5466200	12504000	3709800	7542500	6148000	6346700	6872400	16266000	0.81209	0.549282
Caspase-3;Caspase-3 subunit p17;Caspase-3 subunit p12	P70677	Casp3	31.474	9058900	9252800	3259200	9129800	4393700	6186000	2265600	5453200	4654500	9909100	0.811195	0.485015
Heterogeneous nuclear ribonucleoprotein Q	Q7TMK9	Syncrip	69.632	209140000	154360000	37114000	116990000	110860000	85904000	61329000	62557000	114110000	184910000	0.809609	0.528729
Septin-9	Q80UG5	2020-09-09	65.574	7329100	4390600	983340	5805800	4968700	3179700	4107900	2757300	5113200	3819800	0.808343	0.447671
Ribonuclease inhibitor	Q91VI7	Rnh1	49.816	150690000	51209000	6453200	54825000	16215000	61333000	21932000	47776000	36014000	58407000	0.806973	0.695178
Heterogeneous nuclear ribonucleoprotein F;Heterogeneous nuclear ribonucleoprotein F, N-terminally processed	Q9Z2X1	Hnrnpf	45.729	171990000	108500000	27686000	99520000	67304000	65905000	60303000	49405000	74403000	132650000	0.805613	0.528265
Golgi reassembly-stacking protein 2	Q99JX3	Gorasp2	47.038	14562000	11778000	2933100	9165000	4447300	2843300	12100000	2926400	7202300	9457400	0.805155	0.572378
Poly(rC)-binding protein 1	P60335	Pcbp1	37.497	83796000	66277000	25010000	66982000	39109000	27883000	33876000	24410000	54657000	85534000	0.805053	0.50016
Elongation factor 1-delta	P57776	Eef1d	31.293	31239000	25528000	5263400	20825000	22018000	8826000	7111400	15384000	17813000	35209000	0.80424	0.551666
Adseverin	Q60604	Scin	80.253	157760000	79108000	13947000	61053000	22820000	44460000	40038000	28069000	54258000	102250000	0.803958	0.659648
Actin-related protein 10	Q9QZB7	Actr10	46.207	5739400	7944500	4351900	8062100	5525000	5243500	2232600	2201500	6101900	9642800	0.803921	0.450155
RNA-binding protein 12	Q8R4X3	Rbm12	102.8	10404000	6463500	1427300	3200200	2294400	1552200	1613700	2803400	2646400	10466000	0.802109	0.699821
2-oxoglutarate dehydrogenase, mitochondrial	Q60597	Ogdh	116.45	417600000	824010000	123480000	664030000	303800000	288820000	220430000	225240000	425720000	709710000	0.801536	0.567223
Vesicle-associated membrane protein-associated protein A	Q9WV55	Vapa	27.855	5499200	7678000	1916400	5163300	4514700	7676300	3370100	4361800	4404500	10000	0.800219	0.537843
39S ribosomal protein L39, mitochondrial	Q9JKF7	Mrpl39	38.549	1042200	6750400	10000	8130000	10000	10000	884220	10000	7929300	3882500	0.797613	0.788577
Complement C3;Complement C3 beta chain;C3-beta-c;Complement C3 alpha chain;C3a anaphylatoxin;Acylation stimulating protein;Complement C3b alpha chain;Complement C3c alpha chain fragment 1;Complement C3dg fragment;Complement C3g fragment;Complement C3d fragment;Complement C3f fragment;Complement C3c alpha chain fragment 2	P01027	C3	186.48	168610000	263360000	123990000	89658000	120620000	122850000	63497000	81898000	104810000	236630000	0.795686	0.486207
Proteasome subunit alpha type-4	Q9R1P0	Psma4	29.47	23276000	43310000	16528000	53122000	27728000	18278000	24775000	16344000	22035000	48935000	0.795095	0.474116
Hydroxyacyl-coenzyme A dehydrogenase, mitochondrial	Q61425	Hadh	34.463	28918000	115830000	46885000	50610000	105890000	101160000	16536000	15029000	44988000	98553000	0.793565	0.591015
Proteasome subunit alpha type-3	O70435	Psma3	28.405	48267000	70128000	28632000	44517000	34066000	40235000	17188000	14846000	31155000	74957000	0.790661	0.488783
Glutamine synthetase	P15105	Glul	42.119	92448000	308180000	59446000	690290000	234430000	190200000	100550000	139390000	219200000	445290000	0.790464	0.662179
Myotrophin	P62774	Mtpn	12.861	13988000	9700500	1957200	11113000	11878000	5246900	4164000	8852800	7774800	12403000	0.790381	0.441899
Chromobox protein homolog 5	Q61686	Cbx5	22.186	2847400	10000	10000	10000	10000	10000	10000	10000	10000	2240300	0.789742	0.870587
Small nuclear ribonucleoprotein Sm D1	P62315	Snrpd1	13.281	6354600	7585600	1334100	5968100	2812400	5124500	1404700	1188900	978600	10292000	0.789393	0.649107
Glutathione reductase, mitochondrial	P47791	Gsr	53.662	1266300000	1448800000	405020000	1033900000	949000000	988450000	383230000	502920000	708290000	1441300000	0.78859	0.429528
Adipocyte plasma membrane-associated protein	Q9D7N9	Apmap	46.434	10000	10000	10000	1500800	10000	10000	10000	1173400	10000	10000	0.787513	0.866847
40S ribosomal protein S12	P63323	Rps12	14.525	46088000	30198000	16695000	26025000	59047000	28944000	20383000	21634000	24455000	44777000	0.787367	0.412067
Actin-related protein 2/3 complex subunit 5	Q9CPW4	Arpc5	16.288	18399000	10782000	2759800	8007900	7795400	6840500	5091900	3228300	9854000	12573000	0.787274	0.525333
Gamma-glutamylcyclotransferase	Q9D7X8	Ggct	21.166	10000	10000	2142800	10000	1268100	722930	610850	10000	1351500	10000	0.786213	0.778002
Sorting nexin-3	O70492	Snx3	18.757	730610000	78110000	9596900	83999000	37980000	34917000	34340000	38506000	64875000	566410000	0.785974	0.820802
UPF0585 protein C16orf13 homolog	Q9DCS2		22.687	47972000	31614000	6556000	28669000	20496000	14562000	14159000	11245000	28326000	38049000	0.785924	0.515684
Kininogen-1;Kininogen-1 heavy chain;Bradykinin;Kininogen-1 light chain	O08677	Kng1	73.101	233460000	281900000	34866000	136420000	88136000	140280000	51454000	86433000	119580000	209640000	0.783946	0.543777
Phospholipid hydroperoxide glutathione peroxidase, mitochondrial	O70325	Gpx4	22.228	1651800000	2279100000	758900000	2749500000	1654600000	1412500000	755390000	1176100000	1290000000	2494200000	0.783843	0.400913
Phosphatidylethanolamine-binding protein 1;Hippocampal cholinergic neurostimulating peptide	P70296	Pebp1	20.83	938990000	616830000	203340000	492610000	333790000	375940000	294590000	217580000	448710000	686880000	0.782693	0.475271
Ig kappa chain C region	P01837		11.934	600900000	1889400000	1164800000	879910000	872980000	601550000	624260000	813540000	1017300000	1172500000	0.782019	0.367855
Alcohol dehydrogenase [NADP(+)]	Q9JII6	Akr1a1	36.586	446610000	95886000	30036000	153620000	59945000	63335000	129750000	119980000	201930000	98723000	0.780715	0.67258
Septin-2	P42208	2020-09-02	41.525	140790000	122550000	31223000	76949000	64725000	80677000	55680000	40717000	62094000	100980000	0.779732	0.416097
Alpha-methylacyl-CoA racemase	O09174	Amacr	41.704	8194400	62964000	15707000	506510000	37449000	25607000	18565000	12590000	28535000	406310000	0.779309	0.82625
Caspase-7;Caspase-7 subunit p20;Caspase-7 subunit p11	P97864	Casp7	34.06	8069700	1174900	10000	944060	1181400	2647300	588210	609870	2032700	2947900	0.775565	0.749708
MICOS complex subunit Mic60	Q8CAQ8	Immt	83.899	10000	19868000	10000	77368000	7847800	15216000	9793000	11180000	17428000	27874000	0.775338	0.75933
NFU1 iron-sulfur cluster scaffold homolog, mitochondrial	Q9QZ23	Nfu1	28.567	4107200	7493400	1853800	7498300	3836000	2939500	4493600	1999800	5510000	4275600	0.775293	0.404871
Ezrin	P26040	Ezr	69.406	13903000	27452000	4513300	21082000	14045000	11878000	4791500	7942100	16592000	21442000	0.773447	0.472642
Alpha-2-macroglobulin receptor-associated protein	P55302	Lrpap1	42.215	11783000	37194000	6340800	50353000	16233000	26927000	12384000	5732200	23253000	25722000	0.771249	0.565876
Superoxide dismutase [Cu-Zn]	P08228	Sod1	15.942	6201200	18436000	16362000	8741700	29303000	10796000	1137700	4895900	10322000	33635000	0.769023	0.614668
Stress-induced-phosphoprotein 1	Q60864	Stip1	62.581	342910000	411590000	102510000	386710000	223780000	237110000	103730000	155100000	209020000	423440000	0.768927	0.417322
Trimethyllysine dioxygenase, mitochondrial	Q91ZE0	Tmlhe	49.609	45857000	127310000	11715000	122140000	59143000	66136000	18340000	46092000	37695000	113080000	0.76835	0.556181
Acyl-coenzyme A amino acid N-acyltransferase 1	A2AKK5	Acnat1	46.07	11716000	19168000	9902100	22996000	26475000	19058000	6125800	10245000	9731500	24187000	0.768331	0.391764
3-ketoacyl-CoA thiolase A, peroxisomal	Q921H8	Acaa1a	43.953	57330000	46157000	9828600	28060000	32664000	31159000	20152000	19344000	21552000	41504000	0.768279	0.403514
Filamin-A	Q8BTM8	Flna	281.22	617790000	1149300000	290010000	452410000	277980000	527390000	246220000	284540000	387400000	695690000	0.768161	0.494252
Prohibitin	P67778	Phb	29.82	10000	10000	10000	4917300	10000	10000	1007100	2769200	10000	10000	0.767817	0.842172
Cathepsin D	P18242	Ctsd	44.953	19978000	3234200	1346900	4051600	2912200	4903600	3545300	4601300	7949400	3162100	0.766481	0.689088
ES1 protein homolog, mitochondrial	Q9D172	D10Jhu81e	28.09	16248000	15036000	5840700	14628000	27954000	14149000	11093000	7936600	10476000	17264000	0.764285	0.360947
Selenide, water dikinase 1	Q8BH69	Sephs1	42.906	127520000	102210000	17794000	90735000	45198000	66415000	36445000	34537000	58212000	97140000	0.763447	0.451523
Actin-related protein 2	P61161	Actr2	44.76	109810000	179100000	29050000	148950000	967210000	87392000	641410000	74557000	85543000	202510000	0.761033	0.744593
Fibrinogen beta chain;Fibrinopeptide B;Fibrinogen beta chain	Q8K0E8	Fgb	54.752	167790000	176910000	43772000	769210000	68203000	124750000	495210000	84340000	93205000	134320000	0.760124	0.713568
Calbindin	P12658	Calb1	29.994	82762000	68055000	9301200	129660000	70778000	28873000	28440000	32427000	74514000	109640000	0.759643	0.510241
Protein disulfide-isomerase	P09103	P4hb	57.058	2586500000	3284100000	865600000	3301200000	1794100000	1868900000	1005200000	964850000	1974100000	3165500000	0.758868	0.380916
GDP-mannose 4,6 dehydratase	Q8K0C9	Gmds	41.984	100840000	61863000	24198000	40469000	42209000	51485000	25530000	35116000	29500000	62898000	0.758698	0.409103
Murinoglobulin-1	P28665	Mug1	165.3	3380600	22134000	10000	3719100	1080600	3397500	2472700	4363500	5873600	6892900	0.758474	0.733559
Sodium/potassium-transporting ATPase subunit beta-1	P14094	Atp1b1	35.194	257210000	61033000	10775000	94539000	32786000	29065000	60169000	70810000	94056000	91964000	0.758342	0.640002
Phosphotriesterase-related protein	Q60866	Pter	39.218	1055500000	1658500000	557160000	1622800000	1092300000	892440000	653430000	658210000	839540000	1491000000	0.757505	0.288901
78 kDa glucose-regulated protein	P20029	Hspa5	72.421	651030000	487640000	133100000	583890000	261290000	253180000	227840000	200210000	347080000	575120000	0.757425	0.414926
Cytosol aminopeptidase	Q9CPY7	Lap3	56.141	964140000	1549400000	619860000	1331900000	1152500000	974680000	506320000	483110000	1021400000	1254800000	0.754799	0.24544
Dihydropyrimidine dehydrogenase [NADP(+)]	Q8CHR6	Dpyd	111.25	159100000	163640000	24807000	58652000	45989000	72375000	24802000	59406000	63058000	121530000	0.754489	0.524021
Fibrinogen alpha chain;Fibrinopeptide A;Fibrinogen alpha chain	E9PV24	Fga	87.428	79148000	814510000	27586000	31528000	21997000	61316000	34377000	58477000	517410000	63534000	0.754142	0.797655
Profilin-2	Q9JJV2	Pfn2	15.032	3294200	10000	10000	1927700	10000	10000	10000	1312400	10000	2617300	0.753956	0.769149
Mitochondrial antiviral-signaling protein	Q8VCF0	Mavs	53.398	8633500	2520400	266340	1980600	2666200	1517900	963670	1699800	2064400	5865900	0.753821	0.648484
Glutamate--cysteine ligase catalytic subunit	P97494	Gclc	72.571	30996000	120320000	52564000	150750000	123090000	73514000	47474000	55620000	70182000	113290000	0.753747	0.383327
Ig kappa chain V-III region PC 2880/PC 1229;Ig kappa chain V-III region MOPC 70;Ig kappa chain V-III region PC 7132	P01654;P01656;P01655		11.98	70410000	155200000	25373000	100690000	88060000	2298100	74976000	44476000	74733000	134250000	0.752123	0.490984
Serotransferrin	Q921I1	Tf	76.723	1537300000	2410200000	816440000	921050000	860750000	1129200000	596130000	761660000	743890000	1684300000	0.750898	0.394571
Dihydropyrimidinase-related protein 2	O08553	Dpysl2	62.277	682100000	658880000	195660000	438440000	352510000	401210000	209300000	267390000	351090000	518690000	0.750854	0.309324
Septin-7	O55131	2020-09-07	50.549	246250000	201760000	60867000	113480000	139220000	123300000	67502000	75793000	116060000	188840000	0.75041	0.35974
Glutathione synthetase	P51855	Gss	52.246	254580000	404820000	132820000	239720000	299730000	234310000	133510000	146080000	192550000	291780000	0.749608	0.242891
Phosphoglucomutase-1	Q9D0F9	Pgm1	61.417	8791700	23386000	5462700	19045000	17008000	15654000	4285600	9195100	9961200	16118000	0.749238	0.380494
14-3-3 protein sigma	O70456	Sfn	27.706	73574000	104250000	15782000	95947000	35507000	35503000	31440000	29214000	51160000	96159000	0.749019	0.463268
Dynein light chain 2, cytoplasmic	Q9D0M5	Dynll2	10.35	24994000	33212000	6737200	15463000	25107000	21593000	11004000	6497200	8756300	30926000	0.746603	0.432559
Enoyl-CoA delta isomerase 1, mitochondrial	P42125	Eci1	32.25	17604000	8692100	2395900	67810000	2758100	9383100	9076200	11468000	17535000	26464000	0.744774	0.701122
Acyl-coenzyme A synthetase ACSM2, mitochondrial	Q8K0L3	Acsm2	64.268	1571200000	3988200000	985940000	4605100000	2297500000	2096600000	1224600000	945650000	1998000000	3747100000	0.744497	0.442001
Coatomer subunit delta	Q5XJY5	Arcn1	57.229	2112300	2231700	503010	3681600	1524200	408050	704870	1144200	1143300	4083100	0.744421	0.557688
Hemopexin	Q91X72	Hpx	51.317	327610000	309300000	203020000	139950000	160010000	289560000	85635000	121690000	98823000	252710000	0.744298	0.337086
Carboxylesterase 1C	P23953	Ces1c	61.055	3402600	4580200	470490	1354500	10000	547490	373040	357190	2103700	3908100	0.742481	0.662911
UMP-CMP kinase	Q9DBP5	Cmpk1	22.165	246930000	115540000	52447000	157160000	79537000	74995000	56792000	56216000	112710000	182600000	0.741717	0.441239
Ubiquitin carboxyl-terminal hydrolase isozyme L1	Q9R0P9	Uchl1	24.838	19802000	23386000	1742600	9099600	4404800	4688900	4627000	7770200	6376400	19879000	0.741704	0.572079
Ig kappa chain V-III region 50S10.1	P03977		12.042	10000	29813000	3996000	10000	10000	10000	3353600	10000	10434000	11272000	0.741145	0.788438
Isocitrate dehydrogenase [NADP] cytoplasmic	O88844	Idh1	46.674	4263600000	3181400000	1212400000	2720600000	340310000	2036100000	1236800000	209050000	1350500000	3837100000	0.739829	0.527637
Iron-sulfur cluster co-chaperone protein HscB, mitochondrial	Q8K3A0	Hscb	26.645	5366200	9219800	1722700	7858900	2398300	3853400	1373100	2734600	5543700	6110000	0.738345	0.439669
Nitrilase homolog 1	Q8VDK1	Nit1	35.705	74969000	164500000	33886000	113580000	68532000	106860000	31169000	34005000	60990000	103240000	0.738284	0.413015
Phosphoserine phosphatase	Q99LS3	Psph	25.096	2172600	4193000	1998400	3324400	3537800	2396500	1901700	10000	2370300	4553300	0.737663	0.367213
Homogentisate 1,2-dioxygenase	O09173	Hgd	49.959	961650000	1599000000	392020000	1381500000	891030000	849890000	403300000	566680000	724160000	1303300000	0.736303	0.31911
Ubiquitin-conjugating enzyme E2 G1;Ubiquitin-conjugating enzyme E2 G1, N-terminally processed	P62254	Ube2g1	19.509	3365600	1359000	219710	845160	527630	813100	924460	491450	918210	1503800	0.736259	0.582547
Twinfilin-1	Q91YR1	Twf1	40.079	15017000	4995300	2891900	14118000	12264000	5000100	2321500	2399000	11247000	15177000	0.733361	0.482223
Alpha-soluble NSF attachment protein	Q9DB05	Napa	33.189	2779900	6648600	10000	8825300	847200	737160	1760900	1339000	2678500	7488200	0.732759	0.63737
Complement factor I;Complement factor I heavy chain;Complement factor I light chain	Q61129	Cfi	67.26	24050000	243710000	9586400	5474700	12626000	171910000	5291100	9976000	15103000	13944000	0.731854	0.785776
Eukaryotic peptide chain release factor GTP-binding subunit ERF3A;Eukaryotic peptide chain release factor GTP-binding subunit ERF3B	Q8R050;Q149F3	Gspt1;Gspt2	68.625	8791600	6216400	3433600	4794900	3605100	2072700	5603800	3458800	3760700	4747300	0.731823	0.248735
Galactose-1-phosphate uridylyltransferase	Q03249	Galt	43.232	172410000	15367000	4942500	11759000	12432000	6683500	6342500	9454700	4739700	131510000	0.731778	0.782827
Sorting nexin-12	O70493	Snx12	19.116	523210000	50227000	2816800	9893400	14464000	5434000	16696000	6577300	343210000	66999000	0.730783	0.794561
Palmitoyl-protein thioesterase 1	O88531	Ppt1	34.49	6516400	6533300	956290	4589500	1276900	915570	1112800	1032400	5082200	6376300	0.730625	0.544492
Bifunctional glutamate/proline--tRNA ligase;Glutamate--tRNA ligase;Proline--tRNA ligase	Q8CGC7	Eprs	170.08	8962000	13409000	1549900	8097100	7798700	7512000	3468200	3540800	4840900	9694900	0.729764	0.367175
Four and a half LIM domains protein 1	P97447	Fhl1	31.888	90034000	140030000	54852000	147600000	103310000	73000000	41916000	54386000	103510000	116140000	0.725892	0.220053
DnaJ homolog subfamily B member 11	Q99KV1	Dnajb11	40.555	76192000	122290000	8215000	154450000	14210000	24092000	38428000	23199000	83693000	102780000	0.725155	0.55164
Cob(I)yrinic acid a,c-diamide adenosyltransferase, mitochondrial	Q9D273	Mmab	26.273	2300600	3547700	791920	2551900	1747500	1143400	10000	913770	1092600	4771900	0.725041	0.539959
Adenylate kinase 2, mitochondrial;Adenylate kinase 2, mitochondrial, N-terminally processed	Q9WTP6	Ak2	26.468	162100000	333720000	54523000	202960000	144210000	103950000	105810000	107800000	105610000	226960000	0.724368	0.365726
Creatine kinase U-type, mitochondrial	P30275	Ckmt1	47.003	25957000	21539000	13096000	28642000	12592000	12303000	8692400	4041300	13786000	34722000	0.722259	0.38909
Cysteine sulfinic acid decarboxylase	Q9DBE0	Csad	55.144	3262300	18259000	13968000	39579000	28108000	21183000	18030000	5790300	11738000	17519000	0.719742	0.417591
Serine/threonine-protein phosphatase CPPED1	Q8BFS6	Cpped1	35.247	587890	3880000	1069700	2391900	1900000	1838300	10000	1513700	10000	3681300	0.717565	0.549875
Carbonic anhydrase 5B, mitochondrial	Q9QZA0	Ca5b	36.622	281310000	26909000	6238600	147610000	20483000	27158000	12148000	266010000	20460000	20312000	0.717206	0.714996
Huntingtin	P42859	Htt	344.69	10000	4713800	10000	10000	1743400	508700	10000	10000	10000	4113700	0.717166	0.770976
Heterogeneous nuclear ribonucleoprotein L-like	Q921F4	Hnrnpll	64.124	3433200	4485600	10000	1847800	793630	2038100	10000	998030	1042300	3477300	0.715758	0.569094
60S ribosomal protein L5	P47962	Rpl5	34.4	10000	876610	10000	1690300	2736800	10000	2024700	729620	10000	1035700	0.71567	0.649946
Cytochrome b-c1 complex subunit 6, mitochondrial	P99028	Uqcrh	10.435	5508300	4305100	1592700	6007500	10000	1632300	10000	1824300	1899000	7099000	0.715386	0.568752
39S ribosomal protein L18, mitochondrial	Q9CQL5	Mrpl18	20.677	10000	10000	10000	10000	1157800	10000	10000	10000	10000	815430	0.714168	0.813247
Acylpyruvase FAHD1, mitochondrial	Q8R0F8	Fahd1	25.172	1351200	1901900	1006400	3347800	4395000	3441900	972670	1354600	1027000	1761700	0.713019	0.405448
Ras-related protein Rab-2A	P53994	Rab2a	23.547	10000	258540	10000	5856200	10000	10000	766110	1651600	1708600	237320	0.711768	0.777142
F-BAR domain only protein 2	Q3UQN2	Fcho2	88.733	7460000	5020000	2154400	5534600	5221900	2590200	1944600	1668800	3970800	7888300	0.711385	0.332995
Enoyl-CoA hydratase domain-containing protein 2, mitochondrial	Q3TLP5	Echdc2	31.852	38106000	59004000	22427000	566310000	41505000	25508000	33004000	21589000	371210000	65255000	0.710201	0.744777
Signal transducing adapter molecule 1	P70297	Stam	59.771	1998600	1431400	331770	2640200	1035100	562390	957730	10000	1671200	2069900	0.708776	0.447696
Drebrin-like protein	Q62418	Dbnl	48.699	28653000	16085000	2206100	8590600	7977400	12226000	5342100	7337400	5920400	14163000	0.708352	0.470291
Heterogeneous nuclear ribonucleoprotein L	Q8R081	Hnrnpl	63.963	77350000	75107000	18299000	550410000	47672000	56446000	281110000	39498000	47012000	119910000	0.70753	0.692267
Plastin-2	Q61233	Lcp1	70.148	149910000	97899000	260410000	72386000	49556000	95796000	28137000	34420000	52196000	235200000	0.707357	0.511359
Alpha-actinin-1	Q7TPR4	Actn1	103.07	205450000	149360000	18125000	55047000	443110000	70296000	264610000	23205000	37246000	220330000	0.706799	0.585991
Chloride intracellular channel protein 1	Q9Z1Q5	Clic1	27.013	9218600	34977000	3601300	40759000	7960000	4273500	11790000	14044000	12614000	25464000	0.706469	0.519549
Methionine aminopeptidase 1	Q8BP48	Metap1	43.221	9351400	11253000	10000	6562600	4122600	7575900	973720	1112800	2496400	9918500	0.705355	0.512573
Dynein light chain Tctex-type 3	P56387	Dynlt3	12.957	5193200	1660900	10000	2939800	2680700	2529500	755890	1090400	904810	3515300	0.70454	0.484325
Glucosidase 2 subunit beta	O08795	Prkcsh	58.792	7540300	28743000	2919100	26647000	5135400	10138000	4595400	3845800	8363700	23066000	0.704502	0.540375
Quinone oxidoreductase-like protein 1	Q921W4	Cryzl1	38.725	9653100	17309000	2446200	9068300	9584900	12626000	5827300	2829600	2171700	10369000	0.703757	0.389251
Polymerase delta-interacting protein 3	Q8BG81	Poldip3	46.132	1215500	1037300	10000	10000	10000	10000	473730	10000	10000	1101100	0.703009	0.707625
Ras GTPase-activating-like protein IQGAP1	Q9JKF1	Iqgap1	188.74	17052000	362450000	10000	19173000	2023600	690130	1572600	6466400	12628000	259610000	0.701176	0.790323
Dihydropyrimidinase	Q9EQF5	Dpys	56.724	11548000	35777000	16964000	32457000	45788000	24004000	8161600	18974000	11962000	36678000	0.700041	0.31772
N(G),N(G)-dimethylarginine dimethylaminohydrolase 2	Q99LD8	Ddah2	29.645	5554800	13305000	2452500	1374300	6733000	4711400	3700600	1538600	2656500	7986500	0.699996	0.47761
Proliferation-associated protein 2G4	P50580	Pa2g4	43.698	1266100	863890	5942700	1697100	10000	2936800	10000	10000	2867100	1009200	0.698696	0.642948
Copine-1	Q8C166	Cpne1	58.886	7523600	8499900	1442100	8406800	5944400	5709900	7820100	1188000	1607800	5860100	0.697301	0.327175
Actin, cytoplasmic 1;Actin, cytoplasmic 1, N-terminally processed	P60710	Actb	41.736	35275000	48162000	5822700	28167000	13528000	15914000	10317000	11673000	19200000	34137000	0.696737	0.387278
V-type proton ATPase subunit B, brain isoform	P62814	Atp6v1b2	56.55	48042000	52493000	1660300	61439000	22297000	15620000	11116000	19462000	33873000	49395000	0.696311	0.411991
Glucose-6-phosphate isomerase	P06745	Gpi	62.766	714570	11513000	4876800	12833000	16842000	12460000	1480000	4143900	5399600	9087400	0.696266	0.437343
Insulin-degrading enzyme	Q9JHR7	Ide	117.77	286430000	394300000	114560000	255720000	160090000	173630000	84213000	108420000	197630000	278190000	0.695304	0.2534
Vinculin	Q64727	Vcl	116.72	375710000	525230000	31482000	143330000	30787000	43468000	61514000	84593000	185780000	393420000	0.694756	0.582763
2-amino-3-carboxymuconate-6-semialdehyde decarboxylase	Q8R519	Acmsd	38.027	11204000	60343000	14566000	40144000	37259000	21183000	14972000	12664000	19832000	44739000	0.693449	0.376026
Calpain small subunit 1	O88456	Capns1	28.463	6958400	9474700	508340	16767000	1080700	3509600	2995700	3305800	5624700	8671700	0.692961	0.519895
Oxygen-dependent coproporphyrinogen-III oxidase, mitochondrial	P36552	Cpox	49.714	145780000	216110000	53215000	197410000	116950000	135020000	49214000	59504000	93965000	166290000	0.690908	0.253657
Programmed cell death 6-interacting protein	Q9WU78	Pdcd6ip	96.023	1426400	13773000	1685000	1044400	10000	10000	2890900	10000	2088900	7390200	0.690682	0.711711
Ig kappa chain V-III region PC 7183;Ig kappa chain V-III region PC 7043;Ig kappa chain V-III region PC 7210;Ig kappa chain V-III region PC 7769;Ig kappa chain V-III region PC 6308;Ig kappa chain V-III region CBPC 101	P01666;P01665;P01668;P01669;P01667;P01664		11.952	3458100	40263000	10000	10000	4065700	10000	10000	11194000	20675000	1127500	0.690624	0.743796
Dual specificity protein phosphatase 3	Q9D7X3	Dusp3	20.472	16526000	6993500	1281300	7133200	491840	780060	4714900	2913200	4563600	9392800	0.689714	0.547028
Phospholipase D3	O35405	Pld3	54.388	20728000	8476000	2168000	7335800	5155600	7607300	3549200	5263600	5447600	8311900	0.688036	0.42971
2-hydroxyacyl-CoA lyase 1	Q9QXE0	Hacl1	63.66	50517000	60949000	165710000	49812000	32692000	51905000	13369000	67920000	40423000	73278000	0.68643	0.413865
Splicing factor, proline- and glutamine-rich	Q8VIJ6	Sfpq	75.441	99108000	48559000	26514000	46734000	104900000	44950000	29119000	26590000	32404000	90157000	0.685113	0.32413
Ribosome-binding protein 1	Q99PL5	Rrbp1	172.88	175050000	164630000	32682000	160910000	89117000	106680000	32627000	62213000	69786000	153010000	0.681754	0.283643
Mitotic checkpoint protein BUB3	Q9WVA3	Bub3	36.954	3418900	3451600	1684100	2044700	1666500	2491700	10000	1143500	1818600	2863300	0.678888	0.260399
Basement membrane-specific heparan sulfate proteoglycan core protein;Endorepellin;LG3 peptide	Q05793	Hspg2	398.29	2716700	27526000	10000	16660000	1297700	8645000	5050300	5882900	8257200	4852600	0.678028	0.584031
Pyridoxine-5-phosphate oxidase	Q91XF0	Pnpo	30.114	10000	10000	1477000	10000	2751600	10000	10000	10000	10000	2846500	0.677805	0.738084
Deoxynucleoside triphosphate triphosphohydrolase SAMHD1	Q60710	Samhd1	75.892	577350000	505240000	111430000	183010000	269910000	285990000	150340000	162210000	184880000	332660000	0.677669	0.309285
Putative N-acetylglucosamine-6-phosphate deacetylase	Q8JZV7	Amdhd2	43.5	12467000	20522000	5123000	14476000	12237000	8570800	4237200	7229500	8802800	14984000	0.67604	0.202681
Ig heavy chain V-III region HPC76	P01804		12.304	1069800	3116300	10000	2112400	1360000	2184200	1920300	1057600	10000	10000	0.675764	0.493605
Septin-11	Q8C1B7	2020-09-11	49.694	239330000	210900000	57223000	142260000	118130000	119110000	62384000	65990000	78833000	192300000	0.675421	0.255612
Thioredoxin domain-containing protein 17	Q9CQM5	Txndc17	14.015	126310000	84204000	26403000	75135000	33158000	29198000	42387000	35526000	57509000	68186000	0.67439	0.284457
Proteasome subunit beta type-9	P28076	Psmb9	23.396	2058300	1821500	708610	2172200	1149800	942370	1852300	10000	849500	1674500	0.673628	0.267132
Cadherin-related family member 5	Q8VHF2	Cdhr5	88.207	10000	1157700	10000	2903200	10000	10000	10000	10000	10000	2714600	0.673348	0.741771
Galectin-9	O08573	Lgals9	40.035	10000	1380700	10000	3933400	10000	655990	10000	10000	955290	1962800	0.672532	0.689587
Malate dehydrogenase, mitochondrial	P08249	Mdh2	35.611	31873000	139310000	86285000	856010000	220740000	706610000	23745000	25260000	46648000	94027000	0.671772	0.673812
EMILIN-1	Q99K41	Emilin1	107.58	10198000	1848500	10000	2317800	10000	10000	10000	1781400	10000	7842500	0.671141	0.706421
Retinol dehydrogenase 7	O54909;O88451	Rdh16;Rdh7	35.743	10000	4644200	10000	6827400	10000	10000	383830	1082800	1527600	4709400	0.670657	0.661794
Inter alpha-trypsin inhibitor, heavy chain 4	A6X935	Itih4	104.66	9695700	12399000	1685900	1438800	10000	4680300	2795500	2826200	1397800	5200300	0.669857	0.539229
PCTP-like protein	Q9JMD3	Stard10	32.951	7847800	7125200	2150800	5210600	8860300	10000	4189300	6205000	4239500	6241500	0.669514	0.243993
39S ribosomal protein L38, mitochondrial	Q8K2M0	Mrpl38	45.029	10000	723680	10000	601260	1003100	155320	10000	290380	637360	478530	0.66932	0.514857
Nascent polypeptide-associated complex subunit alpha;Nascent polypeptide-associated complex subunit alpha, muscle-specific form	Q60817;P70670	Naca	23.384	23379000	8568200	2019200	5736400	8908800	4714000	1881500	7609800	5174800	13017000	0.666448	0.450155
Copine-3	Q8BT60	Cpne3	59.584	45616000	22146000	8484300	27908000	13557000	25585000	9518200	8604000	8646300	25940000	0.665132	0.333904
Retinal dehydrogenase 1	P24549	Aldh1a1	54.467	464980000	201180000	96129000	105490000	905410000	273640000	207460000	193810000	156810000	347530000	0.665045	0.46998
Ankyrin repeat and SAM domain-containing protein 4B	Q8K3X6	Anks4b	47.975	6208600	6047700	1092500	6147100	2271100	2738300	1768300	2752800	3534000	3677400	0.664805	0.243251
FAD-linked sulfhydryl oxidase ALR	P56213	Gfer	22.876	5884100	14153000	2352100	6588100	5660600	5339800	1264400	4883200	5328200	6199500	0.664448	0.307035
Diphosphoinositol polyphosphate phosphohydrolase 2	Q8R2U6	Nudt4	20.156	4421800	2701900	3506100	1212600	790220	717090	10000	1143900	2874400	3640500	0.663828	0.404111
Adrenodoxin, mitochondrial	P46656	Fdx1	20.123	2199100	7312700	10000	6150000	3366500	1638700	4319000	2325500	10000	4337500	0.663436	0.434976
Toll-like receptor 3	Q99MB1	Tlr3	103.67	14677000	653010	10000	903860	2070500	4934400	839120	1195700	2776500	2391800	0.662732	0.677844
Haloacid dehalogenase-like hydrolase domain-containing protein 3	Q9CYW4	Hdhd3	28.027	8268300	21763000	1457800	3836500	7351600	8135000	2527900	1385700	6802300	9428900	0.662644	0.477266
Oligoribonuclease, mitochondrial	Q9D8S4	Rexo2	26.738	26367000	14890000	4860100	7752000	6269400	7292500	3414400	6200400	11884000	11018000	0.66196	0.369451
Mitochondrial-processing peptidase subunit alpha	Q9DC61	Pmpca	58.278	2316900	3885200	1463500	6703600	5972300	3061100	930740	797680	2409100	6240600	0.66068	0.357334
Protein DEK	Q7TNV0	Dek	43.158	15968000	7963300	635650	2514800	922860	2163700	790400	2846900	2537800	10139000	0.659813	0.584331
Protein disulfide-isomerase A6	Q922R8	Pdia6	48.1	26757000	36760000	2225300	33782000	12814000	8127000	14710000	8556400	20215000	22508000	0.659761	0.31696
Ig gamma-3 chain C region	P03987		43.929	10000	1325900	10000	335310000	14788000	4647000	10000	10000	211310000	15782000	0.659448	0.767183
Suppressor of G2 allele of SKP1 homolog	Q9CX34	Sugt1	38.158	5527200	523500	750240	630750	1504700	1258800	1593100	685340	1903200	449830	0.659133	0.554936
cAMP-dependent protein kinase type I-alpha regulatory subunit;cAMP-dependent protein kinase type I-alpha regulatory subunit, N-terminally processed	Q9DBC7	Prkar1a	43.185	21602000	31362000	10000	38998000	3508900	10546000	7417600	7532300	7950400	29316000	0.657328	0.474077
Cofilin-1	P18760	Cfl1	18.559	1578100000	692540000	183060000	492490000	460940000	340440000	242640000	315130000	490840000	844550000	0.655566	0.395583
Xaa-Pro dipeptidase	Q11136	Pepd	55.028	427910000	618190000	171930000	463060000	301340000	289330000	132510000	316100000	185100000	376260000	0.655408	0.157416
Hypoxia up-regulated protein 1	Q9JKR6	Hyou1	111.18	2030400	10875000	2024100	23140000	9233500	6930100	4442300	1554400	6151200	11885000	0.654567	0.461595
Eukaryotic translation initiation factor 6	O55135	Eif6	26.511	19709000	3967300	825080	1339400	3558300	7559900	1025600	4890200	513300	5242600	0.654157	0.603107
Methionine adenosyltransferase 2 subunit beta	Q99LB6	Mat2b	37.392	22133000	18919000	3486200	12128000	10618000	8928600	9175300	11542000	5945900	8405200	0.653898	0.207173
Putative adenosylhomocysteinase 2	Q80SW1	Ahcyl1	58.951	656680	2039200	10000	1106900	872660	789600	10000	961480	1287200	10000	0.65272	0.460238
Heterogeneous nuclear ribonucleoprotein U	Q8VEK3	Hnrnpu	87.917	141400000	43056000	16566000	32935000	27949000	21413000	25169000	31492000	37708000	55122000	0.652539	0.459474
Vacuolar protein sorting-associated protein 26A	P40336	Vps26a	38.113	9464400	4686400	2230100	13885000	5400700	3118900	2200300	2278100	6230100	9412800	0.651596	0.345984
Persulfide dioxygenase ETHE1, mitochondrial	Q9DCM0	Ethe1	27.738	292720000	442450000	193020000	409280000	287300000	171460000	163920000	175010000	160630000	387610000	0.651557	0.110392
Leucine zipper putative tumor suppressor 3	A2AHG0	Lzts3	74.985	10000	10000	2520900	5284500	1175200	2256900	1511500	116210	10000	1968800	0.651447	0.581392
Probable D-lactate dehydrogenase, mitochondrial	Q7TNG8	Ldhd	51.847	86025000	366820000	94449000	458090000	208540000	127100000	93675000	118130000	206990000	244210000	0.650869	0.316727
Multifunctional protein ADE2;Phosphoribosylaminoimidazole-succinocarboxamide synthase;Phosphoribosylaminoimidazole carboxylase	Q9DCL9	Paics	47.006	113640000	135580000	22594000	161210000	60083000	88790000	13249000	31520000	52125000	135250000	0.65084	0.331951
Inorganic pyrophosphatase	Q9D819	Ppa1	32.667	23762000	5463100	1484200	5610500	7496400	6441400	3255200	4674300	7943200	6166900	0.650011	0.460617
Vitamin D-binding protein	P21614	Gc	53.6	120100000	163810000	19634000	100990000	50183000	57284000	19877000	46335000	58396000	113130000	0.648804	0.313428
Purine nucleoside phosphorylase	P23492	Pnp	32.277	113960000	120560000	26233000	104820000	69519000	63144000	33189000	43317000	47899000	93962000	0.647015	0.172476
Inhibitor of carbonic anhydrase	Q9DBD0	Ica	76.765	13347000	18542000	10000	3500700	10000	5422800	1743800	2794300	5035500	7841200	0.644953	0.538464
Filamin-B	Q80X90	Flnb	277.82	161750000	333980000	451410000	227910000	113140000	119690000	82249000	126760000	161090000	339540000	0.643794	0.261052
S-methyl-5-thioadenosine phosphorylase	Q9CQ65	Mtap	31.062	81772000	90313000	13259000	40066000	51394000	37138000	13532000	34340000	21613000	70747000	0.640778	0.278928
Transgelin-2	Q9WVA4	Tagln2	22.395	917530000	508250000	82962000	286000000	172050000	206190000	154120000	162910000	249930000	487060000	0.640744	0.406216
Thiosulfate sulfurtransferase	P52196	Tst	33.466	10000	5705700	2262400	7257700	9452600	1503600	2196300	147620	6609300	5345300	0.640063	0.419472
ADP-ribosylation factor-like protein 3	Q9WUL7	Arl3	20.486	10010000	1558400	2871200	8940300	1528700	4608100	3493600	4404500	10000	3369800	0.637772	0.400948
DnaJ homolog subfamily C member 12	Q9R022	Dnajc12	22.852	3725900	8611400	1384000	7388800	6549400	1932500	2457900	2304700	1482300	9446300	0.637166	0.341619
Phosphoglycerate mutase 1	Q9DBJ1	Pgam1	28.832	177460000	173520000	51797000	224800000	88584000	92193000	97792000	53406000	92222000	118620000	0.634261	0.155442
Heterogeneous nuclear ribonucleoprotein K	P61979	Hnrnpk	50.976	118410000	129460000	13164000	72436000	61958000	43495000	27219000	29362000	55755000	94712000	0.6336	0.266811
14-3-3 protein theta	P68254	Ywhaq	27.778	50990000	107290000	4598500	87162000	15214000	12596000	16946000	21249000	29672000	87439000	0.632985	0.443595
Growth arrest-specific protein 2	P11862	Gas2	34.9	21676000	45134000	4634000	36576000	22123000	13775000	9700100	12590000	12719000	33583000	0.632897	0.277223
Ferritin heavy chain;Ferritin heavy chain, N-terminally processed	P09528	Fth1	21.066	26347000	5286800	105110000	11660000	6804700	32968000	8739600	6785000	19106000	30559000	0.632424	0.577288
Protein argonaute-2	Q8CJG0	Ago2	97.303	17072000	24522000	3638400	16897000	7190900	13035000	5721400	3784400	6810600	14486000	0.632389	0.270663
Serine--tRNA ligase, cytoplasmic	P26638	Sars	58.388	49494000	41733000	6989600	26087000	12853000	29099000	10334000	12472000	11610000	22662000	0.628311	0.286681
Isochorismatase domain-containing protein 2A, mitochondrial	P85094	Isoc2a	22.417	149950000	182010000	32305000	83746000	179410000	115130000	42976000	45487000	71397000	118380000	0.626963	0.199993
Alpha-aminoadipic semialdehyde synthase, mitochondrial;Lysine ketoglutarate reductase;Saccharopine dehydrogenase	Q99K67	Aass	102.97	10000	4781400	10000	7510400	347240000	10000	10349000	174710000	34449000	5692500	0.626365	0.733908
F-box only protein 50	G3X9C2	Nccrp1	30.407	122310000	59424000	17832000	148250000	46018000	50182000	44418000	32980000	57937000	60762000	0.625337	0.269604
N-acyl-aromatic-L-amino acid amidohydrolase (carboxylate-forming)	Q91XE4	Acy3	35.286	346950000	832420000	226420000	988510000	604150000	350940000	196540000	227110000	379690000	717960000	0.624403	0.22269
Rab11 family-interacting protein 3	Q8CHD8	Rab11fip3	118.53	3081100	20142000	1673000	9962900	1863100	5118600	3465300	1455100	1494300	11342000	0.62293	0.506742
Heterogeneous nuclear ribonucleoprotein A1;Heterogeneous nuclear ribonucleoprotein A1, N-terminally processed	P49312	Hnrnpa1	34.196	221450000	96920000	15503000	59585000	61037000	81103000	27052000	24808000	37224000	112330000	0.621606	0.40487
Probable aminopeptidase NPEPL1	Q6NSR8	Npepl1	55.939	199300000	264200000	76462000	223710000	321610000	134740000	80909000	100790000	135050000	220660000	0.619331	0.118681
Ketohexokinase	P97328	Khk	32.75	17569000	37690000	12384000	278310000	39086000	30697000	12202000	134310000	22328000	38402000	0.617961	0.608697
Short-chain specific acyl-CoA dehydrogenase, mitochondrial	Q07417	Acads	44.889	10000	12754000	2531900	204010000	143110000	171110000	14486000	11328000	17616000	9376800	0.617845	0.614791
Calreticulin	P14211	Calr	47.994	429100000	692010000	91514000	666720000	246610000	215430000	167400000	133540000	341450000	454840000	0.617445	0.249953
Coronin-1A	O89053	Coro1a	50.989	2185900	10000	304190	10000	10000	10000	10000	10000	857910	664180	0.615887	0.687152
39S ribosomal protein L53, mitochondrial	Q9D1H8	Mrpl53	12.737	1070300	10000	515750	10000	1137000	10000	581520	1076200	10000	10000	0.615271	0.535584
Adiponectin	Q60994	Adipoq	26.809	4096200	5966700	1710500	5891100	4228600	2823600	3358900	10000	5255400	2018100	0.61508	0.182843
Lysine--tRNA ligase	Q99MN1	Kars	67.839	9098000	15402000	259830	6812200	752300	690840	1329300	6613200	4496100	6691800	0.613199	0.441188
von Willebrand factor A domain-containing protein 5A	Q99KC8	Vwa5a	87.142	225840000	113830000	28293000	81676000	83096000	83389000	29492000	49149000	44180000	120230000	0.612762	0.293283
2,4-dienoyl-CoA reductase, mitochondrial	Q9CQ62	Decr1	36.213	8859100	21030000	7563300	25110000	27227000	8727700	4397800	6620000	13393000	21852000	0.612439	0.212877
Interleukin-1 receptor accessory protein	Q61730	Il1rap	65.74	2567600	3155200	821550	1682600	1394700	1045900	10000	2402300	10000	2412500	0.611195	0.303327
Transcription elongation factor A protein 1	P10711	Tcea1	33.88	31372000	31929000	8197700	14136000	9933200	9746200	8154800	7046600	13144000	20279000	0.610776	0.230276
Intercellular adhesion molecule 1	P13597	Icam1	58.844	2179200	10000	10000	1519100	10000	690230	651960	908750	10000	10000	0.609109	0.574973
Ig mu chain C region	P01872	Ighm	49.971	8156100000	34532000000	8134600000	7346300000	7912200000	5095000000	4748000000	5632600000	9675900000	15028000000	0.608032	0.388389
Ester hydrolase C11orf54 homolog	Q91V76		34.995	644040000	1140200000	219300000	811310000	764320000	510490000	252060000	313310000	425410000	674910000	0.608012	0.130555
Platelet-activating factor acetylhydrolase IB subunit alpha	P63005	Pafah1b1	46.67	4265600	3445700	995480	1593300	2671900	2105900	2112100	10000	2404600	1248500	0.607548	0.205101
Transgelin	P37804	Tagln	22.576	104030000	86340000	12668000	42772000	17508000	11290000	18487000	14735000	27887000	86729000	0.604319	0.39242
V-type proton ATPase catalytic subunit A	P50516	Atp6v1a	68.325	6857100	43260000	2956100	73127000	21584000	8566800	14044000	9813200	20143000	36599000	0.603353	0.425231
Profilin-1	P62962;CON__P02584	Pfn1	14.957	141750000	32747000	14669000	36160000	33686000	20337000	21645000	21056000	32278000	60363000	0.601049	0.415195
Ribonuclease UK114	P52760	Hrsp12	14.255	3978600	13235000	13523000	2913400	21245000	12860000	2869300	6420100	4378000	6426200	0.600302	0.281739
Charged multivesicular body protein 1a	Q921W0	Chmp1a	21.607	1358300	315500	10000	212940	10000	10000	10000	112550	706700	300530	0.597764	0.603008
Vitronectin	P29788	Vtn	54.848	3129800	5300800	10000	1572800	604000	1367000	10000	746520	1576900	2576500	0.591192	0.430405
Syntenin-1	O08992	Sdcbp	32.379	10333000	12817000	913000	11692000	11352000	5392500	4583800	2810300	4084500	10926000	0.590084	0.172824
Fragile X mental retardation protein 1 homolog	P35922	Fmr1	68.988	5011600	8590800	755680	6559200	2102800	3286300	2601200	1514800	2324700	3853100	0.589924	0.239661
Ig kappa chain V-V region K2	P01635		12.581	10373000	201110000	9894500	5647700	31065000	2195900	6387200	10246000	84752000	48479000	0.589174	0.617783
Dynein heavy chain 2, axonemal	P0C6F1	Dnah2	511.56	421080	10000	3082100	3506200	10000	4088800	10000	10000	10000	10000	0.587363	0.620611
Inorganic pyrophosphatase 2, mitochondrial	Q91VM9	Ppa2	38.114	352650000	887740000	161830000	647200000	451450000	314880000	140780000	235150000	280000000	495510000	0.586324	0.171035
Galectin-3	P16110	Lgals3	27.515	3645400	4008200	10000	14432000	831320	10000	849280	10000	5608300	6928100	0.584714	0.540479
Serine/threonine-protein phosphatase 2A catalytic subunit alpha isoform	P63330	Ppp2ca	35.608	2015700	3164500	344860	3650400	612250	755930	878560	581280	1432800	2059100	0.583147	0.286119
Peripheral plasma membrane protein CASK	O70589	Cask	105.11	10000	2075800	10000	2039500	10000	10000	10000	10000	10000	2376800	0.583022	0.629702
Protein disulfide-isomerase A3	P27773	Pdia3	56.678	805050000	921340000	150190000	880800000	297810000	311790000	224330000	190210000	408400000	643020000	0.581879	0.193895
Adaptin ear-binding coat-associated protein 2	Q9D1J1	Necap2	28.598	1530600	10000	10000	10000	10000	10000	10000	10000	10000	873340	0.581523	0.716778
Ig heavy chain V region VH558 B4;Ig heavy chain V region 1-62-3	P06328;P01754	Ighv1-62-3	12.877	89226000	152330000	10067000	29666000	55349000	3271900	52307000	35677000	32677000	70736000	0.578274	0.331018
Serine/arginine-rich splicing factor 2	Q62093	Srsf2	25.476	4763100	7615000	10000	2360800	10000	10000	10000	10000	3244800	5252300	0.57776	0.512839
Peroxisomal sarcosine oxidase	Q9D826	Pipox	43.846	367410000	1288900000	237450000	1343300000	937620000	654580000	309920000	285110000	401910000	751460000	0.575608	0.190556
Actin-related protein 2/3 complex subunit 1B	Q9WV32	Arpc1b	41.063	89686000	62685000	11758000	35405000	27457000	23528000	20876000	19805000	23010000	43413000	0.575494	0.220047
E3 ubiquitin-protein ligase HUWE1	Q7TMY8	Huwe1	482.63	10000	3044200	10000	10000	10000	10000	1732700	10000	10000	10000	0.574768	0.716777
Ig gamma-2B chain C region	P01867	Igh-3	44.259	13533000	196410000	2926500	11910000	8168100	37903000	21150000	29975000	20515000	23866000	0.5727	0.611245
Alpha-1-antitrypsin 1-4	Q00897	Serpina1d	45.998	89520000	267660000	31808000	210340000	71414000	55857000	51876000	39889000	119940000	116490000	0.572578	0.265566
Hydroxymethylglutaryl-CoA synthase, cytoplasmic	Q8JZK9	Hmgcs1	57.568	74144000	122760000	28406000	69394000	91766000	86080000	17676000	27049000	27814000	62576000	0.572347	0.139039
cAMP-dependent protein kinase type II-alpha regulatory subunit;cAMP-dependent protein kinase type II-beta regulatory subunit	P12367;P31324	Prkar2a;Prkar2b	45.389	10000	10000	10000	1207800	10000	10000	10000	10000	673590	10000	0.571879	0.706627
Protein phosphatase 1 regulatory subunit 12A	Q9DBR7	Ppp1r12a	114.99	12285000	16878000	198840	19828000	532490	804790	887250	2622900	2017300	22063000	0.571076	0.483055
Isopentenyl-diphosphate Delta-isomerase 1	P58044	Idi1	26.289	1029100	4786600	916590	8634500	7034300	3973900	876380	510950	2166300	5261400	0.570907	0.317271
Acyl carrier protein, mitochondrial	Q9CR21	Ndufab1	17.37	1698000	3423500	634230	7804300	2023300	747650	2052300	650610	1199700	4243500	0.570723	0.373286
Serpin B8	O08800	Serpinb8	42.15	20339000	7966800	497940	5780200	3661300	3282900	3107800	3442800	4571500	7422200	0.570717	0.375296
Clathrin interactor 1	Q99KN9	Clint1	68.512	38902000	12884000	3734600	10189000	5264600	2365300	2824000	7480900	8168600	19665000	0.570683	0.416581
Peptidyl-prolyl cis-trans isomerase FKBP4;Peptidyl-prolyl cis-trans isomerase FKBP4, N-terminally processed	P30416	Fkbp4	51.572	247210000	286720000	79092000	310610000	188730000	127810000	86859000	91843000	115620000	206120000	0.564791	0.0713712
Cytochrome c oxidase subunit 2	P00405	Mtco2	25.976	2193600	10000	10000	17469000	5444000	10000	6053000	3281200	2207200	2597400	0.5631	0.537487
Pyruvate dehydrogenase protein X component, mitochondrial	Q8BKZ9	Pdhx	53.998	1698100	185090	704510	72610000	17874000	1458900	2337400	2447900	32210000	13908000	0.562601	0.604372
Hypoxanthine-guanine phosphoribosyltransferase	P00493	Hprt1	24.57	80573000	62014000	14609000	41188000	32812000	27118000	13720000	25989000	17522000	45358000	0.561026	0.149027
E3 ubiquitin-protein ligase NEDD4	P46935	Nedd4	102.71	2226700	881990	10000	1516800	10000	1363100	10000	237460	432600	560910	0.560559	0.427912
Platelet-activating factor acetylhydrolase IB subunit beta	Q61206	Pafah1b2	25.581	36884000	40840000	4772200	37072000	25860000	11737000	16894000	7975200	13829000	30987000	0.559879	0.133673
Exosome complex component RRP4	Q8VBV3	Exosc2	32.631	21336000	17947000	1371300	12126000	5150200	6030100	2773600	5251600	3423300	14907000	0.559042	0.27335
Gelsolin	P13020	Gsn	85.941	351910000	576590000	795310000	258710000	147520000	211300000	161280000	109110000	238210000	462420000	0.555069	0.186195
Kinectin	Q61595	Ktn1	152.59	609450	5623200	10000	6816000	10000	3938400	10000	310490	970920	2022400	0.554932	0.500664
Nucleobindin-1	Q02819	Nucb1	53.408	3834000	10000	10000	10000	1591400	10000	10000	10000	345420	2643200	0.553327	0.606848
Density-regulated protein	Q9CQJ6	Denr	22.166	3459100	12489000	2372000	4011100	6083400	3088300	3274200	1107300	3469700	4775100	0.553047	0.217811
Small nuclear ribonucleoprotein Sm D2	P62317	Snrpd2	13.527	13386000	4415100	3936400	1754700	3198200	3425400	2317200	1067000	3128300	4796300	0.552041	0.298761
Glutamate carboxypeptidase 2	O35409	Folh1	84.573	10000	7542500	1868200	3339500	2779000	542300	10000	10000	1299000	6680900	0.549719	0.453093
Kynurenine/alpha-aminoadipate aminotransferase, mitochondrial	Q9WVM8	Aadat	47.597	10000	18802000	3145800	237010000	11403000	5923000	11532000	102610000	20274000	8120300	0.549095	0.634894
40S ribosomal protein SA	P14206	Rpsa	32.838	735010000	55979000	18366000	67164000	41785000	42080000	17833000	19127000	351710000	71567000	0.547005	0.599087
Inositol oxygenase	Q9QXN5	Miox	33.163	92897000	255220000	85739000	169640000	968910000	97443000	473710000	68383000	74818000	145760000	0.547005	0.459304
Catenin beta-1	Q02248	Ctnnb1	85.47	10000	15996000	10000	13209000	1642300	10000	613170	451630	5622200	10183000	0.546857	0.505041
NADH-ubiquinone oxidoreductase 75 kDa subunit, mitochondrial	Q91VD9	Ndufs1	79.776	193260000	216110000	17746000	610310000	197010000	262810000	52869000	53969000	60807000	243650000	0.546083	0.334187
Exosome complex component RRP45	Q9JHI7	Exosc9	48.936	13699000	13092000	1218200	8385900	3703300	5515900	2786500	2654500	3143800	7631400	0.541969	0.205222
Caspase-8;Caspase-8 subunit p18;Caspase-8 subunit p10	O89110	Casp8	55.356	10000	538820	10000	875460	10000	10000	10000	10000	10000	742160	0.541557	0.582476
Neutral alpha-glucosidase AB	Q8BHN3	Ganab	106.91	55988000	150140000	17144000	218280000	31044000	31634000	31535000	24475000	64778000	103490000	0.541503	0.326021
Hepatoma-derived growth factor	P51859	Hdgf	26.268	21065000	2338200	400010	645990	2524800	1326400	2176600	2797000	4524100	3729700	0.539549	0.550021
Periplakin	Q9R269	Ppl	204	3347800	14364000	10000	1254100	10000	10000	951360	10000	774180	8483800	0.538786	0.594448
Small nuclear ribonucleoprotein-associated protein B;Small nuclear ribonucleoprotein-associated protein N	P27048;P63163	Snrpb;Snrpn	23.656	8989300	637340	575570	962440	796460	3703300	772640	333460	605980	1024800	0.538427	0.548163
Histone-binding protein RBBP7;Histone-binding protein RBBP4	Q60973;Q60972	Rbbp7;Rbbp4	47.789	4654500	3787400	594240	1602800	1815700	1952700	650440	898410	1003600	2186600	0.53729	0.191916
Lipoma-preferred partner homolog	Q8BFW7	Lpp	65.89	8227900	10000	10000	916130	836010	1108100	10000	1909000	10000	2329200	0.536628	0.587446
Ig heavy chain V region AC38 205.12;Ig heavy chain V region J558;Ig heavy chain V region MOPC 104E	P06330;P01757;P01756		12.934	163110000	1581600000	263720000	210290000	375510000	156120000	296940000	320410000	394360000	219930000	0.534941	0.399541
Splicing factor U2AF 65 kDa subunit	P26369	U2af2	53.516	350510000	19772000	3111400	16010000	9666800	6849900	5093000	6081800	13532000	181710000	0.534409	0.63864
Septin-6	Q9R1T4	2020-09-06	49.619	1906100	6871400	3344400	6234200	3968800	4082800	2867900	3000400	1943600	10000	0.533248	0.106684
Fibrinogen gamma chain	Q8VCM7	Fgg	49.391	183810000	167860000	34915000	82918000	654710000	159380000	53882000	101420000	104890000	178460000	0.531956	0.37936
UDP-N-acetylhexosamine pyrophosphorylase;UDP-N-acetylgalactosamine pyrophosphorylase;UDP-N-acetylglucosamine pyrophosphorylase	Q91YN5	Uap1	58.608	306610	10000	10000	275170	125720	10000	10000	10000	162670	194260	0.531863	0.394172
Membrane primary amine oxidase	O70423	Aoc3	84.533	10000	5997100	10000	2046000	10000	10000	10000	10000	10000	4252900	0.531754	0.613994
Kinesin-like protein KIF21A	Q9QXL2	Kif21a	186.53	10000	509740	5368200	10000	10000	538700	10000	298040	370620	1913200	0.52989	0.627982
Aldehyde dehydrogenase, cytosolic 1	O35945	Aldh1a7	54.587	143760000	668710000	254510000	23767000	45186000	66427000	40422000	371410000	50538000	72403000	0.529257	0.446341
Tropomyosin alpha-4 chain	Q6IRU2	Tpm4	28.467	55488000	30920000	13796000	12816000	25738000	27365000	5689500	9866300	11472000	18932000	0.528437	0.168514
Serine protease HTRA2, mitochondrial	Q9JIY5	Htra2	49.348	4038800	8384900	10000	7208700	2315300	10000	3097600	1463300	4959400	2054300	0.527587	0.269758
Ubiquinone biosynthesis protein COQ9, mitochondrial	Q8K1Z0	Coq9	35.082	10000	6362400	10000	6555800	10000	10000	10000	10000	606890	6178700	0.526374	0.554749
Amyloid beta A4 precursor protein-binding family B member 1-interacting protein	Q8R5A3	Apbb1ip	74.318	1991100	10000	10000	10000	817330	700540	10000	10000	763430	10000	0.526337	0.546563
InaD-like protein	Q63ZW7	Inadl	198.51	1601500	7102400	10000	5015000	2802200	2355500	811700	1377800	1603200	2522100	0.524484	0.258163
Proteasome subunit alpha type-7	Q9Z2U0	Psma7	27.855	47209000	54682000	15968000	539410000	25084000	27302000	16876000	16453000	257710000	39254000	0.524062	0.575491
Cathepsin Z	Q9WUU7	Ctsz	33.996	2985600	3093500	10000	1002600	1471300	1237600	10000	764530	710000	1764200	0.52392	0.251342
Heterogeneous nuclear ribonucleoprotein D0	Q60668	Hnrnpd	38.354	415080000	253590000	661110000	137240000	142360000	140320000	81717000	107980000	162260000	350260000	0.523517	0.198903
KN motif and ankyrin repeat domain-containing protein 4	Q6P9J5	Kank4	110.4	898940	8760600	256950	10000	290560	301660	1307500	10000	1787300	1939000	0.52319	0.588772
Pro-cathepsin H;Cathepsin H mini chain;Cathepsin H;Cathepsin H heavy chain;Cathepsin H light chain	P49935	Ctsh	37.17	1160000	1123400	1068200	995860	2217400	1480900	333810	10000	785600	819370	0.52243	0.100272
Protein S100-A11	P50543	S100a11	11.083	15023000	11188000	1036600	4303600	3716100	6572000	409290	2578700	3609600	5188400	0.520539	0.263379
MOB-like protein phocein	Q6PEB6	Mob4	26.032	493270	2751900	10000	6654900	10000	1226700	914750	1452400	10000	1550900	0.519628	0.485435
Glycolipid transfer protein	Q9JL62	Gltp	23.689	3256400	5112900	10000	2939500	10000	10000	10000	298350	2853700	2704100	0.518691	0.386526
26S proteasome non-ATPase regulatory subunit 4	O35226	Psmd4	40.703	74155000	29287000	6875500	27094000	8945200	7127300	10610000	10635000	14779000	32350000	0.515872	0.304414
Serine-threonine kinase receptor-associated protein	Q9Z1Z2	Strap	38.442	47402000	301210000	7651800	53748000	17177000	12475000	11610000	124910000	29054000	42217000	0.515617	0.499659
O-phosphoseryl-tRNA(Sec) selenium transferase	Q6P6M7	Sepsecs	55.325	26960000	19767000	7229900	24814000	16619000	20719000	5346500	5347500	6737800	10986000	0.515115	0.0757712
5-3 exoribonuclease 2	Q9DBR1	Xrn2	108.69	1176800	10000	10000	10000	10000	265410	10000	10000	10000	331250	0.515007	0.641594
Septin-4	P28661	2020-09-04	54.935	7670500	12662000	3780300	8527100	6426800	5609700	2011500	3438600	866020	8091500	0.512388	0.0857981
Protein canopy homolog 2	Q9QXT0	Cnpy2	20.767	4244000	8270600	10000	9579700	1099400	2162300	10000	10000	4347000	5335000	0.511311	0.329912
ER membrane protein complex subunit 8	O70378	Emc8	23.348	2679900	10000	10000	4247100	10000	826260	953750	10000	10000	1756600	0.511228	0.490186
Alpha-enolase	P17182	Eno1	47.14	457330000	240830000	179150000	236380000	230590000	130010000	76384000	79047000	122140000	279310000	0.510973	0.063255
Actin-like protein 6A	Q9Z2N8	Actl6a	47.447	30094000	16773000	1417100	15445000	3167200	4004000	6246000	3837300	6720800	13337000	0.510418	0.266776
Alpha-parvin	Q9EPC1	Parva	42.329	864730	1065400	10000	976530	10000	10000	705890	10000	756740	10000	0.510011	0.360551
Dihydropyrimidinase-related protein 3	Q62188	Dpysl3	61.936	141820000	76744000	17769000	34899000	31448000	37465000	24953000	24586000	35260000	31689000	0.508633	0.227141
Inosine-5-monophosphate dehydrogenase 2	P24547	Impdh2	55.814	53015000	32438000	3008500	52806000	16257000	19284000	5236900	9252400	12916000	33125000	0.506679	0.19677
DnaJ homolog subfamily C member 7	Q9QYI3	Dnajc7	56.475	10000	1888800	10000	10000	10000	10000	10000	10000	200060	746200	0.506149	0.648152
Cysteine--tRNA ligase, cytoplasmic	Q9ER72	Cars	94.859	4196600	1749300	10000	1037800	1522200	1056300	10000	10000	10000	3218900	0.505548	0.392086
Liprin-beta-1	Q8C8U0	Ppfibp1	108.54	10000	12158000	10000	8894800	10000	10000	10000	10610000	10000	10000	0.505151	0.553703
Fatty acid-binding protein, heart	P11404	Fabp3	14.819	19240000	16816000	5394700	17154000	144010000	10628000	21644000	6895000	24198000	38884000	0.504647	0.471932
Talin-1	P26039	Tln1	269.82	536810000	348720000	173610000	184960000	73882000	70456000	55209000	66507000	135060000	336920000	0.503916	0.214502
UDP-N-acetylhexosamine pyrophosphorylase-like protein 1	Q3TW96	Uap1l1	56.613	44938000	59032000	7810200	38940000	30630000	27110000	6272000	18794000	15332000	23872000	0.503887	0.0871087
Serine/arginine-rich splicing factor 5	O35326	Srsf5	30.891	3306600	3362000	749280	3218800	10000	10000	10000	1406000	2564000	1353200	0.501865	0.257827
Transcription elongation regulator 1	Q8CGF7	Tcerg1	123.79	3422200	884340	10000	10000	10000	2134300	10000	10000	10000	10000	0.501391	0.597021
TAR DNA-binding protein 43	Q921F2	Tardbp	44.547	52945000	40615000	6137300	39360000	27915000	16487000	10384000	13332000	14244000	28782000	0.49846	0.0843939
Zyxin	Q62523	Zyx	60.545	5682000	2024600	10000	1564900	10000	1879700	10000	10000	10000	2713600	0.497584	0.454284
Cadherin-1;E-Cad/CTF1;E-Cad/CTF2;E-Cad/CTF3	P09803	Cdh1	98.255	1016200	8706100	485560	9140200	2073900	1184200	990580	697750	3000900	4711300	0.494107	0.323257
NADH dehydrogenase [ubiquinone] 1 alpha subcomplex subunit 8	Q9DCJ5	Ndufa8	19.992	767890	10000	10000	3107300	874260	2315400	10000	10000	10000	10000	0.493851	0.527966
Protein NipSnap homolog 3B	Q9CQE1	Nipsnap3b	28.308	42429000	19073000	3911700	16343000	9107200	4480000	4148000	6052900	8759000	21266000	0.492009	0.244712
Pyridoxal kinase	Q8K183	Pdxk	35.015	375010000	381860000	774010000	274030000	200830000	275310000	99074000	170990000	148450000	286340000	0.488679	0.0880655
Protein LZIC	Q8K3C3	Lzic	21.536	1951200	2149400	10000	10000	10000	10000	1048700	10000	933190	10000	0.48707	0.467637
Endoplasmin	P08113	Hsp90b1	92.475	9854200	152110000	1576000	26926000	5968300	10609000	19986000	20707000	29677000	14514000	0.486132	0.501935
Propionyl-CoA carboxylase alpha chain, mitochondrial	Q91ZA3	Pcca	79.921	10000	3189800	10000	110010000	2326200	1744500	13558000	7154300	29723000	3973400	0.485981	0.608885
Endoplasmic reticulum resident protein 29	P57759	Erp29	28.823	59542000	50192000	10360000	56263000	29783000	25586000	5448900	10429000	26955000	31348000	0.483976	0.0790976
Trafficking protein particle complex subunit 3	O55013	Trappc3	20.302	10000	1135700	10000	3847000	10000	10000	10000	10000	2385600	10000	0.483891	0.573866
Peptidyl-prolyl cis-trans isomerase B	P24369	Ppib	23.713	10000	5561200	5356300	13274000	9228400	10000	10000	10000	4061900	12080000	0.483756	0.315262
Caspase-6;Caspase-6 subunit p18;Caspase-6 subunit p11	O08738	Casp6	31.595	9483100	7062600	10000	2624700	2515100	880080	781370	2335200	10000	6455900	0.482245	0.308905
N(G),N(G)-dimethylarginine dimethylaminohydrolase 1	Q9CWS0	Ddah1	31.381	10000	3487400	3314900	1965000	7700300	3708700	533550	1215700	2441900	10000	0.480037	0.265491
Citrate synthase, mitochondrial	Q9CZU6	Cs	51.736	8247200	337610000	5067000	33087000	5491100	23123000	31464000	26875000	62475000	42558000	0.478803	0.552714
14-3-3 protein eta	P68510	Ywhah	28.211	51087000	30749000	6153200	62092000	11544000	6084900	13778000	7968500	18574000	30597000	0.476426	0.186418
Glycerol-3-phosphate dehydrogenase, mitochondrial	Q64521	Gpd2	80.953	10000	15785000	10000	201810000	966350	238760	190320	10000	2572100	101010000	0.475892	0.61996
Galectin-3-binding protein	Q07797	Lgals3bp	64.49	7377800	1426400	10000	10000	10000	339790	10000	10000	3821500	10000	0.474439	0.580759
Peripherin	P15331	Prph	54.267	10000	2366200	10000	10000	10000	1101400	10000	10000	10000	10000	0.474358	0.639266
Dynactin subunit 2	Q99KJ8	Dctn2	44.116	4438400	4854200	10000	9302400	1182100	2327300	578760	10000	2058400	4344000	0.470936	0.27683
Transcobalamin-2	O88968	Tcn2	47.585	2983400	12110000	10000	2889100	126580	807110	1061400	532440	1501600	4620300	0.47038	0.435619
Proline synthase co-transcribed bacterial homolog protein	Q9Z2Y8	Prosc	30.048	3607700	4210900	1697000	1779600	2695400	2169700	778390	10000	10000	3592800	0.46895	0.119376
Splicing factor 1	Q64213	Sf1	70.402	7432000	1908100	10000	1979800	10000	10000	10000	306470	10000	4975100	0.468397	0.492763
Cellular nucleic acid-binding protein	P53996	Cnbp	19.592	19082000	4528000	1833900	3736200	4551700	2590000	2259200	2771800	727790	7444000	0.468187	0.311557
Threonine synthase-like 2	Q80W22	Thnsl2	54.187	153810000	19235000	8750200	15795000	24024000	19100000	12926000	18352000	17960000	35294000	0.467623	0.419806
ATP-dependent RNA helicase DDX3X;ATP-dependent RNA helicase DDX3Y;Putative ATP-dependent RNA helicase Pl10	Q62167;Q62095;P16381	Ddx3x;Ddx3y;D1Pas1	73.101	2388000	10000	10000	181690	10000	10000	10000	911440	271450	10000	0.466552	0.594058
Peroxidasin homolog	Q3UQ28	Pxdn	165.1	100480000	38448000	1621800	12365000	4881700	15902000	9245800	5343100	13136000	29985000	0.466499	0.398524
CAP-Gly domain-containing linker protein 2	Q9Z0H8	Clip2	115.91	9255200	6351700	10000	4950200	1624100	3748600	853480	2722300	698170	2319600	0.466047	0.212932
NADH dehydrogenase [ubiquinone] flavoprotein 1, mitochondrial	Q91YT0	Ndufv1	50.834	220290000	179290000	15956000	614610000	123120000	123830000	40894000	55993000	79295000	236960000	0.46561	0.28624
Sushi domain-containing protein 2	Q9DBX3	Susd2	90.641	10000	37006000	2027400	43972000	9502900	2324000	2395100	3800400	7315200	27217000	0.465332	0.366294
Legumain	O89017	Lgmn	49.372	12660000	168110000	377810	12696000	5137900	5103800	2575600	4475500	8466200	71610000	0.463515	0.55674
Beta-mannosidase	Q8K2I4	Manba	100.83	34152000	6412500	2128300	6216600	2138000	10817000	419930	1632400	3578000	7184700	0.462943	0.413064
Exosome complex component RRP43	Q9D753	Exosc8	29.949	12072000	8660800	1003600	2427100	838100	4819400	1522700	1135500	386950	3702600	0.462656	0.299386
Prothrombin;Activation peptide fragment 1;Activation peptide fragment 2;Thrombin light chain;Thrombin heavy chain	P19221	F2	70.268	10000	6277800	10000	10000	10000	611700	10000	10000	10000	2277000	0.46198	0.622599
Cytochrome c1, heme protein, mitochondrial	Q9D0M3	Cyc1	35.327	10000	4194400	1037500	17879000	11938000	1487100	1828100	4471100	6416300	1984600	0.461714	0.319822
AMP deaminase 2	Q9DBT5	Ampd2	92.023	1259800	1766200	10000	10000	10000	10000	10000	10000	10000	1367600	0.460602	0.497937
Endonuclease G, mitochondrial	O08600	Endog	32.19	8823100	8282800	350800	1774000	10367000	4982000	935210	1882500	2365500	3390200	0.457989	0.17214
Iron-sulfur cluster assembly enzyme ISCU, mitochondrial	Q9D7P6	Iscu	18.098	59213000	18309000	40490000	7254700	7750600	5431900	8855100	25606000	7107600	13915000	0.457952	0.217438
CD82 antigen	P40237	Cd82	29.628	10000	6617000	10000	3196200	10000	10000	10000	10000	10000	4465800	0.457758	0.520671
Probable ATP-dependent RNA helicase DDX17	Q501J6	Ddx17	72.399	72809000	51252000	115010000	40664000	23104000	33414000	18593000	18149000	25200000	42794000	0.456183	0.0808991
Serine protease inhibitor A3K	P07759	Serpina3k	46.879	49073000	172660000	11427000	106100000	50844000	34415000	18287000	17560000	42967000	64113000	0.454602	0.185398
NADH dehydrogenase [ubiquinone] 1 beta subcomplex subunit 9	Q9CQJ8	Ndufb9	21.984	668760	3461600	10000	3941800	10000	10000	10000	580240	10000	3050400	0.452369	0.420936
Coatomer subunit epsilon	O89079	Cope	34.567	757440	918730	10000	8299200	10000	10000	10000	10000	1497700	2980500	0.451029	0.535176
26S proteasome non-ATPase regulatory subunit 9	Q9CR00	Psmd9	24.72	9375400	8359600	463100	4332700	1545000	2406700	1551300	412560	1144900	5317100	0.449936	0.215906
NADH dehydrogenase [ubiquinone] iron-sulfur protein 2, mitochondrial	Q91WD5	Ndufs2	52.625	10000	6824200	10000	35973000	3359200	2506100	2605400	1341600	3278400	10934000	0.447534	0.48798
AH receptor-interacting protein	O08915	Aip	37.605	3654600	3475800	551220	2460200	10000	482260	10000	937400	1242500	1837400	0.444212	0.201434
RNA-binding protein 39	Q8VH51	Rbm39	59.406	2411600	1668200	141880	352040	10000	260310	10000	309630	404990	1025900	0.43869	0.338567
Serine/arginine-rich splicing factor 7	Q8BL97	Srsf7	30.817	26877000	4950000	3476700	3366700	6718000	3415400	1216600	1851300	10000	13345000	0.437079	0.345331
TOM1-like protein 2	Q5SRX1	Tom1l2	55.662	3244800	10000	10000	1100000	10000	10000	10000	10000	86647	1794800	0.436922	0.513959
Heat shock protein HSP 90-beta	P11499	Hsp90ab1	83.28	44868000	58573000	116710000	115480000	276110000	20794000	73023000	54829000	87939000	27572000	0.431812	0.145184
Protein farnesyltransferase subunit beta	Q8K2I1	Fntb	48.819	5002000	2765500	10000	2605400	372260	10000	10000	395080	969210	3251600	0.431039	0.294731
Stromal cell-derived factor 2-like protein 1	Q9ESP1	Sdf2l1	23.648	3472700	5009200	569280	9224000	10000	10000	930030	970660	2650500	3246000	0.426968	0.271151
Sialic acid synthase	Q99J77	Nans	40.024	15432000	2305700	755600	5327800	4026300	1597000	979860	831740	3207600	5254700	0.426284	0.273105
Fibronectin;Anastellin	P11276	Fn1	272.53	4611900	3204200	10000	10000	10000	1383600	10000	1927000	10000	10000	0.425766	0.421453
UPF0568 protein C14orf166 homolog	Q9CQE8		28.152	2007100	5534700	10000	485760	10000	10000	10000	376150	489500	2495800	0.420183	0.439039
Gamma-soluble NSF attachment protein	Q9CWZ7	Napg	34.732	26019000	17034000	1596300	15087000	6577100	9429000	2676600	1377500	3489100	10826000	0.419194	0.136756
Interferon-induced 35 kDa protein homolog	Q9D8C4	Ifi35	31.875	2884900	698110	10000	10000	520690	409020	149250	275380	104830	778180	0.416291	0.40405
Osteoclast-stimulating factor 1	Q62422	Ostf1	23.782	60686000	22426000	3092600	18077000	13223000	13992000	5215500	4123800	9024500	16513000	0.415888	0.212362
Astrocytic phosphoprotein PEA-15	Q62048	Pea15	15.054	11626000	2005900	541200	1890100	1135900	1142600	10000	886040	1235400	3866700	0.415181	0.379512
Pleckstrin homology domain-containing family A member 7	Q3UIL6	Plekha7	126.74	992670	2746100	893420	2380700	20795000	2416000	1634200	3115600	578500	3670400	0.410484	0.420907
D-amino-acid oxidase	P18894	Dao	38.661	10000	7431700	10000	16445000	952970	10000	2492800	836030	1300600	5530400	0.409254	0.403465
Inositol-3-phosphate synthase 1	Q9JHU9	Isyna1	60.931	185290000	98810000	17357000	49593000	44375000	37867000	21300000	24737000	21403000	56414000	0.40898	0.162517
Peroxisomal NADH pyrophosphatase NUDT12	Q9DCN1	Nudt12	51.51	10000	1377200	376100	10000	10000	10000	686620	10000	10000	10000	0.407458	0.497481
High mobility group protein B1	P63158	Hmgb1	24.893	163810000	140430000	49729000	643510000	48293000	63302000	53234000	65828000	66373000	174920000	0.405114	0.304323
Acylcarnitine hydrolase	Q91WG0	Ces2c	62.469	1342400	12213000	12082000	8763300	41512000	16009000	1052900	10000	4821500	8792600	0.404227	0.260107
Ig kappa chain V-III region ABPC 22/PC 9245;Ig kappa chain V-III region PC 4050;Ig kappa chain V-III region MOPC 63	P01662;P01663;P01661		12.041	10000	10000	10000	5878300	15652000	10000	10000	10000	740470	7920100	0.403082	0.473985
Ig lambda-1 chain C region	P01843		11.575	14410000	566610000	1874900	8522200	6214600	1319400	1612000	8819800	8532500	220110000	0.402244	0.567364
NADH dehydrogenase [ubiquinone] 1 alpha subcomplex subunit 2	Q9CQ75	Ndufa2	10.916	10000	10000	10000	2039800	1335600	1329400	10000	10000	10000	10000	0.402126	0.439784
Apolipoprotein A-I;Proapolipoprotein A-I;Truncated apolipoprotein A-I	Q00623	Apoa1	30.615	10000	12079000	925550	7333200	1218500	3392500	10000	10000	697960	4555200	0.401816	0.335358
Complement C4-B;Complement C4 beta chain;Complement C4 alpha chain;C4a anaphylatoxin;Complement C4 gamma chain	P01029	C4b	192.91	11118000	33567000	9928900	4764800	1906700	8956200	1838200	706290	5473000	7649600	0.401781	0.242572
Dihydrolipoyllysine-residue succinyltransferase component of 2-oxoglutarate dehydrogenase complex, mitochondrial	Q9D2G2	Dlst	48.994	835140000	58563000	29548000	23720000	401610000	37696000	21666000	29087000	31843000	421110000	0.40146	0.386857
DnaJ homolog subfamily C member 9	Q91WN1	Dnajc9	30.059	10342000	10000	10000	10000	493600	10000	1104100	10000	10000	3227200	0.401386	0.559761
Ig kappa chain V-V region MOPC 21	P01634		14.902	67702000	191740000	18355000	12340000	123410000	144660000	4883000	2461900	13916000	10000	0.401238	0.291753
NADH dehydrogenase [ubiquinone] iron-sulfur protein 3, mitochondrial	Q9DCT2	Ndufs3	30.149	10000	10000	10000	13292000	750480	452610	10000	1335100	2109800	1733900	0.400882	0.542719
4-aminobutyrate aminotransferase, mitochondrial	P61922	Abat	56.451	10856000	35005000	6185300	35965000	437310000	32142000	25388000	26313000	47574000	77366000	0.397439	0.471893
Tetratricopeptide repeat protein 28	Q80XJ3	Ttc28	267.46	10000	1320400	10000	789770	10000	10000	808440	10000	10000	10000	0.396436	0.433305
Proteasome activator complex subunit 1	P97371	Psme1	28.673	25110000	45535000	784950	12400000	4627800	2353500	1046400	2426900	11100000	17843000	0.393067	0.254058
WD repeat-containing protein 26	Q8C6G8	Wdr26	70.543	4657200	10000	10000	10000	480150	10000	10000	348110	818140	832160	0.390608	0.5168
Four and a half LIM domains protein 3	Q9R059	Fhl3	31.794	2623800	5599800	10000	11272000	1302300	1013300	728230	497930	2408500	3471700	0.39022	0.258075
KH domain-containing, RNA-binding, signal transduction-associated protein 1	Q60749	Khdrbs1	48.37	9681600	6725500	663530	5571300	10000	10000	10000	2717500	2887100	3206300	0.389852	0.199751
Complement component C8 alpha chain	Q8K182	C8a	66.08	528510	1971100	2275300	7863300	3807300	3060800	434020	368060	1710800	832380	0.389532	0.176462
Calcyclin-binding protein	Q9CXW3	Cacybp	26.51	9651300	2893600	2152000	10149000	3899100	2049000	984940	1307000	4372700	2412700	0.38707	0.0887034
High mobility group protein B2	P30681	Hmgb2	24.162	3161600	99128000	10000	10000	10000	10000	34595000	10000	1483500	3381500	0.38585	0.562176
Ig heavy chain V region 3	P01749	Ighv1-61	13.016	7404700	15464000	4440900	4046900	8723400	10000	7409300	1729900	3526300	2702600	0.383686	0.0735472
Cytospin-B	Q5SXY1	Specc1	118.1	1203400	10000	10000	2891100	674740	10000	10000	575750	10000	1225000	0.382263	0.341156
SH3 domain-binding glutamic acid-rich-like protein 2	Q8BG73	Sh3bgrl2	12.255	3706700	10000	10000	10000	2252700	10000	10000	10000	945520	1307000	0.381093	0.388151
Succinyl-CoA:3-ketoacid coenzyme A transferase 1, mitochondrial	Q9D0K2	Oxct1	55.988	6464300	36592000	217210000	30556000	61663000	35110000	14790000	16558000	26254000	41467000	0.380666	0.284538
DNA-(apurinic or apyrimidinic site) lyase;DNA-(apurinic or apyrimidinic site) lyase, mitochondrial	P28352	Apex1	35.49	6986000	1008100	786100	10000	10000	2061900	10000	188250	285960	786220	0.378665	0.448816
m7GpppX diphosphatase	Q9DAR7	Dcps	38.988	5554900	1831700	10000	3097700	565910	10000	773140	821410	679700	1885600	0.377014	0.220216
Pleckstrin homology-like domain family B member 2	Q8K1N2	Phldb2	141.48	3129400	10000	10000	10000	10000	1147900	10000	10000	10000	10000	0.374803	0.567171
Glia maturation factor beta	Q9CQI3	Gmfb	16.723	61430000	478710000	11184000	664910000	18987000	17897000	173810000	163710000	30517000	75827000	0.373829	0.301156
Plasmalemma vesicle-associated protein	Q91VC4	Plvap	49.933	10000	19532000	10000	38887000	10000	10000	10000	10000	1733400	19984000	0.372075	0.423985
Heterogeneous nuclear ribonucleoprotein M	Q9D0E1	Hnrnpm	77.648	35854000	4924600	938770	3430500	3566000	2747000	2957900	2652100	4954900	4798100	0.371763	0.37945
Calcium-binding protein 39	Q06138	Cab39	39.842	695900	1320100	10000	10000	10000	10000	170500	155960	412640	10000	0.371017	0.37461
Eukaryotic translation initiation factor 2 subunit 1	Q6ZWX6	Eif2s1	36.108	2322400	4173800	10000	3104300	314830	10000	10000	10000	10000	3641600	0.37093	0.281613
DCN1-like protein 1	Q9QZ73	Dcun1d1	30.097	3270500	4626500	10000	1892400	565050	10000	10000	10000	1571600	2234400	0.370111	0.21758
Peptidyl-prolyl cis-trans isomerase H	Q9D868	Ppih	20.463	2082800	10000	10000	1806200	10000	10000	502490	10000	10000	908120	0.367596	0.359093
1-phosphatidylinositol 4,5-bisphosphate phosphodiesterase delta-1	Q8R3B1	Plcd1	85.872	5697400	7596800	10000	10000	599910	1044200	721800	627440	10000	2699400	0.366739	0.322615
Ataxin-2	O70305	Atxn2	136.48	1005700	2564000	10000	844070	10000	10000	10000	10000	10000	1575200	0.364295	0.34555
General transcription factor II-I	Q9ESZ8	Gtf2i	112.26	5816200	1456500	10000	1270600	504400	10000	10000	1002800	798210	1472700	0.363636	0.314243
StAR-related lipid transfer protein 5	Q9EPQ7	Stard5	23.922	5249200	10745000	674840	6268600	8774800	1648700	1043000	2893700	4067600	1823600	0.361896	0.0540049
Peroxisomal acyl-coenzyme A oxidase 3	Q9EPL9	Acox3	78.403	885890	67647000	5289600	66657000	603110000	12435000	7464800	14253000	202710000	30619000	0.359717	0.452134
Golgin subfamily A member 2	Q921M4	Golga2	113.28	10000	441770	10000	2509600	10000	10000	10000	10000	205500	833960	0.358714	0.475809
Actin-related protein 2/3 complex subunit 1A	Q9R0Q6	Arpc1a	41.626	60592000	132150000	24333000	110650000	900010000	59796000	29780000	61077000	83694000	205990000	0.358658	0.374743
Chloride intracellular channel protein 5	Q8BXK9	Clic5	28.287	1550100	956450	10000	10000	10000	10000	206670	10000	10000	669050	0.357068	0.369937
Branched-chain-amino-acid aminotransferase, cytosolic	P24288	Bcat1	42.791	586480	1585600	10000	4959800	5208900	10000	10000	10000	1277100	3097600	0.356633	0.240535
TRIO and F-actin-binding protein	Q99KW3	Triobp	223.37	1302300	12356000	246880	2625600	2046200	1189600	1139900	1055000	2433300	774520	0.354865	0.310774
Palladin	Q9ET54	Palld	152.13	56779000	15845000	3740600	3645500	4670600	7906900	2060100	3787800	4816900	11440000	0.35441	0.321897
Acidic leucine-rich nuclear phosphoprotein 32 family member A	O35381	Anp32a	28.537	3353200	39955000	753210	39260000	2715600	4587300	1781900	5815800	5902900	12367000	0.353974	0.267083
Mitochondrial intermembrane space import and assembly protein 40	Q8VEA4	Chchd4	15.525	15046000	24966000	2200000	31112000	8898500	4614900	3384100	6777800	9771900	4502900	0.353329	0.0826739
Kinesin-1 heavy chain	Q61768	Kif5b	109.55	10000	4852400	424520	23810000	1129100	1085700	864140	625210	4097400	3896200	0.349654	0.416504
Oxidoreductase HTATIP2	Q9Z2G9	Htatip2	26.87	10000	2675500	10000	10000	1714400	10000	10000	10000	10000	1504700	0.349488	0.389182
Vasodilator-stimulated phosphoprotein	P70460	Vasp	39.666	2849600	10000	10000	10000	10000	10000	10000	10000	10000	968470	0.349	0.547713
Cytochrome b5 type B	Q9CQX2	Cyb5b	16.318	10000	17818000	10000	7217100	10000	10000	10000	10000	10000	8620100	0.345504	0.423906
OTU domain-containing protein 6B	Q8K2H2	Otud6b	33.758	2432200	3773500	444140	2920500	1623600	10000	722540	10000	10000	3077900	0.342189	0.111016
Nucleoside diphosphate kinase 3	Q9WV85	Nme3	19.099	11523000	23548000	5809400	17558000	135110000	15655000	3243700	13444000	13096000	20596000	0.341179	0.327332
Transcription elongation factor B polypeptide 2	P62869	Tceb2	13.17	12469000	1227400	10000	744340	2048800	10000	720430	720080	1295100	2871800	0.340459	0.384494
Junction plakoglobin	Q02257	Jup	81.8	10000	826550	10000	358550	10000	10000	372820	10000	10000	10000	0.339742	0.389506
BolA-like protein 2	Q8BGS2	Bola2	10.214	1730300	10000	10000	10000	631910	10000	10000	764350	10000	10000	0.336237	0.412927
Alpha-2-HS-glycoprotein	P29699	Ahsg	37.325	1205700	43439000	10000	29665000	10000	10000	10000	10000	3202500	21722000	0.335727	0.354693
Voltage-dependent anion-selective channel protein 1	Q60932	Vdac1	32.351	7192700	352910000	2934400	89562000	38377000	3124900	1808300	6775200	4014100	148810000	0.335113	0.388855
Costars family protein ABRACL	Q4KML4	Abracl	9.0303	6006500	10000	262920	645250	8189500	10000	533140	701570	640940	3151500	0.333273	0.29251
Dentin matrix acidic phosphoprotein 1	O55188	Dmp1	53.964	10000	13079000	10000	10000	10000	10000	10000	10000	10000	4329200	0.333044	0.542731
Basal cell adhesion molecule	Q9R069	Bcam	67.669	356580	3670500	10000	493910	219220	237890	309640	10000	343890	678150	0.332526	0.387049
Annexin A2	P07356	Anxa2	38.676	75855000	23992000	6618000	38035000	242610000	32694000	17775000	12108000	24679000	40703000	0.330549	0.263998
MICOS complex subunit Mic19	Q9CRB9	Chchd3	26.334	10000	10000	268920	4899300	10000	375340	496980	10000	10000	825530	0.330469	0.497088
Protein LSM12 homolog	Q9D0R8	Lsm12	21.701	6835800	2186700	1064000	10000	1506000	10000	10000	1203200	2585200	10000	0.329101	0.261435
Complement C1q tumor necrosis factor-related protein 1	Q9QXP7	C1qtnf1	32.009	2157700	1660300	10000	10000	10000	10000	10000	10000	10000	1225700	0.328924	0.358998
Neutral cholesterol ester hydrolase 1	Q8BLF1	Nceh1	45.739	10000	1688800	10000	3462600	10000	10000	10000	421920	646410	608210	0.327429	0.350023
Protein farnesyltransferase/geranylgeranyltransferase type-1 subunit alpha	Q61239	Fnta	44.013	7304800	4422900	10000	2020400	5477000	10000	10000	1464300	73356	4708200	0.325751	0.1377
Isoamyl acetate-hydrolyzing esterase 1 homolog	Q9DB29	Iah1	27.974	33486000	97576000	17943000	77025000	483710000	31384000	26478000	62055000	40515000	68692000	0.322828	0.301551
Putative L-aspartate dehydrogenase	Q9DCQ2	Aspdh	30.269	10000	10000	10000	10000300	10000	10000	565570	10000	1125100	1509900	0.320764	0.518641
Integrin alpha-3;Integrin alpha-3 heavy chain;Integrin alpha-3 light chain	Q62470	Itga3	116.74	10000	7924900	10000	10000	10000	10000	10000	10000	10000	2485400	0.317066	0.530285
Mitochondrial fission 1 protein	Q9CQ92	Fis1	17.008	4533300	7915800	3561700	10852000	116410000	11859000	4537000	5026200	8835500	15160000	0.317002	0.401066
Integrin alpha-6;Integrin alpha-6 heavy chain;Integrin alpha-6 light chain	Q61739	Itga6	122.16	10000	807260	10000	1972500	10000	10000	10000	10000	10000	840370	0.313326	0.384276
Creatine kinase B-type	Q04447	Ckb	42.713	34054000	15015000	3010400	2083900	8230500	6721200	6023300	1959800	709080	4112200	0.312941	0.189259
Glycine dehydrogenase (decarboxylating), mitochondrial	Q91W43	Gldc	113.27	29895000	10300000	3564800	12143000	119010000	8935800	3941900	11079000	2847000	27605000	0.311062	0.303324
Destrin	Q9R0P5	Dstn	18.521	115800000	645110000	18100000	63218000	36413000	39427000	31710000	49614000	54908000	96476000	0.309723	0.337986
Heat shock protein 105 kDa	Q61699	Hsph1	96.406	10000	4541100	10000	11685000	2000000	10000	10000	10000	1925600	3682400	0.308998	0.304159
tRNA (adenine(58)-N(1))-methyltransferase non-catalytic subunit TRM6	Q8CE96	Trmt6	55.518	1981600	10000	10000	10000	10000	10000	10000	167560	10000	426090	0.308493	0.507067
Galectin-1	P16045	Lgals1	14.866	245610000	144030000	32314000	103690000	804810000	69737000	51814000	44748000	83906000	157310000	0.306298	0.225274
Clusterin;Clusterin beta chain;Clusterin alpha chain	Q06890	Clu	51.655	15850000	81833000	326390	50868000	3058100	1212100	1034700	3646100	11123000	29467000	0.305938	0.239311
Far upstream element-binding protein 2	Q3U0V1	Khsrp	76.775	178720000	52304000	9200600	21592000	23459000	12195000	10513000	17036000	11230000	35485000	0.303072	0.243426
Isoleucine--tRNA ligase, mitochondrial	Q8BIJ6	Iars2	112.8	775610000	106840000	13702000	95363000	43746000	46622000	29837000	39367000	57955000	137420000	0.300601	0.345454
Macrophage-capping protein	P24452	Capg	39.24	284100000	79909000	31608000	472310000	41583000	52868000	43452000	37303000	52779000	86457000	0.300007	0.178271
Insulin-like growth factor-binding protein 7	Q61581	Igfbp7	28.969	5952400	2587600	629160	14660000	4657600	3785200	1047600	10000	10000	3667100	0.299083	0.157562
Septin-8	Q8CHH9	2020-09-08	49.812	316110000	14039000	5389200	14749000	194310000	13702000	1996200	9762500	5598900	131710000	0.298881	0.290807
Proteasome subunit beta type-5	O55234	Psmb5	28.532	24725000	335910000	135210000	38416000	15845000	28265000	19879000	13753000	31904000	67333000	0.292914	0.238714
BAG family molecular chaperone regulator 5	Q8CI32	Bag5	50.942	3407200	1265900	10000	2077500	568820	678850	10000	10000	691660	750940	0.292172	0.132872
Leucine-rich repeat-containing protein 59	Q922Q8	Lrrc59	34.877	6535000	2222100	957370	855710	1915000	2593000	10000	364720	656430	10000	0.291077	0.162154
Thioredoxin-like protein 1	Q8CDN6	Txnl1	32.237	67392000	790210000	21462000	65304000	343510000	37932000	210010000	23989000	44659000	57669000	0.290601	0.254635
Prolyl endopeptidase	Q9QUR6	Prep	80.751	24588000	6157300	2211800	3924900	29735000	8952400	1685800	595220	2371200	5717900	0.290054	0.150135
Eukaryotic translation initiation factor 3 subunit G	Q9Z1D1	Eif3g	35.638	1506200	10000	591530	494460	494160	10000	10000	10000	10000	856560	0.289554	0.176684
WD repeat domain phosphoinositide-interacting protein 3	Q9CR39	Wdr45b	38.02	38558000	224910000	5149000	31024000	21216000	12484000	3751600	14510000	18762000	43335000	0.289358	0.299577
Glutaredoxin-3	Q9CQM9	Glrx3	37.778	85009000	53435000	7578900	55262000	251310000	16858000	13224000	14509000	24780000	59325000	0.284351	0.169807
Probable cytosolic iron-sulfur protein assembly protein CIAO1	Q99KN2	Ciao1	37.632	10000	2629600	10000	3729600	10000	10000	10000	10000	10000	1766300	0.282711	0.322725
Haptoglobin;Haptoglobin alpha chain;Haptoglobin beta chain	Q61646	Hp	38.752	161590000	7864600	62275000	68947000	277610000	112620000	6592100	39429000	10000	10000	0.274364	0.14571
Kynurenine--oxoglutarate transaminase 1	Q8BTY1	Ccbl1	47.563	47869000	941110000	13918000	58862000	535010000	46560000	8645500	275910000	33019000	73235000	0.273909	0.254773
Arf-GAP with GTPase, ANK repeat and PH domain-containing protein 3	Q8VHH5	Agap3	97.964	20510000	9664400	1188900	4643500	2029200	1275300	1871200	1668900	2682100	2820600	0.271272	0.158116
Four and a half LIM domains protein 2	O70433	Fhl2	32.072	1495800	11580000	1090100	5477100	5309400	1593700	1402900	1027600	10000	2704900	0.270078	0.0967166
Protein AMBP;Alpha-1-microglobulin;Inter-alpha-trypsin inhibitor light chain;Trypstatin	Q07456	Ambp	39.029	2683300	995070	10000	2147900	911610	1775800	10000	10000	10000	10000	0.269092	0.134545
N-acetyl-D-glucosamine kinase	Q9QZ08	Nagk	37.268	18579000	9200600	10000	9458200	890490	10000	10000	774020	3179700	6200900	0.266782	0.157788
Mammalian ependymin-related protein 1	Q99M71	Epdr1	25.485	6310800	604230	466600	323470	2005600	2035300	10000	10000	10000	522400	0.266479	0.268853
Prohibitin-2	O35129	Phb2	33.296	10000	10000	10000	3084400	10000	10000	441770	10000	355560	10000	0.264796	0.481493
Nucleoporin SEH1	Q8R2U0	Seh1l	39.774	15103000	106110000	1381300	5988600	3722900	6751600	8848000	4531100	7670400	6921100	0.262439	0.35909
Histone deacetylase 2;Histone deacetylase 1	P70288;O09106	Hdac2;Hdac1	55.302	989010	10000	10000	383050	10000	10000	321170	10000	10000	10000	0.2576	0.331036
Acyl-coenzyme A thioesterase THEM4	Q3UUI3	Them4	26.031	22290000	250810000	5715200	27064000	12403000	15259000	10169000	8448000	15447000	32407000	0.256785	0.344836
Ubiquitin carboxyl-terminal hydrolase isozyme L3;Ubiquitin carboxyl-terminal hydrolase isozyme L4	Q9JKB1;P58321	Uchl3;Uchl4	26.151	1976300	2666400	10000	4572300	1786600	10000	284550	10000	460810	2047100	0.255409	0.0834784
Protein arginine N-methyltransferase 5	Q8CIG8	Prmt5	72.679	264610000	22474000	7184000	21650000	18922000	23789000	5144000	10420000	14247000	30684000	0.251714	0.342848
Transmembrane and immunoglobulin domain-containing protein 1	Q9D7L8	Tmigd1	29.05	10000	2091900	10000	9232400	10000	10000	10000	10000	10000	2809400	0.250953	0.390126
Complement component C8 gamma chain	Q8VCG4	C8g	22.508	436610000	59253000	13698000	46095000	351610000	25728000	15254000	141210000	24209000	21052000	0.250702	0.175061
Actin-related protein 2/3 complex subunit 3	Q9JM76	Arpc3	20.524	409210000	43474000	11462000	28862000	23837000	20316000	13732000	16915000	26376000	52099000	0.250439	0.343403
Cysteine and glycine-rich protein 1	P97315	Csrp1	20.583	4325700	10000	1118600	10000	346380	10000	10000	1399100	10000	10000	0.247665	0.340337
Cysteine and glycine-rich protein 2	P97314	Csrp2	20.926	20838000	284340000	10000	227830000	157260000	10000	10000	10000	169960000	10000	0.246278	0.15065
Hydroxyacylglutathione hydrolase, mitochondrial	Q99KB8	Hagh	34.084	58264000	112060000	46138000	94729000	887610000	55752000	60539000	35935000	59666000	83189000	0.246147	0.298533
Dipeptidase 1	P31428	Dpep1	45.722	10000	17939000	1601200	28866000	12059000	2967700	10000	10000	1288100	10488000	0.24413	0.147036
Nucleoside diphosphate kinase B	Q01768	Nme2	17.363	55883000	83756000	20329000	750810000	57116000	56674000	12839000	14963000	44347000	107410000	0.244069	0.328837
Calnexin	P35564	Canx	67.277	1096300	6442800	969250	3848900	2540500	1203700	10000	904890	1450100	10000	0.240217	0.0645772
Cytochrome c oxidase subunit 5B, mitochondrial	P19536	Cox5b	13.813	7956500	8983600	4327800	135210000	12385000	16323000	1899100	6507600	7753800	7502100	0.236793	0.341685
NADH dehydrogenase [ubiquinone] flavoprotein 2, mitochondrial	Q9D6J6	Ndufv2	27.285	398010000	32543000	3512400	91379000	28077000	26783000	14008000	11867000	13589000	63546000	0.234486	0.284677
DnaJ homolog subfamily C member 2;DnaJ homolog subfamily C member 2, N-terminally processed	P54103	Dnajc2	71.721	1330200	10000	10000	336680	1318700	181190	10000	165370	334270	10000	0.233176	0.17205
Thioredoxin domain-containing protein 12	Q9CQU0	Txndc12	19.048	2915000	3445000	10000	10000	10000	10000	10000	1448500	10000	10000	0.232942	0.272717
40S ribosomal protein S21	Q9CQR2	Rps21	9.1413	2619800	10000	10000	10000	10000	10000	10000	10000	10000	578750	0.23263	0.466723
14-3-3 protein beta/alpha;14-3-3 protein beta/alpha, N-terminally processed	Q9CQV8	Ywhab	28.086	59020000	646110000	6330000	55986000	19750000	21368000	31347000	18837000	27782000	83017000	0.231646	0.354771
RNA-binding protein 25	B2RY56	Rbm25	99.551	10000	1693400	10000	856800	10000	549800	10000	10000	10000	10000	0.228587	0.293157
Vinexin	Q9R1Z8	Sorbs3	82.348	9765900	10000	10000	10000	10000	10000	10000	10000	10000	2200300	0.228464	0.47095
Serine/threonine-protein phosphatase 2A 55 kDa regulatory subunit B alpha isoform	Q6P1F6	Ppp2r2a	51.691	57932000	58132000	10399000	511110000	22749000	21877000	13330000	12534000	29743000	70635000	0.224313	0.316295
Protein phosphatase 1H	Q3UYC0	Ppm1h	56.379	126610000	16789000	2813300	12528000	13062000	7051900	2687700	4705100	4752100	19085000	0.222825	0.286095
Coiled-coil domain-containing protein 22	Q9JIG7	Ccdc22	70.843	10000	1903700	10000	1744600	10000	10000	10000	10000	776260	10000	0.221912	0.258646
Ubiquitin-like-conjugating enzyme ATG3	Q9CPX6	Atg3	35.796	936650	2417200	10000	10000	10000	10000	10000	10000	10000	701680	0.219182	0.312802
Syntaxin-7	O70439	Stx7	29.82	10000	2747000	10000	1765700	10000	10000	10000	10000	10000	952210	0.218419	0.272026
Clathrin light chain A	O08585	Clta	25.604	15596000	182410000	6943600	6859200	10360000	9073900	7810600	6974400	9161700	15495000	0.218373	0.344397
Eukaryotic translation initiation factor 3 subunit I	Q9QZD9	Eif3i	36.46	138910000	1644700	1685800	9263600	3656400	5273700	4219400	2836000	11847000	9608300	0.217738	0.395849
Fatty aldehyde dehydrogenase	P47740	Aldh3a2	53.97	10000	3604700	796490	855520	6190700	867270	10000	10000	1559500	10000	0.214426	0.169379
Gephyrin;Molybdopterin adenylyltransferase;Molybdopterin molybdenumtransferase	Q8BUV3	Gphn	83.281	48936000	96096000	22387000	621010000	56039000	39129000	23549000	31285000	30416000	55359000	0.212842	0.276242
Transformer-2 protein homolog beta	P62996	Tra2b	33.665	1209300	10000	10000	10000	10000	225700	10000	10000	10000	10000	0.212679	0.44289
Cation-dependent mannose-6-phosphate receptor	P24668	M6pr	31.172	2696900	2792800	10000	2625800	10000	10000	10000	10000	10000	1688700	0.212488	0.122076
Translationally-controlled tumor protein	P63028	Tpt1	19.462	49807000	49524000	5553800	41829000	152210000	3972300	10000	5969800	20023000	33355000	0.21186	0.0992471
Acid trehalase-like protein 1	Q8BP56	Athl1	76.487	14082000	90910000	1267100	383340	492030	6974400	1291800	1426400	2091900	10717000	0.21003	0.365971
10 kDa heat shock protein, mitochondrial	Q64433	Hspe1	10.963	10685000	124910000	3482200	13644000	16427000	8423300	6611700	7372300	5521500	7552500	0.209765	0.276222
Filamin-C	Q8VHX6	Flnc	291.12	10000	5807000	10000	10000	10000	10000	10000	10000	1186300	10000	0.209731	0.457197
Choline transporter-like protein 2	Q8BY89	Slc44a2	80.109	10000	3822500	10000	3428900	10000	10000	10000	10000	10000	1483900	0.209287	0.253323
Omega-amidase NIT2	Q9JHW2	Nit2	30.501	11847000	28313000	7429300	133610000	17332000	10992000	5268400	5866400	9128300	10020000	0.207902	0.222203
Myotubularin;Myotubularin-related protein 2	Q9Z2C5;Q9Z2D1	Mtm1;Mtmr2	69.558	526960	521100	185120	10000	10000	10000	10000	220270	10000	10000	0.207688	0.146475
Trans-L-3-hydroxyproline dehydratase	Q9CXA2	L3hypdh	37.804	874600	1742500	10000	10000	10000	10000	10000	10000	10000	504950	0.205867	0.276838
Drebrin	Q9QXS6	Dbn1	77.286	807400	3115300	10000	5756900	10000	10000	10000	245210	10000	1693800	0.202999	0.218701
Acyl-coenzyme A synthetase ACSM3, mitochondrial	Q3UNX5	Acsm3	65.622	10000	6645300	10000	6710000	12516000	2188700	10000	776730	1061600	1205700	0.20249	0.122266
E3 ubiquitin-protein ligase RNF181	Q9CY62	Rnf181	19.1	29792000	63877000	33026000	515710000	39646000	39873000	33600000	15016000	26315000	21879000	0.2004	0.284609
Proteasome subunit beta type-4	P99026	Psmb4	29.116	21448000	198810000	8242000	17163000	10836000	9106500	7105800	3296900	14007000	17805000	0.200083	0.300099
Annexin A5	P48036	Anxa5	35.752	15684000	162710000	4845800	76534000	14763000	12763000	6853100	4982700	11972000	18072000	0.199036	0.179237
Myosin light polypeptide 6	Q60605	Myl6	16.93	36599000	61666000	5297800	305110000	17104000	6330500	7890100	14320000	17588000	38386000	0.198495	0.258474
Guanine nucleotide-binding protein G(s) subunit alpha isoforms short;Guanine nucleotide-binding protein G(s) subunit alpha isoforms XLas	P63094;Q6R0H7	Gnas	45.663	10000	8263700	10000	8530000	4106000	10000	609420	3497000	10000	10000	0.197728	0.130884
Cytochrome c oxidase assembly factor 7	Q921H9	Coa7	25.617	9269400	30746000	3580000	320810000	6676900	7079800	3726300	4660000	15099000	42722000	0.197496	0.366788
Proteasome assembly chaperone 1	Q9JK23	Psmg1	33.104	2481800	10000	10000	2220100	251320	120450	111880	232980	226860	287380	0.196965	0.190228
Isoaspartyl peptidase/L-asparaginase;Isoaspartyl peptidase/L-asparaginase alpha chain;Isoaspartyl peptidase/L-asparaginase beta chain	Q8C0M9	Asrgl1	33.95	107810000	8875600	10000	4870100	2987200	6374700	613380	4145800	2117900	11243000	0.196662	0.365433
Malectin	Q6ZQI3	Mlec	32.342	150110000	17415000	3279500	30544000	4589600	2924700	5777400	2993700	7552800	20832000	0.194625	0.268147
CD2-associated protein	Q9JLQ0	Cd2ap	70.449	22856000	4700500	592100	600530	596050	1004300	970530	10000	1993500	1691400	0.193208	0.306408
Phenazine biosynthesis-like domain-containing protein 1;Phenazine biosynthesis-like domain-containing protein 2	Q9DCG6;Q9CXN7	Pbld1;Pbld2	32.047	10000	5629400	8429700	9607900	17528000	2044700	1819100	952910	10000	3088400	0.192091	0.0507599
NADH dehydrogenase [ubiquinone] iron-sulfur protein 6, mitochondrial	P52503	Ndufs6	13.02	6333700	1009600	10000	10000	1208400	955880	10000	640950	10000	10000	0.189791	0.27966
V-type proton ATPase subunit E 1	P50518	Atp6v1e1	26.157	29130000	132710000	870730	30155000	14104000	14194000	1340000	2711800	3221100	17653000	0.189013	0.194292
Bleomycin hydrolase	Q8R016	Blmh	52.511	430210000	47596000	209310000	28226000	237610000	39272000	15123000	13327000	44355000	64247000	0.185029	0.0681134
Mitochondrial carrier homolog 2	Q791V5	Mtch2	33.499	10000	10000	10000	3260200	10000	10000	569440	10000	10000	10000	0.184668	0.438186
NEDD8-conjugating enzyme Ubc12	P61082	Ube2m	20.9	345310000	21255000	3414500	32366000	1721100	647270	8505400	6876600	10097000	47992000	0.183431	0.352864
Histidine triad nucleotide-binding protein 1	P70349	Hint1	13.777	92897000	872310000	278610000	504510000	87004000	65297000	41563000	39064000	65824000	118230000	0.179792	0.0767803
Cytochrome b5	P56395	Cyb5a	15.241	10000	249010000	5718300	25005000	14243000	5466200	3858800	5682100	13890000	23690000	0.178876	0.342855
Sorbin and SH3 domain-containing protein 1	Q62417	Sorbs1	143.07	28293000	2023900	10000	1003200	10000	690030	1690000	10000	1262300	1889200	0.176819	0.378059
GMP reductase 2	Q99L27	Gmpr2	38.018	81008000	101710000	28429000	568010000	459610000	47800000	30067000	39105000	43674000	54198000	0.173434	0.101447
Ribosome maturation protein SBDS	P70122	Sbds	28.78	10000	1783400	4339900	3126200	10000	10000	10000	10000	1513500	10000	0.167593	0.126871
Delta(3,5)-Delta(2,4)-dienoyl-CoA isomerase, mitochondrial	O35459	Ech1	36.118	1186900	87910000	6730500	133610000	14116000	10965000	4436100	2182400	10703000	12350000	0.166848	0.164175
Protein-glutamine gamma-glutamyltransferase K	Q9JLF6	Tgm1	89.825	296710000	31383000	5048400	64545000	20264000	18278000	13876000	8893300	6350500	22073000	0.166218	0.234818
Methylosome protein 50	Q99J09	Wdr77	36.942	238410000	17655000	3103800	4376600	4592000	18393000	4978600	3920900	5267100	11615000	0.164746	0.362178
Ig heavy chain V region 914	P18527		10.661	1950300	2706100	309270	10000	10000	10000	10000	10000	10000	779540	0.164379	0.188671
2-aminoethanethiol dioxygenase	Q6PDY2	Ado	28.372	168510000	8014600	1385100	15313000	2832100	4174300	10000	2561900	3417400	22005000	0.16408	0.344922
Coiled-coil domain-containing protein 6	D3YZP9	Ccdc6	52.938	2012800	10000	10000	10000	10000	10000	10000	10000	293110	10000	0.162271	0.419935
Plastin-3	Q99K51	Pls3	70.741	8651700	242910000	4378500	334710000	1510500	7578800	16026000	14052000	21427000	36849000	0.162005	0.201048
Eukaryotic translation initiation factor 4 gamma 1	Q6NZJ6	Eif4g1	176.07	892130	3875600	10000	3886700	10000	10000	10000	10000	1331400	10000	0.158097	0.154642
Tubulin-folding cofactor B	Q9D1E6	Tbcb	27.385	439810000	24386000	7925000	30560000	178010000	17112000	16772000	18633000	23220000	31867000	0.158081	0.199307
Glucosamine-6-phosphate isomerase 1	O88958	Gnpda1	32.549	155010000	14310000	3350400	12667000	9897200	9435300	1718600	6500400	5738300	7405700	0.15775	0.29083
LETM1 and EF-hand domain-containing protein 1, mitochondrial	Q9Z2I0	Letm1	82.988	477700	5012000	306740	552530	6237700	184690	291040	10000	712430	760330	0.1556	0.138665
Serine/threonine-protein phosphatase 5	Q60676	Ppp5c	56.876	460710000	27576000	10248000	34542000	31829000	16360000	6470200	21630000	13109000	30113000	0.155216	0.30519
28S ribosomal protein S28, mitochondrial	Q9CY16	Mrps28	20.52	2240700	10000	730210	10000	10000	10000	10000	424640	10000	10000	0.154833	0.283328
Voltage-dependent anion-selective channel protein 2	Q60930	Vdac2	31.732	1333900	12769000	10000	16526000	835030	583710	1052400	2021900	1198200	10000	0.154611	0.165161
Toll-interacting protein	Q9QZ06	Tollip	30.345	7529100	10000	10000	10000	10000	10000	10000	10000	1104600	10000	0.15122	0.422391
Exosome complex component CSL4	Q9DAA6	Exosc1	21.423	4013100	10000	10000	10000	428260	10000	10000	10000	10000	628580	0.149525	0.365946
40S ribosomal protein S20	P60867	Rps20	13.373	11485000	4153400	14220000	5110100	151410000	4836200	7726100	3826800	6012400	5419000	0.149269	0.299795
NADH dehydrogenase [ubiquinone] 1 alpha subcomplex subunit 9, mitochondrial	Q9DC69	Ndufa9	42.525	10000	10000	10000	3037500	10000	10000	117960	10000	311280	10000	0.149225	0.414406
DNA replication licensing factor MCM6	P97311	Mcm6	92.866	10000	1967500	589130	16714000	1569500	10000	10000	10000	1024100	2012200	0.147064	0.29589
Leukocyte surface antigen CD47	Q61735	Cd47	33.097	193290	1516200	10000	1069500	10000	165490	10000	10000	10000	211710	0.145481	0.164327
Paraspeckle component 1	Q8R326	Pspc1	58.758	4858500	10000	10000	10000	10000	141050	10000	168190	369730	10000	0.142691	0.412667
Complement factor H	P06909	Cfh	139.14	33612000	425710000	3750400	8204900	9759200	11144000	6017400	11349000	12374000	27733000	0.142645	0.347352
Uveal autoantigen with coiled-coil domains and ankyrin repeats	Q8CGB3	Uaca	160.81	3233000	743670	10000	6378100	112850000	2639200	10000	636420	1411300	12652000	0.140802	0.368203
Proteasome subunit alpha type-5	Q9Z2U1	Psma5	26.411	46597000	566410000	19114000	509010000	35434000	34402000	20634000	17320000	35425000	56625000	0.139734	0.141376
Selenoprotein P	P70274	Sepp1	42.705	102210000	8954800	2359100	5536700	1494500	2854200	2347300	1695700	3939400	5754700	0.137624	0.319308
Proteasome subunit beta type-2	Q9R1P3	Psmb2	22.906	134810000	8946900	2686200	13675000	10177000	4194400	2205900	4779200	8260800	3827700	0.136633	0.278095
Olfactomedin-4	Q3UZZ4	Olfm4	57.298	6355800	100006000	388790	10000	1926200	8433000	672360	1223600	1240200	3187700	0.135774	0.367099
Actin-binding LIM protein 1	Q8K4G5	Ablim1	96.804	3079700	1821700	10000	1989800	10000	10000	10000	10000	893110	10000	0.135014	0.0924729
Ig kappa chain V-V region L7	P01642	Gm10881	12.615	1833300	4862600	102720000	17112000	19679000	1062000	2458300	1135600	11006000	3769200	0.132901	0.213864
Far upstream element-binding protein 1	Q91WJ8	Fubp1	68.539	19033000	2234100	850150	10000	795880	1387600	993850	636460	10000	10000	0.132526	0.306369
Lysozyme C-2	P08905	Lyz2	16.689	9225800	260210000	5209800	42762000	9831800	5120100	1022700	1058200	7694900	25878000	0.1246	0.279338
BH3-interacting domain death agonist;BH3-interacting domain death agonist p15;BH3-interacting domain death agonist p13;BH3-interacting domain death agonist p11	P70444	Bid	21.951	2886600	1975100	10000	1047300	371910	10000	10000	10000	10000	736340	0.123407	0.0783339
Serine/threonine-protein phosphatase 6 catalytic subunit;Serine/threonine-protein phosphatase 6 catalytic subunit, N-terminally processed	Q9CQR6	Ppp6c	35.159	144510000	17860000	1794100	13300000	1629800	3114300	1697400	3934800	4330100	8946900	0.122972	0.284492
Envoplakin	Q9D952	Evpl	232.01	5373300	867240	10000	10000	10000	10000	10000	10000	10000	730260	0.122838	0.3267
V-type proton ATPase subunit G 1	Q9CR51	Atp6v1g1	13.724	80710000	2664300	607900	1879200	1809900	2613400	556490	698780	1787500	4635000	0.117384	0.356454
Ig gamma-1 chain C region secreted form;Ig gamma-1 chain C region, membrane-bound form	P01868;P01869	Ighg1	35.704	1746700	178910000	2937100	3928100	5228500	3248600	1208800	1934200	6250800	9962400	0.117275	0.361103
Alpha-1-antitrypsin 1-3;Alpha-1-antitrypsin 1-1	Q00896;P07758	Serpina1c;Serpina1a	45.823	15274000	577510000	4373000	53156000	11862000	2682100	8379800	12100000	23642000	30345000	0.116508	0.3255
Fucose mutarotase	Q8R2K1	Fuom	16.805	260210000	14613000	6711400	18333000	14282000	15273000	4685100	6914200	7178000	1323700	0.112602	0.29207
Acylamino-acid-releasing enzyme	Q8R146	Apeh	81.58	2421900	1321200	2124800	2393000	188810000	5248600	1903700	3719100	3298100	7894600	0.11196	0.376285
Cytoplasmic protein NCK1	Q99M51	Nck1	42.89	4011800	10000	10000	844290	10000	10000	345810	169810	10000	10000	0.111668	0.297203
Gamma-glutamyltranspeptidase 1;Gamma-glutamyltranspeptidase 1 heavy chain;Gamma-glutamyltranspeptidase 1 light chain	Q60928	Ggt1	61.562	10000	48895000	11320000	31187000	259710000	9667700	792060	1554900	9251400	17924000	0.111614	0.231731
Stromal cell-derived factor 2	Q9DCT5	Sdf2	23.159	18618000	19756000	2799500	425010000	7429700	3846700	8674300	2480400	24155000	13476000	0.11113	0.338587
Protein DDI1 homolog 2	A2ADY9	Ddi2	44.59	11762000	1083800	368190	1031400	1419200	10000	10000	10000	1006900	672690	0.109137	0.235172
Ig kappa chain V-VI region NQ2-6.1	P04945		11.713	2181600	797410000	742180	14218000	41893000	6940400	26159000	5405300	38429000	15608000	0.108053	0.358491
CD81 antigen	P35762	Cd81	25.814	10000	5982300	10000	9014700	10000	10000	10000	10000	10000	1514700	0.10346	0.19804
Small nuclear ribonucleoprotein Sm D3	P62320	Snrpd3	13.916	147510000	6807700	1857300	330550	3942100	4147100	597190	1665200	4480500	5370200	0.101343	0.347417
Microsomal triglyceride transfer protein large subunit	O08601	Mttp	99.098	7217900	10000	10000	10000	2086000	10000	10000	10000	902270	10000	0.100951	0.267494
Epsin-3	Q91W69	Epn3	68.24	1383000	367880	10000	10000	10000	10000	10000	10000	137140	10000	0.0994677	0.264169
Thioredoxin reductase 3	Q99MD6	Txnrd3	71.318	15175000	164410000	3489500	13502000	284110000	12945000	2919500	5768500	8081900	18086000	0.099443	0.158877
Major urinary protein 2	P11589	Mup2	20.663	54877000	3340200	2609900	5825200	8062800	1468100	10000	1215000	2406500	2215600	0.0979079	0.216192
Notchless protein homolog 1	Q8VEJ4	Nle1	53.133	730610	10000	10000	4564100	10000	10000	10000	10000	447530	10000	0.0915599	0.308779
Cytochrome c oxidase subunit 4 isoform 1, mitochondrial	P19783	Cox4i1	19.53	10000	10000	10000	9746700	10000	10000	10000	10000	842310	10000	0.090154	0.388823
N-myc-interactor	O35309	Nmi	35.235	74710000	5269700	10000	1709000	1714600	1828400	1035000	644100	1340900	2625500	0.0896008	0.326641
Major urinary protein 3	P04939	Mup3	21.464	9935000	3420700	2010300	10000	1797300	1481300	10000	10000	10000	10000	0.0885852	0.109389
Major urinary protein 6;Major urinary proteins 11 and 8;Major urinary protein 17	A2BIM8;P02762;P04938;B5X0G2	Mup9;Mup6;Mup8;Mup17	20.762	234860000	35067000	17618000	466510000	51728000	34536000	4565500	7985700	13564000	10358000	0.0881245	0.125637
Cathepsin S	O70370	Ctss	38.474	3365300	10000	489920	10000	10000	300870	10000	10000	10000	10000	0.0877351	0.311572
Small glutamine-rich tetratricopeptide repeat-containing protein alpha	Q8BJU0	Sgta	34.322	1161200	4168300	10000	2204900	10000	10000	10000	10000	10000	589150	0.0832826	0.117118
Tight junction protein ZO-1	P39447	Tjp1	194.74	10429000	1852400	10000	10000	244640	548360	10000	10000	465190	10000	0.0831776	0.286245
Serine protease inhibitor A3M	Q03734	Serpina3m	47.064	302470	1160500	10000	10000	10000	10000	10000	10000	10000	82965	0.0823627	0.254632
Sorting and assembly machinery component 50 homolog	Q8BGH2	Samm50	51.863	10000	10000	10000	12984000	10000	10000	10000	10000	10000	961470	0.0768942	0.382422
SH3 domain-binding glutamic acid-rich-like protein	Q9JJU8	Sh3bgrl	12.811	260510000	7464800	2318500	2442200	7163800	2628700	2477100	2322800	4664500	8942600	0.0751545	0.341174
Src substrate cortactin	Q60598	Cttn	61.249	39655000	1992300	331660	10000	562350	10000	625900	588900	716510	1216400	0.0742095	0.341785
LanC-like protein 2	Q9JJK2	Lancl2	50.777	376730	10000	280920	10000	10000	10000	10000	10000	10000	10000	0.0727114	0.147578
Radixin	P26043	Rdx	68.542	1788700	92810000	837590	4809800	2054600	784190	474750	369750	993520	4714700	0.0717191	0.325146
Integrin beta-1	P09055	Itgb1	88.231	940470	263610000	10000	11539000	10000	10000	10000	10000	10000	17360000	0.0630185	0.351111
Ig kappa chain V-V regions	P01649		12.056	10000	10000	43905000	10000	16106000	10000	1318600	10000	1516300	10000	0.0477157	0.218764
Dynein heavy chain 17, axonemal	Q69Z23	Dnah17	511.6	1542900	10000	13638000	10000	10000	668830	10000	10000	10000	10000	0.0466001	0.308787
Major urinary protein 20	Q5FW60	Mup20	20.93	103610000	9270600	5983000	2407900	8692200	6003100	10000	10000	10000	10000	0.0464984	0.238985
Alpha-mannosidase 2C1	Q91W89	Man2c1	115.69	680990	454750	10000	10000	10000	10000	10000	10000	10000	10000	0.0428912	0.152816
Proteasome activator complex subunit 3	P61290	Psme3	29.506	10000	407800	10000	745130	10000	10000	10000	10000	10000	10000	0.0422679	0.16595
Vacuolar protein sorting-associated protein 13C	Q8BX70	Vps13c	420.08	10000	10000	10000	10000	99038000	10000	10000	10000	10000	3820100	0.0389602	0.364782
Acid sphingomyelinase-like phosphodiesterase 3a	P70158	Smpdl3a	49.857	10966000	10000	10000	10000	10000	10000	353310	10000	10000	10000	0.035736	0.361305
ELKS/Rab6-interacting/CAST family member 1	Q99MI1	Erc1	128.33	14015000	13342000	10000	10000	10000	10000	10000	10000	870470	10000	0.0332446	0.153055
Retinal dehydrogenase 2	Q62148	Aldh1a2	56.625	105490000	6062700	10000	10000	1383500	1706500	10000	1916700	10000	10000	0.0323417	0.32308
Phosphatidylinositol 4-kinase beta	Q8BKC8	Pi4kb	91.514	636760	10000	10000	10000	965120	10000	10000	10000	10000	10000	0.0306395	0.153369
Alkaline phosphatase, tissue-nonspecific isozyme	P09242	Alpl	57.514	384910	10000	10000	7209200	1315300	10000	10000	10000	10000	211830	0.0282023	0.243138
Complement component C1q receptor	O89103	Cd93	69.354	1160500	748710	10000	10000	10000	10000	10000	10000	10000	10000	0.0257837	0.154608
Serine/threonine-protein phosphatase 2A 65 kDa regulatory subunit A alpha isoform	Q76MZ3	Ppp2r1a	65.322	10000	10000	320100	6253000	10000	10000	10000	10000	128650	10000	0.025541	0.327788
Anamorsin	Q8WTY4	Ciapin1	33.429	1321300	10000	10000	679780	10000	10000	10000	10000	10000	10000	0.0246174	0.170328
La-related protein 4	Q8BWW4	Larp4	79.763	666730	10000	10000	1522700	10000	10000	10000	10000	10000	10000	0.0225283	0.18373
Disks large-associated protein 4	B1AZP2	Dlgap4	108.04	1490400	792060	10000	10000	10000	10000	10000	10000	10000	10000	0.021622	0.167744
Signal-induced proliferation-associated 1-like protein 3	G3X9J0	Sipa1l3	195.06	1030500	10000	10000	1300700	10000	10000	10000	10000	10000	10000	0.0211757	0.145038
Major vault protein	Q9EQK5	Mvp	95.923	675170	1714900	10000	10000	10000	10000	10000	10000	10000	10000	0.0206606	0.193119
Rab GTPase-binding effector protein 2	Q91WG2	Rabep2	62.132	10000	1184400	10000	1389400	10000	10000	10000	10000	10000	10000	0.0192027	0.142968
Serine/threonine-protein phosphatase 4 catalytic subunit	P97470	Ppp4c	35.08	1778900	642680	10000	10000	357020	10000	10000	10000	10000	10000	0.0178661	0.131264
Phosphatidylinositol transfer protein alpha isoform	P53810	Pitpna	31.893	10000	1576100	102870	365220	745100	10000	10000	10000	10000	10000	0.0178617	0.0891249
Glucosamine 6-phosphate N-acetyltransferase	Q9JK38	Gnpnat1	20.791	1509400	1323200	10000	10000	10000	10000	10000	10000	10000	10000	0.0174666	0.142375
Collagen alpha-2(I) chain	Q01149	Col1a2	129.56	2435800	10000	10000	10000	558730	10000	10000	10000	10000	10000	0.0165315	0.241121
Cleavage and polyadenylation specificity factor subunit 7	Q8BTV2	Cpsf7	52.01	2288700	748600	10000	10000	10000	10000	10000	10000	10000	10000	0.016301	0.209835
Alpha-1-antitrypsin 1-5	Q00898	Serpina1e	45.891	869860	17829000	10000	15519000	7658100	628910	10000	10000	10000	10000	0.0159698	0.0542378
FAS-associated death domain protein	Q61160	Fadd	22.96	677720	2579900	10000	106710	10000	10000	10000	10000	10000	10000	0.014774	0.212084
Tropomyosin alpha-1 chain	P58771	Tpm1	32.68	1487800	10000	10000	2233200	10000	10000	10000	10000	10000	10000	0.0133298	0.152661
Translin-associated protein X	Q9QZE7	Tsnax	32.926	2266700	848370	10000	10000	829510	10000	10000	10000	10000	10000	0.0126117	0.0942303
GA-binding protein alpha chain	Q00422	Gabpa	51.344	3156100	915880	10000	10000	10000	10000	10000	10000	10000	10000	0.0121892	0.220451
Dual serine/threonine and tyrosine protein kinase	Q6XUX1	Dstyk	104.9	910730	10000	10000	3177600	10000	10000	10000	10000	10000	10000	0.0121408	0.22156
Fibulin-1	Q08879	Fbln1	78.032	10000	1410000	10000	2849300	10000	10000	10000	10000	10000	10000	0.0116569	0.173114
Glutamyl aminopeptidase	P16406	Enpep	107.96	10000	472510000	10000	395370	10000	10000	10000	286790	10000	5138200	0.0115343	0.351389
RNA-binding motif, single-stranded-interacting protein 3;RNA-binding motif, single-stranded-interacting protein 1;RNA-binding motif, single-stranded-interacting protein 2	Q8BWL5;Q91W59;Q8VC70	Rbms3;Rbms1;Rbms2	46.927	2540900	1768100	10000	10000	10000	10000	10000	10000	10000	10000	0.0115234	0.15038
Plectin	Q9QXS1	Plec	534.18	10000	3069000	10000	2340700	10000	10000	10000	10000	10000	10000	0.00919168	0.146349
C4b-binding protein	P08607	C4bpa	51.523	1005500	4184200	10000	888600	10000	10000	10000	10000	10000	10000	0.00819901	0.155019
Nuclear autoantigenic sperm protein	Q99MD9	Nasp	83.953	10000	2887700	10000	3491200	10000	10000	10000	10000	10000	10000	0.00780165	0.143704
Cytoplasmic protein NCK2	O55033	Nck2	42.879	6165900	10000	288330	10000	10000	10000	10000	10000	10000	10000	0.00771102	0.321757
Complement component receptor 1-like protein	Q64735	Cr1l	53.762	10000	3680500	10000	2815800	10000	10000	10000	10000	10000	10000	0.00766131	0.146226
Proteasome activator complex subunit 2	P97372	Psme2	27.057	10000	5386900	10000	1547100	10000	10000	10000	10000	10000	10000	0.00717978	0.22109
Apoptosis inhibitor 5	O35841	Api5	56.784	10000	4578900	10000	2606400	10000	10000	10000	10000	10000	10000	0.00692972	0.162436
Protein FAM151A	Q8QZW3	Fam151a	66.681	10000	3372900	10000	936260	4013600	10000	10000	10000	10000	10000	0.00599322	0.0867526
Calponin-2	Q08093	Cnn2	33.155	7913100	1184000	10000	10000	10000	10000	10000	10000	10000	10000	0.00547819	0.271987
Eukaryotic translation initiation factor 1b;Eukaryotic translation initiation factor 1	Q9CXU9;P48024	Eif1b;Eif1	12.823	8657000	10000	10000	10000	2215700	10000	10000	10000	10000	10000	0.00458602	0.231039
WW domain-binding protein 2	P97765	Wbp2	28.032	10015000	1325800	10000	10000	10000	10000	10000	10000	10000	10000	0.00439723	0.279506
Eukaryotic translation initiation factor 4H	Q9WUK2	Eif4h	27.341	10539000	1842600	10000	10000	10000	10000	10000	10000	10000	10000	0.00402849	0.261236
Phosphatidylinositol transfer protein beta isoform	P53811	Pitpnb	31.487	9086200	1705400	10000	2740000	10000	10000	10000	10000	10000	10000	0.0036896	0.146017
Scaffold attachment factor B1;Scaffold attachment factor B2	D3YXK2;Q80YR5	Safb;Safb2	105.1	14209000	10000	274100	10000	892360	10000	10000	10000	10000	10000	0.00324771	0.302852
Polypyrimidine tract-binding protein 1	P17225	Ptbp1	56.477	12728000	2758000	10000	10000	10000	10000	10000	10000	10000	10000	0.00322248	0.244835
Apolipoprotein E	P08226	Apoe	35.866	10000	15448000	430980	10000	1409500	10000	10000	10000	10000	10000	0.00288876	0.284249
Protein-tyrosine kinase 2-beta	Q9QVP9	Ptk2b	115.79	29290000	5024900	10000	10000	10000	10000	10000	10000	10000	10000	0.00145582	0.262378
NSFL1 cofactor p47	Q9CZ44	Nsfl1c	40.709	37859000	739450	10000	10000	10000	10000	10000	10000	10000	10000	0.00129438	0.335787
Ig kappa chain V-II region VKappa167	P01627	Gm5153	13.28	10000	55082000	988710	10000	10000	10000	10000	10000	10000	10000	0.000891254	0.336617
Adenylosuccinate synthetase isozyme 2	P46664	Adss	50.02	10000	10000	10000	577070	87297000	10000	10000	10000	10000	10000	0.000568802	0.342915
Amiloride-sensitive amine oxidase [copper-containing]	Q8JZQ5	Aoc1	85.423	245310000	10000	10000	498020	10000	10000	10000	10000	10000	10000	0.000203386	0.345463
Cytosolic purine 5-nucleotidase	Q3V1L4	Nt5c2	64.808	194230000	243600000	47922000	172300000	134110000	79923000	42942000	38010000	71788000	121630000	0.447248	0.0414277
Complement component C8 beta chain	Q8BH35	C8b	66.229	4231400	5673000	1086400	7308900	8902700	2080700	1794300	2656600	1894900	2131200	0.388116	0.0388528
Phosphoglycerate mutase 2	O70250	Pgam2	28.827	694850	1502000	1555300	1279400	1281100	847590	722530	10000	647750	10000	0.354506	0.00886547
Na(+)/H(+) exchange regulatory cofactor NHE-RF2	Q9JHL1	Slc9a3r2	37.402	21322000	25589000	580230	13588000	15052000	7979700	2777200	4282800	1524400	5832700	0.294187	0.0404712
Serine/threonine-protein phosphatase PP1-gamma catalytic subunit	P63087	Ppp1cc	36.983	5482100	1857100	1811600	3465000	3803500	10000	1977000	1269100	1517000	10000	0.29131	0.0188825
Actin, alpha skeletal muscle;Actin, alpha cardiac muscle 1;Actin, aortic smooth muscle;Actin, gamma-enteric smooth muscle	P68134;P68033;P62737;P63268	Acta1;Actc1;Acta2;Actg2	42.051	432550000	185920000	62664000	341550000	520410000	137450000	95234000	70142000	98363000	40262000	0.286082	0.0309202
Dihydrolipoyl dehydrogenase, mitochondrial	O08749	Dld	54.272	435110000	235220000	497810000	302320000	150390000	90144000	24596000	30567000	92168000	149390000	0.23868	0.00652339
Fatty acid-binding protein, liver	P12710	Fabp1	14.245	20725000	7749200	9334800	3209300	6139500	2163800	873350	1732800	3454600	2710500	0.231882	0.0438498
Arginase-1	Q61176	Arg1	34.807	2991800	16966000	15613000	2144500	16134000	5269200	10000	10000	553830	10000	0.108693	0.0257273
Beta-1,3-galactosyl-O-glycosyl-glycoprotein beta-1,6-N-acetylglucosaminyltransferase	Q09324	Gcnt1	49.838	2511600	10000	644830	2383100	1918400	10000	733880	10000	10000	10000	0.103627	0.0321693
Regucalcin	Q64374	Rgn	33.406	1302300	10273000	14730000	2542900	11923000	2909500	10000	10000	10000	10000	0.0723427	0.0235857
PITH domain-containing protein 1	Q8BWR2	Pithd1	24.192	1058700	1539300	10000	812690	1399500	10000	10000	10000	10000	10000	0.010373	0.00775575
Ganglioside GM2 activator	Q60648	Gm2a	20.824	1172000	1245100	1438200	10000	2604900	10000	10000	10000	10000	10000	0.00772774	0.0144044
Collagen alpha-1(I) chain	P11087	Col1a1	138.03	3331100	2070900	10000	1455100	902930	10000	10000	10000	10000	10000	0.00643498	0.0245389
Ornithine carbamoyltransferase, mitochondrial	P11725	Otc	39.764	10000	3694600	6234500	10000	4388200	10000	10000	10000	10000	10000	0.00348741	0.049867
