# Supplementary material for: Dietary restriction transforms the mammalian protein persulfidome in a tissue-specific and cystathionine γ-lyase-dependent manner
Source: Nat Commun. 2021 Mar 19;12:1745. doi: 10.1038/s41467-021-22001-w (PMC7979915; doi:10.1038/s41467-021-22001-w)
Supplement: Supplementary file 21 — Supplementary Data 18 [file 41467_2021_22001_MOESM21_ESM.xlsx]

## Sheet: EOD Muscle Prot ID Spectral
Supplementary Data 18: Impact of 2.5 months EOD Fasting vs AL Feeding in Aged Mice on Muscle Persulfidome (Spectral Counting)
Protein Name	Accession Number	Alternate ID	Molecular Weight	Muscle AL1	Muscle AL2	Muscle AL3	Muscle AL4	Muscle AL5	Muscle EOD1	Muscle EOD2	Muscle EOD3	Muscle EOD4	Muscle EOD5	EOD/AL SC Ratio	P-value	Cys residue
Leukotriene A-4 hydrolase	P24527	Lta4h	69 kDa	1	0.1	0.1	0.1	0.1	2	1	2	0.1	2	5.07143	0.027242	11 C		Green	EOD enriched
Plectin	Q9QXS1 (+1)	Plec	534 kDa	2	4	4	0.1	10	9	13	14	11	33	3.9801	0.0326137	34 C		Gray	No Change
Peroxidasin homolog	Q3UQ28	Pxdn	165 kDa	1	1	0.1	0.1	1	1	2	1	3	2	2.8125	0.0283147	46 C		Blue	AL enriched
Dystrophin	P11531	Dmd	426 kDa	1	1	2	0.1	3	2	3	4	3	6	2.53521	0.0319256	37 C
Vesicle-associated membrane protein-associated protein A	Q9WV55	Vapa	28 kDa	3	0.1	1	1	2	4	3	2	3	4	2.25352	0.021037	4 C
5'-nucleotidase domain-containing protein 3	Q3UHB1	Nt5dc3	63 kDa	1	1	0.1	0.1	1	2	1	1	1	2	2.1875	0.049984	6 C
Desmin	P31001	Des	53 kDa	15	0.1	9	2	14	24	14	16	16	17	2.16958	0.0275971	1 C
Adiponectin	Q60994	Adipoq	27 kDa	4	0.1	6	6	7	9	6	8	14	9	1.99134	0.0347752	2 C
Tropomyosin alpha-1 chain	P58771	Tpm1	33 kDa	2	1	4	4	6	3	8	9	5	8	1.94118	0.0544387	1 C
60 kDa heat shock protein, mitochondrial	P63038	Hspd1	61 kDa	7	0.1	6	8	6	1	1	2	0.1	5	0.335793	0.0571499	3 C
Ig gamma-2B chain C region	P01867	Igh-3	44 kDa	3	2	2	3	3	12	4	5	4	5	2.30769	0.0577908	13 C
Electron transfer flavoprotein-ubiquinone oxidoreductase, mitochondrial	Q921G7	Etfdh	68 kDa	1	0.1	2	0.1	2	0.1	0.1	0.1	0.1	0.1	0.0961538	0.0579075	15 C
Synemin	Q70IV5 (+1)	Synm	173 kDa	0.1	1	0.1	0.1	1	1	1	1	1	3	3.04348	0.0735745	3 C
Perilipin-4	O88492	Plin4	139 kDa	3	0.1	1	1	6	0.1	0.1	0.1	0.1	0.1	0.045045	0.079939	17 C
Alpha-actinin-1	Q7TPR4	Actn1	103 kDa	4	5	10	7	13	9	13	9	13	20	1.64103	0.091082	11 C
Mitochondrial fission 1 protein	Q9CQ92	Fis1	17 kDa	2	0.1	2	2	3	1	0.1	0.1	0.1	2	0.362637	0.0911091	1 C
Ferritin light chain 1	P29391	Ftl1	21 kDa	4	0.1	1	3	2	0.1	0.1	1	1	1	0.316832	0.0943498	1 C
Immunoglobulin J chain	P01592	Jchain	18 kDa	3	0.1	3	4	4	5	4	4	4	4	1.48936	0.100431	8 C
NADH dehydrogenase [ubiquinone] flavoprotein 2, mitochondrial	Q9D6J6	Ndufv2	27 kDa	10	0.1	7	8	8	10	8	10	10	11	1.48036	0.110194	6 C
Cytochrome c1, heme protein, mitochondrial	Q9D0M3	Cyc1	35 kDa	1	0.1	5	1	2	0.1	0.1	1	0.1	0.1	0.153846	0.114237	14 C
Ubiquitin recognition factor in ER-associated degradation protein 1	P70362	Ufd1	34 kDa	2	2	1	1	1	2	1	2	3	4	1.71429	0.115077	5 C
Superoxide dismutase [Mn], mitochondrial	P09671	Sod2	25 kDa	5	0.1	8	9	6	2	2	2	4	4	0.498221	0.121117	4 C
Isoform 3 of Titin	A2ASS6-3	Ttn	619 kDa	32	0.1	56	36	52	52	52	51	43	75	1.55026	0.123483	498 C
Serpin B6	Q60854	Serpinb6	43 kDa	3	0.1	3	6	8	7	7	8	4	7	1.64179	0.128773	6 C
Alpha-actinin-2	Q9JI91	Actn2	104 kDa	8	7	21	14	24	20	17	16	29	41	1.66216	0.129368	10 C
Titin	A2ASS6	Ttn	3906 kDa	79	0.1	107	78	109	109	109	98	93	153	1.5063	0.130729	498 C
Acylphosphatase-2	P56375	Acyp2	12 kDa	2	0.1	1	1	1	2	1	2	1	3	1.76471	0.142817	1 C
Isochorismatase domain-containing protein 1	Q91V64	Isoc1	32 kDa	2	0.1	3	0.1	0.1	3	1	2	2	3	2.07547	0.149293	5 C
Ferritin heavy chain	P09528	Fth1	21 kDa	3	0.1	3	3	4	2	0.1	1	0.1	3	0.473282	0.149954	3 C
Proteasome subunit alpha type-2	P49722	Psma2	26 kDa	4	0.1	2	3	4	1	1	2	1	2	0.534351	0.152212	2 C
Alpha-actinin-3	O88990	Actn3	103 kDa	29	0.1	76	59	75	61	66	57	85	108	1.57675	0.152301	11 C
Isochorismatase domain-containing protein 2A	P85094	Isoc2a	22 kDa	0.1	0.1	2	3	0.1	0.1	0.1	0.1	0.1	0.1	0.0943396	0.153457	6 C
Ig kappa chain V-V region L7 (Fragment)	P01642	Gm10881	13 kDa	2	0.1	15	4	3	0.1	0.1	1	0.1	2	0.136929	0.155422	2 C
Nascent polypeptide-associated complex subunit alpha, muscle-specific form	P70670	Naca	220 kDa	51	0.1	19	21	22	17	5	8	7	12	0.433245	0.166572	16 C
Isocitrate dehydrogenase [NADP], mitochondrial	P54071	Idh2	51 kDa	2	0.1	7	6	7	0.1	3	2	1	4	0.457014	0.167279	8 C
Sialic acid synthase	Q99J77	Nans	40 kDa	1	1	0.1	0.1	0.1	2	1	1	1	0.1	2.21739	0.171488	8 C
Tripartite motif-containing protein 72	Q1XH17	Trim72	53 kDa	0.1	0.1	2	0.1	4	0.1	0.1	0.1	0.1	0.1	0.0793651	0.174082	16 C
Carnitine O-palmitoyltransferase 2, mitochondrial	P52825	Cpt2	74 kDa	0.1	0.1	2	0.1	1	0.1	0.1	0.1	0.1	0.1	0.151515	0.176373	10 C
Myelin protein P0	P27573	Mpz	28 kDa	0.1	0.1	1	2	0.1	0.1	0.1	0.1	0.1	0.1	0.151515	0.176373	3 C
Ig heavy chain V region X24	P01809		13 kDa	1	0.1	0.1	0.1	2	0.1	0.1	0.1	0.1	0.1	0.151515	0.176373	2 C
Complement component C8 beta chain	Q8BH35	C8b	66 kDa	0.1	0.1	0.1	2	1	0.1	0.1	0.1	0.1	0.1	0.151515	0.176373	32 C
Cytochrome c oxidase subunit 5A, mitochondrial	P12787	Cox5a	16 kDa	2	0.1	3	2	5	2	3	4	6	5	1.65289	0.176583	4 C
Insulin-degrading enzyme	Q9JHR7	Ide	118 kDa	0.1	0.1	4	3	6	1	7	3	7	9	2.04545	0.176636	13 C
Filamin-C	Q8VHX6 (+1)	Flnc	291 kDa	4	2	2	5	5	9	3	3	5	12	1.77778	0.179327	46 C
Long-chain-fatty-acid--CoA ligase 1	P41216	Acsl1	78 kDa	2	0.1	4	3	6	0.1	0.1	3	0.1	3	0.417219	0.185332	18 C
Proteasome subunit beta type-2	Q9R1P3	Psmb2	23 kDa	2	0.1	2	3	3	1	1	1	1	2	0.594059	0.185466	3 C
Heterogeneous nuclear ribonucleoprotein K	P61979 (+2)	Hnrnpk	51 kDa	3	0.1	1	1	2	1	0.1	1	0.1	1	0.450704	0.188901	5 C
Selenide, water dikinase 1	Q8BH69	Sephs1	43 kDa	2	0.1	0.1	1	3	2	3	1	3	2	1.77419	0.193184	9 C
Thioredoxin domain-containing protein 17	Q9CQM5	Txndc17	14 kDa	1	0.1	1	1	1	1	2	1	1	1	1.46341	0.19557	6 C
Trifunctional enzyme subunit alpha, mitochondrial	Q8BMS1	Hadha	83 kDa	8	0.1	16	7	12	0.1	1	9	0.1	9	0.445476	0.197023	12 C
Myosin-binding protein H	P70402	Mybph	53 kDa	4	0.1	5	4	3	5	5	4	3	6	1.42857	0.198407	8 C
Enoyl-CoA delta isomerase 1, mitochondrial	P42125	Eci1	32 kDa	3	0.1	3	2	3	0.1	0.1	3	0.1	2	0.477477	0.199805	5 C
Microtubule-associated protein 4	P27546 (+1)	Map4	117 kDa	4	0.1	2	1	1	1	0.1	0.1	1	1	0.395062	0.200313	10 C
GTP-binding protein SAR1b	Q9CQC9	Sar1b	22 kDa	1	0.1	2	1	2	0.1	1	1	0.1	1	0.52459	0.205334	2 C
NEDD8-conjugating enzyme Ubc12	P61082	Ube2m	21 kDa	2	0.1	2	1	1	1	0.1	0.1	1	1	0.52459	0.205334	5 C
Isoform LMW of Kininogen-1	O08677-2	Kng1	48 kDa	10	0.1	8	6	7	5	5	2	3	4	0.610932	0.207778	19 C
Phosphate carrier protein, mitochondrial	Q8VEM8	Slc25a3	40 kDa	1	0.1	1	0.1	3	0.1	0.1	1	0.1	0.1	0.269231	0.211387	8 C
CAP-Gly domain-containing linker protein 1	Q922J3 (+1)	Clip1	156 kDa	9	0.1	4	4	5	4	0.1	2	1	4	0.502262	0.212332	11 C
Endoplasmin	P08113	Hsp90b1	92 kDa	0.1	0.1	1	0.1	3	0.1	0.1	0.1	0.1	0.1	0.116279	0.213753	5 C
Succinate-semialdehyde dehydrogenase, mitochondrial	Q8BWF0	Aldh5a1	56 kDa	0.1	0.1	3	3	0.1	0.1	0.1	0.1	0.1	1	0.222222	0.217888	10 C
Synaptophysin-like protein 2	O89104	Sypl2	29 kDa	0.1	0.1	3	0.1	3	0.1	0.1	1	0.1	0.1	0.222222	0.217888	7 C
Ig heavy chain V-III region A4	P01796 (+3)		13 kDa	4	0.1	0.1	2	3	3	3	5	1	4	1.73913	0.219981	2 C
Alpha-1-antitrypsin 1-5	Q00898	Serpina1e	46 kDa	4	0.1	6	9	13	4	6	4	2	0.1	0.501558	0.22076	4 C
Aspartyl aminopeptidase	Q9Z2W0	Dnpep	52 kDa	2	0.1	2	3	3	0.1	1	0.1	1	3	0.514851	0.227071	10 C
Ig gamma-2A chain C region secreted form	P01864		37 kDa	0.1	0.1	1	1	2	1	2	1	1	2	1.66667	0.228701	9 C
Serine protease inhibitor A3K	P07759	Serpina3k	47 kDa	8	0.1	9	14	14	4	8	6	5	5	0.620843	0.231316	4 C
Cardiomyopathy-associated protein 5	Q70KF4	Cmya5	413 kDa	3	0.1	1	2	0.1	0.1	1	0.1	1	0.1	0.370968	0.232853	26 C
Myosin regulatory light chain 2, skeletal muscle isoform	P97457	Mylpf	19 kDa	9	0.1	9	2	4	4	10	6	7	12	1.61826	0.232926	2 C
Septin-2	P42208	43710	42 kDa	4	0.1	3	4	4	2	1	1	1	4	0.596026	0.236872	4 C
Isocitrate dehydrogenase [NAD] subunit gamma 1, mitochondrial	P70404	Idh3g	43 kDa	1	0.1	2	1	4	0.1	0.1	2	0.1	1	0.407407	0.245587	7 C
Glutathione peroxidase 3	P46412	Gpx3	25 kDa	5	0.1	3	3	4	5	3	4	7	3	1.45695	0.248677	3 C
Inorganic pyrophosphatase	Q9D819	Ppa1	33 kDa	4	0.1	2	5	1	2	2	1	0.1	1	0.504132	0.256599	8 C
O-acetyl-ADP-ribose deacetylase MACROD1	Q922B1	Macrod1	35 kDa	1	0.1	1	3	2	2	0.1	0.1	0.1	1	0.464789	0.257732	10 C
Myocilin	O70624	Myoc	55 kDa	5	0.1	5	4	6	8	1	5	7	11	1.59204	0.258051	9 C
Transgelin	P37804	Tagln	23 kDa	1	0.1	0.1	0.1	1	2	0.1	0.1	1	2	2.26087	0.260274	1 C
Selenoprotein F	Q9ERR7	Selenof	18 kDa	2	0.1	2	2	3	1	1	1	1	2	0.659341	0.26069	7 C
Bleomycin hydrolase	Q8R016	Blmh	53 kDa	3	0.1	2	1	3	2	3	2	2	5	1.53846	0.262962	4 C
Tubulin alpha-1B chain	P05213	Tuba1b	50 kDa	2	0.1	4	0.1	4	0.1	0.1	2	0.1	2	0.421569	0.266794	12 C
Myosin light chain 1/3, skeletal muscle isoform	P05977	Myl1	21 kDa	7	0.1	3	2	7	7	3	6	4	10	1.57068	0.2712	2 C
Nucleolin	P09405	Ncl	77 kDa	0.1	0.1	2	0.1	2	0.1	1	0.1	0.1	0.1	0.325581	0.278602	1 C
Crk-like protein	P47941	Crkl	34 kDa	1	0.1	0.1	0.1	0.1	2	0.1	0.1	0.1	2	3.07143	0.278602	2 C
High mobility group protein B1	P63158	Hmgb1	25 kDa	0.1	0.1	0.1	0.1	1	2	0.1	0.1	0.1	2	3.07143	0.278602	3 C
Very long-chain specific acyl-CoA dehydrogenase, mitochondrial	P50544	Acadvl	71 kDa	6	0.1	8	3	12	0.1	1	8	0.1	5	0.487973	0.281761	7 C
Stromal cell-derived factor 2	Q9DCT5	Sdf2	23 kDa	1	0.1	1	2	5	0.1	1	1	1	1	0.450549	0.282961	4 C
Tubulin alpha-4A chain	P68368	Tuba4a	50 kDa	2	0.1	4	2	6	0.1	1	3	0.1	3	0.510638	0.284133	13 C
Ig alpha chain C region	P01878		37 kDa	0.1	1	1	1	1	3	1	2	1	0.1	1.73171	0.288709	13 C
Pyruvate dehydrogenase E1 component subunit beta, mitochondrial	Q9D051	Pdhb	39 kDa	2	0.1	5	4	8	0.1	1	3	1	5	0.528796	0.2952	6 C
PDZ and LIM domain protein 3	O70209	Pdlim3	34 kDa	3	0.1	0.1	1	2	0.1	0.1	0.1	0.1	2	0.387097	0.295473	8 C
Heterogeneous nuclear ribonucleoproteins A2/B1	O88569	Hnrnpa2b1	37 kDa	1	0.1	2	2	3	4	3	2	1	2	1.48148	0.30404	1 C
Pyruvate dehydrogenase E1 component subunit alpha, somatic form, mitochondrial	P35486	Pdha1	43 kDa	7	0.1	7	7	10	2	4	5	3	7	0.675241	0.306398	12 C
Superoxide dismutase [Cu-Zn]	P08228	Sod1	16 kDa	1	0.1	4	3	2	2	3	3	3	3	1.38614	0.311099	3 C
Nucleolar protein 3	Q9D1X0	Nol3	25 kDa	2	0.1	1	1	2	2	0.1	0.1	0.1	1	0.540984	0.313417	4 C
Ubiquitin-conjugating enzyme E2 N	P61089	Ube2n	17 kDa	5	0.1	2	3	3	2	0.1	2	1	3	0.618321	0.317224	1 C
Branched-chain-amino-acid aminotransferase, mitochondrial	O35855	Bcat2	44 kDa	4	0.1	2	2	4	2	2	2	1	1	0.661157	0.319324	10 C
Isoform 2 of Thioredoxin reductase 1, cytoplasmic	Q9JMH6-2	Txnrd1	55 kDa	4	0.1	2	5	4	4	0.1	0.1	0.1	4	0.549669	0.325124	21 C
Glutathione S-transferase Mu 1	P10649	Gstm1	26 kDa	15	0.1	15	21	11	17	13	27	16	12	1.36876	0.325711	2 C
Enoyl-CoA hydratase, mitochondrial	Q8BH95	Echs1	31 kDa	4	0.1	2	4	4	2	0.1	1	3	3	0.64539	0.331253	7 C
Aminoacylase-1	Q99JW2	Acy1	46 kDa	3	0.1	4	11	10	5	3	2	3	4	0.604982	0.334065	4 C
Cadherin-13	Q9WTR5	Cdh13	78 kDa	2	0.1	2	2	3	2	4	1	2	4	1.42857	0.336654	7 C
Glycogenin-1	Q9R062	Gyg1	37 kDa	1	0.1	4	2	6	1	1	2	0.1	3	0.541985	0.33704	4 C
3-ketoacyl-CoA thiolase, mitochondrial	Q8BWT1	Acaa2	42 kDa	2	0.1	4	1	4	0.1	0.1	3	1	2	0.558559	0.340493	8 C
Poly(rC)-binding protein 1	P60335	Pcbp1	37 kDa	1	1	0.1	0.1	0.1	1	0.1	0.1	1	3	2.26087	0.341669	9 C
Cytochrome b-c1 complex subunit 6, mitochondrial	P99028	Uqcrh	10 kDa	0.1	0.1	1	4	0.1	0.1	0.1	0.1	0.1	1	0.264151	0.344564	5 C
Troponin C, skeletal muscle	P20801	Tnnc2	18 kDa	2	0.1	3	1	3	0.1	3	0.1	1	1	0.571429	0.344564	1 C
Hemoglobin subunit beta-1	P02088	Hbb-b1	16 kDa	7	0.1	12	11	9	7	7	4	6	4	0.716113	0.346316	2 C
Delta-1-pyrroline-5-carboxylate dehydrogenase, mitochondrial	Q8CHT0	Aldh4a1	62 kDa	0.1	0.1	0.1	0.1	5	0.1	0.1	0.1	0.1	0.1	0.0925926	0.346594	8 C
Membrane primary amine oxidase	O70423	Aoc3	85 kDa	0.1	0.1	4	0.1	0.1	0.1	0.1	0.1	0.1	0.1	0.113636	0.346594	11 C
Decorin	P28654	Dcn	40 kDa	0.1	0.1	0.1	0.1	3	0.1	0.1	0.1	0.1	0.1	0.147059	0.346594	6 C
Calumenin	O35887	Calu	37 kDa	0.1	0.1	0.1	0.1	2	0.1	0.1	0.1	0.1	0.1	0.208333	0.346594	2 C
Plasminogen	P20918	Plg	91 kDa	0.1	0.1	0.1	0.1	2	0.1	0.1	0.1	0.1	0.1	0.208333	0.346594	48 C
Prohibitin	P67778	Phb	30 kDa	0.1	0.1	0.1	0.1	2	0.1	0.1	0.1	0.1	0.1	0.208333	0.346594	1 C
Ig heavy chain V region 93G7	P01746 (+1)		16 kDa	0.1	0.1	0.1	0.1	2	0.1	0.1	0.1	0.1	0.1	0.208333	0.346594	2 C
Myosin-4	Q5SX39	Myh4	223 kDa	0.1	0.1	0.1	0.1	0.1	0.1	0.1	0.1	0.1	2	4.8	0.346594	16 C
Nucleolysin TIAR	P70318	Tial1	43 kDa	0.1	0.1	0.1	0.1	0.1	0.1	0.1	0.1	0.1	2	4.8	0.346594	6 C
Triadin	E9Q9K5	Trdn	78 kDa	0.1	0.1	0.1	0.1	0.1	0.1	0.1	0.1	0.1	4	8.8	0.346594	3 C
Cytochrome c oxidase subunit 5B, mitochondrial	P19536	Cox5b	14 kDa	1	0.1	0.1	3	1	2	0.1	5	1	2	1.94231	0.346736	5 C
Isoform 3 of Reticulon-4	Q99P72-1 (+2)	Rtn4	22 kDa	1	0.1	1	2	2	0.1	1	1	1	1	0.672131	0.347729	9 C
Antithrombin-III	P32261	Serpinc1	52 kDa	2	0.1	1	0.1	2	0.1	0.1	0.1	0.1	2	0.461538	0.35472	9 C
Mannose-binding protein A	P39039	Mbl1	25 kDa	1	0.1	0.1	0.1	3	0.1	0.1	0.1	0.1	1	0.325581	0.354962	8 C
NADP-dependent malic enzyme	P06801	Me1	64 kDa	0.1	0.1	1	0.1	3	0.1	0.1	0.1	0.1	1	0.325581	0.354962	11 C
Protein phosphatase 1 regulatory subunit 3A	Q99MR9	Ppp1r3a	121 kDa	3	0.1	0.1	1	0.1	0.1	0.1	1	0.1	0.1	0.325581	0.354962	19 C
Bifunctional purine biosynthesis protein PURH	Q9CWJ9	Atic	64 kDa	0.1	0.1	3	0.1	1	0.1	1	0.1	0.1	0.1	0.325581	0.354962	9 C
COP9 signalosome complex subunit 5	O35864	Cops5	38 kDa	3	0.1	1	0.1	0.1	1	0.1	0.1	0.1	0.1	0.325581	0.354962	4 C
Retinal dehydrogenase 1	P24549	Aldh1a1	54 kDa	24	0.1	17	33	17	17	12	13	10	12	0.702525	0.355124	11 C
Tubulin beta-4B chain	P68372	Tubb4b	50 kDa	4	0.1	9	2	11	0.1	1	6	1	6	0.54023	0.355914	8 C
Inositol monophosphatase 1	O55023	Impa1	30 kDa	6	0.1	4	7	5	8	3	6	7	5	1.31222	0.374847	6 C
Isoform 2 of Methionine adenosyltransferase 2 subunit beta	Q99LB6-2	Mat2b	36 kDa	2	0.1	0.1	2	2	2	1	2	1	3	1.45161	0.375805	7 C
CD5 antigen-like	Q9QWK4	Cd5l	39 kDa	12	0.1	14	10	14	13	12	8	17	14	1.27745	0.377151	26 C
Caveolae-associated protein 4	A2AMM0	Cavin4	41 kDa	1	0.1	0.1	1	4	0.1	0.1	0.1	0.1	2	0.387097	0.377251	1 C
Transketolase	P40142	Tkt	68 kDa	0.1	0.1	2	0.1	0.1	0.1	4	0.1	1	1	2.58333	0.377251	12 C
Ig gamma-3 chain C region	P03987 (+1)		44 kDa	0.1	0.1	0.1	0.1	3	2	0.1	0.1	3	2	2.11765	0.379978	10 C
Protein phosphatase 1 regulatory subunit 12B	Q8BG95	Ppp1r12b	109 kDa	7	0.1	3	3	6	2	1	2	1	6	0.628272	0.382574	6 C
78 kDa glucose-regulated protein	P20029	Hspa5	72 kDa	61	0.1	75	66	55	65	61	57	69	67	1.24076	0.383106	1 C
Elongation factor 1-alpha 2	P62631	Eef1a2	50 kDa	5	0.1	14	8	11	2	4	7	5	8	0.682415	0.384645	6 C
Myosin light chain kinase 2, skeletal/cardiac muscle	Q8VCR8	Mylk2	66 kDa	2	0.1	1	1	7	0.1	0.1	0.1	0.1	4	0.396396	0.385044	12 C
Secernin-3	Q3TMH2	Scrn3	48 kDa	1	0.1	0.1	1	2	1	0.1	0.1	1	0.1	0.547619	0.387888	7 C
Peptidyl-prolyl cis-trans isomerase D	Q9CR16	Ppid	41 kDa	2	0.1	1	1	0.1	1	0.1	0.1	0.1	1	0.547619	0.387888	7 C
Isoform 2 of Myomesin-1	Q62234-2	Myom1	175 kDa	10	0.1	14	12	20	15	11	7	26	18	1.37255	0.388225	21 C
Persulfide dioxygenase ETHE1, mitochondrial	Q9DCM0	Ethe1	28 kDa	2	0.1	1	0.1	0.1	0.1	0.1	0.1	1	0.1	0.424242	0.390224	9 C
Neutral alpha-glucosidase AB	Q8BHN3 (+1)	Ganab	107 kDa	0.1	0.1	1	0.1	0.1	0.1	2	0.1	1	0.1	2.35714	0.390224	8 C
Transaldolase	Q93092	Taldo1	37 kDa	4	0.1	1	2	5	5	4	2	1	6	1.4876	0.391417	3 C
Cytochrome b-c1 complex subunit 1, mitochondrial	Q9CZ13	Uqcrc1	53 kDa	7	0.1	13	8	11	4	5	7	3	9	0.716113	0.392092	11 C
E3 ubiquitin-protein ligase NEDD4	P46935	Nedd4	103 kDa	2	0.1	1	0.1	0.1	1	1	1	1	1	1.51515	0.394221	9 C
Rho GDP-dissociation inhibitor 1	Q99PT1	Arhgdia	23 kDa	4	0.1	4	6	3	1	3	4	1	3	0.701754	0.394747	1 C
14-3-3 protein gamma	P61982	Ywhag	28 kDa	7	0.1	11	13	14	13	9	9	12	14	1.26386	0.409246	3 C
Beta-2-glycoprotein 1	Q01339	Apoh	39 kDa	6	0.1	0.1	1	2	1	1	2	0.1	0.1	0.456522	0.411	23 C
Vinculin	Q64727	Vcl	117 kDa	2	1	1	1	16	3	10	8	5	9	1.66667	0.411409	10 C
GMP reductase 1	Q9DCZ1	Gmpr	37 kDa	5	0.1	0.1	4	4	9	2	1	3	6	1.59091	0.411956	9 C
Glyoxylate reductase/hydroxypyruvate reductase	Q91Z53	Grhpr	35 kDa	6	0.1	4	8	3	2	2	4	3	4	0.7109	0.413252	7 C
Ig kappa chain V-II region 7S34.1	P01630		12 kDa	0.1	0.1	0.1	1	2	0.1	0.1	1	3	2	1.87879	0.416946	3 C
Creatine kinase B-type	Q04447	Ckb	43 kDa	6	0.1	13	10	12	4	10	4	6	6	0.729927	0.417969	5 C
Proteasome subunit beta type-3	Q9R1P1	Psmb3	23 kDa	3	0.1	5	4	7	4	2	3	3	2	0.732984	0.420405	5 C
Annexin A6	P14824	Anxa6	76 kDa	2	0.1	0.1	5	5	1	1	2	0.1	3	0.581967	0.422952	8 C
Cytochrome b-c1 complex subunit 2, mitochondrial	Q9DB77	Uqcrc2	48 kDa	4	0.1	12	8	14	1	5	8	1	10	0.656168	0.426571	1 C
Probable aminopeptidase NPEPL1	Q6NSR8	Npepl1	56 kDa	5	0.1	2	6	5	5	1	0.1	2	4	0.668508	0.427461	16 C
Gephyrin	Q8BUV3	Gphn	83 kDa	1	0.1	0.1	1	1	2	0.1	0.1	1	2	1.625	0.427676	13 C
Obscurin	A2AAJ9	Obscn	966 kDa	2	0.1	3	4	6	5	1	4	3	9	1.45695	0.427867	207 C
BAG family molecular chaperone regulator 3	Q9JLV1	Bag3	62 kDa	5	0.1	0.1	0.1	2	1	0.1	1	0.1	1	0.438356	0.428592	4 C
Myotilin	Q9JIF9	Myot	55 kDa	17	0.1	6	12	10	14	6	13	10	16	1.3082	0.429261	8 C
Inhibitor of carbonic anhydrase	Q9DBD0	Ica	77 kDa	3	0.1	1	1	4	2	1	1	1	1	0.659341	0.432349	35 C
Electron transfer flavoprotein subunit alpha, mitochondrial	Q99LC5	Etfa	35 kDa	8	0.1	8	6	5	2	2	7	1	7	0.701107	0.432738	6 C
Clusterin	Q06890	Clu	52 kDa	2	0.1	0.1	0.1	3	0.1	0.1	2	0.1	0.1	0.45283	0.442338	11 C
S-formylglutathione hydrolase	Q9R0P3	Esd	31 kDa	0.1	0.1	0.1	4	4	1	0.1	0.1	1	2	0.506024	0.443996	10 C
Isoform 3 of ATP-dependent 6-phosphofructokinase, muscle type	P47857-3	Pfkm	102 kDa	7	0.1	12	9	23	0.1	2	12	3	15	0.62818	0.449436	15 C
3-hydroxyisobutyrate dehydrogenase, mitochondrial	Q99L13	Hibadh	35 kDa	7	0.1	5	6	4	5	1	2	2	6	0.723982	0.449687	12 C
Dihydrolipoyl dehydrogenase, mitochondrial	O08749	Dld	54 kDa	8	0.1	12	13	14	7	11	6	4	8	0.764331	0.449795	9 C
Reticulon-2	O70622	Rtn2	51 kDa	2	0.1	3	2	2	0.1	1	3	0.1	2	0.681319	0.4523	4 C
Eukaryotic initiation factor 4A-II	P10630 (+1)	Eif4a2	46 kDa	1	0.1	1	0.1	5	0.1	0.1	2	0.1	1	0.458333	0.452386	4 C
Isoform Mt-VDAC1 of Voltage-dependent anion-selective channel protein 1	Q60932-2	Vdac1	31 kDa	5	0.1	6	4	7	2	11	7	3	7	1.35747	0.453197	2 C
Delta-aminolevulinic acid dehydratase	P10518	Alad	36 kDa	6	0.1	1	12	2	3	1	2	1	5	0.56872	0.454385	8 C
Cytochrome c oxidase subunit 2	P00405	Mtco2	26 kDa	0.1	0.1	1	0.1	1	0.1	0.1	2	0.1	2	1.86957	0.459662	3 C
Protein NDRG2	Q9QYG0 (+1)	Ndrg2	41 kDa	1	0.1	1	1	5	0.1	0.1	2	0.1	2	0.530864	0.460481	6 C
Hemopexin	Q91X72	Hpx	51 kDa	11	0.1	22	13	9	9	10	10	7	5	0.744102	0.462099	13 C
Isoform 2 of LIM domain-binding protein 3	Q9JKS4-2 (+1)	Ldb3	73 kDa	12	0.1	12	10	11	11	9	12	11	11	1.19734	0.463691	21 C
Fatty acid-binding protein, adipocyte	P04117	Fabp4	15 kDa	13	0.1	17	16	11	11	12	12	22	14	1.24343	0.46592	2 C
Apoptosis-inducing factor 1, mitochondrial	Q9Z0X1	Aifm1	67 kDa	2	0.1	2	1	2	0.1	2	3	1	4	1.42254	0.47027	4 C
Carboxymethylenebutenolidase homolog	Q8R1G2	Cmbl	28 kDa	2	0.1	1	1	2	2	0.1	0.1	1	1	0.688525	0.471616	6 C
Cdc42-interacting protein 4	Q8CJ53 (+1)	Trip10	68 kDa	6	0.1	3	4	4	2	4	3	1	3	0.760234	0.47312	4 C
Proteasome subunit beta type-1	O09061	Psmb1	26 kDa	6	0.1	4	4	5	5	1	5	2	1	0.732984	0.473898	5 C
Medium-chain specific acyl-CoA dehydrogenase, mitochondrial	P45952	Acadm	46 kDa	5	0.1	4	3	7	1	2	4	2	5	0.732984	0.473898	8 C
Alpha-1-antitrypsin 1-1	P07758 (+1)	Serpina1a	46 kDa	9	0.1	9	13	16	8	8	6	7	8	0.785563	0.476849	3 C
Platelet glycoprotein 4	Q08857	Cd36	53 kDa	1	0.1	2	1	1	0.1	2	0.1	1	0.1	0.647059	0.477126	10 C
Ig kappa chain C region	P01837		12 kDa	9	0.1	12	8	5	8	5	12	11	7	1.261	0.478472	3 C
Ig kappa chain V-V region HP R16.7	P01644 (+1)		12 kDa	1	0.1	3	1	3	3	0.1	3	2	3	1.37037	0.482182	2 C
Complement factor I	Q61129	Cfi	67 kDa	3	0.1	1	6	7	6	1	1	2	1	0.643275	0.484189	40 C
Phosphatidylethanolamine-binding protein 1	P70296	Pebp1	21 kDa	10	0.1	15	15	8	9	4	8	5	11	0.769231	0.485668	3 C
Isoform Cytoplasmic of Glutathione reductase, mitochondrial	P47791-2	Gsr	51 kDa	5	0.1	8	5	5	5	2	3	3	5	0.779221	0.488584	11 C
Carboxylesterase 1C	P23953	Ces1c	61 kDa	3	0.1	5	5	4	1	4	4	1	3	0.760234	0.490287	5 C
Endoplasmic reticulum resident protein 44	Q9D1Q6	Erp44	47 kDa	4	0.1	5	4	6	2	3	3	2	5	0.78534	0.492883	7 C
Succinyl-CoA:3-ketoacid coenzyme A transferase 1, mitochondrial	Q9D0K2	Oxct1	56 kDa	0.1	0.1	4	5	4	0.1	1	2	0.1	5	0.621212	0.49291	7 c
Fructose-bisphosphate aldolase C	P05063	Aldoc	39 kDa	0.1	0.1	10	0.1	13	9	5	0.1	9	13	1.54936	0.494478	7 C
Adenylate kinase isoenzyme 1	Q9R0Y5 (+1)	Ak1	22 kDa	18	0.1	26	15	22	17	19	18	20	23	1.19605	0.50478	2 C
Succinate--CoA ligase [ADP/GDP-forming] subunit alpha, mitochondrial	Q9WUM5	Suclg1	36 kDa	1	0.1	1	0.1	2	0.1	0.1	0.1	0.1	2	0.571429	0.507267	6 C
Carbonyl reductase [NADPH] 2	P08074	Cbr2	26 kDa	1	0.1	0.1	2	1	0.1	0.1	2	0.1	0.1	0.571429	0.507267	2 C
Troponin I, fast skeletal muscle	P13412	Tnni2	21 kDa	0.1	0.1	0.1	2	0.1	1	0.1	1	2	0.1	1.75	0.507267	3 C
Isocitrate dehydrogenase [NAD] subunit alpha, mitochondrial	Q9D6R2	Idh3a	40 kDa	4	0.1	12	7	6	3	6	4	3	6	0.756014	0.510059	8 C
Methylcrotonoyl-CoA carboxylase beta chain, mitochondrial	Q3ULD5	Mccc2	61 kDa	13	0.1	4	11	12	19	3	5	10	17	1.34663	0.512572	10 C
Pregnancy zone protein	Q61838	Pzp	166 kDa	10	0.1	10	10	14	12	4	6	6	7	0.793651	0.515379	24 C
Stress-70 protein, mitochondrial	P38647	Hspa9	73 kDa	7	0.1	5	3	9	4	2	3	2	7	0.746888	0.51781	5 C
Carbonic anhydrase 2	P00920	Ca2	29 kDa	2	0.1	2	4	1	3	0.1	0.1	1	2	0.681319	0.51889	2 C
Protein disulfide-isomerase	P09103	P4hb	57 kDa	39	0.1	29	36	26	37	28	29	28	32	1.1837	0.519647	7 C
Elongation factor Tu, mitochondrial	Q8BFR5	Tufm	50 kDa	0.1	0.1	1	2	2	0.1	0.1	1	0.1	2	0.634615	0.522681	7 C
Catalase	P24270	Cat	60 kDa	2	0.1	0.1	2	1	2	0.1	0.1	0.1	1	0.634615	0.522681	5 C
Aldose reductase	P45376	Akr1b1	36 kDa	9	0.1	6	11	11	4	4	9	3	9	0.781671	0.524477	6 C
Ig heavy chain V region 102	P01750		13 kDa	1	0.1	0.1	0.1	0.1	0.1	0.1	0.1	0.1	3	2.42857	0.528608	3 C
Electron transfer flavoprotein subunit beta	Q9DCW4	Etfb	28 kDa	10	0.1	16	12	12	8	7	7	8	11	0.818363	0.528748	4 C
60S ribosomal protein L12	P35979	Rpl12	18 kDa	7	0.1	7	6	5	7	3	6	7	7	1.19522	0.531901	3 C
NADH dehydrogenase [ubiquinone] iron-sulfur protein 3, mitochondrial	Q9DCT2	Ndufs3	30 kDa	2	0.1	2	3	3	2	2	3	2	3	1.18812	0.533104	3 C
Peroxiredoxin-4	O08807	Prdx4	31 kDa	8	0.1	8	6	6	10	5	5	9	5	1.20996	0.536832	4 C
Glucose-6-phosphate isomerase	P06745	Gpi	63 kDa	9	0.1	31	17	13	4	13	12	6	17	0.741797	0.537116	4 C
Proteasome subunit alpha type-7	Q9Z2U0	Psma7	28 kDa	6	0.1	4	4	6	6	3	5	4	6	1.19403	0.542054	3 C
AMP deaminase 1	Q3V1D3	Ampd1	86 kDa	1	0.1	7	1	9	0.1	1	6	0.1	4	0.618785	0.543079	12 C
Heat shock protein beta-2	Q99PR8	Hspb2	20 kDa	3	0.1	3	3	3	3	2	3	3	3	1.15702	0.552891	1 C
Complement component C8 alpha chain	Q8K182	C8a	66 kDa	4	0.1	1	5	9	3	3	4	1	3	0.732984	0.555053	29 C
NADH dehydrogenase [ubiquinone] iron-sulfur protein 4, mitochondrial	Q9CXZ1	Ndufs4	20 kDa	1	0.1	1	2	2	1	1	1	1	1	0.819672	0.556294	1 C
Peptidyl-prolyl cis-trans isomerase A	P17742	Ppia	18 kDa	4	0.1	5	4	4	2	3	2	2	5	0.818713	0.564864	3 C
Elongation factor 1-delta	P57776	Eef1d	31 kDa	8	0.1	6	5	7	4	5	4	4	5	0.842912	0.573101	2 C
Alpha-1-antitrypsin 1-2	P22599	Serpina1b	46 kDa	8	0.1	10	13	16	7	9	8	6	9	0.828025	0.573144	3 C
Glutathione S-transferase P 1	P19157	Gstp1	24 kDa	5	0.1	5	8	5	6	4	5	6	6	1.16883	0.574316	3 C
UMP-CMP kinase	Q9DBP5	Cmpk1	22 kDa	2	0.1	1	1	3	3	0.1	2	2	2	1.28169	0.575181	6 C
Trifunctional enzyme subunit beta, mitochondrial	Q99JY0	Hadhb	51 kDa	4	0.1	9	3	7	1	3	7	0.1	6	0.74026	0.576136	5 C
Tropomyosin beta chain	P58774	Tpm2	33 kDa	2	0.1	2	2	5	0.1	3	5	1	6	1.36036	0.576532	2 C
Aspartate aminotransferase, mitochondrial	P05202	Got2	47 kDa	10	0.1	18	11	11	8	15	13	12	11	1.17764	0.58027	7 C
Succinate dehydrogenase [ubiquinone] flavoprotein subunit, mitochondrial	Q8K2B3	Sdha	73 kDa	41	0.1	55	54	27	37	28	29	22	31	0.83004	0.581359	19 C
Proteasome subunit beta type-7	P70195	Psmb7	30 kDa	1	0.1	1	0.1	3	0.1	1	1	1	5	1.55769	0.582463	6 C
Ubiquitin-40S ribosomal protein S27a	P62983	Rps27a	18 kDa	2	0.1	2	2	4	3	2	2	3	2	1.18812	0.582639	6 C
Vesicle-associated membrane protein-associated protein B	Q9QY76	Vapb	27 kDa	3	0.1	2	2	3	3	1	3	2	3	1.18812	0.582639	4 C
Isoform M1 of Pyruvate kinase PKM	P52480-2	Pkm	58 kDa	83	0.1	119	103	74	62	81	51	65	61	0.844104	0.589855	9 C
Quinone oxidoreductase	P47199	Cryz	35 kDa	1	0.1	2	3	0.1	2	0.1	2	2	2	1.30645	0.591025	5 C
Proteasome subunit alpha type-4	Q9R1P0	Psma4	29 kDa	8	0.1	7	5	6	5	4	4	3	6	0.842912	0.591173	5 C
Cytochrome b-c1 complex subunit Rieske, mitochondrial	Q9CR68	Uqcrfs1	29 kDa	4	0.1	6	8	8	3	2	5	3	8	0.804598	0.591402	5 C
Ig heavy chain V region 3	P01749	Ighv1-61	13 kDa	0.1	0.1	0.1	2	3	0.1	2	0.1	0.1	1	0.622642	0.591876	3 C
Complement C3	P01027	C3	186 kDa	8	0.1	2	2	12	13	4	4	4	7	1.3278	0.592899	27 C
Fumarate hydratase, mitochondrial	P97807 (+1)	Fh	54 kDa	6	0.1	8	5	5	3	4	5	2	6	0.829876	0.594851	4 C
Isoform 2 of PDZ and LIM domain protein 7	Q3TJD7-2	Pdlim7	21 kDa	2	0.1	2	3	2	3	0.1	3	2	3	1.21978	0.601316	19 C
Proteasome subunit alpha type-5	Q9Z2U1	Psma5	26 kDa	6	0.1	4	8	4	6	2	4	2	4	0.81448	0.601606	3 C
Selenoprotein P	P70274	Selenop	43 kDa	3	0.1	0.1	1	1	1	1	3	1	1	1.34615	0.602353	18 C
Long-chain specific acyl-CoA dehydrogenase, mitochondrial	P51174	Acadl	48 kDa	13	0.1	16	12	9	7	10	10	4	11	0.838323	0.605087	7 C
Ribose-phosphate pyrophosphokinase 1	Q9D7G0	Prps1	35 kDa	3	0.1	2	4	7	2	3	3	2	3	0.807453	0.610494	9 C
Low molecular weight phosphotyrosine protein phosphatase	Q9D358	Acp1	18 kDa	3	0.1	0.1	3	1	2	2	2	2	1	1.25	0.614703	8 C
Ig heavy chain V region 5-84	P18525		13 kDa	4	0.1	0.1	0.1	0.1	0.1	0.1	1	0.1	1	0.522727	0.618366	3 C
Proteasome subunit beta type-5	O55234	Psmb5	29 kDa	9	0.1	1	8	9	5	1	5	2	8	0.774908	0.618456	3 C
Glycerol-3-phosphate dehydrogenase [NAD(+)], cytoplasmic	P13707	Gpd1	38 kDa	4	0.1	10	4	6	2	1	7	3	6	0.788382	0.620901	11 C
Dihydrolipoyllysine-residue acetyltransferase component of pyruvate dehydrogenase complex, mitochondrial	Q8BMF4	Dlat	68 kDa	5	0.1	7	5	5	4	4	3	3	5	0.859729	0.621312	10 C
Selenium-binding protein 1	P17563	Selenbp1	53 kDa	6	0.1	2	3	5	8	2	2	4	4	1.24224	0.621559	10 C
Proteasome subunit alpha type-1	Q9R1P4	Psma1	30 kDa	5	0.1	3	5	8	5	2	3	1	6	0.805687	0.62204	5 C
Cytochrome c, somatic	P62897	Cycs	12 kDa	8	0.1	6	9	9	6	7	7	11	6	1.15265	0.622143	2 C
Actin, alpha skeletal muscle	P68134	Acta1	42 kDa	6	0.1	9	5	21	10	6	10	5	0	0.754258	0.623936	6 C
Elongin-B	P62869	Elob	13 kDa	3	0.1	2	5	3	3	0.1	3	0.1	4	0.778626	0.624038	1 C
Isoform 2 of Alpha-aminoadipic semialdehyde dehydrogenase	Q9DBF1-2	Aldh7a1	56 kDa	14	0.1	14	12	14	12	12	12	11	14	1.12754	0.629533	9 C
Fibrinogen gamma chain	Q8VCM7	Fgg	49 kDa	8	0.1	3	2	5	7	4	5	2	4	1.21547	0.634001	12 C
Thioredoxin-like protein 1	Q8CDN6	Txnl1	32 kDa	5	0.1	7	5	6	3	1	3	4	8	0.822511	0.634527	7 C
2-oxoglutarate dehydrogenase, mitochondrial	Q60597	Ogdh	116 kDa	3	0.1	14	26	22	8	3	6	10	23	0.768049	0.636344	21 C
Thioredoxin-dependent peroxide reductase, mitochondrial	P20108	Prdx3	28 kDa	13	0.1	12	19	9	8	6	8	13	10	0.847458	0.637651	4 C
Creatine kinase M-type	P07310	Ckm	43 kDa	94	0.1	192	173	123	78	129	97	99	94	0.853805	0.638853	8 C
Regulator of microtubule dynamics protein 1	Q9DCV4	Rmdn1	35 kDa	2	0.1	3	4	2	1	1	2	1	4	0.810811	0.642525	5 C
Toll-interacting protein	Q9QZ06	Tollip	30 kDa	2	0.1	0.1	0.1	0.1	0.1	0.1	0.1	1	0.1	0.583333	0.64704	4 C
Delta(3,5)-Delta(2,4)-dienoyl-CoA isomerase, mitochondrial	O35459	Ech1	36 kDa	0.1	0.1	2	0.1	0.1	0.1	1	0.1	0.1	0.1	0.583333	0.64704	6 C
Ig kappa chain V-III region PC 2880/PC 1229	P01654		12 kDa	4	0.1	7	4	5	1	3	4	4	5	0.845771	0.649061	2 C
Mammalian ependymin-related protein 1	Q99M71	Epdr1	25 kDa	5	0.1	7	4	4	5	3	6	5	4	1.14428	0.650641	7 C
14-3-3 protein zeta/delta	P63101	Ywhaz	28 kDa	8	0.1	6	11	11	13	5	5	10	9	1.16343	0.654049	3 C
Transitional endoplasmic reticulum ATPase	Q01853	Vcp	89 kDa	22	0.1	39	31	38	28	28	26	30	35	1.1299	0.656611	12 C
ATP synthase subunit O, mitochondrial	Q9DB20	Atp5o	23 kDa	2	0.1	1	1	3	0.1	0.1	2	0.1	3	0.746479	0.658922	1 C
Pyridoxal phosphate homeostasis protein	Q9Z2Y8	Prosc	30 kDa	0.1	0.1	2	1	0.1	0.1	0.1	1	0.1	1	0.69697	0.659557	3 C
Calpain small subunit 1	O88456	Capns1	28 kDa	1	0.1	0.1	0.1	2	1	0.1	0.1	0.1	1	0.69697	0.659557	2 C
Prolyl endopeptidase	Q9QUR6	Prep	81 kDa	0.1	0.1	0.1	2	1	0.1	0.1	1	0.1	1	0.69697	0.659557	17 C
Voltage-dependent anion-selective channel protein 2	Q60930	Vdac2	32 kDa	0.1	0.1	1	0.1	1	0.1	0.1	2	0.1	1	1.43478	0.659557	9 C
Isoform 2 of Thioredoxin reductase 2, mitochondrial	Q9JLT4-2	Txnrd2	53 kDa	2	0.1	0.1	1	1	1	1	1	1	1	1.19048	0.662393	11 C
Serine/threonine-protein kinaseR1	Q6P9R2	Oxsr1	58 kDa	1	0.1	2	1	0.1	1	1	1	1	1	1.19048	0.662393	5 C
Fibrinogen alpha chain	E9PV24 (+1)	Fga	87 kDa	9	0.1	1	2	1	5	1	1	1	1	0.687023	0.662474	13 C
Creatine kinase S-type, mitochondrial	Q6P8J7	Ckmt2	47 kDa	38	0.1	47	58	31	24	35	25	28	39	0.867318	0.663061	8 C
Protein-cysteine N-palmitoyltransferase HHAT-like protein	Q9D1G3	Hhatl	56 kDa	0.1	0.1	0.1	0.1	3	0.1	0.1	3	0.1	2	1.55882	0.663319	11 C
Eukaryotic translation initiation factor 3 subunit I	Q9QZD9	Eif3i	36 kDa	3	0.1	1	2	3	1	0.1	3	0.1	3	0.791209	0.673437	7 C
Isoform 2 of Cytosol aminopeptidase	Q9CPY7-2 (+1)	Lap3	53 kDa	24	0.1	26	20	22	17	18	17	24	27	1.11835	0.681616	7 C
Glycogen [starch] synthase, muscle	Q9Z1E4	Gys1	84 kDa	0.1	0.1	3	0.1	6	0.1	0.1	4	0.1	2	0.677419	0.681897	14 C
NADH dehydrogenase [ubiquinone] flavoprotein 1, mitochondrial	Q91YT0	Ndufv1	51 kDa	15	0.1	25	19	13	13	18	16	17	17	1.12344	0.683844	12 C
Methionine-R-sulfoxide reductase B3, mitochondrial	Q8BU85	Msrb3	27 kDa	7	0.1	6	3	6	3	2	3	6	5	0.859729	0.683991	8 C
Citrate synthase, mitochondrial	Q9CZU6	Cs	52 kDa	3	0.1	5	6	8	2	1	8	1	6	0.81448	0.688005	5 C
Ficolin-1	O70165	Fcn1	36 kDa	2	0.1	1	1	2	1	1	1	2	2	1.14754	0.68926	10 C
L-lactate dehydrogenase B chain	P16125	Ldhb	37 kDa	8	0.1	6	6	6	6	3	5	3	6	0.881226	0.690116	5 C
Dihydropyrimidinase-related protein 3	Q62188	Dpysl3	62 kDa	8	0.1	9	6	8	6	6	6	11	6	1.1254	0.690922	7 C
ATP synthase subunit alpha, mitochondrial	Q03265	Atp5a1	60 kDa	14	0.1	20	14	16	5	11	18	10	12	0.873635	0.692937	2 C
Beta-enolase	P21550	Eno3	47 kDa	46	0.1	98	80	45	34	60	43	51	46	0.869565	0.696659	6 C
26S proteasome non-ATPase regulatory subunit 9	Q9CR00	Psmd9	25 kDa	4	0.1	0.1	1	2	2	0.1	0.1	0.1	3	0.736111	0.699734	3 C
Glucosidase 2 subunit beta	O08795 (+1)	Prkcsh	59 kDa	0.1	0.1	1	1	3	0.1	1	1	1	1	0.788462	0.704419	17 C
Nexilin	Q7TPW1	Nexn	72 kDa	3	0.1	1	0.1	1	0.1	1	1	1	1	0.788462	0.704419	5 C
Dihydrolipoyllysine-residue succinyltransferase component of 2-oxoglutarate dehydrogenase complex, mitochondrial	Q9D2G2	Dlst	49 kDa	9	0.1	10	10	6	8	7	8	6	10	1.11111	0.705684	6 C
NADH dehydrogenase [ubiquinone] iron-sulfur protein 2, mitochondrial	Q91WD5	Ndufs2	53 kDa	2	0.1	2	1	4	0.1	1	2	0.1	4	0.791209	0.707532	7 C
Ig gamma-1 chain C region secreted form	P01868 (+1)	Ighg1	36 kDa	2	0.1	3	2	2	2	2	2	2	2	1.0989	0.712633	12 C
Dihydropteridine reductase	Q8BVI4	Qdpr	26 kDa	1	0.1	4	4	3	0.1	2	3	1	4	0.834711	0.714902	4 C
Proteasome subunit beta type-4	P99026	Psmb4	29 kDa	4	0.1	4	2	3	2	0.1	2	2	5	0.847328	0.719161	2 C
Protein disulfide-isomerase A6	Q922R8	Pdia6	48 kDa	4	0.1	6	5	6	3	3	4	4	5	0.900474	0.725979	7 C
Glyceraldehyde-3-phosphate dehydrogenase	P16858	Gapdh	36 kDa	16	0.1	24	22	32	11	15	21	17	20	0.892667	0.729017	5 C
Protein DJ-1	Q99LX0	Park7	20 kDa	13	0.1	15	18	19	11	10	16	15	20	1.10599	0.729356	4 C
Alpha-enolase	P17182	Eno1	47 kDa	14	0.1	21	25	20	12	17	11	15	17	0.898876	0.729753	6 C
Elongation factor 1-gamma	Q9D8N0	Eef1g	50 kDa	0.1	0.1	0.1	0.1	3	0.1	0.1	1	0.1	1	0.676471	0.732082	6 C
Aminoacyl tRNA synthase complex-interacting multifunctional protein 1	P31230	Aimp1	34 kDa	0.1	0.1	0.1	0.1	3	0.1	0.1	1	0.1	1	0.676471	0.732082	7 C
NADH dehydrogenase [ubiquinone] iron-sulfur protein 7, mitochondrial	Q9DC70	Ndufs7	25 kDa	0.1	0.1	0.1	0.1	3	0.1	0.1	1	0.1	1	0.676471	0.732082	5 C
Serine/threonine-protein phosphatase 2A catalytic subunit alpha isoform	P63330	Ppp2ca	36 kDa	3	0.1	1	1	1	0.1	2	1	1	1	0.836066	0.73233	10 C
Methylmalonate-semialdehyde dehydrogenase [acylating], mitochondrial	Q9EQ20	Aldh6a1	58 kDa	16	0.1	17	16	14	14	17	11	12	15	1.0935	0.733212	8 C
Glycerol-3-phosphate phosphatase	Q8CHP8	Pgp	35 kDa	4	0.1	2	4	5	4	0.1	2	4	3	0.86755	0.735247	8 C
ES1 protein homolog, mitochondrial	Q9D172	D10Jhu81e	28 kDa	3	0.1	6	5	2	2	2	3	2	5	0.869565	0.736109	6 C
Adenylosuccinate lyase	P54822	Adsl	55 kDa	1	0.1	1	0.1	2	0.1	0.1	1	0.1	2	0.785714	0.73666	13 C
Elongation factor 1-beta	O70251	Eef1b	25 kDa	2	0.1	0.1	1	1	2	0.1	0.1	0.1	1	0.785714	0.73666	3 C
Lactoylglutathione lyase	Q9CPU0	Glo1	21 kDa	6	0.1	4	7	5	4	3	5	4	4	0.904977	0.741836	3 C
Profilin-1	P62962	Pfn1	15 kDa	5	0.1	4	5	5	4	3	5	3	6	1.09948	0.741944	3 C
L-lactate dehydrogenase A chain	P06151	Ldha	36 kDa	12	0.1	20	12	19	9	9	20	9	9	0.88748	0.742834	6 C
Histidine triad nucleotide-binding protein 1	P70349	Hint1	14 kDa	3	0.1	5	6	1	1	3	2	3	4	0.860927	0.74297	2 C
Myopalladin	Q5DTJ9	Mypn	144 kDa	2	0.1	3	2	3	2	1	1	2	3	0.891089	0.743115	21 C
Calcium-binding mitochondrial carrier protein Aralar1	Q8BH59	Slc25a12	75 kDa	0.1	0.1	6	1	9	0.1	0.1	6	0.1	6	0.759259	0.744972	7 C
COP9 signalosome complex subunit 3	O88543	Cops3	48 kDa	0.1	0.1	0.1	1	2	0.1	0.1	0.1	0.1	2	0.727273	0.745518	10 C
Four and a half LIM domains protein 3	Q9R059	Fhl3	32 kDa	0.1	0.1	0.1	0.1	2	1	0.1	0.1	0.1	2	1.375	0.745518	35 C
Peroxiredoxin-6	O08709	Prdx6	25 kDa	17	0.1	18	18	15	13	8	12	15	14	0.910426	0.745519	2 C
Eukaryotic translation initiation factor 5A-1	P63242	Eif5a	17 kDa	7	0.1	5	5	8	9	3	3	2	5	0.876494	0.74571	4 C
14 kDa phosphohistidine phosphatase	Q9DAK9	Phpt1	14 kDa	0.1	0.1	0.1	1	2	2	0.1	0.1	0.1	2	1.30303	0.747181	3 C
14-3-3 protein beta/alpha	Q9CQV8	Ywhab	28 kDa	8	0.1	10	8	13	11	5	4	8	7	0.895141	0.747667	2 C
2,4-dienoyl-CoA reductase, mitochondrial	Q9CQ62	Decr1	36 kDa	2	0.1	2	2	2	0.1	3	2	2	2	1.12346	0.749709	5 C
Hemoglobin subunit alpha	P01942	Hba	15 kDa	7	0.1	3	8	6	7	2	7	1	4	0.871369	0.753293	1 C
Isoform Short of Heterogeneous nuclear ribonucleoprotein A1	P49312-2	Hnrnpa1	29 kDa	2	0.1	2	2	1	3	1	1	1	2	1.12676	0.753384	2 C
14-3-3 protein epsilon	P62259	Ywhae	29 kDa	12	0.1	21	21	17	20	14	11	14	19	1.09705	0.753705	3 C
Complement component C8 gamma chain	Q8VCG4	C8g	23 kDa	5	0.1	3	6	7	4	2	4	5	4	0.900474	0.758227	3 C
Serine beta-lactamase-like protein LACTB, mitochondrial	Q9EP89	Lactb	61 kDa	3	0.1	0.1	0.1	2	1	0.1	0.1	1	2	0.792453	0.762555	4 C
Triosephosphate isomerase	P17751	Tpi1	32 kDa	38	0.1	37	31	27	31	19	22	24	26	0.916604	0.766171	9 C
Glutathione S-transferase Mu 2	P15626	Gstm2	26 kDa	10	0.1	8	11	9	9	4	14	8	7	1.10236	0.766493	3 C
Aconitate hydratase, mitochondrial	Q99KI0	Aco2	85 kDa	64	0.1	80	54	51	59	42	40	73	57	1.08792	0.773727	13 C
Phosphoglycerate mutase 2	O70250	Pgam2	29 kDa	21	0.1	23	23	23	19	19	22	15	22	1.07658	0.77549	3 C
Receptor of activated protein C kinase 1	P68040	Rack1	35 kDa	1	0.1	2	3	2	2	1	1	2	3	1.11111	0.778953	8 C
Thioredoxin domain-containing protein 5	Q91W90	Txndc5	46 kDa	4	0.1	2	3	3	2	1	2	3	3	0.909091	0.779357	12 C
cAMP-dependent protein kinase type I-alpha regulatory subunit	Q9DBC7	Prkar1a	43 kDa	3	0.1	1	2	2	3	1	0.1	1	2	0.876543	0.782527	5 C
Fibrinogen beta chain	Q8K0E8	Fgb	55 kDa	13	0.1	1	2	1	9	1	1	1	1	0.760234	0.784246	12 C
Transthyretin	P07309	Ttr	16 kDa	3	0.1	1	1	1	2	0.1	0.1	1	2	0.852459	0.785504	2 C
Protein disulfide-isomerase A3	P27773	Pdia3	57 kDa	12	0.1	13	13	15	13	9	12	13	10	1.07345	0.787301	8 C
Calreticulin	P14211	Calr	48 kDa	9	0.1	10	11	11	9	8	9	4	8	0.924574	0.790992	6 C
Serotransferrin	Q921I1	Tf	77 kDa	50	0.1	83	55	39	42	59	37	36	34	0.915896	0.79474	38 C
Mth938 domain-containing protein	Q8R0P4	Aamdc	13 kDa	3	0.1	1	2	3	2	0.1	1	2	3	0.89011	0.797224	2 C
Aldehyde dehydrogenase, mitochondrial	P47738	Aldh2	57 kDa	18	0.1	20	18	16	16	16	13	18	14	1.06796	0.799839	9 C
Striated muscle-specific serine/threonine-protein kinase	Q62407	Speg	354 kDa	3	0.1	0.1	1	2	1	0.1	0.1	1	3	0.83871	0.802321	44 C
Protein disulfide-isomerase A4	P08003	Pdia4	72 kDa	5	0.1	2	4	8	5	3	1	2	6	0.890052	0.803365	6 C
Phospholipid hydroperoxide glutathione peroxidase, mitochondrial	O70325 (+1)	Gpx4	22 kDa	1	0.1	0.1	2	0.1	4	0.1	0.1	0.1	0.1	1.33333	0.806003	10 C
Serine/threonine-protein phosphatase PP1-beta catalytic subunit	P62141	Ppp1cb	37 kDa	6	0.1	11	13	9	7	9	8	9	9	1.07417	0.806051	14 C
Glutathione peroxidase 1	P11352	Gpx1	22 kDa	11	0.1	11	12	11	11	7	9	11	10	1.0643	0.812067	4 C
UV excision repair protein RAD23 homolog B	P54728	Rad23b	44 kDa	2	0.1	1	1	4	2	0.1	1	1	3	0.876543	0.815892	1 C
Myoglobin	P04247	Mb	17 kDa	16	0.1	13	13	15	19	4	4	8	17	0.910683	0.819013	1 C
Ig lambda-1 chain C region	P01843		12 kDa	0.1	0.1	0.1	0.1	3	1	0.1	1	0.1	2	1.23529	0.819624	3 C
Alpha-1-antitrypsin 1-4	Q00897	Serpina1d	46 kDa	8	0.1	8	12	15	6	10	7	7	10	0.928074	0.820286	3 C
Heat shock 70 kDa protein 4	Q61316	Hspa4	94 kDa	0.1	0.1	1	0.1	3	0.1	1	1	0.1	3	1.2093	0.82167	14 C
Radixin	P26043	Rdx	69 kDa	2	0.1	3	2	3	1	3	2	1	4	1.08911	0.82497	1 C
Peroxiredoxin-1	P35700	Prdx1	22 kDa	41	0.1	51	42	34	37	24	29	58	32	1.07079	0.827873	4 C
Transforming growth factor beta-2	P27090	Tgfb2	48 kDa	3	0.1	3	3	6	4	2	3	2	3	0.927152	0.832236	15 C
Septin-7	O55131	43715	51 kDa	4	0.1	1	3	4	3	2	3	2	3	1.07438	0.834622	6 C
UTP--glucose-1-phosphate uridylyltransferase	Q91ZJ5	Ugp2	57 kDa	0.1	0.1	3	0.1	2	0.1	0.1	3	0.1	3	1.18868	0.836063	3 C
Kelch-like protein 41	A2AUC9	Klhl41	68 kDa	0.1	0.1	1	0.1	4	0.1	0.1	3	0.1	1	0.811321	0.837157	14 C
Citrate lyase subunit beta-like protein, mitochondrial	Q8R4N0	Clybl	38 kDa	7	0.1	5	7	9	6	4	7	4	9	1.06762	0.837197	6 C
Cofilin-2	P45591	Cfl2	19 kDa	7	0.1	4	7	4	7	1	3	8	5	1.08597	0.838481	2 C
Malate dehydrogenase, cytoplasmic	P14152	Mdh1	37 kDa	9	0.1	15	19	8	6	15	9	16	9	1.07632	0.840849	3 C
40S ribosomal protein SA	P14206	Rpsa	33 kDa	7	0.1	10	5	3	5	7	5	3	7	1.0757	0.842111	2 C
Proteasome subunit beta type-6	Q60692	Psmb6	25 kDa	4	0.1	3	4	2	4	1	3	3	3	1.0687	0.843035	4 C
ATP synthase subunit gamma, mitochondrial	Q91VR2	Atp5c1	33 kDa	3	0.1	3	2	6	0.1	0.1	7	0.1	5	0.87234	0.84312	2 C
Pyruvate dehydrogenase protein X component, mitochondrial	Q8BKZ9	Pdhx	54 kDa	4	0.1	3	4	5	3	1	4	2	5	0.931677	0.846371	5 C
Heat shock cognate 71 kDa protein	P63017	Hspa8	71 kDa	78	0.1	79	83	48	72	54	52	70	56	1.05519	0.849635	4 C
Acetyl-CoA acetyltransferase, mitochondrial	Q8QZT1	Acat1	45 kDa	5	0.1	7	4	4	3	4	4	3	5	0.945274	0.857145	6 C
Aspartate aminotransferase, cytoplasmic	P05201	Got1	46 kDa	21	0.1	31	27	16	17	22	18	22	21	1.05152	0.86247	5 C
Adenylosuccinate synthetase isozyme 1	P28650	Adssl1	50 kDa	5	0.1	8	6	9	2	10	7	3	8	1.06762	0.865276	5 C
Junctophilin-2	Q9ET78	Jph2	75 kDa	5	0.1	4	3	5	3	5	4	2	4	1.05263	0.867181	3 C
Methylthioribulose-1-phosphate dehydratase	Q9WVQ5	Apip	27 kDa	4	0.1	2	3	3	6	0.1	2	2	3	1.08264	0.868605	11 C
Isovaleryl-CoA dehydrogenase, mitochondrial	Q9JHI5	Ivd	46 kDa	0.1	0.1	0.1	0.1	4	0.1	1	3	0.1	1	1.18182	0.869463	7 C
Fructose-bisphosphate aldolase A	P05064	Aldoa	39 kDa	174	0.1	188	205	177	189	131	108	189	159	1.04287	0.879716	8 C
Sarcalumenin	Q7TQ48	Srl	99 kDa	4	0.1	12	5	15	0.1	6	16	5	12	1.0831	0.881621	7 C
Phosphotriesterase-related protein	Q60866	Pter	39 kDa	3	0.1	0.1	3	3	6	1	0.1	0.1	3	1.1087	0.88407	6 C
Ig mu chain C region	P01872	Ighm	50 kDa	43	0.1	62	49	36	36	42	41	36	43	1.04156	0.884182	19 C
Isoform 2 of Voltage-dependent L-type calcium channel subunit beta-1	Q8R3Z5-2 (+1)	Cacnb1	74 kDa	12	0.1	3	1	7	3	3	3	1	11	0.909091	0.884583	3 C
Adenosylhomocysteinase	P50247	Ahcy	48 kDa	11	0.1	11	14	8	7	12	8	8	11	1.04308	0.886005	9 C
Ribonuclease inhibitor	Q91VI7	Rnh1	50 kDa	2	0.1	0.1	0.1	5	4	0.1	1	0.1	3	1.12329	0.888519	30 C
Serine/threonine-protein phosphatase PP1-alpha catalytic subunit	P62137	Ppp1ca	38 kDa	7	0.1	12	16	11	9	11	9	10	9	1.04121	0.892418	13 C
NADH-ubiquinone oxidoreductase 75 kDa subunit, mitochondrial	Q91VD9	Ndufs1	80 kDa	18	0.1	16	18	21	10	19	10	10	21	0.957592	0.892936	18 C
Haptoglobin	Q61646	Hp	39 kDa	12	0.1	15	13	12	13	8	14	9	6	0.959693	0.893614	9 C
Proteasome subunit alpha type-6	Q9QUM9	Psma6	27 kDa	7	0.1	5	6	8	6	3	3	6	7	0.957854	0.894612	8 C
Phosphoglucomutase-1	Q9D0F9	Pgm1	61 kDa	19	0.1	39	33	28	15	28	24	23	34	1.04114	0.89872	10 C
Serine/threonine-protein phosphatase 2A 55 kDa regulatory subunit B alpha isoform	Q6P1F6	Ppp2r2a	52 kDa	5	0.1	3	4	5	7	2	2	2	5	1.05263	0.898967	9 C
Isoform 2 of Myc box-dependent-interacting protein 1	O08539-2	Bin1	48 kDa	9	0.1	6	6	6	6	4	3	8	5	0.95941	0.89947	4 C
Carbonic anhydrase 3	P16015	Ca3	29 kDa	18	0.1	19	21	11	22	8	12	15	15	1.04197	0.899668	5 C
Succinate--CoA ligase [ADP-forming] subunit beta, mitochondrial	Q9Z2I9	Sucla2	50 kDa	0.1	0.1	1	1	6	0.1	0.1	4	0.1	3	0.890244	0.900547	6 C
Sarcoplasmic/endoplasmic reticulum calcium ATPase 1	Q8R429	Atp2a1	109 kDa	19	0.1	94	32	86	17	33	81	27	59	0.938987	0.901102	24 C
Proteasome subunit alpha type-3	O70435	Psma3	28 kDa	4	0.1	8	6	6	5	4	4	6	6	1.03734	0.901675	4 C
Junctophilin-1	Q9ET80	Jph1	72 kDa	6	0.1	1	1	7	3	1	2	1	7	0.927152	0.90674	9 C
Peroxiredoxin-5, mitochondrial	P99029	Prdx5	22 kDa	11	0.1	20	16	12	11	8	11	17	10	0.964467	0.911425	6 C
Phosphoglycerate kinase 1	P09411	Pgk1	45 kDa	20	0.1	40	26	28	16	30	25	22	25	1.03418	0.9132	7 C
Protein phosphatase 1 regulatory subunit 7	Q3UM45	Ppp1r7	41 kDa	26	0.1	23	22	21	20	14	18	16	27	1.03149	0.913355	2 C
Nucleoside diphosphate kinase B	Q01768	Nme2	17 kDa	2	0.1	8	5	5	2	4	7	3	5	1.04478	0.913872	2 C
Myosin-binding protein C, fast-type	Q5XKE0	Mybpc2	127 kDa	12	0.1	9	15	25	15	3	13	6	27	1.04746	0.923053	15 C
Four and a half LIM domains protein 1	P97447	Fhl1	32 kDa	6	0.1	7	6	9	6	5	5	3	10	1.03203	0.926182	34 C
SH3 domain-binding glutamic acid-rich protein	Q9WUZ7	Sh3bgr	23 kDa	8	0.1	8	7	5	7	4	3	5	10	1.03203	0.928174	1 C
Dihydropyrimidinase-related protein 2	O08553	Dpysl2	62 kDa	12	0.1	12	11	9	9	7	7	11	9	0.975057	0.928295	7 C
Serine/threonine-protein phosphatase PP1-gamma catalytic subunit	P63087 (+1)	Ppp1cc	37 kDa	7	0.1	10	14	10	7	8	8	10	7	0.973236	0.928586	13 C
Carboxylesterase 1D	Q8VCT4	Ces1d	62 kDa	8	0.1	12	11	13	7	12	8	6	10	0.975057	0.933923	5 C
Serum albumin	P07724	Alb	69 kDa	175	0.1	204	164	149	122	168	127	149	141	1.02153	0.937219	36 C
Elongation factor 2	P58252	Eef2	95 kDa	5	0.1	9	10	12	9	5	8	5	10	1.02493	0.940858	7 C
Selenide, water dikinase 2	P97364	Sephs2	48 kDa	1	0.1	1	1	2	1	1	1	1	1	0.980392	0.948597	7 C
Heterogeneous nuclear ribonucleoprotein H	O35737	Hnrnph1	49 kDa	0.1	0.1	1	1	1	0.1	0.1	0.1	0.1	3	1.0625	0.950181	1 C
Ig heavy chain V region AC38 205.12	P06330		13 kDa	7	0.1	17	7	10	10	9	7	9	7	1.0219	0.950252	2 C
UBX domain-containing protein 1	Q922Y1	Ubxn1	34 kDa	5	0.1	0.1	1	0.1	1	1	1	1	2	0.952381	0.952289	2 C
Vimentin	P20152	Vim	54 kDa	19	0.1	21	6	15	18	11	9	10	12	0.981997	0.960266	1 C
Proteasome subunit beta type-8	P28063	Psmb8	30 kDa	2	0.1	0.1	1	1	1	0.1	1	1	1	0.97619	0.960981	5 C
S-methyl-5'-thioadenosine phosphorylase	Q9CQ65	Mtap	31 kDa	2	0.1	1	1	0.1	1	0.1	1	1	1	0.97619	0.960981	10 C
Calpain-1 catalytic subunit	O35350	Capn1	82 kDa	0.1	0.1	0.1	0.1	4	0.1	1	1	0.1	2	0.954545	0.963881	12 C
Glyoxalase domain-containing protein 4	Q9CPV4	Glod4	33 kDa	2	0.1	0.1	1	0.1	0.1	0.1	1	1	1	0.969697	0.964639	5 C
Isoform 2 of ATP-dependent (S)-NAD(P)H-hydrate dehydratase	Q9CZ42-2	Naxd	32 kDa	0.1	0.1	2	1	0.1	0.1	1	1	0.1	1	0.969697	0.964639	8 C
Telethonin	O70548	Tcap	19 kDa	1	0.1	0.1	0.1	2	0.1	0.1	1	1	1	0.969697	0.964639	4 C
NADH dehydrogenase [ubiquinone] 1 alpha subcomplex subunit 10, mitochondrial	Q99LC3	Ndufa10	41 kDa	1	0.1	1	0.1	1	0.1	0.1	2	0.1	1	1.03125	0.964639	5 C
Isoform 2 of Heterogeneous nuclear ribonucleoprotein Q	Q7TMK9-2	Syncrip	63 kDa	1	0.1	1	0.1	1	2	0.1	1	0.1	0.1	1.03125	0.964639	4 C
Dynein light chain 2, cytoplasmic	Q9D0M5	Dynll2	10 kDa	2	0.1	0.1	0.1	0.1	0.1	0.1	0.1	1	1	0.958333	0.964805	2 C
Prostaglandin reductase 2	Q8VDQ1	Ptgr2	38 kDa	0.1	0.1	0.1	1	1	0.1	0.1	0.1	0.1	2	1.04348	0.964805	8 C
Macrophage migration inhibitory factor	P34884	Mif	13 kDa	2	0.1	2	2	2	2	1	2	2	1	0.987654	0.965799	3 C
Malignant T-cell-amplified sequence 1	Q9DB27 (+1)	Mcts1	21 kDa	2	0.1	1	1	1	2	0.1	0.1	2	1	1.01961	0.970295	4 C
Cleavage and polyadenylation specificity factor subunit 5	Q9CQF3	Nudt21	26 kDa	2	0.1	1	1	1	2	0.1	1	0.1	2	1.01961	0.970295	1 C
Histidine-rich glycoprotein	Q9ESB3	Hrg	59 kDa	3	0.1	1	2	2	2	2	1	1	2	0.987654	0.971971	17 C
Peroxiredoxin-2	Q61171	Prdx2	22 kDa	26	0.1	40	28	21	20	15	24	37	18	0.990443	0.977528	3 C
Malate dehydrogenase, mitochondrial	P08249	Mdh2	36 kDa	15	0.1	34	29	16	13	24	20	20	18	1.00956	0.977583	8 C
ATP synthase F(0) complex subunit B1, mitochondrial	Q9CQQ7	Atp5f1	29 kDa	0.1	0.1	0.1	0.1	3	0.1	0.1	2	0.1	1	0.970588	0.977654	2 C
Thioredoxin	P10639	Txn	12 kDa	4	0.1	3	3	3	3	3	2	2	3	0.992366	0.978005	6 C
Lumican	P51885	Lum	38 kDa	3	0.1	4	3	4	3	3	3	3	2	0.992908	0.979191	7 C
Isoform 3 of Heterogeneous nuclear ribonucleoprotein D0	Q60668-3 (+1)	Hnrnpd	33 kDa	3	0.1	2	1	1	3	0.1	0.1	2	2	1.01408	0.979675	3 C
Glutaredoxin-3	Q9CQM9	Glrx3	38 kDa	3	0.1	3	3	2	4	2	1	1	3	0.990991	0.980939	5 C
Ubiquitin carboxyl-terminal hydrolase isozyme L3	Q9JKB1	Uchl3	26 kDa	3	0.1	2	2	4	2	2	2	1	4	0.990991	0.980939	3 C
Fructose-1,6-bisphosphatase isozyme 2	P70695	Fbp2	37 kDa	2	0.1	3	3	0.1	1	2	0.1	3	2	0.987805	0.981147	5 C
Translationally-controlled tumor protein	P63028	Tpt1	19 kDa	4	0.1	2	3	3	3	1	2	2	4	0.991736	0.981467	2 C
Hydroxyacyl-coenzyme A dehydrogenase, mitochondrial	Q61425	Hadh	34 kDa	1	0.1	4	3	1	1	2	1	1	4	0.989011	0.983345	5 C
Glycogen phosphorylase, muscle form	Q9WUB3	Pygm	97 kDa	30	0.1	63	34	53	29	34	48	29	41	1.005	0.987832	8 C
Cytosolic non-specific dipeptidase	Q9D1A2	Cndp2	53 kDa	6	0.1	7	8	8	5	4	5	6	9	0.996564	0.990952	8 C
DnaJ homolog subfamily B member 11	Q99KV1	Dnajb11	41 kDa	8	0.1	4	8	7	3	6	5	4	9	0.99631	0.99157	5 C
Mitochondrial peptide methionine sulfoxide reductase	Q9D6Y7 (+1)	Msra	26 kDa	8	0.1	8	6	9	4	3	6	9	9	0.996785	0.992378	4 C
Galectin-1	P16045	Lgals1	15 kDa	10	0.1	8	9	10	9	5	6	5	12	0.997305	0.99331	6 C
ADP/ATP translocase 1	P48962	Slc25a4	33 kDa	8	0.1	7	7	11	2	6	10	4	11	0.996979	0.993765	4 C
Heat shock protein HSP 90-beta	P11499	Hsp90ab1	83 kDa	7	0.1	6	3	12	2	3	12	3	8	0.996441	0.994413	6 C
Succinate dehydrogenase [ubiquinone] iron-sulfur subunit, mitochondrial	Q9CQA3	Sdhb	32 kDa	12	0.1	20	14	12	11	12	12	11	12	0.998279	0.995228	14 C
Palladin	Q9ET54	Palld	152 kDa	2	0.1	0.1	0.1	1	1	0.1	0.1	0.1	2	1	1	17 C
Protein NipSnap homolog 2	O55126	Nipsnap2	33 kDa	0.1	0.1	1	0.1	3	0.1	0.1	1	0.1	3	1	1	3 C
Isoform 2 of CUGBP Elav-like family member 2	Q9Z0H4-2 (+1)	Celf2	55 kDa	2	0.1	1	0.1	0.1	2	0.1	1	0.1	0.1	1	1	7 C
Ig kappa chain V-III region PC 7043	P01665 (+3)		12 kDa	4	0.1	0.1	5	3	0.1	0.1	5	4	3	1	1	2 C
Annexin A2	P07356	Anxa2	39 kDa	0.1	0.1	0.1	0.1	2	0.1	0.1	0.1	0.1	2	1	1	5 C
Isoform Rpn10B of 26S proteasome non-ATPase regulatory subunit 4	O35226-2	Psmd4	41 kDa	3	0.1	2	1	1	2	1	0.1	2	2	1	1	4 C
Septin-11	Q8C1B7 (+2)	43719	50 kDa	5	0.1	1	4	4	5	2	3	0.1	4	1	1	6 C
Isoform 2 of PDZ and LIM domain protein 5	Q8CI51-2	Pdlim5	36 kDa	2	0.1	1	1	2	1	0.1	1	2	2	1	1	22 C
Ubiquitin-conjugating enzyme E2 variant 2	Q9D2M8	Ube2v2	16 kDa	1	0.1	1	1	2	1	0.1	1	1	2	1	1	1 C
Alpha-2-HS-glycoprotein	P29699	Ahsg	37 kDa	3	0.1	2	2	3	1	1	0.1	0.1	1	0.316832	0.0427797	14 C
Vitamin D-binding protein	P21614	Gc	54 kDa	1	0.1	2	1	2	0.1	1	0.1	0.1	0.1	0.229508	0.0471097	28 C

## Sheet: EOD Muscle Prot ID intensity
Supplementary Data 18: Impact of 2.5 months EOD Fasting vs AL Feeding in Aged Mice on Muscle Persulfidome (Intensity)
Protein names	Majority protein IDs	Gene names	Mol. weight [kDa]	Intensity Old AL1	Intensity Old AL2	Intensity Old AL3	Intensity Old AL4	Intensity Old AL5	Intensity Old EOD1	Intensity Old EOD2	Intensity Old EOD3	Intensity Old EOD4	Intensity Old EOD5	EOD/AL intensity ratio	P-value
Calcium/calmodulin-dependent protein kinase type II subunit gamma	Q923T9	Camk2g	59.606	10000	10000	10000	10000	10000	131680	10000	116140	126930	206750	11.83	0.00880963		Green	EOD enriched
UV excision repair protein RAD23 homolog A	P54726	Rad23a	39.706	10000	10000	10000	10000	524830	957100	369680	1741600	332570	1798400	9.20516	0.0242194		Gray	No Change
Synemin	Q70IV5	Synm	173.21	10000	267920	10000	10000	217760	579090	491550	491750	403960	1316400	6.36587	0.0140508		Blue	AL enriched
Dystrophin	P11531	Dmd	425.83	268140	196730	1035200	10000	721780	577130	978560	1642200	916780	1783800	2.64286	0.0385285
Adiponectin	Q60994	Adipoq	26.809	12957000	32760000	30499000	22820000	16745000	55676000	39628000	67366000	47584000	55531000	2.29558	0.00104973
14-3-3 protein sigma	O70456	Sfn	27.706	10000	10000	10000	10000	10000	5569800	1345700	10000	10000	10000	138.91	0.236128
14 kDa phosphohistidine phosphatase	Q9DAK9	Phpt1	13.996	10000	10000	10000	10000	10000	590890	10000	10000	10000	1012800	32.6738	0.161115
Ig kappa chain V-III region PC 7769;Ig kappa chain V-III region PC 6308;Ig kappa chain V-III region PC 7183;Ig kappa chain V-III region PC 7043	P01669;P01667;P01666;P01665		12.011	10000	10000	10000	10000	10000	10000	10000	692960	808590	10000	30.631	0.142867
Small nuclear ribonucleoprotein Sm D2	P62317	Snrpd2	13.527	10000	10000	10000	10000	10000	254220	10000	10000	223370	968560	29.323	0.147189
S-phase kinase-associated protein 1	Q9WTX5	Skp1	18.672	10000	10000	10000	10000	10000	359180	10000	257620	10000	559810	23.9322	0.0614593
Angiomotin-like protein 2	Q8K371	Amotl2	85.277	10000	10000	10000	10000	10000	493500	10000	521500	10000	10000	20.9	0.141342
Alpha-actinin-1	Q7TPR4	Actn1	103.07	10000	10000	222290	130590	692260	936590	1138800	1662900	3409500	9487900	15.6183	0.0883974
Ig heavy chain V region 3	P01749	Ighv1-61	13.016	10000	10000	10000	10000	10000	10000	255190	10000	10000	484550	15.3948	0.169438
Glycogen [starch] synthase, muscle	Q9Z1E4	Gys1	83.926	176410	10000	1181100	10000	1527100	10000	10000	40130000	10000	906400	14.1384	0.367288
Extracellular superoxide dismutase [Cu-Zn]	O09164	Sod3	27.392	10000	10000	10000	10000	10000	10000	301860	10000	256850	10000	11.7742	0.143122
Small nuclear ribonucleoprotein Sm D3	P62320	Snrpd3	13.916	10000	218750	10000	10000	10000	725760	130840	519810	10000	961890	9.07556	0.0519896
6-phosphofructo-2-kinase/fructose-2,6-bisphosphatase 1;6-phosphofructo-2-kinase;Fructose-2,6-bisphosphatase	P70266	Pfkfb1	54.849	192320	10000	10000	10000	10000	10000	1505500	10000	10000	10000	6.65246	0.408803
Leukotriene A-4 hydrolase	P24527	Lta4h	69.05	344120	10000	10000	10000	10000	234500	1223400	540480	160130	386360	6.6252	0.0644032
Oxysterol-binding protein-related protein 1	Q91XL9	Osbpl1a	107.79	10000	883400	689570	10000	10000	10000	10000	10041000	10000	10000	6.28895	0.424605
Ig kappa chain V-III region 50S10.1	P03977		12.042	10000	878320	10000	10000	10000	10000	10000	10000	10000	5343600	5.86244	0.432575
Transgelin	P37804	Tagln	22.576	400400	10000	10000	10000	339430	2223400	10000	10000	242570	891910	4.38783	0.258245
	Q99J77	Nans	40.024	254100	247770	10000	10000	10000	630500	446350	230360	867560	10000	4.10771	0.073946
Cystatin-C	P21460	Cst3	15.531	10000	10000	460170	10000	10000	276120	203060	285530	332760	866830	3.92726	0.0871521
ATP synthase F(0) complex subunit B1, mitochondrial	Q9CQQ7	Atp5f1	28.948	10000	10000	368090	327710	10000	10000	10000	837500	10000	1927700	3.8512	0.315882
Alpha-actinin-2	Q9JI91	Actn2	103.83	2815600	250050	5832900	4248500	10888000	13364000	4309000	6535000	10472000	56016000	3.77349	0.20911
Proteasome subunit beta type-7	P70195	Psmb7	29.891	10000	737510	10000	10000	485100	10000	10000	1948200	239080	2232900	3.54474	0.253175
Plectin	Q9QXS1	Plec	534.18	974430	920550	2002800	10000	9149300	8000400	4674800	6391500	5227000	19121000	3.32499	0.0898349
Protein cordon-bleu	Q5NBX1	Cobl	143.86	10000	10000	150690	10000	10000	10000	10000	566250	10000	10000	3.17924	0.489538
Cytochrome c oxidase subunit 5B, mitochondrial	P19536	Cox5b	13.813	10000	10000	10000	991650	2301200	618100	10000	1494800	591610	7312100	3.01747	0.373102
COP9 signalosome complex subunit 3	O88543	Cops3	47.832	10000	10000	10000	10000	514730	10000	10000	10000	10000	1524300	2.81993	0.54472
Protein fantom	Q8CG73	Rpgrip1l	145	10000	10000	22704000	10000	10000	35989000	14230000	10000	11012000	10000	2.69306	0.364016
Carbonyl reductase [NADPH] 2	P08074	Cbr2	25.958	10000	268520	10000	10000	10000	10000	10000	760400	10000	10000	2.59432	0.552665
Peroxidasin homolog	Q3UQ28	Pxdn	165.1	58237	64537	338680	10000	70367	194960	432870	10000	428520	330620	2.57829	0.122903
40S ribosomal protein S28	P62858	Rps28	7.8409	10000	378440	10000	10000	10000	297980	199990	193420	10000	339480	2.4875	0.218086
Protein CYR61	P18406	Cyr61	41.709	10000	10000	10000	1093600	10000	682100	10000	750260	258950	1065400	2.44064	0.28686
Alpha-actinin-3	O88990	Actn3	103.04	61967000	72486000	241810000	205370000	268940000	319750000	282160000	292820000	302160000	852800000	2.40978	0.0786603
Peptidyl-prolyl cis-trans isomerase FKBP1A	P26883	Fkbp1a	11.922	10000	10000	10000	389640	10000	376200	10000	10000	10000	606860	2.35793	0.444055
Tropomyosin alpha-1 chain	P58771	Tpm1	32.68	969060	694200	3184700	1755100	3382200	1573700	6164300	4818600	3028800	7957400	2.35776	0.0626557
Talin-2;Talin-1	Q71LX4;P26039	Tln2;Tln1	253.62	218230	10000	10000	10000	10000	165400	111560	10000	139690	174860	2.32936	0.216321
Poly(rC)-binding protein 1	P60335	Pcbp1	37.497	493230	367730	10000	10000	10000	380970	10000	10000	265290	1373300	2.28917	0.4244
UPF0160 protein MYG1, mitochondrial	Q9JK81	Myg1	42.722	10000	384960	10000	10000	282890	330540	183610	320560	190230	530280	2.22859	0.133175
Desmin	P31001	Des	53.497	9464400	5894800	1554400	10000	9021800	17317000	7733700	8193100	8210500	14976000	2.17496	0.0599991
Gamma-enolase	P17183	Eno2	47.296	2866100	475560	6702400	3343000	10000	1952100	18698000	2593100	5823300	10000	2.17036	0.404202
Leucine-rich repeat-containing protein 20	Q8CI70	Lrrc20	20.809	10000	347830	389830	10000	10000	548900	10000	1086400	10000	10000	2.16932	0.462512
Ig gamma-2B chain C region	P01867	Igh-3	44.259	2503800	624940	2446400	2085300	1927500	7606800	1851800	3563400	4888200	2883900	2.16878	0.0653098
Phospholipid hydroperoxide glutathione peroxidase, mitochondrial	O70325	Gpx4	22.228	983270	706190	10000	720020	441970	5571300	10000	10000	10000	580340	2.16032	0.563381
NADH dehydrogenase [ubiquinone] iron-sulfur protein 7, mitochondrial	Q9DC70	Ndufs7	24.683	10000	10000	10000	10000	262970	10000	10000	153020	10000	468630	2.15087	0.514969
Heterogeneous nuclear ribonucleoprotein A3	Q8BG05	Hnrnpa3	39.652	523550	10000	10000	10000	10000	1113400	10000	10000	10000	10000	2.04667	0.640913
Protein-cysteine N-palmitoyltransferase HHAT-like protein	Q9D1G3	Hhatl	56.43	10000	10000	238440	10000	794510	10000	10000	991250	10000	1147200	2.04003	0.484624
Filamin-C	Q8VHX6	Flnc	291.12	3051700	10000	1441500	3373300	5680400	8600900	2065400	1236200	1222000	14272000	2.02085	0.346431
Small nuclear ribonucleoprotein-associated protein B;Small nuclear ribonucleoprotein-associated protein N	P27048;P63163	Snrpb;Snrpn	23.656	358220	255540	238050	10000	387030	1020400	129060	189440	828230	287510	1.96554	0.246967
Ig kappa chain V-III region PC 2413;Ig kappa chain V-I region S107A;Ig kappa chain V-V region MOPC 21	P01657;P01632;P01634	Igkv7-33	11.949	14184000	530210	10000	10000	10000	27276000	10000	1196100	211830	10000	1.94679	0.658167
Bleomycin hydrolase	Q8R016	Blmh	52.511	209780	10000	327920	493570	1494800	247960	1661200	762740	451570	1772000	1.93034	0.278642
Plasminogen activator inhibitor 1 RNA-binding protein	Q9CY58	Serbp1	44.714	10000	10000	10000	10000	99669	116910	10000	10000	10000	116840	1.88839	0.45671
Heterogeneous nuclear ribonucleoprotein A/B	Q99020	Hnrnpab	30.831	565240	298350	10000	10000	10000	594890	10000	10000	203070	847660	1.86396	0.464468
Methylcrotonoyl-CoA carboxylase beta chain, mitochondrial	Q3ULD5	Mccc2	61.378	10403000	2749400	4981500	4618500	4522300	24966000	3630900	1516000	6305300	14027000	1.84952	0.330376
Annexin A2	P07356	Anxa2	38.676	10000	10000	10000	10000	679620	10000	10000	10000	10000	1266800	1.81596	0.690926
Selenium-binding protein 2;Selenium-binding protein 1	Q63836;P17563	Selenbp2;Selenbp1	52.609	21492000	254210	1200400	764890	2423700	14971000	242220	383060	929320	30580000	1.80238	0.578593
Proteasome subunit beta type-4	P99026	Psmb4	29.116	4125600	2094500	2995100	2953700	3639600	4763800	10000	17908000	989190	4640300	1.79089	0.460374
Carbonic anhydrase 1	P13634	Ca1	28.33	115780	103270	10000	10000	10000	75747	10000	10000	10000	331680	1.75638	0.589232
Telethonin	O70548	Tcap	19.077	356880	10000	10000	10000	279620	10000	10000	291900	255140	593600	1.7414	0.476678
Ig kappa chain V-III region PC 4050;Ig kappa chain V-III region ABPC 22/PC 9245	P01663;P01662		12.005	10000	10000	10000	271090	10000	10000	10000	10000	10000	496170	1.72352	0.694066
Voltage-dependent anion-selective channel protein 2	Q60930	Vdac2	31.732	10000	10000	334500	10000	10000	10000	10000	587710	10000	10000	1.67613	0.712308
Ig kappa chain V19-17	P01633	Igk-V19-17	16.433	593210	1419000	10000	686580	1744400	568280	251720	10000	462810	6071800	1.65378	0.638984
Ig lambda-1 chain C region	P01843		11.575	10000	335710	10000	10000	2582100	269460	10000	185550	10000	4370000	1.6436	0.71115
3-hydroxyisobutyryl-CoA hydrolase, mitochondrial	Q8QZS1	Hibch	43.037	10000	10000	10000	214840	10000	10000	10000	174330	10000	199620	1.58511	0.631299
Mitochondrial fission 1 protein	Q9CQ92	Fis1	17.008	237340	10000	478140	327850	686180	205940	10000	10000	10000	2472600	1.55707	0.706952
Crk-like protein	P47941	Crkl	33.83	486950	10000	719380	10000	10000	796150	283400	10000	368660	456490	1.5487	0.510061
Flavin reductase (NADPH)	Q923D2	Blvrb	22.197	10000	393360	10000	10000	515540	494410	10000	10000	10000	921440	1.53994	0.649068
Calmodulin-regulated spectrin-associated protein 1	A2AHC3	Camsap1	175.89	10000	10000	10000	10000	1018100	10000	10000	10000	10000	1567400	1.51914	0.774704
Vesicle-associated membrane protein-associated protein A	Q9WV55	Vapa	27.855	1969900	2819200	2607700	10000	742220	3101300	1396600	1820500	2140200	3827800	1.50772	0.271609
Transketolase	P40142	Tkt	67.63	10000	10000	1213500	823580	668520	10000	3168000	10000	880000	10000	1.49618	0.690772
Serpin B6	Q60854	Serpinb6	42.598	2825800	646580	2933600	3160400	11497000	6058400	2466200	6926100	2653600	13380000	1.49474	0.467057
GMP reductase 1	Q9DCZ1	Gmpr	37.482	8260200	3232900	10000	4961900	3899400	11263000	540960	2308100	2619200	13161000	1.46787	0.530997
Gephyrin;Molybdopterin adenylyltransferase;Molybdopterin molybdenumtransferase	Q8BUV3	Gphn	83.281	693150	10000	10000	10000	10000	738460	10000	10000	122140	182910	1.4506	0.740256
Ig kappa chain V-V region MOPC 41	P01639	Gm5571	14.311	10000	262860	517490	546090	10000	427330	10000	362230	470630	647810	1.4245	0.486915
Myomesin-1	Q62234	Myom1	185.46	8479300	6808600	14109000	10751000	13578000	18141000	8353100	4983400	25451000	19309000	1.41901	0.29426
Growth factor receptor-bound protein 2	Q60631	Grb2	25.238	554390	496900	10000	10000	10000	969850	10000	301920	234890	10000	1.41189	0.692219
Aminoacyl tRNA synthase complex-interacting multifunctional protein 1;Endothelial monocyte-activating polypeptide 2	P31230	Aimp1	33.997	10000	10000	10000	10000	1887500	10000	10000	672290	683670	1328500	1.40309	0.738504
Obscurin	A2AAJ9	Obscn	966.58	981690	224190	873610	997980	3954100	1901900	565910	2609100	838190	3840600	1.38741	0.555469
Isochorismatase domain-containing protein 1	Q91V64	Isoc1	32.032	1924900	1305200	2081100	1161000	10000	1805800	524080	1468000	1173400	3855300	1.36166	0.505147
Kynurenine--oxoglutarate transaminase 1	Q8BTY1	Ccbl1	47.563	459160	423870	10000	10000	10000	276320	287370	10000	339040	328370	1.35932	0.605415
Isoleucine--tRNA ligase, mitochondrial	Q8BIJ6	Iars2	112.8	10000	10000	10000	162300	126480	10000	10000	10000	10000	393130	1.35871	0.791325
Ig gamma-2A chain C region secreted form	P01864		36.595	2345200	2259900	3445000	3491700	4645500	5363400	2982600	5467600	4024900	4092100	1.3548	0.109718
cAMP-dependent protein kinase type II-alpha regulatory subunit	P12367	Prkar2a	45.389	10000	10000	10000	10000	728110	218760	10000	10000	10000	790850	1.35346	0.801169
High mobility group protein B1	P63158	Hmgb1	24.893	10000	10000	10000	10000	919570	388550	10000	10000	10000	879240	1.35247	0.793514
Prostaglandin reductase 2	Q8VDQ1	Ptgr2	38.015	10000	10000	10000	839230	407990	10000	10000	10000	10000	1649400	1.32272	0.82794
GTP-binding protein SAR1b;GTP-binding protein SAR1a	Q9CQC9;P36536	Sar1b;Sar1a	22.382	481750	10000	1293900	10000	10000	270200	10000	965230	260100	876140	1.31901	0.72242
Glutathione peroxidase 3	P46412	Gpx3	25.424	10501000	10827000	7371400	4991800	7308900	8581300	9243900	11190000	13020000	11355000	1.3022	0.104457
Lumican	P51885	Lum	38.265	2120900	10000	2051400	2733000	2971700	994240	4806800	1791600	974960	3949000	1.26597	0.594199
Cytochrome c oxidase subunit 5A, mitochondrial	P12787	Cox5a	16.101	2943800	1274200	1775700	729750	2891500	1223900	1101200	3220800	1171900	5401300	1.26044	0.612882
Ig heavy chain V region 6.96	P18528		11.007	1196200	10000	10000	1433200	10000	10000	673060	1980500	10000	612180	1.23552	0.801831
Myosin-binding protein C, fast-type	Q5XKE0	Mybpc2	127.35	184530000	777130	236250000	10080000	21383000	155230000	698390	166050000	219090000	18183000	1.2345	0.755374
Myosin-8;Myosin-4;Myosin-1;Myosin-7;Myosin-6;Myosin-3	P13542;Q5SX39;Q5SX40;Q91Z83;Q02566;P13541	Myh8;Myh4;Myh1;Myh7;Myh6;Myh3	222.7	10000	10000	10000	10000	290050	10000	10000	10000	10000	366460	1.23151	0.870327
Titin	A2ASS6	Ttn	3906.4	241590000	128220000	248680000	127060000	278590000	336860000	178850000	240120000	163200000	341440000	1.23076	0.368552
Adapter molecule crk	Q64010	Crk	33.814	1098000	10000	10000	10000	10000	10000	276700	251180	487370	368950	1.22513	0.830358
Cytochrome b-c1 complex subunit Rieske, mitochondrial;Cytochrome b-c1 complex subunit 11	Q9CR68	Uqcrfs1	29.367	5668800	1006000	6225200	9628000	2481200	3945300	1847200	4890500	4571400	15076000	1.21277	0.71021
Selenide, water dikinase 1	Q8BH69	Sephs1	42.906	724710	2066400	10000	812800	241430	146690	2026600	10000	828120	1656500	1.21076	0.769401
Complement C3;Complement C3 beta chain;C3-beta-c;Complement C3 alpha chain;C3a anaphylatoxin;Acylation stimulating protein;Complement C3b alpha chain;Complement C3c alpha chain fragment 1;Complement C3dg fragment;Complement C3g fragment;Complement C3d fragment;Complement C3f fragment;Complement C3c alpha chain fragment 2	P01027	C3	186.48	6555400	2049300	2071200	1225000	3750600	9342400	1878000	1681500	2919000	2801300	1.1898	0.737645
Fructose-1,6-bisphosphatase isozyme 2	P70695	Fbp2	36.947	682140	293150	1035000	2272200	363250	256620	2459400	515570	505000	1788300	1.18924	0.762607
Semaphorin-3C	Q62181	Sema3c	85.288	377160	10000	317000	10000	10000	274150	10000	10000	263280	297090	1.18002	0.812041
Mannose-binding protein A	P39039	Mbl1	25.396	308310	10000	10000	10000	726880	10000	10000	10000	10000	1192900	1.15745	0.906044
Eukaryotic translation initiation factor 2 subunit 1	Q6ZWX6	Eif2s1	36.108	10000	10000	10000	10000	672370	10000	10000	10000	10000	777550	1.14765	0.919926
Glutaredoxin-3	Q9CQM9	Glrx3	37.778	2301700	827390	1341700	2033600	1168700	2950400	921430	484510	1112100	3133400	1.12104	0.770175
NADH dehydrogenase [ubiquinone] flavoprotein 1, mitochondrial	Q91YT0	Ndufv1	50.834	83775000	34881000	64375000	39463000	22981000	40418000	49067000	92763000	36896000	55769000	1.11992	0.702273
Ig alpha chain C region	P01878		36.875	10000	592670	1123200	570080	638660	1319800	238060	406190	1304000	10000	1.11703	0.838867
Mth938 domain-containing protein	Q8R0P4	Aamdc	13.244	2684900	870430	299430	923610	2343700	1537500	10000	10000	242210	6145500	1.11558	0.899382
Myotilin	Q9JIF9	Myot	55.316	36977000	10360000	10040000	7240500	20954000	18157000	3068600	17861000	9630800	46725000	1.11535	0.836495
Fatty acid-binding protein, epidermal	Q05816	Fabp5	15.137	10000	440400	10000	10000	210490	10000	371940	10000	357330	10000	1.11511	0.900796
Actin, alpha skeletal muscle;Actin, alpha cardiac muscle 1;Actin, aortic smooth muscle;Actin, gamma-enteric smooth muscle	P68134;P68033;P62737;P63268	Acta1;Actc1;Acta2;Actg2	42.051	16359000	1773800	9729100	12492000	25066000	14124000	13424000	24625000	3739800	16855000	1.11232	0.780298
Serine/threonine-protein phosphatase 2A 55 kDa regulatory subunit B alpha isoform	Q6P1F6	Ppp2r2a	51.691	3129600	812140	676700	5223000	5152800	8529500	1143100	221220	1110200	5648800	1.11061	0.865153
Haloacid dehalogenase-like hydrolase domain-containing protein 2	Q3UGR5	Hdhd2	28.73	10000	10000	275660	10000	10000	10000	115520	83206	10000	131720	1.1102	0.909101
Malignant T-cell-amplified sequence 1;Malignant T-cell-amplified sequence 2	Q9DB27;Q9CQ21	Mcts1;Mcts2	20.555	1217500	747960	508490	1366500	1019900	1650800	570960	737490	1086700	1261000	1.09189	0.726614
Troponin T, fast skeletal muscle	Q9QZ47	Tnnt3	32.24	4804500	652930	6666400	5333300	2497800	3681800	4739000	5635100	1023600	6650600	1.08896	0.811749
14-3-3 protein epsilon	P62259	Ywhae	29.174	51609000	20387000	28179000	53319000	70725000	92620000	17767000	37566000	32782000	61755000	1.08149	0.824683
Ig kappa chain V-II region 7S34.1	P01630		12.496	463490	10000	10000	598900	1386200	10000	10000	900160	1252400	496780	1.08132	0.911983
Phosphorylase b kinase gamma catalytic chain, skeletal muscle/heart isoform	P07934	Phkg1	44.959	10000	10000	322650	10000	492430	10000	10000	506320	10000	374170	1.0774	0.931491
ATP synthase subunit delta, mitochondrial	Q9D3D9	Atp5d	17.6	6518900	970030	3686000	3991100	11717000	3829900	384830	3221400	617630	20905000	1.07721	0.924518
Heterogeneous nuclear ribonucleoprotein D0	Q60668	Hnrnpd	38.354	866490	292470	742320	10000	274430	951210	10000	10000	631060	739150	1.07124	0.904336
Transcription elongation factor B polypeptide 2	P62869	Tceb2	13.17	3179900	1591800	1103600	2737300	3682500	3060900	157340	3566600	1270600	4917300	1.05511	0.892662
Sarcoplasmic/endoplasmic reticulum calcium ATPase 2	O55143	Atp2a2	114.86	10000	10000	10000	10000	6372600	10000	10000	1552400	10000	5135100	1.04755	0.970799
Insulin-degrading enzyme	Q9JHR7	Ide	117.77	10000	2194000	2913400	1926900	2221200	199810	1862700	918880	2760400	3909900	1.04168	0.927166
Transforming growth factor beta-2;Latency-associated peptide	P27090	Tgfb2	47.588	1804300	1827100	661730	2165300	1785100	1540100	1766700	2756300	582820	1893100	1.03585	0.894764
Transitional endoplasmic reticulum ATPase	Q01853	Vcp	89.321	55902000	51591000	94495000	66179000	56715000	74656000	56209000	55116000	51823000	95577000	1.02616	0.884411
Prolyl endopeptidase	Q9QUR6	Prep	80.751	10000	483260	528580	10000	232460	10000	10000	844080	296700	130210	1.02111	0.978421
26S proteasome non-ATPase regulatory subunit 4	O35226	Psmd4	40.703	2934100	10000	2757000	433220	833840	2504300	1187900	277780	1536100	1575000	1.01621	0.975246
5-phosphohydroxy-L-lysine phospho-lyase	Q8R1K4	Phykpl	51.965	848970	10000	458140	279710	10000	425400	251730	220690	308010	422370	1.01331	0.979665
Myocilin;Myocilin, N-terminal fragment;Myocilin, C-terminal fragment	O70624	Myoc	55.313	5318800	2473500	6549700	4188700	5374900	4897900	10000	3845100	3678000	11460000	0.999389	0.998863
Heterogeneous nuclear ribonucleoprotein A1;Heterogeneous nuclear ribonucleoprotein A1, N-terminally processed	P49312	Hnrnpa1	34.196	1543800	1323700	1035900	962450	1558700	1694100	1137300	1422400	760220	1395000	0.997583	0.988027
Voltage-dependent anion-selective channel protein 1	Q60932	Vdac1	32.351	2394000	133480	10409000	3625800	4451800	519210	7640000	3569300	2593700	6602000	0.995723	0.993549
Myosin regulatory light chain 2, skeletal muscle isoform	P97457	Mylpf	18.955	20449000	5862200	3780700	1815600	6677500	3563600	11348000	8051100	9241700	6202400	0.995382	0.992237
ATP-dependent (S)-NAD(P)H-hydrate dehydratase	Q9CZ42	Carkd	36.717	217320	10000	371250	679700	10000	10000	671930	578780	10000	10000	0.994132	0.994056
NADH dehydrogenase [ubiquinone] 1 alpha subcomplex subunit 10, mitochondrial	Q99LC3	Ndufa10	40.603	10000	10000	10000	10000	796420	10000	10000	328990	10000	471780	0.993245	0.995288
Aspartyl/asparaginyl beta-hydroxylase	Q8BSY0	Asph	83.041	10000	10000	727370	10000	10000	10000	521590	209480	10000	10000	0.99179	0.99443
Vinculin	Q64727	Vcl	116.72	1722300	171110	1711800	540020	12645000	969940	4937800	2893900	2993200	4855300	0.991656	0.991173
PDZ and LIM domain protein 7	Q3TJD7	Pdlim7	50.118	1177900	1199200	3182600	3003500	1807300	4161500	900590	1553800	1208400	2349200	0.981003	0.958075
Septin-11	Q8C1B7	2020-09-11	49.694	2066800	10000	10000	1513000	3328800	2519300	204500	457040	10000	3601500	0.980334	0.978019
E3 ubiquitin-protein ligase NEDD4-like	Q8CFI0	Nedd4l	115.42	376960	314430	344500	10000	10000	170570	228450	221700	227890	180960	0.975073	0.951372
Glutamate dehydrogenase 1, mitochondrial	P26443	Glud1	61.336	10000	10000	10000	10000	496810	10000	10000	10000	10000	476870	0.962855	0.97714
Cadherin-13	Q9WTR5	Cdh13	78.185	944140	533640	2020500	977780	2263500	668760	1302400	418140	618580	3412200	0.952596	0.92368
CUGBP Elav-like family member 2	Q9Z0H4	Celf2	54.27	817810	10000	381060	10000	10000	447800	10000	237570	10000	458370	0.947	0.94653
Sarcoplasmic/endoplasmic reticulum calcium ATPase 1	Q8R429	Atp2a1	109.42	64822000	14355000	618850000	79953000	813050000	18634000	70528000	712990000	86101000	609800000	0.941562	0.93553
Ig heavy chain V region 102	P01750		12.866	1699700	10000	10000	10000	10000	10000	10000	10000	10000	1592400	0.938323	0.964167
Sorting nexin-12;Sorting nexin-3	O70493;O70492	Snx12;Snx3	19.116	10000	10000	10000	10000	529790	10000	10000	10000	10000	493500	0.93631	0.960483
Cytochrome c oxidase subunit 2	P00405	Mtco2	25.976	10000	10000	984750	10000	1573700	10000	10000	1586400	10000	801660	0.934173	0.941829
Voltage-dependent anion-selective channel protein 3	Q60931	Vdac3	30.752	10000	10000	10000	10000	2019300	10000	10000	1144200	10000	743370	0.931176	0.95306
Carboxymethylenebutenolidase homolog	Q8R1G2	Cmbl	27.902	1243100	214690	717440	366550	10000	590430	10000	504340	218470	1042200	0.926976	0.897015
Deoxynucleoside triphosphate triphosphohydrolase SAMHD1	Q60710	Samhd1	75.892	750060	10000	10000	10000	10000	684890	10000	10000	10000	10000	0.917513	0.949717
Peroxiredoxin-2	Q61171	Prdx2	21.778	1085200000	288490000	659540000	1052400000	165170000	935800000	155610000	986980000	618760000	276760000	0.914824	0.832329
NADH dehydrogenase [ubiquinone] iron-sulfur protein 6, mitochondrial	P52503	Ndufs6	13.02	634450	153940	10000	10000	568320	10000	10000	10000	10000	1214100	0.91094	0.931537
Glutaredoxin-2, mitochondrial	Q923X4	Glrx2	17.307	10000	2210000	2050000	10000	4662200	10000	3855100	10000	10000	4245900	0.909284	0.904733
Nuclear protein localization protein 4 homolog	P60670	Nploc4	68.016	330130	203920	270740	10000	10000	10000	185960	10000	10000	532960	0.908013	0.903615
Ig kappa chain V-V region L6	P01638		12.986	2268400	523780	10000	632150	10000	10000	10000	396910	782480	1921600	0.906124	0.908634
Quinone oxidoreductase	P47199	Cryz	35.268	396100	475020	1131000	2512500	634140	1284700	829680	789400	949050	781650	0.900116	0.805115
Myoglobin	P04247	Mb	17.069	62697000	6252900	36145000	97557000	72116000	147430000	3056500	14964000	7417300	74204000	0.899202	0.866016
Palladin	Q9ET54	Palld	152.13	1985000	223700	10000	10000	10000	815380	10000	340590	10000	834090	0.897869	0.91747
Ubiquitin fusion degradation protein 1 homolog	P70362	Ufd1l	34.481	3690700	1498000	1017500	435600	1590600	1117700	661510	1584400	1457200	2567000	0.897407	0.796902
Histidine-rich glycoprotein	Q9ESB3	Hrg	59.162	5883900	1116800	319870	1418700	1296100	2899500	1828000	3228500	551410	461080	0.893688	0.856541
Lysozyme C-1	P17897	Lyz1	16.794	10000	10000	10000	10000	693690	10000	279610	10000	343550	10000	0.89024	0.920181
Glutathione S-transferase Mu 2	P15626	Gstm2	25.716	9404500	2852400	4920000	7819200	4496200	5124000	2319400	7103300	3557400	8002800	0.885211	0.681745
Eukaryotic translation initiation factor 5A-1;Eukaryotic translation initiation factor 5A-2	P63242;Q8BGY2	Eif5a;Eif5a2	16.832	15243000	2685600	7227200	8224100	2334700	19661000	1423000	1521000	4184100	4765600	0.883524	0.845512
Vacuolar protein sorting-associated protein 26A	P40336	Vps26a	38.113	10000	719340	10000	10000	392870	249620	503980	232860	10000	10000	0.881151	0.877209
Trans-1,2-dihydrobenzene-1,2-diol dehydrogenase	Q9DBB8	Dhdh	36.3	10000	10000	470210	10000	10000	10000	408770	10000	10000	10000	0.879579	0.922116
ATP synthase subunit gamma, mitochondrial	Q91VR2	Atp5c1	32.886	2284900	10000	4391400	1459200	4608000	10000	10000	4669900	10000	6476400	0.876332	0.852694
Peroxiredoxin-4	O08807	Prdx4	31.052	216820000	12071000	198460000	90035000	7031000	134360000	78339000	81542000	154130000	6603900	0.867582	0.794024
40S ribosomal protein SA	P14206	Rpsa	32.838	8580900	3194800	4206400	2651700	5247100	3653600	1981200	3814600	2008800	9201700	0.865122	0.713181
Protein disulfide-isomerase A6	Q922R8	Pdia6	48.1	925910	2119900	2395500	2537500	4134800	2013800	1593400	1461500	1869300	3505600	0.862138	0.611261
Ig heavy chain V-III region ABE-47N;Ig heavy chain V-III region U61;Ig heavy chain V-III region A4;Ig heavy chain V-III region J606;Ig heavy chain V-III region T957;Ig heavy chain V-III region W3082;Ig heavy chain V region AMPC1;Ig heavy chain V-III region E109	P01799;P01797;P01796;P01801;P01800;P01802;P01803;P01798		12.675	1738200	230970	10000	585050	8825100	1626800	620560	2293400	81932	5142900	0.857434	0.867465
Actin-related protein 2/3 complex subunit 3	Q9JM76	Arpc3	20.524	335120	381360	10000	10000	10000	170190	10000	207370	241890	10000	0.85662	0.834007
Cytosol aminopeptidase	Q9CPY7	Lap3	56.141	61251000	50072000	43894000	58976000	38197000	36305000	43708000	35129000	32240000	68588000	0.8557	0.385648
Ig heavy chain V region VH558 B4;Ig heavy chain V region 1-62-3	P06328;P01754	Ighv1-62-3	12.877	11388000	8769400	4933600	1679700	10000	515130	1422500	4120400	2349200	14319000	0.848605	0.811672
Regulator of microtubule dynamics protein 1	Q9DCV4	Rmdn1	35	1227300	1150200	2147000	1998400	10000	815390	608020	972710	1473900	1643300	0.843931	0.646825
Oligoribonuclease, mitochondrial	Q9D8S4	Rexo2	26.738	10000	10000	10000	372280	10000	307680	10000	10000	10000	10000	0.84331	0.893826
Mammalian ependymin-related protein 1	Q99M71	Epdr1	25.485	7393100	2420100	4375400	4847500	4258400	3797000	1069900	4496300	1792500	8412100	0.840018	0.63608
Ig kappa chain V-III region PC 7132;Ig kappa chain V-III region PC 2880/PC 1229;Ig kappa chain V-III region MOPC 70	P01655;P01654;P01656		12.054	5765700	3690600	12894000	11087000	3986800	282240	8948400	6653800	2189800	13171000	0.834896	0.690619
UV excision repair protein RAD23 homolog B	P54728	Rad23b	43.512	2868900	1396700	10000	10000	5741200	2039900	674960	832350	608550	4201300	0.833472	0.799658
S-formylglutathione hydrolase	Q9R0P3	Esd	31.319	10000	10000	353570	3753200	4019900	2305900	10000	10000	10000	4450800	0.833064	0.837631
NADH dehydrogenase [ubiquinone] flavoprotein 2, mitochondrial	Q9D6J6	Ndufv2	27.285	28819000	18806000	33562000	14058000	6104800	13735000	7735800	26901000	21853000	14102000	0.832037	0.585353
SH3 domain-binding glutamic acid-rich protein	Q9WUZ7	Sh3bgr	23.102	7628800	5148500	5400900	3756000	6900400	4534400	2653500	3206700	2305000	11259000	0.830898	0.601824
Sarcalumenin	Q7TQ48	Srl	99.183	2391800	10000	18880000	4489700	18130000	10000	5121400	14346000	2626200	14061000	0.823767	0.76501
Guanine nucleotide-binding protein G(s) subunit alpha isoforms short;Guanine nucleotide-binding protein G(s) subunit alpha isoforms XLas;Guanine nucleotide-binding protein G(t) subunit alpha-1;Guanine nucleotide-binding protein G(k) subunit alpha;Guanine nucleotide-binding protein G(t) subunit alpha-3;Guanine nucleotide-binding protein G(t) subunit alpha-2;Guanine nucleotide-binding protein G(o) …	P63094;Q6R0H7;P20612;Q9DC51;Q3V3I2;P50149;P18872;B2RSH2;P08752;Q8CGK7	Gnas;Gnat1;Gnai3;Gnat3;Gnat2;Gnao1;Gnai1;Gnai2;Gnal	45.663	10000	10000	10000	1264900	497360	10000	10000	10000	10000	1433900	0.82237	0.869725
Heat shock 70 kDa protein 4	Q61316	Hspa4	94.132	10000	10000	137410	317410	2217200	10000	10000	220080	10000	1962400	0.821866	0.870645
Cleavage and polyadenylation specificity factor subunit 5	Q9CQF3	Nudt21	26.24	2600200	913980	1905900	822740	2214200	1619200	10000	2741300	248780	2281300	0.815959	0.643531
Katanin p60 ATPase-containing subunit A-like 2;Spermatogenesis-associated protein 5	Q9D3R6;Q3UMC0	Katnal2;Spata5	61.152	5889400	7571000	11386000	6250700	10000	8663300	8748200	10000	7887600	10000	0.813933	0.686352
Glutathione S-transferase Mu 1	P10649	Gstm1	25.97	96810000	34015000	65400000	66319000	17918000	54068000	29663000	44734000	35362000	63715000	0.811311	0.502904
CD5 antigen-like	Q9QWK4	Cd5l	38.862	63685000	12665000	18123000	20823000	40521000	43518000	12949000	11016000	8918800	50006000	0.811258	0.660703
Ornithine aminotransferase, mitochondrial	P29758	Oat	48.354	10000	10000	10000	291320	10000	10000	122040	115490	10000	10000	0.807467	0.84276
Vimentin	P20152	Vim	53.687	32427000	10745000	11677000	3454500	21054000	20918000	5873200	10575000	6695300	19253000	0.797839	0.601495
Vesicle-associated membrane protein-associated protein B	Q9QY76	Vapb	26.946	3975000	3041400	1859100	1979600	1926700	2829300	512940	2509400	1845800	2446300	0.793608	0.393321
Ribosyldihydronicotinamide dehydrogenase [quinone]	Q9JI75	Nqo2	26.248	10000	407370	839600	10000	10000	275960	10000	267100	443100	10000	0.787928	0.777482
Cofilin-2	P45591	Cfl2	18.709	21032000	15647000	17729000	19721000	7868800	16421000	3744300	12966000	9990400	21272000	0.78531	0.376178
78 kDa glucose-regulated protein	P20029	Hspa5	72.421	434750000	293670000	368920000	251120000	265200000	252840000	291240000	210160000	209080000	302240000	0.784279	0.118042
5-nucleotidase domain-containing protein 3	Q3UHB1	Nt5dc3	63.17	538390	10000	318920	871150	545220	906880	10000	165800	193110	514470	0.783936	0.656953
Pyruvate dehydrogenase protein X component, mitochondrial	Q8BKZ9	Pdhx	53.998	2447700	920780	3137200	3053700	6627600	2189900	1455500	1898800	1502300	5629200	0.78308	0.581254
Thioredoxin	P10639	Txn	11.675	6057400	4956700	4446800	937890	6570300	4328000	1633200	1487300	2864500	7668100	0.782839	0.527029
Immunoglobulin-binding protein 1b	Q9QZ29	Igbp1b	39.245	1283600	421670	10000	1874100	1731700	2192100	10000	626600	10000	1322400	0.782004	0.68687
Heat shock protein beta-2	Q99PR8	Hspb2	20.374	800190	1256800	1977200	876550	732540	669320	1194900	677730	911800	952580	0.78081	0.352376
Transthyretin	P07309	Ttr	15.776	1920200	557370	665070	2030000	804810	1052900	314740	10000	524950	2760400	0.780097	0.664456
Methylthioribulose-1-phosphate dehydratase	Q9WVQ5	Apip	26.949	2853000	1025600	727240	1014600	1765700	1952500	10000	323570	615390	2855100	0.779373	0.635933
Carbonic anhydrase 3	P16015	Ca3	29.366	175790000	44389000	111380000	105930000	31366000	139420000	32334000	103740000	50541000	39113000	0.778808	0.55074
Protein disulfide-isomerase A3	P27773	Pdia3	56.678	7103700	7606400	10766000	11929000	8194600	10097000	3093200	4830600	7642500	9795300	0.777606	0.258318
UMP-CMP kinase	Q9DBP5	Cmpk1	22.165	1533100	1610700	626500	646260	693480	1395700	143520	888630	1193000	343040	0.775706	0.506192
Alpha-aminoadipic semialdehyde dehydrogenase	Q9DBF1	Aldh7a1	58.861	15514000	8491200	12245000	18470000	15045000	11257000	6809300	17069000	6468000	12244000	0.771836	0.252135
Elongation factor 2	P58252	Eef2	95.313	2843400	3079100	7000600	8319200	10904000	4910800	2979200	3201200	2740900	10886000	0.768925	0.514837
Protein phosphatase 1 regulatory subunit 7	Q3UM45	Ppp1r7	41.291	70885000	25146000	46556000	50683000	53259000	48335000	24125000	38247000	21033000	57661000	0.768271	0.291598
Ferritin heavy chain;Ferritin heavy chain, N-terminally processed	P09528	Fth1	21.066	12361000	3530400	6549800	6630900	413120	5111000	1206700	4624800	2290800	9387200	0.767181	0.588062
Cytochrome c, somatic	P62897	Cycs	11.605	121800000	73742000	80774000	109310000	28315000	72400000	31032000	82928000	59138000	71690000	0.766264	0.327152
Adenylate kinase 2, mitochondrial;Adenylate kinase 2, mitochondrial, N-terminally processed	Q9WTP6	Ak2	26.468	10000	132890	10000	10000	10000	10000	10000	10000	92384	10000	0.765712	0.791188
Heat shock cognate 71 kDa protein	P63017	Hspa8	70.87	915770000	450280000	668550000	564040000	268930000	535010000	342230000	290330000	463130000	564130000	0.765397	0.297156
Secernin-3	Q3TMH2	Scrn3	47.661	10000	393450	10000	692950	847840	615530	462670	10000	385920	10000	0.759436	0.667922
Hydroxyacylglutathione hydrolase, mitochondrial	Q99KB8	Hagh	34.084	561980	462980	1684700	495410	545730	10000	667280	615880	478870	1071200	0.758033	0.548881
Four and a half LIM domains protein 1	P97447	Fhl1	31.888	21751000	2780100	9939300	7034300	4159800	6775100	2093300	6991700	4324000	14368000	0.756651	0.590742
Superoxide dismutase [Cu-Zn]	P08228	Sod1	15.942	2635400	840190	6540400	7389600	5065500	1734400	1634100	6948700	1093000	5584800	0.756305	0.539102
Serine/threonine-protein phosphatase PP1-alpha catalytic subunit	P62137	Ppp1ca	37.54	16100000	11887000	16040000	21073000	12143000	15033000	8802400	11142000	9896800	13486000	0.75554	0.0996233
Cytochrome P450 3A11;Cytochrome P450 3A41	Q64459;Q9JMA7	Cyp3a11;Cyp3a41a	57.854	43078000	25640000	171010	10000	10000	24723000	10000	4658600	22629000	10000	0.755062	0.754029
Immunoglobulin J chain	P01592	Igj	18.013	18579000	1931100	9877700	9812200	16623000	12655000	1734000	8662200	2872200	16737000	0.750759	0.509013
Endoplasmic reticulum resident protein 29	P57759	Erp29	28.823	338930	220900	203410	10000	192650	213340	10000	132970	157720	207720	0.747238	0.469707
Creatine kinase M-type	P07310	Ckm	43.044	6986100000	3687500000	12139000000	10341000000	1947900000	5132500000	8886500000	6041600000	4511100000	1647700000	0.74696	0.453007
Protein deglycase DJ-1	Q99LX0	Park7	20.021	125720000	70711000	140910000	99672000	90174000	84666000	49302000	110890000	64853000	83537000	0.745936	0.138246
Heterogeneous nuclear ribonucleoproteins A2/B1	O88569	Hnrnpa2b1	37.402	3558900	6090100	4739300	2285100	3656000	4750700	2000400	2450000	3378900	2561500	0.744808	0.23155
Fructose-bisphosphate aldolase A	P05064	Aldoa	39.355	18109000000	9269300000	14727000000	22495000000	2774300000	20692000000	8082500000	7527700000	11189000000	2589500000	0.743317	0.4705
Methylmalonate-semialdehyde dehydrogenase [acylating], mitochondrial	Q9EQ20	Aldh6a1	57.915	22011000	11608000	18364000	26045000	20795000	11519000	16229000	10777000	13247000	21226000	0.738674	0.129258
Transaldolase	Q93092	Taldo1	37.387	3052700	1475400	3815600	2446900	4070700	3286400	1368700	2401600	1026100	2783400	0.731174	0.243848
Adenosine kinase	P55264	Adk	40.148	10000	10000	10000	10000	556340	10000	10000	10000	10000	395510	0.730305	0.815972
Radixin	P26043	Rdx	68.542	1355400	546670	1666400	1449200	430310	159310	2186200	640260	212010	779230	0.729997	0.527383
Neutral alpha-glucosidase AB	Q8BHN3	Ganab	106.91	10000	288310	1098400	10000	10000	10000	846130	10000	153770	10000	0.726966	0.77866
Methylglutaconyl-CoA hydratase, mitochondrial	Q9JLZ3	Auh	33.395	541360	358070	1318500	10000	503290	360870	267500	255950	518910	564960	0.720627	0.514661
Ig gamma-1 chain C region secreted form;Ig gamma-1 chain C region, membrane-bound form	P01868;P01869	Ighg1	35.704	1363400	533170	1877000	1894800	839940	1086600	524370	1047700	725790	1265900	0.714527	0.256313
Phosphoglucomutase-1	Q9D0F9	Pgm1	61.417	58873000	16760000	175320000	96887000	94261000	27715000	89920000	70463000	24639000	102410000	0.712839	0.430598
Proteasome subunit alpha type-6	Q9QUM9	Psma6	27.372	19804000	7568700	8571000	10859000	8009500	11209000	4629700	8108300	6302000	8788800	0.71221	0.249546
Elongation factor 1-gamma	Q9D8N0	Eef1g	50.06	10000	10000	965650	10000	1982600	10000	10000	1294600	10000	790890	0.710313	0.725345
Ig kappa chain V-II region 26-10	P01631		12.273	9137000	3356500	10000	4451800	5248200	4759100	10000	7464900	3512000	10000	0.709618	0.548081
Methylmalonyl-CoA mutase, mitochondrial	P16332	Mut	82.843	276220	130730	245920	298530	10000	148330	119720	142260	118890	151340	0.707864	0.332097
Alpha-1-antitrypsin 1-2	P22599	Serpina1b	45.974	6986900	1982700	1643100	10614000	5347500	4673300	1475600	7411100	954890	4150100	0.702373	0.459439
Nucleoside diphosphate kinase B;Nucleoside diphosphate kinase A	Q01768;P15532	Nme2;Nme1	17.363	6156300	3005400	10673000	12598000	12553000	2824100	2668800	8737900	1736000	15591000	0.701507	0.432047
Tubulin alpha-4A chain	P68368	Tuba4a	49.924	791540	10000	5379700	151230	2232100	10000	10000	3673000	342810	1928800	0.696428	0.68291
Purine nucleoside phosphorylase	P23492	Pnp	32.277	263790	143750	10000	10000	245740	150970	83759	76715	147060	10000	0.695853	0.518894
Ig kappa chain V-VI region NQ2-6.1	P04945		11.713	603060	1924100	10000	1438000	9994500	1524900	2106300	1535400	3378000	1068600	0.688148	0.654245
Proteasome subunit beta type-1	O09061	Psmb1	26.372	11172000	3920400	5584600	1321000	4209600	5659700	745700	4381800	399720	6806600	0.686576	0.453577
L-lactate dehydrogenase A chain	P06151	Ldha	36.498	51365000	11032000	101450000	30723000	91018000	20299000	15828000	97421000	16720000	45409000	0.685172	0.46139
NEDD8-conjugating enzyme Ubc12	P61082	Ube2m	20.9	718740	374290	709500	1009800	534880	669000	10000	221360	368450	1019700	0.683707	0.334388
Ig kappa chain V-V region HP 93G7;Ig kappa chain V-V region HP R16.7;Ig kappa chain V-V region HP 123E6;Ig kappa chain V-V region HP 124E1	P01645;P01644;P01646;P01647		11.954	10000	5837400	3758700	1780500	8077100	5160500	471150	1981800	1892200	3794700	0.683341	0.475522
Calsequestrin-1	O09165	Casq1	46.377	28405000	10915000	243090000	103280000	81967000	9305300	178550000	58788000	46844000	25982000	0.683127	0.575436
Adenylate kinase isoenzyme 1	Q9R0Y5	Ak1	21.539	440160000	261000000	189130000	85839000	72140000	181310000	82678000	159600000	169180000	121380000	0.681264	0.365305
Carboxylesterase 1D	Q8VCT4	Ces1d	61.787	20159000	11042000	19820000	8412500	9944800	11241000	16697000	6752600	5407100	7156800	0.681114	0.21193
Catalase	P24270	Cat	59.795	930550	10000	10000	1250000	10000	1463600	10000	10000	10000	10000	0.680193	0.730516
Succinate dehydrogenase [ubiquinone] flavoprotein subunit, mitochondrial	Q8K2B3	Sdha	72.585	246050000	99108000	222570000	241460000	180550000	186150000	104300000	89419000	60442000	232700000	0.679989	0.171776
Inositol monophosphatase 1	O55023	Impa1	30.436	25726000	13855000	12490000	8903000	2469100	12932000	3459500	6493800	7707400	12506000	0.679328	0.362966
Cilia- and flagella-associated protein 57	Q9D180	Cfap57	144.93	10000	10000	10000	1991200	10000	10000	10000	10000	10000	1338400	0.678614	0.791269
Thioredoxin-like protein 1	Q8CDN6	Txnl1	32.237	14596000	7733600	8543500	7954400	6255800	6673500	4510100	3876400	4970000	10502000	0.677235	0.15895
UBX domain-containing protein 1	Q922Y1	Ubxn1	33.572	6025600	724680	1975000	10000	10000	1334200	1612300	1597700	1346900	10000	0.674775	0.638917
Lactoylglutathione lyase	Q9CPU0	Glo1	20.809	31689000	18451000	27981000	37824000	15754000	16742000	8794400	33682000	14589000	15018000	0.674458	0.18245
Protein disulfide-isomerase A4	P08003	Pdia4	71.982	2297000	3316200	1823100	1736900	4738800	1944300	1792400	288350	282990	5073800	0.67437	0.409296
Importin-4	Q8VI75	Ipo4	119.27	505740	2501800	10000	18679000	10000	441360	10000	464140	10000	13710000	0.674244	0.761843
Ig heavy chain V region AC38 205.12	P06330		12.934	39477000	17195000	46262000	25899000	42094000	27425000	10558000	39650000	11348000	26052000	0.672995	0.185383
Glutaredoxin-related protein 5, mitochondrial	Q80Y14	Glrx5	16.292	275050	179890	10000	369580	10000	182300	10000	119470	10000	241870	0.667409	0.527707
Aconitate hydratase, mitochondrial	Q99KI0	Aco2	85.462	1067500000	460490000	789280000	813200000	358950000	646500000	356780000	490950000	403670000	428110000	0.666589	0.129856
Oxygen-dependent coproporphyrinogen-III oxidase, mitochondrial	P36552	Cpox	49.714	125790	175220	10000	222910	10000	188290	96379	57731	10000	10000	0.666274	0.523549
Parvalbumin alpha	P32848	Pvalb	11.93	125880000	41865000	290670000	128610000	40360000	57408000	86043000	165870000	44111000	64306000	0.66584	0.430116
Glycogen phosphorylase, muscle form	Q9WUB3	Pygm	97.285	92630000	55627000	500110000	100730000	266830000	90213000	106110000	289120000	85409000	101940000	0.662244	0.473961
NADH-ubiquinone oxidoreductase 75 kDa subunit, mitochondrial	Q91VD9	Ndufs1	79.776	25377000	8170600	29927000	13240000	24725000	9205400	12639000	8107900	8564600	28647000	0.662107	0.259131
Septin-7	O55131	2020-09-07	50.549	3991100	997550	2820800	2183900	4265000	3019900	892580	1645200	1777000	2066500	0.659346	0.197522
Phosphotriesterase-related protein	Q60866	Pter	39.218	2104000	10000	488360	2861800	1065400	2250300	476990	10000	428470	1135600	0.658752	0.514213
Ubiquitin carboxyl-terminal hydrolase isozyme L3;Ubiquitin carboxyl-terminal hydrolase isozyme L4	Q9JKB1;P58321	Uchl3;Uchl4	26.151	3258600	10000	403300	1075700	2309300	1267600	10000	775410	10000	2577900	0.657641	0.547792
Ig gamma-3 chain C region	P03987		43.929	10000	10000	10000	1166600	3635500	636660	10000	10000	2286300	226030	0.65582	0.697075
Ig mu chain C region	P01872	Ighm	49.971	1083100000	645530000	1744800000	854330000	426850000	488800000	844430000	498420000	692330000	589180000	0.654767	0.201591
Methionine adenosyltransferase 2 subunit beta	Q99LB6	Mat2b	37.392	1460100	821400	10000	1379200	556990	670040	331970	630580	10000	1114100	0.652056	0.392875
Reticulon-4	Q99P72	Rtn4	126.61	461080	10000	470300	1136800	10000	10000	10000	10000	10000	1321600	0.652051	0.674958
Cathepsin D	P18242	Ctsd	44.953	425770	10000	10000	175630	10000	10000	138680	10000	10000	240830	0.648575	0.649428
Bifunctional purine biosynthesis protein PURH;Phosphoribosylaminoimidazolecarboxamide formyltransferase;IMP cyclohydrolase	Q9CWJ9	Atic	64.217	10000	320270	3293500	10000	10000	10000	1626700	315310	10000	397430	0.647527	0.726921
60S ribosomal protein L12	P35979	Rpl12	17.804	9407800	3246500	6366300	10587000	3047400	4309000	1752800	7460300	2111800	5404000	0.644247	0.249804
Protein NipSnap homolog 2	O55126	Gbas	32.932	10000	10000	1128700	1231800	4701900	10000	10000	2392100	10000	2133900	0.643285	0.635124
Beta-2-glycoprotein 1	Q01339	Apoh	38.618	2986100	627640	564400	414370	1571300	833530	689140	1135800	10000	1282800	0.641043	0.429419
Fatty acid-binding protein, adipocyte	P04117	Fabp4	14.65	72112000	36227000	59718000	48214000	50108000	53933000	26198000	19885000	37793000	32705000	0.640118	0.0508789
Macrophage migration inhibitory factor	P34884	Mif	12.504	2555500	2379500	3104800	2797400	1183900	1439000	1896000	1544200	1863800	920580	0.637511	0.0477
Serine/threonine-protein phosphatase PP1-gamma catalytic subunit	P63087	Ppp1cc	36.983	4813500	1827700	2308600	4447100	1584100	2277100	1034800	973070	1276600	3966300	0.635997	0.252577
Dihydropyrimidinase-related protein 3	Q62188	Dpysl3	61.936	8863600	5169000	8011800	8620900	6160700	7751100	2259700	2868700	4977300	5513100	0.634603	0.0587857
Prohibitin-2	O35129	Phb2	33.296	10000	10000	10000	10000	709750	10000	10000	434000	10000	10000	0.632211	0.744768
Calcium-binding mitochondrial carrier protein Aralar1	Q8BH59	Slc25a12	74.569	327690	10000	3254000	111640	6455300	10000	159260	4452500	218210	1576400	0.631618	0.634507
Proteasome subunit alpha type-3	O70435	Psma3	28.405	11504000	5676700	5927100	6068100	10779000	5780200	3608200	3866900	2402500	9574900	0.63153	0.140847
Apolipoprotein A-I;Proapolipoprotein A-I;Truncated apolipoprotein A-I	Q00623	Apoa1	30.615	10000	10000	10000	10000	2727800	371020	398260	10000	10000	955240	0.630291	0.72908
Glycerol-3-phosphate dehydrogenase [NAD(+)], cytoplasmic	P13707	Gpd1	37.572	3014700	196560	6751700	4764900	19632000	792570	700560	8013200	1296400	10741000	0.627003	0.537241
LIM domain-binding protein 3	Q9JKS4	Ldb3	76.431	29660000	11099000	17249000	18429000	29736000	17806000	8708000	16471000	10299000	13060000	0.624867	0.085619
Low molecular weight phosphotyrosine protein phosphatase	Q9D358	Acp1	18.192	2393500	2830900	1637400	3231200	10000	823690	721270	1252200	1420700	2044200	0.619822	0.247149
Peptidyl-prolyl cis-trans isomerase B	P24369	Ppib	23.713	318700	350110	1854100	479790	454920	10000	445030	890490	379600	409670	0.617416	0.437819
Serum albumin	P07724	Alb	68.692	10006000000	3007000000	5321800000	4214500000	3261900000	3732900000	3635500000	3988000000	2088900000	2486600000	0.617248	0.176235
Thioredoxin domain-containing protein 17	Q9CQM5	Txndc17	14.015	3122500	1272100	2963300	2140800	10000	2322700	897810	811480	1787000	10000	0.613017	0.326284
Cytochrome b-c1 complex subunit 1, mitochondrial	Q9CZ13	Uqcrc1	52.851	17269000	4984900	28231000	11492000	19368000	3436700	7590200	14414000	4018300	20248000	0.611067	0.246843
Triosephosphate isomerase	P17751	Tpi1	32.191	756050000	398570000	429190000	343390000	238140000	449980000	98373000	296140000	284440000	193550000	0.610751	0.146659
14-3-3 protein gamma;14-3-3 protein gamma, N-terminally processed	P61982	Ywhag	28.302	55689000	39497000	15337000	42266000	43191000	50948000	5381800	18246000	40881000	4111500	0.610105	0.221178
Calpain small subunit 1	O88456	Capns1	28.463	510160	422170	1211300	777050	729690	279270	10000	10000	384050	1542500	0.609752	0.392914
NADH dehydrogenase [ubiquinone] iron-sulfur protein 4, mitochondrial	Q9CXZ1	Ndufs4	19.784	931550	861030	1894400	10000	10000	457760	328400	545690	915280	10000	0.608886	0.46701
Proteasome subunit beta type-8	P28063	Psmb8	30.26	921330	392570	10000	487310	824210	553900	10000	481990	10000	548290	0.6087	0.347997
Polymerase I and transcript release factor	O54724	Ptrf	43.953	3968900	292080	5397500	999440	3965000	690960	1362400	2022900	303760	4513900	0.608218	0.376867
Clusterin;Clusterin beta chain;Clusterin alpha chain	Q06890	Clu	51.655	220270	10000	10000	10000	476580	10000	10000	400750	10000	10000	0.606384	0.64871
Histidine triad nucleotide-binding protein 1	P70349	Hint1	13.777	28330000	10729000	9497700	16402000	10621000	9144100	4636500	9721000	5753300	16570000	0.606312	0.18376
Protein disulfide-isomerase	P09103	P4hb	57.058	233040000	131870000	203620000	160310000	220110000	180040000	108860000	89569000	104940000	90805000	0.605105	0.018095
Methionine-R-sulfoxide reductase B3, mitochondrial	Q8BU85	Msrb3	26.832	16582000	6004300	6428700	6268600	11916000	8449700	1508200	6108800	3331000	9133700	0.604484	0.182379
Heat shock protein HSP 90-beta	P11499	Hsp90ab1	83.28	3647700	693460	7679700	2916500	14975000	10000	1561400	5922300	1443300	9105700	0.603185	0.456333
Phosphatidylethanolamine-binding protein 1;Hippocampal cholinergic neurostimulating peptide	P70296	Pebp1	20.83	163110000	116770000	180390000	105350000	52042000	94461000	50593000	62755000	84522000	79106000	0.60136	0.0742478
Glutathione S-transferase P 1	P19157	Gstp1	23.609	14523000	8455100	16951000	13796000	13227000	7428300	2631900	7452500	8292100	14208000	0.597633	0.0478622
Thioredoxin reductase 1, cytoplasmic	Q9JMH6	Txnrd1	67.083	1986200	251300	942840	5815200	4093500	2533000	788670	10000	10000	4461800	0.596184	0.453287
Ubiquitin-conjugating enzyme E2 variant 1;Ubiquitin-conjugating enzyme E2 variant 2	Q9CZY3;Q9D2M8	Ube2v1;Ube2v2	16.355	1093900	779430	309360	987170	2474500	733830	316960	898840	260130	1151600	0.595525	0.287146
Succinate dehydrogenase [ubiquinone] iron-sulfur subunit, mitochondrial	Q9CQA3	Sdhb	31.814	78711000	28589000	58652000	57229000	42610000	52693000	11118000	30937000	21190000	42034000	0.594347	0.0897214
Citrate synthase, mitochondrial	Q9CZU6	Cs	51.736	4238600	10000	15187000	1726800	12031000	1383500	1903800	7577400	1754400	7042200	0.592326	0.432308
Inhibitor of carbonic anhydrase	Q9DBD0	Ica	76.765	2243400	805080	2289000	596500	10000	388750	1514000	10000	655970	950180	0.592011	0.382498
Guanine nucleotide-binding protein subunit beta-2-like 1;Guanine nucleotide-binding protein subunit beta-2-like 1, N-terminally processed	P68040	Gnb2l1	35.076	349220	650740	1004600	2155100	384580	1059600	307530	10000	799040	513810	0.591954	0.357816
Peroxiredoxin-5, mitochondrial	P99029	Prdx5	21.897	76614000	48985000	71328000	52431000	18907000	35634000	25938000	33980000	37629000	24872000	0.589167	0.0690556
PDZ and LIM domain protein 5	Q8CI51	Pdlim5	63.299	852390	1931800	2906600	1831300	1917600	10000	10000	1199000	2460900	1859100	0.586778	0.221664
COP9 signalosome complex subunit 5	O35864	Cops5	37.548	554900	10000	10000	484900	10000	332570	264470	10000	10000	10000	0.586128	0.556575
Trifunctional enzyme subunit beta, mitochondrial;3-ketoacyl-CoA thiolase	Q99JY0	Hadhb	51.386	5118900	10000	6184600	2109300	3691700	236850	329540	6173000	10000	3278600	0.585935	0.408708
NADH dehydrogenase [ubiquinone] iron-sulfur protein 2, mitochondrial	Q91WD5	Ndufs2	52.625	588840	10000	1820500	10000	3234000	10000	553230	836530	10000	1905200	0.585337	0.52809
2,4-dienoyl-CoA reductase, mitochondrial	Q9CQ62	Decr1	36.213	1326200	619220	5084900	1822900	1530400	10000	3033700	819720	762410	1439200	0.584096	0.37984
Elongation factor 1-alpha 2	P62631	Eef1a2	50.454	8758800	438190	15840000	11205000	10740000	2419100	2602100	14034000	2130000	6233400	0.583598	0.281759
Serine/threonine-protein phosphatase CPPED1	Q8BFS6	Cpped1	35.247	886980	10000	10000	229710	10000	10000	10000	10000	10000	627690	0.582276	0.660392
Myosin-binding protein H	P70402	Mybph	52.641	7677700	5148400	7145800	1626500	3759000	4753600	2849200	2113100	1666100	3335100	0.580387	0.122881
Serine/threonine-protein phosphatase 2A 65 kDa regulatory subunit A alpha isoform	Q76MZ3	Ppp2r1a	65.322	10000	10000	10000	10000	548760	10000	10000	300830	10000	10000	0.578895	0.696125
Ficolin-1	O70165	Fcn1	36.298	1786300	182820	570730	10000	3999800	1132500	449020	704170	356280	1144400	0.578103	0.48723
Glutathione peroxidase 1	P11352	Gpx1	22.329	50244000	40242000	44534000	72039000	51017000	53334000	16547000	22932000	25149000	30519000	0.575338	0.0305529
Peroxiredoxin-1	P35700	Prdx1	22.176	1439900000	1196600000	1162700000	1203400000	369730000	988430000	261580000	787190000	846390000	205890000	0.575073	0.0974769
Acylphosphatase-2	P56375	Acyp2	11.877	2472600	2632900	3142900	2424300	4733600	620930	1235300	1453800	875120	4648200	0.57336	0.161547
Dihydrolipoyllysine-residue acetyltransferase component of pyruvate dehydrogenase complex, mitochondrial	Q8BMF4	Dlat	67.941	8239600	1150400	7078400	1812800	8400100	805820	1357100	5258900	1284500	6580400	0.572938	0.285087
Cofilin-1	P18760	Cfl1	18.559	3208400	770150	10000	865830	1259900	2276800	10000	1193000	10000	10000	0.572398	0.478712
Glucose-6-phosphate isomerase	P06745	Gpi	62.766	7550500	909240	113110000	39956000	28373000	5332400	26982000	23797000	8244400	43976000	0.570471	0.464418
Phosphoglycerate kinase 1	P09411	Pgk1	44.55	67882000	24301000	142910000	183670000	137480000	30326000	69817000	70074000	35671000	111070000	0.569819	0.174226
Apoptosis-inducing factor 1, mitochondrial	Q9Z0X1	Aifm1	66.765	1795500	571250	2233300	834020	2197800	230450	433850	1113700	820700	1742000	0.56876	0.171249
Heat shock 70 kDa protein 1-like	P16627	Hspa1l	70.636	1118600	242340	10000	529940	680680	626190	10000	10000	10000	812090	0.568757	0.415065
ATP synthase subunit alpha, mitochondrial	Q03265	Atp5a1	59.752	28434000	5685900	92567000	35154000	45583000	6223800	12327000	52690000	6647300	39616000	0.566493	0.3271
Endoplasmic reticulum resident protein 44	Q9D1Q6	Erp44	46.852	5191900	8252600	10183000	4881500	7062300	2148000	2828500	3495300	3315200	8351900	0.566156	0.0706434
Hepatoma-derived growth factor	P51859	Hdgf	26.268	378950	10000	10000	10000	432890	10000	10000	10000	10000	434550	0.563706	0.585201
Alpha-enolase	P17182	Eno1	47.14	90359000	31827000	129640000	116430000	73923000	30031000	51505000	56897000	24709000	84211000	0.559396	0.0898102
Medium-chain specific acyl-CoA dehydrogenase, mitochondrial	P45952	Acadm	46.481	1726100	442650	5395000	819690	6433300	298760	1355600	2987800	1472300	2161700	0.558568	0.347957
15 kDa selenoprotein	Q9ERR7	2020-09-15	17.806	542960	704380	1031100	422610	748910	312390	249670	307720	433170	622030	0.557972	0.0377988
Persulfide dioxygenase ETHE1, mitochondrial	Q9DCM0	Ethe1	27.738	1652100	1433300	2090700	1249300	1329300	1389100	463920	10000	1546700	903870	0.556255	0.065809
14-3-3 protein beta/alpha;14-3-3 protein beta/alpha, N-terminally processed	Q9CQV8	Ywhab	28.086	1605500	1078700	2426800	646890	3805200	1572200	10000	10000	992720	2727700	0.555534	0.294606
Serine beta-lactamase-like protein LACTB, mitochondrial	Q9EP89	Lactb	60.705	2529800	10000	10000	545970	1254400	523780	186130	10000	10000	1681900	0.554417	0.514469
Espin	Q9ET47	Espn	94.496	1743700	678460	10000	10000	8631600	3063200	10000	362570	10000	2678900	0.55308	0.591351
Glyoxalase domain-containing protein 4	Q9CPV4	Glod4	33.316	1528100	10000	671080	1536700	10000	274360	10000	947960	287020	556330	0.552645	0.39775
Malate dehydrogenase, mitochondrial	P08249	Mdh2	35.611	58329000	19900000	343030000	161120000	64960000	22103000	102090000	109680000	35651000	87080000	0.550877	0.367708
Voltage-dependent L-type calcium channel subunit beta-1	Q8R3Z5	Cacnb1	65.485	14744000	4124200	3800000	913760	6495100	2890400	2804400	1844400	1656000	7341300	0.549804	0.323469
Reticulon-2	O70622	Rtn2	51.346	1993700	10000	1920300	2961100	4787500	10000	1431200	2398200	10000	2545100	0.547821	0.300637
Thioredoxin-dependent peroxide reductase, mitochondrial	P20108	Prdx3	28.127	80932000	35988000	67990000	92835000	76891000	62683000	18428000	26192000	27304000	59207000	0.546515	0.0419599
Hemoglobin subunit alpha	P01942	Hba	15.085	44778000	7885200	9628000	29118000	16097000	25944000	4548200	20940000	4036500	3210700	0.545823	0.280783
Mitochondrial peptide methionine sulfoxide reductase	Q9D6Y7	Msra	25.988	13543000	10056000	8693000	18316000	17973000	10400000	2089800	11170000	3164200	10607000	0.545793	0.0572021
Carboxylesterase 1C	P23953	Ces1c	61.055	1284300	10000	2186100	1614300	1176500	10000	1126900	1216200	10000	1057600	0.545462	0.242453
Actin-related protein 2/3 complex subunit 2	Q9CVB6	Arpc2	34.357	10000	10000	10000	804090	10000	10000	10000	419230	10000	10000	0.544053	0.677977
Proteasome subunit alpha type-1	Q9R1P4	Psma1	29.546	17891000	1061400	2673800	9991300	12871000	9070200	2180500	6168400	222300	6465900	0.541877	0.28106
NADH dehydrogenase [ubiquinone] iron-sulfur protein 3, mitochondrial	Q9DCT2	Ndufs3	30.149	1171200	10000	2670500	2034100	2271900	725680	502440	1012200	702810	1459300	0.539666	0.173125
Mannose-6-phosphate isomerase	Q924M7	Mpi	46.575	10000	10000	79951	10000	693690	10000	10000	10000	10000	393080	0.538897	0.643851
14-3-3 protein zeta/delta	P63101	Ywhaz	27.771	7178600	2888800	2580600	6288200	15141000	9582400	374430	4299000	1749500	2341100	0.538378	0.290793
ADP/ATP translocase 1	P48962	Slc25a4	32.904	7238900	919290	22044000	7227700	27513000	864170	2346900	19253000	1125800	11220000	0.536007	0.358856
Nitrilase homolog 1	Q8VDK1	Nit1	35.705	438880	425210	612160	423780	347310	10000	266920	251870	302650	363770	0.531833	0.0224544
Elongation factor 1-delta	P57776	Eef1d	31.293	12080000	2729200	7379600	7977400	8937700	4481400	2171500	7468800	2079600	4566300	0.531088	0.0764108
Myosin light chain 1/3, skeletal muscle isoform	P05977	Myl1	20.594	12068000	3135900	4068100	1867200	8208000	2886900	685950	1881300	2656200	7468400	0.530843	0.247078
Adenylosuccinate synthetase isozyme 1	P28650	Adssl1	50.254	3944700	2461700	25724000	7162500	5055000	1541800	10130000	5368000	2539700	3937800	0.530291	0.385508
NADH dehydrogenase [ubiquinone] 1 beta subcomplex subunit 10	Q9DCS9	Ndufb10	21.024	10000	10000	381900	10000	10000	10000	183710	10000	10000	10000	0.530244	0.642146
Cytosolic non-specific dipeptidase	Q9D1A2	Cndp2	52.767	21349000	8971400	10833000	13543000	12763000	9064300	4867000	5840400	6095700	9831800	0.529195	0.0260434
Junctophilin-2	Q9ET78	Jph2	74.691	10017000	1442900	6166800	2627600	8344600	2544200	3216200	2323300	1695000	5284500	0.526706	0.15984
Nucleolar protein 3	Q9D1X0	Nol3	24.567	3991100	962940	398940	834890	2765800	2565300	311320	524420	654030	650420	0.525538	0.317505
Stress-70 protein, mitochondrial	P38647	Hspa9	73.46	3435100	720630	3334500	1963400	7055300	1367000	649860	835440	1727600	4009100	0.520264	0.230953
Calreticulin	P14211	Calr	47.994	18897000	14774000	20814000	17135000	29971000	10037000	9453000	9490200	4984100	18871000	0.520079	0.0224908
Superoxide dismutase [Mn], mitochondrial	P09671	Sod2	24.603	14952000	4976900	15298000	15080000	8018900	3627100	2378500	14055000	2335000	7806300	0.517814	0.108556
Alpha-2-macroglobulin;Alpha-2-macroglobulin 165 kDa subunit;Alpha-2-macroglobulin 35 kDa subunit	Q61838	A2m	165.85	15103000	4778700	9514700	6531100	10057000	9359600	6283600	1534200	3331000	3301800	0.517788	0.0831311
Heat shock protein beta-6	Q5EBG6	Hspb6	17.521	777580	10000	10000	10000	984690	10000	10000	350710	10000	547250	0.517757	0.497368
Haptoglobin;Haptoglobin alpha chain;Haptoglobin beta chain	Q61646	Hp	38.752	146630000	13524000	45670000	73759000	55290000	79035000	8065400	76782000	4676400	4573200	0.517008	0.287123
Proteasome subunit beta type-3	Q9R1P1	Psmb3	22.965	6305000	2562900	2357100	1902100	4642100	2726600	1418400	1357100	1638300	2028500	0.516	0.0836828
L-lactate dehydrogenase B chain	P16125	Ldhb	36.572	17143000	1620500	7419400	7846700	6059400	5804800	919560	4910600	2689700	6254100	0.513327	0.19033
Citrate lyase subunit beta-like protein, mitochondrial	Q8R4N0	Clybl	37.548	14863000	5448200	8889200	9230500	12890000	4436900	1948900	5631300	3754400	10527000	0.512433	0.0517136
Thioredoxin domain-containing protein 5	Q91W90	Txndc5	46.415	1259800	1496400	1713700	855220	531010	1009200	852300	72707	734440	332190	0.512427	0.0718022
Beta-enolase	P21550	Eno3	47.024	674350000	210820000	1493000000	1136200000	374270000	218340000	713460000	529030000	267830000	263930000	0.512413	0.177997
Ribose-phosphate pyrophosphokinase 1;Ribose-phosphate pyrophosphokinase 2	Q9D7G0;Q9CS42	Prps1;Prps2	34.834	3566700	630950	4029700	3314100	9326400	866520	1348900	1291300	865180	6300600	0.511433	0.280698
Four and a half LIM domains protein 3	Q9R059	Fhl3	31.794	10000	10000	10000	10000	975370	10000	10000	10000	10000	478450	0.510602	0.655629
Striated muscle-specific serine/threonine-protein kinase	Q62407	Speg	354.34	1154800	257470	10000	853080	1492800	462340	10000	10000	144740	1293200	0.509608	0.342766
Proteasome subunit alpha type-7;Proteasome subunit alpha type-7-like	Q9Z2U0;Q9CWH6	Psma7;Psma8	27.855	19993000	4132800	9280600	11181000	12392000	10895000	2256500	9499200	2524700	3717500	0.507076	0.113149
Aspartate aminotransferase, cytoplasmic	P05201	Got1	46.247	109750000	83507000	152090000	138620000	62677000	58439000	53907000	68160000	48655000	45560000	0.502559	0.012975
Heterogeneous nuclear ribonucleoprotein Q	Q7TMK9	Syncrip	69.632	368170	10000	332830	10000	246260	333130	10000	120690	10000	10000	0.500196	0.360867
40S ribosomal protein S12	P63323	Rps12	14.525	1742100	467280	360840	312510	421000	953640	10000	10000	275800	402650	0.500068	0.335378
Myc box-dependent-interacting protein 1	O08539	Bin1	64.469	48172000	8348200	14809000	19066000	21366000	14584000	5766900	11967000	5182400	18335000	0.499595	0.163013
Troponin I, fast skeletal muscle	P13412	Tnni2	21.357	3000500	10000	10000	2736500	4684600	3137300	10000	2042300	10000	10000	0.498927	0.378663
Junctophilin-1	Q9ET80	Jph1	71.904	9989600	2595500	3317600	1791300	3708700	1613600	1256800	1229300	1414900	5158000	0.498657	0.229422
Ig kappa chain V-IV region S107B	P01680		13.722	207670	893940	10000	233950	2323500	10000	10000	10000	10000	1786400	0.497784	0.524274
Dynein light chain 2, cytoplasmic	Q9D0M5	Dynll2	10.35	389340	10000	10000	1688100	10000	704890	10000	10000	307380	10000	0.494567	0.562551
Serine/threonine-protein phosphatase PP1-beta catalytic subunit	P62141	Ppp1cb	37.186	1838400	983570	2052200	902740	5488800	1458300	867810	716720	445100	2033900	0.490145	0.231563
Fumarate hydratase, mitochondrial	P97807	Fh	54.356	2821500	421030	6543000	4569500	10618000	1513500	1219100	3657500	191590	5634300	0.489167	0.234973
Aldose reductase	P45376	Akr1b1	35.732	27470000	2943700	10189000	22909000	28454000	4768800	6449300	17541000	2043700	14147000	0.488767	0.146067
Rho GDP-dissociation inhibitor 1	Q99PT1	Arhgdia	23.407	4056100	1292600	6369100	4500400	3797500	484140	2376700	2591400	1793600	2533700	0.488593	0.0533352
Selenoprotein P	P70274	Sepp1	42.705	2139300	1305300	1003600	305820	579300	463410	564220	992320	10000	562640	0.486112	0.160968
Serine protease HTRA2, mitochondrial	Q9JIY5	Htra2	49.348	470960	10000	10000	337570	10000	10000	10000	367370	10000	10000	0.485814	0.49969
Long-chain specific acyl-CoA dehydrogenase, mitochondrial	P51174	Acadl	47.907	31089000	7035800	31080000	21264000	9102500	6432300	11838000	11607000	3525400	14810000	0.484203	0.101633
Aspartate aminotransferase, mitochondrial	P05202	Got2	47.411	15657000	7637200	85831000	44562000	16967000	6000400	26051000	23933000	7798200	18449000	0.481861	0.270094
Septin-2	P42208	2020-09-02	41.525	4427200	720180	1080500	2582200	2295600	1869700	745790	163340	600990	1951300	0.480035	0.160005
Tubulin alpha-1C chain;Tubulin alpha-1A chain;Tubulin alpha-1B chain;Tubulin alpha-3 chain	P68373;P68369;P05213;P05214	Tuba1c;Tuba1a;Tuba1b;Tuba3a	49.909	124870	10000	463620	10000	697590	10000	70598	187840	10000	345490	0.47771	0.393709
26S proteasome non-ATPase regulatory subunit 9	Q9CR00	Psmd9	24.72	3540500	1296700	10000	361110	1536000	808070	10000	296300	10000	2087600	0.476249	0.361225
Succinyl-CoA ligase [ADP/GDP-forming] subunit alpha, mitochondrial	Q9WUM5	Suclg1	36.154	358570	10000	887900	10000	3855600	10000	10000	10000	10000	2397700	0.475921	0.553793
Ubiquitin-60S ribosomal protein L40;Ubiquitin;60S ribosomal protein L40;Ubiquitin-40S ribosomal protein S27a;Ubiquitin;40S ribosomal protein S27a;Polyubiquitin-B;Ubiquitin;Polyubiquitin-C;Ubiquitin;Ubiquitin-related 1;Ubiquitin-related 2	P62984;P62983;P0CG49;P0CG50	Uba52;Rps27a;Ubb;Ubc	14.728	10382000	20734000	19159000	11839000	2701800	3864600	5273000	7138500	6281000	8187600	0.47434	0.075664
Glyceraldehyde-3-phosphate dehydrogenase	P16858	Gapdh	35.81	179110000	34154000	302380000	227640000	349930000	32951000	43056000	233730000	55919000	150730000	0.472356	0.123812
Aflatoxin B1 aldehyde reductase member 2	Q8CG76	Akr7a2	40.612	10000	10000	104810	10000	132870	10000	10000	10000	10000	86296	0.471817	0.388887
Transmembrane protein 109	Q3UBX0	Tmem109	26.306	10000	10000	935290	453230	430260	10000	556970	10000	268160	10000	0.465053	0.361225
ATP-dependent 6-phosphofructokinase, muscle type	P47857	Pfkm	85.268	6874700	10000	20319000	9337200	49816000	241170	1907600	21958000	1526600	14408000	0.463673	0.371241
Periplakin	Q9R269	Ppl	204	10000	10000	10000	5949000	10000	413440	2326600	10000	10000	10000	0.462521	0.625931
ATP synthase subunit beta, mitochondrial	P56480	Atp5b	56.3	40202000	10152000	150670000	49195000	88934000	11394000	27385000	54744000	11215000	51530000	0.46076	0.197109
Adenylosuccinate lyase	P54822	Adsl	54.866	168440	10000	347770	10000	393620	10000	10000	387080	10000	10000	0.45931	0.390438
AMP deaminase 1	Q3V1D3	Ampd1	86.104	1305600	10000	5112300	195550	11203000	10000	117610	5975700	10000	2040600	0.457405	0.445822
Leucine-rich glioma-inactivated protein 1	Q9JIA1	Lgi1	63.643	10000	10000	1809200	8661700	5828000	10000	1614300	10000	2108100	3716200	0.457053	0.367127
Proteasome subunit alpha type-4	Q9R1P0	Psma4	29.47	13710000	2261000	4091700	4718500	8307700	4821100	911300	5142200	1824900	2304000	0.45343	0.137811
Hemopexin	Q91X72	Hpx	51.317	22470000	4628000	33865000	20078000	11812000	7487000	13308000	11112000	4565500	5407400	0.451034	0.0871749
Proteasome subunit beta type-6	Q60692	Psmb6	25.378	5578100	1956900	2128600	3922900	6737500	2473700	744720	3301800	495870	2149400	0.450969	0.0724249
S-methyl-5-thioadenosine phosphorylase	Q9CQ65	Mtap	31.062	236430	10000	257860	308480	10000	10000	10000	113530	96940	140000	0.450272	0.230148
Isocitrate dehydrogenase [NAD] subunit alpha, mitochondrial	Q9D6R2	Idh3a	39.638	3686300	1423200	17220000	12428000	15243000	1877300	5391100	4592000	2465300	8144100	0.449392	0.138561
Heterogeneous nuclear ribonucleoprotein H;Heterogeneous nuclear ribonucleoprotein H, N-terminally processed	O35737	Hnrnph1	49.199	10000	1339200	699420	615490	584130	10000	10000	10000	10000	1419100	0.449197	0.339389
3-ketoacyl-CoA thiolase, mitochondrial	Q8BWT1	Acaa2	41.829	645980	10000	2421400	10000	1700400	10000	10000	425490	265480	1421000	0.445294	0.358638
Kininogen-1;Kininogen-1 heavy chain;Bradykinin;Kininogen-1 light chain	O08677	Kng1	73.101	29252000	7871700	15668000	9692600	6400400	5749600	7081600	3860900	3275500	10601000	0.443765	0.11817
Fibrinogen gamma chain	Q8VCM7	Fgg	49.391	17075000	3905800	3168100	708960	693610	5888500	1628000	1400000	1169200	1237200	0.443141	0.398694
Proteasome subunit alpha type-5	Q9Z2U1	Psma5	26.411	13493000	2580300	5172700	7698000	14552000	7315100	1110700	6691100	1533200	2560100	0.441654	0.106545
Ribonuclease inhibitor	Q91VI7	Rnh1	49.816	877170	10000	10000	10000	6588600	2418000	10000	573590	284960	10000	0.439788	0.554227
Enoyl-CoA hydratase, mitochondrial	Q8BH95	Echs1	31.474	2923700	346730	990760	2598100	4626800	2274000	10000	291430	387810	2083700	0.439396	0.188799
Proteasome subunit beta type-5	O55234	Psmb5	28.532	15142000	2018100	1158700	3488600	14324000	5677700	184680	2051000	918570	6924800	0.436096	0.26056
2-oxoglutarate dehydrogenase, mitochondrial	Q60597	Ogdh	116.45	2153800	766240	27459000	45051000	27398000	8453900	3104300	3344900	7012200	22923000	0.436051	0.242549
Basigin	P18572	Bsg	42.444	10000	10000	1184300	1191600	1584600	10000	398490	10000	10000	1300000	0.434239	0.307547
Membrane primary amine oxidase	O70423	Aoc3	84.533	10000	10000	1676500	10000	10000	10000	704500	10000	10000	10000	0.433731	0.604968
Proteasome subunit beta type-9	P28076	Psmb9	23.396	522200	10000	10000	10000	1246900	10000	10000	10000	10000	739830	0.433456	0.492449
Dihydropteridine reductase	Q8BVI4	Qdpr	25.57	3031600	911490	2475800	3967600	837860	10000	539470	668300	10000	3598600	0.429991	0.195663
Ig kappa chain C region	P01837		11.934	298040000	47037000	79054000	174830000	78704000	133630000	8300600	60829000	38577000	48785000	0.428119	0.162859
Ig kappa chain V-V region K2	P01635		12.581	4182600	816690	1078000	511750	10000	361790	10000	1730700	703670	10000	0.426753	0.373938
Fatty acid-binding protein, heart	P11404	Fabp3	14.819	42279000	5279600	46903000	44472000	16777000	19659000	7084500	13657000	13569000	12377000	0.426089	0.0733569
Tubulin beta-4B chain;Tubulin beta-5 chain;Tubulin beta-4A chain;Tubulin beta-2B chain;Tubulin beta-2A chain	P68372;P99024;Q9D6F9;Q9CWF2;Q7TMM9	Tubb4b;Tubb5;Tubb4a;Tubb2b;Tubb2a	49.83	2798000	10000	5772300	456940	11484000	10000	445440	3519600	319370	4409400	0.424137	0.33462
Selenide, water dikinase 2	P97364	Sephs2	47.833	4629800	1192400	2223000	1014300	808500	525080	808320	1536400	555120	755350	0.423619	0.158143
Glycogenin-1	Q9R062	Gyg1	37.402	920610	331330	434710	997080	3038100	446980	96259	653580	10000	1216400	0.423504	0.254038
Cytochrome b-c1 complex subunit 2, mitochondrial	Q9DB77	Uqcrc2	48.234	1444100	10000	10414000	3201000	21284000	190270	1468400	3398900	10000	10225000	0.420668	0.362783
Voltage-dependent calcium channel subunit alpha-2/delta-1;Voltage-dependent calcium channel subunit alpha-2-1;Voltage-dependent calcium channel subunit delta-1	O08532	Cacna2d1	124.63	2564600	10000	10000	688650	1284100	632980	10000	10000	319710	941370	0.419994	0.330295
Glutamine synthetase	P15105	Glul	42.119	10000	10000	10000	10000	1598600	10000	10000	10000	10000	647660	0.419663	0.593729
Kinectin	Q61595	Ktn1	152.59	1040300	10000	4080200	10000	6646200	2391100	652480	10000	10000	1880600	0.419471	0.35525
Elongation factor Tu, mitochondrial	Q8BFR5	Tufm	49.508	10000	10000	10000	209760	1265900	10000	10000	10000	10000	590460	0.418727	0.535628
Aquaporin-1	Q02013	Aqp1	28.793	10000	10000	10000	10000	941360	10000	10000	367060	10000	10000	0.414792	0.580606
Peptidyl-prolyl cis-trans isomerase A;Peptidyl-prolyl cis-trans isomerase A, N-terminally processed	P17742	Ppia	17.971	8139700	1158100	13923000	4155200	5295000	3151200	3437100	3456400	2216100	1289000	0.414735	0.120378
Eukaryotic initiation factor 4A-II;Eukaryotic initiation factor 4A-II, N-terminally processed;Eukaryotic initiation factor 4A-I	P10630;P60843	Eif4a2;Eif4a1	46.402	275680	10000	527270	10000	3048800	10000	10000	892660	10000	669020	0.411101	0.474604
Succinyl-CoA ligase [ADP-forming] subunit beta, mitochondrial	Q9Z2I9	Sucla2	50.113	10000	10000	2586200	264580	11628000	10000	175720	1710900	10000	4042900	0.410346	0.490821
NADH dehydrogenase [ubiquinone] 1 alpha subcomplex subunit 2	Q9CQ75	Ndufa2	10.916	10000	597030	684700	1039200	637940	302090	346900	10000	540000	10000	0.407222	0.108716
Enoyl-CoA delta isomerase 1, mitochondrial	P42125	Eci1	32.25	764570	68065	1086900	309110	1403300	10000	10000	882940	10000	558820	0.405226	0.19389
Protein phosphatase 1 regulatory subunit 12B	Q8BG95	Ppp1r12b	109.05	3352800	1122000	1990600	816570	1552700	547520	373430	668240	436010	1509000	0.400038	0.0620766
Huntingtin	P42859	Htt	344.69	10000	10000	1547300	10000	599750	10000	10000	398950	10000	436680	0.397616	0.43164
Isocitrate dehydrogenase [NADP], mitochondrial	P54071	Idh2	50.906	1416700	381960	9951500	3692700	3196300	10000	2667100	1156200	779730	2775200	0.396382	0.234984
Actin-related protein 2/3 complex subunit 4	P59999	Arpc4	19.667	281670	10000	303770	10000	10000	10000	10000	10000	202950	10000	0.394758	0.375312
Very long-chain specific acyl-CoA dehydrogenase, mitochondrial	P50544	Acadvl	70.875	2867700	10000	9468800	2058400	10274000	10000	470540	4223600	10000	4861000	0.387989	0.232211
Perilipin-4	O88492	Plin4	139.41	636140	10000	710090	360240	951470	10000	10000	10000	10000	987730	0.385215	0.231754
Cytochrome c1, heme protein, mitochondrial	Q9D0M3	Cyc1	35.327	1888300	10000	5503900	2565500	1831300	10000	2594500	1891200	10000	10000	0.382719	0.203979
Glutathione reductase, mitochondrial	P47791	Gsr	53.662	26184000	7403600	8137700	5867300	6065100	7360500	2847500	3291200	3966100	3001900	0.38144	0.13352
Thioredoxin reductase 2, mitochondrial	Q9JLT4	Txnrd2	56.602	1798200	347870	10000	926940	1656700	769910	10000	994890	10000	10000	0.378673	0.191249
UTP--glucose-1-phosphate uridylyltransferase	Q91ZJ5	Ugp2	56.979	10000	10000	8992600	250870	6100900	10000	296000	2550600	423440	2444400	0.372579	0.354976
Acetyl-CoA acetyltransferase, mitochondrial	Q8QZT1	Acat1	44.816	4623800	466900	4743200	2662000	3805100	907400	250660	2884900	234270	1781600	0.371685	0.0605881
A-kinase anchor protein 9	Q70FJ1	Akap9	435.87	10000	10000	21427000	10000	10000	10000	10000	3637500	4285300	10000	0.370466	0.55544
Fibrinogen alpha chain;Fibrinopeptide A;Fibrinogen alpha chain	E9PV24	Fga	87.428	23113000	2620600	789710	615920	2422900	7335300	751310	594710	1093600	920350	0.36179	0.427202
Glucosidase 2 subunit beta	O08795	Prkcsh	58.792	10000	290260	955410	10000	3434000	212860	356570	442250	10000	672290	0.360444	0.38657
3-hydroxyisobutyrate dehydrogenase, mitochondrial	Q99L13	Hibadh	35.44	6230700	1420500	4082800	2643300	1235100	1743300	247660	635160	808910	2182800	0.359831	0.0799189
Proteasome subunit alpha type-2	P49722	Psma2	25.926	1503800	1162500	1999600	2615500	10000	678780	622200	951700	349960	10000	0.358318	0.0791516
Aspartyl aminopeptidase	Q9Z2W0	Dnpep	52.206	2591000	786150	715290	2623500	782120	321770	283750	10000	436450	1615800	0.355795	0.106785
Glutaredoxin-1	Q9QUH0	Glrx	11.871	1030400	558660	10000	10000	10000	193360	10000	10000	349660	10000	0.353921	0.363801
Adenosylhomocysteinase	P50247	Ahcy	47.688	46103000	8470400	11056000	39627000	9500900	7546800	7685900	8917300	4812400	11451000	0.352164	0.110069
Alpha-2-macroglobulin receptor-associated protein	P55302	Lrpap1	42.215	188600	10000	528310	10000	10000	10000	221170	10000	10000	10000	0.349667	0.400177
Complement factor I;Complement factor I heavy chain;Complement factor I light chain	Q61129	Cfi	67.26	4417200	678310	1126300	7133200	11920000	4194800	310970	435230	1171000	2666400	0.347315	0.173249
NSFL1 cofactor p47	Q9CZ44	Nsfl1c	40.709	14819000	2425300	3438700	4250300	5341100	3109100	862190	1924900	1201200	3405300	0.346917	0.123708
Inorganic pyrophosphatase 2, mitochondrial	Q91VM9	Ppa2	38.114	2928500	346830	1163800	703730	1534200	688050	270630	340960	351050	634510	0.342246	0.0892348
Actin, cytoplasmic 2;Actin, cytoplasmic 2, N-terminally processed;Actin, cytoplasmic 1;Actin, cytoplasmic 1, N-terminally processed	P63260;P60710	Actg1;Actb	41.792	1553300	10000	10000	10000	2516100	10000	692900	656750	10000	10000	0.336549	0.346447
Platelet glycoprotein 4	Q08857	Cd36	52.697	527840	10000	3441500	1151500	807770	10000	1671500	10000	276750	10000	0.333117	0.274936
Delta-aminolevulinic acid dehydratase	P10518	Alad	36.023	5907800	871900	1528500	13526000	2818300	1319800	505340	1279900	360940	4741900	0.332943	0.216432
Probable aminopeptidase NPEPL1	Q6NSR8	Npepl1	55.939	10174000	1604600	1279000	4400500	5526200	2515000	440880	630800	1156600	2883200	0.331813	0.106094
Synaptophysin-like protein 2	O89104	Sypl2	29.224	529930	10000	2666700	502890	2344300	10000	10000	1447700	10000	523930	0.330639	0.218893
Electron transfer flavoprotein subunit alpha, mitochondrial	Q99LC5	Etfa	35.009	4541800	10000	4419400	8504900	9577400	225840	361900	2428900	839130	4989500	0.326955	0.0947206
Myosin regulatory light chain 12B	Q3THE2	Myl12b	19.779	483650	792410	10000	10000	10000	172140	10000	117100	10000	117570	0.326792	0.316556
Hydroxyacyl-coenzyme A dehydrogenase, mitochondrial	Q61425	Hadh	34.463	2275700	10000	9795700	2932900	2511300	257860	1304000	1175500	911400	2054500	0.325425	0.196452
Gamma-glutamylcyclotransferase	Q9D7X8	Ggct	21.166	10000	307020	10000	358660	10000	10000	10000	10000	10000	185810	0.324589	0.311184
Proline synthase co-transcribed bacterial homolog protein	Q9Z2Y8	Prosc	30.048	10000	10000	1079500	228980	274280	10000	10000	410760	10000	70940	0.319262	0.334011
Long-chain-fatty-acid--CoA ligase 1	P41216	Acsl1	77.951	331440	10000	3193200	921110	2745200	10000	10000	914570	10000	1322600	0.314843	0.197913
Troponin C, skeletal muscle	P20801	Tnnc2	18.11	644870	10000	5057700	1520900	4216500	156480	1940600	276780	297580	846090	0.307209	0.169376
Isovaleryl-CoA dehydrogenase, mitochondrial	Q9JHI5	Ivd	46.325	10000	10000	10000	10000	6836300	10000	440760	315310	10000	1332800	0.306687	0.511152
Eukaryotic translation initiation factor 3 subunit I	Q9QZD9	Eif3i	36.46	2322100	344530	637990	969430	1546300	759120	10000	995640	10000	10000	0.306641	0.0861444
Succinyl-CoA:3-ketoacid coenzyme A transferase 1, mitochondrial	Q9D0K2	Oxct1	55.988	739230	10000	3206700	2481800	2747000	10000	352070	1297000	10000	1054900	0.296576	0.0917063
Cdc42-interacting protein 4	Q8CJ53	Trip10	68.489	9689000	1094500	1882600	1239100	2748100	890320	702020	1505400	10000	1767600	0.292755	0.190194
Obg-like ATPase 1	Q9CZ30	Ola1	44.729	10000	10000	472820	10000	463780	10000	10000	235110	10000	10000	0.284616	0.285957
Inorganic pyrophosphatase	Q9D819	Ppa1	32.667	2700800	10000	10000	3535300	10000	1253900	10000	10000	10000	490860	0.283232	0.299693
Eukaryotic translation initiation factor 4B	Q8BGD9	Eif4b	68.839	955960	10000	10000	303180	591340	190130	10000	307150	10000	10000	0.281896	0.197624
ATP synthase subunit O, mitochondrial	Q9DB20	Atp5o	23.363	754210	10000	2583200	1776600	4861700	10000	10000	1609700	10000	1051500	0.269505	0.145182
Kinase suppressor of Ras 2	Q3UVC0	Ksr2	108.57	10000	10000	10000	10205000	10000	10000	439300	2269000	10000	10000	0.267282	0.492098
Annexin A6	P14824	Anxa6	75.884	509160	10000	10000	3951600	1419800	160540	220660	425320	10000	675620	0.252881	0.272449
Decorin	P28654	Dcn	39.809	10000	10000	848770	10000	1618700	10000	515900	10000	10000	77446	0.249591	0.299997
PDZ and LIM domain protein 3	O70209	Pdlim3	34.299	4223100	549820	10000	737620	709130	10000	165760	416360	220600	740230	0.249283	0.256862
Protein NDRG2	Q9QYG0	Ndrg2	40.789	975730	10000	1789600	763260	2528200	10000	10000	198010	10000	1255700	0.244563	0.10248
cAMP-dependent protein kinase type I-alpha regulatory subunit;cAMP-dependent protein kinase type I-alpha regulatory subunit, N-terminally processed	Q9DBC7	Prkar1a	43.185	3293800	329870	459510	1530900	581870	795420	203520	10000	176390	329820	0.244539	0.139937
Aminoacylase-1	Q99JW2	Acy1	45.78	2686300	469320	4104900	15923000	9919800	2904100	647260	462770	1607500	2397800	0.242255	0.115585
Nexilin	Q7TPW1	Nexn	72.107	2925500	467860	571770	10000	310380	10000	211520	230690	280670	299770	0.240963	0.253091
Calpain-1 catalytic subunit	O35350	Capn1	82.105	10000	10000	10000	241290	1114300	10000	145920	150610	10000	10000	0.235661	0.356974
Glyoxylate reductase/hydroxypyruvate reductase	Q91Z53	Grhpr	35.328	13023000	1926300	3150600	15999000	3347200	2233300	698780	2350300	808950	2630200	0.232909	0.0867906
O-acetyl-ADP-ribose deacetylase MACROD1	Q922B1	Macrod1	35.294	10000	569100	1817300	4758800	2105100	767860	10000	10000	10000	1313000	0.227947	0.137055
Creatine kinase B-type	Q04447	Ckb	42.713	881950	163820	2137000	2014700	408850	742830	210910	134670	10000	167100	0.225729	0.0760508
Cathepsin B;Cathepsin B light chain;Cathepsin B heavy chain	P10605	Ctsb	37.279	428090	10000	10000	10000	742360	222630	10000	10000	10000	10000	0.218776	0.261747
Isocitrate dehydrogenase [NAD] subunit gamma 1, mitochondrial	P70404	Idh3g	42.785	606530	10000	2811500	1748100	1464500	10000	10000	738050	10000	675270	0.217347	0.0767187
Tripartite motif-containing protein 72	Q1XH17	Trim72	52.816	10000	10000	405580	10000	2370400	10000	10000	561770	10000	10000	0.21446	0.377475
Ig kappa chain V-V region MOPC 149	P01636		12.03	9272100	10000	10000	863780	5100200	10000	526690	2708300	10000	10000	0.214012	0.240808
Fibrinogen beta chain;Fibrinopeptide B;Fibrinogen beta chain	Q8K0E8	Fgb	54.752	17119000	1485000	10000	109330	2094000	2763000	675380	387060	200980	424080	0.213788	0.349957
Protein-arginine deiminase type-2	Q08642	Padi2	76.249	10000	10000	1427900	10000	10000	10000	10000	10000	10000	270880	0.211786	0.445426
Trifunctional enzyme subunit alpha, mitochondrial;Long-chain enoyl-CoA hydratase;Long chain 3-hydroxyacyl-CoA dehydrogenase	Q8BMS1	Hadha	82.669	2592900	10000	14508000	2677800	17610000	10000	10000	6678400	10000	896890	0.203357	0.155371
Translationally-controlled tumor protein	P63028	Tpt1	19.462	5732800	2033500	4049100	5048600	15569000	1453900	575410	1027000	952870	2435300	0.198701	0.060167
Ubiquitin-like modifier-activating enzyme 1	Q02053	Uba1	117.81	10000	10000	707290	10000	10000	10000	10000	108480	10000	10000	0.198691	0.419862
Antithrombin-III	P32261	Serpinc1	52.003	1511600	374020	1009700	361700	10000	10000	10000	284950	10000	330420	0.197541	0.0962068
Carbonic anhydrase 2	P00920	Ca2	29.032	784250	192300	276690	1574100	1354800	655620	10000	10000	130250	10000	0.195084	0.0581708
Complement component C8 alpha chain	Q8K182	C8a	66.08	3477800	1402700	1554000	5072700	13660000	655720	970660	1524900	905040	824570	0.193939	0.110955
Kelch-like protein 41	A2AUC9	Klhl41	68.189	818840	10000	1157100	10000	2279000	10000	10000	450190	10000	344480	0.192908	0.148929
Protein phosphatase 1 regulatory subunit 3A	Q99MR9	Ppp1r3a	121.43	3227700	705530	311190	383080	10000	10000	10000	10000	10000	851220	0.192177	0.253728
ATP synthase subunit d, mitochondrial	Q9DCX2	Atp5h	18.749	642640	10000	10000	786230	853010	10000	10000	10000	10000	395720	0.189289	0.102224
Propionyl-CoA carboxylase beta chain, mitochondrial	Q99MN9	Pccb	58.408	10000	10000	10000	315060	692680	150450	10000	10000	10000	10000	0.183524	0.253726
Synaptopodin-2	Q91YE8	Synpo2	116.53	330410	278410	10000	10000	259740	10000	10000	10000	120420	10000	0.180539	0.0807003
Histidine triad nucleotide-binding protein 2, mitochondrial	Q9D0S9	Hint2	17.32	1117200	273190	10000	287400	10000	10000	10000	10000	252590	10000	0.172336	0.216204
Heterogeneous nuclear ribonucleoprotein K	P61979	Hnrnpk	50.976	2071300	10000	614980	329020	534840	177750	10000	10000	217060	198580	0.172294	0.138854
Nascent polypeptide-associated complex subunit alpha, muscle-specific form	P70670	Naca	220.5	89850000	20824000	18947000	15470000	14975000	8270900	3514000	3466900	3423900	8606800	0.170445	0.105432
Toll-interacting protein	Q9QZ06	Tollip	30.345	1021600	10000	285870	10000	10000	10000	10000	10000	185270	10000	0.16843	0.296234
Prolargin	Q9JK53	Prelp	43.292	10000	10000	10000	10000	526930	10000	10000	55327	10000	10000	0.168146	0.389999
Myosin-9	Q8VDD5	Myh9	226.37	231100	536850	10000	10000	7868600	264660	290480	236250	425170	222670	0.166259	0.375375
Muscle-related coiled-coil protein	A2AMM0	Murc	41.008	934150	10000	619510	515200	2465300	10000	246440	10000	10000	469760	0.164211	0.112868
Pyruvate dehydrogenase E1 component subunit beta, mitochondrial	Q9D051	Pdhb	38.937	1772000	10000	9552900	2317100	10478000	322790	112540	1944200	10000	1487900	0.160689	0.101976
Beta-actin-like protein 2	Q8BFZ3	Actbl2	42.004	10000	10000	10000	982230	1066800	286690	10000	10000	10000	10000	0.157136	0.206497
V-set and transmembrane domain-containing protein 2A	Q8R0A6	Vstm2a	25.876	10000	328920	1491200	10000	709410	10000	10000	358880	10000	10000	0.156452	0.170628
Alpha-2-HS-glycoprotein	P29699	Ahsg	37.325	4441900	10000	559370	2747400	6162200	556710	10000	10000	10000	1530100	0.15206	0.0836239
Ig heavy chain V region RF;Ig heavy chain V region 441;Ig heavy chain V region MOPC 173;Ig heavy chain V region X24;Ig heavy chain V region J539;Ig heavy chain V region T601;Ig heavy chain V region X44	P18524;P01806;P01812;P01809;P01810;P01808;P01807		12.866	12121000	10000	10000	10000	10000	10000	10000	10000	1760600	10000	0.148063	0.42179
BAG family molecular chaperone regulator 3	Q9JLV1	Bag3	61.859	2914200	1451300	10000	10000	1187600	461040	10000	327270	10000	10000	0.146832	0.120303
Delta(3,5)-Delta(2,4)-dienoyl-CoA isomerase, mitochondrial	O35459	Ech1	36.118	10000	10000	2533600	949680	10000	10000	257180	179770	10000	10000	0.13291	0.253667
Serine/threonine-protein phosphatase 2A catalytic subunit alpha isoform;Serine/threonine-protein phosphatase 2A catalytic subunit beta isoform	P63330;P62715	Ppp2ca;Ppp2cb	35.608	1486900	212150	501690	10000	474490	10000	278610	10000	10000	10000	0.118653	0.105785
Protein numb homolog	Q9QZS3	Numb	70.812	10000	146610	254960	10000	10000	10000	10000	10000	10000	10000	0.115856	0.163764
Phosphate carrier protein, mitochondrial	Q8VEM8	Slc25a3	39.632	1264800	10000	786510	10000	6850800	10000	10000	618700	10000	377780	0.115049	0.257458
Alpha-1-antitrypsin 1-4	Q00897	Serpina1d	45.998	3857300	5573600	48953000	7408000	20596000	1335600	1794700	1518700	2342600	2921100	0.114746	0.108138
Calsequestrin-2	O09161	Casq2	48.176	10000	10000	261430	152420	10000	10000	10000	10000	10000	10000	0.112651	0.162662
NADH dehydrogenase [ubiquinone] iron-sulfur protein 8, mitochondrial	Q8K3J1	Ndufs8	24.038	10000	10000	282520	10000	145660	10000	10000	10000	10000	10000	0.109127	0.172354
CAP-Gly domain-containing linker protein 1	Q922J3	Clip1	155.81	15051000	2314000	2996300	2428100	1535200	274370	10000	10000	951350	1380700	0.107974	0.130014
Ig heavy chain V region M511;Ig heavy chain V region HPCG14;Ig heavy chain V region HPCM6;Ig heavy chain V region H8;Ig heavy chain V regions TEPC 15/S107/HPCM1/HPCM2/HPCM3;Ig heavy chain V region M603;Ig heavy chain V region HPCG13;Ig heavy chain V region HPCG8	P01790;P01794;P01791;P01788;P01787;P01789;P01793;P01792		13.652	1423800	10000	10000	10000	10000	10000	10000	109110	10000	10000	0.101865	0.380739
Elongation factor 1-beta	O70251	Eef1b	24.693	2212000	580780	1018400	878450	10000	407070	10000	10000	10000	10000	0.0951288	0.0509061
CAD protein;Glutamine-dependent carbamoyl-phosphate synthase;Aspartate carbamoyltransferase;Dihydroorotase	B2RQC6	Cad	243.24	2765300	10000	15547000	25545000	23192000	6300100	10000	10000	10000	10000	0.0945447	0.0528326
Desmoglein-1-gamma;Desmoglein-1-alpha;Desmoglein-1-beta	Q7TSF0;Q61495;Q7TSF1	Dsg1c;Dsg1a;Dsg1b	100.51	10000	63421	141480	10000	357890	10000	10000	10000	10000	10000	0.085794	0.139557
Carnitine O-palmitoyltransferase 2, mitochondrial	P52825	Cpt2	73.98	10000	10000	1292100	10000	475780	10000	110030	10000	10000	10000	0.0834483	0.225198
Ig kappa chain V-III region PC 3741/TEPC 111;Ig kappa chain V-III region PC 7210;Ig kappa chain V-III region PC 2485/PC 4039;Ig kappa chain V-III region PC 7940;Ig kappa chain V-III region PC 7175;Ig kappa chain V-III region CBPC 101;Ig kappa chain V-III region TEPC 124	P01660;P01668;P01673;P01672;P01671;P01664;P01659		12.099	4875600	10000	10000	3063500	4200300	285270	10000	672740	10000	10000	0.0812548	0.0636238
Ig kappa chain V-V region L7	P01642	Gm10881	12.615	795900	10000	6233500	3380500	997940	279690	10000	10000	10000	536880	0.0741445	0.101157
Murinoglobulin-2;Murinoglobulin-1	P28666;P28665	Mug2;Mug1	162.38	10000	93209	10000	10000	553080	10000	10000	10000	10000	10000	0.0739329	0.269974
Ferritin light chain 1;Ferritin light chain 2	P29391;P49945	Ftl1;Ftl2	20.802	8455800	1133400	2063800	1951700	601720	10000	10000	264450	228600	481630	0.0700162	0.102207
Protein-L-isoaspartate(D-aspartate) O-methyltransferase	P23506	Pcmt1	24.634	300320	10000	410840	10000	10000	10000	10000	10000	10000	10000	0.0674618	0.148428
Tubulin beta-3 chain	Q9ERD7	Tubb3	50.418	10000	10000	318230	10000	461600	10000	10000	10000	10000	10000	0.0617414	0.151265
Myosin light chain kinase 2, skeletal/cardiac muscle	Q8VCR8	Mylk2	65.989	4382900	10000	1159800	10000	2194400	10000	10000	428190	10000	10000	0.0603563	0.113652
E3 ubiquitin-protein ligase NEDD4	P46935	Nedd4	102.71	528840	367420	10000	10000	10000	10000	10000	10000	10000	10000	0.0539805	0.150795
cAMP-dependent protein kinase catalytic subunit alpha;cAMP-dependent protein kinase catalytic subunit beta	P05132;P68181	Prkaca;Prkacb	40.57	10000	10000	240340	129380	712630	10000	10000	10000	10000	10000	0.0453576	0.144888
Nucleolin	P09405	Ncl	76.722	1797100	246330	1527800	232020	3595400	10000	158280	142750	10000	10000	0.0447419	0.0519965
Cytochrome c oxidase subunit 4 isoform 1, mitochondrial	P19783	Cox4i1	19.53	10000	10000	306430	10000	798010	10000	10000	10000	10000	10000	0.0440746	0.196386
Myelin protein P0	P27573	Mpz	27.621	10000	10000	804580	328460	10000	10000	10000	10000	10000	10000	0.0429908	0.190727
Prohibitin	P67778	Phb	29.82	10000	10000	1076300	10000	324560	10000	10000	10000	10000	10000	0.034944	0.218295
NIF3-like protein 1	Q9EQ80	Nif3l1	41.745	882870	10000	636560	10000	485990	10000	10000	10000	10000	10000	0.0246862	0.0520795
Isochorismatase domain-containing protein 2A, mitochondrial	P85094	Isoc2a	22.417	10000	733180	635950	1244000	10000	10000	10000	10000	10000	10000	0.0189888	0.0590071
Electron transfer flavoprotein-ubiquinone oxidoreductase, mitochondrial	Q921G7	Etfdh	68.09	396580	10000	1278600	10000	960280	10000	10000	10000	10000	10000	0.0188291	0.075598
Complement component C8 beta chain	Q8BH35	C8b	66.229	10000	10000	10000	1308900	1337600	10000	10000	10000	10000	10000	0.0186811	0.141148
Rab GDP dissociation inhibitor beta;Rab GDP dissociation inhibitor alpha	Q61598;P50396	Gdi2;Gdi1	50.537	10000	10000	368170	208330	2271500	10000	10000	10000	10000	10000	0.0174338	0.226092
Protocadherin Fat 4	Q2PZL6	Fat4	540.31	10000	10000	10000	635950	3099600	10000	10000	10000	10000	10000	0.0132783	0.249918
Microtubule-associated protein tau	P10637	Mapt	76.243	3170800	450070	396790	10000	10000	10000	10000	10000	10000	10000	0.0123834	0.21908
Voltage-dependent L-type calcium channel subunit beta-3	P54285	Cacnb3	54.571	3941200	327160	10000	10000	10000	10000	10000	10000	10000	10000	0.0116323	0.30356
Sarcoplasmic/endoplasmic reticulum calcium ATPase 3	Q64518	Atp2a3	113.64	10000	10000	40629000	10000	1772000	10000	10000	10000	10000	10000	0.00117838	0.322729
Dihydropyrimidinase-related protein 2	O08553	Dpysl2	62.277	22674000	13005000	15828000	12066000	16460000	12065000	3968000	3219700	7896600	11791000	0.486553	0.014288
Aldehyde dehydrogenase, mitochondrial	P47738	Aldh2	56.537	75275000	26534000	45921000	40176000	42193000	31616000	19800000	19354000	18902000	19209000	0.473192	0.0201476
Peroxiredoxin-6	O08709	Prdx6	24.87	79813000	33857000	70580000	67159000	41007000	43325000	23880000	19107000	36255000	11350000	0.457967	0.0174976
Serotransferrin	Q921I1	Tf	76.723	335460000	120150000	383910000	261700000	110280000	126830000	144030000	97628000	73306000	86797000	0.436311	0.043268
Profilin-1	P62962;CON__P02584	Pfn1	14.957	6787900	3071200	4779000	3375400	4207300	1894700	1142000	2653700	769380	3060500	0.42844	0.0122641
Dihydrolipoyllysine-residue succinyltransferase component of 2-oxoglutarate dehydrogenase complex, mitochondrial	Q9D2G2	Dlst	48.994	51298000	19720000	51941000	26270000	20585000	19134000	14505000	8733600	10512000	19073000	0.423744	0.0329199
Complement component C8 gamma chain	Q8VCG4	C8g	22.508	8535700	5425200	5202700	12088000	9803100	5347700	1158000	4249500	3878000	2689500	0.421942	0.0131236
Creatine kinase S-type, mitochondrial	Q6P8J7	Ckmt2	47.473	360490000	101340000	373590000	525820000	241210000	230360000	58258000	216070000	85902000	81614000	0.419485	0.0482907
Myopalladin	Q5DTJ9	Mypn	144.11	2523700	1152500	2022600	1668700	1249900	1230400	734800	339810	789930	512830	0.418661	0.00935256
Galectin-1	P16045	Lgals1	14.866	46969000	35808000	33794000	38279000	35470000	25485000	11069000	7973100	16221000	18687000	0.417377	0.000418642
Pyruvate kinase PKM	P52480	Pkm	57.844	1044500000	397030000	1403800000	1562200000	435700000	432670000	466160000	313250000	430620000	350810000	0.411608	0.0465433
Hemoglobin subunit beta-1;Hemoglobin subunit beta-2	P02088;P02089	Hbb-b1;Hbb-b2	15.84	34910000	24117000	46717000	35195000	32834000	20924000	9989700	15385000	10073000	14907000	0.410183	0.00111111
Platelet-activating factor acetylhydrolase IB subunit beta	Q61206	Pafah1b2	25.581	573990	421500	509240	417690	594240	415910	180060	148470	271210	10000	0.407544	0.00466336
Retinal dehydrogenase 1	P24549	Aldh1a1	54.467	75708000	22842000	47243000	51988000	34555000	30072000	17015000	11200000	7433600	26346000	0.396265	0.0220077
Phosphoglycerate mutase 2	O70250	Pgam2	28.827	404240000	139950000	461250000	396140000	152550000	108190000	114860000	187300000	55911000	132210000	0.385084	0.0279879
Phosphoglycolate phosphatase	Q8CHP8	Pgp	34.54	6776700	2910100	4024500	4146000	9156100	3879100	1242300	2031100	695950	2509300	0.38343	0.029457
Electron transfer flavoprotein subunit beta	Q9DCW4	Etfb	27.623	24749000	7167500	19871000	22234000	10009000	8668600	4226000	7052100	4399500	7513600	0.379146	0.0194961
Pyruvate dehydrogenase E1 component subunit alpha, somatic form, mitochondrial	P35486	Pdha1	43.231	5859300	1361600	9144800	10128000	10815000	1982800	4199600	2943000	2402500	2293300	0.370455	0.0303874
DnaJ homolog subfamily B member 11	Q99KV1	Dnajb11	40.555	16917000	8894600	9226500	22068000	25096000	4040500	8022400	5121500	1662200	11482000	0.368952	0.0229734
Alpha-1-antitrypsin 1-3;Alpha-1-antitrypsin 1-1	Q00896;P07758	Serpina1c;Serpina1a	45.823	40918000	25082000	29929000	89945000	55548000	26956000	14014000	28435000	13490000	5339500	0.365478	0.0393362
S-adenosylmethionine synthase isoform type-2	Q3THS6	Mat2a	43.688	1901500	867840	817080	2284500	1809200	389020	322200	691270	751060	643590	0.364205	0.0128657
Ubiquitin-conjugating enzyme E2 N	P61089	Ube2n	17.138	4243800	2201600	3427200	3179800	4917100	1225900	10000	1770700	10000	3492500	0.36223	0.0205308
Malate dehydrogenase, cytoplasmic	P14152	Mdh1	36.511	45143000	16246000	25515000	79745000	62900000	16093000	11891000	21622000	8320800	21871000	0.347629	0.0369782
Proteasome subunit beta type-2	Q9R1P3	Psmb2	22.906	2308300	3024900	3598900	2318800	4062000	1533200	499810	421170	658590	2040100	0.336505	0.00262773
Dihydrolipoyl dehydrogenase, mitochondrial	O08749	Dld	54.272	23943000	2786100	24737000	21442000	16438000	6166600	9072200	3658800	3192700	3664600	0.28826	0.0161688
Ras-related protein Rab-10	P61027	Rab10	22.541	443390	353940	1365800	614130	1523600	10000	312580	492910	10000	362480	0.276217	0.045015
Branched-chain-amino-acid aminotransferase, mitochondrial	O35855	Bcat2	44.127	3946900	1156800	1866200	1723100	3566100	914600	1487800	456370	484550	10000	0.273537	0.0183184
ES1 protein homolog, mitochondrial	Q9D172	D10Jhu81e	28.09	7960500	2552600	9349700	11883000	4598000	10000	514530	3288800	1694700	4319100	0.270394	0.0211506
Serine/threonine-protein kinase OSR1	Q6P9R2	Oxsr1	58.213	685720	723940	998190	501900	10000	328630	10000	10000	376630	10000	0.251823	0.0452543
Serine protease inhibitor A3K;Serine protease inhibitor A3M	P07759;Q03734	Serpina3k;Serpina3m	46.879	12648000	6612300	13434000	33104000	25251000	4082700	2999600	3901600	2410200	4656800	0.198254	0.0161915
Stromal cell-derived factor 2	Q9DCT5	Sdf2	23.159	1517100	1415700	2296800	4359100	4758700	508520	593370	339460	10000	816150	0.158043	0.0101287
Cytochrome b-c1 complex subunit 6, mitochondrial	P99028	Uqcrh	10.435	441850	388430	1441700	1454600	709400	10000	10000	10000	10000	459590	0.112622	0.014134
60 kDa heat shock protein, mitochondrial	P63038	Hspd1	60.955	5918600	10000	2482400	7071800	6744100	10000	10000	192660	10000	2116400	0.105236	0.0243749
Ig heavy chain V region MOPC 47A	P01786		12.374	113270	178150	10000	86816	198450	10000	10000	10000	10000	10000	0.0852245	0.0129435
Microtubule-associated protein 4	P27546	Map4	117.43	1579700	736060	854820	292770	1383500	90649	10000	10000	127370	135710	0.0771076	0.00493385
Cardiomyopathy-associated protein 5	Q70KF4	Cmya5	413.04	1451500	728800	781630	596970	10000	10000	10000	10000	228080	10000	0.0751156	0.0224937
Phosphoglycerate mutase 1	Q9DBJ1	Pgam1	28.832	133630	10000	402410	191320	156250	10000	10000	10000	10000	10000	0.0559528	0.0293496
Alpha-1-antitrypsin 1-5	Q00898	Serpina1e	45.891	469170	2602200	1378800	7472400	5767900	230300	10000	268600	400320	10000	0.0519613	0.0359878
Vitamin D-binding protein	P21614	Gc	53.6	342490	10000	345390	319190	417470	10000	10000	10000	10000	10000	0.0348544	0.00460064
Succinate-semialdehyde dehydrogenase, mitochondrial	Q8BWF0	Aldh5a1	55.968	10000	445600	664150	761070	10000	10000	10000	10000	10000	10000	0.0264436	0.0489868
Stromal cell-derived factor 2-like protein 1	Q9ESP1	Sdf2l1	23.648	10000	666820	10000	603880	894820	10000	10000	10000	10000	10000	0.0228779	0.0459421
Ubiquinone biosynthesis protein COQ9, mitochondrial	Q8K1Z0	Coq9	35.082	280910	10000	908760	370440	1350900	10000	10000	10000	10000	10000	0.0171174	0.0442908
