# Supplementary material for: Dietary restriction transforms the mammalian protein persulfidome in a tissue-specific and cystathionine γ-lyase-dependent manner
Source: Nat Commun. 2021 Mar 19;12:1745. doi: 10.1038/s41467-021-22001-w (PMC7979915; doi:10.1038/s41467-021-22001-w)
Supplement: Supplementary file 22 — Supplementary Data 19 [file 41467_2021_22001_MOESM22_ESM.xlsx]

## Sheet: EOD Brain Prot ID Spectral
Supplementary Data 19: Impact of 2.5 months EOD Fasting vs AL Feeding in Aged Mice on the Brain Persulfidome (Spectral Counting)
Protein Name	Accession Number	Alternate ID	Molecular Weight	Brain AL 1	Brain AL 2	Brain AL 3	Brain AL 4	Brain AL 5	Brain EOD 1	Brain EOD 2	Brain EOD 3	Brain EOD 4	Brain EOD 5	EOD/AL SC Ratio	P-value	Cys residue
Carbonic anhydrase-related protein	P28651	Ca8	33 kDa	0.1	0.1	0.1	0.1	0.1	3	4	2	0.1	4	26.2	0.00873063	5 C		Green	EOD enriched
Mitochondrial import receptor subunit TOM34	Q9CYG7	Tomm34	34 kDa	0.1	0.1	0.1	0.1	0.1	4	3	2	1	3	26	0.0011894	7 C		Gray	No Change
Hydroxyacylglutathione hydrolase-like protein	Q9DB32	Haghl	31 kDa	0.1	0.1	0.1	0.1	0.1	1	5	2	0.1	3	22.2	0.0368716	7 C		Blue	AL enriched
Isoform 4 of Tenascin	Q80YX1-4	Tnc	182 kDa	0.1	0.1	0.1	0.1	0.1	2	4	1	2	1	20	0.00845628	99 C
Cytoplasmic protein NCK1	Q99M51	Nck1	43 kDa	0.1	0.1	0.1	0.1	0.1	2	2	2	2	1	18	2.81537e-05	4 C
Heterogeneous nuclear ribonucleoproteins C1/C2	Q9Z204 (+1)	Hnrnpc	34 kDa	0.1	0.1	0.1	0.1	0.1	1	2	3	2	0.1	16.2	0.0152405	1 C
Phytanoyl-CoA hydroxylase-interacting protein	Q8K0S0	Phyhip	38 kDa	0.1	0.1	0.1	0.1	0.1	0.1	2	1	1	3	14.2	0.0288405	10 C
Quinone oxidoreductase	P47199	Cryz	35 kDa	0.1	0.1	0.1	0.1	0.1	1	2	1	1	1	12	0.000573744	5 C
Alpha-soluble NSF attachment protein	Q9DB05	Napa	33 kDa	0.1	0.1	1	0.1	0.1	2	6	2	1	4	10.7143	0.017566	8 C
NAD kinase 2, mitochondrial	Q8C5H8 (+1)	Nadk2	51 kDa	0.1	0.1	0.1	0.1	0.1	1	2	1	0.1	1	10.2	0.0155856	9 C
Splicing factor U2AF 65 kDa subunit	P26369	U2af2	54 kDa	0.1	0.1	0.1	0.1	0.1	2	1	0.1	1	1	10.2	0.0155856	6 C
Protein DEK	Q7TNV0	Dek	43 kDa	0.1	0.1	0.1	0.1	0.1	1	1	1	0.1	2	10.2	0.0155856	4 C
MARCKS-related protein	P28667	Marcksl1	20 kDa	0.1	0.1	0.1	0.1	0.1	1	2	0.1	1	1	10.2	0.0155856	1 C
Mitochondrial fission 1 protein	Q9CQ92	Fis1	17 kDa	0.1	0.1	1	0.1	0.1	3	6	1	1	3	10	0.0271578	1 C
Calbindin	P12658	Calb1	30 kDa	0.1	0.1	2	1	2	7	11	9	6	9	8.07692	6.37129e-05	4 C
Growth arrest-specific protein 7	Q60780	Gas7	48 kDa	0.1	0.1	0.1	0.1	1	1	2	2	4	2	7.85714	0.00623057	6 C
Isoform 2 of Cellular nucleic acid-binding protein	P53996-2 (+1)	Cnbp	19 kDa	0.1	0.1	0.1	0.1	1	1	5	1	2	2	7.85714	0.0348318	22 C
Isoform 2 of Homer protein homolog 3	Q99JP6-2	Homer3	40 kDa	3	0.1	0.1	0.1	0.1	5	10	5	1	5	7.64706	0.0189372	1 C
COP9 signalosome complex subunit 5	O35864	Cops5	38 kDa	0.1	0.1	0.1	0.1	1	2	4	1	0.1	3	7.21429	0.0412134	4 C
Amyloid beta A4 precursor protein-binding family A member 1	B2RUJ5 (+1)	Apba1	93 kDa	0.1	0.1	1	0.1	1	4	3	3	3	3	6.95652	1.56961e-05	8 C
Inorganic pyrophosphatase 2, mitochondrial	Q91VM9	Ppa2	38 kDa	0.1	0.1	1	1	3	5	11	7	5	8	6.92308	0.00105885	8 C
Isoform 2 of Poly(U)-binding-splicing factor PUF60	Q3UEB3-2 (+1)	Puf60	59 kDa	0.1	0.1	0.1	1	0.1	1	3	3	0.1	2	6.5	0.0323432	3 C
Zyxin	Q62523	Zyx	61 kDa	1	0.1	0.1	0.1	1	2	4	5	0.1	3	6.13043	0.0268517	23 C
Cystathionine beta-synthase	Q91WT9 (+1)	Cbs	62 kDa	0.1	0.1	0.1	0.1	1	2	2	1	0.1	3	5.78571	0.0343369	13 C
Peroxisomal multifunctional enzyme type 2	P51660	Hsd17b4	79 kDa	0.1	0.1	0.1	0.1	1	2	3	1	0.1	2	5.78571	0.0343369	9 C
Serine/threonine-protein kinase PAK 1	O88643	Pak1	61 kDa	0.1	0.1	1	0.1	0.1	2	2	1	0.1	3	5.78571	0.0343369	5 C
AH receptor-interacting protein	O08915	Aip	38 kDa	0.1	0.1	1	0.1	0.1	2	2	1	0.1	3	5.78571	0.0343369	8 C
Glia maturation factor beta	Q9CQI3	Gmfb	17 kDa	0.1	0.1	1	1	1	1	6	4	3	4	5.625	0.00788801	3 C
Clathrin light chain B	Q6IRU5	Cltb	25 kDa	0.1	2	0.1	0.1	1	2	3	5	3	5	5.45455	0.00322214	2 C
Serine/threonine-protein phosphatase 6 catalytic subunit	Q9CQR6	Ppp6c	35 kDa	0.1	1	1	1	0.1	2	4	3	3	5	5.3125	0.00109538	12 C
4-aminobutyrate aminotransferase, mitochondrial	P61922	Abat	56 kDa	1	0.1	0.1	0.1	1	2	5	2	0.1	3	5.26087	0.0453767	12 C
Probable ATP-dependent RNA helicase DDX17	Q501J6	Ddx17	72 kDa	0.1	0.1	1	1	2	4	6	4	3	4	5	0.00053182	11 C
Protein farnesyltransferase subunit beta	Q8K2I1	Fntb	49 kDa	0.1	0.1	1	0.1	1	2	3	2	2	2	4.78261	0.000384673	17 C
S-methyl-5'-thioadenosine phosphorylase	Q9CQ65	Mtap	31 kDa	0.1	1	1	1	1	4	5	3	3	4	4.63415	9.45472e-05	10 C
3-hydroxyisobutyrate dehydrogenase, mitochondrial	Q99L13	Hibadh	35 kDa	0.1	0.1	1	1	3	3	7	3	2	9	4.61538	0.0325144	12 C
Multifunctional protein ADE2	Q9DCL9	Paics	47 kDa	1	0.1	3	2	3	6	12	8	5	9	4.3956	0.00180697	13 C
Isoform 2 of DAZ-associated protein 1	Q9JII5-2	Dazap1	43 kDa	0.1	0.1	2	3	3	6	12	8	4	6	4.39024	0.0061175	4 C
Actin-related protein 2/3 complex subunit 3	Q9JM76	Arpc3	21 kDa	0.1	0.1	1	1	1	1	5	4	1	3	4.375	0.0314719	4 C
Plastin-2	Q61233	Lcp1	70 kDa	0.1	0.1	0.1	0.1	1	2	1	0.1	1	2	4.35714	0.0471097	11 C
RNA-binding protein EWS	Q61545	Ewsr1	68 kDa	0.1	1	0.1	1	0.1	1	4	2	1	2	4.34783	0.0312128	5 C
Cytosolic purine 5'-nucleotidase	Q3V1L4	Nt5c2	65 kDa	0.1	0.1	2	0.1	4	5	10	3	2	6	4.12698	0.0387141	8 C
High mobility group protein B1	P63158	Hmgb1	25 kDa	0.1	0.1	1	2	2	7	3	6	1	4	4.03846	0.0250666	3 C
Aspartyl aminopeptidase	Q9Z2W0	Dnpep	52 kDa	1	1	1	3	4	8	6	8	7	11	4	0.000443638	10 C
Neuronal pentraxin-1	Q62443	Nptx1	47 kDa	1	0.1	2	2	4	5	13	6	3	9	3.95604	0.0201588	9 C
Hyaluronan and proteoglycan link protein 2	Q9ESM3	Hapln2	38 kDa	1	3	1	1	0.1	4	5	4	5	6	3.93443	0.00036246	11 C
Beta-soluble NSF attachment protein	P28663	Napb	34 kDa	0.1	0.1	3	1	2	3	9	3	4	5	3.87097	0.0213673	6 C
Dihydrolipoyllysine-residue acetyltransferase component of pyruvate dehydrogenase complex, mito	Q8BMF4	Dlat	68 kDa	0.1	1	1	3	3	4	9	4	5	9	3.82716	0.00774412	10 C
Protein arginine N-methyltransferase 5	Q8CIG8	Prmt5	73 kDa	0.1	0.1	1	2	1	3	6	1	2	4	3.80952	0.034815	12 C
ELKS/Rab6-interacting/CAST family member 1	Q99MI1	Erc1	128 kDa	0.1	1	1	3	2	7	8	5	2	5	3.80282	0.00829365	4 C
Prolyl endopeptidase	Q9QUR6	Prep	81 kDa	0.1	0.1	0.1	0.1	2	1	2	2	1	3	3.75	0.0383983	17 C
Sulfite oxidase, mitochondrial	Q8R086	Suox	61 kDa	0.1	0.1	1	1	3	3	5	5	2	4	3.65385	0.00803765	9 C
Methylmalonate-semialdehyde dehydrogenase [acylating], mitochondrial	Q9EQ20	Aldh6a1	58 kDa	0.1	0.1	1	0.1	5	3	6	5	3	6	3.65079	0.0211776	8 C
Cold shock domain-containing protein E1	Q91W50	Csde1	89 kDa	0.1	0.1	2	2	3	3	7	4	4	8	3.61111	0.0103374	15 C
Epsin-1	Q80VP1 (+1)	Epn1	60 kDa	1	0.1	0.1	1	5	3	7	6	3	7	3.61111	0.0196699	2 C
Stress-induced-phosphoprotein 1	Q60864	Stip1	63 kDa	1	1	10	8	18	20	46	20	17	32	3.55263	0.0147508	11 C
Hepatoma-derived growth factor-related protein 3	Q9JMG7 (+1)	Hdgfl3	22 kDa	1	1	2	0.1	1	5	4	2	3	4	3.52941	0.00241749	1 C
Dihydropyrimidinase-related protein 5	Q9EQF6	Dpysl5	62 kDa	0.1	1	2	3	3	4	10	7	5	6	3.51648	0.00457444	10 C
Alanine aminotransferase 1	Q8QZR5	Gpt	55 kDa	0.1	0.1	2	0.1	4	4	5	5	4	4	3.49206	0.00486598	14 C
Glutaredoxin-related protein 5, mitochondrial	Q80Y14	Glrx5	16 kDa	0.1	1	1	0.1	1	2	4	2	1	2	3.4375	0.0197742	2 C
Far upstream element-binding protein 2	Q3U0V1	Khsrp	77 kDa	1	0.1	9	4	10	15	27	12	9	19	3.40249	0.0144165	8 C
Transthyretin	P07309	Ttr	16 kDa	0.1	0.1	1	0.1	2	1	3	2	2	3	3.33333	0.0199863	2 C
Vimentin	P20152	Vim	54 kDa	1	0.1	2	0.1	1	3	3	3	2	3	3.33333	0.0013029	1 C
5'-nucleotidase domain-containing protein 3	Q3UHB1	Nt5dc3	63 kDa	1	1	0.1	0.1	2	2	3	2	4	3	3.33333	0.0051603	6 C
Fascin	Q61553	Fscn1	55 kDa	0.1	0.1	3	2	3	6	7	6	4	4	3.29268	0.00286041	13 C
Septin-2	P42208	2019-09-02	42 kDa	0.1	1	5	5	5	10	13	10	8	12	3.29193	0.000764346	4 C
LIM zinc-binding domain-containing Nebulette	Q9DC07	Nebl	31 kDa	1	1	1	5	3	5	10	8	5	8	3.27273	0.00407429	7 C
F-actin-capping protein subunit alpha-2	P47754	Capza2	33 kDa	0.1	0.1	3	0.1	2	3	5	4	1	4	3.20755	0.0332538	3 C
Ubiquitin-conjugating enzyme E2 L3	P68037	Ube2l3	18 kDa	1	0.1	1	1	1	2	5	2	1	3	3.17073	0.0348921	3 C
Aspartoacylase	Q8R3P0	Aspa	35 kDa	1	0.1	7	3	6	10	12	10	10	11	3.09942	0.000936332	8 C
Elongin-B	P62869	Elob	13 kDa	0.1	1	1	0.1	3	3	5	3	2	3	3.07692	0.0172376	1 C
Protein DJ-1	Q99LX0	Park7	20 kDa	1	2	4	4	4	6	9	11	7	13	3.06667	0.00247549	4 C
Metallothionein-3	P28184	Mt3	7 kDa	0.1	0.1	0.1	1	1	2	1	1	1	2	3.04348	0.0213994	20 C
CAP-Gly domain-containing linker protein 2	Q9Z0H8	Clip2	116 kDa	0.1	1	3	5	8	12	10	9	8	13	3.04094	0.00339793	9 C
Calcium-regulated heat stable protein 1	Q9CR86	Carhsp1	16 kDa	1	0.1	2	0.1	0.1	2	2	3	1	2	3.0303	0.0262257	14 C
Eukaryotic translation initiation factor 2 subunit 3, X-linked	Q9Z0N1	Eif2s3x	51 kDa	0.1	0.1	0.1	2	3	3	4	3	2	4	3.01887	0.0172065	10 C
Poly(rC)-binding protein 1	P60335	Pcbp1	37 kDa	1	1	3	2	3	5	10	4	5	6	3	0.00798223	9 C
Nucleolin	P09405	Ncl	77 kDa	1	1	3	2	4	6	7	5	5	10	3	0.00385922	1 C
Cytosolic 10-formyltetrahydrofolate dehydrogenase	Q8R0Y6	Aldh1l1	99 kDa	0.1	1	9	2	10	14	19	9	9	15	2.98643	0.014815	15 C
Serine/threonine-protein phosphatase 5	Q60676	Ppp5c	57 kDa	0.1	0.1	5	4	6	9	12	8	7	9	2.96053	0.00405228	11 C
Protein phosphatase 1H	Q3UYC0	Ppm1h	56 kDa	0.1	0.1	5	3	7	8	12	8	6	11	2.96053	0.00911539	9 C
Prostaglandin-H2 D-isomerase	O09114	Ptgds	21 kDa	0.1	1	1	1	1	2	2	2	3	3	2.92683	0.000824596	4 C
S-phase kinase-associated protein 1	Q9WTX5	Skp1	19 kDa	0.1	0.1	2	3	2	3	8	4	3	3	2.91667	0.040149	3 C
Isoleucine--tRNA ligase, mitochondrial	Q8BIJ6	Iars2	113 kDa	0.1	0.1	2	2	2	2	6	3	2	5	2.90323	0.035773	20 C
Glycolipid transfer protein	Q9JL62	Gltp	24 kDa	0.1	0.1	2	1	2	2	3	4	2	4	2.88462	0.0130557	3 C
Isoform 2 of Septin-4	P28661-2	2019-09-04	53 kDa	2	1	7	5	8	12	18	13	9	14	2.86957	0.00261576	8 C
Twinfilin-1	Q91YR1	Twf1	40 kDa	0.1	0.1	1	2	1	2	3	3	1	3	2.85714	0.0191676	4 C
Serine--tRNA ligase, cytoplasmic	P26638	Sars	58 kDa	0.1	0.1	1	1	2	2	4	2	2	2	2.85714	0.0191676	9 C
Catalase	P24270	Cat	60 kDa	0.1	0.1	9	5	12	18	17	14	10	15	2.82443	0.00840403	5 C
NIF3-like protein 1	Q9EQ80	Nif3l1	42 kDa	1	0.1	1	1	0.1	2	3	1	2	1	2.8125	0.0283147	8 C
2-aminoethanethiol dioxygenase	Q6PDY2	Ado	28 kDa	0.1	0.1	1	1	1	1	2	2	1	3	2.8125	0.0283147	7 C
Isoform 2 of Sorbin and SH3 domain-containing protein 1	Q62417-2	Sorbs1	83 kDa	0.1	1	2	4	5	7	6	6	7	8	2.80992	0.00218936	4 C
Selenium-binding protein 1	P17563	Selenbp1	53 kDa	3	1	5	2	4	10	12	7	6	7	2.8	0.00358142	10 C
Neuronal-specific septin-3	Q9Z1S5 (+1)	2019-09-03	40 kDa	3	1	3	4	3	7	7	8	8	9	2.78571	3.95368e-05	4 C
Peptidyl-prolyl cis-trans isomerase D	Q9CR16	Ppid	41 kDa	1	1	3	4	5	7	8	9	7	8	2.78571	0.000475114	7 C
Stress-70 protein, mitochondrial	P38647	Hspa9	73 kDa	1	1	3	1	3	4	8	5	3	5	2.77778	0.01085	5 C
Hydroxymethylglutaryl-CoA synthase, cytoplasmic	Q8JZK9	Hmgcs1	58 kDa	0.1	0.1	5	4	2	3	11	5	5	7	2.76786	0.0465913	11 C
Septin-5	Q9Z2Q6	2019-09-05	43 kDa	1	2	11	6	10	14	20	14	14	21	2.76667	0.00340274	8 C
Isocitrate dehydrogenase [NADP] cytoplasmic	O88844	Idh1	47 kDa	1	0.1	10	7	12	16	20	16	12	19	2.75748	0.00496358	7 C
Beta-arrestin-1	Q8BWG8	Arrb1	47 kDa	0.1	3	4	4	3	7	9	8	5	9	2.69504	0.00171954	8 C
Macrophage-capping protein	P24452	Capg	39 kDa	0.1	0.1	1	2	2	2	4	3	2	3	2.69231	0.0144814	5 C
Isoform HSP105-beta of Heat shock protein 105 kDa	Q61699-2	Hsph1	92 kDa	0.1	0.1	1	1	3	2	3	4	2	3	2.69231	0.0265017	17 C
Eukaryotic translation initiation factor 5A-1	P63242	Eif5a	17 kDa	0.1	2	4	7	7	10	14	10	8	12	2.68657	0.00405557	4 C
Protein SGT1 homolog	Q9CX34	Sugt1	38 kDa	0.1	0.1	3	2	3	4	6	5	2	5	2.68293	0.0190594	5 C
Serine/threonine-protein phosphatase 2A 55 kDa regulatory subunit B alpha isoform	Q6P1F6	Ppp2r2a	52 kDa	0.1	1	6	4	5	8	12	11	7	5	2.67081	0.0141722	9 C
Retinal dehydrogenase 1	P24549	Aldh1a1	54 kDa	1	3	7	7	11	18	17	16	10	16	2.65517	0.00263974	11 C
Tubulin polymerization-promoting protein family member 3	Q9CRB6	Tppp3	19 kDa	0.1	0.1	3	5	2	5	7	4	5	6	2.64706	0.0131144	3 C
Heat shock 70 kDa protein 4L	P48722	Hspa4l	94 kDa	0.1	1	8	6	14	15	18	16	12	16	2.64605	0.00767051	15 C
Fibrinogen beta chain	Q8K0E8	Fgb	55 kDa	1	1	4	4	3	7	8	6	5	8	2.61538	0.00154997	12 C
Calretinin	Q08331	Calb2	31 kDa	3	2	7	10	8	16	17	15	12	18	2.6	0.000785934	2 C
Ig gamma-2B chain C region	P01867 (+1)	Igh-3	44 kDa	1	1	1	1	1	3	4	3	2	1	2.6	0.0138499	13 C
Clathrin light chain A	O08585	Clta	26 kDa	0.1	0.1	2	2	2	5	3	3	3	2	2.58065	0.0198734	1 C
Heterogeneous nuclear ribonucleoprotein L	Q8R081	Hnrnpl	64 kDa	0.1	1	6	7	10	15	12	13	9	13	2.57261	0.00706089	11 C
Probable aminopeptidase NPEPL1	Q6NSR8	Npepl1	56 kDa	0.1	3	2	3	4	6	7	7	5	6	2.56198	0.00108104	16 C
Tubulin alpha-4A chain	P68368	Tuba4a	50 kDa	5	2	6	4	8	6	19	14	8	16	2.52	0.0204872	13 C
Isoform 3 of Heterogeneous nuclear ribonucleoprotein D0	Q60668-3	Hnrnpd	33 kDa	4	4	5	6	5	10	16	10	7	16	2.45833	0.00518105	3 C
Far upstream element-binding protein 1	Q91WJ8	Fubp1	69 kDa	0.1	0.1	2	3	5	4	5	7	5	4	2.45098	0.0251528	3 C
Heterogeneous nuclear ribonucleoprotein A3	Q8BG05	Hnrnpa3	40 kDa	3	5	10	12	10	19	20	17	17	24	2.425	0.000695354	4 C
Septin-8	Q8CHH9 (+1)	2019-09-08	50 kDa	4	4	16	13	15	19	33	25	19	30	2.42308	0.00517242	9 C
Density-regulated protein	Q9CQJ6	Denr	22 kDa	0.1	0.1	2	2	2	4	3	2	2	4	2.41935	0.0259741	7 C
14 kDa phosphohistidine phosphatase	Q9DAK9	Phpt1	14 kDa	0.1	1	2	2	4	4	3	5	4	6	2.41758	0.01416	3 C
Heterogeneous nuclear ribonucleoprotein H	O35737	Hnrnph1	49 kDa	1	2	7	3	7	8	14	10	7	9	2.4	0.0125876	1 C
Isoform Cytoplasmic of Phospholipid hydroperoxide glutathione peroxidase, mitochondrial	O70325-2	Gpx4	20 kDa	0.1	3	11	12	16	21	18	19	15	28	2.39905	0.0125337	10 C
Actin-related protein 2/3 complex subunit 2	Q9CVB6	Arpc2	34 kDa	0.1	3	4	5	5	7	10	7	7	10	2.39766	0.00348942	2 C
Endophilin-A1	Q62420	Sh3gl2	40 kDa	0.1	2	10	9	9	12	16	14	10	20	2.39203	0.0141653	3 C
Purine nucleoside phosphorylase	P23492	Pnp	32 kDa	0.1	0.1	1	1	2	2	1	2	2	3	2.38095	0.040082	5 C
Peptidyl-prolyl cis-trans isomerase FKBP4	P30416	Fkbp4	52 kDa	1	1	9	10	15	18	25	16	12	14	2.36111	0.0239787	7 C
Xaa-Pro dipeptidase	Q11136	Pepd	55 kDa	0.1	0.1	7	7	7	9	11	10	10	10	2.35849	0.0100824	17 C
NEDD8-conjugating enzyme Ubc12	P61082	Ube2m	21 kDa	0.1	1	4	1	2	4	3	3	4	5	2.34568	0.0214235	5 C
Hemoglobin subunit beta-1	P02088	Hbb-b1	16 kDa	1	1	2	0.1	4	3	6	4	4	2	2.34568	0.0490648	2 C
Inositol-3-phosphate synthase 1	Q9JHU9	Isyna1	61 kDa	1	0.1	2	4	4	4	9	5	4	4	2.34234	0.0440524	11 C
Tubulin-folding cofactor B	Q9D1E6	Tbcb	27 kDa	0.1	2	3	5	4	6	8	5	6	8	2.34043	0.00649275	5 C
Glutaredoxin-3	Q9CQM9	Glrx3	38 kDa	0.1	2	6	7	5	9	13	8	9	8	2.33831	0.00951667	5 C
Transcription elongation factor A protein 1	P10711	Tcea1	34 kDa	0.1	0.1	7	4	3	7	9	5	4	8	2.32394	0.0461667	8 C
Isoform 2 of Heterogeneous nuclear ribonucleoprotein A3	Q8BG05-2	Hnrnpa3	37 kDa	3	5	11	13	12	20	20	19	18	25	2.31818	0.00112617	4 C
Fibrinogen alpha chain	E9PV24 (+1)	Fga	87 kDa	4	2	3	4	3	12	4	9	5	7	2.3125	0.0220944	13 C
Fumarylacetoacetate hydrolase domain-containing protein 2A	Q3TC72	Fahd2	35 kDa	0.1	0.1	2	1	2	2	3	2	2	3	2.30769	0.0241984	6 C
Sorting nexin-12	O70493	Snx12	19 kDa	0.1	4	2	4	3	5	7	6	6	6	2.29008	0.00282359	3 C
Fructose-bisphosphate aldolase C	P05063	Aldoc	39 kDa	12	36	49	39	61	83	100	97	71	98	2.27919	0.000916094	7 C
Malignant T-cell-amplified sequence 1	Q9DB27	Mcts1	21 kDa	0.1	0.1	4	3	6	5	7	5	5	8	2.27273	0.0331014	4 C
Cofilin-2	P45591	Cfl2	19 kDa	2	2	3	4	4	7	8	7	6	6	2.26667	0.000184777	2 C
Ermin	Q5EBJ4	Ermn	32 kDa	3	6	8	5	11	14	19	13	12	16	2.24242	0.00214764	3 C
Eukaryotic translation initiation factor 4H	Q9WUK2	Eif4h	27 kDa	0.1	2	3	3	4	4	6	5	5	7	2.2314	0.00728332	1 C
Transketolase	P40142	Tkt	68 kDa	3	3	6	7	8	12	15	13	10	10	2.22222	0.00151328	12 C
Pyridoxal kinase	Q8K183	Pdxk	35 kDa	4	2	8	8	11	15	17	13	11	17	2.21212	0.00373258	5 C
Tubulin alpha-1B chain	P05213	Tuba1b	50 kDa	5	3	10	5	11	8	20	17	12	18	2.20588	0.0158811	12 C
GMP reductase 2	Q99L27	Gmpr2	38 kDa	0.1	2	6	4	2	5	6	6	8	6	2.19858	0.0165528	9 C
Isoform 4 of Disks large homolog 2	Q91XM9-4	Dlg2	98 kDa	1	6	7	10	12	15	22	14	12	16	2.19444	0.00929466	8 C
Thioredoxin domain-containing protein 17	Q9CQM5	Txndc17	14 kDa	0.1	0.1	1	1	1	2	2	1	1	1	2.1875	0.049984	6 C
Guanylate kinase	Q64520	Guk1	22 kDa	0.1	0.1	1	1	1	1	2	1	1	2	2.1875	0.049984	2 C
Polyadenylate-binding protein 1	P29341	Pabpc1	71 kDa	0.1	0.1	11	12	12	16	16	15	12	18	2.1875	0.0237963	4 C
Peptidyl-prolyl cis-trans isomerase NIMA-interacting 1	Q9QUR7	Pin1	18 kDa	1	2	2	2	6	6	6	7	2	7	2.15385	0.0461723	2 C
Secernin-1	Q9CZC8	Scrn1	46 kDa	1	2	7	5	6	7	13	9	6	10	2.14286	0.0215361	11 C
Peroxiredoxin-6	O08709	Prdx6	25 kDa	3	4	9	9	12	14	21	12	9	23	2.13514	0.0289707	2 C
Diphosphoinositol polyphosphate phosphohydrolase 1	Q9JI46	Nudt3	19 kDa	0.1	1	4	5	5	5	7	7	4	9	2.11921	0.0370403	4 C
Isoform 2 of WD repeat domain phosphoinositide-interacting protein 4	Q91VM3-2	Wdr45	38 kDa	0.1	2	2	3	1	3	4	4	3	3	2.09877	0.012125	14 C
Thioredoxin domain-containing protein 5	Q91W90	Txndc5	46 kDa	1	2	3	2	3	4	5	4	4	6	2.09091	0.00234319	12 C
Enoyl-CoA hydratase, mitochondrial	Q8BH95	Echs1	31 kDa	1	2	5	5	9	9	11	9	10	7	2.09091	0.0147016	7 C
Chromobox protein homolog 3	P23198	Cbx3	21 kDa	0.1	5	5	5	6	7	10	10	7	10	2.08531	0.00720791	3 C
Splicing factor, proline- and glutamine-rich	Q8VIJ6	Sfpq	75 kDa	2	2	2	5	4	6	9	6	3	7	2.06667	0.0245085	7 C
Tripartite motif-containing protein 2	Q9ESN6	Trim2	81 kDa	1	5	8	6	11	12	11	13	10	18	2.06452	0.0158006	18 C
Centrosomal protein of 170 kDa	Q6A065	Cep170	175 kDa	0.1	3	2	4	4	6	7	4	4	6	2.06107	0.0187229	10 C
Dihydrolipoyllysine-residue succinyltransferase component of 2-oxoglutarate dehydrogenase complex, mitochondrial	Q9D2G2	Dlst	49 kDa	5	7	18	17	20	29	32	30	22	24	2.04478	0.00467533	6 C
Fructose-bisphosphate aldolase A	P05064	Aldoa	39 kDa	4	36	52	45	59	68	87	78	64	103	2.04082	0.00888262	8 C
Thioredoxin-dependent peroxide reductase, mitochondrial	P20108	Prdx3	28 kDa	3	3	3	4	3	6	8	7	4	7	2	0.00193586	4 C
Plasminogen activator inhibitor 1 RNA-binding protein	Q9CY58 (+1)	Serbp1	45 kDa	2	1	4	3	4	5	7	4	5	7	2	0.0101307	2 C
Septin-6	Q9R1T4 (+2)	2019-09-06	50 kDa	3	6	18	13	13	19	26	17	19	25	2	0.0113353	7 C
Tenascin-R	Q8BYI9	Tnr	150 kDa	5	7	9	7	13	12	19	19	10	22	2	0.0151765	41 C
Heterogeneous nuclear ribonucleoprotein K	P61979 (+2)	Hnrnpk	51 kDa	0.1	5	7	10	11	10	16	15	9	16	1.99396	0.028954	5 C
Microtubule-associated protein RP/EB family member 1	Q61166	Mapre1	30 kDa	0.1	1	3	3	4	5	4	3	5	5	1.98198	0.0294035	3 C
Sorting nexin-3	O70492	Snx3	19 kDa	0.1	2	2	2	4	4	5	3	4	4	1.9802	0.0212592	1 C
Heterogeneous nuclear ribonucleoprotein A1	P49312	Hnrnpa1	34 kDa	4	4	7	10	13	15	18	16	11	15	1.97368	0.00757596	2 C
Cytosolic non-specific dipeptidase	Q9D1A2	Cndp2	53 kDa	3	4	7	5	7	8	16	10	5	12	1.96154	0.0383878	8 C
Drebrin	Q9QXS6	Dbn1	77 kDa	5	5	13	10	13	17	22	17	14	20	1.95652	0.0046648	13 C
Adenylate kinase isoenzyme 1	Q9R0Y5 (+1)	Ak1	22 kDa	3	5	6	5	4	8	12	11	6	8	1.95652	0.00657501	2 C
Eukaryotic translation initiation factor 3 subunit I	Q9QZD9	Eif3i	36 kDa	0.1	1	1	1	1	2	1	2	1	2	1.95122	0.0333337	7 C
Actin-related protein 2	P61161	Actr2	45 kDa	1	3	3	4	5	6	9	4	6	6	1.9375	0.0203001	5 C
Drebrin-like protein	Q62418	Dbnl	49 kDa	2	3	13	13	14	17	18	17	16	19	1.93333	0.0147486	5 C
Synapsin-1	O88935	Syn1	74 kDa	5	4	4	5	5	6	14	7	5	12	1.91304	0.0468366	3 C
Aldehyde dehydrogenase, mitochondrial	P47738	Aldh2	57 kDa	2	6	9	7	9	14	14	13	9	13	1.90909	0.00539088	9 C
Cytochrome b-c1 complex subunit Rieske, mitochondrial	Q9CR68	Uqcrfs1	29 kDa	3	4	4	4	5	6	9	8	7	8	1.9	0.000323393	5 C
Proteasome subunit beta type-3	Q9R1P1	Psmb3	23 kDa	1	1	3	3	2	3	5	4	3	4	1.9	0.014958	5 C
A-kinase anchor protein 12	Q9WTQ5	Akap12	181 kDa	2	2	2	1	3	5	5	4	2	3	1.9	0.0265099	10 C
Fatty acid-binding protein, epidermal	Q05816	Fabp5	15 kDa	1	6	11	12	17	17	20	16	14	21	1.87234	0.0264407	6 C
Profilin-2	Q9JJV2 (+1)	Pfn2	15 kDa	1	1	4	3	6	6	6	5	6	5	1.86667	0.0290922	6 C
GMP reductase 1	Q9DCZ1	Gmpr	37 kDa	1	4	6	5	6	8	8	8	8	9	1.86364	0.0039193	9 C
Heterogeneous nuclear ribonucleoproteins A2/B1	O88569	Hnrnpa2b1	37 kDa	7	9	17	22	17	26	26	29	21	32	1.86111	0.00585573	1 C
Protein disulfide-isomerase A3	P27773	Pdia3	57 kDa	2	6	12	9	13	15	20	15	13	15	1.85714	0.0148296	8 C
Heat shock 70 kDa protein 4	Q61316	Hspa4	94 kDa	0.1	10	18	17	24	22	28	27	22	29	1.85239	0.0268571	14 C
Transgelin-3	Q9R1Q8	Tagln3	22 kDa	0.1	11	11	15	17	18	23	21	19	19	1.84843	0.0169418	3 C
14-3-3 protein epsilon	P62259	Ywhae	29 kDa	6	14	59	54	61	65	84	67	59	80	1.8299	0.0358813	3 C
Dihydropyrimidinase-related protein 2	O08553	Dpysl2	62 kDa	53	52	103	74	96	124	176	137	99	153	1.82275	0.00596302	7 C
Glutathione S-transferase Mu 1	P10649	Gstm1	26 kDa	4	8	13	12	19	17	26	19	14	26	1.82143	0.0299936	2 C
Adaptin ear-binding coat-associated protein 1	Q9CR95	Necap1	30 kDa	1	3	3	2	2	4	4	4	3	5	1.81818	0.00627106	1 C
RNA-binding protein FUS	P56959	Fus	53 kDa	1	2	2	2	4	3	6	4	3	4	1.81818	0.0399685	4 C
Calreticulin	P14211	Calr	48 kDa	5	4	9	8	12	12	21	10	10	16	1.81579	0.0410841	6 C
Heterogeneous nuclear ribonucleoprotein D-like	Q9Z130	Hnrnpdl	34 kDa	3	3	6	9	9	9	12	11	8	14	1.8	0.0232187	3 C
Carbonic anhydrase 2	P00920	Ca2	29 kDa	3	5	8	7	7	12	11	12	5	14	1.8	0.0267078	2 C
Crk-like protein	P47941	Crkl	34 kDa	5	6	5	4	3	10	9	7	7	8	1.78261	0.00164986	2 C
Tubulin polymerization-promoting protein	Q7TQD2	Tppp	24 kDa	5	6	5	8	8	10	13	10	8	16	1.78125	0.0123477	3 C
Endoplasmic reticulum resident protein 29	P57759	Erp29	29 kDa	4	1	5	6	5	7	7	8	7	8	1.7619	0.00721228	1 C
Versican core protein	Q62059	Vcan	367 kDa	2	4	5	5	8	7	11	10	6	8	1.75	0.0277844	36 C
Serum albumin	P07724	Alb	69 kDa	35	37	49	42	75	73	117	81	54	91	1.7479	0.0229959	36 C
Glutathione peroxidase 1	P11352	Gpx1	22 kDa	4	4	7	9	7	13	12	7	8	14	1.74194	0.0266343	4 C
Septin-7	O55131	2019-09-07	51 kDa	10	7	29	22	28	26	41	32	29	37	1.71875	0.0313198	6 C
Methylglutaconyl-CoA hydratase, mitochondrial	Q9JLZ3	Auh	33 kDa	2	2	2	4	4	6	3	6	4	5	1.71429	0.0303601	5 C
Cofilin-1	P18760	Cfl1	19 kDa	12	16	14	20	27	24	39	32	25	32	1.70787	0.0107154	4 C
Ubiquitin-40S ribosomal protein S27a	P62983	Rps27a	18 kDa	2	2	2	2	2	3	5	3	3	3	1.7	0.00807908	6 C
Glial fibrillary acidic protein	P03995	Gfap	50 kDa	7	3	8	6	9	11	15	11	6	13	1.69697	0.035134	1 C
Coactosin-like protein	Q9CQI6	Cotl1	16 kDa	2	2	3	2	4	4	5	3	4	6	1.69231	0.0240185	2 C
Phosphoglycerate kinase 1	P09411	Pgk1	45 kDa	1	3	6	2	4	6	6	4	5	6	1.6875	0.0489956	7 C
Myelin proteolipid protein	P60202	Plp1	30 kDa	4	2	5	4	4	5	8	6	5	8	1.68421	0.0144982	14 C
Hepatoma-derived growth factor	P51859	Hdgf	26 kDa	3	3	5	3	8	9	8	6	6	8	1.68182	0.031074	2 C
MAP7 domain-containing protein 2	A2AG50	Map7d2	86 kDa	6	7	5	8	8	11	15	11	10	10	1.67647	0.00299977	7 C
Succinate dehydrogenase [ubiquinone] flavoprotein subunit, mitochondrial	Q8K2B3	Sdha	73 kDa	6	18	17	20	22	24	32	29	23	31	1.6747	0.00990704	19 C
Destrin	Q9R0P5	Dstn	19 kDa	2	2	5	2	4	5	6	4	5	5	1.66667	0.0222039	6 C
Fumarylacetoacetase	P35505	Fah	46 kDa	2	1	4	4	4	6	4	4	5	6	1.66667	0.0325156	6 C
Contactin-1	P12960	Cntn1	113 kDa	8	11	8	12	14	15	24	19	10	20	1.66038	0.0296222	15 C
Hyaluronan and proteoglycan link protein 1	Q9QUP5	Hapln1	40 kDa	3	5	9	6	8	11	11	9	9	11	1.64516	0.00929118	11 C
Septin-11	Q8C1B7 (+2)	2019-09-11	50 kDa	9	11	20	18	17	22	31	18	22	29	1.62667	0.0192783	6 C
Isoform 2 of Gelsolin	P13020-2	Gsn	81 kDa	7	9	17	13	18	20	25	22	17	20	1.625	0.0132498	7 C
Disks large homolog 3	P70175	Dlg3	93 kDa	3	14	10	14	20	16	21	19	18	25	1.62295	0.0444076	10 C
Peroxiredoxin-5, mitochondrial	P99029	Prdx5	22 kDa	5	8	13	15	19	18	25	20	17	17	1.61667	0.0344861	6 C
Succinate-semialdehyde dehydrogenase, mitochondrial	Q8BWF0	Aldh5a1	56 kDa	7	13	17	16	17	23	23	22	19	26	1.61429	0.004538	10 C
DnaJ homolog subfamily B member 11	Q99KV1	Dnajb11	41 kDa	2	2	5	5	4	5	5	5	6	8	1.61111	0.0393387	5 C
Glutamine synthetase	P15105	Glul	42 kDa	17	18	35	21	30	34	54	32	34	38	1.58678	0.0292277	13 C
Peroxiredoxin-2	Q61171	Prdx2	22 kDa	11	10	14	12	18	17	25	26	15	20	1.58462	0.0185688	3 C
Malate dehydrogenase, cytoplasmic	P14152	Mdh1	37 kDa	2	4	4	5	4	5	7	7	5	6	1.57895	0.0105932	3 C
Aconitate hydratase, mitochondrial	Q99KI0	Aco2	85 kDa	18	47	45	40	51	65	69	64	51	66	1.56716	0.00867718	13 C
Guanine nucleotide-binding protein G(I)/G(S)/G(T) subunit beta-1	P62874	Gnb1	37 kDa	2	2	4	2	5	4	5	4	5	5	1.53333	0.0460249	14 C
Heterogeneous nuclear ribonucleoprotein A/B	Q99020	Hnrnpab	31 kDa	3	3	4	6	7	7	8	8	5	7	1.52174	0.0399685	2 C
UMP-CMP kinase	Q9DBP5	Cmpk1	22 kDa	5	5	6	7	8	7	12	9	7	12	1.51613	0.0352652	6 C
Brevican core protein	Q61361	Bcan	96 kDa	5	9	6	7	6	9	10	11	8	12	1.51515	0.00844137	27 C
Succinate dehydrogenase [ubiquinone] iron-sulfur subunit, mitochondrial	Q9CQA3	Sdhb	32 kDa	3	7	9	6	9	10	10	11	9	11	1.5	0.0200672	14 C
Isoform M1 of Pyruvate kinase PKM	P52480-2	Pkm	58 kDa	15	28	34	33	34	45	51	43	30	43	1.47222	0.0260281	9 C
Alpha-enolase	P17182	Eno1	47 kDa	15	13	20	10	15	20	28	19	18	22	1.46575	0.0225393	6 C
40S ribosomal protein SA	P14206	Rpsa	33 kDa	4	4	5	5	6	6	8	8	5	8	1.45833	0.0172332	2 C
Peroxiredoxin-4	O08807	Prdx4	31 kDa	7	9	14	11	13	11	16	17	16	18	1.44444	0.0259975	4 C
Peptidyl-prolyl cis-trans isomerase A	P17742	Ppia	18 kDa	9	11	19	17	19	19	21	25	18	24	1.42667	0.0337542	3 C
Peroxiredoxin-1	P35700	Prdx1	22 kDa	26	32	36	31	36	41	45	50	47	45	1.41615	0.000474482	4 C
Triosephosphate isomerase	P17751	Tpi1	32 kDa	24	25	31	28	30	39	38	41	32	41	1.38406	0.00113182	9 C
Dihydropyrimidinase-related protein 3	Q62188	Dpysl3	62 kDa	20	22	21	23	23	29	37	29	22	33	1.37615	0.0124906	7 C
Band 40-like protein 3	Q9WV92 (+2)	Epb41l3	103 kDa	7	9	7	6	10	11	13	9	10	10	1.35897	0.0231978	8 C
Breast carcinoma-amplified sequence 1 homolog	Q80YN3	Bcas1	67 kDa	6	7	6	7	8	11	7	8	9	9	1.29412	0.0303601	8 C
AP2-associated protein kinase 1	Q3UHJ0	Aak1	103 kDa	6	6	8	7	8	8	11	7	10	9	1.28571	0.0438246	13 C
Dihydropyrimidinase-related protein 1	P97427	Crmp1	62 kDa	30	30	34	30	32	36	52	38	31	42	1.27564	0.0446915	6 C
Neuromodulin	P06837	Gap43	24 kDa	30	31	31	33	28	20	24	23	21	28	0.75817	0.00178023	2 C
Protein phosphatase 1 regulatory subunit 12A	Q9DBR7	Ppp1r12a	115 kDa	11	11	9	10	10	7	8	8	7	8	0.745098	0.000398855	8 C
Protein phosphatase 1 regulatory subunit 12B	Q8BG95	Ppp1r12b	109 kDa	4	4	3	4	4	3	2	4	3	2	0.736842	0.0461723	6 C
Heterogeneous nuclear ribonucleoprotein Q	Q7TMK9 (+1)	Syncrip	70 kDa	0.1	0.1	1	2	4	5	5	2	2	6	2.77778	0.0500129	4 C
DCN1-like protein 1	Q9QZ73	Dcun1d1	30 kDa	0.1	0.1	1	1	1	1	4	1	2	2	3.125	0.0502012	4 C
2',3'-cyclic-nucleotide 3'-phosphodiesterase	P16330 (+1)	Cnp	47 kDa	6	1	4	2	3	4	7	6	5	11	2.0625	0.0510828	7 C
14-3-3 protein eta	P68510	Ywhah	28 kDa	1	6	20	18	23	24	27	22	19	29	1.77941	0.0511538	3 C
Microtubule-associated protein 1B	P14873	Map1b	270 kDa	8	13	15	15	18	16	25	19	15	25	1.44928	0.0513881	22 C
Profilin-1	P62962	Pfn1	15 kDa	0.1	1	3	6	2	5	7	6	5	3	2.14876	0.0514307	3 C
Poly(rC)-binding protein 3	P57722 (+1)	Pcbp3	39 kDa	0.1	0.1	1	0.1	2	3	9	1	2	5	6.06061	0.0519259	5 C
Isoform 3 of 2-oxoglutarate dehydrogenase, mitochondrial	Q60597-3	Ogdh	118 kDa	0.1	0.1	2	1	3	4	10	3	3	3	3.70968	0.0522785	21 C
Microtubule-associated protein 2	P20357	Map2	199 kDa	15	22	28	30	28	30	36	33	27	47	1.4065	0.0529554	7 C
Heat shock cognate 71 kDa protein	P63017	Hspa8	71 kDa	20	20	40	42	35	42	53	48	35	43	1.40764	0.0537883	4 C
Transgelin-2	Q9WVA4	Tagln2	22 kDa	0.1	0.1	4	7	6	7	9	7	5	7	2.03488	0.0541532	3 C
Actin, cytoplasmic 1	P60710	Actb	42 kDa	12	12	39	36	38	38	59	44	33	51	1.64234	0.0543683	6 C
UBX domain-containing protein 1	Q922Y1	Ubxn1	34 kDa	0.1	0.1	2	1	1	2	2	1	2	4	2.61905	0.0543699	2 C
Eukaryotic translation initiation factor 5	P59325	Eif5	49 kDa	0.1	0.1	2	1	1	1	2	2	2	4	2.61905	0.0543699	8 C
Heterogeneous nuclear ribonucleoprotein F	Q9Z2X1	Hnrnpf	46 kDa	0.1	1	3	0.1	1	2	6	2	2	4	3.07692	0.0544634	6 C
WW domain-binding protein 2	P97765	Wbp2	28 kDa	0.1	1	5	3	4	5	5	3	6	6	1.9084	0.0558971	2 C
Arf-GAP with GTPase, ANK repeat and PH domain-containing protein 3	Q8VHH5	Agap3	98 kDa	0.1	0.1	3	3	4	5	7	2	4	5	2.2549	0.0565004	5 C
Isochorismatase domain-containing protein 2A	P85094	Isoc2a	22 kDa	0.1	0.1	0.1	0.1	0.1	1	8	2	1	3	30	0.0568088	6 C
Acetyl-CoA acetyltransferase, cytosolic	Q8CAY6	Acat2	41 kDa	0.1	0.1	0.1	2	1	1	4	3	1	2	3.33333	0.057468	8 C
Microtubule-associated protein RP/EB family member 3	Q6PER3	Mapre3	32 kDa	0.1	0.1	3	1	2	2	3	3	2	3	2.09677	0.0575267	5 C
Galectin-related protein	Q8VED9	Lgalsl	19 kDa	0.1	1	2	2	0.1	0.1	0.1	0.1	0.1	0.1	0.0961538	0.0579075	4 C
Alpha-1-antitrypsin 1-2	P22599	Serpina1b	46 kDa	2	1	1	1	1	1	3	2	4	2	2	0.0598379	3 C
Ran-specific GTPase-activating protein	P34022	Ranbp1	24 kDa	4	4	5	4	4	5	6	4	5	7	1.28571	0.0598379	3 C
Ig heavy chain V region AC38 20502	P06330	0	13 kDa	3	3	5	3	4	6	5	4	4	5	1.33333	0.0598379	2 C
Isoform 4 of Microtubule-associated protein 4	P27546-4	Map4	95 kDa	2	2	5	5	7	7	10	4	8	7	1.71429	0.0601105	10 C
Neurofilament light polypeptide	P08551	Nefl	62 kDa	3	0.1	2	2	3	4	10	4	2	6	2.57426	0.0605004	1 C
Ubiquitin carboxyl-terminal hydrolase isozyme L1	Q9R0P9	Uchl1	25 kDa	1	6	19	17	18	19	23	18	18	31	1.78689	0.0613303	6 C
Adenylate kinase 2, mitochondrial	Q9WTP6 (+1)	Ak2	26 kDa	0.1	1	1	1	2	2	2	2	1	2	1.76471	0.0627884	5 C
D-tyrosyl-tRNA(Tyr) deacylase 1	Q9DD18	Dtd1	23 kDa	0.1	1	1	1	2	1	2	2	2	2	1.76471	0.0627884	3 C
Protein phosphatase 1 regulatory subunit 1B	Q60829	Ppp1r1b	22 kDa	0.1	2	3	1	1	0.1	1	0.1	0.1	0.1	0.197183	0.0628845	2 C
Copine-6	Q9Z140	Cpne6	62 kDa	0.1	1	2	3	6	4	6	3	6	6	2.06612	0.0635083	15 C
Calcium/calmodulin-dependent protein kinase type II subunit alpha	P11798	Camk2a	54 kDa	3	1	3	3	2	3	8	5	2	7	2.08333	0.0635992	10 C
Dihydropyrimidinase-related protein 4	O35098	Dpysl4	62 kDa	7	8	17	17	21	18	31	19	21	20	1.55714	0.0635992	10 C
Selenoprotein F	Q9ERR7	Selenof	18 kDa	0.1	0.1	0.1	1	1	1	4	2	0.1	3	4.3913	0.064289	7 C
Inorganic pyrophosphatase	Q9D819	Ppa1	33 kDa	0.1	0.1	0.1	1	2	2	3	1	2	1	2.72727	0.0643276	8 C
Phosphatidylethanolamine-binding protein 1	P70296	Pebp1	21 kDa	4	10	18	16	22	22	30	28	12	26	1.68571	0.0649694	3 C
Thioredoxin reductase 2, mitochondrial	Q9JLT4 (+1)	Txnrd2	57 kDa	3	2	2	1	2	1	2	1	1	1	0.6	0.0649694	11 C
Thioredoxin reductase 1, cytoplasmic	Q9JMH6 (+1)	Txnrd1	67 kDa	3	0.1	2	3	3	3	7	4	3	4	1.89189	0.0650719	21 C
Creatine kinase B-type	Q04447	Ckb	43 kDa	7	19	37	36	37	42	46	43	32	43	1.51471	0.0652343	5 C
Proteasome subunit alpha type-6	Q9QUM9	Psma6	27 kDa	7	6	6	7	6	5	6	6	6	4	0.84375	0.0655877	8 C
TOM1-like protein 2	Q5SRX1	Tom1l2	56 kDa	0.1	0.1	0.1	0.1	1	1	6	1	1	3	8.57143	0.0659877	6 C
Myristoylated alanine-rich C-kinase substrate	P26645	Marcks	30 kDa	2	7	4	4	6	6	10	8	5	7	1.56522	0.0665251	1 C
ATP synthase subunit O, mitochondrial	Q9DB20	Atp5o	23 kDa	1	0.1	2	1	1	1	0.1	0.1	0.1	0.1	0.27451	0.0676938	1 C
Voltage-dependent anion-selective channel protein 1	Q60932 (+1)	Vdac1	32 kDa	1	1	2	1	0.1	0.1	0.1	0.1	1	0.1	0.27451	0.0676938	2 C
Inositol monophosphatase 1	O55023	Impa1	30 kDa	14	15	9	15	13	15	16	16	16	15	1.18182	0.0684099	6 C
Endoplasmic reticulum resident protein 44	Q9D1Q6	Erp44	47 kDa	0.1	0.1	1	1	1	1	1	3	2	1	2.5	0.068733	7 C
Iron-sulfur cluster assembly enzyme ISCU, mitochondrial	Q9D7P6	Iscu	18 kDa	0.1	0.1	0.1	0.1	0.1	0.1	1	1	0.1	2	8.4	0.0693254	4 C
Ig kappa chain V-V region L6 (Fragment)	P01638	0	13 kDa	0.1	0.1	0.1	0.1	0.1	0.1	2	1	0.1	1	8.4	0.0693254	3 C
Sprouty-related, EVH1 domain-containing protein 1	Q924S8	Spred1	51 kDa	0.1	1	0.1	2	1	0.1	0.1	0.1	0.1	0.1	0.119048	0.0693254	23 C
Gamma-glutamylcyclotransferase	Q9D7X8	Ggct	21 kDa	0.1	2	0.1	1	1	0.1	0.1	0.1	0.1	0.1	0.119048	0.0693254	5 C
Neurofilament medium polypeptide	P08553	Nefm	96 kDa	3	5	3	6	3	5	9	9	4	16	2.15	0.070389	2 C
Hemopexin	Q91X72	Hpx	51 kDa	1	2	5	0.1	0.1	4	3	4	4	3	2.19512	0.0712001	13 C
Protein disulfide-isomerase	P09103	P4hb	57 kDa	7	10	19	20	22	22	33	19	21	23	1.51282	0.0713258	7 C
Thioredoxin-like protein 1	Q8CDN6	Txnl1	32 kDa	0.1	7	9	9	11	9	17	13	9	13	1.68975	0.0726414	7 C
Alpha-internexin	P46660	Ina	55 kDa	8	1	5	2	4	6	17	7	5	11	2.3	0.0727716	3 C
Protein piccolo	Q9QYX7	Pclo	551 kDa	8	12	11	7	11	10	19	12	12	15	1.38776	0.0732644	33 C
Proteasome subunit beta type-1	O09061	Psmb1	26 kDa	1	1	3	3	2	2	3	4	3	4	1.6	0.0735902	5 C
Glutathione S-transferase P 1	P19157	Gstp1	24 kDa	1	4	8	8	11	8	16	10	8	17	1.84375	0.0738464	3 C
Methylcrotonoyl-CoA carboxylase beta chain, mitochondrial	Q3ULD5	Mccc2	61 kDa	0.1	1	13	12	11	13	16	15	10	14	1.83288	0.0739652	10 C
Alpha-actinin-1	Q7TPR4	Actn1	103 kDa	0.1	3	22	15	14	16	23	19	17	23	1.81146	0.0761179	11 C
Cytoplasmic protein NCK2	O55033	Nck2	43 kDa	0.1	0.1	2	1	1	1	3	1	3	2	2.38095	0.0761418	4 C
Target of Myb protein 1	O88746	Tom1	54 kDa	0.1	0.1	0.1	0.1	0.1	0.1	3	1	0.1	2	12.4	0.07733	4 C
Exosome complex component MTR3	Q8BTW3	Exosc6	28 kDa	0.1	0.1	0.1	0.1	0.1	0.1	3	1	0.1	2	12.4	0.07733	6 C
DDB1- and CUL4-associated factor 7	P61963	Dcaf7	39 kDa	0.1	0.1	0.1	0.1	0.1	1	3	0.1	0.1	2	12.4	0.07733	11 C
Acyl-coenzyme A thioesterase THEM4	Q3UUI3	Them4	26 kDa	0.1	3	4	3	4	5	6	4	3	5	1.63121	0.0774143	4 C
14-3-3 protein theta	P68254	Ywhaq	28 kDa	4	6	23	23	29	27	35	25	22	32	1.65882	0.078448	5 C
Alpha-actinin-4	P57780	Actn4	105 kDa	0.1	8	25	21	17	20	27	24	20	29	1.68776	0.0794015	8 C
Oxidation resistance protein 1	Q4KMM3	Oxr1	96 kDa	1	2	7	7	12	10	11	10	7	13	1.75862	0.0815471	8 C
Platelet-activating factor acetylhydrolase IB subunit beta	Q61206	Pafah1b2	26 kDa	0.1	1	4	4	4	4	5	5	3	6	1.75573	0.0823361	3 C
Eukaryotic translation initiation factor 4B	Q8BGD9	Eif4b	69 kDa	1	1	6	7	6	6	11	6	7	7	1.7619	0.0824652	3 C
Coiled-coil domain-containing protein 6	D3YZP9	Ccdc6	53 kDa	1	0.1	0.1	0.1	1	2	4	2	0.1	1	3.95652	0.082836	3 C
Calcyclin-binding protein	Q9CXW3	Cacybp	27 kDa	0.1	0.1	2	2	3	2	4	3	2	3	1.94444	0.0832676	2 C
Dual specificity protein phosphatase 3	Q9D7X3	Dusp3	20 kDa	0.1	0.1	3	2	2	3	3	2	2	4	1.94444	0.0832676	4 C
C-terminal-binding protein 1	O88712 (+1)	Ctbp1	48 kDa	0.1	0.1	2	2	2	1	4	3	2	3	2.09677	0.0843462	8 C
Serine-threonine kinase receptor-associated protein	Q9Z1Z2	Strap	38 kDa	0.1	1	4	2	5	4	6	6	2	6	1.98347	0.0858262	6 C
Protein disulfide-isomerase A4	P08003	Pdia4	72 kDa	4	7	5	9	11	10	11	9	10	9	1.36111	0.087156	6 C
Hypoxanthine-guanine phosphoribosyltransferase	P00493	Hprt1	25 kDa	1	8	9	7	8	9	11	11	7	11	1.48485	0.0873345	4 C
Isoform A of Cytosolic acyl coenzyme A thioester hydrolase	Q91V12-2	Acot7	38 kDa	1	3	12	12	12	11	15	17	10	14	1.675	0.0885529	8 C
Na(+)/H(+) exchange regulatory cofactor NHE-RF1	P70441	Slc9a3r1	39 kDa	1	1	8	6	8	7	9	8	7	9	1.66667	0.0892799	5 C
Actin-related protein 2/3 complex subunit 1A	Q9R0Q6	Arpc1a	42 kDa	1	2	5	3	4	3	7	6	3	8	1.8	0.0908997	10 C
Isoform 6 of SH3-containing GRB2-like protein 3-interacting protein 1	Q8VD37-6	Sgip1	92 kDa	7	4	15	12	12	12	19	13	12	18	1.48	0.0908997	8 C
Polypyrimidine tract-binding protein 2	Q91Z31 (+1)	Ptbp2	57 kDa	0.1	0.1	1	0.1	0.1	0.1	3	2	0.1	2	5.14286	0.0911091	2 C
Mitotic checkpoint protein BUB3	Q9WVA3	Bub3	37 kDa	0.1	2	2	2	3	3	3	2	3	3	1.53846	0.092086	7 C
Rabphilin-3A	P47708	Rph3a	75 kDa	5	6	13	12	14	11	23	17	10	18	1.58	0.0928083	15 C
Peptidyl-prolyl cis-trans isomerase FKBP1A	P26883	Fkbp1a	12 kDa	1	1	2	2	1	1	1	1	0.1	1	0.585714	0.0928083	1 C
Glutathione synthetase	P51855	Gss	52 kDa	0.1	0.1	3	2	3	3	3	2	3	5	1.95122	0.0928401	4 C
Pyruvate dehydrogenase protein X component, mitochondrial	Q8BKZ9	Pdhx	54 kDa	1	2	2	2	2	2	3	2	2	3	1.33333	0.0943498	5 C
ADP-ribosylation factor-like protein 3	Q9WUL7	Arl3	20 kDa	1	2	2	2	2	2	2	3	2	3	1.33333	0.0943498	3 C
Fibrinogen gamma chain	Q8VCM7	Fgg	49 kDa	3	2	6	3	7	9	9	6	4	6	1.61905	0.0945129	12 C
Ferritin light chain 1	P29391	Ftl1	21 kDa	1	0.1	2	1	2	1	2	3	2	4	1.96721	0.0949278	1 C
Persulfide dioxygenase ETHE1, mitochondrial	Q9DCM0	Ethe1	28 kDa	0.1	1	1	2	2	2	1	3	2	3	1.80328	0.0951877	9 C
60S ribosomal protein L12	P35979	Rpl12	18 kDa	2	2	5	4	4	4	8	6	3	6	1.58824	0.095452	3 C
Aggrecan core protein	Q61282	Acan	222 kDa	2	3	2	1	1	2	3	3	2	4	1.55556	0.095452	34 C
Spectrin alpha chain, non-erythrocytic 1	P16546	Sptan1	285 kDa	2	7	11	16	29	20	26	32	11	41	2	0.0956867	14 C
Pregnancy zone protein	Q61838	Pzp	166 kDa	9	2	4	2	5	5	12	9	4	15	2.04545	0.0962765	24 C
Prefoldin subunit 3	P61759	Vbp1	22 kDa	0.1	1	1	0.1	1	2	1	1	1	1	1.875	0.0967035	3 C
NFU1 iron-sulfur cluster scaffold homolog, mitochondrial	Q9QZ23	Nfu1	29 kDa	0.1	0.1	1	1	1	1	2	1	1	1	1.875	0.0967035	5 C
Eukaryotic translation initiation factor 1A, X-chromosomal	Q8BMJ3	Eif1ax	16 kDa	0.1	0.1	1	1	1	1	1	1	1	2	1.875	0.0967035	2 C
Ig kappa chain V-V region L7 (Fragment)	P01642	Gm10881	13 kDa	1	1	2	1	1	0.1	1	0.1	1	1	0.533333	0.0967035	2 C
Isoaspartyl peptidase/L-asparaginase	Q8C0M9	Asrgl1	34 kDa	3	2	8	7	9	10	8	10	6	10	1.51724	0.0987527	8 C
40S ribosomal protein S12	P63323	Rps12	15 kDa	0.1	0.1	1	2	1	1	3	2	1	2	2.14286	0.0989715	7 C
Cysteine and glycine-rich protein 1	P97315	Csrp1	21 kDa	1	2	4	4	5	6	7	4	4	4	1.5625	0.10046	15 C
CD5 antigen-like	Q9QWK4	Cd5l	39 kDa	9	8	12	6	13	16	14	12	9	13	1.33333	0.101863	26 C
Actin-related protein 3	Q99JY9	Actr3	47 kDa	1	2	3	2	3	4	12	3	2	7	2.54545	0.102429	8 C
Leukotriene A-4 hydrolase	P24527	Lta4h	69 kDa	0.1	2	2	2	3	2	3	4	2	5	1.75824	0.10302	11 C
Membrane-associated guanylate kinase, WW and PDZ domain-containing protein 2	Q9WVQ1	Magi2	141 kDa	0.1	0.1	0.1	1	2	1	1	4	1	3	3.0303	0.106393	14 C
Ferritin heavy chain	P09528	Fth1	21 kDa	2	2	2	2	3	4	2	3	3	7	1.72727	0.10762	3 C
Ester hydrolase C11orf54 homolog	Q91V76	0	35 kDa	0.1	0.1	1	1	1	2	0.1	3	1	2	2.53125	0.107812	8 C
Neural cell adhesion molecule 1	P13595	Ncam1	119 kDa	6	7	7	4	6	4	6	5	4	5	0.8	0.108045	14 C
Latexin	P70202	Lxn	25 kDa	0.1	2	1	2	2	2	3	2	2	2	1.5493	0.108446	3 C
Gamma-aminobutyric acid receptor-associated protein-like 2	P60521	Gabarapl2	14 kDa	0.1	0.1	0.1	1	1	1	1	2	0.1	2	2.65217	0.108477	1 C
N(G),N(G)-dimethylarginine dimethylaminohydrolase 1	Q9CWS0	Ddah1	31 kDa	2	1	2	0.1	1	0.1	1	1	0.1	0.1	0.377049	0.108477	7 C
Isoform 2 of F-actin-capping protein subunit beta	P47757-2	Capzb	31 kDa	1	1	4	2	4	3	6	3	3	6	1.75	0.109553	5 C
Mitochondrial peptide methionine sulfoxide reductase	Q9D6Y7	Msra	26 kDa	1	6	4	6	7	5	10	7	7	7	1.5	0.109741	4 C
Beta-adducin	Q9QYB8	Add2	81 kDa	2	1	2	4	1	0.1	2	1	1	0.1	0.42	0.112917	8 C
Na(+)/H(+) exchange regulatory cofactor NHE-RF2	Q9JHL1	Slc9a3r2	37 kDa	0.1	1	0.1	2	1	2	4	1	2	1	2.38095	0.112917	6 C
InaD-like protein	Q63ZW7	Patj	199 kDa	0.1	0.1	0.1	0.1	0.1	1	3	1	0.1	0.1	10.4	0.113896	17 C
Non-specific lipid-transfer protein	P32020	Scp2	59 kDa	0.1	0.1	0.1	0.1	0.1	0.1	3	1	0.1	1	10.4	0.113896	11 C
Misshapen-like kinase 1	Q9JM52 (+1)	Mink1	147 kDa	1	3	0.1	1	0.1	0.1	0.1	0.1	0.1	0.1	0.0961538	0.113896	12 C
Splicing factor 3B subunit 4	Q8QZY9	Sf3b4	44 kDa	0.1	0.1	1	2	1	1	2	1	2	2	1.90476	0.114883	1 C
Tubulin beta-4B chain	P68372	Tubb4b	50 kDa	17	7	13	8	11	9	29	15	14	27	1.67857	0.11505	8 C
Glucose-6-phosphate isomerase	P06745	Gpi	63 kDa	3	2	5	0.1	3	2	2	1	0.1	0.1	0.396947	0.118204	4 C
Gamma-soluble NSF attachment protein	Q9CWZ7	Napg	35 kDa	1	1	10	6	9	10	16	8	5	11	1.85185	0.119385	6 C
Serine/threonine-protein phosphatase 2A catalytic subunit beta isoform	P62715	Ppp2cb	36 kDa	0.1	1	3	3	5	3	7	3	4	5	1.81818	0.12023	10 C
GRIP1-associated protein 1	Q8VD04	Gripap1	93 kDa	1	0.1	2	3	5	4	11	3	2	7	2.43243	0.121863	5 C
Histidine triad nucleotide-binding protein 1	P70349	Hint1	14 kDa	1	1	2	1	2	1	5	3	1	5	2.14286	0.12275	2 C
Tropomodulin-2	Q9JKK7	Tmod2	40 kDa	1	1	3	3	2	3	6	3	2	3	1.7	0.123131	1 C
Hemoglobin subunit alpha	P01942	Hba	15 kDa	3	1	1	1	1	1	5	2	6	2	2.28571	0.124455	1 C
Adenosylhomocysteinase	P50247	Ahcy	48 kDa	3	5	3	3	3	3	2	3	3	0.1	0.652941	0.126394	9 C
3'(2'),5'-bisphosphate nucleotidase 1	Q9Z0S1	Bpnt1	33 kDa	1	4	5	5	6	6	6	7	5	5	1.38095	0.126475	6 C
Uncharacterized protein C1orf198 homolog	Q8C3W1	0	35 kDa	0.1	0.1	1	0.1	2	2	3	0.1	1	3	2.75758	0.127339	2 C
Reticulon-4	Q99P72	Rtn4	127 kDa	3	3	2	2	3	4	8	3	2	5	1.69231	0.127391	9 C
Transaldolase	Q93092	Taldo1	37 kDa	7	7	7	11	9	9	8	12	10	11	1.21951	0.130311	3 C
Nucleolysin TIAR	P70318	Tial1	43 kDa	0.1	2	3	4	3	5	4	4	2	4	1.57025	0.131878	6 C
A-kinase anchor protein 2	O54931 (+1)	Akap2	99 kDa	0.1	0.1	0.1	0.1	2	1	2	1	1	1	2.5	0.132128	9 C
Protein farnesyltransferase/geranylgeranyltransferase type-1 subunit alpha	Q61239	Fnta	44 kDa	0.1	0.1	1	1	1	1	3	1	1	1	2.1875	0.134679	3 C
Isoform Rpn10B of 26S proteasome non-ATPase regulatory subunit 4	O35226-2	Psmd4	41 kDa	0.1	0.1	1	2	4	2	7	3	1	5	2.5	0.135442	4 C
Prostaglandin E synthase 3	Q9R0Q7	Ptges3	19 kDa	0.1	0.1	2	3	2	3	2	2	2	5	1.94444	0.135845	5 C
Translationally-controlled tumor protein	P63028	Tpt1	19 kDa	0.1	0.1	2	1	4	3	2	3	2	4	1.94444	0.135845	2 C
14-3-3 protein zeta/delta	P63101	Ywhaz	28 kDa	15	33	61	63	67	64	74	61	55	75	1.37657	0.136361	3 C
Immunoglobulin J chain	P01592	Jchain	18 kDa	1	0.1	1	0.1	4	3	3	3	1	3	2.09677	0.136853	8 C
Serotransferrin	Q921I1	Tf	77 kDa	17	11	15	10	18	20	27	12	17	19	1.33803	0.137091	38 C
Phosphoglucomutase-1	Q9D0F9	Pgm1	61 kDa	4	1	2	0.1	1	1	1	0.1	0.1	0.1	0.283951	0.137118	10 C
Osteoclast-stimulating factor 1	Q62422	Ostf1	24 kDa	0.1	0.1	1	0.1	0.1	0.1	1	2	0.1	2	3.71429	0.138228	4 C
Heme-binding protein 1	Q9R257	Hebp1	21 kDa	0.1	0.1	0.1	1	0.1	0.1	2	1	0.1	2	3.71429	0.138228	2 C
Fucose mutarotase	Q8R2K1	Fuom	17 kDa	0.1	0.1	0.1	0.1	1	0.1	2	2	0.1	1	3.71429	0.138228	3 C
Glutamate--cysteine ligase regulatory subunit	O09172	Gclm	31 kDa	0.1	0.1	1	0.1	2	1	2	1	1	2	2.12121	0.13879	6 C
OTU domain-containing protein 6B	Q8K2H2	Otud6b	34 kDa	0.1	0.1	0.1	2	1	1	2	1	2	1	2.12121	0.13879	4 C
Carbonic anhydrase 1	P13634	Ca1	28 kDa	1	0.1	0.1	0.1	2	2	2	1	1	1	2.12121	0.13879	1 C
Citrate synthase, mitochondrial	Q9CZU6	Cs	52 kDa	0.1	0.1	0.1	0.1	0.1	0.1	2	0.1	0.1	2	8.6	0.141113	5 C
Phospholipase D3	O35405	Pld3	54 kDa	2	2	3	3	2	2	2	2	2	2	0.833333	0.141113	8 C
Ubiquitin-conjugating enzyme E2 variant 2	Q9D2M8	Ube2v2	16 kDa	3	3	5	4	5	3	3	3	4	3	0.8	0.141113	1 C
Malectin	Q6ZQI3	Mlec	32 kDa	3	3	0.1	0.1	0.1	0.1	0.1	0.1	0.1	0.1	0.0793651	0.141113	3 C
Scaffold attachment factor B1	D3YXK2	Safb	105 kDa	0.1	0.1	0.1	1	0.1	0.1	2	1	0.1	3	4.42857	0.142812	9 C
Calponin-3	Q9DAW9	Cnn3	36 kDa	0.1	0.1	0.1	0.1	1	0.1	3	2	0.1	1	4.42857	0.142812	3 C
S-adenosylhomocysteine hydrolase-like protein 1	Q80SW1	Ahcyl1	59 kDa	1	0.1	0.1	0.1	0.1	2	3	1	0.1	0.1	4.42857	0.142812	19 C
Pyruvate dehydrogenase E1 component subunit beta, mitochondrial	Q9D051	Pdhb	39 kDa	1	0.1	0.1	0.1	0.1	0.1	3	1	0.1	2	4.42857	0.142812	6 C
Actin-related protein 2/3 complex subunit 5-like protein	Q9D898	Arpc5l	17 kDa	1	2	2	2	2	2	5	2	2	3	1.55556	0.143415	1 C
Transitional endoplasmic reticulum ATPase	Q01853	Vcp	89 kDa	3	26	42	44	42	44	55	48	34	45	1.43949	0.143735	12 C
Isoform 2 of Cytosol aminopeptidase	Q9CPY7-2	Lap3	53 kDa	12	27	17	19	20	24	23	24	22	22	1.21053	0.143988	7 C
Ubiquitin carboxyl-terminal hydrolase 5	P56399	Usp5	96 kDa	0.1	0.1	2	1	6	3	10	3	2	6	2.6087	0.14421	16 C
Elongation factor 1-beta	O70251	Eef1b	25 kDa	0.1	0.1	2	2	1	2	2	2	1	2	1.73077	0.144298	3 C
SH3 domain-binding glutamic acid-rich-like protein	Q9JJU8	Sh3bgrl	13 kDa	0.1	1	1	1	1	0.1	5	3	1	2	2.70732	0.144818	2 C
14-3-3 protein beta/alpha	Q9CQV8	Ywhab	28 kDa	4	13	31	34	39	35	43	33	31	35	1.46281	0.147904	2 C
Hsc70-interacting protein	Q99L47	St13	42 kDa	0.1	0.1	2	1	2	2	5	1	1	3	2.30769	0.152687	3 C
Prelamin-A/C	P48678	Lmna	74 kDa	8	7	8	9	8	9	11	9	15	7	1.275	0.152874	5 C
Phosphatidylinositol transfer protein alpha isoform	P53810	Pitpna	32 kDa	0.1	0.1	0.1	0.1	0.1	0.1	2	0.1	0.1	3	10.6	0.153457	4 C
V-type proton ATPase catalytic subunit A	P50516	Atp6v1a	68 kDa	2	0.1	3	0.1	0.1	0.1	0.1	0.1	0.1	0.1	0.0943396	0.153457	6 C
Proline-rich transmembrane protein 2	E9PUL5	Prrt2	36 kDa	3	0.1	2	0.1	0.1	0.1	0.1	0.1	0.1	0.1	0.0943396	0.153457	3 C
Fatty acid-binding protein, brain	P51880	Fabp7	15 kDa	0.1	2	6	5	5	5	6	6	5	5	1.49171	0.154913	5 C
Neurocan core protein	P55066	Ncan	137 kDa	4	6	2	4	3	1	1	3	4	3	0.631579	0.156156	34 C
Ig mu chain C region	P01872	Ighm	50 kDa	23	19	20	15	26	19	40	26	19	35	1.34951	0.158221	19 C
Isoform 2 of Caskin-1	Q6P9K8-2	Caskin1	143 kDa	1	2	2	2	4	3	8	2	2	6	1.90909	0.161397	10 C
Synaptosomal-associated protein 25	P60879	Snap25	23 kDa	0.1	0.1	14	9	10	9	21	10	6	18	1.92771	0.161762	4 C
Membrane-associated guanylate kinase, WW and PDZ domain-containing protein 1	Q6RHR9	Magi1	162 kDa	0.1	0.1	3	2	2	2	6	3	0.1	6	2.375	0.16279	16 C
Twinfilin-2	Q9Z0P5 (+1)	Twf2	39 kDa	0.1	0.1	3	2	1	2	1	2	3	4	1.93548	0.165122	4 C
Actin, alpha cardiac muscle 1	P68033	Actc1	42 kDa	10	9	30	28	27	29	33	28	22	30	1.36538	0.165495	6 C
Ig kappa chain C region	P01837	0	12 kDa	8	7	7	7	8	8	12	7	7	12	1.24324	0.166684	3 C
Isoform 2 of Presequence protease, mitochondrial	Q8K411-2	Pitrm1	117 kDa	0.1	0.1	1	0.1	1	1	2	1	0.1	1	2.21739	0.171488	20 C
Protein DDI1 homolog 2	A2ADY9	Ddi2	45 kDa	0.1	0.1	1	0.1	1	1	1	1	0.1	2	2.21739	0.171488	8 C
Actin-related protein 10	Q9QZB7	Actr10	46 kDa	0.1	0.1	2	0.1	2	3	3	3	0.1	1	2.34884	0.171671	10 C
Receptor-type tyrosine-protein phosphatase zeta	B9EKR1	Ptprz1	254 kDa	1	1	1	1	1	1	2	1	1	3	1.6	0.172003	22 C
Cleavage and polyadenylation specificity factor subunit 5	Q9CQF3	Nudt21	26 kDa	3	3	2	2	2	2	3	4	3	3	1.25	0.172003	1 C
Proteasome subunit beta type-6	Q60692	Psmb6	25 kDa	4	2	3	3	3	4	3	4	4	3	1.2	0.172003	4 C
Calcium/calmodulin-dependent protein kinase type II subunit beta	P28652	Camk2b	60 kDa	3	0.1	0.1	1	1	0.1	5	4	0.1	7	3.11538	0.172541	13 C
Flavin reductase (NADPH)	Q923D2	Blvrb	22 kDa	0.1	1	1	3	4	4	3	3	2	3	1.64835	0.173094	2 C
UV excision repair protein RAD23 homolog B	P54728	Rad23b	44 kDa	0.1	0.1	2	3	2	1	8	3	1	5	2.5	0.173742	1 C
Elongation factor 1-delta	P57776	Eef1d	31 kDa	0.1	0.1	0.1	0.1	0.1	0.1	4	0.1	0.1	2	12.6	0.174082	2 C
14-3-3 protein gamma	P61982	Ywhag	28 kDa	6	12	32	36	35	32	43	31	30	35	1.41322	0.175985	3 C
Serine hydroxymethyltransferase, cytosolic	P50431	Shmt1	53 kDa	0.1	0.1	0.1	0.1	0.1	1	2	0.1	0.1	0.1	6.6	0.176373	10 C
NAD-dependent protein deacetylase sirtuin-2	Q8VDQ8 (+1)	Sirt2	43 kDa	0.1	0.1	0.1	0.1	0.1	0.1	1	0.1	0.1	2	6.6	0.176373	11 C
Isocitrate dehydrogenase [NAD] subunit gamma 1, mitochondrial	P70404	Idh3g	43 kDa	0.1	0.1	0.1	0.1	0.1	0.1	2	0.1	0.1	1	6.6	0.176373	7 C
Enoyl-CoA delta isomerase 1, mitochondrial	P42125	Eci1	32 kDa	0.1	0.1	0.1	0.1	0.1	0.1	2	0.1	0.1	1	6.6	0.176373	5 C
Glucosamine-6-phosphate isomerase 1	O88958	Gnpda1	33 kDa	2	1	0.1	0.1	0.1	0.1	0.1	0.1	0.1	0.1	0.151515	0.176373	3 C
Calnexin	P35564	Canx	67 kDa	1	0.1	2	0.1	0.1	0.1	0.1	0.1	0.1	0.1	0.151515	0.176373	7 C
Cell adhesion molecule 4	Q8R464	Cadm4	43 kDa	0.1	1	2	0.1	0.1	0.1	0.1	0.1	0.1	0.1	0.151515	0.176373	8 C
Isoform 2 of Microtubule-associated protein 4	P27546-2	Map4	117 kDa	2	2	4	4	5	6	4	3	7	4	1.41176	0.178256	10 C
Guanine deaminase	Q9R111	Gda	51 kDa	2	0.1	4	4	6	6	4	4	5	5	1.49068	0.178609	9 C
Macrophage migration inhibitory factor	P34884	Mif	13 kDa	0.1	3	2	2	2	2	3	3	2	3	1.42857	0.180346	3 C
Src substrate cortactin	Q60598	Cttn	61 kDa	5	11	13	10	10	11	13	14	9	14	1.2449	0.18081	3 C
Protein phosphatase 1 regulatory subunit 7	Q3UM45	Ppp1r7	41 kDa	21	24	25	26	30	26	35	27	25	30	1.13492	0.181582	2 C
Polymerase delta-interacting protein 2	Q91VA6	Poldip2	42 kDa	1	2	2	4	3	4	3	3	3	3	1.33333	0.182257	4 C
Oxygen-dependent coproporphyrinogen-III oxidase, mitochondrial	P36552	Cpox	50 kDa	0.1	2	1	2	2	3	1	3	2	2	1.5493	0.183085	10 C
Proteasome subunit alpha type-4	Q9R1P0	Psma4	29 kDa	5	6	4	6	3	6	7	6	5	5	1.20833	0.186905	5 C
Tubulin beta-2A chain	Q7TMM9	Tubb2a	50 kDa	20	7	12	7	9	8	29	14	12	27	1.63636	0.187574	7 C
Neuronal pentraxin receptor	Q99J85	Nptxr	52 kDa	0.1	0.1	1	0.1	4	1	7	2	1	4	2.83019	0.193821	8 C
Vacuolar protein sorting-associated protein 26B	Q8C0E2	Vps26b	39 kDa	1	1	2	3	2	1	1	1	1	2	0.666667	0.195016	2 C
S-adenosylmethionine synthase isoform type-2	Q3THS6	Mat2a	44 kDa	2	2	2	2	3	4	2	2	3	3	1.27273	0.195016	6 C
Ubiquitin recognition factor in ER-associated degradation protein 1	P70362	Ufd1	34 kDa	0.1	1	0.1	0.1	2	2	2	1	0.1	2	2.15152	0.195154	5 C
Endonuclease domain-containing 1 protein	Q8C522	Endod1	55 kDa	0.1	0.1	0.1	0.1	1	0.1	1	2	0.1	1	3	0.195271	12 C
Golgi reassembly-stacking protein 2	Q99JX3	Gorasp2	47 kDa	0.1	0.1	0.1	0.1	1	1	2	0.1	0.1	1	3	0.195271	4 C
Exosome complex exonuclease RRP42	Q9D0M0	Exosc7	32 kDa	0.1	0.1	1	0.1	0.1	0.1	0.1	1	2	1	3	0.195271	12 C
Nucleoporin Nup43	P59235	Nup43	42 kDa	0.1	0.1	1	2	1	0.1	1	0.1	0.1	0.1	0.333333	0.195271	10 C
Aminoacylase-1	Q99JW2	Acy1	46 kDa	0.1	0.1	0.1	0.1	1	1	2	1	0.1	0.1	3	0.195271	4 C
Vesicle-associated membrane protein-associated protein B	Q9QY76	Vapb	27 kDa	0.1	0.1	0.1	0.1	1	0.1	2	1	1	0.1	3	0.195271	4 C
Synaptojanin-1	Q8CHC4	Synj1	173 kDa	1	0.1	0.1	0.1	1	0.1	3	1	0.1	3	3.13043	0.195432	19 C
Pyridoxine-5'-phosphate oxidase	Q91XF0	Pnpo	30 kDa	0.1	0.1	0.1	2	2	2	1	2	2	1	1.86047	0.197058	6 C
ATP synthase subunit alpha, mitochondrial	Q03265	Atp5a1	60 kDa	7	4	6	6	3	5	8	7	5	8	1.26923	0.199079	2 C
Branched-chain-amino-acid aminotransferase, cytosolic	P24288	Bcat1	43 kDa	0.1	2	2	1	3	1	4	3	2	3	1.60494	0.204961	10 C
Ribose-phosphate pyrophosphokinase 1	Q9D7G0	Prps1	35 kDa	0.1	0.1	1	1	1	2	1	1	0.1	2	1.90625	0.205334	9 C
Tubulin beta-4A chain	Q9D6F9	Tubb4a	50 kDa	16	0.1	10	0.1	9	0.1	27	11	12	24	2.10511	0.212974	8 C
Nucleoporin SEH1	Q8R2U0 (+1)	Seh1l	40 kDa	0.1	0.1	0.1	0.1	0.1	0.1	3	0.1	0.1	1	8.6	0.213753	10 C
Adapter molecule crk	Q64010	Crk	34 kDa	2	2	3	4	5	3	6	4	3	6	1.375	0.216547	1 C
Ubiquitin-conjugating enzyme E2 N	P61089	Ube2n	17 kDa	2	1	2	2	2	3	1	2	3	3	1.33333	0.216547	1 C
Nucleoside diphosphate kinase A	P15532	Nme1	17 kDa	1	9	8	8	5	9	11	7	7	8	1.35484	0.217406	2 C
L-lactate dehydrogenase B chain	P16125	Ldhb	37 kDa	7	6	8	6	9	8	10	7	8	8	1.13889	0.225572	5 C
ADP/ATP translocase 1	P48962	Slc25a4	33 kDa	4	2	2	3	3	4	7	3	2	4	1.42857	0.226782	4 C
Stromal cell-derived factor 2	Q9DCT5	Sdf2	23 kDa	0.1	0.1	1	1	2	1	2	2	1	1	1.66667	0.228701	4 C
NADH dehydrogenase [ubiquinone] flavoprotein 1, mitochondrial	Q91YT0	Ndufv1	51 kDa	6	9	4	3	2	2	5	2	4	2	0.625	0.232321	12 C
Cytochrome b-c1 complex subunit 2, mitochondrial	Q9DB77	Uqcrc2	48 kDa	3	0.1	2	0.1	1	0.1	1	0.1	0.1	1	0.370968	0.232853	1 C
Insulin-degrading enzyme	Q9JHR7	Ide	118 kDa	0.1	3	6	10	10	10	9	9	5	10	1.47766	0.233006	13 C
Toll-interacting protein	Q9QZ06	Tollip	30 kDa	0.1	0.1	3	3	4	2	5	2	3	5	1.66667	0.234833	4 C
Carbonic anhydrase-related protein 10	P61215	Ca10	38 kDa	3	4	3	4	4	3	3	3	4	3	0.888889	0.241504	5 C
Copine-4	Q8BLR2	Cpne4	62 kDa	0.1	0.1	2	2	4	2	3	2	3	3	1.58537	0.246176	15 C
Pyridoxal phosphate phosphatase	P60487	Pdxp	32 kDa	3	1	2	2	4	1	2	1	1	3	0.666667	0.252072	7 C
Serine/threonine-protein phosphatase PP1-gamma catalytic subunit	P63087 (+1)	Ppp1cc	37 kDa	4	9	14	10	14	12	17	13	8	16	1.29412	0.254779	13 C
Mammalian ependymin-related protein 1	Q99M71	Epdr1	25 kDa	6	6	5	7	7	7	8	8	5	7	1.12903	0.262255	7 C
4-trimethylaminobutyraldehyde dehydrogenase	Q9JLJ2	Aldh9a1	54 kDa	0.1	0.1	0.1	1	3	1	3	3	0.1	2	2.11628	0.264123	17 C
CAP-Gly domain-containing linker protein 1	Q922J3	Clip1	156 kDa	1	8	4	4	5	4	3	3	2	3	0.681818	0.264287	11 C
Deoxynucleoside triphosphate triphosphohydrolase SAMHD1	Q60710	Samhd1	73 kDa	0.1	0.1	0.1	0.1	0.1	0.1	6	0.1	0.1	1	14.6	0.270263	17 C
Clathrin coat assembly protein AP180	Q61548 (+2)	Snap91	92 kDa	1	1	0.1	1	0.1	0.1	2	2	0.1	2	1.9375	0.27754	5 C
NADH dehydrogenase [ubiquinone] iron-sulfur protein 4, mitochondrial	Q9CXZ1	Ndufs4	20 kDa	0.1	2	0.1	2	0.1	0.1	1	0.1	0.1	0.1	0.325581	0.278602	1 C
Disks large homolog 1	Q811D0	Dlg1	100 kDa	4	10	10	6	9	10	9	7	11	10	1.20513	0.279202	7 C
Isoform 2 of Tropomyosin alpha-3 chain	P21107-2	Tpm3	29 kDa	10	11	19	16	13	15	15	20	15	15	1.15942	0.288212	1 C
Astrocytic phosphoprotein PEA-15	Q62048	Pea15	15 kDa	1	1	2	2	3	2	5	2	2	2	1.44444	0.290671	1 C
Ig kappa chain V-V region HP 123E6	P01646	0	12 kDa	0.1	1	1	0.1	2	2	0.1	2	1	2	1.69048	0.297566	2 C
Hsp90 co-chaperone Cdc37	Q61081	Cdc37	45 kDa	0.1	0.1	2	3	3	1	5	1	2	6	1.82927	0.303328	9 C
Platelet-activating factor acetylhydrolase IB subunit alpha	P63005	Pafah1b1	47 kDa	0.1	0.1	1	2	2	2	3	1	0.1	3	1.75	0.303413	10 C
Glycerol-3-phosphate phosphatase	Q8CHP8	Pgp	35 kDa	0.1	5	2	2	3	3	3	5	3	3	1.40496	0.304089	8 C
L-lactate dehydrogenase A chain	P06151	Ldha	36 kDa	3	4	4	4	4	3	6	4	4	5	1.15789	0.305201	6 C
Myc box-dependent-interacting protein 1	O08539	Bin1	64 kDa	1	4	5	3	2	2	2	2	2	3	0.733333	0.308008	4 C
Contactin-2	Q61330	Cntn2	113 kDa	0.1	0.1	0.1	1	6	3	3	2	1	6	2.05479	0.309985	14 C
Synapsin-2	Q64332	Syn2	63 kDa	2	0.1	2	0.1	1	0.1	8	0.1	0.1	7	2.94231	0.311164	5 C
Uncharacterized protein KIAA1107	Q80TK0	Kiaa1107	149 kDa	2	6	8	5	5	1	6	5	4	3	0.730769	0.311571	23 C
78 kDa glucose-regulated protein	P20029	Hspa5	72 kDa	19	19	22	22	20	20	15	23	18	18	0.921569	0.31216	1 C
Charged multivesicular body protein 1a	Q921W0	Chmp1a	22 kDa	0.1	0.1	0.1	1	2	2	2	1	0.1	1	1.84848	0.313417	1 C
Selenide, water dikinase 1	Q8BH69	Sephs1	43 kDa	0.1	0.1	1	2	0.1	0.1	2	1	2	1	1.84848	0.313417	9 C
Serine/threonine-protein phosphatase 2B catalytic subunit alpha isoform	P63328	Ppp3ca	59 kDa	3	0.1	10	2	3	1	3	1	2	2	0.497238	0.321353	12 C
Isoform 3 of Band 40-like protein 1	Q9Z2H5-3	Epb41l1	82 kDa	0.1	0.1	1	0.1	1	0.1	4	1	0.1	1	2.69565	0.329836	11 C
Isoform 2 of Glyoxalase domain-containing protein 4	Q9CPV4-2	Glod4	32 kDa	4	2	0.1	1	1	1	2	0.1	0.1	1	0.518519	0.33136	5 C
Fibroblast growth factor 12	P61329	Fgf12	27 kDa	0.1	1	0.1	1	1	0.1	1	2	1	1	1.59375	0.33792	4 C
Gamma-enolase	P17183	Eno2	47 kDa	6	5	10	6	10	8	11	10	6	9	1.18919	0.339518	6 C
Junction plakoglobin	Q02257	Jup	82 kDa	5	1	0.1	0.1	0.1	0.1	1	0.1	0.1	0.1	0.222222	0.340979	13 C
Isoform Tau-A of Microtubule-associated protein tau	P10637-2	Mapt	45 kDa	0.1	22	21	28	24	17	34	21	23	29	1.30389	0.34276	2 C
Isoform 2 of Methionine adenosyltransferase 2 subunit beta	Q99LB6-2	Mat2b	36 kDa	3	3	3	3	3	3	3	4	3	3	1.06667	0.346594	7 C
Proteasome subunit beta type-2	Q9R1P3	Psmb2	23 kDa	3	3	3	3	3	3	3	2	3	3	0.933333	0.346594	3 C
Methylosome protein 50	Q99J09	Wdr77	37 kDa	0.1	0.1	0.1	0.1	0.1	0.1	3	0.1	0.1	0.1	6.8	0.346594	12 C
Trimethyllysine dioxygenase, mitochondrial	Q91ZE0	Tmlhe	50 kDa	0.1	0.1	0.1	0.1	0.1	0.1	2	0.1	0.1	0.1	4.8	0.346594	11 C
Epidermal growth factor receptor substrate 15-like 1	Q60902 (+3)	Eps15l1	99 kDa	0.1	0.1	0.1	0.1	0.1	0.1	2	0.1	0.1	0.1	4.8	0.346594	2 C
Methyltransferase-like 26	Q9DCS2	Mettl26	23 kDa	0.1	0.1	0.1	0.1	0.1	0.1	2	0.1	0.1	0.1	4.8	0.346594	6 C
Adaptin ear-binding coat-associated protein 2	Q9D1J1	Necap2	29 kDa	0.1	0.1	0.1	0.1	0.1	0.1	2	0.1	0.1	0.1	4.8	0.346594	2 C
Polyadenylate-binding protein-interacting protein 1	Q8VE62	Paip1	46 kDa	0.1	0.1	0.1	0.1	0.1	0.1	2	0.1	0.1	0.1	4.8	0.346594	6 C
Isoform ICAD-S of DNA fragmentation factor subunit alpha	O54786-2	Dffa	29 kDa	0.1	0.1	0.1	0.1	0.1	0.1	0.1	0.1	0.1	2	4.8	0.346594	8 C
COP9 signalosome complex subunit 8	Q8VBV7	Cops8	23 kDa	0.1	0.1	0.1	0.1	0.1	0.1	0.1	0.1	0.1	2	4.8	0.346594	1 C
Carboxylesterase 1C	P23953	Ces1c	61 kDa	0.1	0.1	0.1	0.1	0.1	0.1	0.1	0.1	2	0.1	4.8	0.346594	5 C
Ran-binding protein 3	Q9CT10	Ranbp3	53 kDa	1	1	1	1	2	1	5	1	1	2	1.66667	0.346594	5 C
Acylphosphatase-2	P56375	Acyp2	12 kDa	1	2	1	2	2	2	3	2	2	1	1.25	0.346594	1 C
Isoform 4 of Apoptotic chromatin condensation inducer in the nucleus	Q9JIX8-4	Acin1	146 kDa	4	3	3	3	2	4	4	3	2	5	1.2	0.346594	7 C
Proteasome subunit alpha type-1	Q9R1P4	Psma1	30 kDa	3	5	4	5	7	4	3	5	3	5	0.833333	0.346594	5 C
Annexin A2	P07356	Anxa2	39 kDa	2	1	1	1	1	1	1	1	1	1	0.833333	0.346594	5 C
Spectrin beta chain, non-erythrocytic 1	Q62261	Sptbn1	274 kDa	2	2	2	3	4	3	1	1	2	3	0.769231	0.346594	15 C
Long-chain specific acyl-CoA dehydrogenase, mitochondrial	P51174	Acadl	48 kDa	2	0.1	0.1	0.1	0.1	0.1	0.1	0.1	0.1	0.1	0.208333	0.346594	7 C
Histone-binding protein RBBP4	Q60972	Rbbp4	48 kDa	0.1	0.1	2	0.1	0.1	0.1	0.1	0.1	0.1	0.1	0.208333	0.346594	4 C
Cell adhesion molecule 2	Q8BLQ9 (+2)	Cadm2	48 kDa	0.1	0.1	2	0.1	0.1	0.1	0.1	0.1	0.1	0.1	0.208333	0.346594	8 C
Calcium-binding mitochondrial carrier protein Aralar1	Q8BH59	Slc25a12	75 kDa	2	0.1	0.1	0.1	0.1	0.1	0.1	0.1	0.1	0.1	0.208333	0.346594	7 C
Vesicle-associated membrane protein 3	P63024 (+1)	Vamp3	11 kDa	0.1	0.1	2	0.1	0.1	0.1	0.1	0.1	0.1	0.1	0.208333	0.346594	2 C
Collagen alpha-1(I) chain	P11087 (+1)	Col1a1	138 kDa	2	0.1	0.1	0.1	0.1	0.1	0.1	0.1	0.1	0.1	0.208333	0.346594	18 C
Adiponectin	Q60994	Adipoq	27 kDa	2	0.1	0.1	0.1	0.1	0.1	0.1	0.1	0.1	0.1	0.208333	0.346594	2 C
Apolipoprotein E	P08226	Apoe	36 kDa	0.1	0.1	2	0.1	0.1	0.1	0.1	0.1	0.1	0.1	0.208333	0.346594	1 C
Ras-related protein Ral-A	P63321	Rala	24 kDa	0.1	0.1	2	0.1	0.1	0.1	0.1	0.1	0.1	0.1	0.208333	0.346594	3 C
Ig kappa chain V-III region PC 2154	P01674	0	12 kDa	2	0.1	0.1	0.1	0.1	0.1	0.1	0.1	0.1	0.1	0.208333	0.346594	2 C
Citrate lyase subunit beta-like protein, mitochondrial	Q8R4N0	Clybl	38 kDa	0.1	3	0.1	0.1	0.1	0.1	0.1	0.1	0.1	0.1	0.147059	0.346594	6 C
Serine/threonine-protein phosphatase PP1-beta catalytic subunit	P62141	Ppp1cb	37 kDa	5	14	19	13	18	16	18	17	12	20	1.2029	0.348329	14 C
Serine/threonine-protein phosphatase PP1-alpha catalytic subunit	P62137	Ppp1ca	38 kDa	6	9	16	11	14	13	17	13	9	15	1.19643	0.349398	13 C
Sodium/potassium-transporting ATPase subunit alpha-3	Q6PIC6	Atp1a3	112 kDa	9	1	5	2	9	3	13	6	4	14	1.53846	0.35514	25 C
Small nuclear ribonucleoprotein-associated protein B	P27048	Snrpb	24 kDa	0.1	1	1	2	1	2	1	1	2	1	1.37255	0.355859	3 C
Vinculin	Q64727	Vcl	117 kDa	0.1	10	9	15	18	17	13	14	10	14	1.30518	0.357662	10 C
PC4 and SFRS1-interacting protein	Q99JF8	Psip1	60 kDa	4	2	2	1	2	3	3	4	2	2	1.27273	0.358897	2 C
Protein PRRC2C	Q3TLH4 (+1)	Prrc2c	311 kDa	0.1	1	0.1	3	1	2	1	2	2	1	1.53846	0.365382	11 C
Splicing factor 1	Q64213 (+2)	Sf1	70 kDa	0.1	0.1	1	3	1	1	1	2	2	2	1.53846	0.365382	4 C
Copine-1	Q8C166	Cpne1	59 kDa	0.1	0.1	1	1	3	2	2	1	1	2	1.53846	0.365382	13 C
Cleavage and polyadenylation specificity factor subunit 7	Q8BTV2 (+1)	Cpsf7	52 kDa	1	1	2	2	3	4	2	3	1	2	1.33333	0.370555	3 C
LIM and SH3 domain protein 1	Q61792	Lasp1	30 kDa	3	6	8	9	8	9	11	7	5	9	1.20588	0.370787	7 C
Small nuclear ribonucleoprotein Sm D2	P62317	Snrpd2	14 kDa	0.1	1	2	2	3	3	3	2	2	1	1.35802	0.376913	2 C
Sodium/potassium-transporting ATPase subunit beta-1	P14094	Atp1b1	35 kDa	2	0.1	4	1	1	1	1	1	1	1	0.617284	0.379556	7 C
A-kinase anchor protein 5	D3YVF0	Akap5	79 kDa	3	8	7	8	8	5	7	5	5	7	0.852941	0.384192	2 C
Protein Shroom2	A2ALU4	Shroom2	165 kDa	0.1	1	0.1	2	4	1	5	1	2	3	1.66667	0.385253	24 C
Protein enabled homolog	Q03173	Enah	86 kDa	0.1	0.1	0.1	1	1	1	0.1	0.1	1	2	1.82609	0.387888	2 C
Nucleophosmin	Q61937	Npm1	33 kDa	0.1	0.1	1	0.1	1	1	0.1	0.1	1	2	1.82609	0.387888	3 C
Synaptophysin	Q62277	Syp	34 kDa	1	0.1	1	0.1	0.1	0.1	2	1	0.1	1	1.82609	0.387888	5 C
Thyroid hormone receptor-associated protein 3	Q569Z6	Thrap3	108 kDa	2	1	0.1	0.1	1	0.1	0.1	0.1	1	1	0.547619	0.387888	1 C
Isoform Cytoplasmic of Glutathione reductase, mitochondrial	P47791-2	Gsr	51 kDa	5	5	6	6	9	7	14	6	5	7	1.25806	0.388581	11 C
Nucleoside diphosphate kinase B	Q01768	Nme2	17 kDa	1	8	9	9	6	8	8	8	9	7	1.21212	0.38876	2 C
Glycine dehydrogenase (decarboxylating), mitochondrial	Q91W43	Gldc	113 kDa	0.1	0.1	2	0.1	1	1	0.1	0.1	0.1	0.1	0.424242	0.390224	24 C
Glutaredoxin-1	Q9QUH0	Glrx	12 kDa	0.1	1	0.1	2	0.1	1	1	1	1	1	1.51515	0.394221	5 C
Caspase-3	P70677	Casp3	31 kDa	0.1	0.1	1	2	0.1	1	1	1	1	1	1.51515	0.394221	8 C
Microtubule-associated protein tau	P10637	Mapt	76 kDa	25	23	21	30	23	19	38	25	25	31	1.13115	0.395791	2 C
Syntaxin-1B	P61264	Stx1b	33 kDa	0.1	4	6	1	1	2	2	1	1	1	0.578512	0.396493	4 C
Thioredoxin	P10639	Txn	12 kDa	3	3	2	1	2	3	3	2	2	3	1.18182	0.397204	6 C
Proteasome subunit alpha type-7	Q9Z2U0	Psma7	28 kDa	2	6	5	5	5	5	3	5	2	4	0.826087	0.397204	3 C
Gephyrin	Q8BUV3	Gphn	83 kDa	6	3	10	7	6	8	9	5	7	9	1.1875	0.399691	13 C
Microtubule-associated protein 1A	Q9QYR6 (+1)	Map1a	300 kDa	16	19	23	18	23	20	27	19	18	25	1.10101	0.400777	24 C
Lamina-associated polypeptide 2, isoforms beta/delta/epsilon/gamma	Q61029 (+1)	Tmpo	50 kDa	6	4	4	5	4	3	8	6	5	5	1.17391	0.402759	1 C
Ribosome-recycling factor, mitochondrial	Q9D6S7	Mrrf	29 kDa	0.1	0.1	0.1	1	3	1	1	2	2	1	1.62791	0.404548	2 C
FAD-linked sulfhydryl oxidase ALR	P56213	Gfer	23 kDa	0.1	2	2	1	1	1	1	2	2	2	1.31148	0.406833	8 C
Cytochrome b-c1 complex subunit 1, mitochondrial	Q9CZ13	Uqcrc1	53 kDa	2	3	2	2	1	2	6	1	3	2	1.4	0.408168	11 C
Neutral alpha-glucosidase AB	Q8BHN3	Ganab	107 kDa	1	2	5	4	5	4	5	4	2	7	1.29412	0.409444	8 C
Aspartate aminotransferase, mitochondrial	P05202	Got2	47 kDa	10	10	11	9	7	9	11	15	10	8	1.12766	0.411694	7 C
Aspartate aminotransferase, cytoplasmic	P05201	Got1	46 kDa	15	19	15	13	15	14	16	19	15	19	1.07792	0.42302	5 C
Dynein light chain 2, cytoplasmic	Q9D0M5	Dynll2	10 kDa	3	2	5	6	6	5	7	5	5	4	1.18182	0.42357	2 C
26S proteasome non-ATPase regulatory subunit 9	Q9CR00	Psmd9	25 kDa	2	6	4	6	4	3	6	5	6	6	1.18182	0.42357	3 C
ADP-ribose pyrophosphatase, mitochondrial	Q8BVU5	Nudt9	39 kDa	0.1	0.1	1	1	1	2	0.1	1	0.1	2	1.625	0.427676	4 C
Isoform 2 of Vacuolar protein sorting-associated protein 26A	P40336-2	Vps26a	42 kDa	0.1	1	1	1	0.1	0.1	2	0.1	1	2	1.625	0.427676	2 C
Bleomycin hydrolase	Q8R016	Blmh	53 kDa	1	2	0.1	0.1	2	0.1	1	0.1	1	1	0.615385	0.427676	4 C
Protein kinase C and casein kinase substrate in neurons protein 1	Q61644	Pacsin1	51 kDa	0.1	3	8	1	6	2	4	0.1	4	1	0.61326	0.430428	6 C
Proteasome subunit beta type-7	P70195	Psmb7	30 kDa	2	3	0.1	1	0.1	3	1	2	1	2	1.45161	0.431279	6 C
Elongation factor 2	P58252	Eef2	95 kDa	0.1	0.1	1	0.1	1	1	5	0.1	0.1	0.1	2.73913	0.436285	7 C
ERC protein 2	Q6PH08	Erc2	111 kDa	0.1	0.1	3	3	2	2	3	2	2	2	1.34146	0.437007	3 C
Phosphoglycerate mutase 1	Q9DBJ1	Pgam1	29 kDa	13	26	27	28	21	22	24	31	27	24	1.11304	0.438286	2 C
Isoform 5 of Ankyrin-2	Q8C8R3-5	Ank2	420 kDa	3	3	2	2	4	0.1	11	4	1	6	1.57857	0.438956	19 C
V-type proton ATPase subunit E 1	P50518	Atp6v1e1	26 kDa	0.1	0.1	3	0.1	1	1	4	0.1	0.1	3	1.90698	0.44556	1 C
Growth factor receptor-bound protein 2	Q60631	Grb2	25 kDa	3	5	7	5	8	6	5	6	7	8	1.14286	0.451139	2 C
Malate dehydrogenase, mitochondrial	P08249	Mdh2	36 kDa	10	7	18	11	15	13	16	13	14	13	1.13115	0.451139	8 C
Neurabin-2	Q6R891	Ppp1r9b	90 kDa	0.1	0.1	2	2	2	2	3	0.1	1	3	1.46774	0.4523	2 C
Dynactin subunit 5	Q9QZB9	Dctn5	20 kDa	0.1	0.1	0.1	1	1	0.1	2	2	0.1	0.1	1.86957	0.459662	10 C
MAP7 domain-containing protein 1	A2AJI0 (+1)	Map7d1	93 kDa	0.1	0.1	2	0.1	2	1	0.1	0.1	1	0.1	0.534884	0.459662	6 C
Dematin	Q9WV69	Dmtn	45 kDa	1	1	4	6	6	2	6	3	5	8	1.33333	0.460856	3 C
Isoform 2 of Guanine nucleotide-binding protein subunit beta-5	P62881-2	Gnb5	39 kDa	0.1	0.1	2	3	3	1	5	3	1	2	1.46341	0.466592	19 C
Delta-aminolevulinic acid dehydratase	P10518	Alad	36 kDa	1	1	5	5	5	4	3	5	4	5	1.23529	0.467493	8 C
Sodium/potassium-transporting ATPase subunit alpha-2	Q6PIE5	Atp1a2	112 kDa	10	0.1	5	2	6	4	11	5	0.1	15	1.51948	0.468464	23 C
Sialic acid synthase	Q99J77	Nans	40 kDa	0.1	1	1	1	2	1	3	1	1	1	1.37255	0.4694	8 C
Ig kappa chain V19-17	P01633	Igk-V19-17	16 kDa	1	1	0.1	0.1	2	1	0.1	2	1	2	1.45238	0.471616	2 C
Rab GDP dissociation inhibitor alpha	P50396	Gdi1	51 kDa	1	0.1	0.1	0.1	0.1	0.1	4	0.1	0.1	0.1	3.14286	0.474998	10 C
Glyceraldehyde-3-phosphate dehydrogenase	P16858	Gapdh	36 kDa	6	4	10	3	5	4	14	6	5	7	1.28571	0.477011	5 C
Isoform 3 of Putative tyrosine-protein phosphatase auxilin	Q80TZ3-3	Dnajc6	105 kDa	0.1	0.1	0.1	2	1	1	1	2	0.1	1	1.54545	0.477126	13 C
Iron-sulfur cluster assembly 1 homolog, mitochondrial	Q9D924	Isca1	14 kDa	0.1	2	2	3	2	2	2	2	2	3	1.20879	0.479403	3 C
Heat shock protein HSP 90-beta	P11499	Hsp90ab1	83 kDa	8	0.1	5	4	4	2	6	2	0.1	5	0.71564	0.491342	6 C
Proteasome subunit beta type-5	O55234	Psmb5	29 kDa	7	8	7	7	7	9	8	5	6	5	0.916667	0.493693	3 C
Protein NipSnap homolog 3B	Q9CQE1	Nipsnap3b	28 kDa	0.1	2	1	1	3	2	1	2	2	2	1.26761	0.497837	2 C
Ubiquitin domain-containing protein UBFD1	Q78JW9	Ubfd1	40 kDa	0.1	1	1	2	2	1	1	1	2	3	1.31148	0.499287	5 C
Desmoplakin	E9Q557	Dsp	333 kDa	6	0.1	0.1	0.1	0.1	1	1	0.1	0.1	0.1	0.359375	0.513838	43 C
Ras-related protein Rab-3A	P63011	Rab3a	25 kDa	4	1	1	0.1	2	0.1	3	0.1	1	1	0.641975	0.51499	4 C
Reticulon-1	Q8K0T0	Rtn1	84 kDa	1	2	3	4	1	2	5	3	1	3	1.27273	0.516077	6 C
Mannose-binding protein A	P39039	Mbl1	25 kDa	2	0.1	0.1	0.1	1	2	2	0.1	0.1	1	1.57576	0.522681	8 C
Coronin-1A	O89053	Coro1a	51 kDa	0.1	0.1	0.1	1	1	0.1	3	0.1	0.1	1	1.86957	0.526636	12 C
Cysteine-rich protein 2	Q9DCT8	Crip2	23 kDa	0.1	0.1	1	1	0.1	0.1	3	0.1	0.1	1	1.86957	0.526636	14 C
Isoform HK1 of Hexokinase-1	P17710-3 (+1)	Hk1	102 kDa	0.1	0.1	0.1	0.1	1	0.1	3	0.1	0.1	0.1	2.42857	0.528608	20 C
Tropomodulin-1	P49813	Tmod1	40 kDa	0.1	0.1	0.1	1	0.1	0.1	3	0.1	0.1	0.1	2.42857	0.528608	2 C
Myelin-oligodendrocyte glycoprotein	Q61885	Mog	28 kDa	0.1	0.1	3	0.1	0.1	0.1	0.1	0.1	0.1	1	0.411765	0.528608	7 C
Four and a half LIM domains protein 1	P97447	Fhl1	32 kDa	0.1	1	2	1	2	2	5	1	1	0.1	1.4918	0.533611	34 C
Dihydropteridine reductase	Q8BVI4	Qdpr	26 kDa	2	6	5	8	11	9	7	6	5	11	1.1875	0.534592	4 C
Transcriptional activator protein Pur-alpha	P42669	Pura	35 kDa	1	0.1	0.1	1	1	0.1	3	0.1	0.1	2	1.65625	0.534711	21 C
CB1 cannabinoid receptor-interacting protein 1	Q5M8N0	Cnrip1	19 kDa	1	2	1	1	1	1	2	2	1	1	1.16667	0.544737	2 C
Proteasome subunit alpha type-2	P49722	Psma2	26 kDa	2	2	3	4	2	4	2	2	2	1	0.846154	0.544737	2 C
Glyoxylate reductase/hydroxypyruvate reductase	Q91Z53	Grhpr	35 kDa	0.1	0.1	0.1	0.1	2	2	2	0.1	0.1	0.1	1.79167	0.544737	7 C
Actin-related protein 2/3 complex subunit 4	P59999	Arpc4	20 kDa	2	3	3	2	3	2	3	3	3	3	1.07692	0.544737	4 C
Proteasome subunit alpha type-3	O70435	Psma3	28 kDa	4	4	5	4	7	4	5	4	4	5	0.916667	0.544737	4 C
Tubulin beta-5 chain	P99024	Tubb5	50 kDa	18	8	14	10	13	10	30	0.1	14	27	1.2873	0.548744	8 C
ADP/ATP translocase 2	P51881	Slc25a5	33 kDa	4	1	1	0.1	1	1	4	2	0.1	3	1.42254	0.550475	4 C
NADH dehydrogenase [ubiquinone] flavoprotein 2, mitochondrial	Q9D6J6	Ndufv2	27 kDa	0.1	5	4	1	2	3	4	3	2	3	1.23967	0.565508	6 C
Ig kappa chain V-III region PC 2880/PC 1229	P01654	0	12 kDa	1	1	1	1	4	0.1	5	2	1	3	1.3875	0.566991	2 C
PDZ and LIM domain protein 1	O70400	Pdlim1	36 kDa	1	0.1	3	1	2	2	5	0.1	0.1	3	1.43662	0.571938	8 C
Microtubule-associated protein 6	Q7TSJ2	Map6	96 kDa	49	41	51	45	49	43	52	39	42	50	0.961702	0.572127	5 C
Transgelin	P37804	Tagln	23 kDa	0.1	0.1	2	2	2	1	3	2	1	1	1.29032	0.57363	1 C
Hydroxyacylglutathione hydrolase, mitochondrial	Q99KB8	Hagh	34 kDa	3	2	2	2	3	2	2	3	3	3	1.08333	0.579584	8 C
Isoform 3 of Dynamin-1	P39053-3	Dnm1	96 kDa	5	0.1	0.1	0.1	0.1	0.1	2	0.1	0.1	0.1	0.444444	0.583787	7 C
Nitrilase homolog 1	Q8VDK1	Nit1	36 kDa	0.1	2	1	1	1	1	1	1	0.1	1	0.803922	0.583854	13 C
RIMS-binding protein 2	Q80U40 (+1)	Rimbp2	118 kDa	0.1	0.1	2	3	4	0.1	1	1	0.1	4	0.673913	0.586498	13 C
Neuronal membrane glycoprotein M6-a	P35802	Gpm6a	31 kDa	1	0.1	3	0.1	0.1	0.1	2	0.1	0.1	0.1	0.55814	0.591025	13 C
Tubulin beta-3 chain	Q9ERD7	Tubb3	50 kDa	11	4	7	6	8	0.1	21	9	0.1	18	1.33889	0.603826	8 C
Alpha-adducin	Q9QYC0	Add1	81 kDa	2	2	2	2	2	2	3	2	3	1	1.1	0.607511	7 C
Transcription elongation factor A protein-like 5	Q8CCT4	Tceal5	22 kDa	4	3	2	3	3	3	4	4	1	1	0.866667	0.607511	1 C
Ig kappa chain V-V region K2 (Fragment)	P01635	0	13 kDa	2	1	2	2	2	2	2	2	3	1	1.11111	0.607511	3 C
Protein disulfide-isomerase A6	Q922R8	Pdia6	48 kDa	0.1	2	3	2	3	2	4	2	1	3	1.18812	0.619193	7 C
Small nuclear ribonucleoprotein Sm D3	P62320	Snrpd3	14 kDa	0.1	1	1	1	2	1	2	1	1	1	1.17647	0.631571	2 C
Cytochrome c, somatic	P62897	Cycs	12 kDa	6	7	5	5	4	6	6	4	5	8	1.07407	0.645376	2 C
Neuroplastin	P97300	Nptn	44 kDa	0.1	0.1	2	0.1	0.1	0.1	0.1	0.1	1	0.1	0.583333	0.64704	4 C
Adenosine kinase	P55264	Adk	40 kDa	0.1	0.1	0.1	0.1	2	1	0.1	0.1	0.1	0.1	0.583333	0.64704	6 C
Succinate--CoA ligase [ADP-forming] subunit beta, mitochondrial	Q9Z2I9	Sucla2	50 kDa	2	0.1	0.1	0.1	0.1	0.1	1	0.1	0.1	0.1	0.583333	0.64704	6 C
Synaptogyrin-1	O55100 (+1)	Syngr1	26 kDa	2	0.1	0.1	0.1	0.1	0.1	1	0.1	0.1	0.1	0.583333	0.64704	4 C
Ig kappa chain V-II region 7S340	P01630	0	12 kDa	0.1	0.1	0.1	0.1	2	0.1	0.1	0.1	1	0.1	0.583333	0.64704	3 C
Proteasome subunit alpha type-5	Q9Z2U1	Psma5	26 kDa	3	1	4	2	5	3	3	2	5	4	1.13333	0.658564	3 C
Leukocyte elastase inhibitor A	Q9D154	Serpinb1a	43 kDa	2	1	0.1	0.1	0.1	1	0.1	0.1	1	0.1	0.69697	0.659557	3 C
Neurogranin	P60761	Nrgn	7 kDa	3	2	3	2	2	3	1	2	3	2	0.916667	0.666581	3 C
WAS/WASL-interacting protein family member 3	P0C7L0	Wipf3	49 kDa	1	1	1	3	1	1	1	2	1	1	0.857143	0.666581	4 C
Sodium/potassium-transporting ATPase subunit alpha-1	Q8VDN2	Atp1a1	113 kDa	8	0.1	0.1	0.1	4	0.1	9	0.1	0.1	9	1.4878	0.667463	23 C
Tropomyosin alpha-4 chain	Q6IRU2	Tpm4	28 kDa	2	0.1	0.1	2	0.1	0.1	1	4	1	0.1	1.44186	0.668956	2 C
Syntaxin-binding protein 1	O08599	Stxbp1	68 kDa	7	2	4	4	3	2	8	3	4	6	1.15	0.671623	7 C
Heat shock protein HSP 90-alpha	P07901	Hsp90aa1	85 kDa	6	3	4	5	5	2	8	2	2	6	0.869565	0.671623	7 C
Isoform 2 of Peptidyl-prolyl cis-trans isomerase H	Q9D868-2	Ppih	19 kDa	0.1	2	1	2	1	1	1	1	2	0.1	0.836066	0.680241	5 C
Isoform 2 of Actin-binding LIM protein 2	Q8BL65-2 (+2)	Ablim2	64 kDa	0.1	1	1	2	2	1	2	1	1	2	1.14754	0.68926	3 C
Inosine-5'-monophosphate dehydrogenase 2	P24547	Impdh2	56 kDa	2	0.1	2	1	3	2	5	1	1	1	1.23457	0.69008	7 C
V-type proton ATPase subunit B, brain isoform	P62814	Atp6v1b2	57 kDa	3	0.1	1	0.1	2	0.1	4	1	0.1	3	1.32258	0.691557	6 C
Creatine kinase U-type, mitochondrial	P30275	Ckmt1	47 kDa	2	8	11	12	9	12	9	10	8	7	1.09524	0.69229	7 C
Amphiphysin	Q7TQF7	Amph	75 kDa	3	2	3	2	1	2	3	2	1	2	0.909091	0.6938	2 C
Radixin	P26043	Rdx	69 kDa	2	1	3	1	2	3	2	2	1	2	1.11111	0.6938	1 C
ELAV-like protein 1	P70372	Elavl1	36 kDa	2	1	2	2	3	2	1	2	3	1	0.9	0.6938	3 C
Myotrophin	P62774	Mtpn	13 kDa	0.1	2	3	2	3	2	2	2	1	2	0.891089	0.707663	3 C
Glutamate dehydrogenase 1, mitochondrial	P26443	Glud1	61 kDa	4	0.1	1	0.1	0.1	0.1	3	1	0.1	3	1.35849	0.714268	6 C
LanC-like protein 2	Q9JJK2	Lancl2	51 kDa	0.1	0.1	2	3	2	1	5	2	0.1	1	1.26389	0.721013	13 C
Phosphate carrier protein, mitochondrial	Q8VEM8	Slc25a3	40 kDa	2	0.1	0.1	0.1	0.1	0.1	1	1	0.1	1	1.33333	0.725146	8 C
Complement C3	P01027	C3	186 kDa	5	0.1	0.1	0.1	1	3	0.1	0.1	0.1	1	0.68254	0.726753	27 C
Annexin A6	P14824	Anxa6	76 kDa	0.1	1	1	0.1	0.1	0.1	3	0.1	0.1	0.1	1.47826	0.732082	8 C
Isoform 3 of Septin-9	Q80UG5-3	2019-09-09	65 kDa	0.1	0.1	0.1	2	1	0.1	1	1	0.1	2	1.27273	0.73666	5 C
ES1 protein homolog, mitochondrial	Q9D172	D10Jhu81e	28 kDa	1	0.1	0.1	0.1	2	0.1	2	1	0.1	1	1.27273	0.73666	6 C
Coronin-1C	Q9WUM4	Coro1c	53 kDa	0.1	0.1	2	0.1	1	0.1	2	0.1	1	1	1.27273	0.73666	12 C
Phosphatidylinositol 5-phosphate 4-kinase type-2 beta	Q80XI4	Pip4k2b	47 kDa	0.1	1	1	0.1	2	0.1	1	0.1	0.1	2	0.785714	0.73666	7 C
Protein bassoon	O88737	Bsn	419 kDa	7	6	13	13	16	9	10	11	12	17	1.07273	0.744889	35 C
Isoform Smooth muscle of Myosin light polypeptide 6	Q60605-2	Myl6	17 kDa	0.1	0.1	0.1	0.1	2	0.1	2	0.1	0.1	1	1.375	0.745518	3 C
Pyruvate dehydrogenase E1 component subunit alpha, somatic form, mitochondrial	P35486	Pdha1	43 kDa	2	0.1	1	1	2	0.1	2	1	0.1	2	0.852459	0.754384	12 C
Isocitrate dehydrogenase [NAD] subunit alpha, mitochondrial	Q9D6R2	Idh3a	40 kDa	0.1	0.1	4	1	2	1	2	1	1	1	0.833333	0.759237	8 C
Ig heavy chain V region 345	P18526	0	13 kDa	5	0.1	0.1	0.1	0.1	0.1	2	2	0.1	3	1.33333	0.759655	3 C
Hepatocyte growth factor-regulated tyrosine kinase substrate	Q99LI8	Hgs	86 kDa	0.1	0.1	2	2	2	2	1	1	1	2	1.12903	0.76872	11 C
Cytospin-B	Q5SXY1	Specc1	118 kDa	1	0.1	2	0.1	0.1	0.1	3	1	0.1	0.1	1.30303	0.775401	12 C
Electron transfer flavoprotein subunit beta	Q9DCW4	Etfb	28 kDa	0.1	0.1	3	0.1	1	0.1	2	0.1	1	0.1	0.767442	0.775401	4 C
Vesicle-fusing ATPase	P46460	Nsf	83 kDa	4	0.1	2	1	3	0.1	3	0.1	0.1	5	0.821782	0.775779	10 C
Acetyl-CoA acetyltransferase, mitochondrial	Q8QZT1	Acat1	45 kDa	2	2	7	1	6	4	4	6	2	4	1.11111	0.776762	6 C
Annexin A5	P48036	Anxa5	36 kDa	3	3	5	3	4	4	2	5	5	3	1.05556	0.784478	1 C
Phosphotriesterase-related protein	Q60866	Pter	39 kDa	0.1	1	1	0.1	3	2	2	1	0.1	1	1.17308	0.785504	6 C
WD repeat-containing protein 13	Q91V09	Wdr13	54 kDa	0.1	2	4	3	3	2	4	1	2	2	0.909091	0.795853	11 C
Guanine nucleotide-binding protein G(o) subunit alpha	P18872	Gnao1	40 kDa	4	2	3	3	3	2	5	2	2	5	1.06667	0.808887	9 C
Ketimine reductase mu-crystallin	O54983	Crym	34 kDa	0.1	2	3	2	3	3	3	1	3	1	1.08911	0.809247	3 C
Arpin	Q9D0A3	Arpin	25 kDa	0.1	1	3	0.1	0.1	1	1	1	1	1	1.16279	0.809774	2 C
Elongation factor 1-alpha 1	P10126	Eef1a1	50 kDa	5	0.1	2	1	2	1	4	1	1	2	0.891089	0.833045	6 C
Ig heavy chain V-III region A4	P01796 (+3)	0	13 kDa	1	0.1	2	0.1	3	1	1	1	0.1	4	1.14516	0.841885	2 C
SAP domain-containing ribonucleoprotein	Q9D1J3	Sarnp	24 kDa	0.1	0.1	2	3	3	1	2	4	0.1	2	1.10976	0.850161	1 C
SH3 and multiple ankyrin repeat domains protein 2	Q80Z38	Shank2	159 kDa	0.1	1	1	4	3	1	5	1	1	2	1.0989	0.869305	9 C
Dihydrolipoyl dehydrogenase, mitochondrial	O08749	Dld	54 kDa	8	6	12	7	8	6	10	7	7	10	0.97561	0.883241	9 C
PH and SEC7 domain-containing protein 3	Q2PFD7 (+1)	Psd3	115 kDa	0.1	0.1	5	1	2	1	1	1	5	1	1.09756	0.898222	14 C
Isoform 2 of Synaptopodin	Q8CC35-2	Synpo	96 kDa	3	5	10	9	9	7	7	6	7	10	1.02778	0.898339	5 C
Epsin-2	Q8CHU3	Epn2	63 kDa	1	1	5	7	7	3	6	6	1	6	1.04762	0.909403	3 C
Isoform 3 of Neuronal cell adhesion molecule	Q810U4-3	Nrcam	139 kDa	0.1	5	1	7	9	4	3	7	1	6	0.950226	0.915708	15 C
Serine/arginine-rich splicing factor 1	Q6PDM2	Srsf1	28 kDa	0.1	1	3	1	0.1	1	1	1	1	1	0.961538	0.941662	2 C
Hepatoma-derived growth factor-related protein 2	Q3UMU9 (+1)	Hdgfl2	74 kDa	1	1	1	1	2	3	1	0.1	0.1	2	1.03333	0.948238	3 C
Copper chaperone for superoxide dismutase	Q9WU84	Ccs	29 kDa	0.1	1	1	1	2	1	1	1	1	1	0.980392	0.948597	10 C
Reticulon-3	Q9ES97 (+1)	Rtn3	104 kDa	2	2	1	2	1	0.1	3	0.1	2	3	1.025	0.95577	11 C
Dynein light chain Tctex-type 3	P56387	Dynlt3	13 kDa	0.1	0.1	1	1	1	0.1	2	0.1	0.1	1	1.03125	0.964639	6 C
Band 40-like protein 2	O70318	Epb41l2	110 kDa	0.1	0.1	0.1	2	1	1	1	1	0.1	0.1	0.969697	0.964639	9 C
BAG family molecular chaperone regulator 3	Q9JLV1	Bag3	62 kDa	2	0.1	0.1	0.1	0.1	1	0.1	0.1	1	0.1	0.958333	0.964805	4 C
Lactoylglutathione lyase	Q9CPU0	Glo1	21 kDa	0.1	2	2	2	2	2	1	2	2	1	0.987654	0.965799	3 C
Adenylyl cyclase-associated protein 1	P40124	Cap1	52 kDa	1	1	2	1	2	1	3	0.1	1	2	1.01429	0.972063	6 C
60 kDa heat shock protein, mitochondrial	P63038	Hspd1	61 kDa	1	0.1	2	1	4	0.1	5	0.1	1	2	1.01235	0.986291	3 C
Haptoglobin	Q61646	Hp	39 kDa	6	1	2	3	4	5	1	4	0.1	6	1.00625	0.989193	9 C
G protein-regulated inducer of neurite outgrowth 1	Q3UNH4	Gprin1	95 kDa	11	9	6	10	8	8	8	7	10	11	1	1	11 C
Disks large homolog 4	Q62108 (+2)	Dlg4	80 kDa	6	8	8	8	9	7	10	8	8	6	1	1	6 C
Isoform 2 of Alpha-aminoadipic semialdehyde dehydrogenase	Q9DBF1-2	Aldh7a1	56 kDa	3	6	9	9	8	8	5	11	5	6	1	1	9 C
Paralemmin-1	Q9Z0P4	Palm	42 kDa	5	3	9	6	6	4	5	6	8	6	1	1	3 C
Superoxide dismutase [Mn], mitochondrial	P09671	Sod2	25 kDa	5	6	7	5	4	5	6	9	2	5	1	1	4 C
Neurofascin	Q810U3	Nfasc	138 kDa	2	3	2	3	4	3	3	4	2	2	1	1	14 C
PITH domain-containing protein 1	Q8BWR2	Pithd1	24 kDa	3	2	3	3	2	3	3	4	2	1	1	1	4 C
Rho GDP-dissociation inhibitor 1	Q99PT1	Arhgdia	23 kDa	3	4	8	5	7	4	6	7	5	5	1	1	1 C
Proteasome subunit beta type-4	P99026	Psmb4	29 kDa	1	2	1	3	4	3	2	2	2	2	1	1	2 C
Nascent polypeptide-associated complex subunit alpha, muscle-specific form	P70670	Naca	220 kDa	2	2	2	3	2	2	3	2	2	2	1	1	16 C
NADH-ubiquinone oxidoreductase 75 kDa subunit, mitochondrial	Q91VD9	Ndufs1	80 kDa	0.1	4	2	1	1	1	5	0.1	1	1	1	1	18 C
Glucosidase 2 subunit beta	O08795 (+1)	Prkcsh	59 kDa	2	1	2	2	2	2	2	2	1	2	1	1	17 C
Alpha-actinin-2	Q9JI91	Actn2	104 kDa	0.1	0.1	5	4	3	0.1	0.1	4	4	4	1	1	10 C
Low molecular weight phosphotyrosine protein phosphatase	Q9D358	Acp1	18 kDa	1	2	2	3	3	2	3	2	2	2	1	1	8 C
Excitatory amino acid transporter 2	P43006	Slc1a2	62 kDa	3	0.1	0.1	0.1	0.1	0.1	3	0.1	0.1	0.1	1	1	9 C
SH3 domain-binding glutamic acid-rich-like protein 3	Q91VW3	Sh3bgrl3	10 kDa	1	1	1	1	2	1	1	2	1	1	1	1	1 C
Hippocalcin-like protein 1	P62748	Hpcal1	22 kDa	0.1	0.1	2	0.1	1	2	1	0.1	0.1	0.1	1	1	2 C
Abl interactor 1	Q8CBW3 (+4)	Abi1	52 kDa	0.1	2	2	1	1	0.1	1	0.1	0.1	0.1	0.229508	0.0471097	2 C
Peptidyl-prolyl cis-trans isomerase FKBP3	Q62446	Fkbp3	25 kDa	1	2	3	5	2	1	0.1	0.1	1	0.1	0.176923	0.0170529	1 C
Synaptotagmin-1	P46096	Syt1	47 kDa	1	1	2	0.1	1	0.1	0.1	0.1	0.1	0.1	0.0980392	0.0155856	6 C

## Sheet: EOD Brain Prot ID intensity
Supplementary Data 19: Impact of 2.5 months EOD Fasting vs AL Feeding in Aged Mice on the Brain Persulfidome (Intensity)
Protein names	Majority protein IDs	Gene names	Mol. weight [kDa]	Intensity Old AL1	Intensity Old AL2	Intensity Old AL3	Intensity Old AL4	Intensity Old AL5	Intensity Old EOD1	Intensity Old EOD2	Intensity Old EOD3	Intensity Old EOD4	Intensity Old EOD5	EOD/AL intensity ratio	P-value
G-rich sequence factor 1	Q8C5Q4	Grsf1	53.076	10000	10000	10000	10000	10000	542570	2907400	1178900	392370	1840500	137.235	0.018391		Green	EOD enriched
NAD kinase 2, mitochondrial	Q8C5H8	Nadk2	50.858	10000	10000	10000	10000	10000	771980	2516200	1708700	10000	1526700	130.672	0.0160769		Gray	No Change
Ig kappa chain V-V region L6	P01638		12.986	10000	10000	10000	10000	10000	10000	2246100	2289000	288070	876530	114.194	0.0462295		Blue	AL enriched
Exosome complex component MTR3	Q8BTW3	Exosc6	28.37	10000	10000	10000	10000	10000	555140	1624400	1155200	10000	1222300	91.3408	0.0128004
Epidermal growth factor receptor kinase substrate 8-like protein 2	Q99K30	Eps8l2	82.228	10000	10000	10000	10000	10000	906160	10000	1496400	10000	1511400	78.6792	0.0492166
Cleavage and polyadenylation specificity factor subunit 6	Q6NVF9	Cpsf6	59.152	10000	10000	10000	10000	10000	647640	1074700	765690	10000	727250	64.5056	0.00660145
Methionine aminopeptidase 2	O08663	Metap2	52.921	10000	10000	297380	764090	518880	331860	36121000	23803000	12465000	19431000	57.5823	0.0158858
Phosphopantothenoylcysteine decarboxylase	Q8BZB2	Ppcdc	22.344	10000	10000	10000	10000	10000	243710	467870	527030	124680	10000	27.4658	0.0277699
Calbindin	P12658	Calb1	29.994	10000	10000	491070	605210	3161300	11643000	45955000	17292000	5483500	17459000	22.871	0.0278747
SH3 domain-binding glutamic acid-rich-like protein	Q9JJU8	Sh3bgrl	12.811	10000	10000	375490	10000	10000	1173300	3113000	2167000	300880	1039400	18.7576	0.0175117
Tenascin	Q80YX1	Tnc	231.8	10000	10000	10000	10000	580570	1813400	4121500	479420	809180	3949200	18.0039	0.0262965
Heterogeneous nuclear ribonucleoproteins C1/C2	Q9Z204	Hnrnpc	34.384	10000	10000	217050	10000	10000	285220	1411600	668380	499900	420710	12.7828	0.0174161
Cystathionine beta-synthase	Q91WT9	Cbs	61.543	10000	10000	596140	10000	10000	1078000	2431800	1463100	763690	673650	10.0768	0.00938857
Osteoclast-stimulating factor 1	Q62422	Ostf1	23.782	10000	10000	566450	10000	10000	912490	2349300	995200	418680	1309200	9.86869	0.0133677
Hydroxyacylglutathione hydrolase-like protein	Q9DB32	Haghl	31.49	10000	10000	10000	10000	888820	1246200	2250200	1763800	889340	2907600	9.75123	0.00356176
Probable ATP-dependent RNA helicase DDX17	Q501J6	Ddx17	72.399	10000	10000	286360	10000	1484200	2360200	6933400	2488700	788450	4980600	9.74772	0.0231503
Cytoplasmic protein NCK1	Q99M51	Nck1	42.89	10000	10000	10000	10000	395510	1140200	692850	535540	635720	473210	7.98494	0.00251904
Ig gamma-2B chain C region	P01867	Igh-3	44.259	672180	221910	604250	381920	1708400	6511600	11068000	7515200	1201700	2211100	7.9438	0.0257456
S-methyl-5-thioadenosine phosphorylase	Q9CQ65	Mtap	31.062	10000	374490	660100	10000	2698200	5509100	8448000	6227600	1519500	5341800	7.2069	0.00525019
Macrophage-capping protein	P24452	Capg	39.24	10000	10000	300190	692470	1163700	2811300	4889900	3597400	621580	3244400	6.96786	0.00740723
Fucose mutarotase	Q8R2K1	Fuom	16.805	10000	10000	10000	10000	623120	10000	1310200	1380500	676290	601490	5.99964	0.0458475
Septin-4	P28661	2020-09-04	54.935	735020	10000	10055000	6745100	12781000	19397000	83619000	29681000	13608000	34133000	5.94992	0.0453813
Heterogeneous nuclear ribonucleoprotein F;Heterogeneous nuclear ribonucleoprotein F, N-terminally processed	Q9Z2X1	Hnrnpf	45.729	10000	455000	1055800	1029100	1897700	2681200	11337000	3790600	1491200	5538400	5.58467	0.0486617
Serine/arginine-rich splicing factor 3	P84104	Srsf3	19.329	249200	274350	382410	10000	10000	918490	1466500	1410400	358400	994700	5.56016	0.00421151
Calretinin	Q08331	Calb2	31.372	3412500	2235800	20574000	15824000	46967000	84048000	169810000	87175000	28610000	113900000	5.43226	0.0118229
Copper homeostasis protein cutC homolog	Q9D8X1	Cutc	29.003	10000	10000	231740	10000	10000	404700	488390	10000	231900	307040	5.30665	0.0363672
MARCKS-related protein	P28667	Marcksl1	20.165	10000	10000	377310	350560	10000	466310	1575300	752800	540110	591120	5.17983	0.0208667
Eukaryotic translation initiation factor 2 subunit 3, X-linked	Q9Z0N1	Eif2s3x	51.065	10000	10000	953350	904630	2369400	4157900	7356700	3502100	1100800	5823400	5.16575	0.0149165
Inorganic pyrophosphatase 2, mitochondrial	Q91VM9	Ppa2	38.114	10000	10000	4409300	3055300	9326800	10140000	35205000	14710000	6001000	20477000	5.14728	0.0316496
Clathrin light chain B	Q6IRU5	Cltb	25.171	386800	643690	3330600	6148800	11626000	16445000	39290000	22744000	10737000	23594000	5.09625	0.00838544
Quinone oxidoreductase	P47199	Cryz	35.268	10000	10000	410030	424950	638880	2060900	2239900	988300	317010	1791000	4.95168	0.0148521
Phosphoserine phosphatase	Q99LS3	Psph	25.096	10000	10000	572360	741370	1183200	2308100	3687300	2004700	1627200	2814300	4.94316	0.0015348
Protein farnesyltransferase subunit beta	Q8K2I1	Fntb	48.819	10000	10000	398670	547300	1556500	1760600	4806800	1846700	819150	2984700	4.84365	0.0306082
Ubiquitin-conjugating enzyme E2 L3	P68037	Ube2l3	17.861	291120	624500	5675400	2196200	11591000	13215000	39805000	18142000	4792300	19475000	4.68291	0.0406694
Selenide, water dikinase 1	Q8BH69	Sephs1	42.906	10000	10000	10000	427870	870740	901200	1910800	1178600	1062800	1056900	4.59902	0.00473115
Growth arrest-specific protein 7	Q60780	Gas7	48.173	10000	10000	10000	496320	2121700	1394400	3247600	1253200	1807000	3818200	4.35057	0.0275273
Calcium-regulated heat stable protein 1	Q9CR86	Carhsp1	16.062	389360	109730	931910	972690	1482000	2520200	4325300	4124700	2968600	2924600	4.33987	0.000316492
Protein argonaute-2	Q8CJG0	Ago2	97.303	10000	10000	589670	447330	2108900	1684900	5491200	3087600	1343200	1864500	4.25516	0.0418146
Hepatoma-derived growth factor	P51859	Hdgf	26.268	1398700	1489900	2021500	3340900	4879800	9263000	21365000	10491000	4390700	9618200	4.19837	0.019178
Amyloid beta A4 precursor protein-binding family A member 1	B2RUJ5	Apba1	92.908	10000	10000	366640	296180	1788600	1446900	3741700	1812100	706840	2565300	4.15665	0.0347528
RNA binding motif protein, X-linked-like-1;RNA-binding motif protein, X chromosome;RNA-binding motif protein, X chromosome, N-terminally processed	Q91VM5;Q9WV02	Rbmxl1;Rbmx	42.161	10000	10000	812630	740030	1450600	1793500	4932900	2318500	1673900	1140500	3.92269	0.0397781
Retinal dehydrogenase 1	P24549	Aldh1a1	54.467	475870	2875000	22896000	10398000	56219000	72084000	135900000	66093000	25538000	59825000	3.87061	0.0323177
Eukaryotic translation initiation factor 1A, X-chromosomal;Eukaryotic translation initiation factor 1A	Q8BMJ3;Q60872	Eif1ax;Eif1a	16.46	706800	10000	344740	353790	643110	1396200	3135500	642930	1924800	598580	3.73973	0.0486944
Heterogeneous nuclear ribonucleoprotein Q	Q7TMK9	Syncrip	69.632	10000	176240	863990	2829000	4135800	3610300	10235000	5433700	2396400	7444000	3.6331	0.0306654
Acetyl-CoA acetyltransferase, cytosolic	Q8CAY6	Acat2	41.297	10000	10000	934080	1123100	3455700	3221400	7587400	2981200	2274500	3853600	3.59995	0.0341889
Heat shock 70 kDa protein 4L	P48722	Hspa4l	94.381	10000	10000	4904800	4465600	14285000	11830000	33170000	14401000	7068100	18481000	3.58812	0.0447754
High mobility group protein B1	P63158	Hmgb1	24.893	10000	10000	4780700	3862300	8171900	14055000	20829000	13878000	2192700	9304600	3.57943	0.0356476
Sulfite oxidase, mitochondrial	Q8R086	Suox	60.755	10000	10000	3085400	1598600	4290100	5238400	12857000	4737100	2437200	6485000	3.53061	0.0475533
Heterogeneous nuclear ribonucleoprotein L	Q8R081	Hnrnpl	63.963	10000	552470	13046000	9476900	23925000	28063000	57527000	30113000	16256000	32698000	3.50257	0.0195181
14 kDa phosphohistidine phosphatase	Q9DAK9	Phpt1	13.996	10000	621220	6396000	5400400	6115600	11975000	21161000	9209200	7793700	13498000	3.43181	0.0106299
Endoplasmic reticulum resident protein 29	P57759	Erp29	28.823	1493000	373870	5513200	4747300	4917900	6173600	23234000	10175000	6178100	11920000	3.38397	0.0391103
Glutaredoxin-related protein 5, mitochondrial	Q80Y14	Glrx5	16.292	10000	10000	671870	841130	1342600	962660	2794000	2667500	468740	2837100	3.38364	0.0427492
Cofilin-2	P45591	Cfl2	18.709	535870	1614700	4443300	10168000	17572000	22034000	34843000	23992000	7324100	27160000	3.35975	0.018481
Reticulon-1	Q8K0T0	Rtn1	83.571	2894300	3494700	4940500	2562200	36602000	23152000	53770000	34008000	18858000	37748000	3.31796	0.032045
Splicing factor, proline- and glutamine-rich	Q8VIJ6	Sfpq	75.441	850820	1458100	7401400	12734000	17665000	24146000	44682000	25831000	8321200	28195000	3.27044	0.0252032
Destrin	Q9R0P5	Dstn	18.521	4065000	4103200	11619000	9455500	17410000	24471000	61768000	20872000	13034000	30961000	3.23896	0.044346
Dihydrolipoyllysine-residue acetyltransferase component of pyruvate dehydrogenase complex, mitochondrial	Q8BMF4	Dlat	67.941	516710	141290	4466200	3016500	4352300	5247000	13142000	9490600	5374000	7034300	3.22484	0.0129955
Septin-2	P42208	2020-09-02	41.525	1113100	1086200	14007000	12017000	23624000	27427000	61622000	24834000	10095000	40180000	3.16618	0.0480557
Aspartoacylase	Q8R3P0	Aspa	35.344	182170	280980	27055000	15500000	39653000	49082000	98297000	44190000	21109000	47236000	3.14395	0.0432595
Fumarylacetoacetate hydrolase domain-containing protein 2A	Q3TC72	Fahd2	34.69	10000	10000	1301600	1220700	2079600	3847200	3382700	2398000	929670	3970800	3.14338	0.0213908
Fibrinogen beta chain;Fibrinopeptide B;Fibrinogen beta chain	Q8K0E8	Fgb	54.752	3901800	622670	4584200	2733400	5777800	15610000	16183000	8355200	4134700	9999500	3.08075	0.0167627
Aldehyde dehydrogenase, mitochondrial	P47738	Aldh2	56.537	470910	3492900	18006000	15637000	34807000	35310000	80710000	38746000	14016000	52321000	3.05333	0.0456151
Sorbin and SH3 domain-containing protein 1	Q62417	Sorbs1	143.07	10000	299510	2207200	6306900	7413500	7447100	18762000	8155000	5138500	9846500	3.03928	0.0458253
Phospholipid hydroperoxide glutathione peroxidase, mitochondrial	O70325	Gpx4	22.228	2662700	9304500	167030000	141700000	340260000	306620000	677550000	324180000	203750000	458200000	2.98098	0.0337842
ADP-ribosylation factor-like protein 3	Q9WUL7	Arl3	20.486	208180	217830	2290600	2342000	3174300	4221700	8758800	5340600	2376600	3550100	2.94523	0.0331259
Nucleolysin TIA-1	P52912	Tia1	42.799	10000	10000	126620	10000	159530	145970	316890	159600	87484	216780	2.93128	0.0433277
Tubulin polymerization-promoting protein family member 3	Q9CRB6	Tppp3	18.965	99555	463000	9869400	6889500	17001000	16966000	30755000	23812000	8539300	19900000	2.91274	0.0266348
Septin-8	Q8CHH9	2020-09-08	49.812	8002600	4793800	115850000	92601000	228890000	219230000	470380000	237600000	114410000	242080000	2.8518	0.0476898
Fibrinogen gamma chain	Q8VCM7	Fgg	49.391	3068300	417170	6443000	3254000	5735700	10455000	17963000	11228000	2531400	11696000	2.84771	0.0312599
Heterogeneous nuclear ribonucleoprotein A3	Q8BG05	Hnrnpa3	39.652	4473000	5622300	113880000	124210000	198790000	189300000	402460000	266670000	113900000	297440000	2.84081	0.0283152
Actin-related protein 2/3 complex subunit 4	P59999	Arpc4	19.667	1262600	3197000	8779800	7593500	16961000	11326000	34587000	16940000	11141000	31594000	2.79378	0.0449908
Translin	Q62348	Tsn	26.201	248820	835250	1643100	621840	1891800	2856900	5398500	3200200	1798200	1358800	2.78823	0.0408978
Aspartyl aminopeptidase	Q9Z2W0	Dnpep	52.206	1459800	1189000	8695600	2732400	6869500	10515000	15412000	7260600	5026700	19808000	2.77005	0.0432879
Fibrinogen alpha chain;Fibrinopeptide A;Fibrinogen alpha chain	E9PV24	Fga	87.428	4693800	1199200	7849800	6621700	10187000	21104000	19296000	19238000	7717600	16377000	2.7407	0.00548349
Fructose-bisphosphate aldolase C	P05063	Aldoc	39.394	50792000	452820000	760270000	724720000	1538900000	1663300000	3062800000	2109800000	788490000	2036700000	2.73879	0.0238878
Iron-sulfur cluster assembly enzyme ISCU, mitochondrial	Q9D7P6	Iscu	18.098	10000	10000	2986200	2898700	3866600	6754600	6947300	4393800	1052900	7583900	2.73576	0.0474939
Tripartite motif-containing protein 2	Q9ESN6	Trim2	81.444	2132200	5074500	8917100	8659600	21131000	16404000	43076000	24246000	9368300	29357000	2.66695	0.0491489
Persulfide dioxygenase ETHE1, mitochondrial	Q9DCM0	Ethe1	27.738	10000	665200	1494100	1483200	3585900	4312200	4856900	4250900	1054200	4758600	2.65705	0.0325947
Dihydropyrimidinase-related protein 5	Q9EQF6	Dpysl5	61.516	10000	2672500	9129200	9429900	21188000	23079000	32521000	24765000	8370100	20465000	2.57368	0.0375897
Heterogeneous nuclear ribonucleoprotein D0	Q60668	Hnrnpd	38.354	3931500	9234300	67042000	72869000	82548000	104450000	204280000	119480000	42168000	132620000	2.55914	0.0450448
Hyaluronan and proteoglycan link protein 2	Q9ESM3	Hapln2	37.925	2574300	3899700	7039000	5867300	5174100	10855000	18501000	17783000	6869400	8598200	2.54971	0.016124
UBX domain-containing protein 1	Q922Y1	Ubxn1	33.572	1225300	10000	2922000	2565000	3848800	5338700	9343700	5405800	2448500	4273300	2.53616	0.0387833
CAP-Gly domain-containing linker protein 2	Q9Z0H8	Clip2	115.91	10000	2025400	6159000	4207400	10873000	7190500	15872000	13414000	6923000	15097000	2.5133	0.0306829
Aggrecan core protein	Q61282	Acan	221.94	3000900	2918800	4076200	10000	5269500	7735400	9974000	8604800	4171200	7029200	2.45588	0.00916375
Src substrate cortactin	Q60598	Cttn	61.249	20753000	19866000	39087000	36677000	57862000	56504000	156810000	73279000	50480000	88824000	2.44424	0.0385497
Chromobox protein homolog 3	P23198	Cbx3	20.855	866400	14312000	12038000	19136000	19908000	29040000	42087000	36901000	18005000	35883000	2.44363	0.00746998
Bleomycin hydrolase	Q8R016	Blmh	52.511	840000	1988000	209890	1117400	1157400	2015300	3939200	3126200	955580	2578600	2.37448	0.0359641
Leukotriene A-4 hydrolase	P24527	Lta4h	69.05	10000	1622200	602120	2183500	1984900	2161900	3581900	3763300	1101500	4199600	2.3128	0.0460759
Mycophenolic acid acyl-glucuronide esterase, mitochondrial	Q6PE15	Abhd10	33.04	10000	284350	592400	763610	1194300	978720	1305300	1640600	874870	1725000	2.29359	0.0239876
Thioredoxin	P10639	Txn	11.675	3442700	9479200	4685000	6579000	10032000	10917000	26199000	19016000	7802100	14525000	2.29293	0.0343052
Acyl-CoA-binding protein	P31786	Dbi	10	389270	523630	916410	1053300	1101900	1428800	3145400	1436100	1323400	1708800	2.26941	0.0255122
Carbonic anhydrase-related protein	P28651	Ca8	33.081	10000	10000	10000	10000	10000	1387800	7934900	1217700	10000	3147600	273.96	0.0855316
Cilia- and flagella-associated protein 57	Q9D180	Cfap57	144.93	10000	10000	10000	10000	10000	1984400	10000	3709800	10000	3354000	181.364	0.0519802
Cystatin-B	Q62426	Cstb	11.045	10000	10000	10000	10000	10000	686260	5440200	10000	290720	2389600	176.336	0.120093
Cyclic AMP-responsive element-binding protein 1	Q01147	Creb1	36.674	10000	10000	10000	10000	10000	544980	5083300	572730	10000	1585500	155.93	0.129628
DDB1- and CUL4-associated factor 7	P61963	Dcaf7	38.926	10000	10000	10000	10000	10000	10000	7041100	10000	10000	517200	151.766	0.307837
High mobility group protein B2	P30681	Hmgb2	24.162	10000	10000	10000	10000	10000	10000	10000	10000	4854700	205230	101.799	0.324369
Peroxisomal multifunctional enzyme type 2;(3R)-hydroxyacyl-CoA dehydrogenase;Enoyl-CoA hydratase 2	P51660	Hsd17b4	79.481	10000	10000	10000	10000	10000	328890	2167900	696980	10000	543470	74.9448	0.082657
InaD-like protein	Q63ZW7	Inadl	198.51	10000	10000	10000	10000	10000	316420	2509200	831550	10000	10000	73.5434	0.159849
DNA fragmentation factor subunit alpha	O54786	Dffa	36.572	10000	10000	10000	10000	10000	336000	2000500	448730	10000	491170	65.728	0.0984821
V-type proton ATPase 116 kDa subunit a isoform 2	P15920	Atp6v0a2	98.144	10000	10000	10000	10000	10000	2165800	10000	10000	10000	466220	53.2404	0.246495
Dynactin subunit 2	Q99KJ8	Dctn2	44.116	10000	10000	10000	10000	10000	10000	2234600	10000	10000	351590	52.3238	0.26983
Homer protein homolog 3	Q99JP6	Homer3	39.694	1097900	10000	10000	10000	10000	4877000	32008000	5461500	388500	6316300	43.1069	0.128179
Calcium/calmodulin-dependent protein kinase type II subunit delta	Q6PHZ2	Camk2d	56.369	10000	10000	10000	10000	10000	10000	1215300	10000	10000	822570	41.3574	0.151906
Calponin-3	Q9DAW9	Cnn3	36.428	10000	10000	10000	10000	203450	275390	6099000	781650	105010	2767200	41.1922	0.121118
Exosome complex component RRP4	Q8VBV3	Exosc2	32.631	10000	10000	10000	10000	10000	10000	1598200	10000	10000	335720	39.2784	0.248966
Epididymal secretory glutathione peroxidase	P21765	Gpx5	25.392	2273200	10000	1612800	10000	10000	10000	47650000	23772000	10000	74929000	37.3777	0.0839305
Glutathione S-transferase Mu 5	P48774	Gstm5	26.635	10000	10000	10000	10000	10000	10000	951080	10000	10000	563750	30.8966	0.160059
4-aminobutyrate aminotransferase, mitochondrial	P61922	Abat	56.451	353730	10000	10000	10000	10000	1046200	6766300	1106400	10000	3213700	30.8399	0.0869665
N-acetyl-D-glucosamine kinase	Q9QZ08	Nagk	37.268	10000	10000	10000	10000	10000	10000	870190	231530	10000	386370	30.1618	0.103937
AH receptor-interacting protein	O08915	Aip	37.605	10000	10000	191320	10000	10000	1029600	3711000	774390	166310	1276700	30.0795	0.0583638
Ig heavy chain V-III region HPC76	P01804		12.304	10000	10000	10000	10000	10000	459360	1003800	10000	10000	10000	29.8632	0.180256
Optineurin	Q8K3K8	Optn	67.017	10000	10000	10000	10000	10000	10000	760430	493880	10000	10000	25.6862	0.154363
Enoyl-CoA delta isomerase 1, mitochondrial	P42125	Eci1	32.25	10000	10000	10000	10000	10000	10000	1142800	10000	10000	102510	25.5062	0.30307
Putative acidic leucine-rich nuclear phosphoprotein 32 family member C;Acidic leucine-rich nuclear phosphoprotein 32 family member A	Q64G17;O35381	Anp32c;Anp32a	14.066	10000	10000	10000	10000	10000	208070	646000	10000	10000	345280	24.387	0.0847065
Endonuclease G, mitochondrial	O08600	Endog	32.19	10000	10000	10000	10000	10000	531660	384650	10000	10000	268460	24.0954	0.0554182
RNA-binding protein 3	O89086	Rbm3	16.604	10000	10000	10000	10000	10000	10000	697850	391530	10000	10000	22.3876	0.164151
Serine hydroxymethyltransferase, cytosolic	P50431	Shmt1	52.6	10000	10000	10000	10000	10000	228320	860900	10000	10000	10000	22.3844	0.230537
Intracellular hyaluronan-binding protein 4	Q9JKS5	Habp4	45.924	10000	10000	10000	10000	10000	10000	222940	10000	10000	841530	21.8894	0.230703
Mitochondrial fission 1 protein	Q9CQ92	Fis1	17.008	10000	10000	600880	10000	10000	1784500	6987500	1176100	592910	3004500	21.1358	0.0547084
Eukaryotic peptide chain release factor GTP-binding subunit ERF3A;Eukaryotic peptide chain release factor GTP-binding subunit ERF3B	Q8R050;Q149F3	Gspt1;Gspt2	68.625	10000	10000	10000	10000	10000	10000	520010	10000	10000	495890	20.918	0.141282
UPF0585 protein C16orf13 homolog	Q9DCS2		22.687	10000	10000	10000	10000	10000	10000	615350	10000	304510	10000	18.9972	0.174193
Histidine triad nucleotide-binding protein 2, mitochondrial	Q9D0S9	Hint2	17.32	10000	10000	10000	10000	424970	788900	4031800	587010	10000	2853200	17.7881	0.0767587
Poly(rC)-binding protein 2	Q61990	Pcbp2	38.221	10000	10000	10000	10000	10000	10000	695790	91254	10000	10000	16.3409	0.285442
Deoxynucleoside triphosphate triphosphohydrolase SAMHD1	Q60710	Samhd1	75.892	10000	10000	758510	10000	10000	1035000	7499200	1771300	10000	2015300	15.4423	0.117351
Heterogeneous nuclear ribonucleoprotein U	Q8VEK3	Hnrnpu	87.917	10000	10000	10000	10000	10000	10000	595410	10000	10000	146430	15.4368	0.238664
Polyamine-modulated factor 1-binding protein 1	Q9WVQ0	Pmfbp1	119.4	10000	377540	10000	10000	10000	10000	2433900	10000	10000	3113300	13.3573	0.17277
Gamma-butyrobetaine dioxygenase	Q924Y0	Bbox1	44.698	10000	10000	10000	10000	10000	306130	10000	312730	10000	10000	12.9772	0.141148
Target of Myb protein 1	O88746	Tom1	54.325	10000	10000	10000	10000	503530	10000	5412800	385720	10000	1188500	12.8917	0.245057
Mitochondrial import receptor subunit TOM34	Q9CYG7	Tomm34	34.278	10000	10000	10000	10000	396540	656940	3127000	765090	10000	942690	12.603	0.0955152
Elongation factor 1-delta	P57776	Eef1d	31.293	10000	10000	10000	10000	638660	10000	5454600	527160	10000	1890300	11.6289	0.201214
Desmoglein-1-beta;Desmoglein-1-alpha	Q7TSF1;Q61495	Dsg1b;Dsg1a	114.45	382240	554000	10000	10000	10000	10591000	10000	608510	10000	10000	11.6219	0.355383
1-phosphatidylinositol 4,5-bisphosphate phosphodiesterase delta-1	Q8R3B1	Plcd1	85.872	10000	10000	10000	10000	10000	173180	358570	10000	10000	10000	11.235	0.177346
Poly(rC)-binding protein 3	P57722	Pcbp3	39.294	10000	10000	710400	10000	478190	113140	7158700	660150	704720	3653300	10.0854	0.136354
Sperm-associated antigen 7	Q7TNE3	Spag7	25.921	10000	10000	10000	10000	10000	10000	151190	321410	10000	10000	10.052	0.180027
Putative adenosylhomocysteinase 2;Putative adenosylhomocysteinase 3	Q80SW1;Q68FL4	Ahcyl1;Ahcyl2	58.951	328620	10000	10000	10000	814000	1027100	8204800	589460	10000	1852000	9.96347	0.200218
Glycogen phosphorylase, brain form;Glycogen phosphorylase, muscle form	Q8CI94;Q9WUB3	Pygb;Pygm	96.729	395780	10000	10000	10000	10000	1009200	10000	10000	10000	2992400	9.25146	0.253778
Galectin-1	P16045	Lgals1	14.866	10000	10000	265490	692050	1387400	3001100	10751000	4465900	212010	3402200	9.23161	0.0582532
3-hydroxyisobutyrate dehydrogenase, mitochondrial	Q99L13	Hibadh	35.44	10000	10000	557520	515140	2977800	2690400	15874000	4640500	926720	11456000	8.7429	0.0599207
COP9 signalosome complex subunit 8	Q8VBV7	Cops8	23.255	10000	10000	10000	10000	67635	10000	10000	66562	10000	779130	8.13576	0.341292
Selenide, water dikinase 2	P97364	Sephs2	47.833	10000	10000	10000	734030	10000	10000	4712800	10000	570570	978550	8.11586	0.253352
Vimentin	P20152	Vim	53.687	597570	10000	111730	10000	656410	1484300	5620800	1355200	421410	1485500	7.48151	0.0867356
Beta-2-glycoprotein 1	Q01339	Apoh	38.618	1012600	10000	10000	10000	10000	1162200	3598300	1353500	10000	1575000	7.31427	0.0625924
Isocitrate dehydrogenase [NAD] subunit gamma 1, mitochondrial	P70404	Idh3g	42.785	10000	10000	336860	10000	10000	10000	1895700	10000	10000	829420	7.31073	0.243113
Host cell factor 1;HCF N-terminal chain 1;HCF N-terminal chain 2;HCF N-terminal chain 3;HCF N-terminal chain 4;HCF N-terminal chain 5;HCF N-terminal chain 6;HCF C-terminal chain 1;HCF C-terminal chain 2;HCF C-terminal chain 3;HCF C-terminal chain 4;HCF C-terminal chain 5;HCF C-terminal chain 6	Q61191	Hcfc1	210.43	319110	10000	10000	10000	10000	10000	1518800	1075700	10000	10000	7.30835	0.205602
Neurofilament light polypeptide	P08551	Nefl	61.508	2993000	10000	1466700	453660	3012000	4705700	24981000	8341900	1261900	17692000	7.18083	0.0567466
Non-specific lipid-transfer protein	P32020	Scp2	59.125	10000	10000	10000	10000	822220	824880	3122200	693140	10000	1232000	6.82218	0.104993
Protein farnesyltransferase/geranylgeranyltransferase type-1 subunit alpha	Q61239	Fnta	44.013	10000	10000	305250	169800	1783900	1337100	6510800	1778400	996180	4191100	6.50018	0.0524426
Citrate synthase, mitochondrial	Q9CZU6	Cs	51.736	349550	10000	431640	10000	1191200	10000	5919900	2068000	10000	4721600	6.38906	0.118368
Cytospin-B	Q5SXY1	Specc1	118.1	10000	10000	780970	10000	10000	434590	4161400	605480	10000	10000	6.36012	0.304958
Isochorismatase domain-containing protein 2A, mitochondrial	P85094	Isoc2a	22.417	10000	10000	10000	556220	931000	1001400	4964800	1550300	10000	1898600	6.21209	0.101403
Poly(rC)-binding protein 1	P60335	Pcbp1	37.497	385960	287040	4292400	3047500	7467300	9888100	49132000	10299000	3839600	20546000	6.0532	0.0917673
2-oxoglutarate dehydrogenase, mitochondrial	Q60597	Ogdh	116.45	10000	10000	3303600	1823400	2520700	6975100	26101000	2932200	4027900	6146200	6.02298	0.113048
Propionyl-CoA carboxylase beta chain, mitochondrial	Q99MN9	Pccb	58.408	10000	10000	10000	10000	389000	427690	978720	359060	10000	772660	5.9397	0.0510095
Ig kappa chain V-III region PC 2154	P01674		11.699	342590	10000	10000	10000	10000	10000	10000	622140	10000	1617700	5.93283	0.273623
15 kDa selenoprotein	Q9ERR7	2020-09-15	17.806	10000	10000	233550	382860	469160	654350	3790600	735990	246070	1059400	5.86703	0.133029
Far upstream element-binding protein 2	Q3U0V1	Khsrp	76.775	729190	10000	11675000	5155400	18115000	29680000	103130000	24519000	10720000	41099000	5.86102	0.0679441
TAR DNA-binding protein 43	Q921F2	Tardbp	44.547	10000	10000	413570	254900	658910	1039900	3548100	1134300	383370	1563000	5.69154	0.0512164
Epsin-3	Q91W69	Epn3	68.24	10000	10000	179400	94532	276970	357950	1554200	431180	10000	882850	5.66854	0.0846103
Zyxin	Q62523	Zyx	60.545	241400	10000	10000	429350	1390800	1226800	5234100	3067600	10000	2131500	5.6064	0.0706199
Protein CutA	Q9CQ89	Cuta	18.865	10000	10000	10000	199810	10000	1203300	10000	10000	10000	102150	5.56878	0.383712
Protein arginine N-methyltransferase 1	Q9JIF0	Prmt1	42.435	10000	10000	10000	10000	555940	199540	1337700	171320	10000	1594700	5.55972	0.158686
Calcium/calmodulin-dependent protein kinase type II subunit beta	P28652	Camk2b	60.46	525500	10000	10000	372290	532910	10000	4213700	10000	824340	2786400	5.40735	0.167197
Eukaryotic translation initiation factor 3 subunit G	Q9Z1D1	Eif3g	35.638	156730	10000	10000	10000	10000	10000	1016300	10000	10000	10000	5.36929	0.422529
Tropomodulin-1	P49813	Tmod1	40.466	10000	10000	10000	267670	10000	10000	1603300	10000	10000	10000	5.34111	0.431929
Cytosolic purine 5-nucleotidase	Q3V1L4	Nt5c2	64.808	10000	10000	3464200	731260	6423500	7085200	31358000	6192200	1734400	10396000	5.33565	0.122139
Cellular nucleic acid-binding protein	P53996	Cnbp	19.592	10000	10000	439700	1057000	639150	1062900	5552800	2019000	923280	1927900	5.32777	0.0634087
Elongation factor 2	P58252	Eef2	95.313	10000	10000	10000	10000	1354500	10000	5880000	10000	10000	1450300	5.27809	0.336934
ELKS/Rab6-interacting/CAST family member 1	Q99MI1	Erc1	128.33	10000	245960	604020	2544200	1038300	4444300	10884000	2725100	320670	4892100	5.2372	0.0709774
Ribosome maturation protein SBDS	P70122	Sbds	28.78	10000	10000	10000	228480	10000	1099900	10000	10000	254290	10000	5.15565	0.330963
Cold shock domain-containing protein E1	Q91W50	Csde1	88.79	10000	10000	1749000	1877200	4732500	5094800	19646000	4324800	3453400	10398000	5.12215	0.0590264
COP9 signalosome complex subunit 5	O35864	Cops5	37.548	10000	10000	197970	10000	2866400	2413300	8379300	1252100	207090	3511800	5.09428	0.135582
Actin-related protein 2/3 complex subunit 1A	Q9R0Q6	Arpc1a	41.626	10000	2146400	6765200	5478600	20164000	14178000	80475000	22320000	8498000	50072000	5.07875	0.0762749
Kininogen-1;Kininogen-1 heavy chain;Bradykinin;Kininogen-1 light chain	O08677	Kng1	73.101	239820	10000	10000	10000	10000	10000	1379300	10000	10000	10000	5.07219	0.435597
Plectin	Q9QXS1	Plec	534.18	10000	10000	10000	440340	1417900	780170	4259800	10000	1244400	3247900	5.05353	0.10608
Vesicle-associated membrane protein-associated protein B;Vesicle-associated membrane protein-associated protein A	Q9QY76;Q9WV55	Vapb;Vapa	26.946	10000	10000	10000	482560	684190	641600	3207000	560900	168380	1399300	4.99451	0.126021
Methylmalonate-semialdehyde dehydrogenase [acylating], mitochondrial	Q9EQ20	Aldh6a1	57.915	10000	10000	10000	537820	4219800	2210000	9293200	3562900	1546800	7271400	4.98876	0.0562311
Beta-soluble NSF attachment protein	P28663	Napb	33.557	10000	10000	3710000	483630	3220300	3370400	19068000	3930600	2496400	8215000	4.98799	0.0993688
60S ribosomal protein L12	P35979	Rpl12	17.804	1727000	1213000	3967300	5314300	12013000	14074000	65953000	15878000	4058500	20456000	4.96891	0.117796
Splicing factor U2AF 65 kDa subunit	P26369	U2af2	53.516	10000	192800	517570	510020	10000	1060000	2770500	1377600	386100	497910	4.91145	0.0599874
Cytochrome P450 3A41	Q9JMA7	Cyp3a41a	57.986	191680	10000	85133000	10000	10000	69981000	178330000	10000	40557000	126890000	4.87106	0.102289
4-trimethylaminobutyraldehyde dehydrogenase	Q9JLJ2	Aldh9a1	53.514	10000	10000	10000	10000	1753600	655900	4689800	937940	10000	2120100	4.69098	0.177939
BAG family molecular chaperone regulator 5	Q8CI32	Bag5	50.942	10000	10000	351930	296670	10000	10000	2790700	10000	10000	291700	4.5865	0.402188
Platelet-activating factor acetylhydrolase IB subunit gamma	Q61205	Pafah1b3	25.853	10000	10000	10000	83612	149070	210370	533770	435070	10000	10000	4.56525	0.130217
2-aminoethanethiol dioxygenase	Q6PDY2	Ado	28.372	10000	10000	1028700	366600	2271000	1773800	7532200	2215500	1536800	3692300	4.54401	0.0593124
NAD-dependent protein deacetylase sirtuin-2	Q8VDQ8	Sirt2	43.256	10000	10000	193060	10000	241720	10000	1409500	10000	10000	645110	4.48515	0.283306
Translationally-controlled tumor protein	P63028	Tpt1	19.462	10000	10000	2294000	6345300	4047400	10713000	20482000	2713000	1432900	20630000	4.40483	0.0798497
Stress-induced-phosphoprotein 1	Q60864	Stip1	62.581	273910	10000	37386000	24107000	97083000	86701000	345350000	81640000	40305000	137880000	4.35526	0.0977678
Septin-9	Q80UG5	2020-09-09	65.574	10000	10000	1042800	211820	1356400	1231000	5806100	1611500	400980	2366000	4.33884	0.109969
Alpha-soluble NSF attachment protein	Q9DB05	Napa	33.189	10000	10000	364720	10000	1315800	652120	4841300	175790	10000	1642500	4.2804	0.260129
Ubiquitin carboxyl-terminal hydrolase 5	P56399	Usp5	95.832	10000	10000	1256400	833840	5980600	2167500	18432000	3671400	1043300	9277000	4.27535	0.157261
Poly(U)-binding-splicing factor PUF60	Q3UEB3	Puf60	60.248	10000	10000	10000	960970	1310000	829570	5344400	2340900	10000	1262900	4.25376	0.160543
Heme-binding protein 1	Q9R257	Hebp1	21.067	10000	10000	10000	472900	867520	10000	2984000	818800	10000	2003300	4.25132	0.181088
Glycolipid transfer protein	Q9JL62	Gltp	23.689	10000	10000	122630	967460	2372200	1493200	6122400	2758200	364770	3879100	4.19772	0.0760922
Purine nucleoside phosphorylase	P23492	Pnp	32.277	10000	10000	347320	300960	519590	539980	2683300	466420	268750	1001000	4.17508	0.132767
Glutamate--cysteine ligase regulatory subunit	O09172	Gclm	30.534	10000	702660	477250	10000	1070400	990860	3070400	3099900	10000	2211800	4.1329	0.0563069
Myosin light polypeptide 6	Q60605	Myl6	16.93	10000	10000	10000	10000	1873200	10000	6674300	10000	10000	1192800	4.12769	0.400119
Prolyl endopeptidase	Q9QUR6	Prep	80.751	10000	4136600	3972200	1028300	1075100	5244500	21844000	618340	5997200	8365400	4.1155	0.121955
10 kDa heat shock protein, mitochondrial	Q64433	Hspe1	10.963	201670	279200	673530	812810	2868400	2327500	8996200	2201400	878480	5456700	4.10709	0.087398
Myotubularin-related protein 2;Myotubularin	Q9Z2D1;Q9Z2C5	Mtmr2;Mtm1	73.231	10000	10000	194050	182290	10000	431410	740960	475690	10000	10000	4.10508	0.128528
Tubulin beta-4A chain	Q9D6F9	Tubb4a	49.585	609460	10000	546150	10000	659380	10000	4650900	757530	276870	1812400	4.09141	0.222634
UV excision repair protein RAD23 homolog B	P54728	Rad23b	43.512	1260600	504840	5061800	4818800	4685400	5058400	37962000	5384500	3763100	13812000	4.04006	0.166058
Heterogeneous nuclear ribonucleoprotein H;Heterogeneous nuclear ribonucleoprotein H, N-terminally processed	O35737	Hnrnph1	49.199	10000	1280400	10293000	7649500	19671000	19567000	69610000	25382000	12662000	29886000	4.03834	0.0559612
Hsc70-interacting protein	Q99L47	St13	41.655	10000	10000	1476800	178920	2689800	1079700	12652000	1119600	251410	2260600	3.97737	0.305957
Clathrin coat assembly protein AP180	Q61548	Snap91	91.85	10000	1616000	10000	713240	829560	10000	5471000	2266500	372010	4400100	3.93847	0.133332
26S proteasome non-ATPase regulatory subunit 4	O35226	Psmd4	40.703	10000	10000	2448400	1882200	7590900	3066500	25590000	5372000	1606300	11367000	3.936	0.165263
V-type proton ATPase subunit B, brain isoform	P62814	Atp6v1b2	56.55	1060100	10000	532350	10000	1460300	10000	9170300	366620	10000	2533300	3.93466	0.339529
Cytosolic 10-formyltetrahydrofolate dehydrogenase	Q8R0Y6	Aldh1l1	98.708	10000	202660	11464000	2491400	11370000	15107000	49711000	9793900	5373900	20107000	3.91936	0.108327
Disks large-associated protein 4	B1AZP2	Dlgap4	108.04	10000	10000	173840	137880	243160	144300	1746500	10000	105820	244160	3.91522	0.338798
Ig kappa chain V-III region PC 2413;Ig kappa chain V-I region S107A;Ig kappa chain V-V region MOPC 21	P01657;P01632;P01634	Igkv7-33	11.949	2839600	318300	755860	10000	10000	14381000	10000	10000	10000	914150	3.8958	0.452282
Multifunctional protein ADE2;Phosphoribosylaminoimidazole-succinocarboxamide synthase;Phosphoribosylaminoimidazole carboxylase	Q9DCL9	Paics	47.006	10000	10000	5921100	1515400	8734300	6238500	30892000	7671600	3544600	14705000	3.89429	0.110884
Serine/threonine-protein phosphatase 2A catalytic subunit beta isoform	P62715	Ppp2cb	35.575	10000	10000	10000	10000	483500	10000	1445400	560330	10000	10000	3.88869	0.337003
Inosine-5-monophosphate dehydrogenase 2	P24547	Impdh2	55.814	450280	10000	986060	439200	1659400	1403300	9074600	708690	406390	2177400	3.88452	0.246121
Suppressor of G2 allele of SKP1 homolog	Q9CX34	Sugt1	38.158	10000	10000	2298700	953410	4136600	2742200	12977000	3531400	1214200	8210500	3.87048	0.100707
S-phase kinase-associated protein 1	Q9WTX5	Skp1	18.672	10000	10000	5126200	4915300	12411000	8402800	50119000	9521800	3953300	14516000	3.84972	0.178198
Charged multivesicular body protein 2a	Q9DB34	Chmp2a	25.134	10000	10000	605530	607960	10000	978260	1626600	886290	10000	1229000	3.80393	0.0511062
Adenosine kinase	P55264	Adk	40.148	10000	10000	336740	10000	689460	415190	998660	1840300	342850	401920	3.78614	0.0999811
Gamma-soluble NSF attachment protein	Q9CWZ7	Napg	34.732	662510	317410	11739000	4104800	18714000	16750000	77934000	9862900	4303600	24812000	3.76114	0.190512
GRIP1-associated protein 1	Q8VD04	Gripap1	92.714	1219700	460430	2574100	1689600	4718800	2845800	25492000	3628500	1098400	6984900	3.75607	0.230951
Septin-6	Q9R1T4	2020-09-06	49.619	221090	1184300	30525000	22217000	52059000	49065000	180220000	60893000	28001000	79763000	3.74687	0.0726681
Pyruvate dehydrogenase E1 component subunit beta, mitochondrial	Q9D051	Pdhb	38.937	762440	10000	452920	10000	320300	10000	3527000	404970	10000	1824900	3.71345	0.259202
Charged multivesicular body protein 1a	Q921W0	Chmp1a	21.607	10000	10000	166770	122480	1145000	946170	2516800	80514	313270	1533900	3.70683	0.146944
Neuronal pentraxin-1	Q62443	Nptx1	47.117	1603000	10000	4046800	2713800	15550000	7837100	49037000	10571000	3164800	17974000	3.70278	0.173094
Stress-70 protein, mitochondrial	P38647	Hspa9	73.46	586090	413940	2558200	826480	1703300	3516900	10848000	3319600	1118600	3683800	3.69364	0.0902544
Heat shock protein 105 kDa	Q61699	Hsph1	96.406	10000	10000	10000	10000	2289500	963770	3920600	286750	212280	3200100	3.6847	0.200659
Alanine aminotransferase 1	Q8QZR5	Gpt	55.142	10000	10000	2199100	1247000	6470800	5995200	15119000	4571100	3424500	7337800	3.6679	0.0569532
Actin-related protein 2/3 complex subunit 2	Q9CVB6	Arpc2	34.357	1240500	5000800	11589000	11701000	28605000	25867000	96822000	27429000	14312000	42924000	3.56669	0.0869833
Scaffold attachment factor B1;Scaffold attachment factor B2	D3YXK2;Q80YR5	Safb;Safb2	105.1	147430	10000	370490	299780	10000	10000	1245900	119320	302960	1275800	3.5263	0.178767
Alpha-internexin	P46660	Ina	55.382	4908900	140050	3400900	1569100	5794400	4442300	28231000	5766500	2888300	14339000	3.52026	0.137238
Epsin-2	Q8CHU3	Epn2	63.471	113050	144290	3392900	4909200	6526000	2850800	37770000	4516100	2093700	4751300	3.44583	0.321281
40S ribosomal protein S12	P63323	Rps12	14.525	10000	10000	1309200	1679900	1979000	1509900	8408200	2174800	853920	4131900	3.42389	0.128295
Synaptosomal-associated protein 25	P60879	Snap25	23.315	10000	311230	16725000	7570000	14539000	10630000	62869000	19934000	6169700	34264000	3.41887	0.117529
Carbonic anhydrase 1	P13634	Ca1	28.33	1055500	187570	10000	10000	960400	1583900	4275500	713090	374310	651420	3.41728	0.19228
Catalase	P24270	Cat	59.795	10000	10000	17604000	14448000	48944000	57082000	117270000	39959000	19224000	42824000	3.41117	0.0724414
Prostaglandin reductase 2	Q8VDQ1	Ptgr2	38.015	10000	10000	316890	350830	10000	10000	898700	10000	241650	1208600	3.39527	0.231227
Ubiquitin carboxyl-terminal hydrolase isozyme L3;Ubiquitin carboxyl-terminal hydrolase isozyme L4	Q9JKB1;P58321	Uchl3;Uchl4	26.151	10000	290670	10000	682270	705680	10000	3188900	909470	416050	1238800	3.39288	0.192698
Ciliary neurotrophic factor receptor subunit alpha	O88507	Cntfr	40.801	352410	10000	520800	10000	10000	644210	1919800	479810	10000	10000	3.39215	0.272235
Protein deglycase DJ-1	Q99LX0	Park7	20.021	1992600	4237500	19600000	11820000	46414000	35164000	109350000	47457000	16512000	75839000	3.3822	0.0583923
Glutathione peroxidase 3	P46412	Gpx3	25.424	10000	10000	10000	10000	746400	243990	1619100	10000	73697	710030	3.37845	0.29335
Elongation factor 1-beta	O70251	Eef1b	24.693	10000	10000	3483600	2435800	5611500	4687500	15762000	5940000	2189800	10395000	3.37414	0.0699259
Nascent polypeptide-associated complex subunit alpha, muscle-specific form;Nascent polypeptide-associated complex subunit alpha	P70670;Q60817	Naca	220.5	969800	1799400	3064000	3243100	3958100	2711400	2531200	33370000	1564600	3331900	3.33802	0.354144
Heterogeneous nuclear ribonucleoprotein K	P61979	Hnrnpk	50.976	280000	1874300	9224100	26019000	39831000	33962000	114800000	41097000	17188000	49307000	3.31943	0.0872519
Inorganic pyrophosphatase	Q9D819	Ppa1	32.667	10000	10000	1096800	367720	1960400	1616600	6204000	1506500	735200	1371700	3.31909	0.170003
Glutathione S-transferase P 1	P19157	Gstp1	23.609	361670	3763500	23124000	16305000	46393000	28562000	108440000	46727000	15818000	98694000	3.31574	0.0752196
PDZ and LIM domain protein 1	O70400	Pdlim1	35.774	10000	10000	371270	1208900	3168700	1489500	7584200	2611700	947020	3151100	3.3097	0.132754
Toll-interacting protein	Q9QZ06	Tollip	30.345	10000	781220	4799700	3807500	7847600	6290700	24300000	8078200	5414700	12868000	3.3023	0.0672772
Actin-related protein 3	Q99JY9	Actr3	47.357	1358700	2277300	6402500	4057800	10577000	11134000	31437000	9399900	6877800	22457000	3.29529	0.0504129
14-3-3 protein theta	P68254	Ywhaq	27.778	2241700	275640	12159000	8951500	24800000	15561000	81377000	18441000	10273000	33180000	3.27977	0.145244
Actin, alpha skeletal muscle;Actin, alpha cardiac muscle 1;Actin, gamma-enteric smooth muscle;Actin, aortic smooth muscle	P68134;P68033;P63268;P62737	Acta1;Actc1;Actg2;Acta2	42.051	312500	836090	9974000	17541000	48087000	29146000	119110000	32517000	10118000	60021000	3.26919	0.134412
Beta-lactamase-like protein 2	Q99KR3	Lactb2	32.754	10000	10000	400840	975320	10000	1400800	10000	2544900	319840	276310	3.23708	0.251876
WD repeat domain phosphoinositide-interacting protein 3	Q9CR39	Wdr45b	38.02	10000	10000	1718100	1273800	10000	1112100	5266300	939940	457410	2004100	3.23632	0.188718
Protein DEK	Q7TNV0	Dek	43.158	10000	10000	10000	10000	442100	431660	10000	354760	159290	604240	3.23574	0.149434
Heterogeneous nuclear ribonucleoprotein D-like	Q9Z130	Hnrnpdl	33.558	290590	509640	5952200	6440300	11698000	9942100	29315000	15359000	4595000	19512000	3.16275	0.0522152
Glial fibrillary acidic protein	P03995	Gfap	49.899	3353700	593610	4882900	3154600	12937000	13265000	33893000	12335000	4234400	15071000	3.16182	0.077955
COP9 signalosome complex subunit 3	O88543	Cops3	47.832	10000	10000	445060	10000	1756300	1227400	2038700	2076200	357500	1346600	3.15789	0.0706937
Rap guanine nucleotide exchange factor 2	Q8CHG7	Rapgef2	166.41	10000	190570	10000	373700	522150	419350	2112700	10000	282420	651370	3.14152	0.250869
Isoleucine--tRNA ligase, mitochondrial	Q8BIJ6	Iars2	112.8	10000	10000	561480	1648800	2719900	1653600	7329600	1924800	1155800	3404400	3.12478	0.128314
OTU domain-containing protein 6B	Q8K2H2	Otud6b	33.758	10000	10000	1008500	1244800	642620	833110	5154000	826530	454820	1838100	3.12305	0.206449
Heat shock 70 kDa protein 12A	Q8K0U4	Hspa12a	74.87	180280	10000	10000	10000	10000	10000	519930	10000	10000	130910	3.09079	0.403619
Uncharacterized protein C1orf198 homolog	Q8C3W1		35.316	10000	10000	886730	882940	1743600	1956800	4580700	1392500	657950	2312100	3.08498	0.0807799
Neuronal-specific septin-3	Q9Z1S5	2020-09-03	40.037	2708000	1800500	12997000	9853000	21977000	21925000	61882000	18535000	14253000	33620000	3.04476	0.062909
Ubiquitin fusion degradation protein 1 homolog	P70362	Ufd1l	34.481	10000	1483700	505980	10000	3310300	2761700	5647200	2407600	1305300	4063400	3.04234	0.0557873
Malonyl-CoA-acyl carrier protein transacylase, mitochondrial	Q8R3F5	Mcat	41.928	10000	10000	10000	328580	10000	10000	1076300	10000	10000	10000	3.02865	0.520586
DAZ-associated protein 1	Q9JII5	Dazap1	43.214	10000	730900	6774500	10118000	14790000	16018000	43741000	15811000	6607900	15835000	3.02291	0.093519
Coronin-1A	O89053	Coro1a	50.989	10000	77016	284770	195980	337180	10000	2149000	10000	172190	393350	3.02177	0.399563
Endophilin-A1	Q62420	Sh3gl2	39.955	908170	3895300	47976000	24737000	86491000	50448000	211560000	48629000	43188000	140690000	3.0152	0.112209
Protein phosphatase 1H	Q3UYC0	Ppm1h	56.379	10000	10000	5620800	3768800	9952700	9357700	24510000	8186800	4337000	11782000	3.00447	0.0824772
Phytanoyl-CoA hydroxylase-interacting protein	Q8K0S0	Phyhip	37.554	10000	10000	264940	928760	2197400	1279100	4700000	756980	628590	2879400	3.00316	0.158368
Tubulin beta-3 chain	Q9ERD7	Tubb3	50.418	1555700	10000	10000	828050	1074400	662850	5659900	10000	666420	3437500	3.00064	0.246617
Isocitrate dehydrogenase [NADP] cytoplasmic	O88844	Idh1	46.674	144250	1329000	20212000	11283000	31074000	30365000	77829000	29597000	15016000	38534000	2.98773	0.068428
Actin-related protein 2/3 complex subunit 5-like protein	Q9D898	Arpc5l	16.98	118950	480420	2026700	1449400	2733200	2236600	9679200	2356400	1623900	4423200	2.98433	0.120992
Cysteine-rich protein 2	Q9DCT8	Crip2	22.727	10000	10000	606990	469000	10000	10000	2874300	10000	10000	394460	2.98263	0.466641
Ermin	Q5EBJ4	Ermn	32.148	1540400	5383300	21021000	20603000	47441000	41859000	124430000	32098000	25231000	61703000	2.97244	0.0903159
Mitogen-activated protein kinase 1	P63085	Mapk1	41.275	270070	10000	10000	378980	1257900	386460	2047300	1112500	409390	1729300	2.95023	0.102703
Coronin-1C	Q9WUM4	Coro1c	53.12	10000	10000	817850	10000	1097700	543460	3542600	401230	371760	853670	2.9363	0.280182
Peptidyl-prolyl cis-trans isomerase FKBP4;Peptidyl-prolyl cis-trans isomerase FKBP4, N-terminally processed	P30416	Fkbp4	51.572	287640	855060	19297000	16407000	35922000	37844000	90140000	35589000	15562000	34452000	2.93515	0.0816784
Ubiquitin thioesterase OTUB1	Q7TQI3	Otub1	31.27	306740	10000	215000	10000	10000	10000	10000	643330	10000	939300	2.92281	0.335108
TOM1-like protein 2	Q5SRX1	Tom1l2	55.662	10000	387150	2359600	689110	6252100	1301500	14769000	4584400	613820	6996300	2.91453	0.221443
Prostaglandin E synthase 3	Q9R0Q7	Ptges3	18.721	10000	332320	9473900	7065300	23262000	15711000	47996000	16195000	9071200	26516000	2.87691	0.0973637
Actin-related protein 2/3 complex subunit 3	Q9JM76	Arpc3	20.524	10000	1209500	2804200	1660900	13764000	8128100	19768000	8801300	5296200	13731000	2.86522	0.0769812
Iron-sulfur cluster assembly 2 homolog, mitochondrial	Q9DCB8	Isca2	16.718	10000	164370	10000	424120	461810	434050	2220800	365480	10000	10000	2.84063	0.380012
Signal transducing adapter molecule 1	P70297	Stam	59.771	10000	10000	10000	10000	500330	10000	1094400	10000	10000	410390	2.84047	0.418528
Endonuclease domain-containing 1 protein	Q8C522	Endod1	55.262	10000	203350	10000	358850	1345800	1042500	1943900	1342300	10000	1137100	2.84015	0.114084
Annexin A6	P14824	Anxa6	75.884	10000	126360	263890	212300	592490	10000	3239300	10000	139730	10000	2.82898	0.515109
Translin-associated protein X	Q9QZE7	Tsnax	32.926	10000	10000	10000	72829	813880	510100	757830	905280	10000	401630	2.8197	0.17002
Myelin proteolipid protein	P60202	Plp1	30.077	50668000	5377900	26314000	5206300	34072000	20442000	172000000	37743000	14517000	97312000	2.81173	0.192981
Polyadenylate-binding protein 1	P29341	Pabpc1	70.67	114970	338510	14744000	14302000	24354000	23957000	62084000	24418000	8735100	30937000	2.78777	0.0893499
Methylthioribulose-1-phosphate dehydratase	Q9WVQ5	Apip	26.949	10000	10000	952020	1741300	1318300	2018300	5405600	2005400	703220	1105100	2.78737	0.147975
KH domain-containing, RNA-binding, signal transduction-associated protein 1	Q60749	Khdrbs1	48.37	10000	10000	518880	353100	1724700	2455700	2433700	789570	10000	1594900	2.78363	0.140428
Far upstream element-binding protein 1	Q91WJ8	Fubp1	68.539	10000	10000	1997200	4328600	8989700	4610300	15883000	11274000	4134500	6772600	2.78272	0.0858475
Paraspeckle component 1	Q8R326	Pspc1	58.758	10000	10000	762940	792930	1192900	10000	5102500	1588600	10000	977390	2.77686	0.339793
RNA-binding protein FUS	P56959	Fus	52.673	334320	1114100	834770	3555800	3294100	2371300	11296000	4421100	1770400	5496900	2.77625	0.112833
Pyridoxine-5-phosphate oxidase	Q91XF0	Pnpo	30.114	10000	10000	2262100	716170	1119800	3316900	3368400	2636700	1276900	826030	2.77434	0.0610015
Sodium/potassium-transporting ATPase subunit alpha-2	Q6PIE5	Atp1a2	112.22	9794600	485540	2685700	4811700	10768000	4178600	34818000	9156600	4842000	25842000	2.7618	0.15954
Caskin-1	Q6P9K8	Caskin1	150.49	487530	1281000	742350	876580	2506500	642730	9126500	1557900	825120	4082700	2.75451	0.240829
Actin-related protein 10	Q9QZB7	Actr10	46.207	10000	10000	1197100	506530	1035100	1130600	4096500	1618300	10000	738100	2.75253	0.227206
WD repeat domain phosphoinositide-interacting protein 4	Q91VM3	Wdr45	39.787	10000	826720	3584800	3275100	4861600	3521500	16351000	4396700	2947700	7284200	2.74729	0.134694
Hydroxyacyl-coenzyme A dehydrogenase, mitochondrial	Q61425	Hadh	34.463	74683	10000	10000	10000	10000	10000	273090	10000	10000	10000	2.73005	0.484865
Serine--tRNA ligase, cytoplasmic	P26638	Sars	58.388	10000	10000	228510	659230	988110	903940	1773600	888540	157340	1322200	2.6614	0.0926867
F-actin-capping protein subunit beta	P47757	Capzb	31.345	200540	492270	4141300	2357800	6655600	3958400	21267000	2984900	2094600	6531100	2.66012	0.25521
Myelin-oligodendrocyte glycoprotein	Q61885	Mog	28.271	529560	10000	2340800	10000	10000	578170	4280400	10000	10000	2834200	2.65925	0.350755
Ig kappa chain V-III region PC 2880/PC 1229;Ig kappa chain V-III region MOPC 70;Ig kappa chain V-III region PC 7132	P01654;P01656;P01655		11.98	849140	1094300	1681200	1205500	11367000	10000	31353000	4313300	2219700	5173600	2.65909	0.404291
Eukaryotic translation initiation factor 3 subunit I	Q9QZD9	Eif3i	36.46	355470	242740	450920	951540	1371900	1388900	3120200	2719600	335040	1378900	2.65158	0.0760252
Actin-related protein 2	P61161	Actr2	44.76	1268300	3157400	11618000	8825400	20937000	14952000	54627000	17144000	9898200	23393000	2.62005	0.125924
Adenylate kinase isoenzyme 1	Q9R0Y5	Ak1	21.539	7512900	8524600	30141000	28620000	48588000	45789000	135550000	62420000	20136000	59276000	2.61918	0.0896927
APC membrane recruitment protein 2	Q8CCJ4	Amer2	69.932	195780	427130	10000	10000	1013500	937340	1679500	832570	862270	10000	2.60906	0.138593
NIF3-like protein 1	Q9EQ80	Nif3l1	41.745	10000	1477000	1409900	2783000	4472600	4885000	7589200	5636000	867050	7427800	2.60084	0.052884
NFU1 iron-sulfur cluster scaffold homolog, mitochondrial	Q9QZ23	Nfu1	28.567	10000	399540	954360	1182600	1787800	1642600	4615900	1489100	597270	2918800	2.59873	0.106705
Synapsin-2	Q64332	Syn2	63.372	790890	10000	1220100	10000	1942000	10000	4605800	410300	10000	5244800	2.5877	0.336713
Sorbin and SH3 domain-containing protein 2	Q3UTJ2	Sorbs2	132.35	10000	10000	10000	10000	1316200	1360400	1384500	10000	351820	384410	2.5742	0.299783
Striatin-4;Striatin-3	P58404;Q9ERG2	Strn4;Strn3	81.644	10000	10000	10000	10000	570670	262800	1275500	10000	10000	10000	2.56816	0.497943
Guanine nucleotide-binding protein subunit beta-5	P62881	Gnb5	43.565	10000	10000	2182800	6245200	2431500	2632500	14962000	4763600	1650000	3930100	2.56797	0.235598
Isoaspartyl peptidase/L-asparaginase;Isoaspartyl peptidase/L-asparaginase alpha chain;Isoaspartyl peptidase/L-asparaginase beta chain	Q8C0M9	Asrgl1	33.95	5251900	2181300	27768000	24966000	39150000	40918000	109760000	34166000	23523000	44667000	2.54774	0.103965
Thioredoxin domain-containing protein 5	Q91W90	Txndc5	46.415	10000	703440	3764300	4610100	3593300	4538300	12443000	4477300	2452200	8384000	2.54668	0.0852376
Rab GDP dissociation inhibitor alpha	P50396	Gdi1	50.521	1126400	10000	10000	10000	10000	10000	2921400	10000	10000	10000	2.53892	0.580666
Spectrin alpha chain, non-erythrocytic 1	P16546	Sptan1	284.59	758430	4268400	16459000	21367000	68735000	35582000	50333000	61063000	13234000	122910000	2.53721	0.159008
Histidine triad nucleotide-binding protein 1	P70349	Hint1	13.777	4589400	9486500	18758000	23470000	34535000	27263000	112800000	30534000	14776000	44162000	2.52684	0.164908
Glutathione S-transferase Mu 1	P10649	Gstm1	25.97	10114000	19385000	46261000	43810000	126560000	92649000	220760000	117620000	47225000	142100000	2.52043	0.0673531
V-type proton ATPase subunit E 1	P50518	Atp6v1e1	26.157	323890	10000	3110300	10000	10000	10000	7619000	10000	10000	1072300	2.51756	0.530189
GMP reductase 2	Q99L27	Gmpr2	38.018	10000	836050	6036000	5569300	10428000	7703200	21762000	12229000	4586800	11310000	2.51716	0.0801552
Peroxiredoxin-6	O08709	Prdx6	24.87	5030400	11054000	58117000	60672000	122360000	94065000	257390000	110920000	46548000	138340000	2.51625	0.0945744
Serine/arginine-rich splicing factor 5;Serine/arginine-rich splicing factor 6;Serine/arginine-rich splicing factor 4	O35326;Q3TWW8;Q8VE97	Srsf5;Srsf6;Srsf4	30.891	817440	513960	10000	10000	1320800	1974900	1183500	1108700	538560	1914400	2.5148	0.0587662
Synaptotagmin-6	Q9R0N8	Syt6	57.203	10000	10000	10000	10000	795740	10000	2060800	10000	10000	10000	2.5137	0.580434
Transgelin-2	Q9WVA4	Tagln2	22.395	10000	10000	2289900	2583400	2209100	2625200	6733700	3391600	944440	4130100	2.50972	0.090567
Sodium/potassium-transporting ATPase subunit alpha-3	Q6PIC6	Atp1a3	111.69	1088800	10000	423580	10000	2241500	339010	2613900	2005600	444950	3961600	2.48155	0.200698
Tetratricopeptide repeat protein 9A	Q3V038	Ttc9	24.35	10000	10000	10000	960540	964250	716270	1640000	841720	380680	1264300	2.47749	0.109001
Band 4.1-like protein 1	Q9Z2H5	Epb41l1	98.314	876590	10000	341080	10000	1535300	10000	5949000	10000	342130	536510	2.46942	0.511352
Fumarate hydratase, mitochondrial	P97807	Fh	54.356	349500	10000	15582000	10000	10000	10000	16452000	14264000	8593700	10000	2.46404	0.343301
Presequence protease, mitochondrial	Q8K411	Pitrm1	117.37	10000	10000	1139200	409160	1628500	547800	3641800	1563100	281380	1840000	2.46307	0.203904
Syntenin-1	O08992	Sdcbp	32.379	10000	360750	10000	2013400	1931300	1619600	4301000	1658500	444630	2597200	2.45545	0.148859
Microtubule-associated protein RP/EB family member 3	Q6PER3	Mapre3	31.966	398030	10000	6108400	3356200	8169200	3471900	18759000	5993800	4074100	11944000	2.45223	0.151145
Septin-7	O55131	2020-09-07	50.549	48106000	30703000	274690000	210630000	455520000	378440000	1106500000	367370000	201070000	435690000	2.4411	0.132639
Latexin	P70202	Lxn	25.492	291910	998760	1207900	2177300	3633500	3687200	7327900	3563400	1941000	3753900	2.43982	0.0533188
Coactosin-like protein	Q9CQI6	Cotl1	15.944	21522000	16749000	45681000	25366000	42402000	46340000	136050000	81894000	30674000	73718000	2.42998	0.0517998
Xaa-Pro dipeptidase	Q11136	Pepd	55.028	10000	10000	8234600	12848000	17922000	12854000	34414000	15688000	8772100	23100000	2.42996	0.0874098
Heterogeneous nuclear ribonucleoprotein A/B	Q99020	Hnrnpab	30.831	1587700	896740	17473000	18468000	22838000	25195000	53025000	26363000	12976000	31176000	2.42779	0.0600594
Coiled-coil domain-containing protein 6	D3YZP9	Ccdc6	52.938	313160	10000	550680	1427300	2269500	1540400	5571900	1551100	678840	1734100	2.42337	0.209338
Polypyrimidine tract-binding protein 2	Q91Z31	Ptbp2	57.488	534670	341830	2013500	2145600	1824400	3143300	6456500	1675000	607020	4739500	2.42293	0.118465
Glyoxylate reductase/hydroxypyruvate reductase	Q91Z53	Grhpr	35.328	10000	10000	493480	10000	1342400	847650	2331500	500030	178860	649080	2.41555	0.27933
Tubulin alpha-4A chain	P68368	Tuba4a	49.924	22034000	4927000	27439000	12800000	30611000	14823000	112270000	32853000	13945000	62183000	2.41357	0.184966
BAG family molecular chaperone regulator 3	Q9JLV1	Bag3	61.859	956690	10000	10000	10000	831840	2349800	1438500	378450	210110	10000	2.41231	0.328588
Pyruvate dehydrogenase protein X component, mitochondrial	Q8BKZ9	Pdhx	53.998	682630	774400	1977000	2410100	3551400	3988200	10435000	3139400	1643400	3291700	2.39451	0.145119
2,3-cyclic-nucleotide 3-phosphodiesterase	P16330	Cnp	47.123	18577000	1936000	8748100	6388100	15683000	9810300	52410000	15743000	8453500	36352000	2.39165	0.154865
Protein DDI1 homolog 2	A2ADY9	Ddi2	44.59	10000	10000	279150	10000	602180	433200	1088900	10000	10000	636570	2.39065	0.312156
Clathrin light chain A	O08585	Clta	25.604	1305000	1504500	12640000	9284900	24982000	14738000	61661000	11701000	6149700	24514000	2.38882	0.238775
ATP synthase subunit delta, mitochondrial	Q9D3D9	Atp5d	17.6	2045500	1967100	8981700	8960700	15346000	13570000	36142000	15280000	6782500	17301000	2.38802	0.0973225
DCN1-like protein 1	Q9QZ73	Dcun1d1	30.097	10000	10000	1621800	1908600	2493500	930810	6121400	2966000	1081000	3271100	2.37766	0.158156
Flavin reductase (NADPH)	Q923D2	Blvrb	22.197	10000	742540	3264200	3662200	12514000	7603700	21945000	6478400	2599400	9385100	2.37764	0.198428
Copine-1	Q8C166	Cpne1	58.886	10000	10000	562040	685630	1699400	139050	4069200	1637500	639930	559500	2.37446	0.322517
Plasminogen activator inhibitor 1 RNA-binding protein	Q9CY58	Serbp1	44.714	890120	1273200	1539800	2574400	4842400	3646100	10916000	5048200	3053300	3739700	2.37441	0.0944605
Ribosome-recycling factor, mitochondrial	Q9D6S7	Mrrf	29.05	10000	10000	10000	509760	2397000	876820	2099700	1520300	976510	1494000	2.37245	0.154161
Protein PRRC2A	Q7TSC1	Prrc2a	229.2	10000	10000	10000	352450	10000	10000	889800	10000	10000	10000	2.36922	0.584864
Disks large homolog 2	Q91XM9	Dlg2	94.879	1427000	8573900	18390000	13361000	27565000	23201000	68663000	27026000	12914000	32103000	2.3646	0.108835
Cysteine and glycine-rich protein 1	P97315	Csrp1	20.583	659250	2703200	5473800	3672300	11006000	7771500	24011000	9288400	4291700	10209000	2.36329	0.130695
Copper chaperone for superoxide dismutase	Q9WU84	Ccs	28.911	232550	358160	1895900	1786200	3350600	3045100	6900200	3363200	1885100	2755900	2.35452	0.0814118
Peptidyl-prolyl cis-trans isomerase NIMA-interacting 1	Q9QUR7	Pin1	18.37	763020	676190	3474600	3555400	13771000	7185900	18514000	14200000	3122100	9049900	2.34134	0.137787
Carbonic anhydrase 2	P00920	Ca2	29.032	11261000	13882000	39408000	34185000	121630000	101160000	173800000	107960000	35560000	97307000	2.34059	0.0825821
Membrane-associated guanylate kinase, WW and PDZ domain-containing protein 1	Q6RHR9	Magi1	161.97	10000	10000	4388200	1238000	10430000	3522600	18125000	5219300	659660	10098000	2.34039	0.270691
Golgi reassembly-stacking protein 2	Q99JX3	Gorasp2	47.038	10000	10000	10000	572730	1295300	10000	3345000	10000	10000	1064500	2.339	0.485554
Drebrin-like protein	Q62418	Dbnl	48.699	1156100	2261200	53851000	37493000	67703000	49690000	146240000	58122000	41703000	83108000	2.33198	0.0994071
NudC domain-containing protein 2	Q9CQ48	Nudcd2	17.66	10000	10000	10000	400710	556960	467520	680890	500430	10000	640780	2.32833	0.15603
Hsp90 co-chaperone Cdc37;Hsp90 co-chaperone Cdc37, N-terminally processed	Q61081	Cdc37	44.593	10000	10000	2507600	1860600	5936200	2360600	12950000	3016900	864020	4719700	2.31599	0.289391
LIM zinc-binding domain-containing Nebulette	Q9DC07	Nebl	31.113	274550	1606600	4101600	6983700	12004000	9223100	22251000	11944000	5656800	8733200	2.31506	0.100525
Phosphatidylinositol transfer protein alpha isoform	P53810	Pitpna	31.893	10000	10000	1031400	283730	1251800	278470	3500300	1041200	290190	871620	2.31231	0.32741
Protein NDRG2	Q9QYG0	Ndrg2	40.789	277030	10000	245250	10000	10000	10000	1236600	10000	10000	10000	2.31151	0.582605
UMP-CMP kinase	Q9DBP5	Cmpk1	22.165	5390200	5345700	14461000	16128000	31711000	20500000	69485000	27564000	11917000	39060000	2.30744	0.123453
Ankyrin-2	Q8C8R3	Ank2	426.26	1208300	2290600	1967600	682950	4137200	789460	13786000	2314100	518530	6192700	2.29431	0.327244
Actin-related protein 2/3 complex subunit 5	Q9CPW4	Arpc5	16.288	10000	10000	1230800	1297800	2643700	1479400	4617400	1738200	837250	3231900	2.29265	0.148939
Septin-5	Q9Z2Q6	2020-09-05	42.747	2058700	5647900	99379000	67678000	92034000	86401000	216060000	105560000	57890000	144830000	2.28915	0.0809555
Electron transfer flavoprotein subunit beta	Q9DCW4	Etfb	27.623	10000	10000	1284500	10000	118590	10000	2707700	10000	93524	458520	2.28858	0.539846
Contactin-1	P12960	Cntn1	113.39	6401900	11535000	20653000	26398000	41746000	43199000	91844000	44999000	14747000	49348000	2.28734	0.0819806
Microtubule-associated protein RP/EB family member 1	Q61166	Mapre1	30.016	10000	474460	4472700	4795800	11828000	6584400	10840000	11037000	3844400	16884000	2.27931	0.10985
Glutaredoxin-3	Q9CQM9	Glrx3	37.778	10000	3351600	18118000	13513000	24336000	19750000	62062000	14286000	13648000	24965000	2.27059	0.173494
Protein arginine N-methyltransferase 5	Q8CIG8	Prmt5	72.679	10000	10000	2137200	832870	1482900	1786600	3962300	821510	1044900	2540200	2.27042	0.14566
Arf-GAP with GTPase, ANK repeat and PH domain-containing protein 3	Q8VHH5	Agap3	97.964	379930	10000	6280900	7518900	14926000	9006300	26153000	9527800	6660500	14366000	2.25698	0.137008
Pyruvate dehydrogenase E1 component subunit alpha, somatic form, mitochondrial	P35486	Pdha1	43.231	1232400	179630	349430	274360	819690	383910	3242500	421230	10000	2378200	2.25383	0.316922
Transcription elongation factor A protein 1	P10711	Tcea1	33.88	10000	10000	7006600	15753000	14691000	16127000	24029000	16092000	10277000	17613000	2.24544	0.0502872
14-3-3 protein gamma;14-3-3 protein gamma, N-terminally processed	P61982	Ywhag	28.302	13471000	68801000	204840000	220850000	400780000	151370000	818540000	429620000	146530000	484730000	2.23473	0.151313
F-actin-capping protein subunit alpha-2	P47754	Capza2	32.967	225540	348970	3901900	944390	4202100	3147600	9249000	3538900	1668400	3752300	2.21931	0.172386
A-kinase anchor protein 12	Q9WTQ5	Akap12	180.69	1297700	1125300	1320500	715820	2794200	3407400	6908800	3208500	879410	1685500	2.21818	0.145113
Ubiquitin carboxyl-terminal hydrolase isozyme L1	Q9R0P9	Uchl1	24.838	6845300	32745000	222850000	227540000	365200000	251370000	740480000	329620000	139910000	431950000	2.21395	0.127928
Chromobox protein homolog 5	Q61686	Cbx5	22.186	10000	10000	1753200	1470700	2369800	10000	8206500	1138500	1731400	1335400	2.21277	0.400882
LanC-like protein 2	Q9JJK2	Lancl2	50.777	10000	10000	1049800	1357000	1904400	1481800	4856300	1500900	10000	1701600	2.20507	0.269785
Guanylate kinase	Q64520	Guk1	21.918	10000	10000	1363900	1557100	3091600	2806000	4318800	2660800	1072700	2368100	2.19249	0.0996231
ATP-binding cassette sub-family A member 1	P41233	Abca1	253.91	10000	10000	10000	10270000	14123000	9694200	15983000	12092000	4937600	10778000	2.18994	0.1386
Dihydropteridine reductase	Q8BVI4	Qdpr	25.57	307400	1041900	7325100	5114000	14723000	9334800	26287000	9378000	6765300	10281000	2.17619	0.163803
C-terminal-binding protein 1	O88712	Ctbp1	47.744	670580	222730	865560	859500	3016100	440300	6368900	2012600	821210	2574700	2.16839	0.289875
Fascin	Q61553	Fscn1	54.507	10000	10000	8513300	7758600	13104000	10503000	24066000	8608800	7324100	12812000	2.15383	0.12381
Cleavage and polyadenylation specificity factor subunit 7	Q8BTV2	Cpsf7	52.01	376560	332750	719230	932350	2689700	2455100	4696200	1672900	585020	1462200	2.1525	0.19416
Microtubule-associated protein 1B;MAP1B heavy chain;MAP1 light chain LC1	P14873	Map1b	270.25	7484800	12883000	33759000	27044000	52638000	39307000	121240000	44533000	22427000	59683000	2.14627	0.141649
Fatty acid-binding protein, epidermal	Q05816	Fabp5	15.137	1288000	12046000	30841000	31108000	58656000	40179000	102760000	63638000	25517000	54411000	2.13907	0.0987155
Fructose-bisphosphate aldolase A	P05064	Aldoa	39.355	29339000	978180000	1873000000	1497500000	3571900000	2173400000	5785700000	3369800000	1935300000	3739600000	2.13886	0.0796771
Twinfilin-1	Q91YR1	Twf1	40.079	10000	10000	1609100	1435700	601860	1414500	2122900	2140400	337490	1826100	2.13856	0.118619
Glutathione peroxidase 1	P11352	Gpx1	22.329	11155000	17248000	43913000	43759000	92026000	75650000	166090000	74943000	34173000	93911000	2.13727	0.105091
Tubulin-folding cofactor B	Q9D1E6	Tbcb	27.385	10000	2097400	13461000	18365000	35906000	26140000	37931000	27623000	20586000	36842000	2.13521	0.060591
Epsin-1	Q80VP1	Epn1	60.211	661510	10000	4419700	4809700	8268700	5318800	15666000	6171800	3347100	8241500	2.13242	0.153387
Versican core protein	Q62059	Vcan	366.78	5130800	9987000	13701000	15828000	37316000	28011000	51005000	44690000	13929000	36213000	2.12106	0.0634922
Protein disulfide-isomerase A6	Q922R8	Pdia6	48.1	379550	387910	1739800	1058200	1847800	977640	4601500	2981000	400340	2497100	2.11658	0.174362
NEDD8-conjugating enzyme Ubc12	P61082	Ube2m	20.9	10000	1441500	6576300	8502600	13348000	10624000	20935000	7205400	6791000	17673000	2.11619	0.112057
Heat shock protein HSP 90-alpha	P07901	Hsp90aa1	84.787	4686100	1212600	3907800	2609500	4993800	2839300	18648000	2918800	2476000	9838600	2.1092	0.264713
Transketolase	P40142	Tkt	67.63	17441000	7239300	30512000	17134000	40540000	44593000	84620000	46860000	16724000	44913000	2.10612	0.0765271
Hydroxymethylglutaryl-CoA synthase, cytoplasmic	Q8JZK9	Hmgcs1	57.568	10000	10000	5958300	4489700	5679300	3963200	14842000	4112200	3374500	7697900	2.10498	0.196444
Serine/threonine-protein phosphatase 5	Q60676	Ppp5c	56.876	10000	1520800	16725000	19912000	21759000	19049000	38722000	21382000	11213000	35711000	2.10385	0.0947321
Polymerase delta-interacting protein 2	Q91VA6	Poldip2	41.87	508260	598090	1136100	1162700	2051100	1981200	4128400	2425800	987160	1944600	2.10166	0.0735369
Aminoacylase-1	Q99JW2	Acy1	45.78	10000	10000	635910	558840	3288000	1386300	4167600	1849200	10000	2047500	2.10107	0.306412
Reticulon-4	Q99P72	Rtn4	126.61	2017000	1967800	2617900	3494200	7287400	3666300	18940000	4404700	1896600	7607800	2.10048	0.267379
Heat shock 70 kDa protein 4	Q61316	Hspa4	94.132	10000	8483100	43941000	39560000	82794000	49840000	115940000	68811000	39932000	92522000	2.09994	0.093847
Tubulin beta-4B chain	P68372	Tubb4b	49.83	28102000	2735800	21383000	11058000	16595000	8612000	83064000	17164000	9157400	49470000	2.09665	0.279739
Profilin-1	P62962;CON__P02584	Pfn1	14.957	662000	1848400	13012000	11074000	19744000	14830000	32116000	19164000	8465700	22543000	2.09577	0.0932007
Actin, cytoplasmic 1;Actin, cytoplasmic 1, N-terminally processed	P60710	Actb	41.736	392430	841250	5763000	4180900	7556200	7013900	13956000	4680100	3168100	10347000	2.09061	0.126258
Cytosolic non-specific dipeptidase	Q9D1A2	Cndp2	52.767	2078500	2646400	8727700	9025800	25142000	12418000	42561000	17137000	7602900	19578000	2.08518	0.196476
Guanine nucleotide-binding protein subunit beta-2-like 1;Guanine nucleotide-binding protein subunit beta-2-like 1, N-terminally processed	P68040	Gnb2l1	35.076	10000	10000	1387300	475870	10000	522320	2874400	10000	10000	530390	2.08492	0.511052
A-kinase anchor protein 2	O54931	Akap2	98.577	246320	179420	10000	10000	1767200	591670	3205800	10000	10000	789450	2.08181	0.501219
Transcriptional activator protein Pur-alpha	P42669	Pura	34.883	680640	10000	277020	141500	441210	10000	1961200	10000	10000	1236200	2.0817	0.449906
Gamma-aminobutyric acid receptor-associated protein-like 2	P60521	Gabarapl2	13.667	10000	188770	1237000	1426200	1623500	2252600	2330800	3590900	261640	891700	2.07952	0.188484
Hemoglobin subunit beta-1;Hemoglobin subunit beta-2	P02088;P02089	Hbb-b1;Hbb-b2	15.84	5650500	915090	7943600	2352800	15674000	11860000	26803000	6500100	15197000	7174000	2.07567	0.159308
Exosome complex exonuclease RRP42	Q9D0M0	Exosc7	31.825	10000	10000	218700	585310	574240	1283900	10000	793700	427160	386510	2.07493	0.264669
Glutathione synthetase	P51855	Gss	52.246	10000	10000	2579600	2811000	2603600	3969800	6056900	2156900	1306600	3123100	2.07298	0.138488
Methylosome protein 50	Q99J09	Wdr77	36.942	10000	10000	1298800	10000	1825600	2309300	2806900	429090	10000	956670	2.06441	0.342551
Serine-threonine kinase receptor-associated protein	Q9Z1Z2	Strap	38.442	363620	1866300	7924900	14843000	25616000	16705000	37961000	20178000	8157900	21279000	2.06032	0.148701
Alpha-actinin-1	Q7TPR4	Actn1	103.07	10000	560260	19712000	17233000	20603000	10104000	43846000	15914000	14752000	34686000	2.05275	0.165628
Neurofilament medium polypeptide	P08553	Nefm	95.915	11107000	8907500	13590000	8286500	23933000	21012000	37547000	29774000	7815500	38896000	2.0516	0.0634402
Thioredoxin domain-containing protein 12	Q9CQU0	Txndc12	19.048	10000	10000	1037500	870670	1212800	907870	2468500	1318900	366200	1380800	2.05104	0.164806
Protein Shroom2	A2ALU4	Shroom2	164.7	10000	103880	382010	772890	1355500	288290	3606500	242790	203160	1031500	2.04713	0.452679
Malate dehydrogenase, cytoplasmic	P14152	Mdh1	36.511	3710600	10332000	23668000	16845000	40101000	30321000	74313000	42218000	18070000	28499000	2.0434	0.125172
Fatty acid-binding protein, brain	P51880	Fabp7	14.893	10000	2733000	9334100	11497000	20167000	14190000	29201000	18445000	9144000	18299000	2.04108	0.0969181
Eukaryotic translation initiation factor 4H	Q9WUK2	Eif4h	27.341	146770	1846400	5571800	8529800	13160000	7911100	19973000	11493000	5456000	14801000	2.03844	0.11781
Na(+)/H(+) exchange regulatory cofactor NHE-RF2	Q9JHL1	Slc9a3r2	37.402	10000	1050900	1549300	1663400	2645500	2573000	5277500	2682400	386950	3176700	2.03734	0.145648
Dihydropyrimidinase-related protein 4	O35098	Dpysl4	61.961	5925300	5316500	43298000	38394000	74127000	49340000	124080000	56442000	36668000	72245000	2.02785	0.123297
ES1 protein homolog, mitochondrial	Q9D172	D10Jhu81e	28.09	769320	651000	10000	10000	1857800	10000	2204500	2139800	477710	1843900	2.02416	0.268142
Enoyl-CoA hydratase, mitochondrial	Q8BH95	Echs1	31.474	651520	2951700	26650000	35794000	60738000	49002000	81894000	54533000	21274000	49878000	2.02375	0.115697
Glyceraldehyde-3-phosphate dehydrogenase	P16858	Gapdh	35.81	22010000	3995100	22165000	8305900	17791000	12916000	75570000	16865000	8486700	36279000	2.02131	0.27269
GMP reductase 1	Q9DCZ1	Gmpr	37.482	803240	3394000	27632000	20224000	35927000	40154000	57524000	28086000	17183000	34840000	2.02076	0.0968609
Methylmalonyl-CoA mutase, mitochondrial	P16332	Mut	82.843	10000	313490	588000	217420	244030	679420	1151900	179710	117120	644680	2.01963	0.220198
RNA-binding protein EWS	Q61545	Ewsr1	68.461	10000	10000	10000	2626400	2554600	10000	6454200	1117200	10000	2923900	2.0179	0.45981
Inositol-3-phosphate synthase 1	Q9JHU9	Isyna1	60.931	1026900	10000	5030700	4379100	8850400	7819000	12576000	6530700	3716500	8080800	2.00667	0.105298
Acyl-coenzyme A thioesterase THEM4	Q3UUI3	Them4	26.031	10000	2493400	4836300	4793800	11606000	7647500	17726000	9776600	3232500	9241700	2.00612	0.154997
Heterogeneous nuclear ribonucleoprotein A1;Heterogeneous nuclear ribonucleoprotein A1, N-terminally processed	P49312	Hnrnpa1	34.196	3744400	26945000	38674000	41779000	58434000	35164000	143480000	81713000	27772000	51125000	2.0006	0.177064
Mannose-binding protein A	P39039	Mbl1	25.396	1167000	236310	10000	10000	910870	1538800	2237000	10000	10000	870150	1.99897	0.375209
Copine-4	Q8BLR2	Cpne4	62.407	10000	10000	277420	776080	1077100	356000	1698300	730190	557310	956910	1.99884	0.210229
Gelsolin	P13020	Gsn	85.941	10003000	20475000	80860000	72939000	115390000	105310000	212070000	126480000	53791000	99891000	1.99402	0.105038
Glutaredoxin-1	Q9QUH0	Glrx	11.871	10000	170530	1335200	975760	72721000	365310	3969400	54418000	32862000	58359000	1.994	0.451075
Septin-11	Q8C1B7	2020-09-11	49.694	9257700	16390000	136540000	121640000	212160000	150780000	397310000	145800000	98952000	194950000	1.99157	0.167787
Transgelin-3	Q9R1Q8	Tagln3	22.47	329630	24005000	88609000	99816000	157060000	89524000	257080000	161690000	65064000	162250000	1.9891	0.133063
Peroxiredoxin-5, mitochondrial	P99029	Prdx5	21.897	46092000	52327000	116000000	155710000	243110000	203190000	415890000	240730000	106140000	251340000	1.98502	0.0869384
Dynactin subunit 5	Q9QZB9	Dctn5	20.14	10000	10000	143770	133390	784460	329370	929580	624240	89017	168460	1.97913	0.34783
Endoplasmic reticulum resident protein 44	Q9D1Q6	Erp44	46.852	1910400	990210	2598900	2287100	3693700	2714200	8696000	4645200	2172500	4421900	1.97293	0.10627
Ferritin light chain 1;Ferritin light chain 2	P29391;P49945	Ftl1;Ftl2	20.802	1171600	10000	2748700	200860	2925500	909660	5348100	2600400	1283500	3772100	1.97172	0.21674
Methylcrotonoyl-CoA carboxylase beta chain, mitochondrial	Q3ULD5	Mccc2	61.378	371640	1077100	16931000	17342000	31151000	24358000	43409000	28112000	11805000	24091000	1.97053	0.129435
Prefoldin subunit 3	P61759	Vbp1	22.435	106900	146070	520430	1113800	1627500	1407900	2743400	1321300	466660	979730	1.96859	0.192588
Tropomodulin-2	Q9JKK7	Tmod2	39.51	307220	984510	10501000	4583000	6741700	6410100	20986000	6420700	3257400	8283200	1.96204	0.253513
Eukaryotic translation initiation factor 5A-1	P63242	Eif5a	16.832	1338200	4797100	20496000	37571000	59879000	25011000	91409000	59916000	17150000	49638000	1.95939	0.202063
Ubiquitin-conjugating enzyme E2 variant 1	Q9CZY3	Ube2v1	16.355	10000	10000	695330	1283200	765100	829560	2993800	787190	10000	783230	1.95532	0.371881
Guanine deaminase	Q9R111	Gda	51.012	676660	10000	5800600	7148200	14196000	9933200	21111000	5821000	6897000	10631000	1.95438	0.192657
Crk-like protein	P47941	Crkl	33.83	5197700	5801200	11058000	9198900	14871000	13035000	32399000	17866000	7479700	19106000	1.94867	0.0883638
Methionine-R-sulfoxide reductase B2, mitochondrial	Q78J03	Msrb2	19.157	10000	337890	487800	657030	934190	782250	1867900	821770	436110	811290	1.94458	0.148985
Sialic acid synthase	Q99J77	Nans	40.024	10000	259580	549050	10000	1262500	1206200	1397600	588270	254570	615770	1.94269	0.246232
Calreticulin	P14211	Calr	47.994	17969000	7428600	47590000	53871000	46047000	39301000	159780000	46571000	25156000	64141000	1.93718	0.243283
Beta-arrestin-1	Q8BWG8	Arrb1	46.972	10000	7533000	19144000	15794000	16389000	18314000	39694000	23416000	8077700	24134000	1.93028	0.116035
Selenium-binding protein 1;Selenium-binding protein 2	P17563;Q63836	Selenbp1;Selenbp2	52.513	3454000	2586800	13077000	10756000	19160000	19624000	32322000	16033000	9734000	16934000	1.93024	0.0961334
Actin, cytoplasmic 2;Actin, cytoplasmic 2, N-terminally processed	P63260	Actg1	41.792	96016000	96171000	722440000	411930000	793260000	502840000	1685400000	581340000	261760000	1056400000	1.92835	0.215742
Serine/threonine-protein phosphatase 6 catalytic subunit;Serine/threonine-protein phosphatase 6 catalytic subunit, N-terminally processed	Q9CQR6	Ppp6c	35.159	10000	711660	1401000	3968600	5553200	4594400	5161000	4654500	2647800	5393800	1.92808	0.0979742
14-3-3 protein beta/alpha;14-3-3 protein beta/alpha, N-terminally processed	Q9CQV8	Ywhab	28.086	1519400	5914200	44080000	46413000	89113000	49072000	136650000	63564000	32216000	77567000	1.91975	0.188716
Platelet-activating factor acetylhydrolase IB subunit beta	Q61206	Pafah1b2	25.581	10000	410130	11089000	20678000	15197000	9873900	35901000	15221000	5925300	23722000	1.91294	0.234421
Nucleolysin TIAR	P70318	Tial1	43.388	10000	1341100	3939200	5249100	8104700	6621000	10724000	7591100	3280400	7248700	1.90222	0.108227
Brevican core protein	Q61361	Bcan	95.814	16815000	16012000	21875000	21977000	55369000	30930000	101610000	38832000	24637000	54368000	1.89611	0.16874
Tenascin-R	Q8BYI9	Tnr	149.59	8921200	13569000	23478000	26389000	58088000	31627000	76479000	48462000	14634000	75653000	1.8924	0.156377
Serum albumin	P07724	Alb	68.692	810250000	331950000	1003600000	409190000	2796800000	1496900000	3702200000	1801700000	808730000	2293500000	1.88779	0.188257
ATP synthase subunit alpha, mitochondrial	Q03265	Atp5a1	59.752	17144000	2879600	10001000	9082300	8551800	8651100	39308000	13228000	5184300	23545000	1.88667	0.234156
Microtubule-associated protein 4	P27546	Map4	117.43	8273000	3318000	3932500	4695400	11784000	11075000	20747000	11419000	5746500	11226000	1.8815	0.0877382
Na(+)/H(+) exchange regulatory cofactor NHE-RF1	P70441	Slc9a3r1	38.6	1534500	3614500	36059000	31683000	65848000	41755000	109010000	44595000	24300000	40098000	1.87228	0.235616
Twinfilin-2	Q9Z0P5	Twf2	39.47	10000	10000	3280100	1617400	3409400	2420900	3603000	3175000	1622000	4768200	1.87214	0.15187
Astrocytic phosphoprotein PEA-15	Q62048	Pea15	15.054	941100	819240	6834900	7171500	8308500	8549300	12575000	12193000	3947100	7727500	1.8688	0.102708
Sorting nexin-3	O70492	Snx3	18.757	756710	106080	2913300	4506600	4712200	3577700	9188800	3672000	2445000	5356200	1.86533	0.175059
Transaldolase	Q93092	Taldo1	37.387	18433000	16179000	24096000	31674000	46603000	52483000	72162000	55661000	27203000	47128000	1.85887	0.0323677
Thioredoxin-like protein 1	Q8CDN6	Txnl1	32.237	1175700	11154000	23713000	24065000	39170000	30882000	61459000	35566000	18008000	38324000	1.85579	0.113603
Transgelin	P37804	Tagln	22.576	10000	10000	1984700	1234000	1652700	1290700	3117900	1927900	934280	1801800	1.8548	0.170574
Stromal cell-derived factor 2	Q9DCT5	Sdf2	23.159	10000	10000	567860	1588100	3097100	604250	5311500	2640000	403750	798130	1.85047	0.438276
Lactoylglutathione lyase	Q9CPU0	Glo1	20.809	270710	1310100	2963100	1824100	2902200	5289900	3238700	4025300	2238500	2324400	1.84643	0.0735363
5-nucleotidase domain-containing protein 3	Q3UHB1	Nt5dc3	63.17	454950	147630	832460	494930	5869700	1263600	3826800	3061500	1826900	4417100	1.84571	0.316315
Plastin-2	Q61233	Lcp1	70.148	2538700	10000	301570	711630	421400	800190	2382500	1734400	642490	1778400	1.84219	0.261833
CD5 antigen-like	Q9QWK4	Cd5l	38.862	51078000	14184000	45323000	11048000	99924000	83917000	162980000	68608000	26386000	66242000	1.84211	0.213351
Ester hydrolase C11orf54 homolog	Q91V76		34.995	10000	10000	1647700	2099900	1220700	2158100	2166800	3109100	430680	1321700	1.84159	0.213307
Glutamate dehydrogenase 1, mitochondrial	P26443	Glud1	61.336	3372900	10000	443070	10000	10000	10000	2568700	10000	10000	4477400	1.83987	0.581098
PC4 and SFRS1-interacting protein	Q99JF8	Psip1	59.696	7983800	918390	2103200	522810	4114200	6313200	7877300	8637600	2922100	2889300	1.83089	0.192217
Transitional endoplasmic reticulum ATPase	Q01853	Vcp	89.321	3127100	65808000	200480000	239320000	316330000	245360000	558750000	265460000	139990000	298000000	1.8272	0.16835
Oxidation resistance protein 1	Q4KMM3	Oxr1	95.911	918040	1687300	5214100	9961400	27622000	10702000	32863000	10905000	6217800	22120000	1.82385	0.309522
Transcription elongation factor B polypeptide 2	P62869	Tceb2	13.17	10000	2194100	5144600	6435500	6129000	4395900	10906000	10983000	3567200	6315200	1.81625	0.144547
Transthyretin	P07309	Ttr	15.776	10000	10000	4468300	923160	5434800	1660700	7752300	4483900	2941900	2829500	1.81337	0.292684
Secernin-1	Q9CZC8	Scrn1	46.325	501410	798770	17317000	14676000	27718000	19981000	47400000	12636000	6612100	23840000	1.81064	0.288936
Phosphoribosyl pyrophosphate synthase-associated protein 2	Q8R574	Prpsap2	40.88	10000	10000	668630	330270	10000	407030	1171400	118640	10000	155500	1.81025	0.519831
Density-regulated protein	Q9CQJ6	Denr	22.166	10000	513440	4623400	4607000	7733000	6611800	8968100	6206400	2962200	6866600	1.80794	0.142
Centrosomal protein of 170 kDa	Q6A065	Cep170	175.05	10000	1787500	2152000	4335100	8966900	3413900	12465000	5495200	2345300	7466900	1.80774	0.271704
Dihydropyrimidinase-related protein 3	Q62188	Dpysl3	61.936	43315000	43078000	67749000	64693000	129890000	108650000	229180000	108390000	54198000	128310000	1.80293	0.125822
Serine/threonine-protein phosphatase 2A 65 kDa regulatory subunit A alpha isoform	Q76MZ3	Ppp2r1a	65.322	489340	10000	10000	10000	10000	10000	912680	10000	10000	10000	1.79975	0.689607
Aconitate hydratase, mitochondrial	Q99KI0	Aco2	85.462	68134000	506110000	648560000	746030000	1174600000	1071000000	1899600000	1102000000	512660000	1038000000	1.78889	0.120287
Drebrin	Q9QXS6	Dbn1	77.286	4629300	9420600	40422000	36423000	57541000	36884000	101350000	31570000	30749000	64950000	1.78867	0.201807
Triosephosphate isomerase	P17751	Tpi1	32.191	280370000	367380000	938630000	672040000	1441700000	1138400000	2049300000	1373800000	767370000	1276300000	1.78512	0.0859651
Alpha-actinin-4	P57780	Actn4	104.98	87086	8142500	58288000	53664000	86031000	50534000	131180000	64930000	34593000	86754000	1.78452	0.202369
14-3-3 protein epsilon	P62259	Ywhae	29.174	24701000	129010000	946150000	811670000	1163400000	639970000	1856000000	876610000	491700000	1607200000	1.77938	0.21172
Neuronal pentraxin receptor	Q99J85	Nptxr	52.284	466630	10000	1534000	10000	1949900	128530	5891500	176910	96906	758010	1.77605	0.620342
Visinin-like protein 1	P62761	Vsnl1	22.142	10000	10000	557530	10000	3196000	477290	5652700	10000	10000	559420	1.77332	0.651676
Ig lambda-1 chain C region	P01843		11.575	10000	673760	10000	10000	1347000	10000	846370	1041500	10000	1723800	1.77089	0.475209
Profilin-2	Q9JJV2	Pfn2	15.032	3303100	4872000	20759000	20233000	31291000	21632000	50715000	24801000	15706000	29597000	1.7705	0.159582
Eukaryotic translation initiation factor 4B	Q8BGD9	Eif4b	68.839	2152300	4432600	16995000	14772000	26563000	20032000	35944000	13644000	14977000	30043000	1.766	0.148101
Probable G-protein coupled receptor 158	Q8C419	Gpr158	134.42	342030	388940	304020	236730	363270	10000	1594800	10000	10000	1254800	1.76123	0.499186
Rabphilin-3A	P47708	Rph3a	75.488	18349000	16847000	47492000	37014000	47213000	36850000	126850000	52257000	24440000	53546000	1.76103	0.219292
Iron-sulfur cluster assembly 1 homolog, mitochondrial	Q9D924	Isca1	14.188	373410	894250	2983700	3465600	4957300	3537300	7730200	4386200	2447200	4182800	1.75819	0.155107
Ras-related protein Rab-3A	P63011	Rab3a	24.97	1954600	10000	1829500	10000	10000	10000	5831600	10000	10000	837520	1.75641	0.650091
Nucleolin	P09405	Ncl	76.722	1024000	2402900	6505700	6137700	10986000	10787000	11466000	7404600	4954000	12860000	1.75455	0.10964
Mitochondrial peptide methionine sulfoxide reductase	Q9D6Y7	Msra	25.988	2753800	14338000	9553900	9734900	19646000	16867000	29094000	22362000	6310700	23626000	1.7538	0.11467
ELAV-like protein 1	P70372	Elavl1	36.169	782410	424280	1341000	1853900	4415400	4200700	4846500	2815600	1608000	1977900	1.75215	0.197408
Splicing factor 1	Q64213	Sf1	70.402	235480	156620	2290600	2832700	3882200	3224200	3920100	4284700	1625300	3389500	1.74979	0.14154
Thioredoxin reductase 1, cytoplasmic	Q9JMH6	Txnrd1	67.083	1945100	261940	2170300	2830400	4391200	3666400	5832700	5449200	1781900	3538300	1.74744	0.118265
MAP7 domain-containing protein 2	A2AG50	Map7d2	86.049	8379600	5676000	11173000	16980000	33688000	29833000	47766000	28902000	9077400	17042000	1.74738	0.206262
Cytosolic acyl coenzyme A thioester hydrolase	Q91V12	Acot7	42.536	294470	1214500	43149000	26926000	67830000	48695000	72043000	47367000	20878000	54457000	1.74617	0.209829
Contactin-2	Q61330	Cntn2	113.22	10000	180680	449120	10000	3358700	1274700	806300	1750600	370120	2783000	1.74248	0.460043
14-3-3 protein zeta/delta	P63101	Ywhaz	27.771	42208000	249430000	1220900000	1427300000	2189100000	1091100000	3220800000	1640000000	886250000	2091300000	1.74099	0.221974
Prelamin-A/C;Lamin-A/C	P48678	Lmna	74.237	10948000	4800000	7298200	11917000	17900000	12873000	30497000	13600000	21993000	12764000	1.73518	0.0978867
Protein disulfide-isomerase	P09103	P4hb	57.058	24668000	35940000	98528000	119610000	165430000	135750000	278280000	139700000	73474000	140880000	1.72923	0.167689
Beta-synuclein	Q91ZZ3	Sncb	14.051	128880	326200	4023700	1038500	2997200	1587600	5814600	2947600	1037100	3319000	1.72716	0.306759
Malignant T-cell-amplified sequence 1	Q9DB27	Mcts1	20.555	10000	228120	6476900	3317900	15149000	5263300	15502000	7273400	3479000	11916000	1.7248	0.335113
Small nuclear ribonucleoprotein Sm D3	P62320	Snrpd3	13.916	10000	991080	2561700	2042700	3226000	1889900	4665100	4022200	1217400	3422600	1.72306	0.177513
ADP-ribose pyrophosphatase, mitochondrial	Q8BVU5	Nudt9	38.604	10000	849290	2551300	3210400	1158300	3439500	1752300	3239200	556450	4343100	1.71359	0.246927
Dynein heavy chain 17, axonemal	Q69Z23	Dnah17	511.6	10000	10000	10000	466130	10000	10000	10000	826960	10000	10000	1.71292	0.709817
Calcyclin-binding protein	Q9CXW3	Cacybp	26.51	247030	151300	2095000	3532300	7259600	3332800	7735200	4018400	1528300	6130600	1.71207	0.298405
Synapsin-1	O88935	Syn1	74.096	7562600	4704300	11736000	11160000	20520000	9093000	37078000	17337000	9738100	22047000	1.71135	0.20685
Hepatoma-derived growth factor-related protein 3	Q9JMG7	Hdgfrp3	22.43	1312400	1605800	3133400	4990200	7065300	5289900	8805900	6943400	4330000	5568800	1.70861	0.0900016
Protein disulfide-isomerase A4	P08003	Pdia4	71.982	1968700	4686300	9211300	13328000	22242000	16044000	30302000	14575000	7504300	19108000	1.70178	0.198745
Peptidyl-prolyl cis-trans isomerase A;Peptidyl-prolyl cis-trans isomerase A, N-terminally processed	P17742	Ppia	17.971	46055000	80073000	199150000	241630000	302140000	226370000	539330000	300400000	116220000	295050000	1.69999	0.188446
Protein disulfide-isomerase A3	P27773	Pdia3	56.678	10000	6412800	31579000	37583000	39926000	23971000	70643000	34794000	21259000	44705000	1.69137	0.226225
Creatine kinase B-type	Q04447	Ckb	42.713	27283000	135880000	329870000	254410000	487610000	393160000	676750000	445840000	155180000	407560000	1.68292	0.179447
Chromobox protein homolog 1	P83917	Cbx1	21.418	10000	726700	1433700	10000	10000	10000	3640900	10000	10000	10000	1.68047	0.712315
Dihydrolipoyllysine-residue succinyltransferase component of 2-oxoglutarate dehydrogenase complex, mitochondrial	Q9D2G2	Dlst	48.994	103810000	48025000	284260000	246020000	511670000	352790000	762620000	340440000	205730000	344240000	1.68022	0.22787
ADP/ATP translocase 2;ADP/ATP translocase 2, N-terminally processed	P51881	Slc25a5	32.931	1785100	10000	439470	360500	329590	244430	3532300	10000	168380	956990	1.67955	0.599337
Fumarylacetoacetase	P35505	Fah	46.175	1804600	837370	4708700	3964700	9339800	8002400	7750800	8040400	3423700	7468600	1.67928	0.142095
Synaptophysin	Q62277	Syp	34.024	1070000	10000	1903600	526670	1424800	10000	3521400	1155400	609340	2983300	1.67767	0.403494
Dihydropyrimidinase-related protein 2	O08553	Dpysl2	62.277	1259900000	1055600000	3128600000	2451300000	4772200000	3447900000	8104100000	3436900000	1954700000	4257300000	1.67363	0.205032
Small nuclear ribonucleoprotein-associated protein B;Small nuclear ribonucleoprotein-associated protein N	P27048;P63163	Snrpb;Snrpn	23.656	10000	242340	2931100	4291700	5574600	3731900	5833900	5764400	2163500	4291100	1.66937	0.213728
Cytochrome b-c1 complex subunit 1, mitochondrial	Q9CZ13	Uqcrc1	52.851	1596700	449440	1746800	1624400	2765800	1380500	5045900	2891200	1515000	2810700	1.66725	0.185927
Succinate-semialdehyde dehydrogenase, mitochondrial	Q8BWF0	Aldh5a1	55.968	9300800	92640000	149220000	175780000	276330000	243100000	347190000	243720000	99923000	238500000	1.66711	0.15205
Macrophage migration inhibitory factor	P34884	Mif	12.504	10000	775090	2169500	2633700	3486800	2502400	5687100	3033900	534630	3347200	1.66447	0.27926
Dematin	Q9WV69	Dmtn	45.468	771430	903980	4751900	6819500	12643000	5595600	16537000	7293600	4008400	9639800	1.66376	0.299757
FAD-linked sulfhydryl oxidase ALR	P56213	Gfer	22.876	597820	573360	331330	926700	1568800	414980	2976300	1840900	188820	1197000	1.65532	0.368526
LIM and SH3 domain protein 1	Q61792	Lasp1	29.994	3455500	17571000	27977000	32078000	29525000	26457000	62043000	38688000	21813000	33947000	1.65404	0.137534
Myristoylated alanine-rich C-kinase substrate	P26645	Marcks	29.661	6777100	6247700	26477000	16827000	37883000	26264000	48445000	37846000	20229000	22892000	1.6524	0.163578
Phosphoglycerate kinase 1	P09411	Pgk1	44.55	579800	2847300	13483000	7350800	17673000	11033000	25621000	11149000	7630600	13846000	1.65211	0.254719
Thioredoxin domain-containing protein 17	Q9CQM5	Txndc17	14.015	10000	1225700	2989900	3894900	5703300	3669600	7896400	4100100	1999900	5159200	1.65115	0.233182
Peptidyl-prolyl cis-trans isomerase D	Q9CR16	Ppid	40.742	1516200	3372700	21418000	24150000	35953000	16996000	57156000	24414000	13373000	30716000	1.65091	0.299771
SAP domain-containing ribonucleoprotein	Q9D1J3	Sarnp	23.532	10000	10000	2487200	3358000	2941100	2196900	4974000	3846900	1767800	1709200	1.64596	0.276657
Alpha-2-macroglobulin;Alpha-2-macroglobulin 165 kDa subunit;Alpha-2-macroglobulin 35 kDa subunit	Q61838	A2m	165.85	46563000	5713500	3445700	10000	3391900	7951700	30760000	13573000	8611500	36352000	1.64481	0.490125
Cytoplasmic protein NCK2	O55033	Nck2	42.879	10000	113160	1518300	1801400	3577800	1148600	5310800	911670	1633000	2512900	1.64044	0.409079
Kynurenine--oxoglutarate transaminase 1	Q8BTY1	Ccbl1	47.563	261350	288580	691020	10000	10000	654250	10000	981690	406790	10000	1.63585	0.497375
Serine protease HTRA2, mitochondrial	Q9JIY5	Htra2	49.348	463350	626600	1365200	1974100	2657500	1610900	5180000	1830500	619670	2340100	1.6342	0.332653
Glutamine synthetase	P15105	Glul	42.119	228200000	153420000	841150000	268670000	966980000	761750000	1775600000	599320000	327490000	552820000	1.63397	0.336558
26S proteasome non-ATPase regulatory subunit 9	Q9CR00	Psmd9	24.72	705630	6583800	9208500	10898000	13086000	9510600	22447000	13809000	5627900	14672000	1.632	0.185751
Diphosphoinositol polyphosphate phosphohydrolase 1	Q9JI46	Nudt3	19.029	10000	1865100	18531000	19477000	20010000	16931000	27946000	17471000	12748000	22627000	1.63162	0.185849
Ran-binding protein 3	Q9CT10	Ranbp3	52.572	620660	533140	1763800	1604300	1592500	1480600	4809200	1227700	594300	1842300	1.62798	0.353749
SRC kinase signaling inhibitor 1	Q9QWI6	Srcin1	134.86	10000	137630	10000	325830	10000	10000	761510	10000	10000	10000	1.62427	0.714551
SH3 domain-binding glutamic acid-rich-like protein 3	Q91VW3	Sh3bgrl3	10.477	10000	1343900	2185800	2389300	4291900	2646900	5756700	4018900	1372400	2798800	1.62351	0.246312
D-tyrosyl-tRNA(Tyr) deacylase 1	Q9DD18	Dtd1	23.384	10000	1096800	1740700	1426600	3400600	2281800	3725800	2269500	1488100	2633800	1.61557	0.189761
Neuronal membrane glycoprotein M6-a	P35802	Gpm6a	31.149	390730	10000	2213400	10000	10000	10000	2492900	10000	10000	1730800	1.61484	0.64671
Paralemmin-1	Q9Z0P4	Palm	41.614	4366400	5609700	12094000	15469000	18622000	14231000	33827000	17576000	10989000	13846000	1.61088	0.200287
Heterogeneous nuclear ribonucleoproteins A2/B1	O88569	Hnrnpa2b1	37.402	35061000	132870000	249560000	184700000	403860000	297490000	390060000	193960000	207940000	529330000	1.60904	0.199502
Serotransferrin	Q921I1	Tf	76.723	19646000	14256000	37005000	10629000	42625000	29975000	76454000	36227000	20955000	35489000	1.60356	0.227671
Vesicle-fusing ATPase	P46460	Nsf	82.613	3338700	10000	1035700	693780	1718900	10000	6552800	10000	10000	4291700	1.59988	0.597968
PH and SEC7 domain-containing protein 3	Q2PFD7	Psd3	114.72	482170	943400	4776100	2384200	8437400	4162500	9573000	3453600	4727900	5267000	1.59687	0.295904
Succinate dehydrogenase [ubiquinone] flavoprotein subunit, mitochondrial	Q8K2B3	Sdha	72.585	12933000	104830000	158860000	192300000	239170000	208700000	346680000	234910000	112700000	227460000	1.59647	0.155621
Heat shock cognate 71 kDa protein	P63017	Hspa8	70.87	60339000	86714000	345280000	275130000	406340000	307410000	723140000	347490000	147490000	336890000	1.58665	0.274234
Caspase-3;Caspase-3 subunit p17;Caspase-3 subunit p12	P70677	Casp3	31.474	10000	10000	529700	743530	554600	595050	911120	580800	296820	543510	1.58418	0.265209
Fibroblast growth factor 12;Fibroblast growth factor 14	P61329;P70379	Fgf12;Fgf14	27.399	10000	336600	477140	1943600	995890	547300	1181700	524610	1711800	1994000	1.58359	0.357759
Peroxiredoxin-4	O08807	Prdx4	31.052	80149000	104930000	185500000	167860000	309790000	242560000	430070000	279520000	136900000	252810000	1.58195	0.149218
Breast carcinoma-amplified sequence 1 homolog	Q80YN3	Bcas1	67.377	12574000	10111000	16867000	23016000	32605000	26277000	31417000	38680000	21891000	31972000	1.57857	0.0561263
Adaptin ear-binding coat-associated protein 1	Q9CR95	Necap1	29.639	1791000	5331700	12782000	16292000	12012000	13575000	31801000	9047500	8175300	13464000	1.57778	0.301297
Phosphatidylethanolamine-binding protein 1;Hippocampal cholinergic neurostimulating peptide	P70296	Pebp1	20.83	11838000	190510000	372340000	398350000	619080000	395060000	782750000	521660000	258730000	538720000	1.5683	0.215017
Cofilin-1	P18760	Cfl1	18.559	227640000	218280000	414730000	563470000	727310000	503620000	1150700000	625910000	317350000	773360000	1.56684	0.192646
Pyruvate kinase PKM	P52480	Pkm	57.844	39212000	145280000	276090000	326460000	546370000	365740000	681170000	458280000	193130000	386350000	1.56341	0.234826
Elongation factor 1-alpha 1;Elongation factor 1-alpha 2	P10126;P62631	Eef1a1;Eef1a2	50.113	4348600	10000	1955400	10000	2615100	929040	6995700	2176300	728970	3143200	1.56316	0.494066
Metallothionein-3	P28184	Mt3	7.0092	226640	269010	544570	400110	811140	765630	1110100	1096200	254340	278380	1.55661	0.278694
Splicing factor 3B subunit 4	Q8QZY9	Sf3b4	44.355	10000	10000	1634600	2432800	2623400	941540	4183400	2080800	603320	2620500	1.55415	0.41029
Serine/threonine-protein phosphatase PP1-alpha catalytic subunit	P62137	Ppp1ca	37.54	14008000	59986000	62984000	45762000	83367000	70197000	117250000	87729000	31700000	104390000	1.54549	0.161633
Lamina-associated polypeptide 2, isoforms beta/delta/epsilon/gamma;Lamina-associated polypeptide 2, isoforms alpha/zeta	Q61029;Q61033	Tmpo	50.372	4868600	4725500	4552700	7533500	6419700	4806200	11211000	11995000	4549500	10850000	1.5449	0.117545
Vitamin D-binding protein	P21614	Gc	53.6	741420	10000	812460	324760	2129900	1417700	2401500	1357900	404680	621690	1.54371	0.411894
Tubulin beta-2A chain;Tubulin beta-2B chain	Q7TMM9;Q9CWF2	Tubb2a;Tubb2b	49.906	6213800	1001400	8588000	6294000	9416900	580730	22230000	3232300	4940600	17512000	1.53885	0.473988
Sorting nexin-12	O70493	Snx12	19.116	382780	7572100	18054000	21350000	34350000	19892000	39011000	23080000	13198000	30155000	1.53393	0.26828
Serine/threonine-protein phosphatase 2A 55 kDa regulatory subunit B alpha isoform	Q6P1F6	Ppp2r2a	51.691	10000	5742800	44839000	43620000	56704000	31909000	76325000	46741000	26586000	48853000	1.52677	0.29961
Membrane-associated guanylate kinase, WW and PDZ domain-containing protein 2	Q9WVQ1	Magi2	140.92	279770	301220	623550	1620800	4285300	1318700	3261300	1854600	526700	3888900	1.52591	0.466125
Mitotic checkpoint protein BUB3	Q9WVA3	Bub3	36.954	766870	892430	3147700	4333900	3911800	2280000	7526900	3635500	2154000	4305000	1.5247	0.298333
Nucleoside diphosphate kinase B	Q01768	Nme2	17.363	556320	4406600	11497000	7306900	4984300	11072000	11599000	8136400	3850900	9041100	1.51992	0.223748
Ran-specific GTPase-activating protein	P34022	Ranbp1	23.596	7203600	7501700	25177000	31409000	42397000	32087000	43357000	37490000	18724000	40087000	1.51067	0.18993
Hepatoma-derived growth factor-related protein 2	Q3UMU9	Hdgfrp2	74.29	1024600	330830	1123400	777410	2099400	2086200	2712400	1822100	820130	624990	1.50604	0.299649
Calcium/calmodulin-dependent protein kinase type II subunit alpha	P11798	Camk2a	54.114	6470900	1440300	3216500	3590900	3854300	2167900	9594600	3784300	1721900	10684000	1.50503	0.389354
Dual specificity protein phosphatase 3	Q9D7X3	Dusp3	20.472	10000	215960	2827700	3353400	5662300	4401500	4245100	2635300	1646400	5226900	1.50424	0.354396
Hypoxanthine-guanine phosphoribosyltransferase	P00493	Hprt1	24.57	1375000	19795000	25711000	39186000	49652000	32716000	70719000	33719000	21870000	42669000	1.48611	0.292543
Copine-6	Q9Z140	Cpne6	61.78	70825	143740	3735500	1841800	13054000	3793400	11548000	3632400	2902000	6064100	1.48255	0.546332
Glutathione reductase, mitochondrial	P47791	Gsr	53.662	24279000	29292000	69257000	63169000	90787000	74995000	129080000	82745000	43864000	78786000	1.47938	0.190528
S-adenosylmethionine synthase isoform type-2	Q3THS6	Mat2a	43.688	696140	4502400	6214900	7189100	9024100	8029800	13758000	6961600	3558400	8546700	1.47881	0.257017
Selenoprotein P	P70274	Sepp1	42.705	10000	10000	558280	425190	785080	10000	811470	416620	10000	1396400	1.47857	0.589222
Glia maturation factor beta	Q9CQI3	Gmfb	16.723	10000	4030400	13338000	21109000	41162000	16052000	39427000	17992000	13796000	30429000	1.47768	0.412106
WW domain-binding protein 2	P97765	Wbp2	28.032	10000	576760	6651000	11412000	13657000	9114300	11372000	8085600	7365900	11447000	1.46671	0.32659
L-lactate dehydrogenase B chain	P16125	Ldhb	36.572	21742000	15155000	36831000	19685000	54794000	35038000	70505000	43053000	21106000	46228000	1.45695	0.24819
Probable aminopeptidase NPEPL1	Q6NSR8	Npepl1	55.939	10000	20138000	5918400	6325100	9881100	12910000	16305000	11785000	7812000	12567000	1.45198	0.318155
Ubiquitin-60S ribosomal protein L40;Ubiquitin;60S ribosomal protein L40;Ubiquitin-40S ribosomal protein S27a;Ubiquitin;40S ribosomal protein S27a;Polyubiquitin-B;Ubiquitin;Polyubiquitin-C;Ubiquitin;Ubiquitin-related 1;Ubiquitin-related 2	P62984;P62983;P0CG49;P0CG50	Uba52;Rps27a;Ubb;Ubc	14.728	16602000	9460400	20335000	18256000	36765000	27727000	48888000	24044000	17540000	28691000	1.44836	0.225457
Vacuolar protein sorting-associated protein 26B	Q8C0E2	Vps26b	39.124	1200900	333280	1448200	2273600	1358000	2114700	904930	2913900	1798700	1831600	1.446	0.223255
Ficolin-1	O70165	Fcn1	36.298	299960	10000	10000	10000	10000	451330	10000	10000	10000	10000	1.44526	0.781662
Phosphotriesterase-related protein	Q60866	Pter	39.218	10000	647370	10000	494620	1743500	262880	2601700	637160	127030	565960	1.44373	0.652415
CB1 cannabinoid receptor-interacting protein 1	Q5M8N0	Cnrip1	18.612	470520	1742600	3576600	6290100	7887500	4300000	8820200	5802800	3450700	6431700	1.44263	0.3191
Serine/threonine-protein phosphatase 2A catalytic subunit alpha isoform	P63330	Ppp2ca	35.608	331040	370720	4089700	7188900	25276000	1782000	12999000	13643000	8254500	16968000	1.43993	0.555796
Ribose-phosphate pyrophosphokinase 1;Ribose-phosphate pyrophosphokinase 2	Q9D7G0;Q9CS42	Prps1;Prps2	34.834	10000	10000	1402700	923220	1628400	996280	2114400	589200	331760	1686600	1.4388	0.484942
Small nuclear ribonucleoprotein Sm D2	P62317	Snrpd2	13.527	10000	418630	4233000	6216200	5287400	4513100	4639000	7976400	3447800	2677100	1.43848	0.390866
Neurabin-2	Q6R891	Ppp1r9b	89.519	10000	1107200	4349600	8292800	7911600	1063400	8716400	6165200	4300200	10577000	1.42227	0.463559
Succinate dehydrogenase [ubiquinone] iron-sulfur subunit, mitochondrial	Q9CQA3	Sdhb	31.814	1157200	22768000	30632000	36426000	38552000	27334000	55670000	44204000	20351000	36363000	1.41986	0.270204
Cytochrome b-c1 complex subunit Rieske, mitochondrial;Cytochrome b-c1 complex subunit 11	Q9CR68	Uqcrfs1	29.367	7691100	13344000	25039000	51151000	22606000	40552000	29006000	62175000	17427000	20847000	1.41872	0.389128
SH3-containing GRB2-like protein 3-interacting protein 1	Q8VD37	Sgip1	86.062	5321200	13113000	26284000	20229000	44448000	22574000	51615000	23793000	18483000	38632000	1.41777	0.34308
Acylphosphatase-2	P56375	Acyp2	11.877	2527800	1811000	1819600	1858100	2729800	3597800	5303400	3440000	1250400	1630800	1.41652	0.273037
Oligoribonuclease, mitochondrial	Q9D8S4	Rexo2	26.738	228700	429460	2891800	2401500	2529700	1361300	2844400	3139200	1635900	3029000	1.41606	0.328069
Adenylate kinase 2, mitochondrial;Adenylate kinase 2, mitochondrial, N-terminally processed	Q9WTP6	Ak2	26.468	10000	84049	1694500	2407100	2939800	3032100	556200	2762000	1368600	2373000	1.41433	0.456051
Pyridoxal kinase	Q8K183	Pdxk	35.015	11032000	14880000	113200000	115240000	242820000	126010000	174080000	90280000	121760000	188970000	1.41018	0.402214
Peroxiredoxin-2	Q61171	Prdx2	21.778	357520000	220970000	482620000	377870000	688850000	478780000	962630000	646410000	303300000	596000000	1.40383	0.234724
Ubiquitin domain-containing protein UBFD1	Q78JW9	Ubfd1	40.143	10000	376300	3642600	2089100	3184300	2726000	3627900	2556000	1111200	3007900	1.40062	0.400049
Immunoglobulin J chain	P01592	Igj	18.013	1583500	10000	8307200	4479900	22503000	2201500	20679000	8637100	3534600	16551000	1.39908	0.601604
Heat shock protein HSP 90-beta	P11499	Hsp90ab1	83.28	1905600	10000	379840	472170	10000	10000	2677200	10000	10000	1177300	1.3985	0.73522
Adenylyl cyclase-associated protein 1	P40124	Cap1	51.564	1062900	786500	2562100	1552200	2892700	911950	5516800	1877800	861390	3194600	1.39589	0.487603
Methylglutaconyl-CoA hydratase, mitochondrial	Q9JLZ3	Auh	33.395	5740600	12607000	11231000	11239000	16784000	18078000	13890000	24914000	9941300	13573000	1.39573	0.180655
Ferritin heavy chain;Ferritin heavy chain, N-terminally processed	P09528	Fth1	21.066	7519700	7552900	19408000	23020000	23726000	22430000	24335000	27870000	15334000	23295000	1.39442	0.162874
Synaptogyrin-1	O55100	Syngr1	25.652	953730	10000	10000	10000	10000	10000	1344600	10000	10000	10000	1.39334	0.817018
Adapter molecule crk	Q64010	Crk	33.814	1909200	6742800	12133000	10600000	15017000	11041000	23667000	11929000	4910200	12733000	1.38529	0.373435
Guanine nucleotide-binding protein G(I)/G(S)/G(T) subunit beta-1	P62874	Gnb1	37.377	6132600	1696800	9247000	3986100	8937800	5292700	17465000	6066200	4313900	8413700	1.38504	0.431674
Hepatocyte growth factor-regulated tyrosine kinase substrate	Q99LI8	Hgs	86.014	10000	10000	1502700	1305200	2225200	1336400	3457200	569490	360950	1247400	1.37964	0.599225
Ig kappa chain V19-17	P01633	Igk-V19-17	16.433	1339200	978960	10000	10000	3680800	484760	10000	1398600	794840	5593200	1.37589	0.718896
Disks large homolog 3	P70175	Dlg3	93.481	5222500	19420000	35583000	48180000	65412000	34297000	79202000	42038000	26662000	56539000	1.3735	0.382722
Microtubule-associated protein 1A;MAP1A heavy chain;MAP1 light chain LC2	Q9QYR6	Map1a	300.14	44630000	39737000	49884000	45109000	75511000	61602000	124080000	47237000	32531000	84123000	1.37157	0.302996
Ras-related protein Rab-1A	P62821	Rab1A	22.677	609730	10000	10000	10000	10000	10000	195390	10000	10000	662890	1.36715	0.791269
ADP/ATP translocase 1	P48962	Slc25a4	32.904	12227000	202390	2475600	3080600	3056500	722120	14833000	3350800	1386600	8470400	1.36692	0.658146
Hemopexin	Q91X72	Hpx	51.317	5134400	644510	3942400	329390	3141000	4200400	4560000	2865900	2744500	3613600	1.36331	0.366349
Peroxiredoxin-1	P35700	Prdx1	22.176	598350000	584720000	1045600000	791500000	1636900000	1239400000	1736500000	1414200000	707770000	1249500000	1.36295	0.224236
Alpha-enolase	P17182	Eno1	47.14	49128000	29551000	153240000	42463000	132910000	87003000	207830000	100010000	62518000	95851000	1.35827	0.439234
Dihydropyrimidinase-related protein 1	P97427	Crmp1	62.167	146990000	98601000	253650000	229210000	356810000	246760000	518630000	246540000	151320000	310330000	1.35781	0.336743
3(2),5-bisphosphate nucleotidase 1	Q9Z0S1	Bpnt1	33.196	270800	2313700	11073000	10082000	17716000	12278000	15591000	11692000	6378500	10303000	1.3567	0.422271
Myc box-dependent-interacting protein 1	O08539	Bin1	64.469	423440	4301500	3081900	5154200	8962900	4310700	9066100	6279800	3803300	6273300	1.3562	0.378606
Protein PRRC2C	Q3TLH4	Prrc2c	310.89	454970	286450	1460300	2968100	3976400	2162500	3306900	2280300	1548900	3097700	1.35535	0.432737
Myotrophin	P62774	Mtpn	12.861	10000	3604400	5912600	7646600	9383500	6726900	11398000	4872800	3859000	9048200	1.35199	0.406952
Serine/threonine-protein phosphatase PP1-gamma catalytic subunit	P63087	Ppp1cc	36.983	2128300	2552900	3428200	2845400	4918400	3435600	7064900	4038300	1945700	4897900	1.34708	0.291651
Growth factor receptor-bound protein 2	Q60631	Grb2	25.238	11680000	25740000	33949000	39441000	59640000	41036000	66228000	44152000	31274000	46261000	1.34322	0.265162
Dynein light chain 2, cytoplasmic	Q9D0M5	Dynll2	10.35	2486200	5889000	4291300	5000200	19003000	8657600	15565000	6435800	3313000	15202000	1.34098	0.532243
Complement C3;Complement C3 beta chain;C3-beta-c;Complement C3 alpha chain;C3a anaphylatoxin;Acylation stimulating protein;Complement C3b alpha chain;Complement C3c alpha chain fragment 1;Complement C3dg fragment;Complement C3g fragment;Complement C3d fragment;Complement C3f fragment;Complement C3c alpha chain fragment 2	P01027	C3	186.48	1970200	10000	10000	10000	1700300	1672900	171060	10000	501350	2604800	1.34039	0.71669
Splicing factor 45	Q8JZX4	Rbm17	45.303	10000	10000	10000	401360	445380	307410	10000	381440	10000	462800	1.33637	0.682285
Heterogeneous nuclear ribonucleoprotein A0	Q9CX86	Hnrnpa0	30.53	2620500	10000	7645200	10000	11537000	10000	17604000	11108000	10000	394630	1.33469	0.74186
Cytochrome c oxidase subunit 5B, mitochondrial	P19536	Cox5b	13.813	10000	904270	920620	10000	681030	10000	3327800	10000	10000	10000	1.3333	0.814658
Ubiquitin-conjugating enzyme E2 N	P61089	Ube2n	17.138	2156100	1005700	8908600	10510000	19858000	9575700	20360000	12943000	6386600	7290400	1.33265	0.523097
AP-2 complex subunit alpha-2;AP-2 complex subunit alpha-1	P17427;P17426	Ap2a2;Ap2a1	104.02	573470	10000	8858300	10000	14400000	10000	20576000	10000	10000	10920000	1.32175	0.770274
Reticulon-3	Q9ES97	Rtn3	103.88	647920	1196500	1725200	3128100	4906600	1356600	8713200	500410	1662700	3098400	1.32117	0.665346
Synaptojanin-1	Q8CHC4	Synj1	172.62	1672200	824090	10000	427640	741560	10000	1676600	931730	10000	2222100	1.31967	0.663633
Methionine adenosyltransferase 2 subunit beta	Q99LB6	Mat2b	37.392	782450	1971400	2700900	2313400	2840500	2992600	3380800	2667000	1693200	3266000	1.31964	0.192389
Vinculin	Q64727	Vcl	116.72	10000	7739900	8734500	15654000	21297000	13342000	19389000	13232000	5953700	18509000	1.31796	0.457422
Alpha-adducin	Q9QYC0	Add1	80.646	2320400	1593500	3004400	2044200	2815300	1683700	7650600	2795000	1940600	1388400	1.31249	0.553875
Vacuolar protein sorting-associated protein 29	Q9QZ88	Vps29	20.495	10000	10000	1487400	10000	1863700	10000	2022100	1331300	366250	705680	1.3118	0.709359
Protein enabled homolog	Q03173	Enah	85.843	10000	301130	1572400	3210400	1594200	1258500	4832900	1451200	638560	589590	1.31139	0.679467
Glycine dehydrogenase (decarboxylating), mitochondrial	Q91W43	Gldc	113.27	10000	10000	832800	370790	553870	367730	1392400	10000	157280	401680	1.31035	0.713476
Tubulin polymerization-promoting protein	Q7TQD2	Tppp	23.574	31573000	104870000	136090000	233260000	274980000	83950000	336350000	236570000	125090000	237390000	1.30557	0.469367
Proteasome subunit beta type-3	Q9R1P1	Psmb3	22.965	2906300	2703900	4954900	3963500	4824000	4810600	6746700	5740100	2763100	5196300	1.30509	0.181894
Four and a half LIM domains protein 1	P97447	Fhl1	31.888	10000	231230	1794100	1460600	2786100	1566600	4269500	1763300	583960	10000	1.30425	0.680203
Platelet-activating factor acetylhydrolase IB subunit alpha	P63005	Pafah1b1	46.67	10000	478800	997610	2215600	1849400	730690	2657400	2365300	10000	1427200	1.29527	0.624074
AP2-associated protein kinase 1	Q3UHJ0	Aak1	103.35	5001300	6990500	10486000	13731000	24449000	11111000	28980000	12145000	11214000	15042000	1.29401	0.480546
Hyaluronan and proteoglycan link protein 1	Q9QUP5	Hapln1	40.477	9665800	16633000	14143000	15959000	31029000	22185000	34916000	23814000	14537000	17626000	1.29336	0.335799
Small ubiquitin-related modifier 3;Small ubiquitin-related modifier 2	Q9Z172;P61957	Sumo3;Sumo2	12.43	707400	2430000	3787700	6139400	6780200	3979200	6894100	5735900	4079500	4969700	1.29296	0.381905
Ig kappa chain C region	P01837		11.934	153990000	92274000	145500000	57282000	427030000	174540000	292320000	118540000	123150000	423100000	1.29173	0.575725
Serine/threonine-protein phosphatase PP1-beta catalytic subunit	P62141	Ppp1cb	37.186	13415000	24180000	44489000	43684000	77299000	49798000	76835000	55334000	27143000	52291000	1.28726	0.411737
Guanine nucleotide-binding protein G(o) subunit alpha	P18872	Gnao1	40.084	9855900	495830	3832800	4449900	4288300	1164300	14651000	2552600	2632100	8451800	1.28483	0.668438
40S ribosomal protein SA	P14206	Rpsa	32.838	6118800	6553600	15702000	13638000	18334000	14261000	28018000	12953000	6246000	15799000	1.28056	0.45451
Phosphoglycolate phosphatase	Q8CHP8	Pgp	34.54	10000	3880700	3540700	3110700	2980500	3615200	4130600	3943400	1978500	3604500	1.27728	0.370735
Syntaxin-binding protein 1	O08599	Stxbp1	67.568	8862900	694030	2644300	2159200	2188300	1219500	10777000	2208500	1344400	5555900	1.27534	0.703618
Acetyl-CoA acetyltransferase, mitochondrial	Q8QZT1	Acat1	44.816	438010	723420	5986200	1805000	4095400	2560400	5577100	4248300	1046100	3149500	1.2708	0.603957
Tubulin beta-5 chain	P99024	Tubb5	49.67	1021600	292100	147250	720600	1193600	90199	1861300	10000	454420	1837300	1.26016	0.713251
Thioredoxin-dependent peroxide reductase, mitochondrial	P20108	Prdx3	28.127	14835000	10679000	29865000	25425000	40275000	24708000	46594000	33251000	10796000	36477000	1.25394	0.465269
Serine/threonine-protein phosphatase 2B catalytic subunit beta isoform	P48453	Ppp3cb	59.173	10000	10000	10000	10000	1530900	1267800	10000	10000	671250	10000	1.25345	0.845576
14-3-3 protein sigma	O70456	Sfn	27.706	10000	16859000	78684000	77739000	149870000	83464000	253970000	10000	67399000	10000	1.25279	0.768016
Proteasome subunit beta type-2	Q9R1P3	Psmb2	22.906	5852500	2229900	3277500	2424600	4833100	3717800	7136500	4660800	2802900	4921700	1.24827	0.386986
Arpin	Q9D0A3	Arpin	25.193	1292900	2434900	3453400	5407100	5017200	3354500	5927500	5178700	2318200	5115800	1.24363	0.424902
Cytochrome c, somatic	P62897	Cycs	11.605	20191000	34176000	65430000	66503000	112160000	73463000	111910000	62389000	40407000	82042000	1.2404	0.488398
78 kDa glucose-regulated protein	P20029	Hspa5	72.421	25537000	20454000	47919000	43129000	42021000	37811000	66377000	49833000	19097000	48739000	1.23901	0.392668
DnaJ homolog subfamily B member 11	Q99KV1	Dnajb11	40.555	2505200	2077700	13487000	5876500	16496000	7244400	16835000	9661000	4158500	12157000	1.23771	0.61184
PITH domain-containing protein 1	Q8BWR2	Pithd1	24.192	6329500	2824400	5752000	1706400	5159200	6935500	4617400	7307900	1035500	7001800	1.23547	0.509317
SH3 and multiple ankyrin repeat domains protein 2	Q80Z38	Shank2	158.97	166920	637720	1027900	1957300	3899200	997240	5077000	1128100	797270	1476200	1.23238	0.739819
Ig kappa chain V-V region HP 123E6;Ig kappa chain V-V region HP 93G7;Ig kappa chain V-V region HP R16.7;Ig kappa chain V-V region NQ5-89.4;Ig kappa chain V-V region HP 91A3;Ig kappa chain V-V region HP 124E1	P01646;P01645;P01644;P04946;P01648;P01647		11.989	341370	871770	523980	371840	6681600	5244800	670830	2058500	490290	2359700	1.23133	0.793259
RIMS-binding protein 2	Q80U40	Rimbp2	118.34	10000	10000	921420	1871900	2572600	531400	1841800	895820	10000	3309500	1.22329	0.763329
Nucleoside diphosphate kinase A	P15532	Nme1	17.208	3348500	62902000	72544000	84897000	93884000	84976000	136300000	67079000	40308000	59125000	1.22109	0.555583
E3 ubiquitin-protein ligase RBX1;E3 ubiquitin-protein ligase RBX1, N-terminally processed	P62878	Rbx1	12.274	10000	282710	1149900	10000	672070	438240	697940	536780	381820	510810	1.20752	0.70484
Ig mu chain C region	P01872	Ighm	49.971	499870000	391250000	594460000	348790000	1330300000	465680000	1453500000	681670000	267990000	927100000	1.19947	0.655825
NADH-ubiquinone oxidoreductase 75 kDa subunit, mitochondrial	Q91VD9	Ndufs1	79.776	10000	3518800	1477100	1400600	970450	369890	7015000	353250	693800	416400	1.19946	0.842387
Delta-aminolevulinic acid dehydratase	P10518	Alad	36.023	359870	829080	8676700	4575600	10144000	4556100	8124900	7740800	3353100	5639400	1.19642	0.670607
Protein piccolo	Q9QYX7	Pclo	550.83	11864000	13834000	23494000	12568000	30854000	14815000	34745000	22010000	13859000	25278000	1.19536	0.516837
ERC protein 2	Q6PH08	Erc2	110.64	10000	10000	411100	1528200	1587500	307810	1391700	1229400	541420	758330	1.19225	0.747312
Apoptotic chromatin condensation inducer in the nucleus	Q9JIX8	Acin1	150.72	6268400	3593400	3838100	6396500	3076800	3686700	6156800	8638000	2586300	6371800	1.18411	0.52356
Glucosidase 2 subunit beta	O08795	Prkcsh	58.792	675220	598890	1997000	1914100	2692100	1254400	3952500	1788600	340570	1990100	1.18393	0.698038
Immunoglobulin superfamily member 8	Q8R366	Igsf8	65.01	684500	10000	438740	663780	10000	736440	10000	613100	10000	750320	1.17312	0.789902
Proteasome subunit alpha type-5	Q9Z2U1	Psma5	26.411	9604600	6945500	13109000	8669100	20588000	13458000	20659000	15144000	7119300	12351000	1.16659	0.563981
Serine beta-lactamase-like protein LACTB, mitochondrial	Q9EP89	Lactb	60.705	10000	10000	299700	1371100	1908400	351330	1067000	511160	10000	2259200	1.16656	0.833866
Cleavage and polyadenylation specificity factor subunit 5	Q9CQF3	Nudt21	26.24	9511100	5729900	9174900	9826000	16886000	9837900	19656000	16698000	4810400	8553200	1.16483	0.621282
Stromal cell-derived factor 2-like protein 1	Q9ESP1	Sdf2l1	23.648	267840	10000	771960	690890	1775400	462780	1992100	590890	10000	1036600	1.1639	0.805056
Microtubule-associated protein tau	P10637	Mapt	76.243	143250000	157430000	196070000	283990000	364410000	208910000	543150000	224410000	165670000	190600000	1.16381	0.657077
Ig heavy chain V region AC38 205.12;Ig heavy chain V region J558;Ig heavy chain V region MOPC 104E	P06330;P01757;P01756		12.934	5096000	19872000	34691000	13297000	68752000	29772000	59373000	41847000	11574000	20209000	1.14866	0.771055
Optic atrophy 3 protein homolog	Q505D7	Opa3	20.11	537850	10000	10000	775270	614800	10000	1379300	10000	10000	819290	1.14409	0.866466
Eukaryotic translation initiation factor 5A-2	Q8BGY2	Eif5a2	16.793	10000	10000	10000	10000	844020	207840	10000	10000	388840	392660	1.14176	0.896842
Creatine kinase U-type, mitochondrial	P30275	Ckmt1	47.003	20270000	42464000	69991000	64181000	138820000	78070000	94055000	70942000	53444000	85131000	1.13677	0.67497
Actin-binding LIM protein 2	Q8BL65	Ablim2	68.106	10000	346060	403580	2890200	6278600	895890	2662700	2035600	2840200	2810500	1.13259	0.837941
Ig kappa chain V-V region MOPC 149	P01636		12.03	1230800	10000	1131700	10000	2398100	10000	2368400	1792600	434820	804040	1.13163	0.845132
Dihydrolipoyl dehydrogenase, mitochondrial	O08749	Dld	54.272	14888000	5655100	36168000	11686000	34113000	22386000	40278000	19267000	13289000	20734000	1.13115	0.734526
Spectrin beta chain, non-erythrocytic 1	Q62261	Sptbn1	274.22	1481000	2075100	3152900	4018300	5099200	2857100	7390500	3815600	916430	2920500	1.13102	0.748079
Superoxide dismutase [Mn], mitochondrial	P09671	Sod2	24.603	10050000	18967000	27167000	10035000	28665000	19703000	31659000	24595000	11607000	19184000	1.12504	0.659987
Band 4.1-like protein 3;Band 4.1-like protein 3, N-terminally processed	Q9WV92	Epb41l3	103.34	29388000	26536000	40019000	34223000	57797000	35113000	71058000	37059000	24200000	40709000	1.10734	0.685771
Eukaryotic translation initiation factor 5	P59325	Eif5	48.968	10000	10000	1939700	878900	1852600	1215200	566910	1229600	665430	1461100	1.09529	0.8497
Oxygen-dependent coproporphyrinogen-III oxidase, mitochondrial	P36552	Cpox	49.714	10000	885340	1296400	1754500	2138600	988910	672250	1347700	1301600	2341100	1.09314	0.812695
60 kDa heat shock protein, mitochondrial	P63038	Hspd1	60.955	168030	10000	5245500	10000	8001800	10000	9843800	421250	10000	4173900	1.07619	0.937529
Serine/threonine-protein phosphatase 2B catalytic subunit alpha isoform	P63328	Ppp3ca	58.643	8546800	57751000	14369000	409200	173980000	464720	6155300	185060000	78972000	1766800	1.06807	0.944389
14-3-3 protein eta	P68510	Ywhah	28.211	2358500	1307200	48986000	43485000	275890000	50438000	155680000	63003000	38569000	89122000	1.06662	0.930923
Protein NipSnap homolog 3B	Q9CQE1	Nipsnap3b	28.308	10000	2193600	2976400	2888900	4322100	2082000	4076300	2828700	1491300	2717300	1.06493	0.850821
L-lactate dehydrogenase A chain	P06151	Ldha	36.498	3761700	4553200	9495800	5616100	13119000	4564000	14976000	4810300	5327600	8941600	1.05674	0.879266
NADH dehydrogenase [ubiquinone] flavoprotein 2, mitochondrial	Q9D6J6	Ndufv2	27.285	1254800	3744800	1766700	1508600	2208700	1708300	5550600	1017400	1181100	1578200	1.05265	0.910679
NSFL1 cofactor p47	Q9CZ44	Nsfl1c	40.709	12179000	25935000	40968000	44606000	51865000	35336000	60658000	36256000	19534000	32718000	1.05098	0.858932
EF-hand domain-containing protein D2	Q9D8Y0	Efhd2	26.791	10000	10000	3792500	560270	3207400	1170900	5334600	457560	284110	714160	1.05028	0.953013
Ubiquitin-conjugating enzyme E2 variant 2	Q9D2M8	Ube2v2	16.367	5559200	5883700	8393400	7100900	14731000	9992600	10916000	8510600	4391200	9906200	1.04916	0.845432
Neural cell adhesion molecule 1	P13595	Ncam1	119.43	5534200	6942400	10880000	7968000	15363000	8943900	16484000	11193000	3981600	8103200	1.04323	0.884485
Microtubule-associated protein 2	P20357	Map2	199.13	45666000	88531000	85090000	100320000	215580000	96259000	161630000	106610000	57863000	134860000	1.04117	0.898953
Disks large homolog 4	Q62108	Dlg4	80.471	7471800	12701000	11101000	18031000	21272000	11503000	22630000	16948000	6660100	15498000	1.03772	0.887362
Microtubule-associated protein 6	Q7TSJ2	Map6	96.449	192240000	207820000	263640000	222110000	344670000	195920000	397550000	218320000	178320000	283110000	1.03473	0.864117
Putative tyrosine-protein phosphatase auxilin	Q80TZ3	Dnajc6	102.3	10000	287990	568390	2204900	3291400	914260	2897800	1098100	281840	1388900	1.0343	0.956064
Proteasome subunit alpha type-6	Q9QUM9	Psma6	27.372	12143000	10657000	13309000	11108000	16894000	11540000	17005000	13830000	9098900	13856000	1.01901	0.891275
Proteasome subunit alpha type-4	Q9R1P0	Psma4	29.47	14408000	10100000	8758900	11355000	8231500	5891100	18090000	14285000	5602200	9982600	1.01887	0.94203
Tropomyosin alpha-3 chain	P21107	Tpm3	32.994	12790000	17314000	27496000	26594000	43272000	26654000	22473000	41307000	19784000	19624000	1.01864	0.944523
Ubiquitin-conjugating enzyme E2 K	P61087	Ube2k	22.406	10000	10000	10000	414540	623440	341230	10000	316220	10000	404030	1.01264	0.986503
Serine/threonine-protein kinase PAK 1	O88643	Pak1	60.736	2703300	10000	1190100	622130	1644700	811760	2155400	1116700	610730	1528400	1.00855	0.984738
Phosphoglycerate mutase 1	Q9DBJ1	Pgam1	28.832	52346000	104840000	230170000	162430000	177500000	115760000	145510000	209600000	107850000	152360000	1.00522	0.98349
Insulin-degrading enzyme	Q9JHR7	Ide	117.77	10000	3643300	15115000	19315000	27483000	15604000	15999000	13187000	7956600	12539000	0.995719	0.991734
Hydroxyacylglutathione hydrolase, mitochondrial	Q99KB8	Hagh	34.084	4146600	1546100	4857200	2368500	4509200	2458100	5387300	5205100	1855400	2407200	0.99343	0.982212
Inositol monophosphatase 1	O55023	Impa1	30.436	153930000	188150000	162220000	209850000	256900000	226230000	252230000	186870000	117250000	181700000	0.993028	0.964484
Fatty acid-binding protein, heart	P11404	Fabp3	14.819	3490000	4146200	7473800	8020100	8912400	4570500	13046000	4937800	3110600	6007800	0.988459	0.972136
Isocitrate dehydrogenase [NAD] subunit alpha, mitochondrial	Q9D6R2	Idh3a	39.638	600220	183800	5298200	306770	1594100	476880	4470100	599870	282970	2040100	0.985824	0.98589
Dynein light chain 1, cytoplasmic	P63168	Dynll1	10.366	2894800	2674400	3380200	3759900	8198200	4392100	5858900	4235500	2719700	3300300	0.98082	0.946288
Radixin;Moesin;Ezrin	P26043;P26041;P26040	Rdx;Msn;Ezr	68.542	912590	596110	1539600	511460	1931300	943260	1892500	1007600	489590	1019600	0.974775	0.940132
Gephyrin;Molybdopterin adenylyltransferase;Molybdopterin molybdenumtransferase	Q8BUV3	Gphn	83.281	19485000	4809900	12843000	8362300	19808000	12311000	25703000	8177600	6856400	10350000	0.970751	0.934537
Peptidyl-prolyl cis-trans isomerase H	Q9D868	Ppih	20.463	10000	190460	10000	439510	475310	562760	489740	10000	10000	10000	0.961983	0.959171
Proteasome subunit beta type-4	P99026	Psmb4	29.116	7530500	15464000	3704800	23334000	33167000	21215000	37756000	4398900	12357000	4188100	0.960513	0.938393
Protein phosphatase 1 regulatory subunit 11	Q8K1L5	Ppp1r11	14.544	502320	1395400	1675700	2568700	6698300	1472200	5885000	2454800	10000	2462900	0.956737	0.940914
Proteasome subunit alpha type-7	Q9Z2U0	Psma7	27.855	8336900	10082000	14697000	15036000	21459000	10426000	22490000	15679000	8222100	9704800	0.955625	0.863357
Phosphatidylinositol 5-phosphate 4-kinase type-2 beta	Q80XI4	Pip4k2b	47.318	542230	484070	817380	10000	1376600	10000	1282800	10000	10000	1765000	0.952797	0.946439
Protein phosphatase 1 regulatory subunit 7	Q3UM45	Ppp1r7	41.291	66844000	139100000	136070000	172670000	215640000	124300000	203000000	143050000	73915000	147000000	0.946518	0.81381
Stathmin-2	P55821	Stmn2	20.828	627020	1069900	2106800	1812600	2139500	1044500	1867800	2105600	810880	1502600	0.945275	0.831656
WD repeat-containing protein 13	Q91V09	Wdr13	53.663	10000	1046700	3204400	4899800	4594900	4925200	3395900	1304500	1034100	2301600	0.942243	0.8981
Transcription elongation factor A protein-like 5	Q8CCT4	Tceal5	22.038	3447700	1692900	1354400	3241300	2482300	1833800	4224800	3218400	847340	1382000	0.941707	0.853216
Noelin-2	Q8BM13	Olfm2	50.72	10000	193240	353240	981230	787800	10000	1192400	493800	10000	477480	0.939011	0.922684
Neurocan core protein	P55066	Ncan	137.2	2413200	4545500	2904800	3499700	7187800	3335500	4552100	3956700	2238000	5158100	0.936227	0.797091
Protein bassoon	O88737	Bsn	418.84	10825000	8000700	14522000	22187000	39745000	10957000	24734000	17206000	12240000	23587000	0.931195	0.841726
Alpha-aminoadipic semialdehyde dehydrogenase	Q9DBF1	Aldh7a1	58.861	3930900	8349900	17620000	12210000	16494000	9655600	15126000	17030000	6210000	6531100	0.930857	0.816321
Proteasome subunit beta type-1	O09061	Psmb1	26.372	5239000	7239500	6281400	5568100	5722000	4938800	10101000	5751000	3170800	3922100	0.92791	0.740359
Cytosol aminopeptidase	Q9CPY7	Lap3	56.141	17029000	136850000	61281000	77267000	99226000	73866000	91957000	98340000	45158000	51847000	0.922163	0.793346
Ig kappa chain V-III region PC 3741/TEPC 111;Ig kappa chain V-III region PC 7210;Ig kappa chain V-III region PC 2485/PC 4039;Ig kappa chain V-III region PC 7940;Ig kappa chain V-III region PC 7175;Ig kappa chain V-III region PC 6684;Ig kappa chain V-III region CBPC 101;Ig kappa chain V-III region TEPC 124	P01660;P01668;P01673;P01672;P01671;P01670;P01664;P01659		12.099	6511900	631140	10000	4721400	5907700	1202100	1800600	730280	846120	11813000	0.921829	0.915365
Neurofascin	Q810U3	Nfasc	137.97	1142300	2989700	2011800	3507200	5881600	3070300	4164400	3594200	715790	2712600	0.917895	0.804323
Neutral alpha-glucosidase AB	Q8BHN3	Ganab	106.91	1278700	1911200	7940000	7913900	11212000	5005000	11204000	4342400	1438100	5468800	0.907538	0.827987
Diphosphoinositol polyphosphate phosphohydrolase 3-beta;Diphosphoinositol polyphosphate phosphohydrolase 3-alpha	P0C028;P0C027	Nudt11;Nudt10	18.593	582100	10000	899130	400890	3763400	10000	1090200	1209200	10000	2788100	0.9031	0.900002
Annexin A5	P48036	Anxa5	35.752	1243500	1651000	4084000	2967800	6003200	3787000	3055700	2481200	2638400	2433600	0.902593	0.738738
Prostaglandin-H2 D-isomerase	O09114	Ptgds	21.066	5871400	2350800	2834800	2379200	3256900	2766800	4334600	3522000	2502800	1867000	0.898168	0.674983
Pyridoxal phosphate phosphatase	P60487	Pdxp	31.512	3089400	1896200	2337300	1805900	3385300	2106200	2886700	2864700	595640	2740200	0.894466	0.636516
ATP synthase subunit beta, mitochondrial	P56480	Atp5b	56.3	11558000	3185900	41196000	3977700	15654000	6957100	29926000	7263000	6783400	16633000	0.89402	0.851144
Glyoxalase domain-containing protein 4	Q9CPV4	Glod4	33.316	2448800	810020	883990	349040	1532700	1167300	2603300	1021000	10000	547990	0.887965	0.81746
Disks large homolog 1	Q811D0	Dlg1	100.12	6332300	8733600	7448000	5728500	9548000	6108900	11624000	6343200	3875600	5171800	0.876506	0.552001
BUB3-interacting and GLEBS motif-containing protein ZNF207	Q9JMD0	Znf207	52.792	419090	10000	10000	604370	10000	378120	10000	514420	10000	10000	0.875724	0.879204
Rho GDP-dissociation inhibitor 1	Q99PT1	Arhgdia	23.407	3514000	5111200	21311000	9216500	14220000	7966100	14777000	9996200	6157900	7613100	0.871425	0.710737
Alpha-1-antitrypsin 1-2;Alpha-1-antitrypsin 1-4	P22599;Q00897	Serpina1b;Serpina1d	45.974	14536000	4291800	1786800	1318300	5393400	3346200	6372100	3433100	3496000	7096600	0.868907	0.784049
WD repeat-containing protein 1	O88342	Wdr1	66.406	855040	10000	10000	10000	916850	10000	1513900	10000	10000	10000	0.862372	0.896563
Low molecular weight phosphotyrosine protein phosphatase	Q9D358	Acp1	18.192	273890	10000	10000	3375000	1751700	792880	2522100	10000	497960	851180	0.86229	0.853468
Sodium/potassium-transporting ATPase subunit beta-1	P14094	Atp1b1	35.194	4912800	10000	7038900	2439400	3249400	895650	5767400	950540	2453500	5027400	0.855188	0.751322
Ig heavy chain V region 345;Ig heavy chain V region 914;Ig heavy chain V region RF;Ig heavy chain V region 5-76;Ig heavy chain V region 5-84	P18526;P18527;P18524;P18529;P18525		12.902	5089200	10000	10000	10000	10000	10000	1428700	642910	10000	2273700	0.85107	0.893519
Sodium/potassium-transporting ATPase subunit alpha-1	Q8VDN2	Atp1a1	112.98	922600	10000	10000	10000	10000	10000	775600	10000	10000	10000	0.847289	0.904831
Protein phosphatase 1 regulatory subunit 12A	Q9DBR7	Ppp1r12a	114.99	12551000	16283000	14294000	19306000	18546000	10906000	23022000	10201000	7478500	16829000	0.845104	0.436382
Transcription elongation factor A protein-like 3	Q8R0A5	Tceal3	22.468	736240	422990	468330	504390	10000	10000	10000	1364000	401830	10000	0.838409	0.815856
Proteasome subunit alpha type-1	Q9R1P4	Psma1	29.546	9475800	18171000	10454000	12420000	21338000	7960800	14919000	14424000	9266300	13344000	0.833775	0.40251
Proteasome subunit beta type-6	Q60692	Psmb6	25.378	13082000	7937300	11253000	8935900	12506000	8727500	13190000	9477600	5269200	7789600	0.827601	0.288839
Noelin	O88998	Olfm1	55.397	420950	942910	793950	1017600	1119400	531670	1189000	777880	407680	623130	0.821773	0.424135
Apolipoprotein A-I;Proapolipoprotein A-I;Truncated apolipoprotein A-I	Q00623	Apoa1	30.615	10000	10000	1355900	10000	564450	10000	10000	10000	1558100	10000	0.819391	0.866893
Proteasome subunit beta type-7	P70195	Psmb7	29.891	2028600	3884500	1395400	792620	2406800	1272100	2482800	2928800	1907100	10000	0.818506	0.616035
CD2-associated protein	Q9JLQ0	Cd2ap	70.449	10000	100700	378210	518110	282390	1009600	10000	10000	10000	10000	0.814016	0.832906
Abl interactor 1	Q8CBW3	Abi1	52.287	2970700	4535300	1282000	4647100	1150500	2696900	4585400	1992700	423360	2166800	0.813485	0.604708
Mammalian ependymin-related protein 1	Q99M71	Epdr1	25.485	47639000	26041000	31772000	31034000	44694000	28430000	43830000	33087000	15987000	25656000	0.811293	0.302249
Neuronal cell adhesion molecule	Q810U4	Nrcam	138.52	281040	4357900	1079500	12482000	18497000	4596800	5881900	7549500	2367100	8997100	0.800939	0.704037
Lamin-B2	P21619	Lmnb2	67.317	279670	10000	10000	10000	449000	10000	10000	556980	10000	10000	0.786877	0.825793
Nucleophosmin	Q61937	Npm1	32.56	2271600	3311200	3605600	2952500	4400000	2763100	212380	4941600	2177300	2874400	0.784043	0.417128
Brorin	Q8C8N3	Vwc2	35.383	10000	10000	10000	10000	747850	10000	10000	10000	117780	466310	0.77945	0.844931
Dynamin-1	P39053	Dnm1	97.802	2694500	135490	10000	10000	10000	10000	377920	10000	10000	1817300	0.778052	0.846843
Proteasome subunit alpha type-3	O70435	Psma3	28.405	8340000	5992100	9797700	8736100	11254000	6343200	6476700	8508700	4763500	8175400	0.77669	0.112091
Aspartate aminotransferase, cytoplasmic	P05201	Got1	46.247	217040000	157030000	202260000	139330000	212790000	124590000	195220000	154660000	95281000	149540000	0.774722	0.105056
Neuromodulin	P06837	Gap43	23.632	352190000	212270000	268170000	189610000	265290000	124670000	281580000	147660000	160240000	281530000	0.773326	0.223253
ELAV-like protein 2;ELAV-like protein 4	Q60899;Q61701	Elavl2;Elavl4	39.577	10000	499120	130890	10000	10000	10000	465640	10000	10000	10000	0.76611	0.820191
G protein-regulated inducer of neurite outgrowth 1	Q3UNH4	Gprin1	95.495	17169000	9615100	15392000	14744000	28466000	9533800	17357000	16906000	10287000	11196000	0.764525	0.288772
Adiponectin	Q60994	Adipoq	26.809	1204800	357180	10000	10000	10000	10000	10000	390790	10000	792940	0.762403	0.793328
Uncharacterized protein KIAA1107	Q80TK0	Kiaa1107	134.06	4740600	7512900	12006000	10109000	19584000	4114900	13964000	8117900	5245500	9221700	0.7537	0.409213
Neuronal membrane glycoprotein M6-b	P35803	Gpm6b	36.209	10000	10000	931010	10000	10000	10000	404460	10000	10000	296050	0.75232	0.818571
Neurogranin;NEUG(55-78)	P60761	Nrgn	7.4963	11390000	13877000	19030000	8242400	29749000	9927300	10000	10990000	10334000	30146000	0.746245	0.518242
Receptor-type tyrosine-protein phosphatase zeta	B9EKR1	Ptprz1	254.4	2852700	2059900	1674800	1464200	2478800	560040	5628500	733560	10000	880380	0.741898	0.621359
Hemoglobin subunit alpha	P01942	Hba	15.085	8785100	301910	9860900	526730	10422000	2776500	6374600	5009900	6888300	1026200	0.738394	0.555246
Peptidyl-prolyl cis-trans isomerase B	P24369	Ppib	23.713	788560	1428600	1230500	1462100	1553100	767790	1572000	1517200	590720	322570	0.738107	0.270747
Branched-chain-amino-acid aminotransferase, cytosolic	P24288	Bcat1	42.791	10000	16629000	4014900	3055200	8253000	4062900	8267100	4888000	2144000	4228700	0.738084	0.597682
Stathmin	P54227	Stmn1	17.274	371880	3013300	5141600	4876900	3867900	1311300	2872300	3157000	1958100	3448400	0.738039	0.366848
Ig kappa chain V-V region K2	P01635		12.581	3993200	379570	1755500	2104200	5918100	729430	2524300	885730	3123700	3063300	0.729756	0.505519
Ig heavy chain V-III region ABE-47N;Ig heavy chain V-III region U61;Ig heavy chain V-III region A4;Ig heavy chain V-III region J606;Ig heavy chain V-III region T957;Ig heavy chain V-III region W3082;Ig heavy chain V region AMPC1;Ig heavy chain V-III region E109	P01799;P01797;P01796;P01801;P01800;P01802;P01803;P01798		12.675	1316900	403500	2155800	10000	5628000	978040	2273300	545340	10000	3094700	0.725377	0.66243
Gasdermin-A;Gasdermin-A2;Gasdermin-A3	Q9EST1;Q32M21;Q5Y4Y6	Gsdma;Gsdma2;Gsdma3	49.592	202680	671870	10000	396670	493520	10000	909660	10000	346660	10000	0.724793	0.653959
Carbonic anhydrase-related protein 10	P61215	Ca10	37.562	12768000	14390000	12294000	10265000	12051000	11352000	9962300	9390400	4705700	9321900	0.724199	0.030824
Aspartate aminotransferase, mitochondrial	P05202	Got2	47.411	68512000	34416000	51688000	19787000	51704000	27650000	42317000	36551000	26606000	30142000	0.722074	0.193344
Proteasome subunit alpha type-2	P49722	Psma2	25.926	3723900	2515200	1862700	2850600	3546900	3713800	1715000	2990400	1780600	182620	0.716064	0.269769
Annexin A2	P07356	Anxa2	38.676	1469000	1308200	557380	463300	1447200	532760	1373000	769820	543320	520630	0.71296	0.306213
Proteasome subunit beta type-5	O55234	Psmb5	28.532	26881000	16162000	22622000	19464000	21739000	16741000	21359000	14358000	10583000	13135000	0.712805	0.0423067
Protein phosphatase 1 regulatory subunit 12C	Q3UMT1	Ppp1r12c	84.684	774510	10000	937930	10000	389470	10000	10000	937580	10000	536690	0.708923	0.658146
ATP synthase subunit gamma, mitochondrial	Q91VR2	Atp5c1	32.886	732390	10000	10000	10000	10000	10000	10000	10000	10000	502200	0.701977	0.798948
Ig heavy chain V region 1-62-3;Ig heavy chain V region VH558 B4;Ig heavy chain V region 186-1	P01754;P06328;P01753	Ighv1-62-3	12.921	4041600	3283700	10000	10000	5671400	10000	1342900	3542500	759120	3458100	0.700071	0.574908
Tropomyosin alpha-4 chain	Q6IRU2	Tpm4	28.467	614200	596260	10000	819410	993990	367130	399040	1062500	284490	10000	0.699821	0.470014
Ig kappa chain V-III region 50S10.1	P03977		12.042	585170	1130400	723600	587720	3990700	10000	2215200	1920900	633180	10000	0.682468	0.59519
Cathepsin B;Cathepsin B light chain;Cathepsin B heavy chain	P10605	Ctsb	37.279	10000	452860	2416300	622050	1693800	935000	925830	884560	10000	701640	0.665452	0.485441
Protein TANC2	A2A690	Tanc2	220.26	10000	10000	67322000	69542000	106290000	77634000	10000	83023000	10000	10000	0.66079	0.582569
Brain-specific angiogenesis inhibitor 1-associated protein 2	Q8BKX1	Baiap2	59.236	10000	10000	133520	10000	436090	10000	212260	10000	10000	150290	0.654676	0.668391
Tropomyosin alpha-1 chain	P58771	Tpm1	32.68	10000	699720	1600700	997940	2203500	1756500	697530	10000	1085100	10000	0.645722	0.4591
Nitrilase homolog 1	Q8VDK1	Nit1	35.705	235910	962330	1214800	731160	1117400	561400	956070	645210	10000	575900	0.644964	0.228056
Cytochrome P450 3A11	Q64459	Cyp3a11	57.854	10000	167320	10000	10000	10000	10000	93234	10000	10000	10000	0.642649	0.688165
Phosphoserine aminotransferase	Q99K85	Psat1	40.472	1054900	298530	3300500	10000	1486600	266610	2073700	843910	10000	683380	0.63045	0.523389
Homer protein homolog 1	Q9Z2Y3	Homer1	41.412	161510	10000	401160	10000	10000	10000	332960	10000	10000	10000	0.629288	0.67237
Ketimine reductase mu-crystallin	O54983	Crym	33.523	10000	2629400	2435400	1003700	8028900	334220	4691700	1914900	454920	1253900	0.613128	0.514038
Titin	A2ASS6	Ttn	3906.4	10000	10000	10000	1733900	2728600	10000	10000	1305400	10000	1415400	0.612309	0.609899
A-kinase anchor protein 5	D3YVF0	Akap5	79.396	1213600	10104000	15220000	19269000	19584000	4678500	12976000	7483800	4192400	10646000	0.611352	0.22041
Nucleoporin Nup43	P59235	Nup43	41.989	10000	10000	175850	360350	298400	10000	479310	10000	10000	10000	0.607664	0.586532
Ras GTPase-activating protein-binding protein 2	P97379	G3bp2	54.087	885940	295540	823460	499260	610580	494890	10000	980270	359980	10000	0.595593	0.263928
Beta-adducin	Q9QYB8	Add2	80.641	2225700	202470	1346900	2135500	1207300	10000	2317000	696290	665800	512950	0.590351	0.307357
Phosphoglucomutase-1	Q9D0F9	Pgm1	61.417	4214000	765900	1953300	243510	1407100	1811000	1316600	981110	528250	379390	0.584397	0.360617
CAP-Gly domain-containing linker protein 1	Q922J3	Clip1	155.81	10000	8885100	2778700	2670300	3756400	1833500	2095300	2227600	689330	3627800	0.578632	0.347845
Peptidyl-prolyl cis-trans isomerase FKBP1A	P26883	Fkbp1a	11.922	3779900	1443400	3329200	3207700	3117600	1537200	2926000	1586600	872680	1630600	0.574889	0.0412778
Phosphate carrier protein, mitochondrial	Q8VEM8	Slc25a3	39.632	4980000	10000	994130	940060	1281100	10000	2856300	10000	10000	1800500	0.571192	0.519814
Serine protease inhibitor A3K	P07759	Serpina3k	46.879	118770	10000	10000	10000	1409000	643600	10000	209070	10000	10000	0.566624	0.666047
Thioredoxin reductase 2, mitochondrial	Q9JLT4	Txnrd2	56.602	4724800	3611900	1246600	868440	1949100	1485700	3908600	386800	431940	771390	0.563222	0.303131
Clusterin;Clusterin beta chain;Clusterin alpha chain	Q06890	Clu	51.655	10000	10000	1018900	10000	1055800	10000	1132000	10000	10000	10000	0.556849	0.595261
Fructose-bisphosphate aldolase B	Q91Y97	Aldob	39.507	666120	1023400	1009300	1114100	472390	548580	748410	616510	223880	243510	0.555593	0.0455092
WAS/WASL-interacting protein family member 3	P0C7L0	Wipf3	49.452	3519900	5218000	3137700	4585200	4853700	1460100	1957100	1938100	3553000	2813300	0.549935	0.00791164
Opioid growth factor receptor	Q99PG2	Ogfr	70.678	740910	298410	10000	10000	10000	10000	10000	10000	546560	10000	0.548536	0.604048
Adenosylhomocysteinase	P50247	Ahcy	47.688	2169600	3787500	3269800	1235700	1555100	1790000	1849400	1704800	823400	419930	0.548152	0.0934557
Malate dehydrogenase, mitochondrial	P08249	Mdh2	35.611	52043000	28514000	156390000	16128000	94191000	38050000	42171000	46033000	34721000	24100000	0.532949	0.243474
Band 4.1-like protein 2	O70318	Epb41l2	109.94	385250	979710	1287000	1321600	1911700	505110	939350	755630	296020	607930	0.527426	0.074893
Mediator of RNA polymerase II transcription subunit 1	Q925J9	Med1	167.14	10000	567460	10000	10000	10000	10000	10000	10000	10000	276020	0.520232	0.649649
Succinyl-CoA:3-ketoacid coenzyme A transferase 1, mitochondrial	Q9D0K2	Oxct1	55.988	893780	484940	2330000	10000	669230	514420	555340	902150	10000	295650	0.519049	0.342339
Glucosamine-6-phosphate isomerase 1	O88958	Gnpda1	32.549	577040	10000	810470	570710	500650	581670	10000	662040	10000	10000	0.515908	0.266167
AP-2 complex subunit beta;AP-1 complex subunit beta-1	Q9DBG3;O35643	Ap2b1;Ap1b1	104.58	608610	10000	10000	10000	10000	10000	166630	10000	10000	137810	0.515626	0.628117
Synaptopodin	Q8CC35	Synpo	99.55	5570800	13500000	25455000	22156000	29111000	8312000	11504000	9018300	7716900	12030000	0.507149	0.062
Sprouty-related, EVH1 domain-containing protein 1	Q924S8	Spred1	50.664	10000	462840	10000	822330	974680	342370	783610	10000	10000	10000	0.507042	0.397618
Calmodulin-like protein 3	P0DP28;P0DP27;P0DP26;Q9D6P8	Calml3	16.837	65311	248740	6470900	219390	4774300	1001700	1686200	1639000	924340	533220	0.491097	0.409863
Cell adhesion molecule 3	Q99N28	Cadm3	42.964	10000	10000	907290	10000	10000	10000	424520	10000	10000	10000	0.490367	0.638351
Ras-related protein Rab-3D;Ras-related protein Rab-3B;Ras-related protein Rab-3C	P35276;Q9CZT8;P62823	Rab3d;Rab3b;Rab3c	24.416	1106400	223610	1246600	406060	10000	429740	10000	647360	368610	10000	0.489767	0.298972
Syntaxin-1B	P61264	Stx1b	33.244	10000	2183800	15557000	1040500	2665400	2534700	4652800	343100	2407900	507230	0.486828	0.478275
Dynein light chain Tctex-type 3	P56387	Dynlt3	12.957	10000	557270	1863900	1394200	2351300	10000	2075100	10000	10000	880870	0.483427	0.309782
Superoxide dismutase [Cu-Zn]	P08228	Sod1	15.942	1554900	1625500	1882100	10000	10000	554040	10000	1173100	653280	10000	0.472291	0.285522
Gamma-enolase	P17183	Eno2	47.296	34340000	21009000	75691000	13698000	40226000	17993000	20750000	20400000	16692000	11512000	0.472238	0.110579
Amphiphysin	Q7TQF7	Amph	75.012	4874200	1220800	2379300	2091700	864640	989080	1324700	909960	521940	1587800	0.466595	0.131918
Peroxisome proliferator-activated receptor alpha	P23204	Ppara	52.347	10000	1855000	10000	10000	10000	10000	10000	808250	10000	10000	0.447625	0.616677
Carbonic anhydrase-related protein 11	O70354	Ca11	36.051	1342900	664410	949100	721990	10000	10000	555110	10000	424860	642940	0.445426	0.148403
Serine/arginine-rich splicing factor 1	Q6PDM2	Srsf1	27.744	10000	326330	1349800	487800	1518300	586850	10000	679120	314610	10000	0.4335	0.236552
Protein kinase C and casein kinase substrate in neurons protein 1	Q61644	Pacsin1	50.575	10000	873290	15566000	794240	3577500	1904000	4031400	235920	2347900	438310	0.430216	0.451057
Sodium/potassium-transporting ATPase subunit beta-2	P14231	Atp1b2	33.344	10000	10000	2643900	10000	10000	10000	1106100	10000	10000	10000	0.427028	0.604534
Neuroplastin	P97300	Nptn	44.373	10000	10000	914690	10000	10000	10000	10000	10000	364350	10000	0.423541	0.586643
Haptoglobin;Haptoglobin alpha chain;Haptoglobin beta chain	Q61646	Hp	38.752	54446000	583150	6720100	3536600	7157000	12929000	1185700	5909000	10000	10334000	0.419195	0.440473
Thy-1 membrane glycoprotein	P01831	Thy1	18.08	10000	351860	3742700	10000	10000	335370	969510	10000	351100	10000	0.406342	0.533752
Galectin-related protein	Q8VED9	Lgalsl	18.955	10000	307480	1125600	981720	1924600	308890	596360	367730	449740	10000	0.398381	0.171981
Vacuolar protein sorting-associated protein 26A	P40336	Vps26a	38.113	10000	1404100	549810	1954500	1368500	449370	750470	10000	279210	604710	0.396027	0.12089
Myelin basic protein	P04370	Mbp	27.167	2299100	1036500	37275000	1107600	6174300	3072500	3330400	4846000	4580200	2912400	0.391324	0.428986
Glucose-6-phosphate isomerase	P06745	Gpi	62.766	3471900	989990	21487000	10000	7084800	1518900	2258100	4558000	4018700	546840	0.390409	0.34184
AP-2 complex subunit mu	P84091	Ap2m1	49.654	1353600	10000	10000	10000	10000	10000	10000	10000	10000	501280	0.388404	0.567792
Leukocyte elastase inhibitor A;Leukocyte elastase inhibitor C;Leukocyte elastase inhibitor B	Q9D154;Q5SV42;Q8VHP7	Serpinb1a;Serpinb1c;Serpinb1b	42.574	383790	292940	10000	10000	748100	511610	10000	10000	10000	10000	0.381782	0.32354
Myeloid-derived growth factor	Q9CPT4	Mydgf	17.982	963850	479190	387730	360390	327550	475000	10000	262970	178880	10000	0.371956	0.0627235
Excitatory amino acid transporter 2	P43006	Slc1a2	62.03	3085800	10000	10000	81448	10000	10000	397830	10000	725930	10000	0.36086	0.533833
Desmoplakin	E9Q557	Dsp	332.91	4867800	10000	10000	10000	10000	10000	770180	541620	348990	10000	0.342473	0.529852
Ig kappa chain V-II region 7S34.1	P01630		12.496	10000	10000	10000	10000	2711500	10000	10000	10000	884700	10000	0.336071	0.538007
Protein phosphatase 1 regulatory subunit 1B	Q60829	Ppp1r1b	21.78	10000	1811900	2683400	3531000	974860	727210	884780	903600	494010	10000	0.335096	0.0983696
ADP-ribosylation factor-binding protein GGA3	Q8BMI3	Gga3	77.972	10000	10000	10000	10000	464200	10000	124440	10000	10000	10000	0.32614	0.488897
Splicing factor 3A subunit 1	Q8K4Z5	Sf3a1	88.544	695180	416590	347670	377620	1198200	417550	149070	374320	10000	10000	0.316592	0.052554
Cytochrome b-c1 complex subunit 2, mitochondrial	Q9DB77	Uqcrc2	48.234	3307700	10000	2266700	10000	10000	10000	1004500	10000	10000	720260	0.313104	0.323468
NADH dehydrogenase [ubiquinone] flavoprotein 1, mitochondrial	Q91YT0	Ndufv1	50.834	18320000	49925000	3210400	3683900	4117500	3606800	13104000	2118400	3938600	1753400	0.309389	0.269157
Amyloid beta A4 protein;N-APP;Soluble APP-alpha;Soluble APP-beta;C99;Beta-amyloid protein 42;Beta-amyloid protein 40;C83;P3(42);P3(40);C80;Gamma-secretase C-terminal fragment 59;Gamma-secretase C-terminal fragment 57;Gamma-secretase C-terminal fragment 50;C31	P12023	App	86.721	10000	10000	1618700	357690	882180	10000	818700	10000	10000	10000	0.298308	0.276439
V-type proton ATPase catalytic subunit A	P50516	Atp6v1a	68.325	357010	246700	5855000	10000	1121200	10000	1144200	10000	10000	1044100	0.29227	0.370311
Ras-related C3 botulinum toxin substrate 2;Ras-related C3 botulinum toxin substrate 1;Ras-related C3 botulinum toxin substrate 3	Q05144;P63001;P60764	Rac2;Rac1;Rac3	21.441	10000	10000	1920100	10000	1409400	10000	633950	10000	272350	10000	0.278702	0.293549
Sorting nexin-5	Q9D8U8	Snx5	46.797	198540	366030	418060	10000	10000	232920	10000	10000	10000	10000	0.272204	0.169733
TPR and ankyrin repeat-containing protein 1	Q8BV79	Trank1	343.32	2467000	357740	10000	10000	10000	10000	10000	10000	10000	709660	0.262602	0.423159
Voltage-dependent anion-selective channel protein 1	Q60932	Vdac1	32.351	97465	117630	3168500	87905	10000	10000	691880	10000	108810	10000	0.238601	0.426198
Complement component C8 gamma chain	Q8VCG4	C8g	22.508	267690	10000	10000	10000	1751300	442260	10000	10000	10000	10000	0.235365	0.396669
MAP7 domain-containing protein 1	A2AJI0	Map7d1	93.275	191760	10000	1174900	447210	1611200	161860	10000	10000	246050	329580	0.220517	0.123359
ADP-ribosylation factor GTPase-activating protein 1	Q9EPJ9	Arfgap1	45.288	695910	372870	10000	596550	1608000	10000	10000	10000	681680	10000	0.219801	0.123322
NADH dehydrogenase [ubiquinone] iron-sulfur protein 4, mitochondrial	Q9CXZ1	Ndufs4	19.784	10000	1291600	516230	1012700	10000	10000	523220	10000	10000	10000	0.19828	0.141295
ATP synthase F(0) complex subunit B1, mitochondrial	Q9CQQ7	Atp5f1	28.948	1669900	10000	903300	307360	10000	10000	514200	10000	10000	10000	0.191067	0.196626
Myosin-4;Myosin-1;Myosin-7;Myosin-8;Myosin-6;Myosin-3;Myosin-7B	Q5SX39;Q5SX40;Q91Z83;P13542;Q02566;P13541;A2AQP0	Myh4;Myh1;Myh7;Myh8;Myh6;Myh3;Myh7b	222.86	10000	249900	10000	852710	10000	10000	10000	10000	170120	10000	0.185518	0.299763
Junction plakoglobin	Q02257	Jup	81.8	2992000	317580	10000	10000	10000	10000	558210	10000	10000	10000	0.179127	0.383195
ATP synthase subunit O, mitochondrial	Q9DB20	Atp5o	23.363	10000	10000	1942200	95006	237860	186230	10000	10000	112570	10000	0.143264	0.324812
Alpha-actinin-2	Q9JI91	Actn2	103.83	10000	10000	3053000	2815600	1257900	10000	10000	10000	350140	562640	0.131922	0.0995868
Ig kappa chain V-V region L7	P01642	Gm10881	12.615	595210	549280	15595000	531170	5666100	10000	1207700	417440	533070	659830	0.123297	0.207218
Proline synthase co-transcribed bacterial homolog protein	Q9Z2Y8	Prosc	30.048	10000	346610	10000	470180	526250	10000	10000	127210	10000	10000	0.122674	0.0682214
N(G),N(G)-dimethylarginine dimethylaminohydrolase 1	Q9CWS0	Ddah1	31.381	787170	254410	1955600	10000	515550	10000	10000	372400	10000	10000	0.117068	0.110126
Haloacid dehalogenase-like hydrolase domain-containing protein 2	Q3UGR5	Hdhd2	28.73	10000	10000	220290	10000	188250	10000	10000	10000	10000	10000	0.114015	0.14307
Cystatin-C	P21460	Cst3	15.531	10000	187240	10000	651600	10000	10000	10000	10000	10000	10000	0.057548	0.224113
BolA-like protein 2	Q8BGS2	Bola2	10.214	10000	10000	10000	260230	609960	10000	10000	10000	10000	10000	0.0555438	0.187216
Stromal membrane-associated protein 1	Q91VZ6	Smap1	47.66	110630	10000	10000	326650	523380	10000	10000	10000	10000	10000	0.0509861	0.100246
WD repeat-containing protein 92	Q8BGF3	Wdr92	39.79	10000	10000	317530	761460	10000	10000	10000	10000	10000	10000	0.0450861	0.188882
Glucosamine-6-phosphate isomerase 2	Q9CRC9	Gnpda2	31.083	1047900	144710	10000	10000	10000	10000	10000	10000	10000	10000	0.0408961	0.280282
Misshapen-like kinase 1	Q9JM52	Mink1	147.29	395620	729850	10000	113690	10000	10000	10000	10000	10000	10000	0.039709	0.11959
CUGBP Elav-like family member 2	Q9Z0H4	Celf2	54.27	10000	377510	10000	907070	10000	10000	10000	10000	10000	10000	0.038035	0.188788
F-box only protein 2	Q80UW2	Fbxo2	33.676	525500	290270	565840	10000	10000	10000	10000	10000	10000	10000	0.0356733	0.0542994
Hippocalcin-like protein 1;Neuron-specific calcium-binding protein hippocalcin	P62748;P84075	Hpcal1;Hpca	22.338	10000	10000	836690	10000	648480	10000	10000	10000	10000	10000	0.0329996	0.145847
Gamma-glutamylcyclotransferase	Q9D7X8	Ggct	21.166	10000	655190	10000	346670	633720	10000	10000	10000	10000	10000	0.0302009	0.0535566
Complement factor I;Complement factor I heavy chain;Complement factor I light chain	Q61129	Cfi	67.26	1101200	10000	10000	10000	910240	10000	10000	10000	10000	10000	0.0244925	0.143757
Proline-rich transmembrane protein 2	E9PUL5	Prrt2	35.923	1365800	10000	976400	10000	10000	10000	10000	10000	10000	10000	0.0210775	0.14915
Basigin	P18572	Bsg	42.444	10000	10000	2048700	10000	429390	10000	10000	10000	10000	10000	0.0199355	0.248728
Beta-hexosaminidase subunit beta	P20060	Hexb	61.115	1273000	329260	896030	10000	10000	10000	10000	10000	10000	10000	0.0198547	0.0851385
Calnexin	P35564	Canx	67.277	10000	10000	1152500	1190900	207720	10000	10000	10000	10000	10000	0.0194468	0.0997305
Synaptotagmin-1	P46096	Syt1	47.417	385760	332600	3542900	10000	826950	10000	10000	10000	10000	10000	0.00980736	0.155626
Malectin	Q6ZQI3	Mlec	32.342	3079700	2301500	10000	10000	10000	10000	10000	10000	10000	10000	0.00924009	0.147149
Phospholipase D3	O35405	Pld3	54.388	7727900	14837000	22311000	25530000	26054000	7098700	12117000	8280600	8165400	8873300	0.461694	0.0208253
Protein phosphatase 1 regulatory subunit 12B	Q8BG95	Ppp1r12b	109.05	654850	1249800	516700	1403600	1180500	472770	455620	576730	480300	10000	0.398649	0.0172359
Wiskott-Aldrich syndrome protein family member 1	Q8R5H6	Wasf1	61.508	538930	1040600	1150200	1016800	722950	10000	906900	10000	10000	553630	0.333491	0.0252707
Brain acid soluble protein 1	Q91XV3	Basp1	22.086	5512900	6660600	14104000	8386100	16952000	2401900	3037100	4253800	5115300	2297300	0.3314	0.016592
Isocitrate dehydrogenase [NADP], mitochondrial	P54071	Idh2	50.906	10000	65732	55330	83486	10000	10000	10000	10000	10000	10000	0.22267	0.0477339
Peptidyl-prolyl cis-trans isomerase FKBP3	Q62446	Fkbp3	25.147	817620	535550	1897300	1675200	1471600	1301900	10000	10000	10000	10000	0.209761	0.0245414
Alcohol dehydrogenase 1	P00329	Adh1	39.771	430270	548620	541520	620570	449710	159910	10000	167210	10000	10000	0.137847	2.37034e-05
Copine-9;Copine-8;Copine-5;Copine-2;Copine-7	Q1RLL3;Q9DC53;Q8JZW4;P59108;Q0VE82	Cpne9;Cpne8;Cpne5;Cpne2;Cpne7	61.851	10000	10000	155960	117030	130300	10000	10000	10000	10000	10000	0.118122	0.0432152
3-ketoacyl-CoA thiolase A, peroxisomal;3-ketoacyl-CoA thiolase B, peroxisomal	Q921H8;Q8VCH0	Acaa1a;Acaa1b	43.953	380460	418300	241030	411840	10000	10000	115000	10000	10000	10000	0.106046	0.0116507
Hydroxymethylglutaryl-CoA synthase, mitochondrial	P54869	Hmgcs2	56.822	218330	143630	181440	163470	118570	10000	10000	10000	10000	10000	0.0605738	1.62337e-05
Diphosphoinositol polyphosphate phosphohydrolase 2	Q8R2U6	Nudt4	20.156	10000	10000	266030	298330	393420	10000	10000	10000	10000	10000	0.0511362	0.0458912
Thyroid hormone receptor-associated protein 3	Q569Z6	Thrap3	108.18	323670	345120	10000	344270	10000	10000	10000	10000	10000	10000	0.0483999	0.0401434
S-adenosylmethionine synthase isoform type-1	Q91X83	Mat1a	43.508	10000	299410	316700	424830	10000	10000	10000	10000	10000	10000	0.047128	0.0452156
Ensconsin	O88735	Map7	82.021	10000	331290	10000	447840	369620	10000	10000	10000	10000	10000	0.0427807	0.043225
