# Supplementary material for: Dietary restriction transforms the mammalian protein persulfidome in a tissue-specific and cystathionine γ-lyase-dependent manner
Source: Nat Commun. 2021 Mar 19;12:1745. doi: 10.1038/s41467-021-22001-w (PMC7979915; doi:10.1038/s41467-021-22001-w)
Supplement: Supplementary file 23 — Supplementary Data 20 [file 41467_2021_22001_MOESM23_ESM.xlsx]

## Sheet: EOD Heart Prot ID Spectral
Supplementary Data 20: Impact of 2.5 months EOD Fasting vs AL Feeding in Aged Mice on the Heart Persulfidome (Spectral Counting)
Protein Name	Accession Number	Alternate ID	Molecular Weight	Heart AL1	Heart AL2	Heart AL3	Heart AL4	Heart AL5	Heart EOD1	Heart EOD2	Heart EOD3	Heart EOD4	Heart EOD5	EOD/AL SC Ratio	P-value	Cys residue
Ig kappa chain V19-17	P01633	Igk-V19-17	16 kDa	1	2	4	1	2	3	3	4	4	3	1.7	0.0479117	2 C		Green	EOD enriched
Complement component C8 beta chain	Q8BH35	C8b	66 kDa	5	4	3	5	5	4	2	4	3	2	0.681818	0.0479117	32 C		Gray	No Change
L-lactate dehydrogenase A chain	P06151	Ldha	36 kDa	12	8	7	10	9	4	5	8	7	7	0.673913	0.029181	6 C		Blue	AL enriched
Protein disulfide-isomerase	P09103	P4hb	57 kDa	19	10	19	19	13	10	9	10	8	12	0.6125	0.0150115	7 C
Fructose-bisphosphate aldolase A	P05064	Aldoa	39 kDa	20	11	16	19	27	9	9	9	9	19	0.591398	0.049984	8 C
Heat shock protein beta-2	Q99PR8	Hspb2	20 kDa	4	2	3	3	3	0.1	1	2	2	3	0.54	0.0465711	1 C
Phosphatidylethanolamine-binding protein 1	P70296	Pebp1	21 kDa	11	5	8	8	5	3	5	3	4	4	0.513514	0.016001	3 C
NADH dehydrogenase [ubiquinone] 1 alpha subcomplex subunit 2	Q9CQ75	Ndufa2	11 kDa	2	2	1	2	1	1	1	1	0.1	1	0.5125	0.0333337	2 C
Persulfide dioxygenase ETHE1, mitochondrial	Q9DCM0	Ethe1	28 kDa	2	0.1	3	3	3	0.1	1	0.1	0.1	2	0.297297	0.0506604	9 C
Nascent polypeptide-associated complex subunit alpha, muscle-specific form	P70670	Naca	220 kDa	24	8	24	21	26	9	9	6	13	20	0.553398	0.0528579	16 C
Nebulette	Q0II04	Nebl	52 kDa	2	0.1	2	2	2	0.1	1	1	0.1	1	0.395062	0.0562327	7 C
Isoform Gamma-2 of Serine/threonine-protein phosphatase PP1-gamma catalytic subunit	P63087-2	Ppp1cc	39 kDa	10	5	5	8	7	0.1	2	4	5	7	0.517143	0.0574523	13 C
Succinyl-CoA:3-ketoacid coenzyme A transferase 1, mitochondrial	Q9D0K2	Oxct1	56 kDa	10	3	5	7	8	0.1	2	4	5	5	0.487879	0.0593364	7 c
Palladin	Q9ET54 (+1)	Palld	152 kDa	1	0.1	2	5	6	0.1	0.1	0.1	0.1	1	0.0992908	0.0598924	17 C
Tropomyosin alpha-4 chain	Q6IRU2	Tpm4	28 kDa	1	1	1	0.1	0.1	6	1	4	1	2	4.375	0.061586	2 C
NIF3-like protein 1	Q9EQ80	Nif3l1	42 kDa	2	3	1	1	0.1	1	0.1	0.1	0.1	0.1	0.197183	0.0628845	8 C
Heterogeneous nuclear ribonucleoproteins A2/B1	O88569	Hnrnpa2b1	37 kDa	8	4	7	6	6	3	3	3	4	7	0.645161	0.0630563	1 C
Cytosolic non-specific dipeptidase	Q9D1A2	Cndp2	53 kDa	7	4	8	5	7	5	4	5	3	5	0.709677	0.0636352	8 C
Ig kappa chain V-V region MOPC 41	P01639	Gm5571	14 kDa	1	2	3	2	2	3	2	3	3	3	1.4	0.0649694	3 C
Nexilin	Q7TPW1	Nexn	72 kDa	4	1	6	3	5	1	1	2	2	3	0.473684	0.0655877	5 C
Macrophage migration inhibitory factor	P34884	Mif	13 kDa	1	0.1	1	2	1	0.1	1	0.1	0.1	0.1	0.27451	0.0676938	3 C
Isocitrate dehydrogenase [NAD] subunit gamma 1, mitochondrial	P70404	Idh3g	43 kDa	1	2	0.1	1	1	0.1	0.1	1	0.1	0.1	0.27451	0.0676938	7 C
Isoform 3 of Heterogeneous nuclear ribonucleoprotein K	P61979-3	Hnrnpk	49 kDa	1	0.1	1	1	2	0.1	0.1	0.1	0.1	1	0.27451	0.0676938	5 C
WD repeat-containing protein 1	O88342	Wdr1	66 kDa	0.1	0.1	0.1	0.1	0.1	2	0.1	1	0.1	1	8.4	0.0693254	12 C
Sulfite oxidase, mitochondrial	Q8R086	Suox	61 kDa	1	0.1	2	0.1	1	0.1	0.1	0.1	0.1	0.1	0.119048	0.0693254	9 C
Mitochondrial fission 1 protein	Q9CQ92	Fis1	17 kDa	2	0.1	0.1	1	1	0.1	0.1	0.1	0.1	0.1	0.119048	0.0693254	1 C
Calcium-binding mitochondrial carrier protein Aralar1	Q8BH59	Slc25a12	75 kDa	2	1	0.1	1	0.1	0.1	0.1	0.1	0.1	0.1	0.119048	0.0693254	7 C
Ig gamma-2B chain C region	P01867 (+1)	Igh-3	44 kDa	9	8	8	7	7	11	8	17	13	8	1.46154	0.0712855	13 C
Annexin A6	P14824	Anxa6	76 kDa	6	1	5	4	8	1	2	2	2	4	0.458333	0.0724034	8 C
Ficolin-1	O70165	Fcn1	36 kDa	8	7	7	8	6	5	5	6	8	5	0.805556	0.0779708	10 C
LIM domain-binding protein 3	Q9JKS4 (+1)	Ldb3	76 kDa	15	11	16	13	15	8	15	9	8	13	0.757143	0.0792214	21 C
Transforming growth factor beta-1	P04202	Tgfb1	44 kDa	2	0.1	3	0.1	3	5	1	3	4	6	2.31707	0.0807515	12 C
Peroxiredoxin-4	O08807	Prdx4	31 kDa	7	5	5	3	7	2	4	5	3	4	0.666667	0.0820562	4 C
Methylmalonyl-CoA mutase, mitochondrial	P16332	Mut	83 kDa	9	4	6	5	3	2	2	2	4	5	0.555556	0.0822486	8 C
Isovaleryl-CoA dehydrogenase, mitochondrial	Q9JHI5	Ivd	46 kDa	9	1	3	8	4	0.1	1	2	3	3	0.364	0.0851679	7 C
Fumarate hydratase, mitochondrial	P97807	Fh	54 kDa	12	6	4	9	7	2	2	4	5	8	0.552632	0.0895726	4 C
Lactoylglutathione lyase	Q9CPU0	Glo1	21 kDa	4	3	5	5	4	4	3	2	4	3	0.761905	0.095452	3 C
Methylcrotonoyl-CoA carboxylase beta chain, mitochondrial	Q3ULD5	Mccc2	61 kDa	26	15	17	29	31	10	17	15	17	23	0.694915	0.0974091	10 C
Pyridoxal kinase	Q8K183	Pdxk	35 kDa	3	5	1	0.1	2	2	0.1	0.1	0.1	0.1	0.216216	0.0979176	5 C
Ig heavy chain V region 93G7	P01746		16 kDa	1	2	2	1	3	0.1	0.1	1	2	1	0.466667	0.0989715	2 C
BAG family molecular chaperone regulator 3	Q9JLV1	Bag3	62 kDa	7	3	13	9	13	7	4	3	5	7	0.577778	0.102189	4 C
Cysteine and glycine-rich protein 3	P50462	Csrp3	21 kDa	5	1	6	9	15	0.1	2	1	2	7	0.336111	0.105792	16 C
Proteasome subunit beta type-4	P99026	Psmb4	29 kDa	3	2	2	5	3	2	1	1	2	3	0.6	0.108045	2 C
Methionine-R-sulfoxide reductase B2, mitochondrial	Q78J03	Msrb2	19 kDa	1	0.1	1	2	2	0.1	1	0.1	0.1	1	0.377049	0.108477	9 C
14-3-3 protein gamma	P61982	Ywhag	28 kDa	3	3	4	7	9	4	2	1	3	4	0.538462	0.109741	3 C
L-lactate dehydrogenase B chain	P16125	Ldhb	37 kDa	16	11	12	13	12	7	14	8	9	12	0.78125	0.110813	5 C
Isoform Cytoplasmic of Glutathione reductase, mitochondrial	P47791-2	Gsr	51 kDa	4	3	4	5	5	3	3	3	4	4	0.809524	0.111434	11 C
Protein phosphatase 1 regulatory subunit 12B	Q8BG95	Ppp1r12b	109 kDa	10	0.1	12	8	7	0.1	5	0.1	1	8	0.382749	0.111803	6 C
60S ribosomal protein L12	P35979	Rpl12	18 kDa	7	3	5	7	7	1	4	4	4	6	0.655172	0.115077	3 C
Cytochrome b-c1 complex subunit Rieske, mitochondrial	Q9CR68	Uqcrfs1	29 kDa	7	5	5	10	5	2	3	4	6	6	0.65625	0.120181	5 C
Immunoglobulin J chain	P01592	Jchain	18 kDa	5	8	6	7	5	5	4	4	4	7	0.774194	0.127988	8 C
Enoyl-CoA hydratase, mitochondrial	Q8BH95	Echs1	31 kDa	7	7	11	9	13	5	5	5	7	11	0.702128	0.127988	7 C
Probable aminopeptidase NPEPL1	Q6NSR8	Npepl1	56 kDa	4	1	6	4	8	1	5	1	1	3	0.478261	0.128122	16 C
Elongation factor 1-alpha 2	P62631	Eef1a2	50 kDa	7	5	0.1	3	0.1	0.1	0.1	0.1	1	2	0.217105	0.129492	6 C
Methylthioribulose-1-phosphate dehydratase	Q9WVQ5	Apip	27 kDa	3	0.1	2	5	6	0.1	1	0.1	0.1	4	0.329193	0.134079	11 C
Aminoacyl tRNA synthase complex-interacting multifunctional protein 1	P31230	Aimp1	34 kDa	0.1	0.1	2	2	1	0.1	0.1	0.1	0.1	1	0.269231	0.138228	7 C
14-3-3 protein zeta/delta	P63101	Ywhaz	28 kDa	7	3	4	6	10	5	2	2	3	6	0.6	0.141113	3 C
Epidermal growth factor receptor	Q01279	Egfr	135 kDa	0.1	0.1	0.1	2	2	0.1	0.1	0.1	0.1	0.1	0.116279	0.141113	60 C
Septin-2	P42208	43710	42 kDa	4	3	2	2	3	2	0.1	2	3	2	0.65	0.142193	4 C
Acyl-coenzyme A thioesterase 13	Q9CQR4	Acot13	15 kDa	1	0.1	0.1	3	2	1	0.1	0.1	0.1	0.1	0.225806	0.142812	2 C
S-methyl-5'-thioadenosine phosphorylase	Q9CQ65	Mtap	31 kDa	2	1	3	1	2	1	1	1	0.1	2	0.566667	0.142817	10 C
UBX domain-containing protein 1	Q922Y1	Ubxn1	34 kDa	2	1	3	1	2	1	1	1	0.1	2	0.566667	0.142817	2 C
Stress-70 protein, mitochondrial	P38647	Hspa9	73 kDa	9	5	1	5	8	3	2	2	2	6	0.535714	0.142817	5 C
Cytochrome b-c1 complex subunit 1, mitochondrial	Q9CZ13	Uqcrc1	53 kDa	17	9	11	8	9	1	8	4	7	13	0.611111	0.143331	11 C
Hydroxyacyl-coenzyme A dehydrogenase, mitochondrial	Q61425	Hadh	34 kDa	13	8	8	4	4	5	2	6	3	6	0.594595	0.143415	5 C
Complement factor H	P06909	Cfh	139 kDa	3	1	4	2	5	3	0.1	2	1	2	0.54	0.148384	82 C
Protein disulfide-isomerase A3	P27773	Pdia3	57 kDa	6	1	6	5	9	0.1	3	1	2	7	0.485185	0.152679	8 C
Isoform 3 of PDZ and LIM domain protein 5	Q8CI51-3	Pdlim5	26 kDa	9	1	5	6	3	0.1	3	2	3	4	0.504167	0.153346	22 C
3-hydroxyisobutyrate dehydrogenase, mitochondrial	Q99L13	Hibadh	35 kDa	8	0.1	6	6	6	0.1	0.1	0.1	2	8	0.394636	0.158526	12 C
Isoform M1 of Pyruvate kinase PKM	P52480-2	Pkm	58 kDa	45	35	28	39	23	16	15	28	35	32	0.741176	0.159206	9 C
CAP-Gly domain-containing linker protein 1	Q922J3 (+1)	Clip1	156 kDa	1	0.1	2	6	5	0.1	3	0.1	0.1	1	0.304965	0.163172	11 C
Creatine kinase B-type	Q04447	Ckb	43 kDa	20	9	12	10	8	4	4	8	9	13	0.644068	0.163665	5 C
Heat shock protein beta-6	Q5EBG6	Hspb6	18 kDa	2	0.1	1	2	3	0.1	1	1	1	1	0.506173	0.166858	1 C
Fatty acid-binding protein, epidermal	Q05816	Fabp5	15 kDa	1	1	0.1	1	2	0.1	1	0.1	0.1	1	0.45098	0.171488	6 C
S-phase kinase-associated protein 1	Q9WTX5	Skp1	19 kDa	1	2	1	1	0.1	0.1	0.1	1	0.1	1	0.45098	0.171488	3 C
Serine/threonine-protein phosphatase PP1-alpha catalytic subunit	P62137	Ppp1ca	38 kDa	10	5	7	8	10	3	4	4	7	10	0.7	0.172003	13 C
Complement component C8 alpha chain	Q8K182	C8a	66 kDa	22	23	15	25	20	26	9	14	18	13	0.761905	0.173521	29 C
Carnitine O-palmitoyltransferase 2, mitochondrial	P52825	Cpt2	74 kDa	4	0.1	0.1	2	0.1	0.1	0.1	0.1	0.1	0.1	0.0793651	0.174082	10 C
ES1 protein homolog, mitochondrial	Q9D172	D10Jhu81e	28 kDa	11	8	4	9	7	4	3	6	8	7	0.717949	0.1763	6 C
Zyxin	Q62523	Zyx	61 kDa	1	0.1	0.1	0.1	2	0.1	0.1	0.1	0.1	0.1	0.151515	0.176373	23 C
Triosephosphate isomerase	P17751	Tpi1	32 kDa	25	23	23	27	18	17	21	22	21	22	0.887931	0.178002	9 C
Inorganic pyrophosphatase 2, mitochondrial	Q91VM9	Ppa2	38 kDa	5	1	2	8	7	0.1	2	2	0.1	6	0.443478	0.17898	8 C
Bisphosphoglycerate mutase	P15327	Bpgm	30 kDa	6	8	6	3	3	11	7	9	8	3	1.46154	0.182257	3 C
Elongation factor Tu, mitochondrial	Q8BFR5	Tufm	50 kDa	3	3	1	2	2	2	0.1	2	1	2	0.645455	0.183085	7 C
Isoform 2 of Sorbin and SH3 domain-containing protein 2	Q3UTJ2-2	Sorbs2	145 kDa	8	1	6	9	8	1	4	5	4	6	0.625	0.186563	3 C
Proteasome subunit beta type-1	O09061	Psmb1	26 kDa	4	2	5	5	5	3	3	4	4	2	0.761905	0.186905	5 C
Septin-11	Q8C1B7 (+2)	43719	50 kDa	5	2	5	2	5	3	2	2	2	4	0.684211	0.189404	6 C
Sarcoplasmic/endoplasmic reticulum calcium ATPase 1	Q8R429	Atp2a1	109 kDa	2	5	0.1	0.1	0.1	0.1	0.1	0.1	0.1	0.1	0.0684932	0.19367	24 C
Heat shock cognate 71 kDa protein	P63017	Hspa8	71 kDa	17	10	14	32	18	8	12	10	14	18	0.681319	0.194777	4 C
Actin-related protein 2/3 complex subunit 3	Q9JM76	Arpc3	21 kDa	0.1	0.1	0.1	0.1	1	0.1	0.1	1	1	2	3	0.195271	4 C
Isochorismatase domain-containing protein 1	Q91V64	Isoc1	32 kDa	1	0.1	2	0.1	1	0.1	1	0.1	0.1	0.1	0.333333	0.195271	5 C
Enoyl-CoA hydratase domain-containing protein 3, mitochondrial	Q9D7J9	Echdc3	32 kDa	1	0.1	0.1	2	1	0.1	0.1	0.1	0.1	1	0.333333	0.195271	5 C
Retinol-binding protein 4	Q00724	Rbp4	23 kDa	1	0.1	0.1	0.1	0.1	2	0.1	1	1	0.1	3	0.195271	6 C
Ornithine aminotransferase, mitochondrial	P29758	Oat	48 kDa	2	1	1	1	1	1	1	1	0.1	1	0.683333	0.19557	7 C
Thioredoxin reductase 2, mitochondrial	Q9JLT4 (+2)	Txnrd2	57 kDa	10	6	10	10	6	6	6	7	9	6	0.809524	0.198131	11 C
Serine/threonine-protein phosphatase PP1-beta catalytic subunit	P62141	Ppp1cb	37 kDa	9	8	7	7	8	6	3	7	8	8	0.820513	0.199079	14 C
Cob(I)yrinic acid a,c-diamide adenosyltransferase, mitochondrial	Q9D273	Mmab	26 kDa	1	0.1	1	2	4	0.1	1	1	0.1	1	0.395062	0.200313	5 C
Branched-chain-amino-acid aminotransferase, mitochondrial	O35855	Bcat2	44 kDa	13	2	9	9	8	1	8	2	6	8	0.609756	0.203514	10 C
Very long-chain specific acyl-CoA dehydrogenase, mitochondrial	P50544	Acadvl	71 kDa	17	9	4	14	7	2	1	10	7	10	0.588235	0.204421	7 C
Gamma-glutamylcyclotransferase	Q9D7X8	Ggct	21 kDa	1	0.1	3	1	3	0.1	2	0.1	0.1	1	0.407407	0.206214	5 C
Ig kappa chain V-II region 26-10	P01631		12 kDa	2	2	3	2	2	2	3	5	2	3	1.36364	0.207305	2 C
Succinate-semialdehyde dehydrogenase, mitochondrial	Q8BWF0	Aldh5a1	56 kDa	10	0.1	11	11	11	0.1	5	0.1	5	12	0.515081	0.208732	10 C
Protein disulfide-isomerase A4	P08003	Pdia4	72 kDa	1	0.1	1	0.1	3	1	0.1	0.1	0.1	0.1	0.269231	0.211387	6 C
Omega-amidase NIT2	Q9JHW2	Nit2	31 kDa	3	0.1	1	1	0.1	0.1	1	0.1	0.1	0.1	0.269231	0.211387	2 C
Heat shock protein beta-1	P14602 (+1)	Hspb1	23 kDa	0.1	1	0.1	0.1	3	0.1	0.1	0.1	0.1	0.1	0.116279	0.213753	1 C
Plasma kallikrein	P26262	Klkb1	71 kDa	0.1	0.1	0.1	0.1	0.1	1	0.1	3	0.1	0.1	8.6	0.213753	37 C
Arginase-1	Q61176	Arg1	35 kDa	0.1	0.1	0.1	0.1	0.1	3	1	0.1	0.1	0.1	8.6	0.213753	3 C
Ig delta chain C region secreted form	P01881		28 kDa	3	1	0.1	0.1	0.1	0.1	0.1	0.1	0.1	0.1	0.116279	0.213753	6 C
Superoxide dismutase [Cu-Zn]	P08228	Sod1	16 kDa	2	0.1	0.1	1	2	3	1	2	1	2	1.73077	0.21636	3 C
Vinculin	Q64727	Vcl	117 kDa	1	5	2	0.1	2	11	1	5	2	4	2.27723	0.218925	10 C
Adiponectin	Q60994	Adipoq	27 kDa	4	3	5	6	4	4	6	8	4	6	1.27273	0.221708	2 C
Vitamin D-binding protein	P21614	Gc	54 kDa	19	11	19	17	11	12	4	15	14	14	0.766234	0.222276	28 C
Delta-aminolevulinic acid dehydratase	P10518	Alad	36 kDa	9	2	11	10	11	3	6	5	9	7	0.697674	0.222282	8 C
Thioredoxin-like protein 1	Q8CDN6	Txnl1	32 kDa	2	1	3	2	6	0.1	2	0.1	2	3	0.514286	0.225539	7 C
Glutathione S-transferase P 1	P19157	Gstp1	24 kDa	5	7	6	10	5	4	2	6	4	8	0.727273	0.227898	3 C
Ig kappa chain V-IV region S107B	P01680		14 kDa	1	1	4	2	3	0.1	1	1	1	3	0.554545	0.229847	2 C
Protein phosphatase 1 regulatory subunit 12A	Q9DBR7	Ppp1r12a	115 kDa	6	0.1	5	5	3	0.1	4	0.1	0.1	5	0.486911	0.231281	8 C
Protein phosphatase 1 regulatory subunit 7	Q3UM45	Ppp1r7	41 kDa	24	12	16	27	20	7	14	15	16	23	0.757576	0.231462	2 C
Hemoglobin subunit beta-1	P02088	Hbb-b1	16 kDa	22	40	11	19	12	43	8	45	43	23	1.55769	0.232665	2 C
Succinate--CoA ligase [ADP/GDP-forming] subunit alpha, mitochondrial	Q9WUM5	Suclg1	36 kDa	3	0.1	0.1	2	1	0.1	0.1	0.1	1	1	0.370968	0.232853	6 C
Ig lambda-1 chain C region	P01843		12 kDa	1	8	4	4	6	3	1	5	1	4	0.608696	0.238833	3 C
Troponin C, slow skeletal and cardiac muscles	P19123	Tnnc1	18 kDa	4	0.1	0.1	0.1	1	0.1	0.1	0.1	0.1	0.1	0.0943396	0.239478	2 C
Protein AMBP	Q07456	Ambp	39 kDa	2	1	2	2	2	2	1	2	1	1	0.777778	0.241504	16 C
Ig heavy chain V region 3	P01749	Ighv1-61	13 kDa	4	6	6	6	2	4	2	3	5	4	0.75	0.241504	3 C
Galectin-1	P16045	Lgals1	15 kDa	2	0.1	0.1	3	5	0.1	0.1	0.1	0.1	3	0.333333	0.249041	6 C
Isochorismatase domain-containing protein 2A	P85094	Isoc2a	22 kDa	8	1	1	3	1	0.1	1	0.1	2	2	0.371429	0.250762	6 C
Septin-7	O55131	43715	51 kDa	4	3	4	2	4	4	2	1	3	3	0.764706	0.252072	6 C
Mitochondrial-processing peptidase subunit alpha	Q9DC61	Pmpca	58 kDa	3	0.1	4	1	3	0.1	3	0.1	0.1	2	0.477477	0.253536	9 C
Beta-enolase	P21550	Eno3	47 kDa	28	12	20	22	19	9	9	20	19	21	0.772277	0.253851	6 C
14-3-3 protein epsilon	P62259	Ywhae	29 kDa	5	2	3	6	13	4	1	2	3	6	0.551724	0.254212	3 C
Aminoacylase-1	Q99JW2	Acy1	46 kDa	0.1	0.1	0.1	1	5	0.1	0.1	0.1	0.1	0.1	0.0793651	0.257337	4 C
Corticosteroid-binding globulin	Q06770	Serpina6	45 kDa	2	1	0.1	0.1	0.1	0.1	1	3	2	1	2.15152	0.257732	3 C
Isocitrate dehydrogenase [NADP], mitochondrial	P54071	Idh2	51 kDa	26	11	3	13	6	5	3	8	8	10	0.576271	0.263436	8 C
NADH dehydrogenase [ubiquinone] iron-sulfur protein 2, mitochondrial	Q91WD5	Ndufs2	53 kDa	4	0.1	0.1	2	3	0.1	0.1	0.1	0.1	3	0.369565	0.266008	7 C
Eukaryotic translation initiation factor 5A-1	P63242	Eif5a	17 kDa	1	1	1	1	5	1	0.1	1	1	1	0.455556	0.266263	4 C
Glutathione peroxidase 3	P46412	Gpx3	25 kDa	2	4	4	4	3	4	3	4	4	5	1.17647	0.273139	3 C
Acyl-coenzyme A thioesterase THEM4	Q3UUI3	Them4	26 kDa	0.1	0.1	0.1	2	2	0.1	0.1	0.1	0.1	1	0.325581	0.278602	4 C
SH3 domain-binding glutamic acid-rich-like protein	Q9JJU8	Sh3bgrl	13 kDa	0.1	0.1	0.1	0.1	1	2	0.1	2	0.1	0.1	3.07143	0.278602	2 C
26S proteasome non-ATPase regulatory subunit 4	O35226 (+4)	Psmd4	41 kDa	2	0.1	2	0.1	0.1	1	0.1	0.1	0.1	0.1	0.325581	0.278602	4 C
Complement factor B	P04186	Cfb	85 kDa	0.1	0.1	1	2	4	3	1	6	1	3	1.94444	0.279178	20 C
NADH-ubiquinone oxidoreductase 75 kDa subunit, mitochondrial	Q91VD9	Ndufs1	80 kDa	24	4	10	24	21	1	6	5	15	23	0.60241	0.279411	18 C
Phospholipid hydroperoxide glutathione peroxidase, mitochondrial	O70325	Gpx4	22 kDa	1	0.1	3	0.1	3	0.1	1	1	1	0.1	0.444444	0.282094	10 C
Ig heavy chain V region 5-84	P18525		13 kDa	5	3	4	2	1	2	3	10	5	4	1.6	0.282454	3 C
Deoxynucleoside triphosphate triphosphohydrolase SAMHD1	Q60710	Samhd1	73 kDa	0.1	0.1	0.1	1	8	0.1	0.1	0.1	0.1	0.1	0.0537634	0.287556	17 C
Cytochrome b-c1 complex subunit 6, mitochondrial	P99028	Uqcrh	10 kDa	1	0.1	1	3	3	0.1	0.1	1	1	2	0.518519	0.287674	5 C
NFU1 iron-sulfur cluster scaffold homolog, mitochondrial	Q9QZ23	Nfu1	29 kDa	2	0.1	1	3	1	0.1	1	1	1	1	0.577465	0.288709	5 C
Pregnancy zone protein	Q61838	Pzp	166 kDa	27	33	20	22	17	43	14	49	31	22	1.33613	0.289231	24 C
Methylmalonate-semialdehyde dehydrogenase [acylating], mitochondrial	Q9EQ20	Aldh6a1	58 kDa	17	3	12	16	18	4	9	1	8	20	0.636364	0.290671	8 C
Proteasome subunit beta type-2	Q9R1P3	Psmb2	23 kDa	2	1	4	2	5	0.1	2	3	2	2	0.65	0.29426	3 C
Elongation factor 1-alpha 1	P10126	Eef1a1	50 kDa	6	4	1	2	1	4	0.1	2	0.1	1	0.514286	0.294921	6 C
Tubulin alpha-4A chain	P68368	Tuba4a	50 kDa	2	3	0.1	1	0.1	0.1	0.1	0.1	0.1	2	0.387097	0.295473	13 C
Isoform 2 of Synaptopodin	Q8CC35-2 (+1)	Synpo	96 kDa	1	0.1	2	3	2	0.1	2	0.1	0.1	2	0.530864	0.295473	5 C
Regulator of microtubule dynamics protein 1	Q9DCV4	Rmdn1	35 kDa	4	0.1	1	2	2	0.1	1	0.1	0.1	3	0.472527	0.296524	5 C
Glutamate--cysteine ligase regulatory subunit	O09172	Gclm	31 kDa	0.1	2	2	0.1	1	3	0.1	2	3	1	1.75	0.303413	6 C
Succinate dehydrogenase [ubiquinone] flavoprotein subunit, mitochondrial	Q8K2B3	Sdha	73 kDa	52	13	43	75	50	9	42	21	42	50	0.703863	0.304203	19 C
Polymeric immunoglobulin receptor	O70570	Pigr	85 kDa	0.1	0.1	2	0.1	0.1	5	0.1	3	0.1	0.1	3.45833	0.304552	23 C
Methylglutaconyl-CoA hydratase, mitochondrial	Q9JLZ3	Auh	33 kDa	6	2	9	8	8	1	7	6	4	6	0.727273	0.305201	5 C
Dihydropyrimidinase-related protein 3	Q62188	Dpysl3	62 kDa	16	10	13	8	13	8	7	15	8	11	0.816667	0.305574	7 C
Clusterin	Q06890	Clu	52 kDa	4	5	1	2	1	11	0.1	8	5	1	1.93077	0.306589	11 C
78 kDa glucose-regulated protein	P20029	Hspa5	72 kDa	27	17	26	37	27	19	23	21	24	28	0.858209	0.310891	1 C
Aldehyde dehydrogenase, mitochondrial	P47738	Aldh2	57 kDa	19	8	11	15	16	6	8	8	10	20	0.753623	0.311375	9 C
Carbonic anhydrase 1	P13634	Ca1	28 kDa	9	8	9	8	9	12	7	14	17	5	1.27907	0.312617	1 C
2-oxoglutarate dehydrogenase, mitochondrial	Q60597	Ogdh	116 kDa	0.1	0.1	0.1	2	20	0.1	0.1	0.1	0.1	1	0.0627803	0.315836	21 C
Ig heavy chain V region 1-62-3	P01754	Ighv1-62-3	13 kDa	3	7	0.1	0.1	4	0.1	0.1	3	3	0.1	0.443662	0.316745	2 C
Isoform 2 of Gelsolin	P13020-2	Gsn	81 kDa	1	7	5	2	3	15	2	15	3	1	2	0.317438	7 C
Fibrinogen beta chain	Q8K0E8	Fgb	55 kDa	37	9	14	29	16	11	8	23	14	18	0.704762	0.31762	12 C
Isoform 2 of Cytosol aminopeptidase	Q9CPY7-2	Lap3	53 kDa	16	8	19	22	21	3	17	9	17	19	0.755814	0.317779	7 C
Glyoxylate reductase/hydroxypyruvate reductase	Q91Z53	Grhpr	35 kDa	8	1	6	7	9	1	3	0.1	5	10	0.616129	0.320146	7 C
Peroxiredoxin-5, mitochondrial	P99029	Prdx5	22 kDa	23	14	12	16	15	10	13	12	16	17	0.85	0.321579	6 C
Tubulin beta-4B chain	P68372	Tubb4b	50 kDa	5	4	0.1	1	0.1	0.1	0.1	2	0.1	2	0.421569	0.326949	8 C
Cysteine-rich protein 2	Q9DCT8	Crip2	23 kDa	4	0.1	2	6	3	0.1	1	0.1	2	5	0.543046	0.333638	14 C
PITH domain-containing protein 1	Q8BWR2 (+1)	Pithd1	24 kDa	0.1	1	1	1	0.1	2	1	1	1	0.1	1.59375	0.33792	4 C
Myozenin-2	Q9JJW5	Myoz2	30 kDa	2	0.1	2	2	2	0.1	0.1	2	2	1	0.641975	0.338747	1 C
Hepatocyte growth factor activator	Q9R098	Hgfac	71 kDa	0.1	0.1	0.1	1	3	2	3	1	0.1	2	1.88372	0.339957	41 C
Poly(rC)-binding protein 1	P60335	Pcbp1	37 kDa	2	2	2	0.1	1	4	0.1	5	2	1	1.70423	0.342645	9 C
Carbamoyl-phosphate synthase [ammonia], mitochondrial	Q8C196	Cps1	165 kDa	0.1	0.1	0.1	0.1	0.1	5	0.1	0.1	0.1	0.1	10.8	0.346594	21 C
Ornithine carbamoyltransferase, mitochondrial	P11725	Otc	40 kDa	0.1	0.1	0.1	0.1	0.1	4	0.1	0.1	0.1	0.1	8.8	0.346594	2 C
2-iminobutanoate/2-iminopropanoate deaminase	P52760	Rida	14 kDa	0.1	0.1	0.1	0.1	0.1	4	0.1	0.1	0.1	0.1	8.8	0.346594	1 C
Thyroglobulin	O08710	Tg	304 kDa	0.1	0.1	0.1	0.1	0.1	0.1	0.1	3	0.1	0.1	6.8	0.346594	123 C
Cystatin-B	Q62426	Cstb	11 kDa	0.1	0.1	0.1	0.1	0.1	0.1	0.1	3	0.1	0.1	6.8	0.346594	1 C
Serum amyloid P-component	P12246	Apcs	26 kDa	0.1	0.1	0.1	0.1	0.1	3	0.1	0.1	0.1	0.1	6.8	0.346594	2 C
Coagulation factor XIII A chain	Q8BH61	F13a1	83 kDa	0.1	0.1	0.1	0.1	0.1	0.1	0.1	2	0.1	0.1	4.8	0.346594	2 C
Argininosuccinate lyase	Q91YI0	Asl	52 kDa	0.1	0.1	0.1	0.1	0.1	2	0.1	0.1	0.1	0.1	4.8	0.346594	13 C
Argininosuccinate synthase	P16460	Ass1	47 kDa	0.1	0.1	0.1	0.1	0.1	2	0.1	0.1	0.1	0.1	4.8	0.346594	5 C
H-2 class I histocompatibility antigen, Q10 alpha chain	P01898	H2-Q10	37 kDa	0.1	0.1	0.1	0.1	0.1	0.1	0.1	2	0.1	0.1	4.8	0.346594	4 C
Regucalcin	Q64374	Rgn	33 kDa	0.1	0.1	0.1	0.1	0.1	2	0.1	0.1	0.1	0.1	4.8	0.346594	9 C
Carboxylesterase 3A	Q63880 (+1)	Ces3a	63 kDa	0.1	0.1	0.1	0.1	0.1	2	0.1	0.1	0.1	0.1	4.8	0.346594	7 C
Microsomal glutathione S-transferase 1	Q91VS7	Mgst1	18 kDa	0.1	0.1	0.1	0.1	0.1	2	0.1	0.1	0.1	0.1	4.8	0.346594	1 C
Maleylacetoacetate isomerase	Q9WVL0	Gstz1	24 kDa	0.1	0.1	0.1	0.1	0.1	2	0.1	0.1	0.1	0.1	4.8	0.346594	3 C
Selenoprotein P	P70274	Selenop	43 kDa	4	8	7	2	3	12	4	11	5	3	1.45833	0.346594	18 C
Carbonyl reductase [NADPH] 2	P08074	Cbr2	26 kDa	1	1	2	1	2	2	1	4	1	2	1.42857	0.346594	2 C
Polymerase delta-interacting protein 2	Q91VA6	Poldip2	42 kDa	0.1	0.1	0.1	0.1	2	0.1	0.1	0.1	0.1	0.1	0.208333	0.346594	4 C
Adenosine kinase	P55264 (+1)	Adk	40 kDa	0.1	0.1	0.1	0.1	2	0.1	0.1	0.1	0.1	0.1	0.208333	0.346594	6 C
Heat shock 70 kDa protein 4	Q61316	Hspa4	94 kDa	0.1	0.1	0.1	0.1	2	0.1	0.1	0.1	0.1	0.1	0.208333	0.346594	14 C
Propionyl-CoA carboxylase beta chain, mitochondrial	Q99MN9	Pccb	58 kDa	0.1	0.1	0.1	0.1	2	0.1	0.1	0.1	0.1	0.1	0.208333	0.346594	11 C
Na(+)/H(+) exchange regulatory cofactor NHE-RF2	Q9JHL1	Slc9a3r2	37 kDa	0.1	0.1	0.1	0.1	2	0.1	0.1	0.1	0.1	0.1	0.208333	0.346594	6 C
Receptor of activated protein C kinase 1	P68040	Rack1	35 kDa	0.1	0.1	0.1	0.1	2	0.1	0.1	0.1	0.1	0.1	0.208333	0.346594	8 C
Fumarylacetoacetate hydrolase domain-containing protein 2A	Q3TC72	Fahd2	35 kDa	0.1	0.1	0.1	0.1	2	0.1	0.1	0.1	0.1	0.1	0.208333	0.346594	6 C
Probable D-lactate dehydrogenase, mitochondrial	Q7TNG8	Ldhd	52 kDa	0.1	0.1	0.1	0.1	2	0.1	0.1	0.1	0.1	0.1	0.208333	0.346594	12 C
Cysteine and glycine-rich protein 1	P97315	Csrp1	21 kDa	0.1	0.1	0.1	0.1	2	0.1	0.1	0.1	0.1	0.1	0.208333	0.346594	15 C
Voltage-dependent anion-selective channel protein 2	Q60930	Vdac2	32 kDa	2	0.1	0.1	0.1	0.1	0.1	0.1	0.1	0.1	0.1	0.208333	0.346594	9 C
MICOS complex subunit Mic60	Q8CAQ8 (+2)	Immt	84 kDa	2	0.1	0.1	0.1	0.1	0.1	0.1	0.1	0.1	0.1	0.208333	0.346594	7 C
Serine beta-lactamase-like protein LACTB, mitochondrial	Q9EP89	Lactb	61 kDa	0.1	0.1	0.1	0.1	3	0.1	0.1	0.1	0.1	0.1	0.147059	0.346594	4 C
Lipoprotein lipase	P11152	Lpl	53 kDa	3	0.1	0.1	0.1	0.1	0.1	0.1	0.1	0.1	0.1	0.147059	0.346594	10 C
COP9 signalosome complex subunit 5	O35864	Cops5	38 kDa	0.1	0.1	0.1	0.1	4	0.1	0.1	0.1	0.1	0.1	0.113636	0.346594	4 C
Phosphotriesterase-related protein	Q60866	Pter	39 kDa	0.1	0.1	0.1	0.1	4	0.1	0.1	0.1	0.1	0.1	0.113636	0.346594	6 C
Prostaglandin reductase 2	Q8VDQ1	Ptgr2	38 kDa	0.1	0.1	0.1	0.1	5	0.1	0.1	0.1	0.1	0.1	0.0925926	0.346594	8 C
Ig heavy chain V-III region J606	P01801		13 kDa	8	8	6	7	4	4	5	8	5	6	0.848485	0.351101	2 C
Nucleoside diphosphate-linked moiety X motif 8	Q9CR24	Nudt8	23 kDa	6	0.1	1	6	4	0.1	3	1	2	4	0.590643	0.351964	4 C
Ig mu chain C region	P01872	Ighm	50 kDa	85	101	80	121	60	48	52	90	98	87	0.838926	0.352765	19 C
Phosphoglucomutase-1	Q9D0F9	Pgm1	61 kDa	9	9	7	8	2	5	2	7	3	9	0.742857	0.353512	10 C
Succinate--CoA ligase [ADP-forming] subunit beta, mitochondrial	Q9Z2I9	Sucla2	50 kDa	3	1	0.1	0.1	0.1	0.1	0.1	0.1	0.1	1	0.325581	0.354962	6 C
Alpha-aminoadipic semialdehyde dehydrogenase	Q9DBF1 (+1)	Aldh7a1	59 kDa	7	0.1	6	6	7	1	6	2	3	6	0.689655	0.3571	9 C
Proteasome subunit beta type-3	Q9R1P1	Psmb3	23 kDa	4	3	3	2	2	2	1	2	4	2	0.785714	0.358897	5 C
Carboxylesterase 1C	P23953	Ces1c	61 kDa	12	8	2	7	1	7	5	11	10	8	1.36667	0.364659	5 C
Protein disulfide-isomerase A6	Q922R8	Pdia6	48 kDa	2	0.1	0.1	1	1	1	0.1	2	1	3	1.69048	0.368861	7 C
Glutathione S-transferase omega-1	O09131	Gsto1	27 kDa	1	1	4	2	3	1	2	2	1	2	0.727273	0.370555	4 C
Aldose reductase	P45376	Akr1b1	36 kDa	8	2	9	6	11	4	3	2	10	7	0.722222	0.372364	6 C
Acetyl-CoA acetyltransferase, mitochondrial	Q8QZT1	Acat1	45 kDa	7	3	3	7	8	3	2	4	4	8	0.75	0.37286	6 C
Alpha-1-antitrypsin 1-5	Q00898	Serpina1e	46 kDa	12	20	12	13	4	12	4	13	9	9	0.770492	0.375423	4 C
cAMP-dependent protein kinase type I-alpha regulatory subunit	Q9DBC7	Prkar1a	43 kDa	1	0.1	0.1	1	4	0.1	0.1	0.1	0.1	2	0.387097	0.377251	5 C
Phosphoglycerate kinase 1	P09411	Pgk1	45 kDa	4	4	3	8	8	3	3	4	2	8	0.740741	0.378962	7 C
26S proteasome non-ATPase regulatory subunit 9	Q9CR00	Psmd9	25 kDa	5	2	4	4	4	1	3	2	4	5	0.789474	0.379588	3 C
Glutathione S-transferase Mu 2	P15626	Gstm2	26 kDa	11	0.1	6	7	8	0.1	5	0.1	10	5	0.629283	0.381912	3 C
FAD-linked sulfhydryl oxidase ALR	P56213	Gfer	23 kDa	1	0.1	1	3	1	0.1	1	0.1	0.1	2	0.540984	0.384773	8 C
Ubiquitin carboxyl-terminal hydrolase isozyme L3	Q9JKB1	Uchl3	26 kDa	1	0.1	0.1	1	2	0.1	1	0.1	0.1	1	0.547619	0.387888	3 C
Mitochondrial peptide methionine sulfoxide reductase	Q9D6Y7 (+1)	Msra	26 kDa	8	2	10	9	8	2	7	2	5	11	0.72973	0.388932	4 C
Porphobilinogen deaminase	P22907 (+1)	Hmbs	39 kDa	0.1	1	0.1	0.1	0.1	2	0.1	1	0.1	0.1	2.35714	0.390224	5 C
Ras-related protein Rab-11B	P46638 (+1)	Rab11b	24 kDa	1	0.1	0.1	0.1	0.1	1	0.1	2	0.1	0.1	2.35714	0.390224	2 C
Iron-sulfur cluster assembly enzyme ISCU, mitochondrial	Q9D7P6	Iscu	18 kDa	2	0.1	0.1	1	0.1	0.1	0.1	0.1	0.1	1	0.424242	0.390224	4 C
SH3 domain-binding glutamic acid-rich protein	Q9WUZ7	Sh3bgr	23 kDa	4	0.1	0.1	2	0.1	0.1	0.1	0.1	0.1	2	0.380952	0.393769	1 C
Glycerol-3-phosphate phosphatase	Q8CHP8	Pgp	35 kDa	4	1	5	2	2	0.1	2	0.1	3	4	0.657143	0.395752	8 C
Sorbitol dehydrogenase	Q64442	Sord	38 kDa	1	0.1	0.1	2	1	1	2	1	1	1	1.42857	0.400787	10 C
Rho GDP-dissociation inhibitor 1	Q99PT1	Arhgdia	23 kDa	4	1	3	3	2	3	2	6	4	2	1.30769	0.402759	1 C
Ig heavy chain V region 441	P01806 (+3)		13 kDa	1	1	2	0.1	3	2	2	1	5	1	1.5493	0.404735	3 C
Actin, alpha cardiac muscle 1	P68033	Actc1	42 kDa	9	10	11	9	7	12	8	10	10	10	1.08696	0.408168	6 C
Chromobox protein homolog 3	P23198	Cbx3	21 kDa	5	0.1	3	4	3	0.1	4	1	1	4	0.668874	0.414604	3 C
14-3-3 protein beta/alpha	Q9CQV8	Ywhab	28 kDa	1	0.1	0.1	3	8	2	0.1	0.1	0.1	3	0.434426	0.415535	2 C
Apoptosis-inducing factor 1, mitochondrial	Q9Z0X1	Aifm1	67 kDa	9	0.1	5	8	8	1	5	2	4	9	0.697674	0.419829	4 C
Glyceraldehyde-3-phosphate dehydrogenase	P16858	Gapdh	36 kDa	9	13	8	9	8	9	4	9	9	10	0.87234	0.420806	5 C
NADH dehydrogenase [ubiquinone] iron-sulfur protein 4, mitochondrial	Q9CXZ1	Ndufs4	20 kDa	4	0.1	2	3	2	0.1	1	0.1	3	3	0.648649	0.422381	1 C
Nucleoside diphosphate kinase B	Q01768	Nme2	17 kDa	10	6	7	9	9	6	6	8	9	8	0.902439	0.42357	2 C
Ig kappa chain V-V region L7 (Fragment)	P01642	Gm10881	13 kDa	3	5	8	3	3	3	1	4	5	4	0.772727	0.425732	2 C
Transgelin	P37804	Tagln	23 kDa	5	1	2	0.1	4	2	0.1	4	0.1	1	0.595041	0.426581	1 C
Ig kappa chain V-V region L6 (Fragment)	P01638		13 kDa	4	9	2	4	1	2	2	4	2	4	0.7	0.435801	3 C
Transgelin-2	Q9WVA4	Tagln2	22 kDa	1	0.1	0.1	0.1	6	0.1	0.1	0.1	0.1	2	0.328767	0.441246	3 C
Lamina-associated polypeptide 2, isoforms beta/delta/epsilon/gamma	Q61029 (+2)	Tmpo	50 kDa	1	0.1	1	1	1	0.1	2	0.1	0.1	0.1	0.585366	0.442122	1 C
Fatty acid-binding protein, liver	P12710	Fabp1	14 kDa	0.1	0.1	0.1	0.1	1	5	0.1	0.1	0.1	0.1	3.85714	0.445231	1 C
Iron-sulfur cluster assembly 2 homolog, mitochondrial	Q9DCB8	Isca2	17 kDa	1	0.1	0.1	4	3	0.1	1	0.1	0.1	3	0.52439	0.44556	4 C
Aconitate hydratase, mitochondrial	Q99KI0	Aco2	85 kDa	77	37	83	91	80	27	76	35	62	102	0.820652	0.449819	13 C
Cytochrome c1, heme protein, mitochondrial	Q9D0M3	Cyc1	35 kDa	5	1	0.1	1	0.1	0.1	0.1	2	1	0.1	0.458333	0.452386	14 C
Transaldolase	Q93092	Taldo1	37 kDa	2	1	3	1	4	4	3	3	1	3	1.27273	0.453499	3 C
Protein DJ-1	Q99LX0	Park7	20 kDa	7	7	9	10	8	12	7	9	9	8	1.09756	0.455366	4 C
Cytochrome c oxidase subunit 5A, mitochondrial	P12787	Cox5a	16 kDa	3	3	3	4	5	4	3	4	4	5	1.11111	0.455366	4 C
Proteasome subunit beta type-5	O55234	Psmb5	29 kDa	3	1	6	8	7	1	4	4	4	6	0.76	0.455366	3 C
Glutathione S-transferase Mu 1	P10649	Gstm1	26 kDa	21	9	12	19	10	5	14	22	25	22	1.23944	0.460106	2 C
Enoyl-CoA delta isomerase 1, mitochondrial	P42125	Eci1	32 kDa	5	4	3	5	4	5	1	4	4	4	0.857143	0.460856	5 C
Dihydrolipoyl dehydrogenase, mitochondrial	O08749	Dld	54 kDa	17	9	13	14	16	8	10	13	13	17	0.884058	0.461531	9 C
Sarcalumenin	Q7TQ48	Srl	99 kDa	9	6	0.1	3	0.1	1	0.1	3	3	4	0.60989	0.470039	7 C
Growth factor receptor-bound protein 2	Q60631	Grb2	25 kDa	2	0.1	4	2	2	0.1	3	1	1	2	0.70297	0.47027	2 C
Translationally-controlled tumor protein	P63028	Tpt1	19 kDa	2	1	1	0.1	2	1	0.1	0.1	2	1	0.688525	0.471616	2 C
Betaine--homocysteine S-methyltransferase 1	O35490	Bhmt	45 kDa	0.1	0.1	0.1	0.1	1	4	0.1	0.1	0.1	0.1	3.14286	0.474998	8 C
Estradiol 17-beta-dehydrogenase 8	P50171 (+1)	Hsd17b8	27 kDa	0.1	0.1	0.1	0.1	4	0.1	0.1	0.1	0.1	1	0.318182	0.474998	4 C
Sodium/potassium-transporting ATPase subunit beta-1	P14094	Atp1b1	35 kDa	2	0.1	0.1	1	0.1	2	0.1	1	1	1	1.54545	0.477126	7 C
GMP reductase 1	Q9DCZ1	Gmpr	37 kDa	8	2	10	7	8	3	9	2	7	7	0.8	0.479304	9 C
Interleukin-1 receptor accessory protein	Q61730	Il1rap	66 kDa	4	4	1	2	1	4	2	3	4	2	1.25	0.481284	12 C
Proteasome subunit alpha type-4	Q9R1P0	Psma4	29 kDa	3	2	5	5	5	4	5	3	2	3	0.85	0.481284	5 C
Ran-specific GTPase-activating protein	P34022	Ranbp1	24 kDa	3	2	4	2	4	4	1	4	1	2	0.8	0.481284	3 C
Ribosyldihydronicotinamide dehydrogenase [quinone]	Q9JI75	Nqo2	26 kDa	1	1	2	1	2	0.1	2	0.1	2	1	0.742857	0.483943	4 C
Peptidyl-prolyl cis-trans isomerase A	P17742	Ppia	18 kDa	9	3	3	2	2	4	4	6	5	5	1.26316	0.486604	3 C
Annexin A2	P07356	Anxa2	39 kDa	4	1	2	0.1	4	2	0.1	4	0.1	1	0.648649	0.48793	5 C
Actin, cytoplasmic 1	P60710	Actb	42 kDa	10	17	13	12	11	10	10	12	13	13	0.920635	0.491038	6 C
Moesin	P26041	Msn	68 kDa	3	0.1	3	2	2	1	1	2	2	2	0.792079	0.492097	2 C
Isocitrate dehydrogenase [NAD] subunit alpha, mitochondrial	Q9D6R2	Idh3a	40 kDa	7	2	1	2	2	3	1	2	2	2	0.714286	0.492943	8 C
Acyl-coenzyme A thioesterase 1	O55137 (+1)	Acot1	46 kDa	3	0.1	1	1	0.1	0.1	1	0.1	1	1	0.615385	0.505456	4 C
Dihydropteridine reductase	Q8BVI4	Qdpr	26 kDa	2	0.1	0.1	1	1	0.1	0.1	0.1	0.1	2	0.571429	0.507267	4 C
Ig lambda-2 chain C region	P01844	Iglc2	11 kDa	3	0.1	1	1	1	4	1	1	3	0.1	1.4918	0.508251	3 C
Dihydrolipoyllysine-residue succinyltransferase component of 2-oxoglutarate dehydrogenase complex, mitochondrial	Q9D2G2	Dlst	49 kDa	9	10	9	17	9	7	7	10	9	14	0.87037	0.508871	6 C
Ig kappa chain V-III region PC 7043	P01665 (+1)		12 kDa	7	4	6	7	0.1	4	0.1	5	8	0.1	0.713693	0.508938	2 C
Heterogeneous nuclear ribonucleoprotein A/B	Q99020	Hnrnpab	31 kDa	3	2	1	1	0.1	0.1	1	2	1	1	0.71831	0.510162	2 C
Endoplasmic reticulum resident protein 29	P57759	Erp29	29 kDa	4	2	6	2	4	2	2	4	3	4	0.833333	0.510757	1 C
Phosphate carrier protein, mitochondrial	Q8VEM8	Slc25a3	40 kDa	6	2	0.1	3	0.1	3	0.1	1	1	2	0.633929	0.514122	8 C
Fatty acid-binding protein, adipocyte	P04117	Fabp4	15 kDa	10	7	8	13	10	6	7	7	8	14	0.875	0.516077	2 C
Acylphosphatase-2	P56375	Acyp2	12 kDa	1	0.1	2	3	3	1	2	1	2	1	0.769231	0.516183	1 C
Histidine-rich glycoprotein	Q9ESB3	Hrg	59 kDa	10	6	7	7	4	8	2	8	6	5	0.852941	0.517328	17 C
Phosphoglycerate mutase 2	O70250	Pgam2	29 kDa	10	4	8	9	5	7	6	6	7	6	0.888889	0.518027	3 C
Trifunctional enzyme subunit alpha, mitochondrial	Q8BMS1	Hadha	83 kDa	19	17	1	14	3	5	0.1	9	11	14	0.724074	0.518828	12 C
Transthyretin	P07309	Ttr	16 kDa	5	3	1	2	2	4	2	7	2	2	1.30769	0.52091	2 C
Isoform 2 of Low molecular weight phosphotyrosine protein phosphatase	Q9D358-2	Acp1	18 kDa	1	1	1	1	2	0.1	2	0.1	0.1	2	0.716667	0.520999	8 C
Isoform 3 of Calpastatin	P51125-3	Cast	80 kDa	0.1	2	0.1	1	0.1	0.1	0.1	1	2	2	1.57576	0.522681	4 C
Desmoplakin	E9Q557	Dsp	333 kDa	2	0.1	1	0.1	0.1	0.1	2	2	1	0.1	1.57576	0.522681	43 C
39S ribosomal protein L49, mitochondrial	Q9CQ40	Mrpl49	19 kDa	1	0.1	0.1	0.1	3	0.1	1	0.1	0.1	1	0.534884	0.526636	1 C
Fructose-bisphosphate aldolase B	Q91Y97	Aldob	40 kDa	0.1	0.1	0.1	0.1	1	3	0.1	0.1	0.1	0.1	2.42857	0.528608	8 C
Glycerol-3-phosphate dehydrogenase [NAD(+)], cytoplasmic	P13707	Gpd1	38 kDa	0.1	1	0.1	0.1	0.1	0.1	0.1	3	0.1	0.1	2.42857	0.528608	11 C
Methionine adenosyltransferase 2 subunit beta	Q99LB6 (+1)	Mat2b	37 kDa	2	0.1	3	2	2	0.1	2	2	1	2	0.78022	0.528608	7 C
Ubiquitin/ISG15-conjugating enzyme E2 L6	Q9QZU9	Ube2l6	18 kDa	0.1	3	0.1	0.1	0.1	1	0.1	0.1	0.1	0.1	0.411765	0.528608	1 C
3-hydroxyacyl-CoA dehydrogenase type-2	O08756	Hsd17b10	27 kDa	3	0.1	0.1	0.1	0.1	0.1	0.1	0.1	0.1	1	0.411765	0.528608	2 C
Citrate lyase subunit beta-like protein, mitochondrial	Q8R4N0	Clybl	38 kDa	9	3	8	12	11	1	9	5	8	12	0.813953	0.53061	6 C
Palmdelphin	Q9JHU2	Palmd	63 kDa	3	1	2	2	2	1	0.1	2	3	2	0.81	0.535432	3 C
Mannose-binding protein A	P39039	Mbl1	25 kDa	3	5	5	4	6	9	1	4	3	1	0.782609	0.538322	8 C
S-adenosylmethionine synthase isoform type-2	Q3THS6	Mat2a	44 kDa	1	1	2	1	1	1	1	2	1	2	1.16667	0.544737	6 C
Ig kappa chain V-VI region XRPC 44	P01675 (+1)		12 kDa	3	0.1	0.1	0.1	3	0.1	0.1	3	0.1	0.1	0.539683	0.544737	2 C
Profilin-1	P62962	Pfn1	15 kDa	5	4	4	5	4	4	3	6	5	6	1.09091	0.544737	3 C
Extracellular superoxide dismutase [Cu-Zn]	O09164	Sod3	27 kDa	2	0.1	2	0.1	0.1	0.1	0.1	2	0.1	0.1	0.55814	0.544737	6 C
ATP synthase subunit O, mitochondrial	Q9DB20	Atp5o	23 kDa	5	2	1	3	3	3	0.1	2	2	4	0.792857	0.548747	1 C
Methionine-R-sulfoxide reductase B3, mitochondrial	Q8BU85	Msrb3	27 kDa	1	0.1	4	2	2	1	2	1	1	2	0.769231	0.562128	8 C
Natriuretic peptides A	P05125	Nppa	17 kDa	2	3	0.1	0.1	1	1	0.1	2	0.1	1	0.677419	0.563714	2 C
Vimentin	P20152	Vim	54 kDa	9	7	5	0.1	10	11	0.1	25	5	4	1.45016	0.567803	1 C
3-ketoacyl-CoA thiolase, mitochondrial	Q8BWT1	Acaa2	42 kDa	14	9	5	11	5	6	3	6	12	10	0.840909	0.570449	8 C
Pyruvate dehydrogenase E1 component subunit alpha, somatic form, mitochondrial	P35486	Pdha1	43 kDa	4	4	1	6	10	1	3	2	4	9	0.76	0.571623	12 C
Mitochondrial 2-oxoglutarate/malate carrier protein	Q9CR62	Slc25a11	34 kDa	3	2	0.1	5	0.1	0.1	0.1	1	0.1	5	0.617647	0.573341	3 C
Short-chain specific acyl-CoA dehydrogenase, mitochondrial	Q07417	Acads	45 kDa	2	2	1	5	2	0.1	3	1	1	4	0.758333	0.574562	5 C
Superoxide dismutase [Mn], mitochondrial	P09671	Sod2	25 kDa	11	9	12	14	8	6	11	12	15	16	1.11111	0.576101	4 C
Trifunctional enzyme subunit beta, mitochondrial	Q99JY0	Hadhb	51 kDa	13	11	4	13	5	4	5	10	9	11	0.847826	0.576388	5 C
Myosin light chain 4	P09541	Myl4	21 kDa	3	3	1	0.1	2	2	0.1	4	0.1	0.1	0.692308	0.576832	2 C
40S ribosomal protein SA	P14206	Rpsa	33 kDa	7	8	8	8	5	3	4	9	7	9	0.888889	0.577635	2 C
Pyruvate dehydrogenase protein X component, mitochondrial	Q8BKZ9	Pdhx	54 kDa	3	1	2	3	2	2	1	1	1	4	0.818182	0.579584	5 C
Alpha-enolase	P17182	Eno1	47 kDa	14	12	13	13	10	13	9	21	12	13	1.09677	0.58382	6 C
Glycogen phosphorylase, muscle form	Q9WUB3	Pygm	97 kDa	0.1	0.1	0.1	2	0.1	0.1	0.1	3	0.1	1	1.79167	0.591025	8 C
Destrin	Q9R0P5	Dstn	19 kDa	2	2	2	0.1	2	3	0.1	2	0.1	1	0.765432	0.591025	6 C
Oxygen-dependent coproporphyrinogen-III oxidase, mitochondrial	P36552	Cpox	50 kDa	0.1	0.1	0.1	1	3	0.1	0.1	0.1	0.1	2	0.55814	0.591025	10 C
Troponin I, cardiac muscle	P48787	Tnni3	24 kDa	2	0.1	0.1	0.1	3	2	0.1	0.1	0.1	1	0.622642	0.591876	2 C
Catalase	P24270	Cat	60 kDa	6	12	4	4	21	13	4	6	8	6	0.787234	0.593146	5 C
Isoform 2 of Sarcoplasmic/endoplasmic reticulum calcium ATPase 2	O55143-2	Atp2a2	110 kDa	4	4	0.1	6	0.1	0.1	0.1	2	0.1	7	0.65493	0.597127	29 C
Voltage-dependent anion-selective channel protein 1	Q60932 (+1)	Vdac1	32 kDa	7	1	1	5	1	4	1	5	5	4	1.26667	0.599387	2 C
Dihydrolipoyllysine-residue acetyltransferase component of pyruvate dehydrogenase complex, mito	Q8BMF4	Dlat	68 kDa	5	2	0.1	1	2	2	0.1	3	4	4	1.29703	0.601022	10 C
ATP-dependent (S)-NAD(P)H-hydrate dehydratase	Q9CZ42 (+1)	Naxd	37 kDa	3	0.1	3	4	1	0.1	4	0.1	1	3	0.738739	0.602873	8 C
Glutathione peroxidase 1	P11352	Gpx1	22 kDa	21	20	10	14	13	15	12	16	15	14	0.923077	0.60324	4 C
Ig kappa chain V-III region PC 2880/PC 1229	P01654		12 kDa	7	7	7	6	5	5	5	8	7	5	0.9375	0.607511	2 C
UMP-CMP kinase	Q9DBP5	Cmpk1	22 kDa	4	4	4	4	4	5	1	5	4	3	0.9	0.607511	6 C
Ig kappa chain V-V region MOPC 149	P01636		12 kDa	3	3	1	2	1	1	1	4	1	1	0.8	0.607511	2 C
Haptoglobin	Q61646	Hp	39 kDa	22	5	25	23	14	33	8	21	7	2	0.797753	0.608751	9 C
Selenium-binding protein 1	P17563	Selenbp1	53 kDa	20	17	17	17	11	13	10	22	18	12	0.914634	0.610059	10 C
Ig gamma-2A chain C region secreted form	P01864		37 kDa	4	4	2	2	2	3	2	5	4	2	1.14286	0.613668	9 C
Cytochrome c oxidase subunit 4 isoform 1, mitochondrial	P19783	Cox4i1	20 kDa	2	0.1	0.1	2	0.1	2	0.1	3	1	0.1	1.44186	0.616875	1 C
Cofilin-1	P18760	Cfl1	19 kDa	6	6	3	5	3	6	1	12	5	4	1.21739	0.618158	4 C
Cleavage and polyadenylation specificity factor subunit 5	Q9CQF3	Nudt21	26 kDa	2	0.1	3	2	2	0.1	3	2	0.1	2	0.791209	0.623768	1 C
ATP synthase subunit gamma, mitochondrial	Q91VR2	Atp5c1	33 kDa	6	3	0.1	7	2	4	0.1	1	4	5	0.779006	0.629001	2 C
Alpha-2-HS-glycoprotein	P29699	Ahsg	37 kDa	3	1	0.1	3	4	4	0.1	4	5	1	1.27027	0.629456	14 C
Serine protease inhibitor A3K	P07759	Serpina3k	47 kDa	18	21	15	21	11	20	8	22	16	12	0.906977	0.629877	4 C
Thioredoxin domain-containing protein 5	Q91W90	Txndc5	46 kDa	2	1	1	1	1	1	0.1	2	1	1	0.85	0.631571	12 C
ATP synthase subunit alpha, mitochondrial	Q03265	Atp5a1	60 kDa	26	17	5	21	5	12	4	13	16	17	0.837838	0.632421	2 C
Proteasome subunit alpha type-5	Q9Z2U1	Psma5	26 kDa	5	3	3	6	4	2	3	8	5	6	1.14286	0.635126	3 C
Complement C1q and tumor necrosis factor-related protein 9	Q4ZJN1	C1qtnf9	35 kDa	0.1	0.1	1	1	2	0.1	2	0.1	0.1	4	1.5	0.636041	3 C
Dihydropyrimidinase-related protein 2	O08553	Dpysl2	62 kDa	28	17	24	16	17	16	12	23	24	19	0.921569	0.636316	7 C
Histidine triad nucleotide-binding protein 1	P70349	Hint1	14 kDa	2	1	1	5	2	2	1	3	2	1	0.818182	0.64063	2 C
Kynurenine--oxoglutarate transaminase 1	Q8BTY1	Kyat1	48 kDa	1	1	2	0.1	0.1	0.1	0.1	1	1	1	0.761905	0.643689	7 C
Ig kappa chain C region	P01837		12 kDa	17	22	27	27	17	14	19	23	25	22	0.936364	0.64698	3 C
Heterogeneous nuclear ribonucleoprotein H	O35737	Hnrnph1	49 kDa	0.1	0.1	0.1	1	0.1	0.1	2	0.1	0.1	0.1	1.71429	0.64704	1 C
Inosine-5'-monophosphate dehydrogenase 2	P24547	Impdh2	56 kDa	0.1	1	0.1	0.1	0.1	2	0.1	0.1	0.1	0.1	1.71429	0.64704	7 C
Adapter molecule crk	Q64010	Crk	34 kDa	1	0.1	0.1	0.1	0.1	0.1	0.1	0.1	0.1	2	1.71429	0.64704	1 C
Endonuclease G, mitochondrial	O08600	Endog	32 kDa	0.1	0.1	0.1	0.1	2	0.1	0.1	0.1	0.1	1	0.583333	0.64704	2 C
Isoleucine--tRNA ligase, mitochondrial	Q8BIJ6	Iars2	113 kDa	0.1	0.1	0.1	0.1	2	0.1	0.1	0.1	0.1	1	0.583333	0.64704	20 C
28S ribosomal protein S22, mitochondrial	Q9CXW2	Mrps22	41 kDa	0.1	0.1	0.1	0.1	2	0.1	0.1	0.1	0.1	1	0.583333	0.64704	2 C
Malate dehydrogenase, cytoplasmic	P14152	Mdh1	37 kDa	12	16	10	18	9	6	9	14	14	16	0.907692	0.648941	3 C
Glucose-6-phosphate isomerase	P06745	Gpi	63 kDa	7	4	0.1	4	0.1	0.1	0.1	6	3	2	0.736842	0.653098	4 C
Creatine kinase M-type	P07310	Ckm	43 kDa	17	14	18	22	15	14	11	19	17	20	0.94186	0.656214	8 C
Isoform 2 of Acylamino-acid-releasing enzyme	Q8R146-2	Apeh	80 kDa	3	10	7	2	0.1	11	0.1	6	8	3	1.27149	0.65812	16 C
Hypoxanthine-guanine phosphoribosyltransferase	P00493	Hprt1	25 kDa	1	1	0.1	0.1	3	0.1	0.1	3	0.1	0.1	0.653846	0.658922	4 C
RNA-binding protein 8A	Q9CWZ3	Rbm8a	20 kDa	0.1	0.1	2	0.1	1	0.1	1	0.1	0.1	1	0.69697	0.659557	1 C
Murinoglobulin-1	P28665	Mug1	165 kDa	1	4	0.1	2	1	4	0.1	6	1	0.1	1.38272	0.659862	25 C
Glyoxalase domain-containing protein 4	Q9CPV4	Glod4	33 kDa	4	3	5	4	3	3	3	4	4	4	0.947368	0.666581	5 C
Aspartate aminotransferase, mitochondrial	P05202	Got2	47 kDa	31	21	21	25	13	19	14	26	24	20	0.927928	0.668973	7 C
Proteasome subunit alpha type-1	Q9R1P4	Psma1	30 kDa	3	0.1	3	3	3	2	3	1	4	0.1	0.834711	0.669784	5 C
Isoform A3B of Troponin T, cardiac muscle	P50752-2	Tnnt2	34 kDa	5	0.1	1	1	0.1	1	1	2	1	0.1	0.708333	0.67355	NO CYS
Alpha-1-antitrypsin 1-2	P22599	Serpina1b	46 kDa	18	33	20	15	9	20	8	21	18	18	0.894737	0.67478	3 C
Vitronectin	P29788	Vtn	55 kDa	2	2	1	0.1	1	5	0.1	1	0.1	2	1.34426	0.67901	14 C
Ubiquitin-conjugating enzyme E2 N	P61089	Ube2n	17 kDa	1	0.1	1	2	2	1	1	2	0.1	1	0.836066	0.680241	1 C
Retinal dehydrogenase 1	P24549	Aldh1a1	54 kDa	16	16	9	11	12	14	6	18	20	12	1.09375	0.681433	11 C
Isoform 2 of Tropomyosin alpha-3 chain	P21107-2	Tpm3	29 kDa	10	7	7	4	2	12	2	11	6	4	1.16667	0.686342	1 C
Purine nucleoside phosphorylase	P23492	Pnp	32 kDa	2	8	2	2	5	5	1	3	5	2	0.842105	0.688328	5 C
Citrate synthase, mitochondrial	Q9CZU6	Cs	52 kDa	9	5	2	8	3	1	2	5	8	7	0.851852	0.689202	5 C
Proteasome subunit alpha type-7	Q9Z2U0	Psma7	28 kDa	3	3	5	4	5	4	4	4	4	3	0.95	0.6938	3 C
Ferritin light chain 1	P29391	Ftl1	21 kDa	10	4	11	10	9	7	7	11	9	7	0.931818	0.695123	1 C
Electron transfer flavoprotein-ubiquinone oxidoreductase, mitochondrial	Q921G7	Etfdh	68 kDa	11	0.1	0.1	8	0.1	1	2	11	11	1	1.34715	0.698917	15 C
Adenylyl cyclase-associated protein 1	P40124	Cap1	52 kDa	0.1	2	2	0.1	1	5	0.1	1	0.1	1	1.38462	0.701475	6 C
GrpE protein homolog 1, mitochondrial	Q99LP6	Grpel1	24 kDa	2	1	1	2	2	0.1	1	2	2	2	0.8875	0.702313	4 C
Electron transfer flavoprotein subunit alpha, mitochondrial	Q99LC5	Etfa	35 kDa	14	10	3	11	8	6	7	11	9	9	0.913043	0.703101	6 C
Isoform 2 of Sulfhydryl oxidase 1	Q8BND5-2 (+1)	Qsox1	73 kDa	1	0.1	4	1	0.1	2	0.1	4	2	0.1	1.32258	0.705823	14 C
Thioredoxin domain-containing protein 17	Q9CQM5	Txndc17	14 kDa	1	0.1	1	2	1	0.1	1	1	0.1	2	0.823529	0.707996	6 C
Complement component C8 gamma chain	Q8VCG4	C8g	23 kDa	7	12	9	12	8	12	3	9	13	7	0.916667	0.709706	3 C
Acylpyruvase FAHD1, mitochondrial	Q8R0F8	Fahd1	25 kDa	3	0.1	0.1	2	0.1	0.1	1	1	1	1	0.773585	0.715221	6 C
Malate dehydrogenase, mitochondrial	P08249	Mdh2	36 kDa	25	18	15	26	13	14	11	24	24	17	0.927835	0.715681	8 C
Transketolase	P40142	Tkt	68 kDa	7	12	3	0.1	2	12	0.1	15	3	1	1.29046	0.715787	12 C
Hemoglobin subunit alpha	P01942	Hba	15 kDa	17	29	9	13	7	13	9	24	22	16	1.12	0.716823	1 C
Ig gamma-1 chain C region secreted form	P01868 (+1)	Ighg1	36 kDa	2	4	3	2	2	3	2	2	4	3	1.07692	0.724466	12 C
DnaJ homolog subfamily B member 11	Q99KV1	Dnajb11	41 kDa	1	0.1	1	1	0.1	0.1	0.1	0.1	0.1	2	0.75	0.725146	5 C
Heat shock protein HSP 90-beta	P11499	Hsp90ab1	83 kDa	2	0.1	0.1	2	1	1	0.1	1	0.1	2	0.807692	0.72671	6 C
Carbonic anhydrase 3	P16015	Ca3	29 kDa	2	2	1	0.1	0.1	1	1	2	0.1	0.1	0.807692	0.72671	5 C
NADH dehydrogenase [ubiquinone] iron-sulfur protein 8, mitochondrial	Q8K3J1	Ndufs8	24 kDa	3	0.1	0.1	0.1	0.1	0.1	0.1	1	1	0.1	0.676471	0.732082	8 C
Fibrinogen gamma chain	Q8VCM7	Fgg	49 kDa	20	5	9	13	8	10	7	13	8	12	0.909091	0.73281	12 C
Ig kappa chain V-VI region NQ2-6.1	P04945		12 kDa	1	7	1	2	3	2	2	3	3	2	0.857143	0.73478	2 C
Elongin-B	P62869	Elob	13 kDa	0.1	0.1	0.1	1	2	0.1	2	0.1	1	1	1.27273	0.73666	1 C
Serum paraoxonase/arylesterase 1	P52430	Pon1	40 kDa	2	1	0.1	0.1	0.1	1	0.1	2	1	0.1	1.27273	0.73666	3 C
Microtubule-associated protein 4	P27546 (+2)	Map4	117 kDa	1	0.1	1	0.1	2	0.1	1	0.1	0.1	2	0.785714	0.73666	10 C
Caspase-3	P70677	Casp3	31 kDa	2	0.1	3	0.1	3	1	0.1	5	3	1	1.23171	0.738557	8 C
Aspartate aminotransferase, cytoplasmic	P05201	Got1	46 kDa	38	30	25	25	14	22	16	29	28	29	0.939394	0.740667	5 C
Serum albumin	P07724	Alb	69 kDa	304	565	231	261	218	343	175	490	380	329	1.0874	0.744098	36 C
6-pyruvoyl tetrahydrobiopterin synthase	Q9R1Z7	Pts	16 kDa	2	0.1	2	5	2	1	4	1	2	5	1.17117	0.745451	1 C
Properdin	P11680	Cfp	50 kDa	0.1	0.1	2	0.1	0.1	2	0.1	0.1	0.1	1	1.375	0.745518	44 C
Apolipoprotein E	P08226	Apoe	36 kDa	2	0.1	0.1	0.1	0.1	2	0.1	1	0.1	0.1	1.375	0.745518	1 C
Mammalian ependymin-related protein 1	Q99M71	Epdr1	25 kDa	1	1	1	3	1	1	0.1	2	1	2	0.871429	0.746111	7 C
Platelet glycoprotein 4	Q08857	Cd36	53 kDa	4	0.1	0.1	1	0.1	0.1	0.1	5	2	0.1	1.37736	0.751491	10 C
Nitrilase homolog 1	Q8VDK1 (+1)	Nit1	36 kDa	1	0.1	2	1	3	0.1	2	1	1	2	0.859155	0.752289	13 C
UPF0160 protein MYG1, mitochondrial	Q9JK81	Myg1	43 kDa	2	1	3	1	6	1	3	1	1	5	0.846154	0.752352	7 C
Heterogeneous nuclear ribonucleoprotein A1	P49312	Hnrnpa1	34 kDa	2	0.1	2	1	1	0.1	1	2	0.1	2	0.852459	0.754384	2 C
Myosin light chain 3	P09542	Myl3	22 kDa	8	5	5	4	6	4	4	9	5	8	1.07143	0.756979	2 C
Proteasome subunit beta type-6	Q60692	Psmb6	25 kDa	2	1	3	4	3	2	3	3	4	2	1.07692	0.759923	4 C
Ferritin heavy chain	P09528	Fth1	21 kDa	9	1	17	5	8	4	5	5	7	14	0.875	0.763319	3 C
Cytochrome b-c1 complex subunit 2, mitochondrial	Q9DB77	Uqcrc2	48 kDa	13	3	1	6	2	2	0.1	14	9	5	1.204	0.765672	1 C
NADH dehydrogenase [ubiquinone] iron-sulfur protein 3, mitochondrial	Q9DCT2	Ndufs3	30 kDa	4	1	1	2	3	2	1	2	3	2	0.909091	0.770713	3 C
Long-chain specific acyl-CoA dehydrogenase, mitochondrial	P51174	Acadl	48 kDa	20	12	17	14	13	10	13	16	17	17	0.960526	0.771824	7 C
ADP/ATP translocase 1	P48962	Slc25a4	33 kDa	8	11	5	8	7	7	1	8	8	12	0.923077	0.773999	4 C
Lumican	P51885	Lum	38 kDa	2	1	0.1	0.1	0.1	1	0.1	3	0.1	0.1	1.30303	0.775401	7 C
Caveolae-associated protein 2	Q63918	Cavin2	47 kDa	0.1	0.1	1	3	0.1	0.1	0.1	1	0.1	2	0.767442	0.775401	1 C
Inter alpha-trypsin inhibitor, heavy chain 4	A6X935	Itih4	105 kDa	2	0.1	3	2	1	3	1	2	0.1	1	0.876543	0.782527	3 C
Prelamin-A/C	P48678 (+1)	Lmna	74 kDa	2	1	2	0.1	0.1	3	0.1	2	1	0.1	1.19231	0.78389	5 C
Creatine kinase S-type, mitochondrial	Q6P8J7	Ckmt2	47 kDa	38	26	31	52	34	17	27	20	44	60	0.928177	0.784971	8 C
NADH dehydrogenase [ubiquinone] flavoprotein 1, mitochondrial	Q91YT0	Ndufv1	51 kDa	32	21	23	29	17	9	23	21	20	41	0.934426	0.790731	12 C
Medium-chain specific acyl-CoA dehydrogenase, mitochondrial	P45952	Acadm	46 kDa	19	13	18	23	13	13	17	16	20	17	0.965116	0.793213	8 C
ADP/ATP translocase 2	P51881	Slc25a5	33 kDa	5	6	2	3	2	6	0.1	2	2	6	0.894444	0.798289	4 C
Ig lambda-1 chain V region	P01723 (+1)		12 kDa	0.1	4	0.1	0.1	1	0.1	1	2	0.1	1	0.792453	0.79856	2 C
Succinate dehydrogenase [ubiquinone] iron-sulfur subunit, mitochondrial	Q9CQA3	Sdhb	32 kDa	13	7	14	16	12	4	10	9	9	25	0.919355	0.802257	14 C
ATP synthase F(0) complex subunit B1, mitochondrial	Q9CQQ7	Atp5f1	29 kDa	3	0.1	0.1	1	0.1	2	0.1	2	0.1	1	1.2093	0.804952	2 C
Non-specific lipid-transfer protein	P32020	Scp2	59 kDa	0.1	0.1	0.1	0.1	4	2	0.1	0.1	0.1	1	0.75	0.806003	11 C
Proteasome subunit alpha type-6	Q9QUM9	Psma6	27 kDa	4	1	5	3	4	2	5	3	4	4	1.05882	0.819586	8 C
Histidine triad nucleotide-binding protein 2, mitochondrial	Q9D0S9	Hint2	17 kDa	2	1	1	3	2	0.1	1	1	2	4	0.9	0.819767	1 C
Fibrinogen alpha chain	E9PV24	Fga	87 kDa	24	2	9	16	8	8	5	17	11	13	0.915254	0.821897	13 C
Ig kappa chain V-V region K2 (Fragment)	P01635		13 kDa	3	1	1	4	1	1	1	4	3	2	1.1	0.821991	3 C
Flavin reductase (NADPH)	Q923D2	Blvrb	22 kDa	3	4	2	2	5	4	2	2	2	5	0.9375	0.821991	2 C
Ubiquinone biosynthesis protein COQ9, mitochondrial	Q8K1Z0	Coq9	35 kDa	5	0.1	0.1	0.1	0.1	1	0.1	2	1	0.1	0.777778	0.823558	3 C
Peroxiredoxin-1	P35700	Prdx1	22 kDa	28	18	25	26	26	14	25	30	20	30	0.96748	0.825978	4 C
Insulin-degrading enzyme	Q9JHR7	Ide	118 kDa	0.1	0.1	0.1	1	3	0.1	0.1	0.1	0.1	3	0.790698	0.829313	13 C
Carboxylesterase 1D	Q8VCT4	Ces1d	62 kDa	10	7	2	4	3	5	2	8	3	6	0.923077	0.830732	5 C
Ig alpha chain C region	P01878		37 kDa	1	3	4	3	4	4	1	4	4	1	0.933333	0.832723	13 C
Complement factor I	Q61129	Cfi	67 kDa	16	12	20	12	10	23	6	12	18	7	0.942857	0.834527	40 C
Peroxiredoxin-6	O08709	Prdx6	25 kDa	17	15	10	19	12	11	9	15	12	23	0.958904	0.843532	2 C
60 kDa heat shock protein, mitochondrial	P63038	Hspd1	61 kDa	17	8	5	7	11	9	3	16	10	7	0.9375	0.845281	3 C
Isoform 2 of Adenylate kinase isoenzyme 1	Q9R0Y5-2	Ak1	23 kDa	14	9	9	9	6	12	4	10	10	13	1.04255	0.848327	2 C
Complement C3	P01027	C3	186 kDa	37	26	34	23	23	58	13	33	27	20	1.05594	0.85099	27 C
Proteasome subunit alpha type-3	O70435	Psma3	28 kDa	4	1	3	7	4	4	3	3	3	5	0.947368	0.853517	4 C
Adenylate kinase 2, mitochondrial	Q9WTP6 (+1)	Ak2	26 kDa	5	2	4	4	4	3	2	2	4	7	0.947368	0.853517	5 C
Phosphoglycerate mutase 1	Q9DBJ1	Pgam1	29 kDa	3	1	5	3	0.1	2	0.1	4	2	3	0.917355	0.856989	2 C
Tubulin alpha-1B chain	P05213	Tuba1b	50 kDa	4	3	0.1	1	0.1	3	0.1	3	1	2	1.10976	0.858153	12 C
Peroxiredoxin-2	Q61171	Prdx2	22 kDa	28	40	32	31	32	22	35	32	36	35	0.981595	0.858767	3 C
Alpha-1-antitrypsin 1-4	Q00897	Serpina1d	46 kDa	21	30	20	14	8	22	9	24	16	18	0.956989	0.863814	3 C
Basigin	P18572 (+1)	Bsg	42 kDa	4	0.1	0.1	0.1	0.1	1	0.1	3	1	0.1	1.18182	0.869463	8 C
Antithrombin-III	P32261	Serpinc1	52 kDa	12	10	6	3	4	10	3	12	7	5	1.05714	0.870652	9 C
Isocitrate dehydrogenase [NADP] cytoplasmic	O88844	Idh1	47 kDa	0.1	5	0.1	0.1	0.1	0.1	0.1	4	0.1	0.1	0.814815	0.877092	7 C
Ig gamma-3 chain C region	P03987 (+1)		44 kDa	2	2	3	5	7	6	2	2	6	4	1.05263	0.883241	10 C
Ig kappa chain V-V region HP R16.7	P01644 (+1)		12 kDa	2	5	6	3	4	4	1	8	4	4	1.05	0.883241	2 C
Cytochrome c, somatic	P62897	Cycs	12 kDa	9	2	6	9	9	3	8	4	6	16	1.05714	0.885658	2 C
Electron transfer flavoprotein subunit beta	Q9DCW4	Etfb	28 kDa	15	8	11	16	18	8	11	11	17	19	0.970588	0.887488	4 C
Kininogen-1	O08677	Kng1	73 kDa	16	18	11	8	12	15	5	17	15	11	0.969231	0.889374	19 C
Transitional endoplasmic reticulum ATPase	Q01853	Vcp	89 kDa	2	0.1	3	14	17	1	5	3	8	16	0.914127	0.889623	12 C
Serotransferrin	Q921I1	Tf	77 kDa	73	75	53	73	46	61	39	88	75	64	1.02188	0.893414	38 C
NADH dehydrogenase [ubiquinone] flavoprotein 2, mitochondrial	Q9D6J6	Ndufv2	27 kDa	15	8	17	18	15	6	17	9	15	29	1.0411	0.893641	6 C
Ig heavy chain V region AC38 205.12	P06330		13 kDa	11	14	15	11	10	12	10	15	14	9	0.983607	0.896995	2 C
Cytochrome c oxidase subunit 5B, mitochondrial	P19536	Cox5b	14 kDa	4	3	4	9	3	1	6	4	4	7	0.956522	0.898775	5 C
Pyruvate dehydrogenase E1 component subunit beta, mitochondrial	Q9D051	Pdhb	39 kDa	7	2	0.1	3	1	1	0.1	4	4	5	1.07634	0.899351	6 C
2,4-dienoyl-CoA reductase, mitochondrial	Q9CQ62	Decr1	36 kDa	9	4	2	5	2	3	2	7	5	4	0.954545	0.900466	5 C
Inositol monophosphatase 1	O55023	Impa1	30 kDa	8	6	10	9	10	6	8	13	10	5	0.976744	0.904711	6 C
Ig heavy chain V regions TEPC 15/S107/HPCM1/HPCM2/HPCM3	P01787 (+4)		14 kDa	4	0.1	0.1	4	3	5	0.1	5	0.1	0.1	0.919643	0.907179	2 C
Complement C4-B	P01029	C4b	193 kDa	6	6	6	6	4	8	1	10	6	2	0.964286	0.91264	29 C
CD5 antigen-like	Q9QWK4	Cd5l	39 kDa	18	31	19	26	18	24	15	22	23	30	1.01786	0.913055	26 C
Hemopexin	Q91X72	Hpx	51 kDa	26	13	12	14	11	15	9	24	19	11	1.02632	0.920017	13 C
Proteasome activator complex subunit 1	P97371	Psme1	29 kDa	10	10	6	5	4	6	3	14	4	7	0.971429	0.933157	3 C
Adenosylhomocysteinase	P50247	Ahcy	48 kDa	13	5	13	6	7	5	7	6	14	11	0.977273	0.9364	9 C
Delta(3,5)-Delta(2,4)-dienoyl-CoA isomerase, mitochondrial	O35459	Ech1	36 kDa	13	2	5	11	3	2	4	8	9	10	0.970588	0.942414	6 C
Inhibitor of carbonic anhydrase	Q9DBD0	Ica	77 kDa	4	17	10	1	6	24	0.1	6	4	2	0.95	0.942674	35 C
Thioredoxin-dependent peroxide reductase, mitochondrial	P20108	Prdx3	28 kDa	13	5	9	19	9	5	10	13	14	14	1.01818	0.947116	4 C
Protein NipSnap homolog 2	O55126	Nipsnap2	33 kDa	3	0.1	0.1	1	0.1	1	0.1	1	1	1	0.953488	0.947679	3 C
Glutathione S-transferase A3	P30115	Gsta3	25 kDa	1	0.1	1	1	2	1	1	1	1	1	0.980392	0.948597	1 C
Tropomyosin alpha-1 chain	P58771	Tpm1	33 kDa	21	7	12	9	1	9	8	13	12	7	0.98	0.955633	1 C
3-hydroxyisobutyryl-CoA hydrolase, mitochondrial	Q8QZS1	Hibch	43 kDa	1	0.1	1	1	1	0.1	1	1	0.1	2	1.02439	0.960981	5 C
Ubiquitin-conjugating enzyme E2 variant 1	Q9CZY3 (+1)	Ube2v1	16 kDa	1	1	0.1	1	1	2	0.1	1	0.1	1	1.02439	0.960981	2 C
Glutaredoxin-related protein 5, mitochondrial	Q80Y14	Glrx5	16 kDa	0.1	0.1	1	1	1	0.1	1	0.1	0.1	2	1.03125	0.964639	2 C
NADH dehydrogenase [ubiquinone] 1 beta subcomplex subunit 10	Q9DCS9	Ndufb10	21 kDa	2	0.1	0.1	1	0.1	1	0.1	1	1	0.1	0.969697	0.964639	5 C
Sialic acid synthase	Q99J77	Nans	40 kDa	0.1	0.1	0.1	0.1	2	1	0.1	0.1	0.1	1	0.958333	0.964805	8 C
Glutathione synthetase	P51855	Gss	52 kDa	0.1	2	0.1	0.1	0.1	1	0.1	1	0.1	0.1	0.958333	0.964805	4 C
Bleomycin hydrolase	Q8R016	Blmh	53 kDa	0.1	0.1	0.1	0.1	2	0.1	0.1	0.1	1	1	0.958333	0.964805	4 C
Guanine deaminase	Q9R111	Gda	51 kDa	0.1	2	0.1	0.1	0.1	1	0.1	1	0.1	0.1	0.958333	0.964805	9 C
Alpha-1-antitrypsin 1-1	P07758 (+1)	Serpina1a	46 kDa	16	29	17	12	7	20	9	24	15	14	1.01235	0.965426	3 C
Carbonic anhydrase 2	P00920	Ca2	29 kDa	14	27	5	8	9	18	4	19	16	7	1.01587	0.968696	2 C
Cytochrome c oxidase subunit 2	P00405	Mtco2	26 kDa	2	2	0.1	1	0.1	1	0.1	1	1	2	0.980769	0.970295	3 C
Mannose-binding protein C	P41317	Mbl2	26 kDa	2	2	1	2	1	3	0.1	2	2	1	1.0125	0.971971	7 C
Ig kappa chain V-VI region NQ2-48.2.2	P04941 (+1)		12 kDa	0.1	1	1	2	1	1	0.1	1	0.1	3	1.01961	0.97461	2 C
Fumarylacetoacetase	P35505	Fah	46 kDa	0.1	0.1	0.1	0.1	3	2	1	0.1	0.1	0.1	0.970588	0.977654	6 C
Ig kappa chain V-II region 7S34.1	P01630		12 kDa	1	2	3	2	5	3	2	4	4	0.1	1.00769	0.98449	3 C
Long-chain-fatty-acid--CoA ligase 1	P41216	Acsl1	78 kDa	3	1	0.1	2	0.1	0.1	0.1	1	1	4	1	1	18 C
Myoglobin	P04247	Mb	17 kDa	12	11	14	21	25	15	19	16	11	22	1	1	1 C
Beta-2-glycoprotein 1	Q01339	Apoh	39 kDa	14	7	9	6	8	14	2	10	8	10	1	1	23 C
Ubiquitin-40S ribosomal protein S27a	P62983	Rps27a	18 kDa	5	5	4	4	3	4	3	3	3	8	1	1	6 C
Endoplasmic reticulum resident protein 44	Q9D1Q6	Erp44	47 kDa	2	2	3	2	1	2	1	3	2	2	1	1	7 C
ATP synthase subunit d, mitochondrial	Q9DCX2	Atp5h	19 kDa	5	2	1	2	4	4	1	4	3	2	1	1	1 C
Aspartyl aminopeptidase	Q9Z2W0	Dnpep	52 kDa	1	3	1	2	4	3	1	3	2	2	1	1	10 C
Proteasome subunit alpha type-2	P49722	Psma2	26 kDa	4	1	2	1	2	1	2	2	3	2	1	1	2 C
Thioredoxin	P10639	Txn	12 kDa	3	2	2	4	3	4	3	2	3	2	1	1	6 C
Myosin regulatory light chain 2, atrial isoform	Q9QVP4	Myl7	19 kDa	3	7	0.1	0.1	0.1	4	0.1	6	0.1	0.1	1	1	3 C
Annexin A5	P48036	Anxa5	36 kDa	3	1	1	1	3	2	3	1	1	2	1	1	1 C
Actin-related protein 2/3 complex subunit 4	P59999	Arpc4	20 kDa	1	1	3	2	3	2	2	1	2	3	1	1	4 C
Thioredoxin reductase 1, cytoplasmic	Q9JMH6 (+1)	Txnrd1	67 kDa	0.1	2	0.1	0.1	1	2	0.1	0.1	1	0.1	1	1	21 C
Cofilin-2	P45591	Cfl2	19 kDa	2	1	0.1	2	2	1	1	2	0.1	3	1	1	2 C
Proteasome subunit beta type-8	P28063	Psmb8	30 kDa	1	0.1	0.1	2	2	0.1	2	1	0.1	2	1	1	5 C
Alpha-actinin-2	Q9JI91	Actn2	104 kDa	0.1	0.1	0.1	0.1	2	0.1	0.1	0.1	0.1	2	1	1	10 C
Phospholipase B-like 1	Q8VCI0	Plbd1	63 kDa	1	0.1	2	2	1	0.1	2	1	1	2	1	1	7 C
Kynurenine--oxoglutarate transaminase 3	Q71RI9 (+1)	Kyat3	51 kDa	2	1	2	1	1	1	0.1	0.1	1	1	0.457143	0.049984	10 C
Fetuin-B	Q9QXC1	Fetub	43 kDa	3	2	2	1	2	1	0.1	2	1	0.1	0.42	0.040082	15 C
Isoform 3 of Elongation factor 1-delta	P57776-3	Eef1d	73 kDa	4	1	3	3	2	0.1	0.1	1	1	2	0.323077	0.0218801	2 C
NADH dehydrogenase [ubiquinone] iron-sulfur protein 6, mitochondrial	P52503	Ndufs6	13 kDa	3	1	2	1	1	0.1	0.1	0.1	1	1	0.2875	0.037172	3 C
Calcyclin-binding protein	Q9CXW3	Cacybp	27 kDa	1	0.1	2	1	2	0.1	0.1	1	0.1	0.1	0.229508	0.0471097	2 C
Hydroxymethylglutaryl-CoA lyase, mitochondrial	P38060	Hmgcl	34 kDa	2	0.1	2	3	4	0.1	1	0.1	0.1	1	0.207207	0.0328476	8 C
Calreticulin	P14211	Calr	48 kDa	5	1	4	4	2	0.1	0.1	2	1	0.1	0.20625	0.0152474	6 C
GMP reductase 2	Q99L27	Gmpr2	38 kDa	0.1	1	4	2	5	0.1	0.1	0.1	0.1	0.1	0.0413223	0.0348858	9 C

## Sheet: EOD Heart Prot ID intensity
Supplementary Data 20: Impact of 2.5 months EOD Fasting vs AL Feeding in Aged Mice on the Heart Persulfidome (Intensity)
Protein names	Majority protein IDs	Gene names	Mol. weight [kDa]	Intensity Old AL1	Intensity Old AL2	Intensity Old AL3	Intensity Old AL4	Intensity Old AL5	Intensity Old EOD1	Intensity Old EOD2	Intensity Old EOD3	Intensity Old EOD4	Intensity Old EOD5	EOD/AL intensity ratio	P-value
Cathepsin E	P70269	Ctse	42.937	10000	10000	10000	10000	10000	638190	90826	774150	590980	10000	42.0829	0.0290096		Green	EOD enriched
Tropomyosin alpha-4 chain	Q6IRU2	Tpm4	28.467	294400	288110	521190	448940	167760	3732900	147400	3771700	2057400	880030	6.15521	0.0425577		Gray	No Change
Cystatin-B	Q62426	Cstb	11.045	10000	10000	10000	10000	10000	10000	10000	1706900	10000	211080	38.9596	0.285435		Blue	AL enriched
Plasma kallikrein;Plasma kallikrein heavy chain;Plasma kallikrein light chain	P26262	Klkb1	71.382	10000	10000	10000	10000	10000	612410	10000	500500	10000	10000	22.8582	0.144127
Parvalbumin alpha	P32848	Pvalb	11.93	10000	10000	10000	10000	902580	9580600	446510	3924400	545620	4354100	19.9996	0.0651268
Ig kappa chain V-III region PC 2485/PC 4039;Ig kappa chain V-III region PC 7175	P01673;P01671		11.986	10000	10000	10000	10000	10000	10000	10000	10000	405520	519560	19.1016	0.145669
Moesin;Radixin;Ezrin	P26041;P26043;P26040	Msn;Rdx;Ezr	67.766	4563300	10000	798310	1433300	687760	392650	10000	1615100	130330000	567860	17.7394	0.362035
Phosphoglycerate mutase 1	Q9DBJ1	Pgam1	28.832	10000	10000	181310	10000	10000	543310	10000	2399000	169200	10000	14.1499	0.236725
Angiotensinogen;Angiotensin-1;Angiotensin-2;Angiotensin-3;Angiotensin-4;Angiotensin 1-9;Angiotensin 1-7;Angiotensin 1-5;Angiotensin 1-4	P11859	Agt	51.99	10000	10000	10000	10000	10000	165420	10000	280700	10000	10000	9.5224	0.161724
Fatty acid-binding protein, liver	P12710	Fabp1	14.245	10000	10000	10000	10000	2689100	17384000	10000	10000	10000	10000	6.38452	0.42746
Epididymal secretory glutathione peroxidase	P21765	Gpx5	25.392	10000	10000	1630800	841370	10000	15719000	10000	10000	10000	10000	6.29813	0.425608
Fumarylacetoacetase	P35505	Fah	46.175	10000	10000	398910	10000	10000	2377800	160030	10000	10000	10000	5.85047	0.394694
Coagulation factor XIII A chain	Q8BH61	F13a1	83.206	10000	10000	132220	10000	10000	10000	10000	903900	10000	10000	5.48078	0.417255
Ig kappa chain V-VI region J539;Ig kappa chain V-VI region SAPC 10;Ig kappa chain V-VI region TEPC 601/TEPC 191;Ig kappa chain V-VI region XRPC 24;Ig kappa chain V-VI region XRPC 44	P01679;P01678;P01677;P01676;P01675		11.502	3116600	10000	10000	10000	649860	17200000	10000	551100	10000	10000	4.6836	0.442926
Ig kappa chain V-III region PC 7183;Ig kappa chain V-III region PC 7043;Ig kappa chain V-III region CBPC 101;Ig kappa chain V-III region PC 7769;Ig kappa chain V-III region PC 6308	P01666;P01665;P01664;P01669;P01667		11.952	5857600	10000	854060	10000	10000	1140400	10000	8516700	21457000	10000	4.61817	0.287303
Beta-mannosidase	Q8K2I4	Manba	100.83	10000	10000	10000	10000	10000	10000	10000	65503	10000	135060	4.61126	0.18184
Glutamate--cysteine ligase regulatory subunit	O09172	Gclm	30.534	10000	1905100	289990	10000	157690	3053500	10000	3623600	3527500	711330	4.6047	0.0763377
Gelsolin	P13020	Gsn	85.941	655770	6552800	1748100	1200600	827800	30620000	261420	17358000	1533400	359180	4.56365	0.24065
Calsequestrin-1	O09165	Casq1	46.377	303410	513270	120150	10000	10000	1697900	10000	1543400	10000	1079300	4.53644	0.110713
Afamin	O89020	Afm	69.378	518020	10000	351390	10000	10000	652600	10000	2216600	1158900	10000	4.50084	0.177905
Polymeric immunoglobulin receptor;Secretory component	O70570	Pigr	84.998	10000	10000	785830	10000	10000	1756500	10000	1580100	10000	10000	4.07663	0.277106
Selenoprotein P	P70274	Sepp1	42.705	13301000	26811000	9918000	5087900	2596200	168630000	2018800	36611000	11255000	3641400	3.84925	0.333355
Ig kappa chain V19-17	P01633	Igk-V19-17	16.433	10000	20265000	2937600	9837500	8830400	98675000	884940	8911800	8988900	28721000	3.49045	0.287113
Protein S100-A9	P31725	S100a9	13.049	10000	1156300	10000	10000	606320	10000	10000	3906700	2220100	10000	3.43453	0.321958
Fructose-bisphosphate aldolase B	Q91Y97	Aldob	39.507	10000	10000	10000	10000	566850	2035100	10000	10000	10000	10000	3.41946	0.504317
Sorbitol dehydrogenase	Q64442	Sord	38.249	10000	10000	10000	480060	123790	10000	1863000	242810	10000	10000	3.36958	0.443965
Porphobilinogen deaminase	P22907	Hmbs	39.344	10000	1361700	10000	10000	10000	4216700	10000	465110	10000	10000	3.3615	0.466821
Ig gamma-2B chain C region	P01867	Igh-3	44.259	16647000	16378000	7370600	16488000	3577100	54438000	3180000	75558000	55091000	11452000	3.30329	0.0852078
Ig kappa chain V-V region MOPC 21	P01634		14.902	18215000	3127700	3139200	3218000	1204400	87123000	1676700	2795100	1340300	1257600	3.25878	0.47345
PITH domain-containing protein 1	Q8BWR2	Pithd1	24.192	10000	329400	432960	10000	10000	1055600	220360	819080	408710	10000	3.17248	0.144765
Ig kappa chain V-II region 7S34.1	P01630		12.496	2825500	5980600	426220	7541500	7684200	4402900	10000	8901100	58652000	1179400	2.99065	0.410072
Corticosteroid-binding globulin	Q06770	Serpina6	44.769	473170	315720	10000	10000	10000	10000	10000	1995400	10000	347260	2.89741	0.457288
Clusterin;Clusterin beta chain;Clusterin alpha chain	Q06890	Clu	51.655	2896200	4046700	10000	591260	10000	12198000	10000	5978800	3060800	437340	2.8706	0.270006
Transthyretin	P07309	Ttr	15.776	8253300	12611000	2238300	775350	13835000	57942000	914360	42090000	3052900	2373400	2.82059	0.296317
Dentin matrix acidic phosphoprotein 1	O55188	Dmp1	53.964	10000	10000	2092600	10000	10000	10000	5972900	10000	10000	10000	2.81952	0.556049
N-acyl-aromatic-L-amino acid amidohydrolase (carboxylate-forming)	Q91XE4	Acy3	35.286	493150	10000	328020	10000	10000	1819100	358420	10000	10000	10000	2.59351	0.479007
Vimentin	P20152	Vim	53.687	11389000	4945600	5022700	10000	6993400	11239000	10000	54178000	4450100	1432100	2.51437	0.429761
Superoxide dismutase [Cu-Zn]	P08228	Sod1	15.942	8183600	10000	10000	714100	637640	6444300	710360	9104800	5449600	2009200	2.4822	0.23165
Carbonic anhydrase 1	P13634	Ca1	28.33	23694000	27769000	8931100	15944000	9849000	50163000	8406300	61945000	69416000	10654000	2.32731	0.125951
Vinculin	Q64727	Vcl	116.72	677010	2682100	1183700	1298600	1911300	8497800	549570	5771000	1171700	1882600	2.30534	0.233032
Glycogen phosphorylase, muscle form	Q9WUB3	Pygm	97.285	10000	10000	10000	378590	927390	10000	109820	1202600	10000	1729100	2.29159	0.414801
Prelamin-A/C;Lamin-A/C	P48678	Lmna	74.237	10000	10000	380860	10000	198660	324910	10000	1037500	10000	10000	2.28444	0.482714
Myosin regulatory light chain 2, atrial isoform	Q9QVP4	Myl7	19.45	559980	2805600	10000	10000	10000	3442400	10000	4216800	10000	10000	2.26447	0.452815
Adenylyl cyclase-associated protein 1	P40124	Cap1	51.564	10000	470410	189680	10000	774500	1947100	10000	1176200	10000	146770	2.26185	0.403565
SH3 domain-binding glutamic acid-rich-like protein	Q9JJU8	Sh3bgrl	12.811	10000	10000	10000	10000	330860	497370	10000	309470	10000	10000	2.25648	0.458019
Transketolase	P40142	Tkt	67.63	6060900	20308000	2032100	10000	1121600	26398000	151490	33456000	3273800	408100	2.15651	0.420769
Alpha-2-HS-glycoprotein	P29699	Ahsg	37.325	8060800	3661200	10000	2032700	1687700	13051000	10000	14416000	4594400	1227400	2.15493	0.309712
Lumican	P51885	Lum	38.265	465030	396360	10000	10000	10000	257040	10000	1627300	10000	10000	2.14759	0.554143
Bisphosphoglycerate mutase	P15327	Bpgm	29.978	5416700	24142000	3486800	2030000	768740	30598000	443490	28314000	15488000	1805000	2.13838	0.318728
Toll-interacting protein	Q9QZ06	Tollip	30.345	10000	154430	218490	10000	10000	10000	307500	338680	191910	10000	2.12968	0.30573
Sulfhydryl oxidase 1	Q8BND5	Qsox1	82.784	449520	10000	366630	228940	154870	10000	10000	2278600	166430	10000	2.04555	0.592248
Ig kappa chain V-II region 26-10	P01631		12.273	1668700	24600000	10000	48622000	10000	32191000	8268100	57730000	23865000	30507000	2.03657	0.249778
Hemoglobin subunit beta-1;Hemoglobin subunit beta-2	P02088;P02089	Hbb-b1;Hbb-b2	15.84	991830000	1727300000	87494000	466340000	388620000	2081500000	56656000	2831300000	1828000000	287940000	1.93506	0.292851
Acylamino-acid-releasing enzyme	Q8R146	Apeh	81.58	2224300	9708500	3785400	234120	152650	12784000	88470	10073000	7143100	945320	1.92698	0.35614
Complement C3;Complement C3 beta chain;C3-beta-c;Complement C3 alpha chain;C3a anaphylatoxin;Acylation stimulating protein;Complement C3b alpha chain;Complement C3c alpha chain fragment 1;Complement C3dg fragment;Complement C3g fragment;Complement C3d fragment;Complement C3f fragment;Complement C3c alpha chain fragment 2	P01027	C3	186.48	76191000	36425000	47861000	29121000	19420000	278850000	7322000	53380000	33868000	19708000	1.88083	0.495542
Ig gamma-2A chain C region secreted form	P01864		36.595	15065000	25136000	1820900	16378000	5349000	21901000	5198700	47057000	29301000	11862000	1.80897	0.253699
28S ribosomal protein S22, mitochondrial	Q9CXW2	Mrps22	41.192	10000	10000	10000	10000	285300	10000	10000	10000	10000	539000	1.7799	0.681741
Carbonic anhydrase 3	P16015	Ca3	29.366	1526500	80516	627720	10000	742580	2135000	271330	2875000	10000	10000	1.77461	0.504527
Complement factor B;Complement factor B Ba fragment;Complement factor B Bb fragment	P04186	Cfb	85.004	10000	10000	615940	716430	2657500	840570	212540	4933500	663880	449640	1.77066	0.557466
Dihydropteridine reductase	Q8BVI4	Qdpr	25.57	1527300	10000	10000	853880	302180	661400	10000	10000	10000	4080500	1.76517	0.636924
Ig heavy chain V region M511;Ig heavy chain V region HPCG14;Ig heavy chain V region HPCM6;Ig heavy chain V region H8;Ig heavy chain V regions TEPC 15/S107/HPCM1/HPCM2/HPCM3;Ig heavy chain V region M603;Ig heavy chain V region HPCG13;Ig heavy chain V region HPCG8	P01790;P01794;P01791;P01788;P01787;P01789;P01793;P01792		13.652	8928900	10000	10000	1381800	1190200	12510000	10000	7145800	224730	10000	1.72734	0.596569
Vitronectin	P29788	Vtn	54.848	4387000	6297800	1724800	1299400	770960	16106000	10000	4093300	2939200	1734000	1.71841	0.514589
Myosin light chain 4	P09541	Myl4	21.159	10000	2206400	10000	10000	376240	1558200	10000	2825500	10000	10000	1.68936	0.62692
Ig heavy chain V region 102	P01750		12.866	10000	1024200	10000	1009000	10000	231700	10000	572060	2660700	10000	1.68886	0.624786
Tropomyosin alpha-3 chain	P21107	Tpm3	32.994	1810600	2316800	1060100	968890	10000	4195100	10000	4087500	1283700	716350	1.66915	0.414417
Alpha-2-macroglobulin;Alpha-2-macroglobulin 165 kDa subunit;Alpha-2-macroglobulin 35 kDa subunit	Q61838	A2m	165.85	167040000	206650000	67211000	73508000	38448000	449200000	22667000	297980000	107600000	39971000	1.65941	0.434115
WD repeat-containing protein 1	O88342	Wdr1	66.406	503480	1581700	293750	10000	10000	2458700	10000	904960	10000	443170	1.59522	0.61098
Transforming growth factor beta-1;Latency-associated peptide	P04202	Tgfb1	44.309	3022700	10000	2293900	428860	1765000	3374900	264140	849860	5385300	2104800	1.59285	0.432672
Properdin	P11680	Cfp	50.327	10000	10000	3289600	10000	10000	3603000	10000	1565800	10000	10000	1.56139	0.708625
Hemoglobin subunit alpha	P01942	Hba	15.085	537240000	473660000	52764000	108320000	114320000	448790000	39520000	801580000	616090000	77691000	1.54215	0.462629
Murinoglobulin-1;Murinoglobulin-2	P28665;P28666	Mug1;Mug2	165.3	10000	1270200	231050	10000	766400	1346300	10000	2134200	10000	10000	1.53454	0.641481
Basigin	P18572	Bsg	42.444	1893900	10000	10000	130970	10000	532210	10000	1781900	798500	10000	1.52448	0.674525
10 kDa heat shock protein, mitochondrial	Q64433	Hspe1	10.963	10000	10000	10000	771160	10000	485960	217140	10000	296760	218970	1.5149	0.63719
Ras suppressor protein 1	Q01730	Rsu1	31.55	999030	912100	802450	558760	642910	1355800	597040	1977500	641830	1306700	1.50153	0.182263
Interleukin-1 receptor accessory protein	Q61730	Il1rap	65.74	5369600	4198100	6616400	4910200	3565500	7266000	2021500	15430000	9485600	2310800	1.48071	0.377985
Ig kappa chain V-III region PC 3741/TEPC 111	P01660		12.099	17236000	2273600	3712500	27671000	10978000	5311500	1017400	2471800	5675400	76973000	1.47806	0.711272
Ig heavy chain V-III region HPC76	P01804		12.304	582660	356650	10000	547240	861700	1729600	532820	664210	10000	515630	1.46391	0.508104
Rho GDP-dissociation inhibitor 1	Q99PT1	Arhgdia	23.407	3112300	913180	1396200	1829400	519510	2236500	590550	4888800	1541000	1803600	1.42337	0.46072
Prothrombin;Activation peptide fragment 1;Activation peptide fragment 2;Thrombin light chain;Thrombin heavy chain	P19221	F2	70.268	10000	841840	10000	10000	10000	10000	10000	995000	226600	10000	1.41931	0.777642
Caspase-3;Caspase-3 subunit p17;Caspase-3 subunit p12	P70677	Casp3	31.474	241120	264420	1936800	10000	781350	1673700	10000	856890	1339600	703560	1.4175	0.563748
Glutathione S-transferase A3	P30115	Gsta3	25.36	1959100	10000	1267700	2969300	2210900	5098700	270410	2561600	1704100	2197000	1.4057	0.484265
Bifunctional purine biosynthesis protein PURH;Phosphoribosylaminoimidazolecarboxamide formyltransferase;IMP cyclohydrolase	Q9CWJ9	Atic	64.217	10000	10000	10000	10000	338680	10000	214470	279790	10000	10000	1.38444	0.750139
Tubulin polymerization-promoting protein family member 3	Q9CRB6	Tppp3	18.965	10000	10000	10000	10000	246030	195750	10000	105880	10000	71467	1.37432	0.723929
Carbonic anhydrase 2	P00920	Ca2	29.032	31764000	165930000	14552000	10968000	29355000	251590000	2709300	46613000	31923000	11731000	1.36425	0.745295
Ig kappa chain V-V region HP 91A3;Ig kappa chain V-V regions	P01648;P01649		11.961	1159300	1808300	1200800	1871400	1128000	2737100	1066000	1834800	2327400	1732100	1.35291	0.162126
Glutathione S-transferase A2;Glutathione S-transferase A1;Glutathione S-transferase A1, N-terminally processed	P10648;P13745	Gsta2;Gsta1	25.542	10000	10000	10000	675370	10000	10000	10000	10000	10000	926670	1.35129	0.829982
Carbonyl reductase [NADPH] 2	P08074	Cbr2	25.958	4540400	1583700	2820400	1158100	1066800	279750	185200	13276000	468180	878650	1.35081	0.774957
Glutathione synthetase	P51855	Gss	52.246	10000	459090	10000	10000	10000	557000	10000	81573	10000	10000	1.33958	0.814117
Inhibitor of carbonic anhydrase	Q9DBD0	Ica	76.765	4579800	13522000	4429500	1095300	4467200	27595000	120030	6889400	577410	2301700	1.33423	0.744643
Ig kappa chain V-III region 50S10.1	P03977		12.042	10000	13702000	4023900	10000	10000	1480800	2224500	13083000	6583000	10000	1.31682	0.759935
Hepatocyte growth factor activator;Hepatocyte growth factor activator short chain;Hepatocyte growth factor activator long chain	Q9R098	Hgfac	70.567	10000	10000	10000	433740	1541600	144580	403870	388370	549370	1106400	1.29284	0.736766
Cathepsin D	P18242	Ctsd	44.953	757690	10000	10000	311500	10000	10000	10000	1089600	10000	288190	1.28075	0.815082
Aldose reductase-related protein 2;Aldose reductase-related protein 1	P45377;P21300	Akr1b8;Akr1b7	36.12	336310	418650	247000	10000	10000	242570	10000	914540	129900	10000	1.27892	0.77014
H-2 class I histocompatibility antigen, Q10 alpha chain	P01898	H2-Q10	37.251	397870	10000	10000	10000	10000	10000	10000	516780	10000	10000	1.27156	0.856826
Mannose-binding protein C	P41317	Mbl2	25.957	1367200	1017300	10000	423310	189830	2705300	10000	139430	718790	225740	1.2632	0.785515
Ubiquitin-like protein ISG15	Q64339	Isg15	17.897	363930	280470	10000	1168200	10000	1042100	10000	1226100	10000	10000	1.25407	0.79642
Ran-specific GTPase-activating protein	P34022	Ranbp1	23.596	1737000	2579600	2048300	956390	2310100	6538600	348550	3418500	695840	951550	1.24105	0.709561
Alpha-1-antitrypsin 1-4	Q00897	Serpina1d	45.998	307140000	269200000	209240000	161850000	150630000	299180000	342250000	401170000	195990000	102170000	1.22103	0.451503
Peroxiredoxin-2	Q61171	Prdx2	21.778	1220600000	985650000	1393500000	1590200000	1566100000	1402300000	2001900000	1425900000	1622900000	1794900000	1.22082	0.0994484
Apolipoprotein E	P08226	Apoe	35.866	969240	10000	10000	10000	10000	759800	10000	441150	10000	10000	1.21968	0.861151
Serum albumin	P07724	Alb	68.692	24198000000	40619000000	10907000000	10736000000	11167000000	30310000000	3443800000	47663000000	22925000000	14271000000	1.21496	0.670405
Ig kappa chain C region	P01837		11.934	509860000	489950000	1309500000	1434800000	464780000	1052900000	391970000	1380300000	1151300000	1000700000	1.18254	0.588454
Ig kappa chain V-V region MOPC 41	P01639	Gm5571	14.311	1342400	3699700	1941100	2668100	1534200	2234000	691410	2552400	5060200	2603500	1.17487	0.647112
Mammalian ependymin-related protein 1	Q99M71	Epdr1	25.485	406020	474660	663570	1456300	531290	367290	10000	1402600	820240	1473600	1.15343	0.760763
Elongation factor 1-alpha 1	P10126	Eef1a1	50.113	593480	1463400	10000	10000	10000	1104500	10000	1258100	10000	10000	1.1465	0.883746
Ig kappa chain V-V region K2	P01635		12.581	6770300	4885100	7210900	7583100	6694300	3254900	1824300	19338000	5935000	7438900	1.14022	0.774721
Carboxylesterase 1C	P23953	Ces1c	61.055	21139000	6912300	3189400	4782800	3055800	12495000	2336200	15983000	9285200	4198200	1.13353	0.811883
Kininogen-1;Kininogen-1 heavy chain;Bradykinin;Kininogen-1 light chain	O08677	Kng1	73.101	75340000	59307000	19430000	25536000	16768000	63964000	5272800	86215000	41426000	23774000	1.12359	0.800253
Perilipin-3	Q9DBG5	Plin3	47.262	10000	10000	10000	10000	436880	10000	10000	10000	10000	492960	1.1176	0.932807
Ig gamma-1 chain C region secreted form;Ig gamma-1 chain C region, membrane-bound form	P01868;P01869	Ighg1	35.704	3587300	2568100	7442100	5865200	3841200	4312700	1344700	6116500	8397000	5798500	1.11438	0.723941
Myosin regulatory light chain 2, ventricular/cardiac muscle isoform	P51667	Myl2	18.864	6208100	10000	10000	1905300	575070	1143200	10000	5272500	1777300	1472400	1.11103	0.898382
Proteasome activator complex subunit 1	P97371	Psme1	28.673	19844000	16704000	19921000	10019000	10576000	19906000	2314800	44224000	9657100	9169500	1.1065	0.835754
Proteasome subunit alpha type-2	P49722	Psma2	25.926	2016600	10000	611490	299340	807420	10000	472740	1861700	1562700	224840	1.10338	0.88245
Poly(rC)-binding protein 1	P60335	Pcbp1	37.497	3058400	763030	863920	644690	1101200	1475400	10000	3778300	633750	1196400	1.10303	0.86979
Glutathione peroxidase 1	P11352	Gpx1	22.329	169860000	283950000	79530000	122840000	89739000	183760000	42443000	252140000	194190000	149660000	1.10226	0.771839
Glutathione peroxidase 3	P46412	Gpx3	25.424	9906100	19020000	11928000	9793300	12941000	15014000	7033500	20644000	10795000	16206000	1.09599	0.682617
Serum paraoxonase/arylesterase 1	P52430	Pon1	39.565	1013800	320560	10000	10000	10000	330740	10000	922880	201660	10000	1.0813	0.933441
Cofilin-1	P18760	Cfl1	18.559	43044000	29332000	9884400	10653000	17073000	28361000	2000600	52362000	14859000	20662000	1.07508	0.878713
Carboxylesterase 1D	Q8VCT4	Ces1d	61.787	4685500	1970700	558260	1554100	1434500	1463000	597490	7130400	602210	1170400	1.07453	0.917856
Antithrombin-III	P32261	Serpinc1	52.003	23713000	10511000	8311000	3320400	3391700	21654000	646160	16860000	7690700	5951900	1.0722	0.897306
ATP synthase subunit f, mitochondrial	P56135	Atp5j2	10.344	852480	10000	10000	847300	10000	461840	10000	312710	840390	206480	1.05876	0.936831
CD5 antigen-like	Q9QWK4	Cd5l	38.862	309000000	260460000	272210000	242840000	175490000	474240000	86922000	292550000	268960000	197250000	1.04756	0.863042
Thioredoxin	P10639	Txn	11.675	4966500	3448800	1839200	6013700	4934900	6652700	1917100	4268900	4778600	4508200	1.0435	0.864611
Crk-like protein	P47941	Crkl	33.83	875120	10000	10000	10000	10000	10000	10000	914440	10000	10000	1.04297	0.975707
Ig heavy chain V region 441;Ig heavy chain V region MOPC 173;Ig heavy chain V region T601;Ig heavy chain V region X44;Ig heavy chain V region X24;Ig heavy chain V region J539	P01806;P01812;P01808;P01807;P01809;P01810		12.911	757090	1397700	969310	634220	1851900	491150	713890	2087900	2197400	295180	1.03125	0.941817
Actin, cytoplasmic 1;Actin, cytoplasmic 1, N-terminally processed	P60710	Actb	41.736	571420	408320	541590	528280	382830	441680	64143	607500	778320	591820	1.02098	0.937645
Ig alpha chain C region	P01878		36.875	3145800	3386700	4889100	3593000	2977100	6551100	306210	7169700	3603800	715930	1.01973	0.962518
Ubiquitin-60S ribosomal protein L40;Ubiquitin;60S ribosomal protein L40;Ubiquitin-40S ribosomal protein S27a;Ubiquitin;40S ribosomal protein S27a;Polyubiquitin-B;Ubiquitin;Polyubiquitin-C;Ubiquitin;Ubiquitin-related 1;Ubiquitin-related 2	P62984;P62983;P0CG49;P0CG50	Uba52;Rps27a;Ubb;Ubc	14.728	15146000	10865000	9465000	17855000	12974000	15216000	4919100	20744000	13919000	10907000	0.990952	0.969095
Thioredoxin reductase 1, cytoplasmic	Q9JMH6	Txnrd1	67.083	10000	863820	10000	10000	1514200	1064800	10000	1159100	138880	10000	0.989518	0.990302
Phosphoglucomutase-1	Q9D0F9	Pgm1	61.417	9154200	7468600	2514000	4642000	2493800	6842700	1209200	9083300	2867900	5864600	0.984589	0.967711
Apolipoprotein A-I;Proapolipoprotein A-I;Truncated apolipoprotein A-I	Q00623	Apoa1	30.615	50183000	2731300	151000	7717800	227300	32987000	810660	18625000	7041500	516820	0.983127	0.986054
Ig kappa chain V-V region MOPC 149	P01636		12.03	11210000	5093900	8372400	4826900	3732200	2377500	2999200	20288000	4838400	2097100	0.980888	0.973724
Ferritin light chain 1;Ferritin light chain 2	P29391;P49945	Ftl1;Ftl2	20.802	51771000	10463000	23426000	15985000	13223000	14566000	6900200	40988000	20744000	29054000	0.977228	0.957656
Flavin reductase (NADPH)	Q923D2	Blvrb	22.197	6023300	2467000	3504900	7695100	13498000	10888000	1910100	3978500	7328400	8311100	0.976733	0.952524
Copper homeostasis protein cutC homolog	Q9D8X1	Cutc	29.003	518430	265910	903720	287280	649550	839320	309600	529230	236570	637970	0.972494	0.931025
Histidine-rich glycoprotein	Q9ESB3	Hrg	59.162	26865000	14725000	8300400	5149000	3763100	17800000	1251400	23542000	10563000	2919700	0.953635	0.929842
ATP synthase subunit O, mitochondrial	Q9DB20	Atp5o	23.363	6581700	2613200	189890	3858700	2854400	4423300	152190	4890900	1788500	3993400	0.947223	0.904362
Translationally-controlled tumor protein	P63028	Tpt1	19.462	985830	892270	326290	960320	368080	1257200	10000	710070	633930	721290	0.943303	0.875269
Enoyl-CoA hydratase domain-containing protein 3, mitochondrial	Q9D7J9	Echdc3	32.402	10000	10000	351250	809180	425430	10000	176290	10000	574280	728080	0.933238	0.921345
Phosphoglycerate mutase 2	O70250	Pgam2	28.827	27746000	16024000	14126000	20424000	10262000	31270000	3879800	20780000	10501000	16153000	0.932286	0.833621
2,4-dienoyl-CoA reductase, mitochondrial	Q9CQ62	Decr1	36.213	27462000	969680	1386800	11356000	1579900	913400	1518200	19764000	10797000	6722500	0.928913	0.924023
Mannose-binding protein A	P39039	Mbl1	25.396	9360300	2536400	20132000	3167700	5534300	29425000	616470	3657300	2822100	1131800	0.92443	0.925478
Thioredoxin reductase 2, mitochondrial	Q9JLT4	Txnrd2	56.602	18771000	6566800	18839000	14432000	27421000	25971000	8014900	14594000	21282000	9627500	0.923975	0.792818
60 kDa heat shock protein, mitochondrial	P63038	Hspd1	60.955	35088000	8661200	4005300	12362000	12911000	11209000	872670	30667000	15590000	9013900	0.922291	0.879918
Glycerol-3-phosphate dehydrogenase [NAD(+)], cytoplasmic	P13707	Gpd1	37.572	10000	852220	10000	10000	10000	10000	10000	780800	10000	10000	0.919952	0.951655
Cytochrome c oxidase subunit 5A, mitochondrial	P12787	Cox5a	16.101	4632100	2366300	637710	7639500	9129500	3126900	2105500	5961700	6687200	4566100	0.919783	0.832984
Profilin-1	P62962;CON__P02584	Pfn1	14.957	14496000	4665100	5238900	14529000	9908400	3611400	3586300	10510000	11203000	15763000	0.914744	0.800299
Serotransferrin	Q921I1	Tf	76.723	793440000	381640000	454530000	514800000	254640000	759250000	102080000	709790000	373930000	237730000	0.909852	0.790264
Actin, cytoplasmic 2;Actin, cytoplasmic 2, N-terminally processed	P63260	Actg1	41.792	47511000	28386000	31227000	28991000	19625000	40606000	6132900	36370000	30505000	26887000	0.90215	0.695428
Alpha-enolase	P17182	Eno1	47.14	35498000	16037000	20032000	24534000	19849000	17348000	5950200	46207000	14390000	20372000	0.899243	0.765336
Acylphosphatase-2	P56375	Acyp2	11.877	2334000	10000	235370	879480	1179800	1251900	10000	250920	596550	2046100	0.895836	0.86527
Endoplasmic reticulum resident protein 44	Q9D1Q6	Erp44	46.852	5065000	1523700	4118000	1739500	1854600	1289700	875260	6200800	2138600	2164400	0.885878	0.791569
Ig heavy chain V region PJ14;Ig heavy chain V region MOPC 141	P01820;P01819		12.447	1667500	10000	10000	10000	10000	621110	10000	153340	693330	10000	0.871321	0.906806
Fatty acid-binding protein, heart	P11404	Fabp3	14.819	215180000	15776000	83927000	251930000	138000000	36746000	94314000	109300000	162160000	210980000	0.870444	0.735437
Ig kappa chain V-V region L6;Ig kappa chain V-V region T1	P01638;P01637		12.986	12808000	7800300	9658100	11290000	6170500	13662000	3815900	9978900	10528000	3298500	0.86499	0.597299
Alpha-1-antitrypsin 1-3;Alpha-1-antitrypsin 1-1	Q00896;P07758	Serpina1c;Serpina1a	45.823	59118000	41504000	28902000	28584000	17438000	53131000	1586800	57936000	25814000	13353000	0.864849	0.726391
Adiponectin	Q60994	Adipoq	26.809	22281000	7698400	17247000	21508000	12981000	9647800	9384800	22106000	14719000	14783000	0.864471	0.552903
Tropomyosin alpha-1 chain	P58771	Tpm1	32.68	47808000	6936200	12057000	10874000	379140	13321000	3266500	23725000	18275000	8324700	0.857251	0.811686
Ig heavy chain V region 3-6	P18531	Ighv3-6	13.095	5792200	2829100	2389200	20115000	6871400	2019000	1128100	13563000	3102200	12615000	0.85342	0.799011
Immunoglobulin J chain	P01592	Igj	18.013	88215000	80941000	102990000	121340000	22599000	111470000	16288000	80176000	76486000	64508000	0.838598	0.570825
Actin-related protein 2/3 complex subunit 4	P59999	Arpc4	19.667	1553500	10000	894670	1549000	5199300	4226700	380840	1337600	363830	1349600	0.831868	0.791759
Beta-actin-like protein 2	Q8BFZ3	Actbl2	42.004	10000	10000	7497800	10000	10000	6202900	10000	10000	10000	10000	0.828212	0.897277
Complement C4-B;Complement C4 beta chain;Complement C4 alpha chain;C4a anaphylatoxin;Complement C4 gamma chain	P01029	C4b	192.91	9310800	6117400	7971700	6207200	1138800	13359000	10000	8499300	2792000	748410	0.82641	0.722488
Cytochrome c1, heme protein, mitochondrial	Q9D0M3	Cyc1	35.327	9725600	693960	10000	4415300	10000	516670	258660	5333400	4305000	1847800	0.825422	0.814092
Alpha-1-antitrypsin 1-2	P22599	Serpina1b	45.974	46019000	39994000	30953000	25078000	11570000	31589000	6565400	42582000	29066000	16631000	0.823059	0.547326
NFU1 iron-sulfur cluster scaffold homolog, mitochondrial	Q9QZ23	Nfu1	28.567	1370100	10000	783880	856040	731530	10000	564860	203800	198900	2104800	0.821623	0.768844
Hemopexin	Q91X72	Hpx	51.317	117990000	13346000	36605000	40154000	17192000	40448000	11427000	79881000	38276000	15049000	0.821534	0.730805
Non-specific lipid-transfer protein	P32020	Scp2	59.125	10000	10000	10000	302130	2073100	1930400	10000	10000	10000	10000	0.819215	0.879581
Heat shock protein HSP 90-beta;Heat shock protein HSP 90-alpha	P11499;P07901	Hsp90ab1;Hsp90aa1	83.28	593800	10000	10000	514170	288060	10000	10000	400580	10000	728860	0.818796	0.79396
Retinal dehydrogenase 1	P24549	Aldh1a1	54.467	36698000	39129000	13357000	16073000	28572000	23438000	3130400	30499000	30488000	21458000	0.814572	0.512986
Platelet glycoprotein 4	Q08857	Cd36	52.697	10049000	10000	10000	1050800	10000	10000	10000	6054500	2970100	10000	0.813546	0.861668
Kynurenine--oxoglutarate transaminase 1	Q8BTY1	Ccbl1	47.563	921400	593230	810130	643420	10000	10000	480130	683790	670280	565330	0.809061	0.585953
Caprin-1	Q60865	Caprin1	78.168	10000	10000	10000	10000	242250	10000	10000	188240	10000	10000	0.808645	0.858224
Calcyclin-binding protein	Q9CXW3	Cacybp	26.51	283170	10000	328040	152310	418820	423380	40463	428750	53292	10000	0.801688	0.703363
Glyoxalase domain-containing protein 4	Q9CPV4	Glod4	33.316	4054000	2919100	2437500	4586600	1167700	788170	1750800	2927600	2527300	4139300	0.800082	0.483754
Ig kappa chain V-VI region NQ2-6.1	P04945		11.713	2171400	45563000	875200	16086000	14965000	8279300	1010700	15663000	34357000	4360600	0.799273	0.757227
Proteasome subunit beta type-6	Q60692	Psmb6	25.378	2761200	10000	2000900	2690200	3833800	1968100	1607500	1430300	1674500	2315400	0.796363	0.501043
Polymerase I and transcript release factor	O54724	Ptrf	43.953	5628900	10000	10000	777340	10000	10000	10000	3384400	1488400	232120	0.79626	0.842075
3-hydroxyisobutyryl-CoA hydrolase, mitochondrial	Q8QZS1	Hibch	43.037	504180	10000	198850	284600	181980	10000	130380	10000	10000	774650	0.79266	0.779781
Proteasome subunit alpha type-5	Q9Z2U1	Psma5	26.411	9878200	898170	7911300	9943100	9680800	4156500	5130900	8758500	5093600	7160300	0.790879	0.428744
Destrin	Q9R0P5	Dstn	18.521	3057100	4085800	1255100	10000	1153400	1578400	10000	5294900	10000	647270	0.788647	0.750813
Electron transfer flavoprotein-ubiquinone oxidoreductase, mitochondrial	Q921G7	Etfdh	68.09	15035000	10000	10000	6230700	10000	389340	874160	9311600	4388000	1803200	0.787309	0.795292
Long-chain specific acyl-CoA dehydrogenase, mitochondrial	P51174	Acadl	47.907	195340000	36677000	65873000	102040000	32018000	32491000	33362000	116110000	78755000	77562000	0.78315	0.595322
Ig gamma-3 chain C region	P03987		43.929	917060	2680600	2177400	22293000	9938700	7542700	215290	1737200	12996000	7169000	0.780392	0.726307
Proteasome subunit beta type-4	P99026	Psmb4	29.116	2287100	473070	1174100	3466200	1787100	572770	1076000	1942400	1733700	1803900	0.775915	0.491141
Medium-chain specific acyl-CoA dehydrogenase, mitochondrial	P45952	Acadm	46.481	129850000	32048000	105530000	82939000	33431000	25187000	55240000	55952000	70544000	90706000	0.775483	0.460085
Proteasome subunit beta type-5	O55234	Psmb5	28.532	4470700	3009900	4768900	7672900	7947300	1486900	3672300	5789200	3352400	7240500	0.772929	0.388584
Protein deglycase DJ-1	Q99LX0	Park7	20.021	56422000	31916000	34373000	59019000	39676000	40369000	18791000	40014000	29978000	41856000	0.772373	0.196321
Creatine kinase M-type	P07310	Ckm	43.044	353600000	124330000	169860000	187430000	179930000	55858000	159600000	101200000	79651000	385720000	0.770358	0.532905
Aspartate aminotransferase, cytoplasmic	P05201	Got1	46.247	345100000	214770000	284400000	158220000	116260000	148190000	84875000	193050000	163900000	270260000	0.768961	0.343192
Proteasome subunit alpha type-7	Q9Z2U0	Psma7	27.855	9768400	4014800	5142600	11272000	10018000	3462000	4538200	7077500	7374100	8378900	0.766632	0.306625
Ubiquitin fusion degradation protein 1 homolog	P70362	Ufd1l	34.481	10000	10000	467780	629370	10000	10000	10000	10000	10000	814130	0.757778	0.801023
Complement factor H	P06909	Cfh	139.14	2062900	842240	1376100	1462700	2117100	2813400	10000	1743200	1205700	173240	0.75633	0.520166
Ig kappa chain V-VI region NQ5-78.2.6;Ig kappa chain V-VI region NQ2-48.2.2;Ig kappa chain V-VI region NQ2-17.4.1;Ig kappa chain V-VI region NQ6-8.3.1	P04944;P04941;P04940;P04943		11.391	10000	1058100	1447300	6559000	3118400	10000	10000	7162900	10000	2026300	0.756118	0.749289
Adenylate kinase isoenzyme 1	Q9R0Y5	Ak1	21.539	138090000	51314000	64813000	63945000	48957000	54708000	17985000	69515000	47490000	87113000	0.754009	0.395693
Vitamin D-binding protein	P21614	Gc	53.6	59853000	22584000	33675000	23386000	25489000	31836000	1435800	41501000	29003000	20470000	0.753064	0.426203
Ig kappa chain V-V region HP 93G7;Ig kappa chain V-V region HP R16.7;Ig kappa chain V-V region HP 123E6;Ig kappa chain V-V region HP 124E1	P01645;P01644;P01646;P01647		11.954	1594700	38334000	38162000	31113000	26439000	38308000	1622500	27880000	22196000	12119000	0.752901	0.489954
Isocitrate dehydrogenase [NADP] cytoplasmic	O88844	Idh1	46.674	10000	1996700	10000	10000	10000	10000	10000	1492400	10000	10000	0.752394	0.843867
Ubiquinone biosynthesis protein COQ9, mitochondrial	Q8K1Z0	Coq9	35.082	2149300	10000	10000	10000	10000	467270	10000	920800	235290	10000	0.750633	0.818569
Adapter molecule crk	Q64010	Crk	33.814	844790	10000	10000	10000	366610	10000	10000	10000	10000	890870	0.749855	0.803083
Thioredoxin domain-containing protein 17	Q9CQM5	Txndc17	14.015	884530	10000	338810	1683200	538250	10000	597950	360420	329440	1291900	0.7496	0.641428
Proteasome subunit alpha type-6	Q9QUM9	Psma6	27.372	8265400	1241400	7856300	7187100	10485000	2857800	6400800	6191500	5204200	5451500	0.745131	0.315567
40S ribosomal protein SA	P14206	Rpsa	32.838	14167000	7201900	9940500	6973500	5702300	5569700	5955400	8328600	6812600	6034900	0.743459	0.19293
Pyruvate dehydrogenase protein X component, mitochondrial	Q8BKZ9	Pdhx	53.998	2415700	291960	471210	3672000	1512900	750060	288330	379230	592640	4165400	0.738382	0.663609
Peptidyl-prolyl cis-trans isomerase A;Peptidyl-prolyl cis-trans isomerase A, N-terminally processed	P17742	Ppia	17.971	11324000	2257500	3440000	8451700	1443300	1805400	1351300	7307600	5571300	3710600	0.733609	0.53743
Heterogeneous nuclear ribonucleoprotein D0	Q60668	Hnrnpd	38.354	733430	10000	10000	10000	1365600	10000	10000	971120	10000	557830	0.732235	0.74348
Proteasome subunit alpha type-4	Q9R1P0	Psma4	29.47	5565400	897980	7876800	5380600	9504500	1119200	5629700	7002600	4508700	3085800	0.730395	0.400467
Vacuolar protein sorting-associated protein 26A;Vacuolar protein sorting-associated protein 26B	P40336;Q8C0E2	Vps26a;Vps26b	38.113	10000	10000	10000	195110	10000	10000	131590	10000	10000	10000	0.729829	0.781547
Ficolin-1	O70165	Fcn1	36.298	6464600	5088000	5577200	5174300	8808600	4580100	3454100	4124000	6365900	4124200	0.727944	0.0812096
Peroxiredoxin-5, mitochondrial	P99029	Prdx5	21.897	177110000	48161000	82559000	260890000	147340000	32963000	74418000	74090000	103700000	235830000	0.727594	0.465869
Calpastatin	P51125	Cast	84.921	10000	562140	10000	394850	10000	82258	10000	10000	146290	469480	0.727493	0.721083
Inositol monophosphatase 1	O55023	Impa1	30.436	33682000	12228000	26915000	13605000	19788000	14402000	6707300	26215000	13878000	15997000	0.726801	0.290036
Beta-2-glycoprotein 1	Q01339	Apoh	38.618	48902000	17325000	11340000	11915000	11643000	24990000	1479200	18272000	22671000	5824500	0.72422	0.535991
Ferritin heavy chain;Ferritin heavy chain, N-terminally processed	P09528	Fth1	21.066	78364000	10939000	75442000	26589000	74211000	17685000	38796000	17864000	26838000	90369000	0.721354	0.473694
Peroxiredoxin-4	O08807	Prdx4	31.052	114300000	69228000	117760000	76954000	104010000	34487000	68631000	64719000	43546000	135030000	0.718324	0.215711
Ig heavy chain V region 6.96	P18528		11.007	20814000	8011500	13905000	9888200	4506700	4738300	498110	18921000	3395400	13454000	0.717838	0.487874
Aspartate aminotransferase, mitochondrial	P05202	Got2	47.411	268850000	116640000	144120000	92499000	50327000	84791000	45439000	132020000	108420000	111630000	0.717243	0.367372
Superoxide dismutase [Mn], mitochondrial	P09671	Sod2	24.603	158790000	68144000	119260000	168110000	57993000	36450000	93136000	60948000	74895000	144180000	0.715728	0.293596
Transaldolase	Q93092	Taldo1	37.387	3262900	503170	1817100	784960	3138700	2013300	1201100	2980200	546360	10000	0.710117	0.49962
Peroxiredoxin-1	P35700	Prdx1	22.176	695840000	333400000	739560000	756310000	764940000	232120000	429210000	593300000	403680000	658680000	0.704242	0.118516
Natriuretic peptides A;Atrial natriuretic factor;Auriculin-B;Auriculin-A;Atriopeptin-1;Atriopeptin-2	P05125	Nppa	16.572	5445300	713760	10000	10000	1362900	342820	10000	4921900	10000	10000	0.702035	0.756942
NIF3-like protein 1	Q9EQ80	Nif3l1	41.745	1682400	3721000	503560	10000	10000	1575700	802710	882810	699480	177290	0.698164	0.641015
Dihydropyrimidinase-related protein 2	O08553	Dpysl2	62.277	88151000	42126000	65730000	31256000	48030000	35838000	14603000	68287000	31248000	40936000	0.693487	0.238804
Glutathione S-transferase Mu 1	P10649	Gstm1	25.97	92305000	22340000	45635000	112200000	68674000	25811000	28300000	33726000	40546000	107720000	0.692072	0.371093
Myosin light chain 3	P09542	Myl3	22.421	14807000	2472500	3858900	5392500	8983800	2417500	1493500	7621000	5316800	7724700	0.691925	0.417587
Haptoglobin;Haptoglobin alpha chain;Haptoglobin beta chain	Q61646	Hp	38.752	561900000	14388000	272390000	337800000	63683000	464540000	8975000	382480000	4796300	1231100	0.689529	0.602162
Complement factor I;Complement factor I heavy chain;Complement factor I light chain	Q61129	Cfi	67.26	35192000	21760000	43410000	43048000	30075000	49350000	4077600	21766000	34666000	9587000	0.688513	0.274893
Histidine triad nucleotide-binding protein 1	P70349	Hint1	13.777	26938000	4345000	8223800	27750000	11129000	3847500	8503900	11455000	14231000	15801000	0.686839	0.383874
Hydroxyacyl-coenzyme A dehydrogenase, mitochondrial	Q61425	Hadh	34.463	42294000	45010000	21192000	24035000	15620000	19607000	13170000	30855000	19612000	18501000	0.686766	0.195183
Electron transfer flavoprotein subunit alpha, mitochondrial	Q99LC5	Etfa	35.009	66269000	9738800	2167300	22433000	8337000	6721800	4115400	20929000	22802000	20227000	0.68654	0.592355
Proteasome subunit alpha type-3	O70435	Psma3	28.405	3368800	1220100	5385400	5463600	8385600	3556500	3520300	2732000	2070700	4383400	0.682641	0.263431
Fetuin-B	Q9QXC1	Fetub	42.712	4210100	1100700	672290	878140	612830	970310	288660	1970400	1165000	705110	0.68229	0.538452
Peptidyl-prolyl cis-trans isomerase B	P24369	Ppib	23.713	2342500	10000	273710	454730	277640	1604100	54815	10000	346880	258680	0.677213	0.685232
Acetyl-CoA acetyltransferase, mitochondrial	Q8QZT1	Acat1	44.816	9020800	2038700	982400	7789700	5114600	1423200	1634900	3343900	4530200	5939200	0.676311	0.391665
Creatine kinase S-type, mitochondrial	Q6P8J7	Ckmt2	47.473	621470000	96829000	443740000	747680000	638470000	57758000	437060000	78831000	420650000	721570000	0.673368	0.352934
Proteasome subunit beta type-2	Q9R1P3	Psmb2	22.906	1692800	940190	1222900	1966200	1995900	10000	769550	1454100	826350	2191600	0.671733	0.257645
Glyceraldehyde-3-phosphate dehydrogenase	P16858	Gapdh	35.81	48738000	23820000	6841100	13189000	28402000	28153000	2646900	18608000	14132000	17574000	0.670418	0.365283
Dihydropyrimidinase-related protein 3	Q62188	Dpysl3	61.936	29620000	7068300	19516000	9554700	14305000	4994200	3031200	24897000	7318800	13253000	0.668143	0.372505
Triosephosphate isomerase	P17751	Tpi1	32.191	276380000	110370000	289870000	176590000	150430000	111540000	89324000	137040000	137350000	195070000	0.667893	0.12991
Hydroxyacylglutathione hydrolase, mitochondrial	Q99KB8	Hagh	34.084	10000	10000	484070	750750	924880	300980	346900	10000	10000	787230	0.667574	0.555676
UPF0160 protein MYG1, mitochondrial	Q9JK81	Myg1	42.722	1281600	850250	1433500	1463300	2433900	365500	229530	708990	587600	3087900	0.667268	0.424262
Complement component C8 gamma chain	Q8VCG4	C8g	22.508	58779000	60206000	33683000	91018000	51540000	52660000	11770000	54499000	48661000	26994000	0.659102	0.146229
Ig kappa chain V-III region PC 4050;Ig kappa chain V-III region ABPC 22/PC 9245	P01663;P01662		12.005	449900	1586500	10000	2651100	88885	10000	10000	230570	1804000	1090900	0.65717	0.611058
Heat shock protein beta-2	Q99PR8	Hspb2	20.374	2268300	1077000	2054000	1720200	996510	10000	10000	573900	1738800	2997400	0.656739	0.402824
Ig heavy chain V region AC38 205.12	P06330		12.934	121500000	277180000	541610000	300000000	324760000	187160000	137920000	465850000	200870000	34086000	0.655497	0.303817
Histidine triad nucleotide-binding protein 2, mitochondrial	Q9D0S9	Hint2	17.32	9473200	944000	1911800	10864000	2139300	675360	1928600	1467200	5241700	7285300	0.655217	0.496598
UMP-CMP kinase	Q9DBP5	Cmpk1	22.165	6202100	2288900	3833300	3129600	3070400	1733300	280320	6353500	1848900	1909300	0.654563	0.327348
Cytochrome c, somatic	P62897	Cycs	11.605	98639000	6076800	42570000	133430000	69776000	7573900	48898000	21494000	36520000	113900000	0.651616	0.41947
Ig heavy chain V-III region ABE-47N;Ig heavy chain V-III region U61;Ig heavy chain V-III region A4;Ig heavy chain V-III region J606;Ig heavy chain V-III region T957;Ig heavy chain V-III region W3082;Ig heavy chain V region AMPC1;Ig heavy chain V-III region E109	P01799;P01797;P01796;P01801;P01800;P01802;P01803;P01798		12.675	17465000	10370000	25487000	5041100	20126000	15228000	4310300	16294000	7825300	7288900	0.64909	0.237176
Alpha-1-acid glycoprotein 1;Alpha-1-acid glycoprotein 2	Q60590;P07361	Orm1;Orm2	23.895	735130	10000	10000	10000	10000	462510	10000	10000	10000	10000	0.648291	0.757932
Proteasome subunit beta type-1	O09061	Psmb1	26.372	6032700	1245700	3501800	6072800	6420500	2017500	3256700	2520400	3330900	3931400	0.646955	0.157566
Myozenin-2	Q9JJW5	Myoz2	29.761	2079600	10000	239550	876190	295480	10000	10000	1367800	417920	454620	0.64566	0.594978
ADP/ATP translocase 2;ADP/ATP translocase 2, N-terminally processed	P51881	Slc25a5	32.931	1852100	2720300	10000	411850	10000	1456400	10000	10000	10000	1743500	0.645431	0.612444
Selenium-binding protein 1;Selenium-binding protein 2	P17563;Q63836	Selenbp1;Selenbp2	52.513	48240000	34276000	29933000	25114000	23615000	27259000	6447600	36563000	17618000	16108000	0.645222	0.130052
60S ribosomal protein L12	P35979	Rpl12	17.804	14344000	3940400	1792600	11675000	6736300	266560	726850	7085700	5904100	10767000	0.643058	0.397499
Actin, alpha cardiac muscle 1;Actin, aortic smooth muscle;Actin, gamma-enteric smooth muscle;Actin, alpha skeletal muscle	P68033;P62737;P63268;P68134	Actc1;Acta2;Actg2;Acta1	42.019	19090000	12261000	586630	5441100	1186200	6712300	262440	8144600	5047500	4629300	0.642971	0.485814
Acyl-CoA dehydrogenase family member 10	Q8K370	Acad10	118.98	490810	10000	10000	776120	10000	10000	10000	299930	310540	202620	0.642355	0.605616
Proteasome subunit beta type-3	Q9R1P1	Psmb3	22.965	4262000	1738500	1425300	2757100	4228400	1504000	1772500	1774700	1922500	2276300	0.641857	0.12992
Apolipoprotein A-IV	P06728	Apoa4	45.029	3856400	10000	10000	548630	10000	345430	10000	1922100	554920	10000	0.640909	0.710833
Heterogeneous nuclear ribonucleoprotein A/B	Q99020	Hnrnpab	30.831	1494000	269750	127110	202040	10000	158550	10000	1008800	10000	151540	0.636687	0.656176
Pyruvate dehydrogenase E1 component subunit alpha, somatic form, mitochondrial	P35486	Pdha1	43.231	12728000	4724000	1793300	11923000	6899700	689350	1987100	1571100	4515100	15453000	0.636116	0.443498
26S proteasome non-ATPase regulatory subunit 9	Q9CR00	Psmd9	24.72	5965900	406260	2686000	3368100	3004100	723970	1329700	859680	3011500	3832900	0.632373	0.325568
39S ribosomal protein L49, mitochondrial	Q9CQ40	Mrpl49	19.133	105430	10000	10000	628010	1086100	10000	188090	10000	10000	945160	0.632359	0.641879
Ig heavy chain V region 5-84;Ig heavy chain V region 5-76	P18525;P18529		12.872	1016400	812090	418980	10000	492100	416270	10000	10000	667380	633900	0.631935	0.395225
Adenylate kinase 2, mitochondrial;Adenylate kinase 2, mitochondrial, N-terminally processed	Q9WTP6	Ak2	26.468	1300900	2183300	2205800	3698800	3877500	1870600	869990	872700	908320	3848700	0.630945	0.232365
Cytosolic non-specific dipeptidase	Q9D1A2	Cndp2	52.767	14433000	2976300	11003000	10300000	15239000	5001800	3234400	13591000	4382800	7804800	0.630472	0.200435
Beta-enolase	P21550	Eno3	47.024	75731000	9537700	42378000	43717000	51645000	8575300	3921500	41695000	29467000	56875000	0.630172	0.289775
Troponin T, cardiac muscle	P50752	Tnnt2	35.825	39581000	10000	7270200	10822000	10000	2051200	3590600	16979000	6933700	6681500	0.628081	0.595671
Ig mu chain C region	P01872	Ighm	49.971	4861800000	5960500000	6750600000	9141800000	2927400000	3351800000	1156400000	4765700000	4988600000	4248900000	0.624497	0.110756
Ig lambda-2 chain C region;Ig lambda-3 chain C region	P01844;P01845	Iglc2;Iglc3	11.254	8712200	10000	652540	193600	456270	4516300	204730	583170	940050	10000	0.62389	0.698094
Endoplasmic reticulum resident protein 29	P57759	Erp29	28.823	5607300	1696100	5324100	1458500	671500	1135400	268430	1914100	2227400	3639100	0.622357	0.374115
S-adenosylmethionine synthase isoform type-2	Q3THS6	Mat2a	43.688	2518100	1920900	2462400	2285200	1963000	939230	540540	2513900	1286700	1604000	0.617454	0.0439375
Annexin A5	P48036	Anxa5	35.752	1947000	368650	423980	976660	174500	243770	364020	211520	606810	974960	0.617119	0.420781
ATP synthase subunit beta, mitochondrial	P56480	Atp5b	56.3	287860000	73851000	12468000	96213000	21589000	62781000	5398200	87237000	72283000	74610000	0.614473	0.48572
Prohibitin	P67778	Phb	29.82	882080	10000	10000	10000	10000	284040	10000	10000	10000	249120	0.61075	0.70883
ATP synthase subunit delta, mitochondrial	Q9D3D9	Atp5d	17.6	11697000	10000	5638400	11344000	17665000	5951200	6025400	3821600	5616700	6461700	0.60138	0.257559
ATP synthase subunit d, mitochondrial	Q9DCX2	Atp5h	18.749	8347800	192590	354090	1682100	17013000	2856200	10000	8122000	2641600	2898300	0.59907	0.544767
Sodium/potassium-transporting ATPase subunit beta-1	P14094	Atp1b1	35.194	904230	10000	10000	566940	10000	115720	10000	661180	102360	10000	0.599039	0.602857
ES1 protein homolog, mitochondrial	Q9D172	D10Jhu81e	28.09	36718000	15789000	8391800	29208000	13207000	6433700	3924000	15836000	15760000	19730000	0.597052	0.209635
Ubiquitin-conjugating enzyme E2 N	P61089	Ube2n	17.138	1926400	2270800	514510	1927500	1089200	204740	10000	2004000	842670	1539200	0.595285	0.245907
Peroxiredoxin-6	O08709	Prdx6	24.87	65260000	49408000	36486000	80316000	94290000	30009000	23988000	37493000	26744000	75307000	0.594121	0.0957749
BAG family molecular chaperone regulator 3	Q9JLV1	Bag3	61.859	17998000	3433100	15030000	16544000	12178000	8249900	4313900	4676800	7731200	13672000	0.59285	0.123713
Aspartyl aminopeptidase	Q9Z2W0	Dnpep	52.206	1988500	2102200	1850100	780940	2532700	1101400	636130	1246800	545380	1936200	0.590626	0.0833182
Ig kappa chain V-III region PC 2880/PC 1229;Ig kappa chain V-III region MOPC 70;Ig kappa chain V-III region PC 7132	P01654;P01656;P01655		11.98	61228000	97416000	17987000	93863000	25150000	4050300	20809000	71792000	46046000	30827000	0.586937	0.261547
Sialic acid synthase	Q99J77	Nans	40.024	10000	10000	10000	10000	675990	10000	10000	10000	10000	374180	0.578472	0.701316
Golgin subfamily A member 4	Q91VW5	Golga4	257.56	10000	622430	10000	10000	46605000	10000	10000	10000	27229000	10000	0.577031	0.720055
Glucose-6-phosphate isomerase	P06745	Gpi	62.766	9317400	1327400	697450	1267900	10000	10000	10000	4769500	1182200	1310300	0.577014	0.594226
Malate dehydrogenase, mitochondrial	P08249	Mdh2	35.611	476270000	28653000	41981000	201530000	35822000	41751000	43812000	153650000	129670000	83075000	0.576289	0.476614
Nitrilase homolog 1	Q8VDK1	Nit1	35.705	1296600	537320	2381500	840670	2209400	305510	468440	430670	506390	2467900	0.575172	0.293307
Peroxisomal acyl-coenzyme A oxidase 1	Q9R0H0	Acox1	74.648	10000	10000	272970	10000	10000	137910	10000	10000	10000	10000	0.568457	0.656484
Aconitate hydratase, mitochondrial	Q99KI0	Aco2	85.462	2700500000	226620000	1550500000	3712900000	1898700000	105770000	1146900000	353960000	1105600000	3011600000	0.567321	0.291826
Elongation factor 1-alpha 2	P62631	Eef1a2	50.454	9303900	4938100	10000	2816100	888650	3413500	10000	2851700	1675600	2197700	0.565164	0.400986
Glutathione S-transferase A4	P24472	Gsta4	25.564	1852700	551470	2617000	1812300	2866900	558400	1097100	744390	605140	2404900	0.557703	0.144637
NADH dehydrogenase [ubiquinone] 1 alpha subcomplex subunit 2	Q9CQ75	Ndufa2	10.916	1895000	595970	815790	2648500	1631400	279220	10000	1823500	1558500	557250	0.557356	0.229982
NADH dehydrogenase [ubiquinone] flavoprotein 1, mitochondrial	Q91YT0	Ndufv1	50.834	317970000	51931000	240120000	286320000	200750000	17109000	117310000	88769000	120390000	266220000	0.555832	0.152413
Proteasome subunit alpha type-1	Q9R1P4	Psma1	29.546	3909000	2078700	5318300	4911700	8088300	10000	5387800	2905200	3588400	1591100	0.554698	0.14431
Thioredoxin domain-containing protein 5	Q91W90	Txndc5	46.415	1008600	173900	161130	195180	205540	119210	10000	571450	98293	168540	0.554644	0.441701
Fatty acid-binding protein, adipocyte	P04117	Fabp4	14.65	33077000	6201100	10335000	40003000	33152000	4608600	12291000	13980000	11515000	25557000	0.553496	0.186974
Thioredoxin-dependent peroxide reductase, mitochondrial	P20108	Prdx3	28.127	122460000	14413000	92407000	102250000	96458000	16507000	60589000	30138000	45497000	83899000	0.552889	0.11929
Catalase	P24270	Cat	59.795	5219300	17643000	8488700	2773200	39556000	25582000	965590	4676700	6706100	2631000	0.550506	0.434655
Cytochrome c oxidase subunit 5B, mitochondrial	P19536	Cox5b	13.813	2747800	10000	5633000	10562000	9530900	1758300	4193600	3740700	2174800	3810300	0.55041	0.247159
Complement component C8 alpha chain	Q8K182	C8a	66.08	37421000	36874000	22261000	86518000	37588000	53665000	4425400	27602000	21461000	13490000	0.546734	0.185208
3-ketoacyl-CoA thiolase, mitochondrial	Q8BWT1	Acaa2	41.829	38779000	14903000	5497000	15551000	4273500	6508100	1564700	9301600	10209000	15572000	0.546247	0.309577
Complement component C8 beta chain	Q8BH35	C8b	66.229	5205500	2142700	1757800	6053800	3545800	4020400	377750	3028500	1699200	1071500	0.54515	0.149158
Acylpyruvase FAHD1, mitochondrial	Q8R0F8	Fahd1	25.172	498830	10000	10000	378320	10000	10000	266630	10000	10000	193690	0.540506	0.507261
Methylglutaconyl-CoA hydratase, mitochondrial	Q9JLZ3	Auh	33.395	11556000	1403300	10214000	13921000	10382000	531780	4074700	3036800	4846400	13045000	0.537841	0.181654
L-lactate dehydrogenase A chain	P06151	Ldha	36.498	19232000	7542800	5217400	12377000	12469000	4119500	2770500	7259500	6581800	9837600	0.537823	0.0887105
Mitochondrial peptide methionine sulfoxide reductase	Q9D6Y7	Msra	25.988	28098000	1218100	18156000	34131000	33054000	1955800	15588000	6116700	11148000	26695000	0.536412	0.192047
Electron transfer flavoprotein subunit beta	Q9DCW4	Etfb	27.623	177580000	23532000	23281000	114880000	122710000	17010000	16467000	56531000	86777000	70958000	0.53626	0.234829
NADH dehydrogenase [ubiquinone] flavoprotein 2, mitochondrial	Q9D6J6	Ndufv2	27.285	126140000	19700000	57361000	88623000	54162000	4089200	25214000	26051000	49174000	80556000	0.534947	0.184552
Lactoylglutathione lyase	Q9CPU0	Glo1	20.809	29984000	6753700	24076000	32418000	23054000	6246700	14587000	3967000	17645000	19528000	0.532943	0.0814399
Nucleoside diphosphate kinase B	Q01768	Nme2	17.363	81192000	14810000	47565000	37762000	64673000	17880000	26411000	41074000	23330000	22238000	0.532244	0.0920569
40S ribosomal protein S20	P60867	Rps20	13.373	10000	10000	10000	10000	1020400	10000	10000	10000	10000	519860	0.527971	0.670007
Malate dehydrogenase, cytoplasmic	P14152	Mdh1	36.511	151600000	46169000	126210000	112300000	83774000	19870000	36101000	76494000	71261000	69503000	0.525387	0.0494468
Calsequestrin-2	O09161	Casq2	48.176	1871000	10000	10000	1277600	10000	10000	10000	980410	10000	645240	0.520874	0.51206
Fatty acid-binding protein, epidermal	Q05816	Fabp5	15.137	2510100	10000	335940	1636500	1099400	298580	322450	1025700	415740	846920	0.520283	0.290235
Dihydrolipoyllysine-residue succinyltransferase component of 2-oxoglutarate dehydrogenase complex, mitochondrial	Q9D2G2	Dlst	48.994	72765000	23456000	63162000	87183000	172310000	14486000	33383000	42146000	31586000	95798000	0.519006	0.190299
Mitochondrial-processing peptidase subunit alpha	Q9DC61	Pmpca	58.278	1346500	10000	950330	1014300	1228800	10000	586530	10000	10000	1739900	0.517905	0.316758
Tubulin alpha-4A chain	P68368	Tuba4a	49.924	313610	440260	10000	66996	10000	10000	10000	10000	10000	394180	0.516349	0.506437
Adenosylhomocysteinase	P50247	Ahcy	47.688	33285000	4232700	47937000	9189100	22121000	6511400	7662500	9907500	24447000	11756000	0.516289	0.225408
Purine nucleoside phosphorylase	P23492	Pnp	32.277	1378800	9011700	1250100	947680	5969300	4648600	65850	1870100	1864400	1087500	0.513884	0.342376
78 kDa glucose-regulated protein	P20029	Hspa5	72.421	81997000	19894000	54415000	78703000	74015000	17131000	22445000	22792000	29646000	66503000	0.51296	0.0726954
Glutathione S-transferase P 1	P19157	Gstp1	23.609	17741000	9827600	5240100	10668000	7004100	3532700	1123100	6983700	4827200	9303000	0.510485	0.0901109
Proteasome subunit beta type-8	P28063	Psmb8	30.26	847460	10000	10000	1441300	2164500	10000	1097300	618150	10000	534810	0.507518	0.370892
UBX domain-containing protein 1	Q922Y1	Ubxn1	33.572	1415300	10000	1593600	241320	903400	10000	445940	10000	10000	1624300	0.504426	0.377683
Transitional endoplasmic reticulum ATPase	Q01853	Vcp	89.321	681930	10000	190090	22004000	14622000	69608	1550300	1611500	4040900	11639000	0.504194	0.479244
LIM domain-binding protein 3	Q9JKS4	Ldb3	76.431	48446000	11631000	23414000	30209000	27524000	6685900	8833400	16306000	12750000	25948000	0.499372	0.073268
Ig heavy chain V region VH558 B4;Ig heavy chain V region 1-62-3	P06328;P01754	Ighv1-62-3	12.877	24853000	29520000	8470700	13832000	15569000	2044500	1902600	20126000	6361100	15571000	0.49873	0.120122
Citrate lyase subunit beta-like protein, mitochondrial	Q8R4N0	Clybl	37.548	10786000	3678500	14120000	24859000	38845000	10000	11180000	10000	6943000	27772000	0.497516	0.278975
Fibrinogen alpha chain;Fibrinopeptide A;Fibrinogen alpha chain	E9PV24	Fga	87.428	115190000	2202000	17124000	61548000	19809000	18110000	7481000	41768000	22166000	17849000	0.497394	0.337776
Cytochrome c oxidase subunit 4 isoform 1, mitochondrial	P19783	Cox4i1	19.53	3824100	10000	10000	1643000	10000	1721000	10000	975790	10000	10000	0.496042	0.522166
Serine protease inhibitor A3K	P07759	Serpina3k	46.879	98190000	85080000	26531000	101120000	40566000	45572000	8454800	63139000	33121000	23672000	0.494922	0.0841295
GrpE protein homolog 1, mitochondrial	Q99LP6	Grpel1	24.307	1285200	164580	1022100	640540	1025700	10000	553470	193640	768080	522610	0.494862	0.116569
Ribosyldihydronicotinamide dehydrogenase [quinone]	Q9JI75	Nqo2	26.248	1637500	10000	4140400	2079400	2963900	464060	1717200	277910	839390	2001600	0.489342	0.187852
Actin-related protein 2/3 complex subunit 2	Q9CVB6	Arpc2	34.357	421530	10000	1021700	1642200	289890	498980	232390	724110	181880	10000	0.486619	0.306823
Glutaredoxin-3	Q9CQM9	Glrx3	37.778	212990	10000	235710	10000	821980	10000	126830	470040	10000	10000	0.48569	0.466229
Phosphatidylethanolamine-binding protein 1;Hippocampal cholinergic neurostimulating peptide	P70296	Pebp1	20.83	96256000	12555000	41701000	78302000	57934000	9467200	18999000	6720600	28481000	74700000	0.482541	0.158006
Dihydrolipoyllysine-residue acetyltransferase component of pyruvate dehydrogenase complex, mitochondrial	Q8BMF4	Dlat	67.941	4416200	1759100	10000	1532100	1618200	393290	92824	725580	761040	2526300	0.481922	0.276724
Very long-chain specific acyl-CoA dehydrogenase, mitochondrial	P50544	Acadvl	70.875	23065000	9233800	639030	10330000	5383500	1113000	166250	9853400	4229400	8049400	0.481209	0.262885
Annexin A2	P07356	Anxa2	38.676	2241300	10000	597110	70637	2122200	489690	10000	1899800	10000	10000	0.479939	0.4163
Pyruvate kinase PKM	P52480	Pkm	57.844	248180000	107950000	149900000	131570000	156030000	24534000	40612000	58962000	74196000	180970000	0.477898	0.052752
Creatine kinase B-type	Q04447	Ckb	42.713	26139000	9273000	14649000	7887300	9612600	3602000	1188700	11609000	7534800	8314900	0.477338	0.102044
ATP synthase F(0) complex subunit B1, mitochondrial	Q9CQQ7	Atp5f1	28.948	4618300	423490	217280	762770	555980	747990	10000	1130500	859030	392000	0.477289	0.443424
Phosphate carrier protein, mitochondrial	Q8VEM8	Slc25a3	39.632	6922400	3626400	10000	3112900	10000	1962400	10000	1743500	1306500	1503300	0.476966	0.315088
Iron-sulfur cluster assembly 1 homolog, mitochondrial	Q9D924	Isca1	14.188	10000	10000	10000	1923500	1249900	10000	640220	10000	10000	855130	0.476166	0.468288
Myoglobin	P04247	Mb	17.069	139480000	47943000	97796000	242980000	531570000	97649000	98366000	120990000	60730000	126870000	0.476146	0.237148
Ubiquitin carboxyl-terminal hydrolase isozyme L3;Ubiquitin carboxyl-terminal hydrolase isozyme L4	Q9JKB1;P58321	Uchl3;Uchl4	26.151	417830	10000	10000	709790	1216300	10000	449590	10000	10000	642210	0.474551	0.375804
Methionine adenosyltransferase 2 subunit beta	Q99LB6	Mat2b	37.392	1597700	10000	1443700	941990	1269700	10000	309440	788650	624030	759540	0.473422	0.120778
NADH dehydrogenase [ubiquinone] iron-sulfur protein 8, mitochondrial	Q8K3J1	Ndufs8	24.038	901190	10000	10000	10000	10000	10000	10000	189310	224620	10000	0.471669	0.60499
NADH dehydrogenase [ubiquinone] iron-sulfur protein 3, mitochondrial	Q9DCT2	Ndufs3	30.149	4429100	515810	546760	1481700	2469500	1017500	85244	1177300	971180	1197800	0.471152	0.224083
6-pyruvoyl tetrahydrobiopterin synthase	Q9R1Z7	Pts	16.188	2665600	10000	3848600	6809300	8791800	563610	2409400	1447800	3043800	2885800	0.467809	0.182505
Voltage-dependent anion-selective channel protein 1	Q60932	Vdac1	32.351	20236000	341770	108060	5195800	180350	1891000	74796	5766200	3209700	1221800	0.466714	0.50668
Apoptosis-inducing factor 1, mitochondrial	Q9Z0X1	Aifm1	66.765	9740800	10000	3772000	8518200	5230000	10000	2256100	1182300	2857300	6326400	0.463206	0.188704
Protein phosphatase 1 regulatory subunit 7	Q3UM45	Ppp1r7	41.291	66635000	16769000	46707000	77365000	70890000	7131500	12106000	27661000	35017000	46567000	0.46156	0.0524633
Ig lambda-1 chain C region	P01843		11.575	460150	14089000	711040	3615100	2732000	3677100	183930	2507600	376780	3183300	0.459507	0.397844
ATP synthase subunit alpha, mitochondrial	Q03265	Atp5a1	59.752	188230000	73858000	7943800	85360000	16305000	25380000	2103600	30112000	35600000	77231000	0.45851	0.277294
Protein AMBP;Alpha-1-microglobulin;Inter-alpha-trypsin inhibitor light chain;Trypstatin	Q07456	Ambp	39.029	2449400	655680	2109200	758440	1302100	1463800	269460	869360	380460	347540	0.457829	0.0993347
ATP-dependent (S)-NAD(P)H-hydrate dehydratase	Q9CZ42	Carkd	36.717	1785500	10000	2173200	5387000	1544500	10000	2131300	10000	399710	2415000	0.455589	0.281821
Ras-related protein Rab-11A;Ras-related protein Rab-11B	P62492;P46638	Rab11a;Rab11b	24.393	619750	10000	10000	10000	10000	107770	10000	161210	10000	10000	0.453172	0.582579
Aldose reductase	P45376	Akr1b1	35.732	28310000	2536400	31654000	16619000	23901000	2605900	2172400	4882600	12552000	24472000	0.453162	0.129795
Acyl-coenzyme A thioesterase 1;Acyl-coenzyme A thioesterase 2, mitochondrial	O55137;Q9QYR9	Acot1;Acot2	46.135	1081600	10000	165480	380530	10000	10000	122270	10000	275930	323400	0.450107	0.414139
Succinate dehydrogenase [ubiquinone] flavoprotein subunit, mitochondrial	Q8K2B3	Sdha	72.585	527780000	11669000	287420000	884210000	742350000	13539000	250460000	25528000	137850000	674530000	0.449129	0.209608
ADP/ATP translocase 1	P48962	Slc25a4	32.904	79978000	46942000	2626000	40034000	8220400	8270600	67399	17576000	19256000	33933000	0.444898	0.229413
Heat shock cognate 71 kDa protein	P63017	Hspa8	70.87	34837000	10557000	18365000	60145000	46735000	9198400	8082600	9628600	10952000	37288000	0.440401	0.110387
Septin-2	P42208	2020-09-02	41.525	4140000	1268300	1798300	1202600	3783000	221510	10000	1155300	1265200	2715300	0.440225	0.123868
Low molecular weight phosphotyrosine protein phosphatase	Q9D358	Acp1	18.192	509200	642310	359160	1955100	1350900	10000	496370	10000	10000	1590700	0.43953	0.24414
NADH dehydrogenase [ubiquinone] 1 beta subcomplex subunit 10	Q9DCS9	Ndufb10	21.024	1543800	10000	10000	192600	10000	90128	10000	373170	291990	10000	0.438909	0.539108
Copine-3;Copine-1;Copine-2;Copine-9;Copine-6;Copine-4;Copine-8;Copine-5	Q8BT60;Q8C166;P59108;Q1RLL3;Q9Z140;Q8BLR2;Q9DC53;Q8JZW4	Cpne3;Cpne1;Cpne2;Cpne9;Cpne6;Cpne4;Cpne8;Cpne5	59.584	681360	229790	185910	10000	198140	124270	10000	223930	98728	115370	0.438475	0.245434
Branched-chain-amino-acid aminotransferase, mitochondrial	O35855	Bcat2	44.127	15612000	1109800	7545400	14340000	7970300	373470	4937200	896540	6107000	8078300	0.437819	0.120654
Trifunctional enzyme subunit alpha, mitochondrial;Long-chain enoyl-CoA hydratase;Long chain 3-hydroxyacyl-CoA dehydrogenase	Q8BMS1	Hadha	82.669	37871000	13433000	10000	18275000	1312400	2020700	10000	4597900	7529400	16844000	0.437255	0.317053
NADH dehydrogenase [ubiquinone] iron-sulfur protein 4, mitochondrial	Q9CXZ1	Ndufs4	19.784	9558800	10000	2544700	6286700	1645600	10000	941250	1462000	2513400	3810000	0.435834	0.255794
Isochorismatase domain-containing protein 1	Q91V64	Isoc1	32.032	304610	140470	562710	567020	383790	10000	152810	10000	10000	667210	0.433994	0.179796
Nucleoside diphosphate-linked moiety X motif 8, mitochondrial	Q9CR24	Nudt8	23.252	2780200	10000	891040	4721100	1833600	10000	452750	389950	636850	2905400	0.429365	0.259854
Alpha-actinin-2;Alpha-actinin-1;Alpha-actinin-3;Alpha-actinin-4	Q9JI91;Q7TPR4;O88990;P57780	Actn2;Actn1;Actn3;Actn4	103.83	10000	10000	10000	10000	364550	10000	10000	10000	10000	132870	0.427314	0.554119
Protein phosphatase 1 regulatory subunit 12A	Q9DBR7	Ppp1r12a	114.99	1564500	10000	370700	808980	636230	10000	212450	10000	10000	1206200	0.427279	0.297208
Fibrinogen gamma chain	Q8VCM7	Fgg	49.391	127400000	9125900	17223000	46833000	17551000	14507000	4175000	38598000	17248000	18525000	0.426589	0.300661
Band 3 anion transport protein	P04919	Slc4a1	103.13	10000	191080	10000	676680	10000	10000	10000	341790	10000	10000	0.42527	0.497422
Microtubule-associated protein tau	P10637	Mapt	76.243	10000	10000	2812000	9412100	2392700	10000	638290	10000	1111500	4453500	0.425181	0.404446
Fibrinogen beta chain;Fibrinopeptide B;Fibrinogen beta chain	Q8K0E8	Fgb	54.752	121680000	2141000	12359000	48171000	14949000	17311000	2978400	40468000	11414000	12085000	0.422762	0.341767
Short-chain specific acyl-CoA dehydrogenase, mitochondrial	Q07417	Acads	44.889	6194600	1153300	1204300	5114300	1488200	10000	2441800	762450	472110	2669300	0.419385	0.184737
Cytochrome b-c1 complex subunit 2, mitochondrial	Q9DB77	Uqcrc2	48.234	37740000	2642700	269200	6105100	1127400	2289400	10000	10719000	3742300	3131500	0.415421	0.467241
Fumarate hydratase, mitochondrial	P97807	Fh	54.356	18746000	3503500	4045000	8613100	6516300	1080900	1013000	3783900	4283400	6997700	0.414227	0.142887
Cytosol aminopeptidase	Q9CPY7	Lap3	56.141	57597000	5244900	40600000	102380000	126680000	2547500	22078000	4160200	29029000	79740000	0.413696	0.169557
Sarcalumenin	Q7TQ48	Srl	99.183	10635000	3335700	122930	3570000	10000	382030	10000	2833300	2080400	2004100	0.413601	0.331326
Cytochrome b-c1 complex subunit 1, mitochondrial	Q9CZ13	Uqcrc1	52.851	49002000	8446900	18037000	24265000	17302000	1182200	8186300	6273900	9600700	23084000	0.412865	0.115375
Heterogeneous nuclear ribonucleoproteins A2/B1	O88569	Hnrnpa2b1	37.402	16762000	2117700	10428000	8762100	8845000	528980	2868900	5410700	3210300	7251200	0.410746	0.0663176
Gamma-enolase	P17183	Eno2	47.296	2178400	10000	840340	2202000	632230	10000	10000	10000	864510	1497900	0.408054	0.228697
Thioredoxin-like protein 1	Q8CDN6	Txnl1	32.237	4783600	380780	2653400	6120500	6140800	10000	667900	10000	2110300	5393400	0.407967	0.152313
Methylmalonyl-CoA mutase, mitochondrial	P16332	Mut	82.843	10048000	3309400	5395900	3931100	2388200	800820	323350	1144900	2676500	5211000	0.405086	0.102025
Trifunctional enzyme subunit beta, mitochondrial;3-ketoacyl-CoA thiolase	Q99JY0	Hadhb	51.386	33694000	12594000	3928900	12798000	4762800	3300900	2500400	5466000	5912600	10219000	0.404247	0.182861
Delta-aminolevulinic acid dehydratase	P10518	Alad	36.023	20917000	2493400	30868000	23220000	49388000	2595000	6643700	4784900	16314000	20839000	0.403326	0.108482
3-hydroxyisobutyrate dehydrogenase, mitochondrial	Q99L13	Hibadh	35.44	6361200	10000	2298400	4718600	6526300	10000	10000	10000	427690	7539800	0.401591	0.254891
Cytochrome c oxidase subunit 2	P00405	Mtco2	25.976	6095400	2979700	10000	627470	10000	434630	10000	1350400	372450	1734500	0.401332	0.36691
Methionine-R-sulfoxide reductase B3, mitochondrial	Q8BU85	Msrb3	26.832	4116600	244150	6896600	4327200	2670300	728190	1742900	1823500	1134000	1893000	0.401076	0.0852656
Isocitrate dehydrogenase [NAD] subunit alpha, mitochondrial	Q9D6R2	Idh3a	39.638	13159000	420630	292700	4066600	1703000	818930	221780	3153800	1099500	2576100	0.400679	0.36804
Glyoxylate reductase/hydroxypyruvate reductase	Q91Z53	Grhpr	35.328	10551000	149190	8896900	18165000	24809000	851100	2302400	452130	3423300	17998000	0.399976	0.197038
ATP synthase subunit gamma, mitochondrial	Q91VR2	Atp5c1	32.886	14976000	6416100	10000	7454900	309030	2696500	10000	546730	2764300	5593700	0.398108	0.263587
RNA-binding protein 8A	Q9CWZ3	Rbm8a	19.889	10000	10000	839900	10000	276310	10000	10000	10000	10000	414460	0.396489	0.464935
Inter alpha-trypsin inhibitor, heavy chain 4	A6X935	Itih4	104.66	836170	10000	1246100	1705000	180240	468340	290410	797620	10000	10000	0.396321	0.208991
Palmdelphin	Q9JHU2	Palmd	62.699	4401800	10000	991050	1760700	1927600	10000	10000	1024300	975680	1575000	0.395437	0.202525
Actin-related protein 2/3 complex subunit 3	Q9JM76	Arpc3	20.524	823520	10000	777690	1111800	1283200	10000	150000	425460	446960	516840	0.386715	0.0742163
Transcription elongation factor B polypeptide 2	P62869	Tceb2	13.17	10000	10000	50665	2153400	1982700	10000	458120	10000	372400	769830	0.385177	0.350652
Glutathione S-transferase Mu 2	P15626	Gstm2	25.716	9217900	10000	1494000	6125200	4375300	10000	758150	10000	2205300	5143500	0.382942	0.206138
Tubulin beta-4B chain;Tubulin beta-4A chain;Tubulin beta-5 chain;Tubulin beta-2B chain;Tubulin beta-2A chain	P68372;Q9D6F9;P99024;Q9CWF2;Q7TMM9	Tubb4b;Tubb4a;Tubb5;Tubb2b;Tubb2a	49.83	3898000	1766100	10000	248330	10000	10000	10000	791900	10000	1447200	0.382491	0.39053
Delta(3,5)-Delta(2,4)-dienoyl-CoA isomerase, mitochondrial	O35459	Ech1	36.118	38678000	1927800	8183900	19211000	6453700	1255900	3882300	4057800	13324000	5955400	0.382454	0.219426
Sarcoplasmic/endoplasmic reticulum calcium ATPase 2	O55143	Atp2a2	114.86	4223000	4953800	10000	4754400	10000	10000	10000	404300	10000	4890300	0.381659	0.280579
Mitochondrial 2-oxoglutarate/malate carrier protein	Q9CR62	Slc25a11	34.155	2063200	961180	10000	2511300	10000	10000	10000	10000	10000	2071700	0.380097	0.327239
Enoyl-CoA delta isomerase 1, mitochondrial	P42125	Eci1	32.25	8214100	2466400	1714000	5027700	2455000	1120100	251250	1936400	2383400	1815100	0.377631	0.0843557
Succinate dehydrogenase [ubiquinone] iron-sulfur subunit, mitochondrial	Q9CQA3	Sdhb	31.814	149350000	8208300	104310000	120000000	220300000	8562900	90937000	21585000	28611000	76287000	0.375282	0.0831359
Heterogeneous nuclear ribonucleoprotein A1;Heterogeneous nuclear ribonucleoprotein A1, N-terminally processed	P49312	Hnrnpa1	34.196	4516900	10000	1205900	2548600	1093900	10000	10000	1013800	10000	2427000	0.370207	0.229486
Phosphoglycolate phosphatase	Q8CHP8	Pgp	34.54	4078300	778370	1764200	2991700	3561200	10000	653580	369970	1219800	2607900	0.36901	0.0588102
Methylmalonate-semialdehyde dehydrogenase [acylating], mitochondrial	Q9EQ20	Aldh6a1	57.915	27001000	1019000	8747900	41652000	62858000	1745300	9255900	1263600	5241800	34601000	0.368831	0.200773
Serine hydroxymethyltransferase	Q9CZN7	Shmt2	55.758	3774800	786420	3880500	1587000	560810	10000	208090	1141900	703120	1786300	0.363511	0.125261
Glutathione S-transferase omega-1	O09131	Gsto1	27.497	1039600	536610	4629300	2388300	5417300	10000	1126500	890650	758670	2249000	0.359345	0.119475
Succinyl-CoA:3-ketoacid coenzyme A transferase 1, mitochondrial	Q9D0K2	Oxct1	55.988	17850000	2182100	3377100	9252600	6485900	443910	1254600	2688900	4185200	5308200	0.354575	0.123258
Protein disulfide-isomerase A6	Q922R8	Pdia6	48.1	1127300	10000	10000	368390	255880	10000	10000	290860	10000	304700	0.353111	0.322241
Iron-sulfur cluster assembly 2 homolog, mitochondrial	Q9DCB8	Isca2	16.718	825900	10000	10000	1852500	1020200	10000	248580	10000	10000	1030600	0.352063	0.260721
Copper chaperone for superoxide dismutase	Q9WU84	Ccs	28.911	263470	350570	741240	10000	346290	10000	10000	10000	10000	553690	0.346869	0.199985
NADH-ubiquinone oxidoreductase 75 kDa subunit, mitochondrial	Q91VD9	Ndufs1	79.776	38159000	1729600	9988600	25569000	53345000	327000	2673900	4483000	10218000	26930000	0.346545	0.147152
Pyruvate dehydrogenase E1 component subunit beta, mitochondrial	Q9D051	Pdhb	38.937	13430000	2273700	185470	5094700	825050	139320	10000	886940	1613100	4907300	0.346494	0.301388
Succinate-semialdehyde dehydrogenase, mitochondrial	Q8BWF0	Aldh5a1	55.968	19204000	10000	14402000	25326000	39694000	10000	5773000	10000	8242400	19871000	0.343753	0.120973
Aldehyde dehydrogenase, mitochondrial	P47738	Aldh2	56.537	44895000	4545800	16453000	28230000	30002000	1966400	6562400	4261200	7135200	22278000	0.340003	0.0653512
Persulfide dioxygenase ETHE1, mitochondrial	Q9DCM0	Ethe1	27.738	1790400	10000	2854600	5386500	5165600	10000	857850	10000	592630	3682900	0.33888	0.14007
Pyridoxal kinase	Q8K183	Pdxk	35.015	1080800	1197800	1216400	10000	724950	1197700	10000	181890	10000	10000	0.33324	0.119914
SH3 domain-binding glutamic acid-rich protein	Q9WUZ7	Sh3bgr	23.102	2848100	10000	10000	1763200	194900	10000	10000	10000	10000	1563500	0.332249	0.352604
Nexilin	Q7TPW1	Nexn	72.107	6336600	770480	4023900	4113300	1647600	460530	228290	1199900	865950	2843500	0.331412	0.0720465
Ornithine aminotransferase, mitochondrial	P29758	Oat	48.354	1310500	282830	174640	220680	121170	173560	63649	245860	10000	199880	0.32844	0.249102
Succinyl-CoA ligase [ADP/GDP-forming] subunit alpha, mitochondrial	Q9WUM5	Suclg1	36.154	2553200	684390	514350	1043700	1343200	10000	10000	10000	141920	1842800	0.328192	0.144836
Nascent polypeptide-associated complex subunit alpha, muscle-specific form	P70670	Naca	220.5	38825000	3748000	19825000	32185000	18680000	3344500	3114300	3002200	6842900	20848000	0.328014	0.0601979
Serine protease HTRA2, mitochondrial	Q9JIY5	Htra2	49.348	1584700	10000	657460	1598400	374040	10000	189050	10000	630260	544870	0.327648	0.140787
Chromobox protein homolog 3	P23198	Cbx3	20.855	7527600	299770	1355100	2609200	1626100	10000	656140	292730	443380	2992500	0.327532	0.225931
Septin-11	Q8C1B7	2020-09-11	49.694	1853700	248600	2567700	327060	4806200	998110	200100	644800	515220	799750	0.322136	0.156407
Na(+)/H(+) exchange regulatory cofactor NHE-RF2	Q9JHL1	Slc9a3r2	37.402	10000	10000	404290	10000	1449900	10000	10000	10000	10000	563590	0.320345	0.418217
NADH dehydrogenase [ubiquinone] iron-sulfur protein 2, mitochondrial	Q91WD5	Ndufs2	52.625	4103000	573570	10000	739180	437100	10000	10000	10000	10000	1827400	0.318514	0.362055
NADH dehydrogenase [ubiquinone] 1 alpha subcomplex subunit 10, mitochondrial	Q99LC3	Ndufa10	40.603	605630	266200	10000	10000	10000	10000	10000	10000	115700	137750	0.314305	0.335908
Cysteine-rich protein 2	Q9DCT8	Crip2	22.727	14796000	10000	4889700	13970000	16849000	10000	861890	10000	1453800	13456000	0.312616	0.133335
Heat shock protein beta-6	Q5EBG6	Hspb6	17.521	5040900	147650	10000	5075800	6819900	10000	196350	10000	2180400	2932300	0.311745	0.163249
Cleavage and polyadenylation specificity factor subunit 5	Q9CQF3	Nudt21	26.24	1961600	176340	1744100	3593300	3751000	10000	430140	1171300	10000	1866200	0.310666	0.0735026
Protein NipSnap homolog 2	O55126	Gbas	32.932	13200000	10000	10000	4496900	10000	610120	10000	741750	866540	3271100	0.310235	0.379001
Stress-70 protein, mitochondrial	P38647	Hspa9	73.46	7353900	1292600	311390	4180400	7326400	1260500	222550	772690	854750	3208500	0.308775	0.106821
Inorganic pyrophosphatase 2, mitochondrial	Q91VM9	Ppa2	38.114	6151600	189190	2572500	10382000	14844000	10000	431590	1361300	1541300	7176500	0.30817	0.147231
Galectin-1	P16045	Lgals1	14.866	4682100	10000	747400	6163000	8465600	510450	10000	673030	883530	4105400	0.308072	0.154213
Isocitrate dehydrogenase [NADP], mitochondrial	P54071	Idh2	50.906	56034000	15587000	780430	19594000	2619500	2752800	439230	5573200	6092700	14178000	0.306885	0.235617
Syntenin-1	O08992	Sdcbp	32.379	2678100	10000	1308300	3060500	1920000	10000	446470	10000	10000	2252800	0.304033	0.109041
Elongation factor Tu, mitochondrial	Q8BFR5	Tufm	49.508	3058400	1679400	94795	963550	741720	583090	10000	357390	197290	837630	0.303677	0.121687
Estradiol 17-beta-dehydrogenase 8	P50171	Hsd17b8	26.588	10000	10000	10000	166090	1203600	10000	10000	10000	10000	384050	0.30296	0.44806
Fructose-bisphosphate aldolase A	P05064	Aldoa	39.355	102510000	21296000	52157000	183350000	206090000	39362000	11816000	17720000	20711000	78801000	0.297858	0.0697858
Selenide, water dikinase 2	P97364	Sephs2	47.833	844820	10000	464020	1319300	10000	10000	418950	10000	339560	10000	0.29776	0.202284
14-3-3 protein zeta/delta	P63101	Ywhaz	27.771	3532100	1563300	1171800	2406900	21495000	5825800	217260	416180	294860	2193600	0.296585	0.32325
Isoleucine--tRNA ligase, mitochondrial	Q8BIJ6	Iars2	112.8	10000	10000	10000	10000	696780	10000	10000	10000	10000	175640	0.292679	0.481792
Annexin A6	P14824	Anxa6	75.884	4393700	388170	4280900	1169800	3285000	123230	187460	1086400	812540	1662600	0.286459	0.05686
Peroxisomal coenzyme A diphosphatase NUDT7	Q99P30	Nudt7	26.856	323350	10000	133580	279080	682720	53044	10000	10000	107620	228160	0.286145	0.129553
Cytochrome b-c1 complex subunit Rieske, mitochondrial;Cytochrome b-c1 complex subunit 11	Q9CR68	Uqcrfs1	29.367	31848000	5193900	1510300	42205000	15674000	4288400	1485000	1272200	5316700	14993000	0.283677	0.129472
Hypoxanthine-guanine phosphoribosyltransferase	P00493	Hprt1	24.57	295120	515860	1399200	10000	1950100	10000	10000	1113700	10000	10000	0.276648	0.193379
Heat shock protein beta-1	P14602	Hspb1	23.014	991710	368090	10000	348600	2283700	383960	10000	459070	10000	238740	0.275298	0.19859
Gamma-glutamylcyclotransferase	Q9D7X8	Ggct	21.166	947710	10000	2189800	606790	1590100	10000	415560	10000	262680	753380	0.271615	0.090173
Eukaryotic translation initiation factor 5A-1;Eukaryotic translation initiation factor 5A-2	P63242;Q8BGY2	Eif5a;Eif5a2	16.832	3044300	1102500	208790	3663000	5100700	473350	10000	1876700	758540	404590	0.26855	0.0745858
Microtubule-associated protein 4	P27546	Map4	117.43	1209400	10000	1526500	545620	1251000	10000	402190	10000	10000	779290	0.266698	0.0684744
Calreticulin	P14211	Calr	47.994	5813100	535930	1208100	1282200	761970	10000	333830	1549300	308060	336590	0.264316	0.202962
3-hydroxyacyl-CoA dehydrogenase type-2	O08756	Hsd17b10	27.418	821290	10000	10000	10000	10000	10000	10000	10000	10000	182770	0.258647	0.463551
Methionine-R-sulfoxide reductase B2, mitochondrial	Q78J03	Msrb2	19.157	737650	10000	856770	1980200	2631000	10000	638460	10000	10000	931470	0.257405	0.106627
Serum deprivation-response protein	Q63918	Sdpr	46.763	3240700	10000	1142000	5257300	1121100	10000	740050	872490	10000	1095800	0.253302	0.133151
Heterogeneous nuclear ribonucleoprotein K	P61979	Hnrnpk	50.976	257280	10000	10000	10000	501290	10000	10000	10000	10000	155540	0.247968	0.28085
NSFL1 cofactor p47	Q9CZ44	Nsfl1c	40.709	3402500	10000	574890	1696600	621600	10000	156660	10000	209490	1151900	0.243918	0.173439
Macrophage migration inhibitory factor	P34884	Mif	12.504	762320	10000	239600	1569300	795680	196710	236390	357340	10000	10000	0.239995	0.101966
Complement C1q and tumor necrosis factor-related protein 9	Q4ZJN1	C1qtnf9	34.565	10000	10000	492970	10000	1774900	10000	176670	10000	10000	333500	0.235074	0.341972
14-3-3 protein epsilon	P62259	Ywhae	29.174	2028900	1211100	6198500	12951000	51709000	8644700	1030900	1525600	1316300	4651800	0.231709	0.268048
Cofilin-2	P45591	Cfl2	18.709	1492000	329010	10000	964450	3566700	10000	10000	503900	10000	919820	0.228495	0.172043
Cob(I)yrinic acid a,c-diamide adenosyltransferase, mitochondrial	Q9D273	Mmab	26.273	429110	221150	315210	520160	1688200	10000	96378	219940	10000	381380	0.22613	0.114505
Chloride intracellular channel protein 5;Chloride intracellular channel protein 4;Chloride intracellular channel protein 6	Q8BXK9;Q9QYB1;Q8BHB9	Clic5;Clic4;Clic6	28.287	525620	10000	10000	10000	10000	10000	10000	80265	10000	10000	0.212625	0.416993
Alpha-2-antiplasmin	Q61247	Serpinf2	54.971	10000	1337800	336030	10000	10000	10000	10000	313450	10000	10000	0.207444	0.336573
Glutamine synthetase	P15105	Glul	42.119	4633200	424650	10000	10000	10000	826720	10000	181030	10000	10000	0.203966	0.404856
Elongation factor 1-delta	P57776	Eef1d	31.293	5967200	644610	1104900	2615700	749520	10000	10000	132050	862510	1243600	0.20377	0.12619
Guanine deaminase	Q9R111	Gda	51.012	10000	717490	10000	10000	865560	10000	10000	285260	10000	10000	0.201643	0.235021
Palladin	Q9ET54	Palld	152.13	1353500	10000	736380	1472900	2157500	10000	10000	10000	10000	1095800	0.19821	0.0614757
Serine beta-lactamase-like protein LACTB, mitochondrial	Q9EP89	Lactb	60.705	497440	10000	339460	10000	1832600	10000	10000	10000	10000	489870	0.197014	0.252981
Tubulin alpha-1C chain;Tubulin alpha-1A chain;Tubulin alpha-1B chain;Tubulin alpha-3 chain	P68373;P68369;P05213;P05214	Tuba1c;Tuba1a;Tuba1b;Tuba3a	49.909	5795800	2959900	10000	363580	10000	536610	10000	523050	152890	570880	0.196233	0.233954
26S proteasome non-ATPase regulatory subunit 4	O35226	Psmd4	40.703	2323900	1426500	10000	625200	1626000	10000	10000	10000	10000	1129200	0.194491	0.0686921
Insulin-degrading enzyme	Q9JHR7	Ide	117.77	10000	10000	10000	321130	891550	10000	10000	10000	10000	200840	0.193807	0.28753
Transgelin	P37804	Tagln	22.576	3289700	1122800	382420	10000	7794400	907220	109790	1362900	10000	10000	0.190479	0.200568
Regulator of microtubule dynamics protein 1	Q9DCV4	Rmdn1	35	2916100	10000	799710	1974900	1849100	10000	172480	10000	10000	1207200	0.186717	0.0577141
Oxygen-dependent coproporphyrinogen-III oxidase, mitochondrial	P36552	Cpox	49.714	273880	10000	255830	267490	2000400	10000	10000	10000	10000	478950	0.184838	0.257034
Calcium-binding mitochondrial carrier protein Aralar1;Calcium-binding mitochondrial carrier protein Aralar2	Q8BH59;Q9QXX4	Slc25a12;Slc25a13	74.569	769360	10000	10000	221490	10000	10000	10000	10000	10000	147360	0.183533	0.297678
14-3-3 protein gamma;14-3-3 protein gamma, N-terminally processed	P61982	Ywhag	28.302	569940	10000	2561000	3788500	13853000	434330	1203200	10000	187000	1923500	0.180827	0.217343
Acyl-coenzyme A thioesterase 13;Acyl-coenzyme A thioesterase 13, N-terminally processed	Q9CQR4	Acot13	15.183	669300	10000	10000	479550	1501200	436840	10000	10000	10000	10000	0.178588	0.165427
Isochorismatase domain-containing protein 2A, mitochondrial	P85094	Isoc2a	22.417	7956600	10000	1191300	3437600	2345600	10000	476820	10000	549510	1590000	0.176448	0.116299
Omega-amidase NIT2	Q9JHW2	Nit2	30.501	1228800	10000	209310	442660	10000	10000	91549	10000	10000	212520	0.175755	0.210368
Endonuclease G, mitochondrial	O08600	Endog	32.19	10000	10000	10000	10000	1058300	10000	10000	10000	10000	144020	0.16755	0.412166
Protein disulfide-isomerase A3	P27773	Pdia3	56.678	2659500	219300	3457700	3324300	10766000	457080	356510	185570	186920	2146000	0.163123	0.0952704
Heterogeneous nuclear ribonucleoprotein H;Heterogeneous nuclear ribonucleoprotein H, N-terminally processed	O35737	Hnrnph1	49.199	1498600	10000	10000	10000	341560	10000	254590	10000	10000	10000	0.157521	0.312751
14-3-3 protein beta/alpha;14-3-3 protein beta/alpha, N-terminally processed	Q9CQV8	Ywhab	28.086	10000	10000	10000	10000	2581200	10000	10000	10000	10000	371570	0.157016	0.419509
DnaJ homolog subfamily B member 11	Q99KV1	Dnajb11	40.555	1079800	10000	104150	248890	10000	10000	10000	10000	10000	180830	0.151999	0.263658
Long-chain-fatty-acid--CoA ligase 1	P41216	Acsl1	77.951	4958300	874680	10000	2394400	10000	10000	10000	10000	362230	859520	0.151775	0.178886
Ig heavy chain V region 3	P01749	Ighv1-61	13.016	7966300	8316100	482360	5672100	10000	10000	10000	1061400	1893200	431000	0.151718	0.0707492
Hydroxymethylglutaryl-CoA lyase, mitochondrial	P38060	Hmgcl	34.238	10000	10000	887230	323900	2337800	10000	152310	10000	10000	322740	0.141513	0.201977
NADH dehydrogenase [ubiquinone] iron-sulfur protein 6, mitochondrial	P52503	Ndufs6	13.02	4444500	261650	945650	2213800	6336700	10000	211290	10000	931580	833320	0.140554	0.0656623
Alpha-crystallin B chain	P23927	Cryab	20.069	1572400	345530	10000	358470	10000	10000	10000	10000	10000	279630	0.139187	0.215019
CAP-Gly domain-containing linker protein 1	Q922J3	Clip1	155.81	10000	10000	778170	1955600	1952700	10000	605470	10000	10000	10000	0.137145	0.110464
Phospholipase B-like 1;Phospholipase B-like 1 chain A;Phospholipase B-like 1 chain B;Phospholipase B-like 1 chain C	Q8VCI0	Plbd1	62.998	10000	10000	131260	187030	969430	10000	10000	10000	10000	134250	0.133247	0.24818
UPF0598 protein C8orf82 homolog	Q8VE95		24.33	10000	10000	157780	10000	209260	10000	10000	10000	10000	10000	0.125932	0.147415
Cytochrome b-c1 complex subunit 6, mitochondrial	P99028	Uqcrh	10.435	2656800	10000	10000	1219200	10000	10000	10000	448410	10000	10000	0.125041	0.234328
Phosphotriesterase-related protein	Q60866	Pter	39.218	10000	10000	10000	10000	1362600	10000	135040	10000	10000	10000	0.124797	0.392552
Methylthioribulose-1-phosphate dehydratase	Q9WVQ5	Apip	26.949	1034000	10000	519800	2077000	2824800	10000	10000	10000	72750	672050	0.119834	0.0638603
cAMP-dependent protein kinase type I-alpha regulatory subunit;cAMP-dependent protein kinase type I-alpha regulatory subunit, N-terminally processed	Q9DBC7	Prkar1a	43.185	476120	10000	185020	1745200	3502800	10000	10000	10000	10000	667800	0.119578	0.157126
Succinyl-CoA ligase [ADP-forming] subunit beta, mitochondrial	Q9Z2I9	Sucla2	50.113	6824000	1981700	10000	1311100	281580	10000	10000	10000	10000	1187600	0.117943	0.183042
Troponin I, cardiac muscle	P48787	Tnni3	24.258	2027900	10000	10000	729320	3536100	359210	10000	354570	10000	10000	0.117811	0.141399
Transgelin-2	Q9WVA4	Tagln2	22.395	797190	10000	10000	10000	8150100	375100	10000	10000	10000	621520	0.114357	0.349667
Ubiquitin/ISG15-conjugating enzyme E2 L6	Q9QZU9	Ube2l6	17.841	10000	285240	130560	10000	10000	10000	10000	10000	10000	10000	0.112158	0.182965
Cysteine and glycine-rich protein 3	P50462	Csrp3	20.895	21153000	2290400	15391000	30146000	71193000	10000	1332200	2850800	439990	9345000	0.0997193	0.0652997
Phosphopantothenoylcysteine decarboxylase	Q8BZB2	Ppcdc	22.344	10000	10000	10000	269830	203840	10000	10000	10000	10000	10000	0.0992713	0.147174
PDZ and LIM domain protein 5	Q8CI51	Pdlim5	63.299	21527000	10000	3450900	6142900	8164500	10000	818990	10000	747330	2152800	0.0951544	0.0909191
Ig heavy chain V region 914	P18527		10.661	324700	179810	10000	10000	10000	10000	10000	10000	10000	10000	0.0935436	0.16616
Carnitine O-palmitoyltransferase 2, mitochondrial	P52825	Cpt2	73.98	2957100	10000	10000	497090	10000	10000	10000	251560	10000	10000	0.0836809	0.298987
Extracellular superoxide dismutase [Cu-Zn]	O09164	Sod3	27.392	165500	10000	997580	10000	515370	10000	10000	96929	10000	10000	0.08062	0.13778
Eukaryotic translation initiation factor 4B	Q8BGD9	Eif4b	68.839	456460	10000	1512300	10000	999930	10000	10000	196410	10000	10000	0.0791015	0.0987202
Phospholipid hydroperoxide glutathione peroxidase, mitochondrial	O70325	Gpx4	22.228	862740	10000	2158800	119460	2885700	10000	140100	10000	287040	10000	0.0757268	0.086369
Ig kappa chain V-V region L7	P01642	Gm10881	12.615	2107600	4471400	160300000	5517800	15323000	2745700	1306300	2576100	5879900	863790	0.0712327	0.290142
Nucleolar protein 3	Q9D1X0	Nol3	24.567	427640	10000	10000	329970	10000	10000	10000	10000	10000	10000	0.0634832	0.146142
Plasminogen activator inhibitor 1 RNA-binding protein	Q9CY58	Serbp1	44.714	771630	10000	186220	151670	240740	10000	45854	10000	10000	10000	0.0631159	0.0871548
Iron-sulfur cluster assembly enzyme ISCU, mitochondrial	Q9D7P6	Iscu	18.098	1628300	10000	60773000	839320	26504000	10000	4571700	10000	280100	743450	0.0625622	0.192989
Desmoplakin	E9Q557	Dsp	332.91	156420	10000	10000	6053000	10000	10000	168040	186120	10000	10000	0.0615698	0.358584
Src substrate cortactin	Q60598	Cttn	61.249	320200	10000	401370	10000	88079	10000	10000	10000	10000	10000	0.0602665	0.0931676
Deoxynucleoside triphosphate triphosphohydrolase SAMHD1	Q60710	Samhd1	75.892	1917800	10000	463350	1005800	3358000	10000	10000	10000	10000	364310	0.0598539	0.066461
Aminoacylase-1	Q99JW2	Acy1	45.78	10000	10000	10000	338360	4510800	10000	10000	10000	10000	250020	0.0594406	0.331214
Epidermal growth factor receptor	Q01279	Egfr	134.85	10000	10000	10000	550540	411460	10000	10000	10000	10000	10000	0.0504032	0.147357
Ubiquitin-fold modifier-conjugating enzyme 1	Q9CR09	Ufc1	19.481	430520	10000	582540	10000	10000	10000	10000	10000	10000	10000	0.0479359	0.147821
Vacuolar protein sorting-associated protein 29	Q9QZ88	Vps29	20.495	10000	10000	10000	543290	599130	10000	10000	10000	10000	10000	0.0426468	0.141827
Aminoacyl tRNA synthase complex-interacting multifunctional protein 1;Endothelial monocyte-activating polypeptide 2	P31230	Aimp1	33.997	10000	10000	439750	697130	106010	10000	10000	10000	10000	10000	0.0395917	0.11311
COP9 signalosome complex subunit 5	O35864	Cops5	37.548	10000	10000	10000	278430	1034600	10000	10000	10000	10000	10000	0.0372293	0.228737
Synaptopodin	Q8CC35	Synpo	99.55	10000	10000	10000	2104200	422510	10000	48979	10000	10000	10000	0.0348021	0.259018
Sulfite oxidase, mitochondrial	Q8R086	Suox	60.755	10000	10000	1134700	10000	408070	10000	10000	10000	10000	10000	0.031791	0.20188
2-oxoglutarate dehydrogenase, mitochondrial	Q60597	Ogdh	116.45	10000	10000	10000	2604700	42781000	10000	10000	10000	10000	1209400	0.0275103	0.326028
Mitochondrial fission 1 protein	Q9CQ92	Fis1	17.008	845200	10000	10000	289310	714070	10000	10000	10000	10000	10000	0.0267583	0.070795
Adenosine kinase	P55264	Adk	40.148	10000	316820	10000	325750	1428400	10000	10000	10000	10000	10000	0.0239123	0.157812
Major urinary protein 6;Major urinary protein 17;Major urinary proteins 11 and 8;Major urinary protein 5;Major urinary protein 2;Major urinary protein 1	A2BIM8;P02762;B5X0G2;P04938;P11591;P11589;P11588	Mup9;Mup6;Mup17;Mup8;Mup5;Mup2;Mup1	20.762	1129600	10000	10000	940800	10000	10000	10000	10000	10000	10000	0.023805	0.143552
Zyxin	Q62523	Zyx	60.545	472340	10000	10000	10000	1628100	10000	10000	10000	10000	10000	0.0234693	0.221134
Inorganic pyrophosphatase	Q9D819	Ppa1	32.667	10000	10000	10000	839650	1372900	10000	10000	10000	10000	10000	0.022296	0.157849
GMP reductase 2	Q99L27	Gmpr2	38.018	10000	10000	1093400	10000	1122200	10000	10000	10000	10000	10000	0.0222658	0.141163
High mobility group protein B1	P63158	Hmgb1	24.893	10000	10000	267230	10000	2047900	10000	10000	10000	10000	10000	0.0213208	0.281897
Protein disulfide-isomerase A4	P08003	Pdia4	71.982	1676600	10000	256650	10000	510330	10000	10000	10000	10000	10000	0.0202957	0.158206
Aldehyde oxidase 3	G3X982	Aox3	146.9	260170000	10000	10000	10000	10000	10000	10000	163750	4112400	82956	0.0168291	0.354287
Isocitrate dehydrogenase [NAD] subunit gamma 1, mitochondrial	P70404	Idh3g	42.785	1125200	1555600	10000	511870	10000	10000	10000	10000	10000	10000	0.0155634	0.0732522
Four and a half LIM domains protein 1	P97447	Fhl1	31.888	1054000	10000	484630	278230	1853100	10000	10000	10000	10000	10000	0.0135871	0.0576437
Troponin C, slow skeletal and cardiac muscles	P19123	Tnnc1	18.42	2602100	10000	10000	10000	1569200	10000	10000	10000	10000	10000	0.0119011	0.158613
Ig heavy chain V region VH558 A1/A4	P06327	Gm5629	12.971	10000	10000	172070000	674700	10000	10000	10000	10000	1014000	10000	0.00610043	0.347063
Ig delta chain C region secreted form;Ig delta chain C region membrane-bound form	P01881;P01882		28.368	12562000	573140	10000	10000	10000	10000	10000	10000	10000	10000	0.00379791	0.321942
Ankyrin repeat, SAM and basic leucine zipper domain-containing protein 1	Q8VD46	Asz1	52.983	10000	9763100	5581000	10000	10526000	10000	10000	10000	48297	10000	0.00341045	0.0527523
Growth factor receptor-bound protein 2	Q60631	Grb2	25.238	2217200	986130	3577800	1721600	2668400	438260	1416000	1157200	842730	1115000	0.444824	0.0290337
Protein disulfide-isomerase	P09103	P4hb	57.058	45520000	10342000	28200000	24476000	27452000	6911000	3792200	19703000	10398000	19381000	0.442571	0.0472485
Dihydrolipoyl dehydrogenase, mitochondrial	O08749	Dld	54.272	68986000	21442000	49790000	28083000	54607000	16622000	11517000	25371000	22392000	20714000	0.433434	0.0238003
L-lactate dehydrogenase B chain	P16125	Ldhb	36.572	71635000	11817000	46749000	42860000	51590000	7211400	16804000	17238000	23095000	32577000	0.431449	0.0411538
Glutathione reductase, mitochondrial	P47791	Gsr	53.662	11114000	1793800	6354900	9152100	8694700	1689400	2568900	4691300	3222500	3238900	0.415284	0.031821
Serine/threonine-protein phosphatase PP1-alpha catalytic subunit	P62137	Ppp1ca	37.54	16194000	3796500	7993000	16918000	15686000	1794600	3436400	3975400	5758200	10193000	0.415228	0.0457938
Serine/threonine-protein phosphatase PP1-beta catalytic subunit	P62141	Ppp1cb	37.186	7646200	3102900	6404800	6894100	7480700	2111100	112150	2973800	3329200	3756700	0.38958	0.00640573
GMP reductase 1	Q9DCZ1	Gmpr	37.482	12323000	3310100	20615000	12983000	15220000	2707800	6331900	10000	8854700	6927900	0.385289	0.0393934
Septin-7	O55131	2020-09-07	50.549	6777400	3059300	3335300	3712500	6079300	1422200	10000	1955200	1394400	2548100	0.319194	0.00715227
Phosphoglycerate kinase 1	P09411	Pgk1	44.55	15561000	5650500	1334200	12801000	10821000	1025400	1303300	3320100	3702700	5044600	0.311822	0.0442194
Sorbin and SH3 domain-containing protein 2	Q3UTJ2	Sorbs2	132.35	6716800	443180	8491900	6174300	11080000	10000	1051900	2837600	2059900	4226100	0.309532	0.0438131
Enoyl-CoA hydratase, mitochondrial	Q8BH95	Echs1	31.474	23238000	6994800	31399000	15536000	49994000	4584300	4796700	8418100	8110700	12536000	0.302338	0.0454556
Citrate synthase, mitochondrial	Q9CZU6	Cs	51.736	20530000	11134000	3379400	13186000	10667000	766250	170480	2292500	4717100	9599200	0.297905	0.0338836
Nebulette	Q0II04	Nebl	52.2	1474500	10000	1400900	1368200	1848900	10000	446530	10000	595720	588480	0.270501	0.0313326
Methylcrotonoyl-CoA carboxylase beta chain, mitochondrial	Q3ULD5	Mccc2	61.378	67102000	17512000	53774000	56814000	142080000	9416300	12055000	18634000	16255000	31123000	0.259377	0.0429954
Isovaleryl-CoA dehydrogenase, mitochondrial	Q9JHI5	Ivd	46.325	7066000	814850	2512800	5079900	2687900	10000	377410	529610	1481000	2208200	0.253626	0.0486203
Kynurenine--oxoglutarate transaminase 3	Q71RI9	Ccbl2	51.126	1375100	732230	487200	483830	393270	89158	10000	10000	161660	557800	0.238683	0.0334988
Serine/threonine-protein phosphatase PP1-gamma catalytic subunit	P63087	Ppp1cc	36.983	377860	179340	653210	815920	842480	10000	239680	10000	157510	255560	0.234505	0.0135593
Alpha-aminoadipic semialdehyde dehydrogenase	Q9DBF1	Aldh7a1	58.861	8964600	936710	3533200	5773500	3488600	321770	716180	731040	792560	2347600	0.216294	0.0337327
Protein phosphatase 1 regulatory subunit 12B	Q8BG95	Ppp1r12b	109.05	8950300	10000	12337000	6598500	6504100	10000	1942500	10000	175900	4770600	0.200844	0.0382587
Alpha-1-antitrypsin 1-5	Q00898	Serpina1e	45.891	955830	17727000	4035400	17358000	7806900	2927900	10000	1856500	1563400	367620	0.140455	0.0450454
Probable aminopeptidase NPEPL1	Q6NSR8	Npepl1	55.939	5170600	1213500	4785300	16549000	9272900	329050	977560	10000	361310	3456200	0.138793	0.0456016
FAD-linked sulfhydryl oxidase ALR	P56213	Gfer	22.876	386870	10000	787500	792120	1160000	10000	10000	10000	10000	231920	0.0866956	0.0218683
S-methyl-5-thioadenosine phosphorylase	Q9CQ65	Mtap	31.062	6670300	235270	5207700	7431800	4570900	120270	310180	180880	176300	434650	0.0506834	0.00653194
