# Supplementary material for: Dietary restriction transforms the mammalian protein persulfidome in a tissue-specific and cystathionine γ-lyase-dependent manner
Source: Nat Commun. 2021 Mar 19;12:1745. doi: 10.1038/s41467-021-22001-w (PMC7979915; doi:10.1038/s41467-021-22001-w)
Supplement: Supplementary file 24 — Supplementary Data 21 [file 41467_2021_22001_MOESM24_ESM.xlsx]

## Sheet: KO Liver Prot ID Spectral
Supplementary Data 21: Dietary Impact on the CGL KO Liver Persulfidome (Spectral Counting)
Protein Name	Accession Number	Alternate ID	Molecular Weight	Cysteine Residues	DR/AL Spectral Count Ratio	P-value
Glucosidase 2 subunit beta	O08795 (+1)	Prkcsh	59 kDa	17 C	23.3333	0.00258201		Green	DR enriched
ADP/ATP translocase 2	P51881	Slc25a5	33 kDa	4 C	20	4.26931e-69		Gray	No Change
Calponin-3	Q9DAW9	Cnn3	36 kDa	3 C	16.6667	0.0093084		Blue	AL enriched
Adenylyl cyclase-associated protein 1	P40124	Cap1	52 kDa	6 C	16.6667	0.0093084
Prolow-density lipoprotein receptor-related protein 1	Q91ZX7	Lrp1	505 kDa	332 C	13.3333	0.0208354
Microtubule-associated protein RP/EB family member 1	Q61166	Mapre1	30 kDa	3 C	13.3333	0.0208354
Tetratricopeptide repeat protein 36	Q8VBW8	Ttc36	20 kDa	1 C	13.3333	0.0208354
Tubulin alpha-1C chain	P68373	Tuba1c	50 kDa	12 C	13.3333	0.0208354
Fumarate hydratase, mitochondrial	P97807	Fh	54 kDa	4 C	5.83333	0.0125351
Protein canopy homolog 2	Q9QXT0	Cnpy2	21 kDa	6 C	5.83333	0.0125351
DCN1-like protein 1	Q9QZ73	Dcun1d1	30 kDa	4 C	5	0.0059519
Phytanoyl-CoA dioxygenase, peroxisomal	O35386	Phyh	39 kDa	8 C	4.16667	0.0476092
cAMP-dependent protein kinase type I-alpha regulatory subunit	Q9DBC7	Prkar1a	43 kDa	5 C	4.16667	0.0476092
Retinol-binding protein 4	Q00724	Rbp4	23 kDa	6 C	4.16667	0.0476092
Exosome complex component MTR3	Q8BTW3	Exosc6	28 kDa	6 C	3.33333	0.0219231
Short-chain specific acyl-CoA dehydrogenase, mitochondrial	Q07417	Acads	45 kDa	5 C	3.33333	0.0219231
Hydroxyacid-oxoacid transhydrogenase, mitochondrial	Q8R0N6	Adhfe1	50 kDa	8 C	3.22581	0.0231201
Enoyl-CoA hydratase domain-containing protein 3, mitochondrial	Q9D7J9	Echdc3	32 kDa	5 C	3.13725	0.0282468
Isoform 2 of CAP-Gly domain-containing linker protein 1	Q922J3-2	Clip1	147 kDa	11 C	2.90323	0.0230852
Cytochrome c oxidase subunit 5A, mitochondrial	P12787	Cox5a	16 kDa	4 C	2.85714	0.0123174
UPF0598 protein C8orf82 homolog	Q8VE95		24 kDa	6 C	2.85714	0.0123174
Acyl-coenzyme A thioesterase 4	Q8BWN8	Acot4	46 kDa	6 C	2.83333	0.00532813
DnaJ homolog subfamily B member 11	Q99KV1	Dnajb11	41 kDa	5 C	2.625	0.0079662
4-hydroxy-2-oxoglutarate aldolase, mitochondrial	Q9DCU9	Hoga1	35 kDa	6 C	2.3	0.0254815
Thioredoxin	P10639	Txn	12 kDa	6 C	2.23077	0.00849714
Fatty aldehyde dehydrogenase	P47740	Aldh3a2	54 kDa	8 C	27	0.209157
Very long-chain specific acyl-CoA dehydrogenase, mitochondrial	P50544	Acadvl	71 kDa	7 C	26.6667	0.0995794
40S ribosomal protein S17	P63276	Rps17	16 kDa	1 C	17	0.246276
Electron transfer flavoprotein-ubiquinone oxidoreductase, mitochondrial	Q921G7	Etfdh	68 kDa	15 C	16.6667	0.0785153
Selenoprotein P	P70274	Selenop	43 kDa	18 C	13.6667	0.213471
Alcohol dehydrogenase [NADP(+)]	Q9JII6	Akr1a1	37 kDa	4 C	10.3333	0.164186
N(G),N(G)-dimethylarginine dimethylaminohydrolase 1	Q9CWS0	Ddah1	31 kDa	7 C	10.3333	0.164186
Eukaryotic translation initiation factor 5	P59325	Eif5	49 kDa	8 C	10.3333	0.164186
Calnexin	P35564	Canx	67 kDa	7 C	10.3333	0.164186
60S ribosomal protein L7a	P12970	Rpl7a	30 kDa	3 C	10.3333	0.164186
Cytochrome b5 type B	Q9CQX2	Cyb5b	16 kDa	1 C	10.3333	0.164186
Membrane-associated progesterone receptor component 1	O55022	Pgrmc1	22 kDa	2 C	10	0.109944
Radixin	P26043	Rdx	69 kDa	1 C	8.14286	0.189238
Putative hydroxypyruvate isomerase	Q8R1F5	Hyi	30 kDa	2 c	7.33333	0.373901
Apolipoprotein E	P08226	Apoe	36 kDa	1 C	7.33333	0.373901
Acyl-CoA dehydrogenase family member 10	Q8K370	Acad10	119 kDa	16 C	7.33333	0.373901
60S ribosomal protein L5	P47962	Rpl5	34 kDa	4 C	7.33333	0.373901
Cathepsin Z	Q9WUU7	Ctsz	34 kDa	12 C	7.33333	0.373901
Polyadenylate-binding protein 2	Q8CCS6	Pabpn1	32 kDa	2 C	7.33333	0.373901
Leukocyte elastase inhibitor A	Q9D154	Serpinb1a	43 kDa	3 C	7.33333	0.373901
Acylpyruvase FAHD1, mitochondrial	Q8R0F8	Fahd1	25 kDa	6 C	7.33333	0.373901
G-rich sequence factor 1	Q8C5Q4	Grsf1	53 kDa	9 C	7.33333	0.373901
ES1 protein homolog, mitochondrial	Q9D172	D10Jhu81e	28 kDa	6 C	5.83333	0.106576
Exosome complex exonuclease RRP42	Q9D0M0	Exosc7	32 kDa	12 C	4.33333	0.46703
N-fatty-acyl-amino acid synthase/hydrolase PM20D1	Q8C165	Pm20d1	56 kDa	2 C	4.25	0.222896
Ig gamma-1 chain C region secreted form	P01868	Ighg1	36 kDa	12 C	4.16667	0.158191
Tumor protein D54	Q9CYZ2	Tpd52l2	24 kDa	1 C	4.16667	0.158191
Annexin A6	P14824	Anxa6	76 kDa	8 C	4.09091	0.242341
Glucose-6-phosphate isomerase	P06745	Gpi	63 kDa	4 C	3.85714	0.320339
Small glutamine-rich tetratricopeptide repeat-containing protein alpha	Q8BJU0 (+1)	Sgta	34 kDa	4 C	3.5	0.495212
GMP reductase 1	Q9DCZ1	Gmpr	37 kDa	9 C	3.41667	0.347045
60S ribosomal protein L14	Q9CR57	Rpl14	24 kDa	2 C	3.41667	0.239874
Mitotic checkpoint protein BUB3	Q9WVA3	Bub3	37 kDa	7 C	3.33333	0.105876
Acyl-CoA-binding domain-containing protein 5	Q5XG73 (+1)	Acbd5	57 kDa	9 C	3.33333	0.105876
ATP synthase subunit alpha, mitochondrial	Q03265	Atp5a1	60 kDa	2 C	3.27869	0.311775
2,4-dienoyl-CoA reductase, mitochondrial	Q9CQ62	Decr1	36 kDa	5 C	3.25806	0.323548
Voltage-dependent anion-selective channel protein 1	Q60932 (+1)	Vdac1	32 kDa	2 C	3.22727	0.447518
Medium-chain specific acyl-CoA dehydrogenase, mitochondrial	P45952	Acadm	46 kDa	8 C	3.22581	0.091187
Kynureninase	Q9CXF0	Kynu	52 kDa	8 C	3.18182	0.0890573
1,2-dihydroxy-3-keto-5-methylthiopentene dioxygenase	Q99JT9	Adi1	22 kDa	1 C	3.18182	0.156838
Translationally-controlled tumor protein	P63028	Tpt1	19 kDa	2 C	3.17073	0.0523175
Long-chain specific acyl-CoA dehydrogenase, mitochondrial	P51174	Acadl	48 kDa	7 C	3.09859	0.0712586
Leucine-rich repeat-containing protein 59	Q922Q8	Lrrc59	35 kDa	8 C	2.85714	0.116378
PITH domain-containing protein 1	Q8BWR2	Pithd1	24 kDa	4 C	2.85714	0.116378
Trifunctional enzyme subunit alpha, mitochondrial	Q8BMS1	Hadha	83 kDa	12 C	2.8125	0.161104
NIF3-like protein 1	Q9EQ80	Nif3l1	42 kDa	8 C	2.8	0.0533383
Phenazine biosynthesis-like domain-containing protein 2	Q9CXN7	Pbld2	32 kDa	4 C	2.7451	0.204342
Glutathione peroxidase 3	P46412	Gpx3	25 kDa	3 C	2.72727	0.213471
Mitochondrial intermembrane space import and assembly protein 40	Q8VEA4	Chchd4	16 kDa	7 C	2.66667	0.0667665
Cytochrome c oxidase assembly factor 7	Q921H9	Coa7	26 kDa	13 C	2.58333	0.368482
Elongin-B	P62869	Elob	13 kDa	1 C	2.58333	0.368482
Cathepsin B	P10605	Ctsb	37 kDa	16 C	2.58333	0.368482
Na(+)/H(+) exchange regulatory cofactor NHE-RF2	Q9JHL1	Slc9a3r2	37 kDa	6 C	2.58333	0.368482
Isoform 3 of Afamin	O89020-3	Afm	70 kDa	34 C	2.58333	0.368482
Rho GDP-dissociation inhibitor 1	Q99PT1	Arhgdia	23 kDa	1 C	2.58065	0.283995
Glutathione S-transferase A1	P13745	Gsta1	26 kDa	2 C	2.43243	0.0558001
Nucleolin	P09405	Ncl	77 kDa	1 C	2.42857	0.329678
BolA-like protein 1	Q9D8S9	Bola1	14 kDa	3 C	2.42857	0.329678
Hemoglobin subunit beta-1	P02088	Hbb-b1	16 kDa	2 C	2.40741	0.0694541
Stromal cell-derived factor 2-like protein 1	Q9ESP1	Sdf2l1	24 kDa	4 C	2.4	0.0572352
Protein-glucosylgalactosylhydroxylysine glucosidase	Q8BP56	Pgghg	76 kDa	8 C	2.38095	0.0973733
Cytochrome b-c1 complex subunit 2, mitochondrial	Q9DB77	Uqcrc2	48 kDa	1 C	2.38095	0.0973733
OTU domain-containing protein 6B	Q8K2H2	Otud6b	34 kDa	4 C	2.35294	0.0538527
Isoform 2 of Gelsolin	P13020-2	Gsn	81 kDa	7 C	2.35294	0.0888702
Phosphatidylinositol transfer protein beta isoform	P53811	Pitpnb	31 kDa	5 C	2.33333	0.116117
Thioredoxin reductase 2, mitochondrial	Q9JLT4 (+1)	Txnrd2	57 kDa	11 C	2.28571	0.0944463
Methylosome protein 50	Q99J09	Wdr77	37 kDa	12 C	2.27273	0.36751
Myosin light polypeptide 6	Q60605 (+1)	Myl6	17 kDa	3 C	2.25	0.0667665
Phenazine biosynthesis-like domain-containing protein 1	Q9DCG6	Pbld1	32 kDa	3 C	2.22222	0.156975
Far upstream element-binding protein 1	Q91WJ8	Fubp1	69 kDa	3 C	2.19512	0.129359
Sarcosine dehydrogenase, mitochondrial	Q99LB7	Sardh	102 kDa	18 C	2.19512	0.282678
Actin-related protein 2/3 complex subunit 2	Q9CVB6	Arpc2	34 kDa	2 C	2.19512	0.319456
Glycerol-3-phosphate dehydrogenase [NAD(+)], cytoplasmic	P13707	Gpd1	38 kDa	11 C	2.19512	0.403853
Alpha-actinin-4	P57780	Actn4	105 kDa	8 C	2.15686	0.0976589
Purine nucleoside phosphorylase	P23492	Pnp	32 kDa	5 C	2.125	0.0739262
Proteasome subunit alpha type-3	O70435	Psma3	28 kDa	4 C	2.1	0.0513744
Acyl-coenzyme A synthetase ACSM1, mitochondrial	Q91VA0	Acsm1	65 kDa	14 C	2	0.0685871
Interferon-activable protein 204	P0DOV2	Ifi204	69 kDa	13 C	2	0.2302
Serine/threonine-protein phosphatase 6 catalytic subunit	Q9CQR6	Ppp6c	35 kDa	12 C	1.96721	0.195094
Isoform 3 of 2-oxoglutarate dehydrogenase, mitochondrial	Q60597-3	Ogdh	118 kDa	21 C	1.96721	0.358571
Coactosin-like protein	Q9CQI6	Cotl1	16 kDa	2 C	1.95238	0.50353
Isoform Peroxisomal of Serine--pyruvate aminotransferase, mitochondrial	O35423-2	Agxt	44 kDa	7 C	1.95122	0.297288
Protein NipSnap homolog 3B	Q9CQE1	Nipsnap3b	28 kDa	2 C	1.94737	0.0198908
Proteasome activator complex subunit 1	P97371	Psme1	29 kDa	3 C	1.94444	0.100773
Optineurin	Q8K3K8	Optn	67 kDa	12 C	1.93548	0.444468
Proteasome subunit alpha type-7	Q9Z2U0	Psma7	28 kDa	3 C	1.92308	0.0550406
S-phase kinase-associated protein 1	Q9WTX5	Skp1	19 kDa	3 C	1.90909	0.083474
Glutamate dehydrogenase 1, mitochondrial	P26443	Glud1	61 kDa	6 C	1.90909	0.161495
60 kDa heat shock protein, mitochondrial	P63038	Hspd1	61 kDa	3 C	1.90909	0.014386
D-dopachrome decarboxylase	O35215	Ddt	13 kDa	2 C	1.90909	0.668737
Trans-1,2-dihydrobenzene-1,2-diol dehydrogenase	Q9DBB8	Dhdh	36 kDa	6 C	1.90476	0.230732
Galectin-3-binding protein	Q07797	Lgals3bp	64 kDa	16 C	1.90476	0.230732
Isoform 2 of Low molecular weight phosphotyrosine protein phosphatase	Q9D358-2	Acp1	18 kDa	8 C	1.90476	0.230732
Dihydrolipoyl dehydrogenase, mitochondrial	O08749	Dld	54 kDa	9 C	1.88119	0.328307
Delta(3,5)-Delta(2,4)-dienoyl-CoA isomerase, mitochondrial	O35459	Ech1	36 kDa	6 C	1.86364	0.518519
Synapse-associated protein 1	Q9D5V6	Syap1	41 kDa	1 C	1.86364	0.584276
Glutathione S-transferase A3	P30115	Gsta3	25 kDa	1 C	1.86111	0.108616
Phosphoribosyl pyrophosphate synthase-associated protein 1	Q9D0M1	Prpsap1	39 kDa	6 C	1.85185	0.33234
Shootin-1	Q8K2Q9	Shtn1	71 kDa	9 C	1.83333	0.659134
Isoform 5 of Ubiquitin-associated protein 2-like	Q80X50-5	Ubap2l	117 kDa	2 C	1.83333	0.659134
5'-3' exoribonuclease 2	Q9DBR1 (+1)	Xrn2	109 kDa	17 C	1.83333	0.659134
Protein farnesyltransferase/geranylgeranyltransferase type-1 subunit alpha	Q61239	Fnta	44 kDa	3 C	1.83333	0.659134
BAG family molecular chaperone regulator 5	Q8CI32	Bag5	51 kDa	10 C	1.83333	0.659134
Ribose-phosphate pyrophosphokinase 1	Q9D7G0	Prps1	35 kDa	9 C	1.83333	0.34649
Uricase	P25688	Uox	35 kDa	4 C	1.83333	0.34649
Glutathione S-transferase omega-1	O09131	Gsto1	27 kDa	4 C	1.83333	0.659134
Tight junction protein ZO-1	P39447	Tjp1	195 kDa	7 C	1.83333	0.659134
Prostaglandin reductase 2	Q8VDQ1	Ptgr2	38 kDa	8 C	1.83333	0.659134
Endoplasmin	P08113	Hsp90b1	92 kDa	5 C	1.83333	0.659134
Hsp90 co-chaperone Cdc37	Q61081	Cdc37	45 kDa	9 C	1.81818	0.114477
Nicotinate-nucleotide pyrophosphorylase [carboxylating]	Q91X91	Qprt	32 kDa	6 C	1.81818	0.449012
Malate dehydrogenase, mitochondrial	P08249	Mdh2	36 kDa	8 C	1.81287	0.372899
Eukaryotic translation initiation factor 4B	Q8BGD9	Eif4b	69 kDa	3 C	1.8	0.184849
COP9 signalosome complex subunit 5	O35864	Cops5	38 kDa	4 C	1.78431	0.581556
Actin-related protein 2/3 complex subunit 1A	Q9R0Q6	Arpc1a	42 kDa	10 C	1.77778	0.33046
Serine--tRNA ligase, cytoplasmic	P26638	Sars	58 kDa	9 C	1.775	0.443351
Protein disulfide-isomerase A6	Q922R8	Pdia6	48 kDa	7 C	1.76923	0.136882
Isoform 2 of Alpha-aminoadipic semialdehyde dehydrogenase	Q9DBF1-2	Aldh7a1	56 kDa	9 C	1.76842	0.0871635
Histidine triad nucleotide-binding protein 1	P70349	Hint1	14 kDa	2 C	1.76471	0.022646
Glutaredoxin-related protein 5, mitochondrial	Q80Y14	Glrx5	16 kDa	2 C	1.75	0.0550406
Eukaryotic translation initiation factor 6	O55135	Eif6	27 kDa	8 C	1.75	0.101192
Probable D-lactate dehydrogenase, mitochondrial	Q7TNG8	Ldhd	52 kDa	12 C	1.75	0.507158
Ribonuclease inhibitor	Q91VI7	Rnh1	50 kDa	30 C	1.73913	0.203017
Fructose-bisphosphate aldolase A	P05064	Aldoa	39 kDa	8 C	1.73684	0.0177974
Enoyl-CoA hydratase domain-containing protein 2, mitochondrial	Q3TLP5	Echdc2	32 kDa	6 C	1.72727	0.148148
3-ketoacyl-CoA thiolase, mitochondrial	Q8BWT1	Acaa2	42 kDa	8 C	1.71429	0.29001
ATP synthase subunit d, mitochondrial	Q9DCX2	Atp5h	19 kDa	1 C	1.70732	0.352458
Alpha-2-HS-glycoprotein	P29699	Ahsg	37 kDa	14 C	1.70732	0.352458
Ataxin-2	O70305	Atxn2	136 kDa	15 C	1.70732	0.42361
Carboxymethylenebutenolidase homolog	Q8R1G2	Cmbl	28 kDa	6 C	1.7	0.2302
Proteasome subunit beta type-1	O09061	Psmb1	26 kDa	5 C	1.69565	0.0269973
Septin-11	Q8C1B7 (+1)	2019-09-11	50 kDa	6 C	1.69231	0.186822
Phosphoglycerate kinase 1	P09411	Pgk1	45 kDa	7 C	1.68421	0.190044
Clathrin light chain A	O08585	Clta	26 kDa	1 C	1.66667	0.116117
Cytochrome b-c1 complex subunit 1, mitochondrial	Q9CZ13	Uqcrc1	53 kDa	11 C	1.66667	0.116117
Ficolin-1	O70165	Fcn1	36 kDa	10 C	1.66667	0.116117
RNA-binding protein EWS	Q61545	Ewsr1	68 kDa	5 C	1.66667	0.116117
Eukaryotic translation initiation factor 1	P48024	Eif1	13 kDa	2 C	1.66667	0.274577
Ig alpha chain C region	P01878		37 kDa	13 C	1.66667	0.287864
Phosphoglucomutase-1	Q9D0F9	Pgm1	61 kDa	10 C	1.66667	0.00377202
Ferritin light chain 1	P29391	Ftl1	21 kDa	1 C	1.66667	0.0194418
Proteasome subunit beta type-2	Q9R1P3	Psmb2	23 kDa	3 C	1.63636	0.0912602
Quinone oxidoreductase	P47199	Cryz	35 kDa	5 C	1.63415	0.0135019
Calreticulin	P14211	Calr	48 kDa	6 C	1.62963	0.00578456
NADH dehydrogenase [ubiquinone] flavoprotein 2, mitochondrial	Q9D6J6	Ndufv2	27 kDa	6 C	1.625	0.151835
Maleylacetoacetate isomerase	Q9WVL0	Gstz1	24 kDa	3 C	1.6129	0.379766
Peroxiredoxin-2	Q61171	Prdx2	22 kDa	3 C	1.61224	0.00131273
Hydroxyacyl-coenzyme A dehydrogenase, mitochondrial	Q61425	Hadh	34 kDa	5 C	1.6087	0.134702
Carbonic anhydrase 1	P13634	Ca1	28 kDa	1 C	1.6	0.101192
Elongation factor 1-beta	O70251	Eef1b	25 kDa	3 C	1.6	0.219307
3'(2'),5'-bisphosphate nucleotidase 1	Q9Z0S1	Bpnt1	33 kDa	6 C	1.6	0.23724
Immunoglobulin J chain	P01592	Jchain	18 kDa	8 C	1.6	0.250815
Eukaryotic translation initiation factor 4H	Q9WUK2	Eif4h	27 kDa	1 C	1.6	0.250815
Proteasome subunit beta type-8	P28063	Psmb8	30 kDa	5 C	1.6	0.348641
Hemoglobin subunit alpha	P01942	Hba	15 kDa	1 C	1.6	0.457461
Persulfide dioxygenase ETHE1, mitochondrial	Q9DCM0	Ethe1	28 kDa	9 C	1.6	0.0132356
Regucalcin	Q64374	Rgn	33 kDa	9 C	1.57143	0.385392
Ig heavy chain V region X44	P01807 (+1)		13 kDa	2 C	1.56863	0.514836
Actin, cytoplasmic 1	P60710	Actb	42 kDa	6 C	1.56863	0.110889
Vitamin D-binding protein	P21614	Gc	54 kDa	28 C	1.56604	0.00131273
Tetratricopeptide repeat protein 38	A3KMP2	Ttc38	52 kDa	9 C	1.5625	0.114477
Triokinase/FMN cyclase	Q8VC30	Tkfc	60 kDa	5 C	1.5625	0.636289
Nascent polypeptide-associated complex subunit alpha, muscle-specific form	P70670	Naca	220 kDa	16 C	1.55556	0.0667665
Malate dehydrogenase, cytoplasmic	P14152	Mdh1	37 kDa	3 C	1.54545	0.101192
Sorting nexin-12	O70493	Snx12	19 kDa	3 C	1.52381	0.735482
Agmatinase, mitochondrial	A2AS89	Agmat	38 kDa	9 C	1.52	0.11218
Eukaryotic translation initiation factor 5A-1	P63242	Eif5a	17 kDa	4 C	1.51562	0.0161055
Serum albumin	P07724	Alb	69 kDa	36 C	1.50847	0.0303388
ELKS/Rab6-interacting/CAST family member 1	Q99MI1	Erc1	128 kDa	4 C	1.5	0.373901
Omega-amidase NIT2	Q9JHW2	Nit2	31 kDa	2 C	1.5	0.386654
Secernin-2	Q8VCA8	Scrn2	47 kDa	10 C	1.5	0.398208
2-aminoethanethiol dioxygenase	Q6PDY2	Ado	28 kDa	7 C	1.5	0.561438
Fructose-1,6-bisphosphatase 1	Q9QXD6	Fbp1	37 kDa	7 C	1.48872	0.0502238
Actin-related protein 2/3 complex subunit 3	Q9JM76	Arpc3	21 kDa	4 C	1.47619	0.622269
Pyridoxine-5'-phosphate oxidase	Q91XF0	Pnpo	30 kDa	6 C	1.47619	0.622269
Alpha-soluble NSF attachment protein	Q9DB05	Napa	33 kDa	8 C	1.47619	0.622269
Glucokinase regulatory protein	Q91X44	Gckr	65 kDa	8 C	1.47619	0.622269
Malignant T-cell-amplified sequence 1	Q9DB27	Mcts1	21 kDa	4 C	1.46667	0.0572352
GMP reductase 2	Q99L27	Gmpr2	38 kDa	9 C	1.46341	0.500916
Regulator of microtubule dynamics protein 3	Q3UJU9	Rmdn3	52 kDa	6 C	1.46341	0.500916
Caspase-6	O08738	Casp6	32 kDa	10 C	1.46341	0.573074
Protein phosphatase 1 regulatory subunit 7	Q3UM45	Ppp1r7	41 kDa	2 C	1.46154	0.00653338
5-oxoprolinase	Q8K010	Oplah	138 kDa	25 C	1.45714	0.770434
Elongation factor 1-delta	P57776	Eef1d	31 kDa	2 C	1.44444	0.205106
Neutral alpha-glucosidase AB	Q8BHN3	Ganab	107 kDa	8 C	1.44	0.306022
NADH dehydrogenase [ubiquinone] flavoprotein 1, mitochondrial	Q91YT0	Ndufv1	51 kDa	12 C	1.42857	0.192249
Transthyretin	P07309	Ttr	16 kDa	2 C	1.42857	0.401788
Aldehyde dehydrogenase family 8 member A1	Q8BH00	Aldh8a1	54 kDa	13 C	1.42857	0.694846
Proteasome subunit alpha type-2	P49722	Psma2	26 kDa	2 C	1.42857	0.039942
NADH-ubiquinone oxidoreductase 75 kDa subunit, mitochondrial	Q91VD9	Ndufs1	80 kDa	18 C	1.42105	0.274577
Carboxylesterase 3A	Q63880	Ces3a	63 kDa	7 C	1.41667	0.526232
Proteasome subunit beta type-5	O55234	Psmb5	29 kDa	3 C	1.40909	0.114477
Protein arginine N-methyltransferase 5	Q8CIG8	Prmt5	73 kDa	12 C	1.40909	0.738435
Alanine--tRNA ligase, cytoplasmic	Q8BGQ7	Aars	107 kDa	15 C	1.40909	0.738435
High mobility group protein B1	P63158	Hmgb1	25 kDa	3 C	1.40741	0.222136
Proteasome subunit beta type-6	Q60692	Psmb6	25 kDa	4 C	1.4	0.148148
Hydroxyacylglutathione hydrolase, mitochondrial	Q99KB8	Hagh	34 kDa	8 C	1.4	0.413509
Dynein light chain 2, cytoplasmic	Q9D0M5	Dynll2	10 kDa	2 C	1.4	0.421648
Microsomal triglyceride transfer protein large subunit	O08601	Mttp	99 kDa	11 C	1.4	0.476621
SH3 domain-binding glutamic acid-rich-like protein	Q9JJU8	Sh3bgrl	13 kDa	2 C	1.4	0.518519
Ubiquitin carboxyl-terminal hydrolase 5	P56399	Usp5	96 kDa	16 C	1.38614	0.70808
Cordon-bleu protein-like 1	Q3UMF0	Cobll1	137 kDa	10 C	1.375	0.651959
Argininosuccinate lyase	Q91YI0	Asl	52 kDa	13 C	1.37255	0.632477
NEDD8-conjugating enzyme Ubc12	P61082	Ube2m	21 kDa	5 C	1.37255	0.632477
Dipeptidyl peptidase 1	P97821	Ctsc	52 kDa	14 C	1.37255	0.632477
Fatty acid-binding protein, liver	P12710	Fabp1	14 kDa	1 C	1.37037	0.0247114
Glutathione synthetase	P51855	Gss	52 kDa	4 C	1.36842	0.31957
Ferritin heavy chain	P09528	Fth1	21 kDa	3 C	1.36667	0.690789
GrpE protein homolog 1, mitochondrial	Q99LP6	Grpel1	24 kDa	4 C	1.36364	0.695356
Proteasome subunit alpha type-1	Q9R1P4	Psma1	30 kDa	5 C	1.36	0.133801
Ran-specific GTPase-activating protein	P34022	Ranbp1	24 kDa	3 C	1.35714	0.151835
Isoform Short of Heterogeneous nuclear ribonucleoprotein A1	P49312-2	Hnrnpa1	29 kDa	2 C	1.35294	0.144704
2-iminobutanoate/2-iminopropanoate deaminase	P52760	Rida	14 kDa	1 C	1.35294	0.144704
Dihydropteridine reductase	Q8BVI4	Qdpr	26 kDa	4 C	1.35294	0.219307
Carboxylesterase 1D	Q8VCT4	Ces1d	62 kDa	5 C	1.34821	0.030043
Peptidyl-prolyl cis-trans isomerase D	Q9CR16	Ppid	41 kDa	7 C	1.33333	0.0572352
Proteasome subunit alpha type-4	Q9R1P0	Psma4	29 kDa	5 C	1.33333	0.0572352
Kininogen-1	O08677	Kng1	73 kDa	19 C	1.33333	0.274577
Acyl-coenzyme A thioesterase THEM4	Q3UUI3	Them4	26 kDa	4 C	1.33333	0.287864
Plastin-2	Q61233	Lcp1	70 kDa	11 C	1.33333	0.296181
Transcription elongation factor A protein 1	P10711	Tcea1	34 kDa	8 C	1.33333	0.441823
Major urinary protein 1	P11588	Mup1	21 kDa	5 C	1.33333	0.640838
Selenide, water dikinase 2	P97364	Sephs2	48 kDa	7 C	1.32927	0.0800375
Succinate dehydrogenase [ubiquinone] iron-sulfur subunit, mitochondrial	Q9CQA3	Sdhb	32 kDa	14 C	1.32432	0.397836
Carbamoyl-phosphate synthase [ammonia], mitochondrial	Q8C196	Cps1	165 kDa	21 C	1.31884	0.523739
Serine/threonine-protein phosphatase PP1-beta catalytic subunit	P62141	Ppp1cb	37 kDa	14 C	1.31818	0.218172
Isoamyl acetate-hydrolyzing esterase 1 homolog	Q9DB29	Iah1	28 kDa	8 C	1.31579	0.416866
Macrophage-capping protein	P24452	Capg	39 kDa	5 C	1.31148	0.653686
Proteasome subunit beta type-7	P70195	Psmb7	30 kDa	6 C	1.30769	0.345271
Heme-binding protein 1	Q9R257	Hebp1	21 kDa	2 C	1.30769	0.677869
Copper chaperone for superoxide dismutase	Q9WU84	Ccs	29 kDa	10 C	1.30435	0.563709
Prostaglandin E synthase 3	Q9R0Q7	Ptges3	19 kDa	5 C	1.3	0.101192
14-3-3 protein gamma	P61982	Ywhag	28 kDa	3 C	1.29412	0.35601
Alpha-enolase	P17182	Eno1	47 kDa	6 C	1.2931	0.0576459
Phosphotriesterase-related protein	Q60866	Pter	39 kDa	6 C	1.29268	0.443939
Proliferation-associated protein 2G4	P50580	Pa2g4	44 kDa	6 C	1.29032	0.664634
Methylglutaconyl-CoA hydratase, mitochondrial	Q9JLZ3	Auh	33 kDa	5 C	1.29032	0.664634
Liver carboxylesterase 1	Q8VCC2	Ces1	63 kDa	7 C	1.28571	0.0646769
Sorbitol dehydrogenase	Q64442	Sord	38 kDa	10 C	1.28571	0.188746
Isoform 2 of Heterogeneous nuclear ribonucleoprotein A3	Q8BG05-2	Hnrnpa3	37 kDa	4 C	1.28571	0.369382
Protein ABHD14B	Q8VCR7	Abhd14b	22 kDa	2 C	1.28571	0.373901
Acidic leucine-rich nuclear phosphoprotein 32 family member A	O35381	Anp32a	29 kDa	3 C	1.28571	0.561438
Transitional endoplasmic reticulum ATPase	Q01853	Vcp	89 kDa	12 C	1.28235	0.259975
Glutaredoxin-3	Q9CQM9	Glrx3	38 kDa	5 C	1.28125	0.0157998
Major urinary protein 20	Q5FW60	Mup20	21 kDa	4 C	1.28125	0.827761
Isoform 2 of Nitrilase homolog 1	Q8VDK1-2	Nit1	32 kDa	13 C	1.27778	0.501899
Thioredoxin domain-containing protein 5	Q91W90	Txndc5	46 kDa	12 C	1.27273	0.184074
Peroxisomal sarcosine oxidase	Q9D826	Pipox	44 kDa	11 C	1.27273	0.587914
Hydroxymethylglutaryl-CoA lyase, mitochondrial	P38060	Hmgcl	34 kDa	8 C	1.27273	0.0223942
Thioredoxin-dependent peroxide reductase, mitochondrial	P20108	Prdx3	28 kDa	4 C	1.26923	0.183567
Glutathione peroxidase 1	P11352	Gpx1	22 kDa	4 C	1.26797	0.186004
Endoplasmic reticulum resident protein 44	Q9D1Q6	Erp44	47 kDa	7 C	1.26667	0.441823
Glyceraldehyde-3-phosphate dehydrogenase	P16858	Gapdh	36 kDa	5 C	1.25581	0.0513744
Hsc70-interacting protein	Q99L47	St13	42 kDa	3 C	1.25	0.151835
Nucleoside diphosphate kinase B	Q01768	Nme2	17 kDa	2 C	1.25	0.26176
Heterogeneous nuclear ribonucleoprotein H	O35737	Hnrnph1	49 kDa	1 C	1.25	0.287864
Heterogeneous nuclear ribonucleoprotein A3	Q8BG05	Hnrnpa3	40 kDa	4 C	1.25	0.382319
3-hydroxyisobutyrate dehydrogenase, mitochondrial	Q99L13	Hibadh	35 kDa	12 C	1.25	0.479503
Cleavage and polyadenylation specificity factor subunit 5	Q9CQF3	Nudt21	26 kDa	1 C	1.25	0.518519
Myotrophin	P62774	Mtpn	13 kDa	3 C	1.25	0.518519
Splicing factor 1	Q64213	Sf1	70 kDa	4 C	1.25	0.548424
Growth factor receptor-bound protein 2	Q60631	Grb2	25 kDa	2 C	1.25	0.677869
Pterin-4-alpha-carbinolamine dehydratase	P61458	Pcbd1	12 kDa	1 C	1.25	0.677869
Electron transfer flavoprotein subunit beta	Q9DCW4	Etfb	28 kDa	4 C	1.24324	0.246364
Carbonic anhydrase 3	P16015	Ca3	29 kDa	5 C	1.24299	0.10262
14-3-3 protein beta/alpha	Q9CQV8	Ywhab	28 kDa	2 C	1.23529	0.546715
Carboxylesterase 1F	Q91WU0	Ces1f	62 kDa	7 C	1.22581	0.0101636
Oxygen-dependent coproporphyrinogen-III oxidase, mitochondrial	P36552	Cpox	50 kDa	10 C	1.22449	0.275589
Protein disulfide-isomerase	P09103	P4hb	57 kDa	7 C	1.22088	0.0486596
Glia maturation factor beta	Q9CQI3	Gmfb	17 kDa	3 C	1.21951	0.696622
Eukaryotic translation initiation factor 3 subunit I	Q9QZD9	Eif3i	36 kDa	7 C	1.21951	0.696622
Ig kappa chain V-V region K2 (Fragment)	P01635		13 kDa	3 C	1.21951	0.696622
Isoform Short of Adenosine kinase	P55264-2	Adk	38 kDa	6 C	1.21875	0.474999
3-hydroxyanthranilate 3,4-dioxygenase	Q78JT3	Haao	33 kDa	3 C	1.21739	0.227622
Heterogeneous nuclear ribonucleoprotein K	P61979 (+1)	Hnrnpk	51 kDa	5 C	1.21739	0.252401
Vinculin	Q64727	Vcl	117 kDa	10 C	1.21622	0.258771
Destrin	Q9R0P5	Dstn	19 kDa	6 C	1.21429	0.250815
Proteasome subunit alpha type-5	Q9Z2U1	Psma5	26 kDa	3 C	1.21429	0.467605
Copper homeostasis protein cutC homolog	Q9D8X1	Cutc	29 kDa	7 C	1.21429	0.734418
Serine/threonine-protein phosphatase PP1-alpha catalytic subunit	P62137	Ppp1ca	38 kDa	13 C	1.20833	0.373901
Flavin reductase (NADPH)	Q923D2	Blvrb	22 kDa	2 C	1.20513	0.0907332
Glutathione reductase, mitochondrial	P47791	Gsr	54 kDa	11 C	1.2037	0.0789276
Platelet-activating factor acetylhydrolase IB subunit beta	Q61206	Pafah1b2	26 kDa	3 C	1.2	0.373901
Aldose 1-epimerase	Q8K157	Galm	38 kDa	4 C	1.2	0.373901
Glyoxylate reductase/hydroxypyruvate reductase	Q91Z53	Grhpr	35 kDa	7 C	1.2	0.474999
Ubiquitin-conjugating enzyme E2 N	P61089	Ube2n	17 kDa	1 C	1.2	0.64333
Selenoprotein F	Q9ERR7	Selenof	18 kDa	7 C	1.2	0.64333
Adrenodoxin, mitochondrial	P46656	Fdx1	20 kDa	8 C	1.2	0.64333
Elongation factor 2	P58252	Eef2	95 kDa	7 C	1.19672	0.621976
Complement factor I	Q61129	Cfi	67 kDa	40 C	1.19608	0.847972
78 kDa glucose-regulated protein	P20029	Hspa5	72 kDa	1 C	1.19481	0.115527
Glutathione S-transferase Mu 3	P19639	Gstm3	26 kDa	4 C	1.19231	0.506214
Methylcrotonoyl-CoA carboxylase beta chain, mitochondrial	Q3ULD5	Mccc2	61 kDa	10 C	1.19167	0.042185
Peroxiredoxin-5, mitochondrial	P99029	Prdx5	22 kDa	6 C	1.18966	0.0253864
Isochorismatase domain-containing protein 2A	P85094	Isoc2a	22 kDa	6 C	1.1875	0.184074
Phosphoglycerate mutase 1	Q9DBJ1	Pgam1	29 kDa	2 C	1.18519	0.622269
Cytosolic non-specific dipeptidase	Q9D1A2	Cndp2	53 kDa	8 C	1.18421	0.398676
26S proteasome non-ATPase regulatory subunit 9	Q9CR00	Psmd9	25 kDa	3 C	1.18182	0.579015
Ornithine carbamoyltransferase, mitochondrial	P11725	Otc	40 kDa	2 C	1.18182	0.603958
Caprin-1	Q60865	Caprin1	78 kDa	3 C	1.18182	0.791331
Galactose-1-phosphate uridylyltransferase	Q03249	Galt	43 kDa	7 C	1.18182	0.802482
Lactoylglutathione lyase	Q9CPU0	Glo1	21 kDa	3 C	1.17857	0.526232
Nucleoside diphosphate kinase 3	Q9WV85	Nme3	19 kDa	3 C	1.17647	0.830445
Plastin-3	Q99K51	Pls3	71 kDa	9 C	1.16667	0.64333
Glutathione S-transferase P 1	P19157	Gstp1	24 kDa	3 C	1.16406	0.430601
Succinate dehydrogenase [ubiquinone] flavoprotein subunit, mitochondrial	Q8K2B3	Sdha	73 kDa	19 C	1.16185	0.0785404
Drebrin-like protein	Q62418 (+2)	Dbnl	49 kDa	5 C	1.16129	0.00749043
Methylmalonyl-CoA mutase, mitochondrial	P16332	Mut	83 kDa	8 C	1.15789	0.565533
Aspartate aminotransferase, cytoplasmic	P05201	Got1	46 kDa	5 C	1.15625	0.518519
Cofilin-1	P18760	Cfl1	19 kDa	4 C	1.15385	0.468527
Succinate-semialdehyde dehydrogenase, mitochondrial	Q8BWF0	Aldh5a1	56 kDa	10 C	1.15126	0.283998
Inositol monophosphatase 1	O55023	Impa1	30 kDa	6 C	1.15	0.250815
Selenide, water dikinase 1	Q8BH69	Sephs1	43 kDa	9 C	1.15	0.597885
Caspase-3	P70677	Casp3	31 kDa	8 C	1.14754	0.810952
Adenosylhomocysteinase	P50247	Ahcy	48 kDa	9 C	1.14583	0.281983
Thioredoxin-like protein 1	Q8CDN6	Txnl1	32 kDa	7 C	1.14286	0.294256
Plasminogen activator inhibitor 1 RNA-binding protein	Q9CY58	Serbp1	45 kDa	2 C	1.14286	0.518519
FAD-linked sulfhydryl oxidase ALR	P56213	Gfer	23 kDa	8 C	1.14286	0.579015
Polymeric immunoglobulin receptor	O70570	Pigr	85 kDa	23 C	1.14286	0.677869
Estradiol 17 beta-dehydrogenase 5	P70694	Akr1c6	37 kDa	7 C	1.14286	0.741521
Electron transfer flavoprotein subunit alpha, mitochondrial	Q99LC5	Etfa	35 kDa	6 C	1.14286	0.741521
Delta-aminolevulinic acid dehydratase	P10518	Alad	36 kDa	8 C	1.14062	0.386756
Argininosuccinate synthase	P16460	Ass1	47 kDa	5 C	1.14	0.855102
Thioredoxin reductase 1, cytoplasmic	Q9JMH6	Txnrd1	67 kDa	21 C	1.13333	0.613011
Proteasome subunit beta type-3	Q9R1P1	Psmb3	23 kDa	5 C	1.13333	0.64333
Aldehyde oxidase 3	G3X982	Aox3	147 kDa	38 C	1.12996	0.658949
Phosphatidylethanolamine-binding protein 1	P70296	Pebp1	21 kDa	3 C	1.125	0.348641
Serine protease inhibitor A3K	P07759	Serpina3k	47 kDa	4 C	1.125	0.717428
Hepatoma-derived growth factor	P51859	Hdgf	26 kDa	2 C	1.125	0.724659
Glucosamine 6-phosphate N-acetyltransferase	Q9JK38	Gnpnat1	21 kDa	6 C	1.125	0.724659
Superoxide dismutase [Cu-Zn]	P08228	Sod1	16 kDa	3 C	1.125	0.814902
Early endosome antigen 1	Q8BL66	Eea1	161 kDa	20 C	1.125	0.860126
Ig mu chain C region	P01872	Ighm	50 kDa	19 C	1.1236	0.500412
Retinal dehydrogenase 1	P24549	Aldh1a1	54 kDa	11 C	1.12061	0.44437
Ubiquitin-conjugating enzyme E2 L3	P68037	Ube2l3	18 kDa	3 C	1.11538	0.623958
S-methylmethionine--homocysteine S-methyltransferase BHMT2	Q91WS4	Bhmt2	40 kDa	10 C	1.11538	0.66559
UMP-CMP kinase	Q9DBP5	Cmpk1	22 kDa	6 C	1.11111	0.53714
Receptor of activated protein C kinase 1	P68040	Rack1	35 kDa	8 C	1.11111	0.67018
Eukaryotic translation initiation factor 1A, X-chromosomal	Q8BMJ3	Eif1ax	16 kDa	2 C	1.11111	0.724659
GTP cyclohydrolase 1	Q05915	Gch1	27 kDa	3 C	1.11111	0.841596
Heterogeneous nuclear ribonucleoprotein A/B	Q99020	Hnrnpab	31 kDa	2 C	1.10714	0.607168
4-hydroxyphenylpyruvate dioxygenase	P49429	Hpd	45 kDa	4 C	1.1068	0.106166
Isoform 2 of Cytosol aminopeptidase	Q9CPY7-2 (+1)	Lap3	53 kDa	7 C	1.10638	0.138571
Endoribonuclease LACTB2	Q99KR3	Lactb2	33 kDa	5 C	1.10638	0.426686
Histidine ammonia-lyase	P35492	Hal	72 kDa	12 C	1.10638	0.572472
Hydroxymethylglutaryl-CoA synthase, mitochondrial	P54869	Hmgcs2	57 kDa	9 C	1.10526	0.608653
Superoxide dismutase [Mn], mitochondrial	P09671	Sod2	25 kDa	4 C	1.10526	0.822819
Complement component C8 gamma chain	Q8VCG4	C8g	23 kDa	3 C	1.1	0.518519
Dimethylglycine dehydrogenase, mitochondrial	Q9DBT9	Dmgdh	97 kDa	4 C	1.1	0.733825
Inorganic pyrophosphatase 2, mitochondrial	Q91VM9	Ppa2	38 kDa	8 C	1.1	0.862497
Polyadenylate-binding protein 1	P29341	Pabpc1	71 kDa	4 C	1.09756	0.721114
Golgi reassembly-stacking protein 2	Q99JX3	Gorasp2	47 kDa	4 C	1.09091	0.829799
Fructose-bisphosphate aldolase B	Q91Y97	Aldob	40 kDa	8 C	1.08696	0.410813
Protein disulfide-isomerase A3	P27773	Pdia3	57 kDa	8 C	1.08571	0.47837
S-adenosylmethionine synthase isoform type-1	Q91X83	Mat1a	44 kDa	10 C	1.08333	0.814902
Stress-70 protein, mitochondrial	P38647	Hspa9	73 kDa	5 C	1.08333	0.860227
Isoform 3 of Heterogeneous nuclear ribonucleoprotein D0	Q60668-3	Hnrnpd	33 kDa	3 C	1.07692	0.698066
Cysteine-rich protein 2	Q9DCT8	Crip2	23 kDa	14 C	1.07692	0.741521
Alpha-1-antitrypsin 1-1	P07758	Serpina1a	46 kDa	3 C	1.07692	0.878996
Leucine-rich repeat flightless-interacting protein 1	Q3UZ39	Lrrfip1	79 kDa	12 C	1.07692	0.891083
14-3-3 protein theta	P68254	Ywhaq	28 kDa	5 C	1.07692	0.902702
Transgelin-2	Q9WVA4	Tagln2	22 kDa	3 C	1.07407	0.491767
UV excision repair protein RAD23 homolog B	P54728	Rad23b	44 kDa	1 C	1.07407	0.748868
Peroxisomal multifunctional enzyme type 2	P51660	Hsd17b4	79 kDa	9 C	1.07246	0.774058
26S proteasome non-ATPase regulatory subunit 4	O35226	Psmd4	41 kDa	4 C	1.07143	0.64333
Endoplasmic reticulum resident protein 29	P57759	Erp29	29 kDa	1 C	1.07143	0.64333
Methylmalonate-semialdehyde dehydrogenase [acylating], mitochondrial	Q9EQ20	Aldh6a1	58 kDa	8 C	1.06897	0.526545
Profilin-1	P62962	Pfn1	15 kDa	3 C	1.06667	0.767644
Propionyl-CoA carboxylase beta chain, mitochondrial	Q99MN9	Pccb	58 kDa	11 C	1.06667	0.800747
Mannose-binding protein A	P39039	Mbl1	25 kDa	8 C	1.06667	0.872158
14-3-3 protein zeta/delta	P63101	Ywhaz	28 kDa	3 C	1.06452	0.441823
Alcohol dehydrogenase 1	P00329	Adh1	40 kDa	15 C	1.05882	0.841596
Acetyl-CoA acetyltransferase, cytosolic	Q8CAY6	Acat2	41 kDa	8 C	1.05882	0.0161301
Serine hydroxymethyltransferase, cytosolic	P50431	Shmt1	53 kDa	10 C	1.056	0.458628
Arginase-1	Q61176	Arg1	35 kDa	3 C	1.05556	0.736249
Carbonic anhydrase 2	P00920	Ca2	29 kDa	2 C	1.05556	0.814902
Fibrinogen gamma chain	Q8VCM7	Fgg	49 kDa	12 C	1.05455	0.623958
Fumarylacetoacetase	P35505	Fah	46 kDa	6 C	1.05455	0.73715
Bifunctional epoxide hydrolase 2	P34914	Ephx2	63 kDa	10 C	1.05	0.874856
Methylthioribulose-1-phosphate dehydratase	Q9WVQ5	Apip	27 kDa	11 C	1.04651	0.826414
Apoptosis-inducing factor 1, mitochondrial	Q9Z0X1	Aifm1	67 kDa	4 C	1.04545	0.802482
Protein disulfide-isomerase A4	P08003	Pdia4	72 kDa	6 C	1.04412	0.623958
Aldehyde dehydrogenase, mitochondrial	P47738	Aldh2	57 kDa	9 C	1.03731	0.820909
Hydroxyacid oxidase 1	Q9WU19	Hao1	41 kDa	5 C	1.03704	0.795255
Heterogeneous nuclear ribonucleoproteins A2/B1	O88569	Hnrnpa2b1	37 kDa	1 C	1.03333	0.882028
Protein DEK	Q7TNV0	Dek	43 kDa	4 C	1.03333	0.954476
Ig kappa chain C region	P01837		12 kDa	3 C	1.03125	0.882028
Acetyl-CoA acetyltransferase, mitochondrial	Q8QZT1	Acat1	45 kDa	6 C	1.0303	0.81899
Fibrinogen alpha chain	E9PV24	Fga	87 kDa	13 C	1.02857	0.829799
Non-specific lipid-transfer protein	P32020	Scp2	59 kDa	11 C	1.02667	0.80582
Ester hydrolase C11orf54 homolog	Q91V76		35 kDa	8 C	1.025	0.938643
Protein transport protein Sec31A	Q3UPL0	Sec31a	134 kDa	18 C	1.025	0.965085
PDZ and LIM domain protein 5	Q8CI51	Pdlim5	63 kDa	22 C	1.025	0.965085
Sorbin and SH3 domain-containing protein 1	Q62417	Sorbs1	143 kDa	4 C	1.025	0.965085
Na(+)/H(+) exchange regulatory cofactor NHE-RF1	P70441	Slc9a3r1	39 kDa	5 C	1.02439	0.922814
Serotransferrin	Q921I1	Tf	77 kDa	38 C	1.02381	0.709597
Gamma-butyrobetaine dioxygenase	Q924Y0	Bbox1	45 kDa	9 C	1.02326	0.887465
Mitochondrial peptide methionine sulfoxide reductase	Q9D6Y7	Msra	26 kDa	4 C	1.02128	0.691761
Adenylate kinase 2, mitochondrial	Q9WTP6 (+1)	Ak2	26 kDa	5 C	1.02128	0.937805
Triosephosphate isomerase	P17751	Tpi1	32 kDa	9 C	1.01869	0.898095
Sulfite oxidase, mitochondrial	Q8R086	Suox	61 kDa	9 C	1.01754	0.829799
Far upstream element-binding protein 2	Q3U0V1	Khsrp	77 kDa	8 C	1.01724	0.933816
Heat shock 70 kDa protein 4	Q61316	Hspa4	94 kDa	14 C	1.01515	0.937154
Selenium-binding protein 1	P17563	Selenbp1	53 kDa	10 C	1.01327	0.912601
Peroxiredoxin-1	P35700	Prdx1	22 kDa	4 C	1.00474	0.966473
Selenium-binding protein 2	Q63836	Selenbp2	53 kDa	10 C	1	1
Heat shock cognate 71 kDa protein	P63017	Hspa8	71 kDa	4 C	1	1
Pyruvate kinase PKLR	P53657	Pklr	62 kDa	6 C	1	1
Urocanate hydratase	Q8VC12	Uroc1	75 kDa	12 C	1	1
Inorganic pyrophosphatase	Q9D819	Ppa1	33 kDa	8 C	1	1
Hemopexin	Q91X72	Hpx	51 kDa	13 C	1	1
Proteasome subunit beta type-4	P99026	Psmb4	29 kDa	2 C	1	1
Ethanolamine-phosphate cytidylyltransferase	Q922E4	Pcyt2	45 kDa	8 C	1	1
DAZ-associated protein 1	Q9JII5 (+1)	Dazap1	43 kDa	4 C	1	1
NAD kinase 2, mitochondrial	Q8C5H8	Nadk2	51 kDa	9 C	1	1
Complement factor H	P06909	Cfh	139 kDa	82 C	1	1
Osteoclast-stimulating factor 1	Q62422	Ostf1	24 kDa	4 C	1	1
Galectin-1	P16045	Lgals1	15 kDa	6 C	1	1
Ketohexokinase	P97328	Khk	33 kDa	10 C	1	1
Endonuclease G, mitochondrial	O08600	Endog	32 kDa	2 C	1	1
UBX domain-containing protein 1	Q922Y1	Ubxn1	34 kDa	2 C	1	1
Extracellular matrix protein 1	Q61508	Ecm1	63 kDa	29 C	1	1
Isoform 3 of Peroxisomal coenzyme A diphosphatase NUDT7	Q99P30-3	Nudt7	25 kDa	4 C	1	1
Serine/threonine-protein phosphatase 5	Q60676	Ppp5c	57 kDa	11 C	1	1
Heterogeneous nuclear ribonucleoprotein F	Q9Z2X1	Hnrnpf	46 kDa	6 C	1	1
Oligoribonuclease, mitochondrial	Q9D8S4	Rexo2	27 kDa	4 C	1	1
Aldo-keto reductase family 1 member C13	Q8VC28	Akr1c13	37 kDa	10 C	1	1
Eukaryotic translation initiation factor 2 subunit 1	Q6ZWX6	Eif2s1	36 kDa	5 C	1	1
Tubulin-folding cofactor B	Q9D1E6	Tbcb	27 kDa	5 C	1	1
Gamma-soluble NSF attachment protein	Q9CWZ7	Napg	35 kDa	6 C	1	1
Serine/threonine-protein phosphatase 2A 55 kDa regulatory subunit B alpha isoform	Q6P1F6	Ppp2r2a	52 kDa	9 C	1	1
Probable ATP-dependent RNA helicase DDX17	Q501J6	Ddx17	72 kDa	11 C	1	1
Isoform 2 of Galectin-9	O08573-2 (+1)	Lgals9	37 kDa	7 C	1	1
Thioredoxin domain-containing protein 17	Q9CQM5	Txndc17	14 kDa	6 C	1	1
WW domain-binding protein 2	P97765	Wbp2	28 kDa	2 C	1	1
Inhibitor of carbonic anhydrase	Q9DBD0	Ica	77 kDa	35 C	1	1
RNA-binding protein FUS	P56959	Fus	53 kDa	4 C	1	1
Plasminogen	P20918	Plg	91 kDa	48 C	1	1
Isoform 2 of Cysteine--tRNA ligase, cytoplasmic	Q9ER72-2	Cars	86 kDa	11 C	1	1
Actin-related protein 2/3 complex subunit 4	P59999	Arpc4	20 kDa	4 C	1	1
Methionine aminopeptidase 1	Q8BP48	Metap1	43 kDa	17 C	1	1
Catenin alpha-1	P26231	Ctnna1	100 kDa	12 C	1	1
Enoyl-CoA delta isomerase 1, mitochondrial	P42125	Eci1	32 kDa	5 C	1	1
2-oxo-4-hydroxy-4-carboxy-5-ureidoimidazoline decarboxylase	Q283N4	Urad	20 kDa	3 C	1	1
Clathrin interactor 1	Q99KN9 (+1)	Clint1	69 kDa	1 C	1	1
14-3-3 protein eta	P68510	Ywhah	28 kDa	3 C	1	1
Transgelin	P37804	Tagln	23 kDa	1 C	1	1
Ig lambda-1 chain C region	P01843		12 kDa	3 C	1	1
Deoxynucleoside triphosphate triphosphohydrolase SAMHD1	Q60710	Samhd1	73 kDa	17 C	1	1
Transketolase	P40142	Tkt	68 kDa	12 C	0.987654	0.882028
Peroxiredoxin-4	O08807	Prdx4	31 kDa	4 C	0.9875	0.92322
Glycine dehydrogenase (decarboxylating), mitochondrial	Q91W43	Gldc	113 kDa	24 C	0.984252	0.969016
Peroxiredoxin-6	O08709	Prdx6	25 kDa	2 C	0.981308	0.921558
Glutathione S-transferase Mu 1	P10649	Gstm1	26 kDa	2 C	0.980583	0.868274
Isoform 2 of F-actin-capping protein subunit beta	P47757-2	Capzb	31 kDa	5 C	0.980392	0.97264
Ribokinase	Q8R1Q9	Rbks	34 kDa	9 C	0.980392	0.979598
Epsin-1	Q80VP1 (+1)	Epn1	60 kDa	2 C	0.980392	0.981544
Ethanolamine-phosphate phospho-lyase	Q8BWU8	Etnppl	55 kDa	10 C	0.979167	0.910624
14-3-3 protein epsilon	P62259	Ywhae	29 kDa	3 C	0.977273	0.917134
3-ketoacyl-CoA thiolase A, peroxisomal	Q921H8	Acaa1a	44 kDa	8 C	0.97619	0.912469
Peptidyl-prolyl cis-trans isomerase FKBP3	Q62446	Fkbp3	25 kDa	1 C	0.97561	0.965085
Scaffold attachment factor B1	D3YXK2	Safb	105 kDa	9 C	0.96875	0.977513
Isoform 2 of Tropomyosin alpha-3 chain	P21107-2	Tpm3	29 kDa	1 C	0.967742	0.926249
FAS-associated death domain protein	Q61160	Fadd	23 kDa	3 C	0.967742	0.954476
Homogentisate 1,2-dioxygenase	O09173	Hgd	50 kDa	14 C	0.963158	0.875648
Nucleoside diphosphate kinase A	P15532	Nme1	17 kDa	2 C	0.962963	0.829799
Proteasome subunit alpha type-6	Q9QUM9	Psma6	27 kDa	8 C	0.962963	0.841596
Selenocysteine lyase	Q9JLI6	Scly	47 kDa	8 C	0.962963	0.859308
Enoyl-CoA hydratase, mitochondrial	Q8BH95	Echs1	31 kDa	7 C	0.962963	0.896408
40S ribosomal protein SA	P14206	Rpsa	33 kDa	2 C	0.956522	0.851963
Glycerol-3-phosphate phosphatase	Q8CHP8	Pgp	35 kDa	8 C	0.954545	0.964343
Aldehyde dehydrogenase, cytosolic 1	O35945	Aldh1a7	55 kDa	8 C	0.954098	0.668707
Catalase	P24270	Cat	60 kDa	5 C	0.953216	0.514877
Actin-related protein 3	Q99JY9	Actr3	47 kDa	8 C	0.952381	0.829799
Serine beta-lactamase-like protein LACTB, mitochondrial	Q9EP89	Lactb	61 kDa	4 C	0.9375	0.829799
Isoleucine--tRNA ligase, mitochondrial	Q8BIJ6	Iars2	113 kDa	20 C	0.9375	0.896408
Betaine--homocysteine S-methyltransferase 1	O35490	Bhmt	45 kDa	8 C	0.936626	0.73554
Methyltransferase-like 26	Q9DCS2	Mettl26	23 kDa	6 C	0.933333	0.841596
Haptoglobin	Q61646	Hp	39 kDa	9 C	0.931034	0.373901
Cofilin-2	P45591	Cfl2	19 kDa	2 C	0.923077	0.64333
Fucose mutarotase	Q8R2K1	Fuom	17 kDa	3 C	0.923077	0.724659
Isoform 2 of Peroxisomal acyl-coenzyme A oxidase 1	Q9R0H0-2	Acox1	75 kDa	7 C	0.917431	0.610446
40S ribosomal protein S20	P60867	Rps20	13 kDa	2 C	0.916667	0.64333
Transaldolase	Q93092	Taldo1	37 kDa	3 C	0.916667	0.711394
Polymerase delta-interacting protein 2	Q91VA6	Poldip2	42 kDa	4 C	0.916667	0.814902
Mitochondrial antiviral-signaling protein	Q8VCF0	Mavs	53 kDa	8 C	0.914286	0.754169
Aconitate hydratase, mitochondrial	Q99KI0	Aco2	85 kDa	13 C	0.911765	0.683099
Ubiquitin-60S ribosomal protein L40	P62984	Uba52	15 kDa	5 C	0.909091	0.518519
Glutamate--cysteine ligase regulatory subunit	O09172	Gclm	31 kDa	6 C	0.909091	0.518519
StAR-related lipid transfer protein 5	Q9EPQ7	Stard5	24 kDa	8 C	0.909091	0.834019
Glycine N-methyltransferase	Q9QXF8	Gnmt	33 kDa	8 C	0.9	0.473427
Inosine-5'-monophosphate dehydrogenase 2	P24547	Impdh2	56 kDa	7 C	0.9	0.87739
CD5 antigen-like	Q9QWK4	Cd5l	39 kDa	26 C	0.895833	0.526232
Carbonic anhydrase 5A, mitochondrial	P23589	Ca5a	34 kDa	7 C	0.894737	0.77805
Pyridoxal kinase	Q8K183	Pdxk	35 kDa	5 C	0.891304	0.658429
Fibrinogen beta chain	Q8K0E8	Fgb	55 kDa	12 C	0.89011	0.392391
Kynurenine--oxoglutarate transaminase 1	Q8BTY1	Kyat1	48 kDa	7 C	0.888889	0.608653
60S ribosomal protein L30	P62889	Rpl30	13 kDa	3 C	0.888889	0.64333
Stress-induced-phosphoprotein 1	Q60864	Stip1	63 kDa	11 C	0.888	0.541905
Protein DJ-1	Q99LX0	Park7	20 kDa	4 C	0.882353	0.441823
Cytochrome b-c1 complex subunit Rieske, mitochondrial	Q9CR68	Uqcrfs1	29 kDa	5 C	0.882353	0.709597
Ornithine aminotransferase, mitochondrial	P29758	Oat	48 kDa	7 C	0.882353	0.751467
Ribosyldihydronicotinamide dehydrogenase [quinone]	Q9JI75	Nqo2	26 kDa	4 C	0.882353	0.77558
Peptidyl-prolyl cis-trans isomerase A	P17742	Ppia	18 kDa	3 C	0.877193	0.5225
Presequence protease, mitochondrial	Q8K411 (+1)	Pitrm1	117 kDa	20 C	0.875	0.629095
Src substrate cortactin	Q60598	Cttn	61 kDa	3 C	0.875	0.677869
Actin-related protein 2	P61161	Actr2	45 kDa	5 C	0.875	0.677869
4-aminobutyrate aminotransferase, mitochondrial	P61922	Abat	56 kDa	12 C	0.875	0.820294
O-phosphoseryl-tRNA(Sec) selenium transferase	Q6P6M7	Sepsecs	55 kDa	13 C	0.87234	0.688829
4-trimethylaminobutyraldehyde dehydrogenase	Q9JLJ2	Aldh9a1	54 kDa	17 C	0.866667	0.260575
Probable aminopeptidase NPEPL1	Q6NSR8	Npepl1	56 kDa	16 C	0.866667	0.526545
Dihydrolipoyllysine-residue succinyltransferase component of 2-oxoglutarate dehydrogenase complex, mitochondrial	Q9D2G2	Dlst	49 kDa	6 C	0.864865	0.524338
Protein DDI1 homolog 2	A2ADY9	Ddi2	45 kDa	8 C	0.863636	0.674518
Pregnancy zone protein	Q61838	Pzp	166 kDa	24 C	0.862069	0.476621
Cytosolic 10-formyltetrahydrofolate dehydrogenase	Q8R0Y6	Aldh1l1	99 kDa	15 C	0.859322	0.702068
S-formylglutathione hydrolase	Q9R0P3	Esd	31 kDa	10 C	0.857143	0.67018
BAG family molecular chaperone regulator 3	Q9JLV1	Bag3	62 kDa	4 C	0.857143	0.709597
Aminoacylase-1	Q99JW2	Acy1	46 kDa	4 C	0.854545	0.148148
Ig heavy chain V regions TEPC 15/S107/HPCM1/HPCM2/HPCM3	P01787 (+4)		14 kDa	2 C	0.85	0.784915
Ribosome-recycling factor, mitochondrial	Q9D6S7	Mrrf	29 kDa	2 C	0.846154	0.518519
3-ketoacyl-CoA thiolase B, peroxisomal	Q8VCH0	Acaa1b	44 kDa	9 C	0.846154	0.526545
Isoform 3 of Calpastatin	P51125-3	Cast	80 kDa	4 C	0.846154	0.741521
Dihydropyrimidinase-related protein 2	O08553	Dpysl2	62 kDa	7 C	0.838235	0.482156
Iron-sulfur cluster assembly enzyme ISCU, mitochondrial	Q9D7P6	Iscu	18 kDa	4 C	0.833333	0.373901
START domain-containing protein 10	Q9JMD3	Stard10	33 kDa	7 C	0.833333	0.435331
Mesencephalic astrocyte-derived neurotrophic factor	Q9CXI5	Manf	20 kDa	8 C	0.833333	0.64333
Copine-3	Q8BT60	Cpne3	60 kDa	13 C	0.833333	0.724659
L-lactate dehydrogenase A chain	P06151	Ldha	36 kDa	6 C	0.833333	0.724659
Septin-7	O55131	2019-09-07	51 kDa	6 C	0.823529	0.754169
Peptidyl-prolyl cis-trans isomerase FKBP4	P30416	Fkbp4	52 kDa	7 C	0.822581	0.362985
60S ribosomal protein L12	P35979	Rpl12	18 kDa	3 C	0.818182	0.334852
Methionine adenosyltransferase 2 subunit beta	Q99LB6	Mat2b	37 kDa	7 C	0.818182	0.373901
Histidine-rich glycoprotein	Q9ESB3	Hrg	59 kDa	17 C	0.818182	0.561438
Aspartyl aminopeptidase	Q9Z2W0	Dnpep	52 kDa	10 C	0.816667	0.569549
Cytochrome c, somatic	P62897	Cycs	12 kDa	2 C	0.814815	0.0667665
Protein phosphatase 1B	P36993	Ppm1b	43 kDa	12 C	0.8125	0.638768
Septin-10	Q8C650	2019-09-10	52 kDa	14 C	0.81	0.799909
Xaa-Pro dipeptidase	Q11136	Pepd	55 kDa	17 C	0.807692	0.27944
2-hydroxyacyl-CoA lyase 1	Q9QXE0	Hacl1	64 kDa	17 C	0.805556	0.391244
Beta-ureidopropionase	Q8VC97	Upb1	44 kDa	10 C	0.8	0.465631
Serine/threonine-protein phosphatase CPPED1	Q8BFS6	Cpped1	35 kDa	6 C	0.8	0.518519
LIM and SH3 domain protein 1	Q61792	Lasp1	30 kDa	7 C	0.8	0.534186
Antithrombin-III	P32261	Serpinc1	52 kDa	9 C	0.8	0.652994
von Willebrand factor A domain-containing protein 5A	Q99KC8	Vwa5a	87 kDa	13 C	0.794118	0.568147
Glutamine synthetase	P15105	Glul	42 kDa	13 C	0.788618	0.568797
Gephyrin	Q8BUV3	Gphn	83 kDa	13 C	0.787879	0.762713
Phospholipid hydroperoxide glutathione peroxidase, mitochondrial	O70325 (+1)	Gpx4	22 kDa	10 C	0.787234	0.282631
G protein-regulated inducer of neurite outgrowth 3	Q8BWS5	Gprin3	80 kDa	16 C	0.784314	0.779638
N-myc-interactor	O35309	Nmi	35 kDa	8 C	0.780488	0.827761
Target of Myb protein 1	O88746	Tom1	54 kDa	4 C	0.780488	0.827761
Probable imidazolonepropionase	Q9DBA8	Amdhd1	46 kDa	11 C	0.779412	0.345407
Ig kappa chain V-II region 26-10	P01631		12 kDa	2 C	0.777778	0.561438
Serine/threonine-protein phosphatase 2A catalytic subunit alpha isoform	P63330	Ppp2ca	36 kDa	10 C	0.777778	0.608653
Toll-interacting protein	Q9QZ06	Tollip	30 kDa	4 C	0.775	0.664634
Isoaspartyl peptidase/L-asparaginase	Q8C0M9	Asrgl1	34 kDa	8 C	0.772727	0.478509
Elongation factor 1-alpha 1	P10126	Eef1a1	50 kDa	6 C	0.771429	0.468527
Insulin-degrading enzyme	Q9JHR7	Ide	118 kDa	13 C	0.767442	0.469518
Glutathione S-transferase Mu 2	P15626	Gstm2	26 kDa	3 C	0.766667	0.155016
Poly(rC)-binding protein 1	P60335	Pcbp1	37 kDa	9 C	0.764706	0.2302
Xanthine dehydrogenase/oxidase	Q00519	Xdh	147 kDa	37 C	0.763889	0.526193
Isoform 6 of Palladin	Q9ET54-6	Palld	151 kDa	17 C	0.7625	0.680789
Fatty acid-binding protein, adipocyte	P04117	Fabp4	15 kDa	2 C	0.756098	0.711108
40S ribosomal protein S21	Q9CQR2	Rps21	9 kDa	2 C	0.756098	0.759671
GTP cyclohydrolase 1 feedback regulatory protein	P99025	Gchfr	10 kDa	2 C	0.756098	0.759671
Dihydropyrimidinase	Q9EQF5	Dpys	57 kDa	9 C	0.75	0.200654
Actin-related protein 2/3 complex subunit 5	Q9CPW4	Arpc5	16 kDa	1 C	0.75	0.373901
Protein LSM12 homolog	Q9D0R8	Lsm12	22 kDa	5 C	0.75	0.373901
Glycogen phosphorylase, liver form	Q9ET01	Pygl	97 kDa	8 C	0.747126	0.177337
Cystathionine beta-synthase	Q91WT9 (+1)	Cbs	62 kDa	13 C	0.740385	0.505699
Uncharacterized protein C1orf50 homolog	Q5EBG8		22 kDa	3 C	0.731707	0.690789
Prolyl endopeptidase	Q9QUR6	Prep	81 kDa	17 C	0.728571	0.70928
Isoform 2 of Cellular nucleic acid-binding protein	P53996-2 (+1)	Cnbp	19 kDa	22 C	0.727273	0.101192
Secernin-3	Q3TMH2	Scrn3	48 kDa	7 C	0.727273	0.348641
PDZ and LIM domain protein 1	O70400	Pdlim1	36 kDa	8 C	0.727273	0.348641
5-hydroxyisourate hydrolase	Q9CRB3	Urah	14 kDa	3 C	0.727273	0.467605
Vigilin	Q8VDJ3	Hdlbp	142 kDa	10 C	0.71875	0.460906
Microsomal glutathione S-transferase 1	Q91VS7	Mgst1	18 kDa	1 C	0.71831	0.708613
Sorting nexin-3	O70492	Snx3	19 kDa	1 C	0.714286	0.2302
Ig heavy chain V region AC38 205.12	P06330		13 kDa	2 C	0.714286	0.2302
Crk-like protein	P47941	Crkl	34 kDa	2 C	0.714286	0.2302
Aspartoacylase	Q8R3P0	Aspa	35 kDa	8 C	0.714286	0.518519
14 kDa phosphohistidine phosphatase	Q9DAK9	Phpt1	14 kDa	3 C	0.714286	0.518519
Na(+)/H(+) exchange regulatory cofactor NHE-RF3	Q9JIL4	Pdzk1	56 kDa	7 C	0.712121	0.0229483
Septin-9	Q80UG5	2019-09-09	66 kDa	6 C	0.709677	0.738435
Ribosome-binding protein 1	Q99PL5	Rrbp1	173 kDa	8 C	0.696262	0.312184
Dihydropyrimidine dehydrogenase [NADP(+)]	Q8CHR6	Dpyd	111 kDa	35 C	0.692641	0.263665
Cold shock domain-containing protein E1	Q91W50	Csde1	89 kDa	15 C	0.683333	0.573074
Isoform 2 of Heterogeneous nuclear ribonucleoprotein M	Q9D0E1-2	Hnrnpm	74 kDa	6 C	0.677419	0.622269
Caspase-7	P97864	Casp7	34 kDa	11 C	0.677419	0.622269
3-hydroxybutyrate dehydrogenase type 2	Q8JZV9	Bdh2	27 kDa	6 C	0.677419	0.622269
Mitochondrial fission 1 protein	Q9CQ92	Fis1	17 kDa	1 C	0.666667	0.131778
Serine/arginine-rich splicing factor 3	P84104 (+1)	Srsf3	19 kDa	4 C	0.666667	0.287864
TAR DNA-binding protein 43	Q921F2	Tardbp	45 kDa	7 C	0.666667	0.287864
Aldehyde oxidase 1	O54754	Aox1	147 kDa	41 C	0.666667	0.336258
Phosphopantothenoylcysteine decarboxylase	Q8BZB2	Ppcdc	22 kDa	6 C	0.666667	0.435331
Isocitrate dehydrogenase [NADP] cytoplasmic	O88844	Idh1	47 kDa	7 C	0.647436	0.0133618
Alanine aminotransferase 1	Q8QZR5	Gpt	55 kDa	14 C	0.646341	0.0245215
Fatty acid-binding protein, epidermal	Q05816	Fabp5	15 kDa	6 C	0.641026	0.0177974
S-adenosylmethionine synthase isoform type-2	Q3THS6	Mat2a	44 kDa	6 C	0.636364	0.421648
Pyrethroid hydrolase Ces2e	Q8BK48	Ces2e	62 kDa	7 C	0.625	0.250815
Stromal cell-derived factor 2	Q9DCT5	Sdf2	23 kDa	4 C	0.625	0.416866
Isoform 2 of Heterogeneous nuclear ribonucleoprotein Q	Q7TMK9-2	Syncrip	63 kDa	4 C	0.62069	0.180152
Splicing factor, proline- and glutamine-rich	Q8VIJ6	Sfpq	75 kDa	7 C	0.62	0.379766
NADH dehydrogenase [ubiquinone] iron-sulfur protein 6, mitochondrial	P52503	Ndufs6	13 kDa	3 C	0.62	0.379766
Aflatoxin B1 aldehyde reductase member 2	Q8CG76	Akr7a2	41 kDa	8 C	0.62	0.503933
Trimethyllysine dioxygenase, mitochondrial	Q91ZE0	Tmlhe	50 kDa	11 C	0.619048	0.434504
Hypoxanthine-guanine phosphoribosyltransferase	P00493	Hprt1	25 kDa	4 C	0.615385	0.0742015
Molybdenum cofactor biosynthesis protein 1	Q5RKZ7	Mocs1	70 kDa	15 C	0.61	0.61539
Filamin-B	Q80X90	Flnb	278 kDa	43 C	0.607843	0.546095
40S ribosomal protein S12	P63323	Rps12	15 kDa	7 C	0.606061	0.0313757
Multifunctional protein ADE2	Q9DCL9	Paics	47 kDa	13 C	0.604651	0.262261
Complement C3	P01027	C3	186 kDa	27 C	0.6	0.161495
Cytosolic purine 5'-nucleotidase	Q3V1L4	Nt5c2	65 kDa	8 C	0.6	0.373901
Ig kappa chain V-V region MOPC 41	P01639	Gm5571	14 kDa	3 C	0.6	0.373901
S-methyl-5'-thioadenosine phosphorylase	Q9CQ65	Mtap	31 kDa	10 C	0.6	0.386406
Aspartate aminotransferase, mitochondrial	P05202	Got2	47 kDa	7 C	0.6	0.0161301
Alpha-mannosidase 2C1	Q91W89	Man2c1	116 kDa	24 C	0.595041	0.716044
Glutaredoxin-1	Q9QUH0	Glrx	12 kDa	5 C	0.585714	0.352458
6-phosphofructo-2-kinase/fructose-2,6-bisphosphatase 1	P70266	Pfkfb1	55 kDa	10 C	0.575	0.156077
Beta-arrestin-1	Q8BWG8 (+1)	Arrb1	47 kDa	8 C	0.555556	0.116117
Eukaryotic translation initiation factor 2 subunit 3, X-linked	Q9Z0N1	Eif2s3x	51 kDa	10 C	0.555556	0.468527
Complement C4-B	P01029	C4b	193 kDa	29 C	0.55	0.449012
Eukaryotic translation initiation factor 4 gamma 3	Q80XI3 (+1)	Eif4g3	175 kDa	23 C	0.545455	0.659134
Protein argonaute-2	Q8CJG0	Ago2	97 kDa	22 C	0.545455	0.659134
Protein farnesyltransferase subunit beta	Q8K2I1	Fntb	49 kDa	17 C	0.545455	0.659134
Delta-1-pyrroline-5-carboxylate dehydrogenase, mitochondrial	Q8CHT0	Aldh4a1	62 kDa	8 C	0.545455	0.659134
Choline dehydrogenase, mitochondrial	Q8BJ64	Chdh	66 kDa	12 C	0.541667	0.0651085
Splicing factor U2AF 65 kDa subunit	P26369	U2af2	54 kDa	6 C	0.536585	0.518519
Interferon-induced 35 kDa protein homolog	Q9D8C4	Ifi35	32 kDa	4 C	0.536585	0.584276
WD repeat domain phosphoinositide-interacting protein 3	Q9CR39	Wdr45b	38 kDa	15 C	0.536585	0.584276
Histidine triad nucleotide-binding protein 2, mitochondrial	Q9D0S9	Hint2	17 kDa	1 C	0.533333	0.453745
UDP-glucose 6-dehydrogenase	O70475	Ugdh	55 kDa	12 C	0.531579	0.272518
Formimidoyltransferase-cyclodeaminase	Q91XD4	Ftcd	59 kDa	11 C	0.530303	0.662297
Myeloperoxidase	P11247	Mpo	81 kDa	16 C	0.525	0.51387
NADP-dependent malic enzyme	P06801	Me1	64 kDa	11 C	0.522388	0.0152982
Septin-2	P42208	2019-09-02	42 kDa	4 C	0.521739	0.106166
Calcium-regulated heat stable protein 1	Q9CR86	Carhsp1	16 kDa	4 C	0.5125	0.297288
Calcyclin-binding protein	Q9CXW3	Cacybp	27 kDa	2 C	0.512195	0.39532
Ig kappa chain V-V region MOPC 149	P01636		12 kDa	2 C	0.512195	0.39532
Glutaryl-CoA dehydrogenase, mitochondrial	Q60759	Gcdh	49 kDa	9 C	0.512195	0.50353
Molybdenum cofactor sulfurase	Q14CH1	Mocos	95 kDa	24 C	0.5	0.219766
Ig heavy chain V-III region J606	P01801		13 kDa	2 C	0.5	0.263493
Guanine deaminase	Q9R111	Gda	51 kDa	9 C	0.5	0.309882
Hydroxymethylglutaryl-CoA synthase, cytoplasmic	Q8JZK9	Hmgcs1	58 kDa	11 C	0.481481	0.139876
182 kDa tankyrase-1-binding protein	P58871	Tnks1bp1	182 kDa	23 C	0.43662	0.524695
2-amino-3-carboxymuconate-6-semialdehyde decarboxylase	Q8R519	Acmsd	38 kDa	7 C	0.431373	0.510083
Tyrosine--tRNA ligase, cytoplasmic	Q91WQ3	Yars	59 kDa	7 C	0.42	0.0973733
Kynurenine--oxoglutarate transaminase 3	Q71RI9 (+1)	Kyat3	51 kDa	10 C	0.411765	0.457253
Ubiquitin-fold modifier-conjugating enzyme 1	Q9CR09	Ufc1	19 kDa	3 C	0.4	0.244693
Beta-2-glycoprotein 1	Q01339	Apoh	39 kDa	23 C	0.392308	0.148203
Bleomycin hydrolase	Q8R016	Blmh	53 kDa	4 C	0.3875	0.190942
Beta-glucuronidase	P12265	Gusb	74 kDa	8 C	0.3875	0.190942
Phospholipase B-like 1	Q8VCI0	Plbd1	63 kDa	7 C	0.387097	0.368482
Alanine aminotransferase 2	Q8BGT5	Gpt2	58 kDa	14 C	0.387097	0.368482
Sulfatase-modifying factor 1	Q8R0F3	Sumf1	41 kDa	11 C	0.375	0.546095
Acyl-coenzyme A amino acid N-acyltransferase 1	A2AKK5 (+1)	Acnat1	46 kDa	7 C	0.35	0.116378
Ethylmalonyl-CoA decarboxylase	Q9D9V3	Echdc1	35 kDa	6 C	0.235294	0.222896
Microtubule-associated protein 4	P27546 (+1)	Map4	117 kDa	10 C	0.196721	0.181885
Ig kappa chain V19-17	P01633	Igk-V19-17	16 kDa	2 C	0.196721	0.181885
Kinectin	Q61595 (+1)	Ktn1	153 kDa	10 C	0.136364	0.373901
Complement component C8 alpha chain	Q8K182	C8a	66 kDa	29 C	0.136364	0.373901
Mitochondrial proton/calcium exchanger protein	Q9Z2I0	Letm1	83 kDa	12 C	0.136364	0.373901
Fructose-bisphosphate aldolase C	P05063	Aldoc	39 kDa	7 C	0.136364	0.373901
6-pyruvoyl tetrahydrobiopterin synthase	Q9R1Z7	Pts	16 kDa	1 C	0.136364	0.373901
Estradiol 17-beta-dehydrogenase 8	P50171 (+1)	Hsd17b8	27 kDa	4 C	0.136364	0.373901
Molybdopterin synthase catalytic subunit	Q9Z223	Mocs2	21 kDa	4 C	0.0967742	0.164186
Complement component C8 beta chain	Q8BH35	C8b	66 kDa	32 C	0.0967742	0.164186
Pyruvate carboxylase, mitochondrial	Q05920	Pc	130 kDa	13 C	0.0714286	0.373901
Nucleoprotein TPR	F6ZDS4	Tpr	274 kDa	7 C	0.0588235	0.133086
Glutamate--cysteine ligase catalytic subunit	P97494	Gclc	73 kDa	14 C	0.390244	0.0241101
Properdin	P11680	Cfp	50 kDa	44 C	0.3	0.0219231
Heterogeneous nuclear ribonucleoprotein U	Q8VEK3 (+1)	Hnrnpu	88 kDa	14 C	0.24	0.0476092
Adapter molecule crk	Q64010	Crk	34 kDa	1 C	0.24	0.0476092

## Sheet: KO Liver Prot ID intensity
Supplementary Data 21: Dietary Impact on the CGL KO Liver Persulfidome (Intensity)
Protein names	Majority protein IDs	Gene names	Mol. weight [kDa]	Intensity KO Liver AL1	Intensity KO Liver AL2	Intensity KO Liver AL3	Intensity KO Liver DR1	Intensity KO Liver DR2	Intensity KO Liver DR3	DR/AL intensity ratio	P-value
Microtubule-associated protein RP/EB family member 1	Q61166	Mapre1	30.016	10000	10000	10000	4428100	1688700	4156100	342.43	0.0172706		Green	DR enriched
Far upstream element-binding protein 1	Q91WJ8	Fubp1	68.539	10000	10000	10000	685640	587910	1639900	97.115	0.0457311		Gray	No Change
60S ribosomal protein L22	P67984	Rpl22	14.759	10000	10000	933240	8641700	2559000	6663400	18.7404	0.0361728		Blue	AL enriched
Protein canopy homolog 2	Q9QXT0	Cnpy2	20.767	10000	10000	894650	5541300	2488100	3135000	12.2062	0.0247669
60S acidic ribosomal protein P1	P47955	Rplp1	11.475	10000	10000	394320	2033900	622610	1934800	11.0816	0.0421091
Alpha/beta hydrolase domain-containing protein 14B	Q8VCR7	Abhd14b	22.45	5865200	4751300	8000100	22980000	16233000	13193000	2.81501	0.0208568
ADP/ATP translocase 2;ADP/ATP translocase 2, N-terminally processed;ADP/ATP translocase 1;ADP/ATP translocase 4;ADP/ATP translocase 4, N-terminally processed	P51881;P48962;Q3V132	Slc25a5;Slc25a4;Slc25a31	32.931	10000	10000	10000	4886100	543420000	654620	18298.7	0.367385
Beta-actin-like protein 2	Q8BFZ3	Actbl2	42.004	10000	10000	10000	10000	284760000	3493000	9608.77	0.366073
TBC1 domain family member 21	Q9D9D3	Tbc1d21	39.261	10000	10000	10000	5332800	38257000	10000	1453.33	0.291445
Calmodulin-like protein 3	Q9D6P8;P0DP28;P0DP27;P0DP26	Calml3	16.701	10000	10000	10000	10000	36851000	971450	1261.08	0.357321
Voltage-dependent anion-selective channel protein 1	Q60932	Vdac1	32.351	10000	10000	10000	1775800	10000	12045000	461.027	0.287428
Electron transfer flavoprotein-ubiquinone oxidoreductase, mitochondrial	Q921G7	Etfdh	68.09	10000	10000	10000	1349800	10000	7123400	282.773	0.266222
Clathrin interactor 1	Q99KN9	Clint1	68.512	10000	10000	10000	4603600	10000	3713200	277.56	0.120677
Glucosidase 2 subunit beta	O08795	Prkcsh	58.792	10000	10000	10000	6657600	10000	1192900	262.017	0.271373
Mitochondrial amidoxime reducing component 2;Mitochondrial amidoxime-reducing component 1	Q922Q1;Q9CW42	Marc2;Marc1	38.194	10000	10000	10000	10000	7002200	631990	254.806	0.319418
Phosphatidylcholine:ceramide cholinephosphotransferase 1	Q8VCQ6	Sgms1	49.316	369690	10000	10000	10000	95968000	10000	246.319	0.375516
Synapse-associated protein 1	Q9D5V6	Syap1	41.349	10000	10000	10000	6055200	10000	783670	228.296	0.297489
DNA polymerase lambda	Q9QXE2	Poll	62.942	10000	10000	10000	2109000	10000	3929000	201.6	0.151147
Protein 4.1	P48193	Epb41	95.91	10000	10000	10000	3368100	1375500	651380	179.833	0.0924765
UDP-glucuronosyltransferase 1-9;UDP-glucuronosyltransferase 1-7C;UDP-glucuronosyltransferase 1-6;UDP-glucuronosyltransferase 1-2;UDP-glucuronosyltransferase 1-1;UDP-glucuronosyltransferase 2B17	Q62452;Q6ZQM8;Q64435;P70691;Q63886;P17717	Ugt1a9;Ugt1a7c;Ugt1a6;Ugt1a2;Ugt1a1;Ugt2b17	60.007	10000	10000	10000	3900900	10000	1323800	174.49	0.203587
ATP-binding cassette sub-family D member 4	O89016	Abcd4	68.582	10000	10000	10000	3164000	10000	1845300	167.31	0.143126
ATP synthase subunit alpha, mitochondrial	Q03265	Atp5a1	59.752	871330	10060000	1908500	10759000	1839200000	18388000	145.512	0.366704
Ubiquitin-conjugating enzyme E2 variant 1;Ubiquitin-conjugating enzyme E2 variant 2	Q9CZY3;Q9D2M8	Ube2v1;Ube2v2	16.355	10000	10000	10000	10000	1873500	2476100	145.32	0.123764
ATP synthase F(0) complex subunit B1, mitochondrial	Q9CQQ7	Atp5f1	28.948	10000	10000	10000	254920	10000	3871200	137.871	0.334442
Tetratricopeptide repeat protein 36	Q8VBW8	Ttc36	20.132	10000	10000	10000	1543300	10000	1842200	113.183	0.119244
Mitotic checkpoint protein BUB3	Q9WVA3	Bub3	36.954	10000	10000	10000	2096900	10000	1282100	112.967	0.138974
Glyoxalase domain-containing protein 4	Q9CPV4	Glod4	33.316	10000	10000	10000	10000	2581100	681870	109.099	0.232971
Alpha-taxilin	Q6PAM1	Txlna	62.368	10000	10000	10000	2013200	1237500	10000	108.69	0.138522
Trans-1,2-dihydrobenzene-1,2-diol dehydrogenase	Q9DBB8	Dhdh	36.3	10000	10000	10000	2929600	10000	222800	105.413	0.328815
Mitochondrial-processing peptidase subunit alpha	Q9DC61	Pmpca	58.278	10000	10000	1802700	253120	188100000	10000	103.343	0.377195
Alpha-methylacyl-CoA racemase	O09174	Amacr	41.704	10000	10000	10000	1139000	10000	1012100	72.0367	0.117525
Serpin B8	O08800	Serpinb8	42.15	10000	10000	10000	1509300	10000	630290	71.653	0.179618
Calponin-3	Q9DAW9	Cnn3	36.428	10000	10000	10000	1423500	10000	574790	66.943	0.183694
ATP synthase subunit beta, mitochondrial	P56480	Atp5b	56.3	2154900	16551000	23060000	36761000	2679500000	49926000	66.2308	0.35978
Adenylyl cyclase-associated protein 1	P40124	Cap1	51.564	10000	99863	10000	2920400	10000	726950	30.5128	0.249491
Prostaglandin reductase 2	Q8VDQ1	Ptgr2	38.015	10000	10000	10000	539180	10000	160560	23.658	0.22346
cAMP-dependent protein kinase type I-alpha regulatory subunit;cAMP-dependent protein kinase type I-alpha regulatory subunit, N-terminally processed	Q9DBC7	Prkar1a	43.185	10000	10000	290490	6042400	359860	629390	22.6469	0.293274
Histone H2A type 1-K;Histone H2A type 1-F;Histone H2A type 3;Histone H2A type 2-A;Histone H2A type 1-H;Histone H2A.J;Histone H2A type 2-C;Histone H2A.Z;Histone H2A type 2-B;Histone H2A.V;Histone H2AX	C0HKE6;C0HKE9;C0HKE1;C0HKE8;C0HKE2;C0HKE3;C0HKE4;C0HKE5;C0HKE7;Q8CGP7;Q8CGP5;Q8BFU2;Q6GSS7;Q8CGP6;Q8R1M2;Q64523;P0C0S6;Q64522;Q3THW5;P27661	Hist1h2ak;Hist1h2af;Hist3h2a;Hist2h2aa1;Hist1h2ah;H2afj;Hist2h2ac;H2afz;Hist2h2ab;H2afv;H2afx	14.135	10000	10000	768570	10000	15206000	10000	19.3084	0.396404
Actin, cytoplasmic 2;Actin, cytoplasmic 2, N-terminally processed	P63260	Actg1	41.792	51058000	75734000	281500000	285080000	6587600000	152830000	17.2071	0.357792
Titin	A2ASS6	Ttn	3906.4	10000	1249200	10000	10000	5381600	8678400	11.0857	0.170846
Tubulin alpha-4A chain;Tubulin alpha-8 chain;Tubulin alpha-1C chain;Tubulin alpha-1B chain;Tubulin alpha-1A chain	P68368;Q9JJZ2;P68373;P05213;P68369	Tuba4a;Tuba8;Tuba1c;Tuba1b;Tuba1a	49.924	72861	10000	10000	999240	10000	10000	10.976	0.402918
Acyl-coenzyme A thioesterase 4	Q8BWN8	Acot4	46.48	3398000	1991700	10000	34578000	8488800	6758100	9.22735	0.177204
Medium-chain specific acyl-CoA dehydrogenase, mitochondrial	P45952	Acadm	46.481	10000	10000	989640	875100	205630	8152900	9.14547	0.345513
40S ribosomal protein S18	P62270	Rps18	17.718	10000	10000	1554600	10000	10000	14370000	9.13883	0.425039
40S ribosomal protein S19	Q9CZX8	Rps19	16.085	10000	10000	237000	10000	10000	2279400	8.94708	0.421136
Target of Myb protein 1	O88746	Tom1	54.325	10000	575780	282800	4686800	1722100	1281500	8.85399	0.103389
Eukaryotic translation initiation factor 3 subunit I	Q9QZD9	Eif3i	36.46	10000	1708500	10000	13267000	10000	1187400	8.36818	0.376802
Talin-1	P26039	Tln1	269.82	10000	10000	131740	10000	1220800	10000	8.17715	0.421403
Alpha-2-HS-glycoprotein	P29699	Ahsg	37.325	10000	1594000	647260	10194000	1858300	4033000	7.14502	0.143437
Actin-like protein 6A;Actin-like protein 6B	Q9Z2N8;Q99MR0	Actl6a;Actl6b	47.447	10000	213770	10000	1644200	10000	10000	7.11896	0.434084
Malate dehydrogenase, mitochondrial	P08249	Mdh2	35.611	10000	8889700	71034000	8540500	407990000	125090000	6.77587	0.271269
Pterin-4-alpha-carbinolamine dehydratase	P61458	Pcbd1	11.985	1353400	239910	818310	5292900	406200	10105000	6.55331	0.188361
Ig heavy chain V region 6.96;Ig heavy chain V region 914;Ig heavy chain V region 5-76;Ig heavy chain V region 345;Ig heavy chain V region 5-84	P18528;P18527;P18529;P18526;P18525		11.007	1485300	679670	10000	9657900	1519900	2576000	6.32367	0.21046
Glutathione S-transferase omega-1	O09131	Gsto1	27.497	10000	389690	10000	1783000	790170	10000	6.30518	0.242254
Afadin	Q9QZQ1	Mllt4	206.5	107950	370160	10000	10000	10000	3042100	6.27338	0.446114
Glutathione S-transferase A1;Glutathione S-transferase A1, N-terminally processed;Glutathione S-transferase A2	P13745;P10648	Gsta1;Gsta2	25.608	29503000	10779000	23874000	299930000	34668000	44049000	5.90197	0.295001
Long-chain specific acyl-CoA dehydrogenase, mitochondrial	P51174	Acadl	47.907	1883400	4529600	7418500	48557000	10451000	19665000	5.68796	0.135621
Ig gamma-1 chain C region secreted form;Ig gamma-1 chain C region, membrane-bound form	P01868;P01869	Ighg1	35.704	2446400	10000	2225000	7597100	13576000	5185900	5.63058	0.05054
Cytochrome b-c1 complex subunit 2, mitochondrial	Q9DB77	Uqcrc2	48.234	10000	768250	10000	1899400	10000	2464100	5.54837	0.202062
Cytochrome b5	P56395	Cyb5a	15.241	10000	10000	5694700	7655200	10000	23378000	5.43217	0.302213
Stromal cell-derived factor 2-like protein 1	Q9ESP1	Sdf2l1	23.648	1008200	2145300	3990900	20130000	9808200	8424800	5.36966	0.0517449
Septin-9	Q80UG5	2020-09-09	65.574	10000	10000	1328100	7194000	10000	10000	5.35124	0.466916
Fumarylacetoacetate hydrolase domain-containing protein 2A	Q3TC72	Fahd2	34.69	10000	484960	10000	2549900	10000	10000	5.08931	0.468968
Endoplasmin	P08113	Hsp90b1	92.475	10000	641790	10000	3343600	10000	10000	5.08258	0.470443
Armadillo repeat-containing protein 1	Q9D7A8	Armc1	31.246	10000	10000	327040	1706000	10000	10000	4.97349	0.46893
Tubulin beta-4A chain;Tubulin beta-4B chain;Tubulin beta-5 chain	Q9D6F9;P68372;P99024	Tubb4a;Tubb4b;Tubb5	49.585	10000	574500	10000	905920	1846600	10000	4.6468	0.268326
Fumarate hydratase, mitochondrial	P97807	Fh	54.356	10000	10000	3337800	6957600	6279500	1974300	4.53017	0.107984
40S ribosomal protein S10	P63325	Rps10	18.916	10000	10000	424890	10000	10000	1958300	4.44672	0.484365
Glutathione S-transferase A4	P24472	Gsta4	25.564	2098900	1802900	10000	11155000	10000	6128900	4.42096	0.246386
Diphosphoinositol polyphosphate phosphohydrolase 2;Diphosphoinositol polyphosphate phosphohydrolase 3-beta;Diphosphoinositol polyphosphate phosphohydrolase 3-alpha	Q8R2U6;P0C028;P0C027	Nudt4;Nudt11;Nudt10	20.156	1082700	10000	10000	4846700	10000	10000	4.41344	0.489715
Thioredoxin domain-containing protein 17	Q9CQM5	Txndc17	14.015	1449500	2676800	6499900	28149000	9761700	7609600	4.28378	0.157212
Phenazine biosynthesis-like domain-containing protein 2	Q9CXN7	Pbld2	31.983	10000	10000	1751900	4457600	10000	3096800	4.26909	0.250541
Selenoprotein P	P70274	Sepp1	42.705	1485700	10000	10000	4503400	1727900	10000	4.14512	0.322098
40S ribosomal protein S21	Q9CQR2	Rps21	9.1413	723500	10000	4455000	18958000	702730	1837100	4.14336	0.420646
D-dopachrome decarboxylase	O35215	Ddt	13.077	10000	10000	5147600	10000	10000	21159000	4.09842	0.502734
Protein transport protein Sec31A	Q3UPL0	Sec31a	133.57	1049700	10000	2777000	12157000	887550	2109000	3.94963	0.36098
Hemoglobin subunit beta-1;Hemoglobin subunit beta-2	P02088;P02089	Hbb-b1;Hbb-b2	15.84	76260000	37789000	1091000000	1672800000	2620100000	284670000	3.79866	0.213579
Alpha-actinin-4;Alpha-actinin-1	P57780;Q7TPR4	Actn4;Actn1	104.98	580740	4079500	2422600	6430700	17068000	2936500	3.73229	0.21378
Methionine-R-sulfoxide reductase B1	Q9JLC3	Msrb1	12.788	2163000	1974900	1091000	14795000	601810	3891400	3.68877	0.337223
Pyridoxine-5-phosphate oxidase	Q91XF0	Pnpo	30.114	10000	10000	7589100	15811000	10000	11981000	3.65378	0.279678
Actin-related protein 2/3 complex subunit 2	Q9CVB6	Arpc2	34.357	3620100	5911400	2564200	38088000	920260	4894400	3.62961	0.420587
Alcohol dehydrogenase [NADP(+)]	Q9JII6	Akr1a1	36.586	10000	1928200	10000	10000	10000	6966600	3.58618	0.523509
GRIP1-associated protein 1	Q8VD04	Gripap1	92.714	10000	446800	10000	1643700	10000	10000	3.56405	0.518148
Myosin light polypeptide 6	Q60605	Myl6	16.93	1668100	1476800	6410900	24932000	5480600	3068600	3.50376	0.324577
RNA-binding protein EWS	Q61545	Ewsr1	68.461	10000	10000	3706700	7597100	3336100	1852900	3.43094	0.226922
Elongation factor 1-delta	P57776	Eef1d	31.293	1291500	6756000	5324200	27765000	7501300	9522500	3.34952	0.190348
Phytanoyl-CoA dioxygenase, peroxisomal	O35386	Phyh	38.607	10000	1085700	3308400	9231300	1132800	4177300	3.30179	0.256314
Hemoglobin subunit alpha	P01942	Hba	15.085	51541000	25724000	771090000	1002000000	1714000000	76402000	3.29155	0.291144
Phenazine biosynthesis-like domain-containing protein 1	Q9DCG6	Pbld1	32.047	3706700	6589600	11362000	5862600	5597100	57911000	3.20296	0.415746
NEDD8-conjugating enzyme Ubc12	P61082	Ube2m	20.9	765680	614280	5492300	10823000	2683800	8499100	3.20213	0.157187
Ig alpha chain C region	P01878		36.875	4348300	4222600	17817000	34427000	40414000	9412600	3.19289	0.140413
Ig heavy chain V region MOPC 47A	P01786		12.374	10000	10000	777040	1761300	754800	10000	3.16935	0.367792
Translationally-controlled tumor protein	P63028	Tpt1	19.462	1435600	1589000	8811800	19388000	9374600	8738200	3.16826	0.112628
Rho GDP-dissociation inhibitor 1	Q99PT1	Arhgdia	23.407	226040	527330	6107600	1288100	4905100	14935000	3.07948	0.350918
Aldehyde dehydrogenase family 8 member A1	Q8BH00	Aldh8a1	53.663	10000	10000	2259600	5544200	10000	1411300	3.05558	0.439753
Acidic leucine-rich nuclear phosphoprotein 32 family member B	Q9EST5	Anp32b	31.078	10000	1888400	10000	4029400	10000	1767600	3.04286	0.380979
Optineurin	Q8K3K8	Optn	67.017	10000	747820	672930	3728300	220950	297100	2.96792	0.470985
DnaJ homolog subfamily B member 11	Q99KV1	Dnajb11	40.555	1707400	4818100	12960000	37011000	9823000	10760000	2.95574	0.253041
Protein DEK	Q7TNV0	Dek	43.158	10000	664940	1521200	6469800	10000	10000	2.95509	0.55034
Ubiquitin carboxyl-terminal hydrolase 5	P56399	Usp5	95.832	762150	3574500	11227000	40571000	933960	4462500	2.95351	0.48062
Macrophage migration inhibitory factor	P34884	Mif	12.504	7076500	3800200	8159700	31479000	17719000	6781000	2.94063	0.165292
Haloacid dehalogenase-like hydrolase domain-containing protein 3	Q9CYW4	Hdhd3	28.027	10000	622510	799920	3721800	10000	426130	2.90271	0.49054
Radixin	P26043	Rdx	68.542	216750	347110	4632400	1213000	10000	13798000	2.89073	0.519394
Galectin-3-binding protein	Q07797	Lgals3bp	64.49	10000	1015900	762980	2518600	1121800	1510300	2.87929	0.09487
Glucose-6-phosphate isomerase	P06745;CON__Q3ZBD7	Gpi	62.766	10000	206270	3535400	10000	2707800	8024700	2.86339	0.423646
Proteasome subunit alpha type-2	P49722	Psma2	25.926	7676900	12071000	24071000	80618000	20348000	24364000	2.86018	0.2471
NADH dehydrogenase [ubiquinone] flavoprotein 1, mitochondrial	Q91YT0	Ndufv1	50.834	16295000	14979000	38676000	120560000	50377000	26771000	2.82642	0.218426
Caprin-1	Q60865	Caprin1	78.168	827670	5025300	14897000	46065000	7116300	5294300	2.81811	0.417879
Cysteine sulfinic acid decarboxylase	Q9DBE0	Csad	55.144	10000	669200	10000	1494300	10000	423610	2.79732	0.450127
Sarcosine dehydrogenase, mitochondrial	Q99LB7	Sardh	101.68	10000	4574200	10000	9543500	10000	3000800	2.73264	0.453599
Eukaryotic translation initiation factor 4B	Q8BGD9	Eif4b	68.839	2713800	8994800	10198000	24872000	6982000	27776000	2.72201	0.142624
Enoyl-CoA hydratase domain-containing protein 3, mitochondrial	Q9D7J9	Echdc3	32.402	293140	1900800	6531900	12399000	10000	11195000	2.70507	0.319361
Liver carboxylesterase 1	Q8VCC2	Ces1	62.679	19631000	29468000	36886000	135230000	35580000	58781000	2.67013	0.191813
Glutathione synthetase	P51855	Gss	52.246	2805300	4921000	10743000	20727000	9322000	18821000	2.64601	0.075687
Ig gamma-2A chain C region, membrane-bound form;Ig gamma-2A chain C region, A allele;Ig heavy chain Mem5	P01865;P01863;P84751	Igh-1a;Ighg	43.949	10000	10000	2116400	10000	5610200	10000	2.63537	0.590611
Exosome complex component RRP43	Q9D753	Exosc8	29.949	10000	10000	807680	2154100	10000	10000	2.62674	0.587789
Calreticulin	P14211	Calr	47.994	66535000	116650000	237560000	610650000	279630000	212010000	2.61985	0.163327
Proteasome subunit beta type-7	P70195	Psmb7	29.891	2996600	9301100	9477800	32466000	7467000	16751000	2.60311	0.20054
Quinone oxidoreductase	P47199	Cryz	35.268	16482000	35106000	83680000	192710000	53277000	106060000	2.60259	0.186006
Microsomal triglyceride transfer protein large subunit	O08601	Mttp	99.098	986270	6269500	10843000	38274000	10000	8602000	2.59056	0.466491
Proteasome subunit beta type-1	O09061	Psmb1	26.372	7277600	19240000	20245000	58111000	28273000	34007000	2.57451	0.0709677
Methylosome protein 50	Q99J09	Wdr77	36.942	886790	10000	3167000	8357000	10000	2044500	2.56202	0.474472
Ig heavy chain V region VH558 B4;Ig heavy chain V region 1-62-3;Ig heavy chain V region 186-1	P06328;P01754;P01753	Ighv1-62-3	12.877	4469000	10000	10000	10863000	610490	10000	2.55814	0.574866
Calcyclin-binding protein	Q9CXW3	Cacybp	26.51	10000	716410	10000	1848500	10000	10000	2.53731	0.59621
Polymerase delta-interacting protein 2	Q91VA6	Poldip2	41.87	1773300	4764900	8428700	23127000	3084300	11711000	2.53374	0.279021
ATP synthase subunit d, mitochondrial	Q9DCX2	Atp5h	18.749	10000	1168500	5314600	5616500	10000	10797000	2.52938	0.398603
NADH-ubiquinone oxidoreductase 75 kDa subunit, mitochondrial	Q91VD9	Ndufs1	79.776	3713100	5526500	12857000	30742000	13535000	11307000	2.5155	0.173383
Exosome complex component MTR3	Q8BTW3	Exosc6	28.37	10000	10000	4265800	7843300	1056400	1856300	2.50968	0.448377
Malignant T-cell-amplified sequence 1	Q9DB27	Mcts1	20.555	1618500	6101500	11962000	28626000	11262000	9427900	2.50563	0.220553
Glyceraldehyde-3-phosphate dehydrogenase	P16858	Gapdh	35.81	35452000	76091000	264440000	234810000	597930000	106500000	2.49809	0.314045
Vigilin	Q8VDJ3	Hdlbp	141.74	5724800	27317000	126540000	51769000	329800000	16486000	2.49436	0.494375
Acyl-protein thioesterase 1	P97823	Lypla1	24.687	10000	10000	902870	1898700	10000	390730	2.49161	0.518541
Trifunctional enzyme subunit alpha, mitochondrial;Long-chain enoyl-CoA hydratase;Long chain 3-hydroxyacyl-CoA dehydrogenase	Q8BMS1	Hadha	82.669	10000	2956500	10000	5966200	10000	1362100	2.46541	0.517907
Kynureninase	Q9CXF0	Kynu	52.325	4664100	1309200	10000	8647000	3073000	2844500	2.43419	0.290409
Pyrethroid hydrolase Ces2e	Q8BK48	Ces2e	62.317	4667900	4386600	5489400	21850000	4611600	8816800	2.42565	0.254531
Malignant T-cell-amplified sequence 2	Q9CQ21	Mcts2	20.437	320660	10000	10000	10000	10000	785390	2.3642	0.607621
Sorbin and SH3 domain-containing protein 1	Q62417	Sorbs1	143.07	418900	1579500	1761300	6712700	10000	2153700	2.36093	0.446137
Thioredoxin reductase 2, mitochondrial	Q9JLT4	Txnrd2	56.602	8271100	15067000	1414900	38931000	14234000	3987200	2.3089	0.385459
Stromal cell-derived factor 2	Q9DCT5	Sdf2	23.159	1722100	3845700	1598300	15507000	10000	984780	2.30276	0.572104
Argininosuccinate lyase	Q91YI0	Asl	51.739	10000	1900400	2294100	3112200	10000	6455500	2.27796	0.419019
2,4-dienoyl-CoA reductase, mitochondrial	Q9CQ62	Decr1	36.213	10000	4429900	15199000	5909000	4062200	34598000	2.26943	0.487017
Proteasome subunit beta type-8	P28063	Psmb8	30.26	3538300	4691600	16308000	31812000	13428000	10063000	2.25378	0.263729
COP9 signalosome complex subunit 5	O35864	Cops5	37.548	10000	2907000	7116300	18030000	1850900	2725100	2.2531	0.498995
Ig kappa chain V-III region PC 3741/TEPC 111;Ig kappa chain V-III region PC 2485/PC 4039;Ig kappa chain V-III region PC 7940;Ig kappa chain V-III region PC 7175;Ig kappa chain V-III region PC 2413;Ig kappa chain V-III region TEPC 124	P01660;P01673;P01672;P01671;P01657;P01659		12.099	2769100	4504900	10000	6907600	4995600	4441700	2.24395	0.115545
Acyl-CoA dehydrogenase family member 10	Q8K370	Acad10	118.98	10000	10000	596480	10000	10000	1360000	2.23852	0.631322
Proteasome activator complex subunit 1	P97371	Psme1	28.673	6258500	16850000	85609000	143240000	49111000	48785000	2.21801	0.33261
Alpha-aminoadipic semialdehyde dehydrogenase	Q9DBF1	Aldh7a1	58.861	221910000	442720000	811190000	1418900000	1136300000	705510000	2.20942	0.0917621
Kininogen-1;Kininogen-1 heavy chain;Bradykinin;Kininogen-1 light chain	O08677	Kng1	73.101	10115000	13316000	49325000	73884000	54492000	32301000	2.20844	0.167172
Glutathione peroxidase 3	P46412	Gpx3	25.424	7397100	801240	7991000	2916300	24757000	8043300	2.20618	0.404152
Ig kappa chain V-III region 50S10.1;Ig kappa chain V-III region MOPC 70;Ig kappa chain V-III region PC 2880/PC 1229;Ig kappa chain V-III region PC 7132	P03977;P01656;P01654;P01655		12.042	1344800	1216400	2333300	7375000	3390200	10000	2.20149	0.414975
60 kDa heat shock protein, mitochondrial	P63038	Hspd1	60.955	25956000	72614000	325230000	607580000	109420000	215660000	2.20071	0.393951
PITH domain-containing protein 1	Q8BWR2	Pithd1	24.192	702900	2167000	2953400	11044000	822700	825620	2.17958	0.545393
Alpha-1-antitrypsin 1-2	P22599	Serpina1b	45.974	10000	10000	375210	556460	293290	10000	2.17543	0.480549
Proteasome subunit alpha type-5	Q9Z2U1	Psma5	26.411	14168000	28232000	64131000	134130000	45812000	51261000	2.17029	0.26657
Glutathione S-transferase Mu 2	P15626	Gstm2	25.716	136700	3605500	1024300	10252000	10000	10000	2.15504	0.634219
Proteasome subunit alpha type-7	Q9Z2U0	Psma7	27.855	12486000	21609000	55230000	108010000	46554000	35715000	2.13019	0.265127
Serine/threonine-protein phosphatase PP1-alpha catalytic subunit	P62137	Ppp1ca	37.54	6284000	11903000	27785000	38452000	36831000	22229000	2.12112	0.105734
Glutathione peroxidase 1	P11352	Gpx1	22.329	4344900000	2544600000	14785000000	18486000000	17152000000	10119000000	2.1111	0.156919
Short-chain specific acyl-CoA dehydrogenase, mitochondrial	Q07417	Acads	44.889	10000	477560	796720	1851200	10000	818970	2.0869	0.467171
Exosome complex exonuclease RRP42	Q9D0M0	Exosc7	31.825	10000	10000	7943500	13310000	10000	3242100	2.07975	0.58252
Phosphatidylinositol transfer protein beta isoform	P53811	Pitpnb	31.487	633200	5403200	3132400	14069000	1471100	3475900	2.07399	0.472628
Ataxin-2	O70305	Atxn2	136.48	10000	1912900	3818000	9677700	10000	2127600	2.05809	0.553331
40S ribosomal protein S28	P62858	Rps28	7.8409	10000	2699500	18076000	23015000	12736000	6985100	2.05605	0.374364
Vitamin D-binding protein	P21614	Gc	53.6	26348000	38426000	107360000	186470000	86162000	79940000	2.04824	0.232272
Cleavage and polyadenylation specificity factor subunit 5	Q9CQF3	Nudt21	26.24	969830	143210	3740200	6010400	2072600	1834300	2.04344	0.386141
Pyruvate carboxylase, mitochondrial	Q05920	Pc	129.68	10000	1649600	10000	10000	3382000	10000	2.03761	0.668068
28S ribosomal protein S22, mitochondrial	Q9CXW2	Mrps22	41.192	479260	10000	10000	986940	10000	10000	2.01686	0.663866
RNA-binding protein FUS	P56959	Fus	52.673	704180	758320	10000	2045400	10000	884140	1.99629	0.485386
Cofilin-2	P45591	Cfl2	18.709	3950000	8430100	15718000	32849000	10170000	13022000	1.99448	0.304451
Isopentenyl-diphosphate Delta-isomerase 1	P58044	Idi1	26.289	627090	10000	10000	10000	10000	1266800	1.9886	0.671458
Actin, alpha skeletal muscle;Actin, alpha cardiac muscle 1;Actin, gamma-enteric smooth muscle;Actin, aortic smooth muscle	P68134;P68033;P63268;P62737	Acta1;Actc1;Actg2;Acta2	42.051	228280	4108400	17713000	18584000	12521000	12210000	1.96443	0.281035
PDZ and LIM domain protein 5	Q8CI51	Pdlim5	63.299	724840	10000	2765300	3214800	2195000	1451800	1.96038	0.312718
Dipeptidyl peptidase 1;Dipeptidyl peptidase 1 exclusion domain chain;Dipeptidyl peptidase 1 heavy chain;Dipeptidyl peptidase 1 light chain	P97821	Ctsc	52.376	4374700	6334700	6994800	15650000	11672000	7284300	1.95469	0.0908737
28S ribosomal protein S28, mitochondrial	Q9CY16	Mrps28	20.52	273720	622550	617910	1983400	228990	737600	1.94824	0.420612
UV excision repair protein RAD23 homolog A	P54726	Rad23a	39.706	110280	516540	1167700	2119200	655110	671560	1.92022	0.39246
ADP-ribosylation factor-like protein 3	Q9WUL7	Arl3	20.486	10000	10000	1274700	1525100	10000	950140	1.91955	0.551118
Tubulin alpha-3 chain	P05214	Tuba3a	49.959	10000	867740	10000	10000	1672100	10000	1.90608	0.689313
Protein CREG1	O88668	Creg1	24.452	374830	335600	3056900	4488600	862670	1805200	1.89961	0.468194
Endoplasmic reticulum resident protein 44	Q9D1Q6	Erp44	46.852	3061600	10784000	33285000	53518000	25784000	10182000	1.89864	0.416141
Acyl-CoA-binding protein	P31786	Dbi	10	17473000	17222000	49965000	75849000	57676000	26605000	1.89145	0.235317
Superoxide dismutase [Cu-Zn]	P08228	Sod1	15.942	710720	2441700	60150000	14843000	2659000	101750000	1.88385	0.639031
14-3-3 protein theta	P68254	Ywhaq	27.778	1084100	4237200	8325800	18930000	3021800	3743000	1.8828	0.51254
Nascent polypeptide-associated complex subunit alpha;Nascent polypeptide-associated complex subunit alpha, muscle-specific form	Q60817;P70670	Naca	23.384	4462700	10720000	11165000	25990000	7389400	16206000	1.88196	0.252046
Glucokinase regulatory protein	Q91X44	Gckr	64.679	10000	390960	333990	1168500	10000	192910	1.86599	0.605173
Heterogeneous nuclear ribonucleoprotein F;Heterogeneous nuclear ribonucleoprotein F, N-terminally processed	Q9Z2X1	Hnrnpf	45.729	2155800	5407100	6534400	17270000	4862300	4103500	1.86105	0.41611
6-pyruvoyl tetrahydrobiopterin synthase	Q9R1Z7	Pts	16.188	10000	667690	2720000	4089600	1326800	901140	1.85936	0.492648
BolA-like protein 1	Q9D8S9	Bola1	14.379	657620	10000	4338000	5019000	2233600	2028600	1.85416	0.438303
Myotrophin	P62774	Mtpn	12.861	2981900	1994600	7467500	14986000	5010400	3032600	1.85061	0.434322
Acylcarnitine hydrolase	Q91WG0	Ces2c	62.469	10000	548620	2255400	10000	10000	5183700	1.84921	0.689372
Ferritin light chain 1;Ferritin light chain 2	P29391;P49945	Ftl1;Ftl2	20.802	9872800	12924000	74291000	61214000	31086000	86602000	1.84268	0.360201
Copper transport protein ATOX1	O08997	Atox1	7.3384	542130	10000	1910000	3174800	10000	1338700	1.83723	0.558512
10 kDa heat shock protein, mitochondrial	Q64433	Hspe1	10.963	3613100	1557000	23750000	30651000	8990000	13447000	1.83568	0.452161
Serum albumin	P07724	Alb	68.692	3123900000	5307600000	15639000000	20471000000	13327000000	10367000000	1.83482	0.242437
Membrane-associated progesterone receptor component 1	O55022	Pgrmc1	21.694	10000	10000	4982000	10000	10000	9135800	1.83043	0.709803
Argininosuccinate synthase	P16460	Ass1	46.584	1161600	26125000	13083000	67493000	10000	6364400	1.82978	0.648417
Heterogeneous nuclear ribonucleoprotein L	Q8R081	Hnrnpl	63.963	10000	570860	10000	10000	10000	1052700	1.81549	0.704866
Heterogeneous nuclear ribonucleoprotein H;Heterogeneous nuclear ribonucleoprotein H, N-terminally processed;Heterogeneous nuclear ribonucleoprotein H2	O35737;P70333	Hnrnph1;Hnrnph2	49.199	3133000	1982700	6484700	6084800	6375400	8587500	1.81439	0.114452
Hydroxymethylglutaryl-CoA synthase, mitochondrial	P54869	Hmgcs2	56.822	3873700	12075000	22326000	58135000	5383100	5843000	1.81219	0.601556
4-aminobutyrate aminotransferase, mitochondrial	P61922	Abat	56.451	1259900	2987800	8555100	19314000	243080	3505100	1.80134	0.615374
Protein disulfide-isomerase A6	Q922R8	Pdia6	48.1	3685000	3622200	10315000	13041000	4363300	14304000	1.79934	0.287795
Histidine triad nucleotide-binding protein 1	P70349	Hint1	13.777	40642000	35238000	125360000	168110000	111870000	81527000	1.7964	0.23922
Acyl-CoA-binding domain-containing protein 5	Q5XG73	Acbd5	56.613	10000	828810	5526900	8895400	682110	1855500	1.79603	0.613401
Galectin-1	P16045	Lgals1	14.866	29827000	26714000	83156000	204990000	24572000	20243000	1.78819	0.594636
Heterogeneous nuclear ribonucleoprotein A1;Heterogeneous nuclear ribonucleoprotein A1, N-terminally processed	P49312	Hnrnpa1	34.196	7821000	19688000	25329000	47120000	19739000	27420000	1.7843	0.225526
Cytochrome c oxidase assembly factor 7	Q921H9	Coa7	25.617	10000	1202000	7793500	12182000	1021200	2864100	1.78417	0.606549
Hydroxyacyl-coenzyme A dehydrogenase, mitochondrial	Q61425	Hadh	34.463	1313000	13193000	45064000	32682000	11159000	62115000	1.77868	0.476744
Ribonuclease UK114	P52760	Hrsp12	14.255	10076000	21179000	49559000	50103000	17604000	75259000	1.76907	0.367556
Flavin reductase (NADPH)	Q923D2	Blvrb	22.197	24190000	83017000	141610000	282540000	83402000	73596000	1.76651	0.450185
Eukaryotic translation initiation factor 1A	Q60872	Eif1a	16.502	5057100	6660600	15267000	33813000	6760400	6917300	1.75991	0.513042
Cytosolic non-specific dipeptidase	Q9D1A2	Cndp2	52.767	18875000	20508000	54049000	66162000	51864000	45444000	1.74961	0.146834
Cytochrome b5 type B	Q9CQX2	Cyb5b	16.318	10000	10000	4073200	4285400	10000	2835000	1.74201	0.612691
Tubulin-specific chaperone A	P48428	Tbca	12.758	259460	10000	2765300	942400	830370	3510700	1.74098	0.578453
Cytochrome b-c1 complex subunit 1, mitochondrial	Q9CZ13	Uqcrc1	52.851	10000	3069900	5170600	6929500	2449100	4974500	1.73966	0.362656
Gelsolin	P13020;CON__Q3SX14	Gsn	85.941	10000	1863700	11500000	12911000	3710000	6596300	1.73604	0.504473
Retinol-binding protein 4	Q00724	Rbp4	23.206	10000	10000	1294800	10000	675530	1595200	1.73466	0.635269
Protein disulfide-isomerase A3	P27773	Pdia3	56.678	83256000	157280000	394310000	649860000	155770000	279200000	1.70881	0.441191
Phosphoglycerate kinase 1	P09411	Pgk1	44.55	7799900	21034000	93354000	63289000	90887000	53144000	1.69673	0.381452
Carboxylesterase 1D	Q8VCT4	Ces1d	61.787	251530000	378390000	824560000	1328800000	647300000	491100000	1.69628	0.337921
Proteasome subunit beta type-3	Q9R1P1	Psmb3	22.965	12815000	8299400	37383000	47151000	29211000	22865000	1.69626	0.306788
Fructose-1,6-bisphosphatase 1	Q9QXD6	Fbp1	36.912	3729700000	14221000000	20178000000	39920000000	12781000000	11739000000	1.69007	0.44664
PCTP-like protein	Q9JMD3	Stard10	32.951	10185000	25243000	68799000	107790000	26275000	42063000	1.68985	0.476275
Neutral alpha-glucosidase AB	Q8BHN3	Ganab	106.91	8410600	22068000	58905000	79138000	47803000	23904000	1.68761	0.40408
Nuclear distribution protein nudE-like 1	Q9ERR1	Ndel1	38.365	10000	10000	29643000	10000	50004000	10000	1.68641	0.743748
Fatty acid-binding protein, liver	P12710	Fabp1	14.245	1681900000	1181100000	5219600000	6282700000	3297400000	3986500000	1.67849	0.305977
Proteasome subunit alpha type-3	O70435	Psma3	28.405	7579700	11806000	46951000	53217000	27143000	30914000	1.67741	0.371545
Serine protease inhibitor A3M	Q03734	Serpina3m	47.064	10000	10000	650380	566450	405910	150090	1.67435	0.572512
Alcohol dehydrogenase 1	P00329	Adh1	39.771	9180400	20179000	61855000	106170000	22248000	24254000	1.67377	0.556451
2-oxo-4-hydroxy-4-carboxy-5-ureidoimidazoline decarboxylase	Q283N4	Urad	20.016	173360	1830400	2878100	3878200	1399600	2885900	1.67225	0.363231
Cystatin-B	Q62426	Cstb	11.045	2383200	858360	10000	5399900	10000	10000	1.66686	0.726524
Heat shock protein HSP 90-beta	P11499	Hsp90ab1	83.28	10000	10000	2274400	3797500	10000	10000	1.66383	0.747363
Thioredoxin	P10639	Txn	11.675	23476000	37902000	123980000	114350000	64423000	129130000	1.66113	0.331316
1,2-dihydroxy-3-keto-5-methylthiopentene dioxygenase	Q99JT9	Adi1	21.523	2133200	2492900	1645900	3432300	4238000	2731900	1.65851	0.051068
Alpha-soluble NSF attachment protein	Q9DB05	Napa	33.189	10000	1120500	3872700	5851000	892770	1532600	1.65422	0.602899
CAP-Gly domain-containing linker protein 1	Q922J3	Clip1	155.81	10000	10000	5104400	5304900	789480	2377700	1.65328	0.631499
Serine hydroxymethyltransferase	Q9CZN7	Shmt2	55.758	2194100	4406800	10381000	7717400	4791600	15546000	1.65205	0.412115
ATP synthase subunit O, mitochondrial	Q9DB20	Atp5o	23.363	10000	1760300	2558500	4566700	10000	2559900	1.64863	0.570934
Carboxymethylenebutenolidase homolog	Q8R1G2	Cmbl	27.902	3657900	14108000	60973000	98519000	10062000	21112000	1.64713	0.633292
14-3-3 protein gamma;14-3-3 protein gamma, N-terminally processed	P61982	Ywhag	28.302	14583000	49363000	139260000	200130000	59300000	71894000	1.63048	0.504761
Eukaryotic translation initiation factor 1	P48024	Eif1	12.746	2199700	1836600	6157200	9423500	2999300	4143400	1.62517	0.428625
Carboxylic ester hydrolase	Q91WU0	Ces1f	61.612	171370000	254660000	472980000	781210000	383210000	295230000	1.62362	0.344428
26S proteasome non-ATPase regulatory subunit 9	Q9CR00	Psmd9	24.72	9143100	18932000	28852000	60452000	13178000	18661000	1.62121	0.501542
Estradiol 17 beta-dehydrogenase 5	P70694	Akr1c6	37.047	2566300	11131000	74457000	84636000	12183000	46089000	1.62111	0.585988
Actin, cytoplasmic 1;Actin, cytoplasmic 1, N-terminally processed	P60710	Actb	41.736	1080200	1856600	2088100	4104600	1307000	2699300	1.61414	0.299256
Aldo-keto reductase family 1 member C13	Q8VC28	Akr1c13	37.057	543740	6949700	8516200	15857000	1976900	7948800	1.61045	0.526516
NADH dehydrogenase [ubiquinone] flavoprotein 2, mitochondrial	Q9D6J6	Ndufv2	27.285	5016500	8009300	19674000	33693000	9221200	9539100	1.60409	0.516153
Glutathione reductase, mitochondrial	P47791	Gsr	53.662	58290000	108620000	334590000	444120000	172990000	186900000	1.60321	0.456425
L-lactate dehydrogenase A chain	P06151	Ldha	36.498	2884600	6413900	8576400	26851000	1616400	10000	1.59315	0.71
Proteasome subunit beta type-2	Q9R1P3	Psmb2	22.906	7435300	9454400	32812000	36005000	21391000	21735000	1.59212	0.358333
Actin-related protein 2	P61161	Actr2	44.76	2868100	1903900	17765000	19583000	4841900	11339000	1.5869	0.544996
NAD kinase 2, mitochondrial	Q8C5H8	Nadk2	50.858	1002900	4082400	34935000	51403000	2601300	9384400	1.58391	0.698647
Glyoxylate reductase/hydroxypyruvate reductase	Q91Z53	Grhpr	35.328	8945000	27869000	86383000	93516000	44378000	56582000	1.57858	0.437776
Protein phosphatase 1 regulatory subunit 7	Q3UM45	Ppp1r7	41.291	27914000	21642000	63103000	87948000	44346000	45137000	1.57494	0.326749
Vinculin	Q64727	Vcl	116.72	8788100	33630000	49528000	91329000	24679000	28640000	1.57318	0.515059
Caspase-6;Caspase-6 subunit p18;Caspase-6 subunit p11	O08738	Casp6	31.595	10000	10000	9329900	14016000	10000	658510	1.57055	0.763536
Nucleolin	P09405	Ncl	76.722	10000	1152100	2647200	10000	10000	5952700	1.56793	0.751183
Proteasome subunit beta type-5	O55234	Psmb5	28.532	13560000	16476000	77426000	104520000	35588000	28246000	1.56664	0.560288
Cytosol aminopeptidase	Q9CPY7	Lap3	56.141	438580000	381890000	1003900000	1201900000	978550000	674450000	1.56487	0.242311
Beta-arrestin-1	Q8BWG8	Arrb1	46.972	1438800	4620400	7209400	14789000	3761400	2197600	1.56369	0.593088
Proteasome subunit alpha type-6	Q9QUM9	Psma6	27.372	15935000	23818000	85903000	115900000	39663000	40705000	1.56195	0.521807
Leucine-rich repeat flightless-interacting protein 1	Q3UZ39	Lrrfip1	79.248	122270	2619300	15541000	19557000	1987300	7005500	1.56159	0.654101
Sorbitol dehydrogenase	Q64442	Sord	38.249	262620000	653740000	1896400000	2459200000	749410000	1178000000	1.55954	0.50189
Sorting nexin-3	O70492	Snx3	18.757	3847500	3221800	24774000	25256000	12578000	11687000	1.55515	0.518273
Cytochrome c, somatic	P62897	Cycs	11.605	37056000	33885000	124210000	125850000	136450000	40646000	1.55237	0.444185
5-hydroxyisourate hydrolase	Q9CRB3	Urah	13.559	16543000	7929200	28395000	50031000	6946300	24842000	1.54764	0.52383
GMP reductase 2	Q99L27	Gmpr2	38.018	1815600	10622000	20967000	32293000	12256000	7101000	1.54619	0.555664
Transthyretin	P07309	Ttr	15.776	19285000	33898000	35296000	73467000	51082000	12238000	1.54598	0.435592
Annexin A6	P14824	Anxa6	75.884	10000	10000	1992700	2644800	10000	441890	1.53858	0.748075
Thioredoxin domain-containing protein 5	Q91W90	Txndc5	46.415	12666000	45478000	34924000	88505000	23434000	30826000	1.53399	0.506489
Ribonuclease inhibitor	Q91VI7	Rnh1	49.816	5845000	12684000	39882000	73623000	713530	15038000	1.5301	0.69643
Methylglutaconyl-CoA hydratase, mitochondrial	Q9JLZ3	Auh	33.395	10000	870150	4073700	4417900	1155300	2001900	1.52913	0.60886
Major urinary protein 2	P11589	Mup2	20.663	1563000	2272700	12297000	11299000	1916000	11315000	1.52051	0.581231
Omega-amidase NIT2	Q9JHW2	Nit2	30.501	1096400	5635600	17270000	15158000	1227800	19989000	1.51549	0.607232
Ig kappa chain C region	P01837		11.934	38884000	53539000	147940000	244710000	68210000	49978000	1.50979	0.595301
Hydroxyacylglutathione hydrolase, mitochondrial	Q99KB8	Hagh	34.084	3067000	19923000	85290000	73759000	41049000	48171000	1.50516	0.536085
Proteasome subunit alpha type-4	Q9R1P0	Psma4	29.47	11233000	21016000	45681000	63818000	31859000	21499000	1.50361	0.468401
Fucose mutarotase	Q8R2K1	Fuom	16.805	4415900	5335500	11092000	20161000	2931300	8243700	1.5034	0.559795
Enoyl-CoA hydratase domain-containing protein 2, mitochondrial	Q3TLP5	Echdc2	31.852	745610	5564000	16503000	19623000	6763400	7805200	1.4988	0.575168
High mobility group nucleosome-binding domain-containing protein 5	Q9JL35	Hmgn5	45.343	727200	10000	5044600	6957400	717870	961740	1.49383	0.730507
Mitochondrial intermembrane space import and assembly protein 40	Q8VEA4	Chchd4	15.525	1020300	3446300	10117000	13539000	4580500	3597100	1.48911	0.599163
Carboxylesterase 3A	Q63880	Ces3a	63.317	1059100	6388100	5559200	5532100	956680	12834000	1.48564	0.612159
Transcription elongation factor A protein 1	P10711	Tcea1	33.88	3951000	10740000	27022000	37021000	7969600	16921000	1.48423	0.573027
S-adenosylmethionine synthase isoform type-1	Q91X83	Mat1a	43.508	84795000	86598000	311400000	557770000	74761000	83067000	1.4822	0.68285
Phosphatidylethanolamine-binding protein 1;Hippocampal cholinergic neurostimulating peptide	P70296	Pebp1	20.83	289090000	885010000	1664500000	2690500000	436750000	1066700000	1.47747	0.593764
Hsp90 co-chaperone Cdc37;Hsp90 co-chaperone Cdc37, N-terminally processed	Q61081	Cdc37	44.593	4413200	5870400	34949000	54709000	3859500	8122800	1.47441	0.7268
Ribose-phosphate pyrophosphokinase 1;Ribose-phosphate pyrophosphokinase 2	Q9D7G0;Q9CS42	Prps1;Prps2	34.834	719070	4298700	20607000	19540000	5164800	13031000	1.47263	0.614293
Serine/threonine-protein phosphatase 2A 55 kDa regulatory subunit B alpha isoform	Q6P1F6	Ppp2r2a	51.691	471800	1459500	6795100	8702200	939660	3172200	1.46842	0.676222
Superoxide dismutase [Mn], mitochondrial	P09671	Sod2	24.603	14879000	22373000	88220000	101970000	27504000	54347000	1.46504	0.574867
Serine--tRNA ligase, cytoplasmic	P26638	Sars	58.388	10000	888840	6771200	9099900	10000	2126500	1.46497	0.7492
Exosome complex component RRP41	Q921I9	Exosc4	26.249	10000	1207600	4789000	7415900	10000	1372500	1.46479	0.746882
Glutamate dehydrogenase 1, mitochondrial	P26443	Glud1	61.336	1470800	5928200	41096000	45941000	10000	25067000	1.46444	0.701995
Interferon-induced 35 kDa protein homolog	Q9D8C4	Ifi35	31.875	153810	931700	2860400	5741900	10000	10000	1.46022	0.784811
Immunoglobulin J chain	P01592	Igj	18.013	25618000	9042200	30160000	65413000	26888000	2350100	1.46021	0.635992
Bifunctional ATP-dependent dihydroxyacetone kinase/FAD-AMP lyase (cyclizing);ATP-dependent dihydroxyacetone kinase;FAD-AMP lyase (cyclizing)	Q8VC30	Dak	59.69	10000	2523100	10000	3692500	10000	10000	1.45983	0.806047
Beta-lactamase-like protein 2	Q99KR3	Lactb2	32.754	56655000	118050000	292310000	426090000	120060000	135590000	1.45978	0.58896
Peroxiredoxin-2	Q61171	Prdx2	21.778	283900000	589630000	1531500000	1600100000	981180000	891930000	1.44414	0.460452
Electron transfer flavoprotein subunit alpha, mitochondrial	Q99LC5	Etfa	35.009	776820	6991100	24008000	14097000	4954300	26824000	1.44371	0.643471
ELKS/Rab6-interacting/CAST family member 1	Q99MI1	Erc1	128.33	368890	3935400	6866700	8112600	10000	7959400	1.43962	0.642877
Transitional endoplasmic reticulum ATPase	Q01853	Vcp	89.321	33622000	132800000	313950000	423060000	140140000	127790000	1.43845	0.608819
Thioredoxin-like protein 1	Q8CDN6	Txnl1	32.237	23788000	27858000	72412000	83723000	54665000	39599000	1.43471	0.424935
Protein disulfide-isomerase A4	P08003	Pdia4	71.982	99986000	141670000	416770000	504560000	266920000	171570000	1.43228	0.535926
Proteasome subunit alpha type-1	Q9R1P4	Psma1	29.546	8334500	20035000	99244000	98758000	38438000	45095000	1.42846	0.623788
Mitochondrial peptide methionine sulfoxide reductase	Q9D6Y7	Msra	25.988	382320000	511560000	2441300000	2801100000	994790000	962100000	1.42661	0.626612
Nucleobindin-1	Q02819	Nucb1	53.408	643270	888710	10000	10000	10000	2163900	1.4163	0.793363
Proteasome subunit beta type-6	Q60692	Psmb6	25.378	11116000	13371000	51268000	56434000	25518000	24598000	1.40651	0.572148
GTP cyclohydrolase 1 feedback regulatory protein	P99025	Gchfr	9.584	4283600	3242300	4142900	15256000	10000	1132500	1.40533	0.764514
Malate dehydrogenase, cytoplasmic	P14152	Mdh1	36.511	4610100	21134000	44715000	38723000	13849000	45810000	1.3963	0.572045
Delta-aminolevulinic acid dehydratase	P10518	Alad	36.023	39054000	82694000	320220000	351000000	135590000	129960000	1.39501	0.635717
Heterogeneous nuclear ribonucleoprotein M	Q9D0E1	Hnrnpm	77.648	10000	1821200	8227400	7255400	4384500	2368500	1.39268	0.670001
CD5 antigen-like	Q9QWK4	Cd5l	38.862	207970000	138900000	250110000	436920000	335310000	57845000	1.39046	0.545673
NSFL1 cofactor p47	Q9CZ44	Nsfl1c	40.709	6384400	9623300	14712000	24617000	8895800	9107200	1.38738	0.527675
14-3-3 protein eta	P68510	Ywhah	28.211	793260	1021000	10000	1476300	10000	1043800	1.38692	0.681132
26S proteasome non-ATPase regulatory subunit 4	O35226	Psmd4	40.703	32809000	31022000	116480000	173430000	27859000	48319000	1.38432	0.688309
Heterogeneous nuclear ribonucleoprotein K	P61979	Hnrnpk	50.976	5920500	28687000	66730000	87689000	25354000	27101000	1.38294	0.658084
Plastin-3	Q99K51	Pls3	70.741	82042	228750	10000	421840	10000	10000	1.37734	0.803299
Adenylate kinase 2, mitochondrial;Adenylate kinase 2, mitochondrial, N-terminally processed	Q9WTP6	Ak2	26.468	39690000	104050000	201050000	281300000	80460000	112810000	1.3764	0.608467
Methylmalonyl-CoA mutase, mitochondrial	P16332	Mut	82.843	3667700	6585400	31474000	36604000	11252000	9343900	1.37081	0.69996
Sorting nexin-12	O70493	Snx12	19.116	503550	2664700	696430	2797000	10000	2488600	1.37026	0.692173
Elongation factor 1-beta	O70251	Eef1b	24.693	9843100	27086000	69191000	87541000	34104000	23014000	1.36316	0.654359
Peroxisomal sarcosine oxidase	Q9D826	Pipox	43.846	1644000	5712600	44412000	39620000	10761000	20073000	1.36094	0.717966
Beta-2-glycoprotein 1	Q01339	Apoh	38.618	8925700	4747300	21406000	31687000	4831100	10994000	1.35443	0.686386
UV excision repair protein RAD23 homolog B	P54728	Rad23b	43.512	7075700	24037000	42433000	55758000	19981000	23822000	1.35373	0.600205
S-formylglutathione hydrolase	Q9R0P3	Esd	31.319	163400	5302400	17282000	14912000	10000	15827000	1.35174	0.730247
3-hydroxyisobutyrate dehydrogenase, mitochondrial	Q99L13	Hibadh	35.44	19529000	53767000	234110000	302040000	35090000	78326000	1.35149	0.751508
Ornithine carbamoyltransferase, mitochondrial	P11725	Otc	39.764	137580000	282230000	1283700000	1186400000	522800000	590210000	1.34981	0.659073
Calnexin	P35564	Canx	67.277	10000	10000	1354700	10000	10000	1828200	1.34444	0.844382
Septin-11	Q8C1B7	2020-09-11	49.694	1754200	3343000	38639000	45592000	5430200	7658400	1.34169	0.792804
Mannose-binding protein A	P39039	Mbl1	25.396	8356500	12722000	70030000	67331000	38945000	15312000	1.33454	0.704361
Dimethylglycine dehydrogenase, mitochondrial	Q9DBT9	Dmgdh	97.254	7960700	34968000	87475000	106460000	31739000	35711000	1.33363	0.688923
Plastin-2	Q61233	Lcp1	70.148	3170600	15481000	19439000	30701000	9672800	10415000	1.33337	0.642851
Carbamoyl-phosphate synthase [ammonia], mitochondrial	Q8C196	Cps1	164.62	7493500	126590000	89413000	183040000	28846000	86073000	1.33317	0.686316
Ig kappa chain V-V region K2	P01635		12.581	10000	7138200	22941000	21933000	15204000	2965400	1.33278	0.722554
14-3-3 protein beta/alpha;14-3-3 protein beta/alpha, N-terminally processed	Q9CQV8	Ywhab	28.086	3643400	8355700	20248000	22793000	11224000	8894200	1.3307	0.616059
AN1-type zinc finger protein 6	Q9DCH6	Zfand6	24.001	476640	720890	4281700	5748000	10000	1513000	1.32701	0.791426
Protein disulfide-isomerase	P09103	P4hb	57.058	1530800000	3033700000	7234500000	8725000000	3763400000	3122800000	1.3231	0.632591
Peroxiredoxin-4	O08807	Prdx4	31.052	720820000	1229200000	3418000000	4140200000	1569300000	1378800000	1.32047	0.661687
15 kDa selenoprotein	Q9ERR7	2020-09-15	17.806	2934800	1750300	2338700	6097400	1847800	1309800	1.31766	0.656874
Agmatinase, mitochondrial	A2AS89	Agmat	38.255	20926000	51808000	79885000	101570000	45429000	51968000	1.30368	0.563724
Serine--pyruvate aminotransferase, mitochondrial	O35423	Agxt	45.912	10000	2590100	5955100	2971900	2944100	5233700	1.30327	0.66955
4-hydroxyphenylpyruvate dioxygenase	P49429	Hpd	45.054	459950000	925060000	2176700000	2691400000	893570000	1052700000	1.30209	0.665614
Haptoglobin;Haptoglobin alpha chain;Haptoglobin beta chain	Q61646	Hp	38.752	83420000	39629000	116700000	208220000	64600000	38095000	1.29684	0.700438
Alpha-2-macroglobulin;Alpha-2-macroglobulin 165 kDa subunit;Alpha-2-macroglobulin 35 kDa subunit	Q61838	A2m	165.85	19076000	21061000	32654000	64910000	21285000	8190500	1.29666	0.704457
Complement factor H	P06909	Cfh	139.14	3986200	6279700	18259000	18893000	15509000	2534400	1.29488	0.695655
Fumarylacetoacetase	P35505	Fah	46.175	198870000	405510000	1006400000	1066500000	408820000	604740000	1.29134	0.641322
Glutaredoxin-3	Q9CQM9	Glrx3	37.778	16112000	30444000	82361000	108740000	21952000	35756000	1.29113	0.728646
Cofilin-1	P18760	Cfl1	18.559	153860000	291640000	929010000	1086600000	318380000	368450000	1.29023	0.719047
Ubiquitin-conjugating enzyme E2 N	P61089	Ube2n	17.138	4601100	8299300	22407000	30167000	3520100	11542000	1.28101	0.74725
Enoyl-CoA delta isomerase 1, mitochondrial	P42125	Eci1	32.25	1118300	3963100	2656500	6265800	10000	3562900	1.27149	0.742586
Aminoacylase-1	Q99JW2	Acy1	45.78	78104000	60087000	154050000	146640000	86998000	137350000	1.26946	0.486026
14-3-3 protein epsilon	P62259	Ywhae	29.174	111100000	281640000	806600000	880390000	292390000	347060000	1.26723	0.723155
S-phase kinase-associated protein 1	Q9WTX5	Skp1	18.672	4387100	13722000	25970000	26505000	16473000	12437000	1.25717	0.641719
Succinate dehydrogenase [ubiquinone] iron-sulfur subunit, mitochondrial	Q9CQA3	Sdhb	31.814	52731000	135180000	334010000	383950000	138490000	133670000	1.25711	0.722717
Glutathione S-transferase P 1;Glutathione S-transferase P 2	P19157;P46425	Gstp1;Gstp2	23.609	562940000	781940000	3418500000	3512400000	1241500000	1231100000	1.25646	0.749549
Hydroxymethylglutaryl-CoA lyase, mitochondrial	P38060	Hmgcl	34.238	17138000	56746000	249110000	196680000	112960000	96148000	1.25633	0.741638
Eukaryotic translation initiation factor 5A-1	P63242	Eif5a	16.832	145250000	206860000	699860000	716340000	303470000	294930000	1.24979	0.715621
Peptidyl-prolyl cis-trans isomerase A;Peptidyl-prolyl cis-trans isomerase A, N-terminally processed	P17742	Ppia	17.971	255000000	308980000	1204300000	1304100000	361680000	542110000	1.24861	0.745966
Nucleoside diphosphate kinase A	P15532	Nme1	17.208	107450000	157840000	820020000	842210000	270230000	240590000	1.24668	0.782133
Oxygen-dependent coproporphyrinogen-III oxidase, mitochondrial	P36552	Cpox	49.714	30506000	92053000	309780000	280180000	117740000	137150000	1.23762	0.746841
Adenosylhomocysteinase	P50247	Ahcy	47.688	166150000	297830000	1243900000	1220600000	358520000	527660000	1.23356	0.772512
Fructose-bisphosphate aldolase A	P05064	Aldoa	39.355	12681000	45944000	85563000	105850000	24754000	46381000	1.22746	0.750698
Actin-related protein 2/3 complex subunit 3	Q9JM76	Arpc3	20.524	1499100	4150800	5836500	13530000	10000	557620	1.22733	0.858985
Translin	Q62348	Tsn	26.201	878340	10000	6162500	6495100	2130900	10000	1.22482	0.85488
Probable D-lactate dehydrogenase, mitochondrial	Q7TNG8	Ldhd	51.847	2981000	4894900	2024200	10423000	364070	1297800	1.22068	0.837008
Gamma-soluble NSF attachment protein	Q9CWZ7	Napg	34.732	435850	3830200	8926200	10018000	2600000	3484600	1.22061	0.789553
High mobility group protein B1	P63158	Hmgb1	24.893	13380000	42466000	319650000	287330000	89992000	80672000	1.2197	0.82803
Methylcrotonoyl-CoA carboxylase beta chain, mitochondrial	Q3ULD5	Mccc2	61.378	156340000	223910000	671550000	771200000	248670000	261710000	1.21846	0.76186
Ig heavy chain V-III region HPC76	P01804		12.304	931370	857630	10000	1791200	10000	386420	1.21602	0.844058
Persulfide dioxygenase ETHE1, mitochondrial	Q9DCM0	Ethe1	27.738	28783000	27676000	112560000	130450000	33212000	41799000	1.21561	0.78633
Electron transfer flavoprotein subunit beta	Q9DCW4	Etfb	27.623	41763000	82174000	251480000	211230000	70699000	173840000	1.21403	0.744741
Regucalcin	Q64374	Rgn	33.406	9788500	64046000	363860000	159300000	21470000	349040000	1.21046	0.843063
Aspartate aminotransferase, mitochondrial	P05202	Got2	47.411	11602000	38761000	169700000	119440000	16272000	130510000	1.20975	0.812903
Complement component C8 alpha chain	Q8K182	C8a	66.08	129110	10000	2119000	1868200	10000	823790	1.19657	0.873227
Peroxiredoxin-1	P35700	Prdx1	22.176	4449100000	8820700000	24948000000	25892000000	10738000000	9098400000	1.19652	0.775666
Caspase-3;Caspase-3 subunit p17;Caspase-3 subunit p12	P70677	Casp3	31.474	651900	5696800	14812000	13154000	6884600	5229900	1.19412	0.789397
78 kDa glucose-regulated protein	P20029	Hspa5	72.421	242080000	309120000	2133400000	1887500000	588000000	718990000	1.18993	0.830647
Ig kappa chain V-II region 26-10	P01631		12.273	21872000	20507000	29577000	53331000	20767000	11451000	1.18891	0.745112
Alpha-1-antitrypsin 1-3;Alpha-1-antitrypsin 1-1	Q00896;P07758	Serpina1c;Serpina1a	45.823	4775600	240090	26759000	22763000	6739900	8257000	1.18836	0.846324
Inositol monophosphatase 1	O55023	Impa1	30.436	23526000	41972000	222150000	199630000	87292000	53079000	1.182	0.832432
Fatty acid-binding protein, intestinal	P55050	Fabp2	15.126	7545100	3243600	17946000	16749000	10108000	7021300	1.179	0.759191
Glutathione S-transferase A3	P30115	Gsta3	25.36	360490000	789110000	4184500000	3791700000	889160000	1599400000	1.17738	0.842923
Succinate dehydrogenase [ubiquinone] flavoprotein subunit, mitochondrial	Q8K2B3	Sdha	72.585	645270000	1241500000	3722600000	3835900000	1396200000	1336400000	1.17099	0.810939
Hsc70-interacting protein	Q99L47	St13	41.655	33833000	43686000	161290000	189770000	23338000	66404000	1.17044	0.843738
Phosphoglucomutase-1	Q9D0F9	Pgm1	61.417	8184700	17060000	55192000	35872000	16167000	41988000	1.16896	0.795929
Phosphotriesterase-related protein	Q60866	Pter	39.218	71845000	116340000	288430000	325110000	132990000	98053000	1.16688	0.797453
Transketolase	P40142	Tkt	67.63	100770000	164530000	331850000	407100000	118260000	168490000	1.16194	0.788947
Urocanate hydratase	Q8VC12	Uroc1	74.589	11522000	19738000	86430000	83392000	18828000	34406000	1.1609	0.847019
Hemopexin	Q91X72	Hpx	51.317	20736000	17938000	42703000	26228000	35314000	32848000	1.15991	0.628334
Ethanolamine-phosphate phospho-lyase	Q8BWU8	Etnppl	55.496	21967000	67873000	164190000	205690000	41487000	47130000	1.15855	0.853559
Adrenodoxin, mitochondrial	P46656	Fdx1	20.123	3319600	12972000	33159000	41140000	9284200	6836100	1.15793	0.862694
Glutathione S-transferase Mu 1	P10649	Gstm1	25.97	393000000	953740000	1402400000	1891800000	545860000	743350000	1.15709	0.79222
Peroxiredoxin-6	O08709	Prdx6	24.87	459260000	926240000	3271000000	3080600000	1002200000	1305100000	1.15707	0.833208
Thiosulfate sulfurtransferase	P52196	Tst	33.466	10000	1662000	2052800	1043400	10000	3253100	1.15617	0.873545
Fibrinogen gamma chain	Q8VCM7	Fgg	49.391	70193000	83437000	347840000	369330000	118460000	90928000	1.15404	0.848726
Nucleoside diphosphate kinase B	Q01768	Nme2	17.363	17041000	20860000	206350000	163670000	54987000	63044000	1.15333	0.870049
Actin-related protein 2/3 complex subunit 1A	Q9R0Q6	Arpc1a	41.626	3424600	5548200	21531000	32036000	676720	2414200	1.15156	0.901325
Fructose-bisphosphate aldolase B	Q91Y97	Aldob	39.507	3066200000	8731800000	14313000000	17634000000	6814800000	5590900000	1.15046	0.807015
Calpain small subunit 1	O88456	Capns1	28.463	10000	979170	10000	852990	10000	286510	1.15045	0.908025
Carbonic anhydrase 3	P16015	Ca3	29.366	783110000	1492600000	5365900000	4831600000	1926700000	2025100000	1.14942	0.835077
3-ketoacyl-CoA thiolase, mitochondrial	Q8BWT1	Acaa2	41.829	6608900	36511000	107400000	45819000	13674000	113490000	1.14924	0.866967
Actin-related protein 2/3 complex subunit 4	P59999	Arpc4	19.667	4410700	5834100	31181000	36820000	4315800	6402400	1.14755	0.88846
Glutaredoxin-related protein 5, mitochondrial	Q80Y14	Glrx5	16.292	5489300	6982500	18299000	19912000	7390200	7809500	1.14107	0.814124
Protein NipSnap homolog 3B	Q9CQE1	Nipsnap3b	28.308	18873000	24368000	114900000	97522000	41875000	40995000	1.1407	0.848143
Tumor protein D54	Q9CYZ2	Tpd52l2	24.043	10000	311530	1531400	1544600	10000	554380	1.13819	0.901358
Isochorismatase domain-containing protein 2A, mitochondrial	P85094	Isoc2a	22.417	18752000	44252000	111840000	96723000	57435000	44530000	1.13637	0.815518
UPF0598 protein C8orf82 homolog	Q8VE95		24.33	1043200	10000	5690800	4649100	1347800	1655100	1.13464	0.889224
Peptidyl-prolyl cis-trans isomerase B	P24369	Ppib	23.713	5442700	6335300	21835000	5084400	2724800	30311000	1.13409	0.891171
Ornithine aminotransferase, mitochondrial	P29758	Oat	48.354	2648300	30857000	36169000	54574000	445480	23660000	1.12925	0.880976
Transgelin-2	Q9WVA4	Tagln2	22.395	12883000	22836000	46096000	53525000	22814000	15902000	1.12743	0.83018
Cytochrome c oxidase subunit 5A, mitochondrial	P12787	Cox5a	16.101	874550	1529400	7229900	7525700	10000	3299100	1.12466	0.899198
Arginase-1	Q61176	Arg1	34.807	68733000	76298000	399510000	224180000	110640000	276810000	1.1232	0.860705
Proliferation-associated protein 2G4	P50580	Pa2g4	43.698	10000	2310400	5333000	4226900	10000	4259900	1.1102	0.899482
Catenin alpha-1	P26231	Ctnna1	100.11	239990	10000	4265700	4189400	10000	813570	1.11012	0.934113
Serine beta-lactamase-like protein LACTB, mitochondrial	Q9EP89	Lactb	60.705	6234200	17331000	48343000	51610000	10474000	17725000	1.10987	0.889993
Acyl-coenzyme A thioesterase THEM4	Q3UUI3	Them4	26.031	2553700	8288500	15213000	24356000	1470200	2980700	1.10561	0.916793
Acidic leucine-rich nuclear phosphoprotein 32 family member A	O35381	Anp32a	28.537	1409200	28465000	31202000	38402000	4577800	24484000	1.10458	0.883726
Myeloperoxidase;Myeloperoxidase light chain;Myeloperoxidase heavy chain	P11247	Mpo	81.181	3926800	916930	487340	5853500	10000	10000	1.10175	0.939223
Glycine dehydrogenase (decarboxylating), mitochondrial	Q91W43	Gldc	113.27	48549000	177110000	857450000	1012700000	66645000	110770000	1.0988	0.932814
Filamin-B	Q80X90	Flnb	277.82	10000	1660500	5495300	1595500	6254100	10000	1.09682	0.930192
Clathrin light chain A	O08585	Clta	25.604	1144800	5720100	10338000	6082700	8372500	4386300	1.09525	0.859503
Copper chaperone for superoxide dismutase	Q9WU84	Ccs	28.911	12041000	25097000	125940000	111930000	27450000	38258000	1.08928	0.918799
Ig mu chain C region	P01872	Ighm	49.971	1206200000	757940000	2048200000	2703400000	1319500000	347070000	1.08913	0.886118
SH3 domain-binding glutamic acid-rich-like protein	Q9JJU8	Sh3bgrl	12.811	3536500	3837800	9818800	13673000	2352800	2622300	1.08463	0.914714
Ubiquitin-fold modifier 1	P61961	Ufm1	9.1175	2718900	694190	1247400	1885300	1626100	1540300	1.08394	0.841945
Elongation factor 1-alpha 1	P10126	Eef1a1	50.113	13584000	29869000	100030000	99602000	25626000	30253000	1.08362	0.916241
Glutaredoxin-1	Q9QUH0	Glrx	11.871	2423200	1939000	7226900	10482000	152940	1919800	1.08332	0.933212
Ubiquitin-60S ribosomal protein L40;Ubiquitin;60S ribosomal protein L40;Ubiquitin-40S ribosomal protein S27a;Ubiquitin;40S ribosomal protein S27a;Polyubiquitin-B;Ubiquitin;Polyubiquitin-C;Ubiquitin;Ubiquitin-related 1;Ubiquitin-related 2	P62984;P62983;P0CG49;P0CG50	Uba52;Rps27a;Ubb;Ubc	14.728	34149000	61805000	165130000	154580000	61836000	65656000	1.08039	0.895624
Ubiquitin fusion degradation protein 1 homolog	P70362	Ufd1l	34.481	10000	6361300	10000	10000	3803500	3079600	1.0802	0.947082
Thioredoxin-dependent peroxide reductase, mitochondrial	P20108	Prdx3	28.127	50495000	76512000	257610000	301740000	69168000	43979000	1.0787	0.927901
Complement C4-B;Complement C4 beta chain;Complement C4 alpha chain;C4a anaphylatoxin;Complement C4 gamma chain	P01029	C4b	192.91	3425800	10000	3084000	6807700	213320	10000	1.07841	0.948577
Retinal dehydrogenase 1	P24549	Aldh1a1	54.467	7695500000	10706000000	45539000000	45256000000	9871100000	13596000000	1.0748	0.927841
Aconitate hydratase, mitochondrial	Q99KI0	Aco2	85.462	263260000	599180000	1725300000	1762200000	551480000	459220000	1.07155	0.924236
Eukaryotic translation initiation factor 2 subunit 3, X-linked	Q9Z0N1	Eif2s3x	51.065	1395500	1806000	21033000	20758000	2260300	2947500	1.07144	0.951232
Methylthioribulose-1-phosphate dehydratase	Q9WVQ5	Apip	26.949	26016000	60516000	156610000	154150000	50977000	55335000	1.07123	0.916287
Heterogeneous nuclear ribonucleoprotein D0	Q60668	Hnrnpd	38.354	35564000	43262000	145200000	134820000	55871000	48397000	1.06723	0.916285
Peroxiredoxin-5, mitochondrial	P99029	Prdx5	21.897	215370000	291250000	1040200000	959900000	309520000	381100000	1.06704	0.922594
Glia maturation factor beta	Q9CQI3	Gmfb	16.723	1868500	2390000	6791900	6011400	2845000	2904700	1.06431	0.905767
Phosphomannomutase 2	Q9Z2M7	Pmm2	27.656	1020900	2322300	4635300	5593900	10000	2866700	1.06168	0.936275
Proteasome subunit beta type-9	P28076	Psmb9	23.396	1738900	1293500	3418000	2677200	4153400	10000	1.06049	0.929146
Histidine-rich glycoprotein	Q9ESB3	Hrg	59.162	3537400	3179800	25629000	12810000	11759000	9703400	1.05955	0.935721
Polyadenylate-binding protein 1	P29341	Pabpc1	70.67	21326000	55068000	166460000	174480000	24849000	57653000	1.05817	0.944112
Nitrilase homolog 1	Q8VDK1	Nit1	35.705	6826500	14083000	55356000	43752000	16376000	20351000	1.05525	0.939401
Peroxisomal multifunctional enzyme type 2;(3R)-hydroxyacyl-CoA dehydrogenase;Enoyl-CoA hydratase 2	P51660	Hsd17b4	79.481	68352000	99494000	447040000	491330000	62956000	94528000	1.05518	0.953852
Eukaryotic translation initiation factor 5	P59325	Eif5	48.968	10000	10000	1363700	1087800	10000	360340	1.0538	0.966282
3-hydroxybutyrate dehydrogenase type 2	Q8JZV9	Bdh2	26.753	538370	10000	2677800	10000	1308900	2080000	1.05354	0.95748
Acyl-coenzyme A synthetase ACSM1, mitochondrial	Q91VA0	Acsm1	64.76	1114200	3126000	7041500	4395000	1895700	5555700	1.05005	0.931189
Phosphoglycerate mutase 1	Q9DBJ1	Pgam1	28.832	17384000	110840000	142810000	127880000	24079000	132440000	1.04931	0.935414
Selenide, water dikinase 1	Q8BH69	Sephs1	42.906	9427300	19798000	99383000	80616000	24443000	29541000	1.04659	0.955454
Na(+)/H(+) exchange regulatory cofactor NHE-RF3	Q9JIL4	Pdzk1	56.498	55822000	93319000	261020000	311140000	26874000	91072000	1.04614	0.955698
Triosephosphate isomerase	P17751	Tpi1	32.191	576750000	1752900000	4183800000	4546500000	673400000	1586300000	1.04495	0.953698
Deoxynucleoside triphosphate triphosphohydrolase SAMHD1	Q60710	Samhd1	75.892	55654000	100570000	273430000	254060000	53237000	141290000	1.04407	0.946411
Iron-sulfur cluster assembly enzyme ISCU, mitochondrial	Q9D7P6	Iscu	18.098	2307600	16689000	61244000	81032000	10000	2606100	1.04247	0.973354
3-hydroxyanthranilate 3,4-dioxygenase	Q78JT3	Haao	32.804	252850000	689410000	2222400000	1932000000	595970000	766610000	1.04105	0.955539
Alpha-enolase	P17182	Eno1	47.14	287250000	255960000	820830000	691010000	293240000	435170000	1.0406	0.936331
Cytosolic purine 5-nucleotidase	Q3V1L4	Nt5c2	64.808	6669900	17648000	20961000	41985000	366540	4758500	1.04044	0.967056
Histidine ammonia-lyase	P35492	Hal	72.257	437390000	547530000	1492000000	1742600000	392230000	439630000	1.03938	0.956076
Inorganic pyrophosphatase 2, mitochondrial	Q91VM9	Ppa2	38.114	7511300	20095000	210450000	196700000	17024000	33658000	1.03917	0.973256
Ubiquitin-conjugating enzyme E2 L3	P68037	Ube2l3	17.861	34314000	75353000	198640000	187550000	49787000	82618000	1.03778	0.954908
Low molecular weight phosphotyrosine protein phosphatase	Q9D358	Acp1	18.192	610950	10000	2335900	2377000	10000	677570	1.03643	0.972837
UMP-CMP kinase	Q9DBP5	Cmpk1	22.165	84744000	124740000	320630000	346790000	78780000	123410000	1.03559	0.957302
Purine nucleoside phosphorylase	P23492	Pnp	32.277	1886300	11215000	32925000	21128000	9196400	17325000	1.03526	0.95881
Fibrinogen beta chain;Fibrinopeptide B;Fibrinogen beta chain	Q8K0E8	Fgb	54.752	80266000	81826000	402430000	358720000	132300000	92351000	1.03339	0.965234
Catalase	P24270	Cat	59.795	5574800000	10137000000	29304000000	27527000000	8777000000	10155000000	1.03206	0.96183
Ficolin-1	O70165	Fcn1	36.298	2560400	2161900	4866400	1509500	870120	7515800	1.03199	0.966359
Dihydropteridine reductase	Q8BVI4	Qdpr	25.57	9881200	22678000	59937000	43032000	13467000	38347000	1.0254	0.966627
Methylmalonate-semialdehyde dehydrogenase [acylating], mitochondrial	Q9EQ20	Aldh6a1	57.915	76444000	224170000	603460000	585290000	96003000	245200000	1.0248	0.973759
Hydroxyacid oxidase 1	Q9WU19	Hao1	41.001	37710000	85090000	322030000	254020000	100770000	100720000	1.02401	0.973756
ES1 protein homolog, mitochondrial	Q9D172	D10Jhu81e	28.09	1167800	10000	10148000	3642600	2482000	5382000	1.01596	0.986357
14-3-3 protein zeta/delta	P63101	Ywhaz	27.771	84536000	264110000	543930000	439500000	203970000	260610000	1.01289	0.980999
Ran-specific GTPase-activating protein	P34022	Ranbp1	23.596	20625000	34742000	87415000	82916000	33422000	27712000	1.00888	0.988189
Non-specific lipid-transfer protein	P32020	Scp2	59.125	627780000	676650000	2397700000	2291500000	768350000	672860000	1.00826	0.990241
Serotransferrin	Q921I1	Tf	76.723	292390000	536810000	1861800000	1630300000	580410000	498410000	1.00673	0.992558
Isochorismatase domain-containing protein 1	Q91V64	Isoc1	32.032	10000	899270	896430	1128600	10000	677000	1.00548	0.994368
14 kDa phosphohistidine phosphatase	Q9DAK9	Phpt1	13.996	3249900	1872000	7206500	7400400	2342700	2630400	1.00366	0.995077
Serine/threonine-protein phosphatase 6 catalytic subunit;Serine/threonine-protein phosphatase 6 catalytic subunit, N-terminally processed	Q9CQR6	Ppp6c	35.159	1141000	4599400	11054000	11025000	1637000	4190100	1.00344	0.996426
Dynein light chain Tctex-type 3	P56387	Dynlt3	12.957	10000	690390	3917800	4610200	10000	10000	1.0026	0.998461
Transaldolase	Q93092	Taldo1	37.387	40817000	97784000	264030000	276340000	44475000	82761000	1.00235	0.997593
4-trimethylaminobutyraldehyde dehydrogenase	Q9JLJ2	Aldh9a1	53.514	49292000	68045000	156630000	145930000	50936000	75472000	0.994054	0.990672
Heterogeneous nuclear ribonucleoproteins A2/B1	O88569	Hnrnpa2b1	37.402	38011000	95178000	397290000	304950000	104680000	116780000	0.99233	0.992111
Mitochondrial antiviral-signaling protein	Q8VCF0	Mavs	53.398	8668500	11984000	67360000	58587000	9973300	18757000	0.992101	0.992821
Ester hydrolase C11orf54 homolog	Q91V76		34.995	29701000	78885000	268440000	212780000	84097000	77121000	0.991969	0.991105
Selenium-binding protein 1	P17563	Selenbp1	52.513	108580000	208890000	577190000	469150000	207870000	209570000	0.99098	0.987907
Putative hydroxypyruvate isomerase	Q8R1F5	Hyi	30.448	10000	534360	2344900	10000	10000	2829800	0.986343	0.991614
60S ribosomal protein L30	P62889	Rpl30	12.784	7375100	9464400	16734000	19372000	5452500	8278900	0.985998	0.976995
40S ribosomal protein SA	P14206	Rpsa	32.838	65641000	118050000	545470000	451360000	106910000	157010000	0.980963	0.981356
Secernin-2	Q8VCA8	Scrn2	46.6	568390	4785700	17219000	10810000	4641300	6680800	0.980464	0.979269
Actin-related protein 2/3 complex subunit 5	Q9CPW4	Arpc5	16.288	3330200	6345900	14911000	13092000	1749500	9216500	0.978481	0.972493
Gamma-butyrobetaine dioxygenase	Q924Y0	Bbox1	44.698	26275000	70013000	173300000	162280000	46828000	54060000	0.976186	0.972043
Propionyl-CoA carboxylase beta chain, mitochondrial	Q99MN9	Pccb	58.408	11289000	27585000	39562000	47803000	12504000	16182000	0.975177	0.964948
OTU domain-containing protein 6B	Q8K2H2	Otud6b	33.758	10000	2412500	6031600	4772100	1837400	1626100	0.974155	0.973009
Major urinary protein 1	P11588	Mup1	20.648	8074900	28270000	263280000	70161000	29399000	191420000	0.971148	0.97732
Galectin-9	O08573	Lgals9	40.035	2919300	13833000	23984000	17324000	12690000	9542400	0.971036	0.954573
Adenosine kinase	P55264	Adk	40.148	24458000	73029000	236230000	182780000	46353000	94778000	0.970616	0.967533
Adapter molecule crk	Q64010	Crk	33.814	1865500	580680	6272200	5234800	2230400	983580	0.969077	0.968456
Phosphoribosyl pyrophosphate synthase-associated protein 1	Q9D0M1	Prpsap1	39.431	10000	358040	18564000	14967000	10000	3364800	0.968823	0.98064
Peptidyl-prolyl cis-trans isomerase FKBP4;Peptidyl-prolyl cis-trans isomerase FKBP4, N-terminally processed	P30416	Fkbp4	51.572	55730000	71987000	253660000	277900000	35542000	55500000	0.967394	0.969013
Actin-related protein 3	Q99JY9	Actr3	47.357	5301900	10366000	56010000	43551000	7842200	17861000	0.966186	0.968642
Poly(rC)-binding protein 1	P60335	Pcbp1	37.497	19512000	30356000	68262000	78513000	10660000	24898000	0.96564	0.960072
Src substrate cortactin	Q60598	Cttn	61.249	2201300	1736300	18391000	11866000	3310900	6350000	0.964095	0.966726
Serine/threonine-protein phosphatase PP1-beta catalytic subunit	P62141	Ppp1cb	37.186	1670900	4861700	14954000	5512100	6250100	8940400	0.963512	0.952658
Stress-induced-phosphoprotein 1	Q60864	Stip1	62.581	183440000	282270000	907030000	902270000	162500000	257410000	0.963169	0.961074
Serine hydroxymethyltransferase, cytosolic	P50431	Shmt1	52.6	617540000	937950000	2380600000	2413200000	528410000	847490000	0.962656	0.953857
Splicing factor U2AF 65 kDa subunit	P26369	U2af2	53.516	663960	3374400	6991200	7598600	1659800	1357900	0.962532	0.962262
Ig kappa chain V-V region MOPC 41	P01639	Gm5571	14.311	3447900	1118400	5560500	6973600	2686100	10000	0.954862	0.95242
Density-regulated protein	Q9CQJ6	Denr	22.166	1303600	3940000	7746000	5249600	2698800	4453000	0.954718	0.927203
Eukaryotic translation initiation factor 2 subunit 1	Q6ZWX6	Eif2s1	36.108	1168600	2940800	15017000	10278000	3591300	4389600	0.954644	0.955177
Serine/threonine-protein phosphatase CPPED1	Q8BFS6	Cpped1	35.247	765170	1442500	5573500	5095900	1049600	1274800	0.953623	0.954821
Elongation factor 2	P58252	Eef2	95.313	12175000	53832000	234720000	194980000	47575000	44109000	0.953237	0.958414
40S ribosomal protein S12	P63323	Rps12	14.525	36484000	26739000	101190000	107170000	8206500	41027000	0.951284	0.946404
Crk-like protein	P47941	Crkl	33.83	1858100	6042200	9026900	11382000	1612800	3090100	0.95024	0.942897
G protein-regulated inducer of neurite outgrowth 3	Q8BWS5	Gprin3	80.484	10000	10000	5760200	5470800	10000	10000	0.949933	0.972637
Regulator of microtubule dynamics protein 3	Q3UJU9	Rmdn3	52.028	10000	173890	2689000	1293400	410380	1025200	0.949908	0.960292
Prolyl endopeptidase	Q9QUR6	Prep	80.751	787360	1280100	16307000	4735000	4786600	7930800	0.949818	0.955716
Dihydrolipoyl dehydrogenase, mitochondrial	O08749	Dld	54.272	10000	2126200	44804000	18754000	819790	24976000	0.949075	0.963332
Ubiquitin-fold modifier-conjugating enzyme 1	Q9CR09	Ufc1	19.481	16603000	20053000	27752000	32091000	17696000	11180000	0.946575	0.877819
Ubiquitin-like protein ISG15	Q64339	Isg15	17.897	548680	1338400	5269600	3594000	1627500	1552500	0.946528	0.940495
Major urinary protein 17	B5X0G2	Mup17	20.638	10000	10136000	95274000	37500000	13546000	48486000	0.944147	0.953923
Dynein light chain 2, cytoplasmic	Q9D0M5	Dynll2	10.35	2570400	1228500	2712600	3119600	1412100	1616000	0.94413	0.87382
Properdin	P11680	Cfp	50.327	647850	610310	2541700	1344000	2226700	10000	0.942324	0.939639
Pyridoxal kinase	Q8K183	Pdxk	35.015	33973000	79828000	290800000	277840000	32981000	68470000	0.937445	0.942524
Macrophage-capping protein	P24452	Capg	39.24	1086500	7507000	1219800	5114100	1555300	2502900	0.93468	0.932514
Choline dehydrogenase, mitochondrial	Q8BJ64	Chdh	66.414	8059600	12096000	35116000	35389000	2348600	13829000	0.932967	0.927989
Peptidyl-prolyl cis-trans isomerase FKBP3	Q62446	Fkbp3	25.147	10000	1443500	6527800	6769100	10000	643020	0.929939	0.952247
Enoyl-CoA hydratase, mitochondrial	Q8BH95	Echs1	31.474	163060000	472150000	1393500000	1043600000	402980000	439860000	0.929872	0.916315
Beta-glucuronidase	P12265	Gusb	74.194	3399400	1858900	14866000	15398000	847420	2463500	0.929668	0.942697
Ribokinase	Q8R1Q9	Rbks	34.119	10000	574740	9089400	8200500	10000	779620	0.929294	0.956517
Acetyl-CoA acetyltransferase, mitochondrial	Q8QZT1	Acat1	44.816	51479000	114750000	413950000	302230000	99684000	136890000	0.928686	0.919349
Profilin-1	P62962	Pfn1	14.957	15529000	22481000	48116000	44307000	22817000	12571000	0.92533	0.882602
Phospholipid hydroperoxide glutathione peroxidase, mitochondrial	O70325	Gpx4	22.228	260770000	420290000	1040300000	1280300000	96859000	207630000	0.920661	0.923617
Na(+)/H(+) exchange regulatory cofactor NHE-RF2	Q9JHL1	Slc9a3r2	37.402	3111900	1135200	4299500	6384800	10000	1421500	0.914551	0.914997
Fibrinogen alpha chain;Fibrinopeptide A;Fibrinogen alpha chain	E9PV24	Fga	87.428	49892000	75354000	270910000	189160000	77464000	94504000	0.91158	0.888228
S-methylmethionine--homocysteine S-methyltransferase BHMT2	Q91WS4	Bhmt2	39.871	66359000	168940000	593390000	550700000	129420000	74933000	0.911142	0.916731
Serine/arginine-rich splicing factor 3	P84104	Srsf3	19.329	7840600	35245000	37338000	38385000	20410000	14378000	0.909845	0.849329
Proteasome subunit beta type-4	P99026	Psmb4	29.116	57400000	14114000	31613000	46553000	30036000	16901000	0.906552	0.843153
Probable aminopeptidase NPEPL1	Q6NSR8	Npepl1	55.939	30095000	71884000	217130000	227340000	25784000	35913000	0.905763	0.913494
Acetyl-CoA acetyltransferase, cytosolic	Q8CAY6	Acat2	41.297	80011000	171550000	637950000	468540000	164550000	172560000	0.905722	0.895402
Heat shock 70 kDa protein 4	Q61316	Hspa4	94.132	15435000	46949000	198130000	146760000	38234000	50948000	0.905679	0.907185
Complement component C8 gamma chain	Q8VCG4	C8g	22.508	31980000	20689000	106300000	88134000	37987000	17709000	0.904768	0.889344
Destrin	Q9R0P5	Dstn	18.521	10247000	25007000	60618000	56438000	11600000	18519000	0.902839	0.886607
Leucine-rich repeat-containing protein 59	Q922Q8	Lrrc59	34.877	414760	3527100	22943000	14126000	581790	9552100	0.902363	0.919112
GrpE protein homolog 1, mitochondrial	Q99LP6	Grpel1	24.307	10000	221790	2803200	2416200	10000	308880	0.901183	0.936259
Cullin-associated NEDD8-dissociated protein 2	Q6ZQ73	Cand2	135.63	831210	10000	6105600	3326900	10000	2875400	0.894267	0.915754
Peptidyl-prolyl cis-trans isomerase D	Q9CR16	Ppid	40.742	10749000	27462000	84607000	54780000	19167000	35578000	0.891767	0.865895
Centrosomal protein of 295 kDa	Q8BQ48	Cep295	272.78	10000	4927100	10000	4386300	10000	10000	0.890683	0.938469
Heterogeneous nuclear ribonucleoprotein A/B	Q99020	Hnrnpab	30.831	41859000	60576000	144170000	127160000	37942000	54415000	0.890156	0.839242
Isoamyl acetate-hydrolyzing esterase 1 homolog	Q9DB29	Iah1	27.974	8543000	25738000	90738000	93310000	7602500	10098000	0.887949	0.907347
Ribosyldihydronicotinamide dehydrogenase [quinone]	Q9JI75	Nqo2	26.248	7080100	36638000	109800000	86221000	18043000	31998000	0.887596	0.883798
F-actin-capping protein subunit beta	P47757	Capzb	31.345	10000	1552500	18581000	14646000	259350	2938700	0.885847	0.922597
Glycerol-3-phosphate dehydrogenase [NAD(+)], cytoplasmic	P13707	Gpd1	37.572	10000	1226100	6631700	2695100	2084100	2185700	0.885241	0.890053
Glutaryl-CoA dehydrogenase, mitochondrial	Q60759	Gcdh	48.605	10000	3352400	10000	2510300	10000	459840	0.883685	0.927716
Drebrin-like protein	Q62418	Dbnl	48.699	8623000	20183000	48222000	39914000	12465000	15473000	0.880874	0.844513
Selenium-binding protein 2	Q63836	Selenbp2	52.609	1016200000	1667300000	7865100000	3643600000	2719600000	2912200000	0.879302	0.85647
GMP reductase 1	Q9DCZ1	Gmpr	37.482	10000	10000	361240	312810	10000	10000	0.872967	0.921854
Toll-interacting protein	Q9QZ06	Tollip	30.345	1428500	2423800	3653300	4570600	10000	1970700	0.872855	0.839184
Xaa-Pro dipeptidase	Q11136	Pepd	55.028	14070000	28161000	103260000	106770000	6526700	13572000	0.872004	0.891049
40S ribosomal protein S25	P62852	Rps25	13.742	10000	10000	2258600	10000	10000	1956000	0.867199	0.923846
Secernin-3	Q3TMH2	Scrn3	47.661	3745900	21072000	26328000	34104000	2324500	7923600	0.867168	0.858762
Interferon-activable protein 205-B	P0DOV2;P0DOV1		69.437	801720	1273800	1976700	2485000	10000	1018100	0.866957	0.832353
Tetratricopeptide repeat protein 38	A3KMP2	Ttc38	52.223	4825200	7482500	64001000	52672000	801820	12658000	0.866635	0.898103
Long-chain-fatty-acid--CoA ligase 1	P41216	Acsl1	77.951	10000	1303200	10000	661740	10000	469370	0.862387	0.903973
5-oxoprolinase	Q8K010	Oplah	137.61	370460	782810	32591000	29007000	10000	10000	0.860205	0.918298
Serine-threonine kinase receptor-associated protein	Q9Z1Z2	Strap	38.442	1821800	1650500	6628500	2511400	10000	6154100	0.858892	0.853775
FAD-linked sulfhydryl oxidase ALR	P56213	Gfer	22.876	2332100	18546000	56622000	34949000	6660000	24944000	0.858747	0.850036
ADP-sugar pyrophosphatase	Q9JKX6	Nudt5	23.984	10000	819280	10081000	2496800	5683200	1186700	0.858521	0.890101
DAZ-associated protein 1	Q9JII5	Dazap1	43.214	12923000	21066000	163550000	86362000	29400000	53588000	0.857299	0.864409
Fatty acid-binding protein, adipocyte	P04117	Fabp4	14.65	3122400	3461100	4913400	8238600	1598000	10000	0.856457	0.841549
Endoplasmic reticulum resident protein 29	P57759	Erp29	28.823	6502100	8916300	24206000	24757000	4180500	4479900	0.843354	0.825283
Microsomal glutathione S-transferase 1	Q91VS7	Mgst1	17.551	713510	4743000	10000	768840	1916300	1924800	0.843306	0.860471
Nicotinate-nucleotide pyrophosphorylase [carboxylating]	Q91X91	Qprt	31.53	10000	10000	3702200	2029100	10000	1097900	0.842781	0.893043
GTP cyclohydrolase 1	Q05915	Gch1	27.014	1171800	5811400	47124000	38082000	4617300	2854500	0.841918	0.88538
Septin-2	P42208	2020-09-02	41.525	5783500	8618400	58161000	44447000	3878300	12762000	0.841853	0.864293
Ferritin heavy chain;Ferritin heavy chain, N-terminally processed	P09528	Fth1	21.066	3655400	5992300	28461000	15535000	3638800	12888000	0.841325	0.827986
Heterogeneous nuclear ribonucleoprotein A3	Q8BG05	Hnrnpa3	39.652	52592000	129200000	428940000	365650000	58116000	89952000	0.841151	0.840617
Ig kappa chain V-III region PC 7183;Ig kappa chain V-III region PC 7043;Ig kappa chain V-III region PC 7210;Ig kappa chain V-III region PC 7769;Ig kappa chain V-III region PC 6308;Ig kappa chain V-III region CBPC 101	P01666;P01665;P01668;P01669;P01667;P01664		11.952	5038800	3373300	65024000	33912000	23649000	3997400	0.838258	0.866504
Cellular nucleic acid-binding protein	P53996	Cnbp	19.592	2704400	3917000	39021000	26463000	4116500	7653500	0.837664	0.866476
Caspase-7;Caspase-7 subunit p20;Caspase-7 subunit p11	P97864	Casp7	34.06	1421000	1692000	10000	10000	1498500	1105700	0.83708	0.81683
Aflatoxin B1 aldehyde reductase member 2	Q8CG76	Akr7a2	40.612	653370	2695600	2094200	3540300	10000	1004200	0.836737	0.819108
Aspartyl aminopeptidase	Q9Z2W0	Dnpep	52.206	89618000	132490000	559510000	492690000	63015000	98250000	0.836668	0.844681
Glutathione S-transferase Mu 3	P19639	Gstm3	25.701	2130300	5265900	7868900	10149000	10000	2611100	0.836555	0.822038
Platelet-activating factor acetylhydrolase IB subunit beta	Q61206	Pafah1b2	25.581	1625200	3605100	10567000	4662000	4265300	4266600	0.8352	0.765225
Serine/threonine-protein phosphatase 5	Q60676	Ppp5c	56.876	4987500	4871200	18491000	20713000	1051900	1892300	0.834478	0.85179
2-oxoglutarate dehydrogenase, mitochondrial	Q60597	Ogdh	116.45	143860	305360	30601000	19747000	1835500	4252500	0.832039	0.8879
Nucleoprotein TPR	F6ZDS4	Tpr	273.99	10000	9191700	500480	10000	8006500	10000	0.827288	0.895688
Osteoclast-stimulating factor 1	Q62422	Ostf1	23.782	12439000	23866000	45609000	56704000	4230800	6738500	0.826151	0.821111
Splicing factor, proline- and glutamine-rich	Q8VIJ6	Sfpq	75.441	2186700	4891800	22920000	17428000	1375900	5966800	0.825731	0.839607
Ig heavy chain V region 441;Ig heavy chain V region T601;Ig heavy chain V region X44;Ig heavy chain V region MOPC 173;Ig heavy chain V region J539;Ig heavy chain V region X24	P01806;P01808;P01807;P01812;P01810;P01809		12.911	912540	10000	23655000	11942000	6627200	1702900	0.824822	0.870833
Succinate-semialdehyde dehydrogenase, mitochondrial	Q8BWF0	Aldh5a1	55.968	187330000	352050000	1402300000	950250000	298440000	350460000	0.823591	0.805574
Hydroxyacid-oxoacid transhydrogenase, mitochondrial	Q8R0N6	Adhfe1	49.937	1224900	1581500	4560900	5602400	10000	445890	0.822322	0.844399
Guanine nucleotide-binding protein subunit beta-2-like 1;Guanine nucleotide-binding protein subunit beta-2-like 1, N-terminally processed	P68040	Gnb2l1	35.076	3214700	15833000	28996000	19336000	6458800	13646000	0.820936	0.747801
Eukaryotic translation initiation factor 4H	Q9WUK2	Eif4h	27.341	658570	1231200	8307600	5703600	1192100	1414700	0.814955	0.836954
Heat shock cognate 71 kDa protein	P63017	Hspa8	70.87	88069000	149820000	2108400000	1378000000	183030000	345930000	0.812756	0.856892
Protein phosphatase 1B	P36993	Ppm1b	42.795	4557400	6814600	71061000	57607000	3569500	5688400	0.811142	0.86229
Peroxisomal acyl-coenzyme A oxidase 1	Q9R0H0	Acox1	74.648	141370000	191690000	560570000	461190000	79416000	181490000	0.808048	0.759728
Perilipin-3	Q9DBG5	Plin3	47.262	552050	10000	3231800	2473300	10000	572810	0.805543	0.852924
Major urinary protein 20	Q5FW60	Mup20	20.93	10000	10000	6770800	1275000	643680	3549500	0.805234	0.864313
Antithrombin-III	P32261	Serpinc1	52.003	3567800	4417200	24818000	14499000	4716400	7187800	0.804902	0.791312
Dihydropyrimidinase-related protein 2	O08553	Dpysl2	62.277	51174000	48309000	358390000	270070000	44495000	53455000	0.80376	0.824584
39S ribosomal protein L53, mitochondrial	Q9D1H8	Mrpl53	12.737	659960	10000	4057200	3778300	10000	10000	0.803506	0.870034
N-myc-interactor	O35309	Nmi	35.235	10000	2777000	18390000	15127000	10000	1874800	0.803315	0.861081
60S ribosomal protein L12	P35979	Rpl12	17.804	210670000	187990000	861850000	576880000	269580000	162480000	0.800422	0.757356
Apoptosis-inducing factor 1, mitochondrial	Q9Z0X1	Aifm1	66.765	8112800	4350500	20442000	15027000	5545300	5705000	0.798573	0.721852
5-3 exoribonuclease 2	Q9DBR1	Xrn2	108.69	10000	10000	509900	403150	10000	10000	0.798547	0.874845
Na(+)/H(+) exchange regulatory cofactor NHE-RF1	P70441	Slc9a3r1	38.6	94220000	135870000	833490000	550760000	115570000	182850000	0.798417	0.807988
Mitochondrial fission 1 protein	Q9CQ92	Fis1	17.008	1811800	3575100	8016600	5921700	2072700	2680200	0.796404	0.700319
Sulfite oxidase, mitochondrial	Q8R086	Suox	60.755	339410000	683340000	2336400000	2091400000	254340000	321610000	0.794055	0.802123
Methylmalonyl-CoA epimerase, mitochondrial	Q9D1I5	Mcee	19.017	10000	10000	6296800	3993000	681160	334010	0.792833	0.864514
O-phosphoseryl-tRNA(Sec) selenium transferase	Q6P6M7	Sepsecs	55.325	14415000	29319000	68991000	60983000	6973500	21389000	0.792597	0.75109
Tubulin polymerization-promoting protein	Q7TQD2	Tppp	23.574	217460	285810	1010600	818980	10000	369760	0.791838	0.776066
Calpastatin	P51125	Cast	84.921	1722500	4257000	23898000	16526000	3079900	4015200	0.790598	0.812672
Thioredoxin reductase 1, cytoplasmic	Q9JMH6	Txnrd1	67.083	22407000	44452000	126470000	82897000	34261000	35677000	0.790544	0.722845
3(2),5-bisphosphate nucleotidase 1	Q9Z0S1	Bpnt1	33.196	3389000	8612900	75227000	45974000	10000	22580000	0.786024	0.826939
Carbonic anhydrase 2	P00920	Ca2	29.032	18022000	10523000	77442000	48577000	19278000	14955000	0.781322	0.760354
Inorganic pyrophosphatase	Q9D819	Ppa1	32.667	7112800	39666000	227350000	136990000	35675000	41415000	0.780947	0.805505
4-hydroxy-2-oxoglutarate aldolase, mitochondrial	Q9DCU9	Hoga1	34.644	1848000	9292800	37636000	25143000	3148200	9741300	0.779725	0.791957
Cytochrome c oxidase subunit 5B, mitochondrial	P19536	Cox5b	13.813	5361900	1400500	10000	4677900	10000	578770	0.777667	0.828854
Protein deglycase DJ-1	Q99LX0	Park7	20.021	147810000	145310000	491230000	288600000	140100000	178560000	0.774221	0.656877
S-methyl-5-thioadenosine phosphorylase	Q9CQ65	Mtap	31.062	8646400	18637000	149390000	119840000	7259700	9467400	0.772992	0.830802
Histidine triad nucleotide-binding protein 2, mitochondrial	Q9D0S9	Hint2	17.32	5339600	3092900	26411000	23250000	3572400	10000	0.770083	0.809353
Probable imidazolonepropionase	Q9DBA8	Amdhd1	46.488	43236000	79963000	310370000	273190000	22875000	35018000	0.763622	0.784363
Ketohexokinase	P97328	Khk	32.75	5066100	25356000	65222000	48447000	8907000	15441000	0.761103	0.740959
Bifunctional epoxide hydrolase 2;Cytosolic epoxide hydrolase 2;Lipid-phosphate phosphatase	P34914	Ephx2	62.515	14354000	21768000	113220000	78252000	7215400	28028000	0.75997	0.769763
LIM and SH3 domain protein 1	Q61792	Lasp1	29.994	31247000	69868000	221870000	136450000	49335000	59518000	0.759487	0.707986
40S ribosomal protein S20	P60867	Rps20	13.373	42758000	57442000	120010000	101490000	26187000	38761000	0.755815	0.618117
Aspartate aminotransferase, cytoplasmic	P05201	Got1	46.247	50664000	154670000	88667000	101000000	57477000	62952000	0.753157	0.508093
UBX domain-containing protein 1	Q922Y1	Ubxn1	33.572	5695700	13609000	30460000	23334000	4904700	9189100	0.752095	0.677471
Coactosin-like protein	Q9CQI6	Cotl1	15.944	3832200	6626300	5563200	6446700	308210	5270100	0.750545	0.551148
Aldehyde dehydrogenase, cytosolic 1	O35945	Aldh1a7	54.587	873090000	1209400000	4154300000	2658400000	849790000	1171300000	0.750304	0.683159
Presequence protease, mitochondrial	Q8K411	Pitrm1	117.37	2865900	9169700	24976000	21642000	1372300	4705300	0.748944	0.750439
Selenocysteine lyase	Q9JLI6	Scly	47.173	20729000	24759000	78709000	59459000	15516000	18003000	0.748633	0.680843
Transcription elongation factor B polypeptide 2	P62869	Tceb2	13.17	125850	795290	6851900	4313700	10000	1494400	0.748497	0.806
Copper homeostasis protein cutC homolog	Q9D8X1	Cutc	29.003	7674000	15584000	106100000	73612000	12943000	10222000	0.748133	0.787868
Aldehyde oxidase 3	G3X982	Aox3	146.9	888200000	2518800000	13978000000	9823000000	1338700000	1832800000	0.747455	0.782286
Betaine--homocysteine S-methyltransferase 1	O35490	Bhmt	45.02	30323000000	51095000000	174160000000	142550000000	21733000000	26423000000	0.746175	0.735941
Cystathionine beta-synthase	Q91WT9	Cbs	61.543	76993000	163000000	850220000	713090000	39965000	58630000	0.74452	0.792357
Protein DDI1 homolog 2	A2ADY9	Ddi2	44.59	10419000	13464000	72816000	45531000	9042200	17210000	0.742337	0.737638
3-ketoacyl-CoA thiolase A, peroxisomal	Q921H8	Acaa1a	43.953	34542000	56745000	162320000	129240000	15304000	42966000	0.739372	0.694983
Mesencephalic astrocyte-derived neurotrophic factor	Q9CXI5	Manf	20.373	241050	2415700	9478300	1342600	3919100	3601600	0.730388	0.726305
Carbonic anhydrase 5A, mitochondrial	P23589	Ca5a	34.072	12245000	38011000	125700000	105770000	10483000	12193000	0.729989	0.750999
Ig heavy chain V region AC38 205.12	P06330		12.934	27199000	39077000	39349000	60646000	13416000	2826800	0.727941	0.626854
Mitochondrial 10-formyltetrahydrofolate dehydrogenase	Q8K009	Aldh1l2	101.59	10000	10000	912500000	663480000	10000	10000	0.727107	0.836116
Serine/threonine-protein phosphatase 2A catalytic subunit alpha isoform;Serine/threonine-protein phosphatase 2A catalytic subunit beta isoform	P63330;P62715	Ppp2ca;Ppp2cb	35.608	646830	2441700	6329700	3951900	837170	2057600	0.726959	0.676248
Aldehyde dehydrogenase, mitochondrial	P47738	Aldh2	56.537	730800000	1270700000	4077800000	2845700000	589010000	983340000	0.726737	0.680487
Stress-70 protein, mitochondrial	P38647	Hspa9	73.46	18210000	20073000	342190000	194180000	14244000	67286000	0.724651	0.785837
Multifunctional protein ADE2;Phosphoribosylaminoimidazole-succinocarboxamide synthase;Phosphoribosylaminoimidazole carboxylase	Q9DCL9	Paics	47.006	15944000	16960000	99023000	83729000	3364300	7862300	0.719759	0.761426
Septin-10	Q8C650	2020-09-10	52.422	1123900	2661700	11293000	10803000	10000	10000	0.717772	0.781924
Septin-7	O55131	2020-09-07	50.549	3109400	9737300	58510000	38890000	6415800	5866000	0.717127	0.760317
Isoleucine--tRNA ligase, mitochondrial	Q8BIJ6	Iars2	112.8	2171200	4901300	33431000	25800000	1865500	1372100	0.716916	0.780811
Pyruvate kinase PKLR	P53657	Pklr	62.308	120240000	264940000	1390900000	855430000	137420000	278930000	0.71606	0.732037
Nucleoside diphosphate kinase 3	Q9WV85	Nme3	19.099	803570	1291900	20489000	13644000	10000	2455400	0.713295	0.793713
Cordon-bleu protein-like 1	Q3UMF0	Cobll1	137.38	658490	2120600	17140000	10452000	788790	2956600	0.712753	0.76745
UPF0585 protein C16orf13 homolog	Q9DCS2		22.687	1905700	8084400	69848000	44093000	2070700	10483000	0.70952	0.774372
Anamorsin	Q8WTY4	Ciapin1	33.429	10000	1029000	2045800	1809200	10000	365500	0.708214	0.728272
Heterogeneous nuclear ribonucleoprotein Q	Q7TMK9	Syncrip	69.632	7893200	16481000	77535000	60073000	10000	11791000	0.705275	0.743994
NIF3-like protein 1	Q9EQ80	Nif3l1	41.745	1686800	6934400	25978000	12605000	5293900	6488000	0.70484	0.682007
Cysteine-rich protein 2	Q9DCT8	Crip2	22.727	8863400	13109000	84730000	45891000	8136800	21032000	0.70345	0.715878
Tubulin-folding cofactor B	Q9D1E6	Tbcb	27.385	940910	6026400	16285000	10982000	2254400	2965400	0.696782	0.680927
Insulin-degrading enzyme	Q9JHR7	Ide	117.77	15754000	57376000	198610000	83061000	58991000	47087000	0.696029	0.650621
Prostaglandin E synthase 3	Q9R0Q7	Ptges3	18.721	7196200	12506000	54266000	18214000	11753000	21516000	0.696015	0.646899
Lactoylglutathione lyase	Q9CPU0	Glo1	20.809	21834000	36222000	234260000	51326000	58007000	92337000	0.689904	0.687019
Chromobox protein homolog 3	P23198	Cbx3	20.855	975820	781720	2382800	2045400	10000	800000	0.689654	0.611311
Extracellular matrix protein 1	Q61508	Ecm1	62.832	10000	5300800	15163000	9290200	3350200	1452100	0.688319	0.694055
Cytochrome b-c1 complex subunit Rieske, mitochondrial;Cytochrome b-c1 complex subunit 11	Q9CR68	Uqcrfs1	29.367	4905800	22953000	19244000	19909000	5053200	7389500	0.686832	0.531075
Inosine-5-monophosphate dehydrogenase 2	P24547	Impdh2	55.814	6538900	6663700	76942000	55101000	1370900	5265600	0.684872	0.761481
N-acyl-aromatic-L-amino acid amidohydrolase (carboxylate-forming)	Q91XE4	Acy3	35.286	545080	4862300	9703200	795710	324090	9213400	0.683839	0.705086
Early endosome antigen 1	Q8BL66	Eea1	160.91	10000	10634000	52369000	38737000	1176500	3100200	0.682616	0.756928
ATP-citrate synthase	Q91V92	Acly	119.73	10000	3375600	10000	10000	10000	2291500	0.680734	0.802939
Epsin-1	Q80VP1	Epn1	60.211	317490	517710	12197000	5284300	10000	3539900	0.677875	0.756963
Dihydropyrimidine dehydrogenase [NADP(+)]	Q8CHR6	Dpyd	111.25	281000000	723890000	2573500000	2032800000	176980000	215150000	0.67766	0.70098
Serine protease inhibitor A3K	P07759	Serpina3k	46.879	7622200	18983000	59624000	30102000	18282000	10035000	0.677485	0.610977
Far upstream element-binding protein 2	Q3U0V1	Khsrp	76.775	62518000	89080000	325010000	202610000	36332000	82758000	0.674978	0.622769
Rod cGMP-specific 3,5-cyclic phosphodiesterase subunit beta	P23440	Pde6b	98.534	10000	39604000	73209000	75589000	10000	10000	0.670156	0.725267
Aldehyde oxidase 1	O54754	Aox1	146.68	10266000	29165000	174490000	135150000	2026500	6145200	0.669975	0.746134
2-aminoethanethiol dioxygenase	Q6PDY2	Ado	28.372	882930	5608800	21499000	17491000	10000	1159600	0.666671	0.730313
ATP synthase subunit delta, mitochondrial	Q9D3D9	Atp5d	17.6	17360000	29658000	73246000	878350	33534000	45611000	0.665397	0.568007
Glutamine synthetase	P15105	Glul	42.119	2883600000	3731500000	28994000000	20407000000	1232000000	2052300000	0.665316	0.727071
Protein argonaute-2	Q8CJG0	Ago2	97.303	356670	10000	3061600	1444400	10000	825630	0.665067	0.733984
BAG family molecular chaperone regulator 3	Q9JLV1	Bag3	61.859	833200	5095900	17518000	11576000	1977400	2012300	0.663865	0.681
Obg-like ATPase 1	Q9CZ30	Ola1	44.729	10000	10000	2587800	1261500	10000	458270	0.663306	0.769669
Scaffold attachment factor B1;Scaffold attachment factor B2	D3YXK2;Q80YR5	Safb;Safb2	105.1	10000	1157500	6979000	5362200	10000	10000	0.660676	0.758558
Selenide, water dikinase 2	P97364	Sephs2	47.833	118610000	271020000	1071400000	434350000	233660000	289140000	0.65512	0.607154
Tropomyosin alpha-3 chain	P21107	Tpm3	32.994	5980300	13848000	67491000	33234000	10388000	13486000	0.654013	0.650662
Polyadenylate-binding protein 2	Q8CCS6	Pabpn1	32.296	10000	10000	2324500	10000	10000	1490900	0.644444	0.776726
Homogentisate 1,2-dioxygenase	O09173	Hgd	49.959	947410000	1918000000	7449300000	4546800000	872150000	1217300000	0.643377	0.627904
Complement factor I;Complement factor I heavy chain;Complement factor I light chain	Q61129	Cfi	67.26	707040	2029200	18860000	9059000	3254200	1580300	0.64333	0.703024
Protein farnesyltransferase subunit beta	Q8K2I1	Fntb	48.819	10000	10000	3171900	2026100	10000	10000	0.641029	0.775189
Hepatoma-derived growth factor	P51859	Hdgf	26.268	3728700	7865700	29532000	10853000	5888500	9561800	0.639572	0.576536
FAS-associated death domain protein	Q61160	Fadd	22.96	10000	519090	1335100	958960	10000	220140	0.637864	0.66451
Ig lambda-1 chain C region	P01843		11.575	10428000	2542200	10000	5549900	2718100	10000	0.637741	0.679249
Endonuclease G, mitochondrial	O08600	Endog	32.19	790180	8906200	11399000	3951100	4125400	5368300	0.637334	0.474431
6-phosphofructo-2-kinase/fructose-2,6-bisphosphatase 1;6-phosphofructo-2-kinase;Fructose-2,6-bisphosphatase	P70266	Pfkfb1	54.849	23744000	69735000	170810000	146430000	8262900	13396000	0.636004	0.636013
Eukaryotic translation initiation factor 6	O55135	Eif6	26.511	1065900	800370	7638600	2091900	1981600	1926400	0.631245	0.629069
Methionine aminopeptidase 1	Q8BP48	Metap1	43.221	10000	1769100	10193000	6726300	10000	810620	0.630376	0.716931
Ribosome-binding protein 1	Q99PL5	Rrbp1	172.88	249390000	545740000	3148500000	2059200000	171440000	246670000	0.62818	0.68207
Calcium-regulated heat stable protein 1	Q9CR86	Carhsp1	16.062	6233400	9068800	38819000	23851000	3510600	6494100	0.625553	0.609257
F-actin-capping protein subunit alpha-2	P47754	Capza2	32.967	10000	10000	5508200	3408400	10000	10000	0.620166	0.761567
Vesicle-associated membrane protein-associated protein B	Q9QY76	Vapb	26.946	779960	2231700	5588100	3760700	10000	1529700	0.616343	0.572721
S-adenosylmethionine synthase isoform type-2	Q3THS6	Mat2a	43.688	3888200	3351200	12394000	11955000	10000	10000	0.60993	0.632772
UDP-glucose 6-dehydrogenase	O70475	Ugdh	54.831	8540100	2007400	17112000	10392000	628480	5839400	0.609551	0.527165
Cytosolic 10-formyltetrahydrofolate dehydrogenase	Q8R0Y6	Aldh1l1	98.708	2805800000	6458000000	36259000000	22673000000	2256000000	2804200000	0.609216	0.661056
Carbonic anhydrase 1	P13634	Ca1	28.33	1844600	3292500	9155800	3384600	4040600	1269300	0.608309	0.477931
Splicing factor 1	Q64213	Sf1	70.402	8125600	13146000	45757000	26601000	9369100	4555800	0.604606	0.550332
Ig heavy chain V region M511;Ig heavy chain V region HPCG14;Ig heavy chain V region HPCM6;Ig heavy chain V region H8;Ig heavy chain V regions TEPC 15/S107/HPCM1/HPCM2/HPCM3;Ig heavy chain V region M603;Ig heavy chain V region HPCG13;Ig heavy chain V region HPCG8	P01790;P01794;P01791;P01788;P01787;P01789;P01793;P01792		13.652	2699200	2909500	11460000	7377600	10000	2903900	0.602946	0.563799
Galactose-1-phosphate uridylyltransferase	Q03249	Galt	43.232	2956400	16372000	41688000	17438000	223710	18875000	0.598801	0.559618
von Willebrand factor A domain-containing protein 5A	Q99KC8	Vwa5a	87.142	15265000	25907000	87918000	57216000	5292000	14639000	0.597622	0.566114
Acid trehalase-like protein 1	Q8BP56	Athl1	76.487	10000	154980	6452600	1954600	10000	1980500	0.596154	0.70895
Peroxisomal coenzyme A diphosphatase NUDT7	Q99P30	Nudt7	26.856	6378700	18592000	113410000	59306000	17230000	5709300	0.594341	0.644358
Isoaspartyl peptidase/L-asparaginase;Isoaspartyl peptidase/L-asparaginase alpha chain;Isoaspartyl peptidase/L-asparaginase beta chain	Q8C0M9	Asrgl1	33.95	8307200	13189000	77370000	52284000	3154000	3233800	0.593446	0.652992
Bleomycin hydrolase	Q8R016	Blmh	52.511	775210	10000	7372200	1065300	1017400	2757400	0.593338	0.669683
Dual specificity protein phosphatase 3	Q9D7X3	Dusp3	20.472	743650	2153200	2780000	2346800	10000	1007800	0.592688	0.442862
Dihydropyrimidinase	Q9EQF5	Dpys	56.724	404980000	437710000	2174300000	1407900000	193630000	176570000	0.589362	0.593271
Glycine N-methyltransferase	Q9QXF8	Gnmt	32.675	412940000	989500000	3369400000	2130100000	201520000	465620000	0.586197	0.577754
Cysteine--tRNA ligase, cytoplasmic	Q9ER72	Cars	94.859	10000	3479500	6517900	5013700	10000	840190	0.585955	0.600952
Growth factor receptor-bound protein 2	Q60631	Grb2	25.238	446100	2564700	13732000	8284700	1482400	10000	0.583958	0.656827
Gephyrin;Molybdopterin adenylyltransferase;Molybdopterin molybdenumtransferase	Q8BUV3	Gphn	83.281	8706400	22368000	233440000	137240000	7785000	8453000	0.580226	0.684064
Golgi reassembly-stacking protein 2	Q99JX3	Gorasp2	47.038	1576900	14301000	7555000	7163800	3558500	2754100	0.575106	0.444605
Dihydrolipoyllysine-residue succinyltransferase component of 2-oxoglutarate dehydrogenase complex, mitochondrial	Q9D2G2	Dlst	48.994	118830000	198550000	1630600000	726780000	169020000	211190000	0.568276	0.620297
Glucosamine 6-phosphate N-acetyltransferase	Q9JK38	Gnpnat1	20.791	629140	1538900	13033000	6068500	10000	2399600	0.557732	0.634593
Copine-3	Q8BT60	Cpne3	59.584	3170200	5413700	32160000	13129000	4143800	5322500	0.554569	0.567769
Oligoribonuclease, mitochondrial	Q9D8S4	Rexo2	26.738	3945400	4788800	15903000	8272800	2073600	3307300	0.55419	0.441872
Probable ATP-dependent RNA helicase DDX17	Q501J6	Ddx17	72.399	460360	10000	11606000	4507600	10000	2166200	0.553461	0.677079
WW domain-binding protein 2	P97765	Wbp2	28.032	1579400	5138000	9172400	1326100	3971000	3459900	0.551108	0.366715
Maleylacetoacetate isomerase	Q9WVL0	Gstz1	24.275	10000	1200100	3768700	1536700	10000	1190900	0.549851	0.567786
Ethylmalonyl-CoA decarboxylase	Q9D9V3	Echdc1	35.467	10000	6378600	4644700	4227600	10000	1817400	0.548793	0.50345
Steroid receptor RNA activator 1	Q80VJ2	Sra1	25.557	1231200	2275400	10475000	5603400	10000	2055700	0.548514	0.563848
Kynurenine--oxoglutarate transaminase 3	Q71RI9	Ccbl2	51.126	10000	1414000	7386400	4053600	10000	744880	0.545773	0.632504
TAR DNA-binding protein 43	Q921F2	Tardbp	44.547	877770	6499800	13630000	9505700	10000	1830700	0.54011	0.530788
Ribosome-recycling factor, mitochondrial	Q9D6S7	Mrrf	29.05	4382600	7293400	22612000	10985000	2990200	4444800	0.537214	0.439318
PDZ and LIM domain protein 1	O70400	Pdlim1	35.774	1239800	1898400	4626500	2748500	10000	1388100	0.534032	0.407293
Trimethyllysine dioxygenase, mitochondrial	Q91ZE0	Tmlhe	49.609	6735200	8172200	48709000	32465000	10000	1388200	0.532303	0.598477
Complement C3;Complement C3 beta chain;C3-beta-c;Complement C3 alpha chain;C3a anaphylatoxin;Acylation stimulating protein;Complement C3b alpha chain;Complement C3c alpha chain fragment 1;Complement C3dg fragment;Complement C3g fragment;Complement C3d fragment;Complement C3f fragment;Complement C3c alpha chain fragment 2	P01027	C3	186.48	10194000	9481400	17318000	9608500	6875200	3150400	0.530746	0.137676
182 kDa tankyrase-1-binding protein	P58871	Tnks1bp1	181.82	10000	135990	10762000	5405400	10000	221190	0.51674	0.681383
Palladin	Q9ET54	Palld	152.13	1300000	3476800	13301000	8718700	10000	543070	0.512882	0.561685
Aldose 1-epimerase	Q8K157	Galm	37.798	1029200	514400	5292100	10000	1366100	2111600	0.510218	0.532187
Hypoxanthine-guanine phosphoribosyltransferase	P00493	Hprt1	24.57	48357000	63793000	267970000	159860000	10880000	22813000	0.509189	0.506825
StAR-related lipid transfer protein 5	Q9EPQ7	Stard5	23.922	1831300	7747700	20025000	10613000	1716200	2624600	0.505128	0.465359
NADP-dependent malic enzyme	P06801	Me1	63.953	22056000	46267000	60601000	37679000	17753000	9186900	0.501217	0.202122
Glycogen phosphorylase, liver form	Q9ET01	Pygl	97.462	60273000	147440000	341710000	174720000	49118000	44559000	0.488507	0.372993
Heme-binding protein 1	Q9R257	Hebp1	21.067	2829300	8749600	213930000	33708000	53917000	21509000	0.483945	0.609192
Kynurenine--oxoglutarate transaminase 1	Q8BTY1	Ccbl1	47.563	9666100	25050000	78727000	34329000	7313300	13139000	0.482897	0.433562
Beta-ureidopropionase	Q8VC97	Upb1	43.937	74516000	239420000	956290000	479470000	63386000	63505000	0.477365	0.507139
2-hydroxyacyl-CoA lyase 1	Q9QXE0	Hacl1	63.66	430600000	613930000	1939400000	1170100000	113480000	126680000	0.472618	0.424418
Ig heavy chain V region 102;Ig heavy chain V region 23	P01750;P01748		12.866	219290	267870	481790	437610	10000	10000	0.472274	0.356734
WD repeat domain phosphoinositide-interacting protein 3	Q9CR39	Wdr45b	38.02	10000	1987100	6927900	4143100	10000	10000	0.466454	0.556347
Sorbin and SH3 domain-containing protein 2	Q3UTJ2	Sorbs2	132.35	10000	1670000	2607900	1956900	10000	10000	0.461042	0.48368
Alanine aminotransferase 1	Q8QZR5	Gpt	55.142	66017000	151240000	638150000	322090000	16461000	54130000	0.459058	0.488735
Glutamate--cysteine ligase regulatory subunit	O09172	Gclm	30.534	10632000	13926000	77992000	23535000	12896000	10169000	0.454412	0.450041
Xanthine dehydrogenase/oxidase;Xanthine dehydrogenase;Xanthine oxidase	Q00519	Xdh	146.56	7029400	30532000	251040000	108170000	7722000	14598000	0.452146	0.565295
Plasminogen activator inhibitor 1 RNA-binding protein	Q9CY58	Serbp1	44.714	489680	16470000	33122000	4604800	3568800	13863000	0.440013	0.401639
BAG family molecular chaperone regulator 5	Q8CI32	Bag5	50.942	220000	563090	306870	457760	10000	10000	0.438328	0.323392
Nesprin-1	Q6ZWR6	Syne1	1009.9	10000	10000	35360000	15161000	10000	10000	0.429084	0.627213
Hydroxymethylglutaryl-CoA synthase, cytoplasmic	Q8JZK9	Hmgcs1	57.568	5820300	30923000	64456000	31047000	10000	12191000	0.427355	0.37208
Methionine adenosyltransferase 2 subunit beta	Q99LB6	Mat2b	37.392	1489000	2802700	19939000	8079200	1772300	10000	0.406984	0.497598
Eukaryotic translation initiation factor 1A, X-chromosomal	Q8BMJ3	Eif1ax	16.46	10000	10000	3164000	10000	10000	1275600	0.40691	0.608052
Charged multivesicular body protein 1a	Q921W0	Chmp1a	21.607	1199100	10000	4628500	10000	10000	2338000	0.403933	0.50542
Heterogeneous nuclear ribonucleoprotein U	Q8VEK3	Hnrnpu	87.917	10000	4875800	19106000	9317200	10000	347180	0.403237	0.502875
UPF0160 protein MYG1, mitochondrial	Q9JK81	Myg1	42.722	1214500	4723600	10000	10000	1204900	1183300	0.403188	0.465382
Eukaryotic translation initiation factor 3 subunit G	Q9Z1D1	Eif3g	35.638	10000	285530	1777400	812330	10000	10000	0.401523	0.535442
Cytochrome b-c1 complex subunit 6, mitochondrial	P99028	Uqcrh	10.435	2279900	1291600	14427000	3617700	1923900	1637600	0.398878	0.445729
NADH dehydrogenase [ubiquinone] iron-sulfur protein 6, mitochondrial	P52503	Ndufs6	13.02	3971500	10000	16271000	6983300	10000	957040	0.392561	0.48692
Molybdenum cofactor biosynthesis protein 1;Cyclic pyranopterin monophosphate synthase;Cyclic pyranopterin monophosphate synthase accessory protein	Q5RKZ7	Mocs1	69.858	1978200	10691000	39440000	11440000	3666800	4940900	0.384725	0.407968
Ethanolamine-phosphate cytidylyltransferase	Q922E4	Pcyt2	45.234	4798800	11457000	102250000	27679000	627120	16401000	0.377257	0.489951
Protein arginine N-methyltransferase 5	Q8CIG8	Prmt5	72.679	10000	10000	5168300	1917800	10000	10000	0.373494	0.586286
Uricase	P25688	Uox	35.039	1674100	3868500	46925000	4450800	4761300	10164000	0.369296	0.498801
Molybdenum cofactor sulfurase	Q14CH1	Mocos	95.012	1785400	12049000	107150000	42167000	409240	1534900	0.364602	0.518595
Guanine deaminase	Q9R111	Gda	51.012	4706700	1916000	33605000	13879000	131260	585940	0.36284	0.483964
Apolipoprotein A-I;Proapolipoprotein A-I;Truncated apolipoprotein A-I	Q00623	Apoa1	30.615	10000	10000	11391000	10000	10000	3988700	0.351301	0.572434
Inhibitor of carbonic anhydrase	Q9DBD0	Ica	76.765	2163000	2833800	10063000	4563300	10000	665170	0.347845	0.322201
Protein PRRC2C	Q3TLH4	Prrc2c	310.89	445000	1989000	3080000	1306800	10000	594100	0.346554	0.231175
Isocitrate dehydrogenase [NADP] cytoplasmic	O88844	Idh1	46.674	539400000	953950000	2446800000	937900000	262270000	158730000	0.344885	0.242912
Fatty acid-binding protein, epidermal	Q05816	Fabp5	15.137	21477000	64350000	108140000	16814000	25508000	24118000	0.342532	0.166418
Formimidoyltransferase-cyclodeaminase;Glutamate formimidoyltransferase;Formimidoyltetrahydrofolate cyclodeaminase	Q91XD4	Ftcd	58.938	10000	10000	29816000	6057300	10000	4046600	0.338983	0.550357
Segment polarity protein dishevelled homolog DVL-3	Q61062	Dvl3	78.122	10000	1269200	10000	10000	10000	407870	0.331888	0.549826
Serine/arginine-rich splicing factor 7	Q8BL97	Srsf7	30.817	10000	2547900	10000	10000	10000	826270	0.329557	0.553597
Aspartoacylase	Q8R3P0	Aspa	35.344	3174000	6839400	58180000	16046000	2125600	4208700	0.328189	0.450431
Ig kappa chain V-V region MOPC 149	P01636		12.03	10000	5577000	21846000	7496900	10000	1323600	0.321893	0.422443
SAP domain-containing ribonucleoprotein	Q9D1J3	Sarnp	23.532	755620	1341400	4152400	1962600	10000	10000	0.317245	0.313268
Polymeric immunoglobulin receptor;Secretory component	O70570	Pigr	84.998	1724000	2095900	7491900	1098800	925070	1400000	0.302681	0.232206
Glutamate--cysteine ligase catalytic subunit	P97494	Gclc	72.571	24242000	21888000	149750000	40417000	7351800	9877000	0.294291	0.349696
Microtubule-associated protein 4	P27546	Map4	117.43	805460	6966200	3365400	2731300	10000	497950	0.290853	0.253097
Phosphoglycolate phosphatase	Q8CHP8	Pgp	34.54	10000	10000	2796700	778590	10000	10000	0.28352	0.523553
Ig kappa chain V-V region HP 93G7;Ig kappa chain V-V region HP R16.7;Ig kappa chain V-V region HP 124E1;Ig kappa chain V-V region HP 123E6;Ig kappa chain V-V region HP 91A3	P01645;P01644;P01647;P01646;P01648		11.954	6153700	16346000	13715000	7254200	2616400	10000	0.272834	0.0775563
Phospholipase B-like 1;Phospholipase B-like 1 chain A;Phospholipase B-like 1 chain B;Phospholipase B-like 1 chain C	Q8VCI0	Plbd1	62.998	10000	1401400	8793000	2077400	547620	10000	0.258224	0.417716
Alanine--tRNA ligase, cytoplasmic	Q8BGQ7	Aars	106.91	10000	10000	1095200	219270	10000	10000	0.214553	0.472391
Ig kappa chain V19-17	P01633	Igk-V19-17	16.433	11533000	1794100	21477000	3992900	3184200	10000	0.206502	0.188304
Plasminogen;Plasmin heavy chain A;Activation peptide;Angiostatin;Plasmin heavy chain A, short form;Plasmin light chain B	P20918	Plg	90.807	793390	1166100	3576700	10000	1121100	10000	0.206116	0.197023
Protein farnesyltransferase/geranylgeranyltransferase type-1 subunit alpha	Q61239	Fnta	44.013	10000	10000	3206700	589650	10000	10000	0.188939	0.465669
Phosphopantothenoylcysteine decarboxylase	Q8BZB2	Ppcdc	22.344	2348600	3157000	15110000	2890600	10000	645920	0.172031	0.248594
Cold shock domain-containing protein E1	Q91W50	Csde1	88.79	2004800	4212600	17115000	3982900	10000	10000	0.17156	0.25841
Uncharacterized protein C1orf50 homolog	Q5EBG8		21.862	291630	10000	9307000	1602600	10000	10000	0.168869	0.438769
Malonyl-CoA-acyl carrier protein transacylase, mitochondrial	Q8R3F5	Mcat	41.928	569620	961980	6741500	1218600	10000	10000	0.149714	0.313476
Spectrin alpha chain, non-erythrocytic 1	P16546	Sptan1	284.59	10000	1414500	182560	10000	10000	209360	0.14272	0.36249
Spermidine synthase	Q64674	Srm	33.995	10000	620580	5175100	10000	10000	804640	0.14204	0.371448
Alpha-mannosidase 2C1	Q91W89	Man2c1	115.69	10000	10000	55214000	7516100	10000	10000	0.13644	0.440172
Polyribonucleotide nucleotidyltransferase 1, mitochondrial	Q8K1R3	Pnpt1	85.682	10000	1166900	5321200	10000	10000	844610	0.133056	0.315119
Bifunctional glutamate/proline--tRNA ligase;Glutamate--tRNA ligase;Proline--tRNA ligase	Q8CGC7	Eprs	170.08	11771000	10000	2214400	1006000	10000	751980	0.126326	0.323395
Acyl-coenzyme A amino acid N-acyltransferase 1;Acyl-coenzyme A amino acid N-acyltransferase 2	A2AKK5;Q8BGG9	Acnat1;Acnat2	46.07	1032100	1969300	8283000	1073500	10000	10000	0.0969037	0.214448
Ig heavy chain V-III region ABE-47N;Ig heavy chain V-III region U61;Ig heavy chain V-III region A4;Ig heavy chain V-III region J606;Ig heavy chain V-III region T957;Ig heavy chain V-III region W3082;Ig heavy chain V region AMPC1;Ig heavy chain V-III region E109	P01799;P01797;P01796;P01801;P01800;P01802;P01803;P01798		12.675	25847000	2560400	6656800	10000	1424300	1690700	0.0891222	0.213128
Polypyrimidine tract-binding protein 1	P17225	Ptbp1	56.477	214210	1105400	2215700	293860	10000	10000	0.0887786	0.14114
Denticleless protein homolog	Q3TLR7	Dtl	79.13	10000	10000	13914000	10000	10000	998050	0.0730623	0.40658
Protein WWC2	Q6NXJ0	Wwc2	132.62	10000	4242800	92440000	6132500	10000	10000	0.0636293	0.374161
Histone-lysine N-methyltransferase 2D	Q6PDK2	Kmt2d	600.24	10000	55176000	10000	2088900	10000	10000	0.0382075	0.39069
Embryonal Fyn-associated substrate	Q64355	Efs	58.972	10000	10000	17786000	543700	10000	10000	0.0316579	0.387178
Arsenite methyltransferase	Q91WU5	As3mt	41.793	10000	279560	830120	10000	10000	10000	0.0267934	0.206759
Regulator of microtubule dynamics protein 1	Q9DCV4	Rmdn1	35	10000	375540	1287200	10000	10000	10000	0.0179346	0.222788
Fructose-bisphosphate aldolase C	P05063	Aldoc	39.394	695440	975830	10000	10000	10000	10000	0.0178437	0.127457
Nucleolysin TIAR	P70318	Tial1	43.388	685500	1083900	10000	10000	10000	10000	0.0168596	0.136323
Vacuolar protein sorting-associated protein 13B	Q80TY5	Vps13b	444.01	10000	3817700	16013000	10000	10000	237780	0.0129925	0.247684
Disks large homolog 1	Q811D0	Dlg1	100.12	302740	504670	2759000	10000	10000	10000	0.00841182	0.208652
Fibronectin;Anastellin	P11276	Fn1	272.53	10000	824160	2755000	10000	10000	10000	0.0083585	0.21871
Dihydropyrimidinase-related protein 3	Q62188	Dpysl3	61.936	477960	3275500	10000	10000	10000	10000	0.00797139	0.28924
LETM1 and EF-hand domain-containing protein 1, mitochondrial	Q9Z2I0	Letm1	82.988	357700	10000	3633800	10000	10000	10000	0.00749719	0.315393
2-amino-3-carboxymuconate-6-semialdehyde decarboxylase	Q8R519	Acmsd	38.027	10000	248740	5045700	10000	10000	10000	0.00565564	0.344133
Complement component C8 beta chain	Q8BH35	C8b	66.229	1031600	612730	5346600	10000	10000	10000	0.00429127	0.199908
Alanine aminotransferase 2	Q8BGT5	Gpt2	57.943	10000	3648300	3938200	10000	10000	10000	0.00394919	0.1167
Centrosomal protein of 290 kDa	Q6A078	Cep290	289.07	193410	10000	8376100	10000	10000	10000	0.0034967	0.359942
Tyrosine--tRNA ligase, cytoplasmic;Tyrosine--tRNA ligase, cytoplasmic, N-terminally processed	Q91WQ3	Yars	59.105	10000	5536700	3189200	10000	10000	10000	0.00343411	0.144193
Polycystin-2	O35245	Pkd2	108.98	10000	1051100	7683800	10000	10000	10000	0.00343057	0.293324
Myristoylated alanine-rich C-kinase substrate	P26645	Marcks	29.661	503000	4512600	4730900	10000	10000	10000	0.00307803	0.0779509
Molybdopterin synthase catalytic subunit	Q9Z223	Mocs2	20.923	349360	10000	11174000	10000	10000	10000	0.00260115	0.354633
N-acylneuraminate cytidylyltransferase	Q99KK2	Cmas	48.057	10000	10000	1247800000	2513000	10000	10000	0.00202994	0.374764
3-ketoacyl-CoA thiolase B, peroxisomal	Q8VCH0	Acaa1b	43.995	6453800	10501000	6268300	872710	127120	188500	0.0511702	0.00633768
