# Supplementary material for: Dietary restriction transforms the mammalian protein persulfidome in a tissue-specific and cystathionine γ-lyase-dependent manner
Source: Nat Commun. 2021 Mar 19;12:1745. doi: 10.1038/s41467-021-22001-w (PMC7979915; doi:10.1038/s41467-021-22001-w)
Supplement: Supplementary file 26 — Supplementary Data 23 [file 41467_2021_22001_MOESM26_ESM.xlsx]

## Sheet: KO Kidney Prot ID Spectral
Supplementary Data 23: Dietary Impact on the CGL KO Kidney Persulfidome (Spectral Counting)
Protein Name	Accession Number	Alternate ID	Molecular Weight	Cysteine Residues	DR/AL Spectral Count Ratio	P-value
Ig gamma-2A chain C region, A allele	P01863 (+1)	Ighg	36 kDa	10 C	5.95238	0.0376653		Green	DR enriched
Heterogeneous nuclear ribonucleoprotein M	Q9D0E1 (+1)	Hnrnpm	78 kDa	6 C	5	0.0059519		Gray	No Change
Phospholipase D3	O35405	Pld3	54 kDa	8 C	4.16667	0.0476092		Blue	AL enriched
Ig kappa chain V-V region L7 (Fragment)	P01642	Gm10881	13 kDa	2 C	2.85714	0.0123174
UPF0160 protein MYG1, mitochondrial	Q9JK81	Myg1	43 kDa	7 C	2.33333	0.0161301
Copper homeostasis protein cutC homolog	Q9D8X1	Cutc	29 kDa	7 C	10.3333	0.164186
Corticosteroid-binding globulin	Q06770	Serpina6	45 kDa	3 C	10.3333	0.164186
28S ribosomal protein S22, mitochondrial	Q9CXW2	Mrps22	41 kDa	2 C	7.33333	0.373901
Isoform 3 of Agrin	A2ASQ1-3	Agrn	198 kDa	2 C	7.33333	0.373901
3-oxoacyl-[acyl-carrier-protein] synthase, mitochondrial	Q9D404	Oxsm	49 kDa	11 C	7.33333	0.373901
Cordon-bleu protein-like 1	Q3UMF0 (+3)	Cobll1	137 kDa	10 C	5.83333	0.106576
ADP-sugar pyrophosphatase	Q9JKX6	Nudt5	24 kDa	5 C	4.16667	0.158191
Complement C4-B	P01029	C4b	193 kDa	29 C	3.38095	0.23959
Protein-glutamine gamma-glutamyltransferase 2	P21981	Tgm2	77 kDa	20 C	3.38095	0.23959
Isochorismatase domain-containing protein 1	Q91V64	Isoc1	32 kDa	5 C	3.33333	0.105876
Serpin B8	O08800	Serpinb8	42 kDa	11 C	2.90323	0.0690154
Heterogeneous nuclear ribonucleoprotein A0	Q9CX86	Hnrnpa0	31 kDa	3 C	2.66667	0.546095
Proteasome subunit beta type-8	P28063	Psmb8	30 kDa	5 C	2.58333	0.368482
Ig kappa chain V-V region MOPC 149	P01636		12 kDa	2 C	2.58333	0.368482
Ubiquitin-conjugating enzyme E2 variant 2	Q9D2M8	Ube2v2	16 kDa	1 C	2.58333	0.368482
Small nuclear ribonucleoprotein Sm D2	P62317	Snrpd2	14 kDa	2 C	2.58333	0.368482
Serine/threonine-protein phosphatase CPPED1	Q8BFS6	Cpped1	35 kDa	6 C	2.58333	0.368482
Ubiquitin-40S ribosomal protein S27a	P62983	Rps27a	18 kDa	6 C	2.58065	0.0637129
Arsenite methyltransferase	Q91WU5	As3mt	42 kDa	12 C	2.58065	0.190942
Isocitrate dehydrogenase [NADP] cytoplasmic	O88844	Idh1	47 kDa	7 C	2.39286	0.230326
Beta-1,3-galactosyl-O-glycosyl-glycoprotein beta-1,6-N-acetylglucosaminyltransferase	Q09324	Gcnt1	50 kDa	11 C	2.38095	0.0973733
Periplakin	Q9R269	Ppl	204 kDa	11 C	2.31818	0.510083
Complement factor I	Q61129	Cfi	67 kDa	40 C	2.25806	0.112882
Peroxidasin homolog	Q3UQ28	Pxdn	165 kDa	46 C	2.2	0.0666117
Tropomyosin alpha-4 chain	Q6IRU2	Tpm4	28 kDa	2 C	2.19512	0.379199
ADP-ribosylation factor-like protein 3	Q9WUL7	Arl3	20 kDa	3 C	1.93548	0.152927
Growth arrest-specific protein 2	P11862	Gas2	35 kDa	11 C	1.90476	0.230732
Glycerol-3-phosphate phosphatase	Q8CHP8	Pgp	35 kDa	8 C	1.86364	0.584276
Septin-6	Q9R1T4 (+2)	2019-09-06	50 kDa	8 C	1.86364	0.584276
Ig heavy chain V region 441	P01806 (+2)		13 kDa	3 C	1.83099	0.370795
Nucleolysin TIAR	P70318	Tial1	43 kDa	6 C	1.76471	0.274657
Dynein light chain 1, cytoplasmic	P63168	Dynll1	10 kDa	3 C	1.75	0.250815
Glutathione S-transferase A1	P13745	Gsta1	26 kDa	2 C	1.72727	0.124337
2-amino-3-carboxymuconate-6-semialdehyde decarboxylase	Q8R519	Acmsd	38 kDa	7 C	1.71429	0.0194418
Phosphopantothenoylcysteine decarboxylase	Q8BZB2	Ppcdc	22 kDa	6 C	1.70732	0.42361
Rab GDP dissociation inhibitor beta	Q61598	Gdi2	51 kDa	9 C	1.66667	0.584396
Glutathione peroxidase 3	P46412	Gpx3	25 kDa	3 C	1.66667	0.441823
Aldose reductase	P45376	Akr1b1	36 kDa	6 C	1.64516	0.635206
Serine/threonine-protein phosphatase 6 catalytic subunit	Q9CQR6	Ppp6c	35 kDa	12 C	1.6129	0.503933
Ribokinase	Q8R1Q9	Rbks	34 kDa	9 C	1.6129	0.503933
m7GpppX diphosphatase	Q9DAR7	Dcps	39 kDa	2 C	1.6129	0.503933
Isoform 1 of Harmonin	Q9ES64-3	Ush1c	68 kDa	7 C	1.6	0.348641
Quinone oxidoreductase-like protein 1	Q921W4	Cryzl1	39 kDa	6 C	1.6	0.348641
Succinate--CoA ligase [ADP-forming] subunit beta, mitochondrial	Q9Z2I9	Sucla2	50 kDa	6 C	1.59375	0.648569
Lysosomal protective protein	P16675	Ctsa	54 kDa	11 C	1.55769	0.678467
Tubulin beta-4B chain	P68372	Tubb4b	50 kDa	8 C	1.52	0.551608
Myosin light chain kinase, smooth muscle	Q6PDN3	Mylk	213 kDa	46 C	1.5	0.116117
NEDD8-conjugating enzyme Ubc12	P61082	Ube2m	21 kDa	5 C	1.5	0.158302
Complement component C8 beta chain	Q8BH35	C8b	66 kDa	32 C	1.5	0.287864
Serine/arginine-rich splicing factor 1	Q6PDM2	Srsf1	28 kDa	2 C	1.47619	0.622269
Ig kappa chain V-V region MOPC 41	P01639	Gm5571	14 kDa	3 C	1.46341	0.620974
Thioredoxin domain-containing protein 5	Q91W90	Txndc5	46 kDa	12 C	1.46154	0.0550406
Inter alpha-trypsin inhibitor, heavy chain 4	A6X935 (+1)	Itih4	105 kDa	3 C	1.45455	0.787343
Valacyclovir hydrolase	Q8R164	Bphl	33 kDa	4 C	1.45161	0.672473
Complement C3	P01027	C3	186 kDa	27 C	1.41935	0.121579
Glycerol kinase	Q64516 (+2)	Gk	61 kDa	15 C	1.40909	0.738435
NADH dehydrogenase [ubiquinone] 1 alpha subcomplex subunit 10, mitochondrial	Q99LC3	Ndufa10	41 kDa	5 C	1.40909	0.738435
Protein phosphatase 1 regulatory subunit 7	Q3UM45	Ppp1r7	41 kDa	2 C	1.39286	0.106166
Fumarylacetoacetate hydrolase domain-containing protein 2A	Q3TC72	Fahd2	35 kDa	6 C	1.3913	0.218071
Fetuin-B	Q9QXC1	Fetub	43 kDa	15 C	1.37931	0.0423945
Ribosyldihydronicotinamide dehydrogenase [quinone]	Q9JI75	Nqo2	26 kDa	4 C	1.36667	0.593662
55 kDa erythrocyte membrane protein	P70290	Mpp1	52 kDa	5 C	1.36667	0.593662
Nucleoporin SEH1	Q8R2U0 (+1)	Seh1l	40 kDa	10 C	1.36667	0.690789
Ataxin-2	O70305	Atxn2	136 kDa	15 C	1.36364	0.695356
Dynein light chain 2, cytoplasmic	Q9D0M5	Dynll2	10 kDa	2 C	1.33333	0.158302
Astrocytic phosphoprotein PEA-15	Q62048 (+1)	Pea15	15 kDa	1 C	1.33333	0.373901
Ig gamma-1 chain C region, membrane-bound form	P01869	Ighg1	43 kDa	12 C	1.33333	0.64333
Annexin A2	P07356	Anxa2	39 kDa	5 C	1.32	0.0646769
Ig kappa chain V-III region PC 7043	P01665 (+1)		12 kDa	2 C	1.30769	0.551786
Carbonic anhydrase 2	P00920	Ca2	29 kDa	2 C	1.3	0.192249
Ig alpha chain C region	P01878		37 kDa	13 C	1.3	0.651959
Tyrosine--tRNA ligase, cytoplasmic	Q91WQ3	Yars	59 kDa	7 C	1.29032	0.664634
Ran-binding protein 3	Q9CT10	Ranbp3	53 kDa	5 C	1.29032	0.664634
Inositol monophosphatase 1	O55023	Impa1	30 kDa	6 C	1.28571	0.274577
Pyruvate dehydrogenase E1 component subunit beta, mitochondrial	Q9D051	Pdhb	39 kDa	6 C	1.28571	0.561438
Very long-chain acyl-CoA synthetase	O35488	Slc27a2	70 kDa	14 C	1.28571	0.713593
Aldo-keto reductase family 1 member C21	Q91WR5	Akr1c21	37 kDa	9 C	1.28125	0.827761
Fatty acid-binding protein, adipocyte	P04117	Fabp4	15 kDa	2 C	1.26667	0.116117
Bleomycin hydrolase	Q8R016	Blmh	53 kDa	4 C	1.26667	0.441823
F-box only protein 50	G3X9C2	Nccrp1	30 kDa	3 C	1.26087	0.101192
Glucosamine-6-phosphate isomerase 1	O88958	Gnpda1	33 kDa	3 C	1.25	0.148148
Aldehyde dehydrogenase, cytosolic 1	O35945	Aldh1a7	55 kDa	8 C	1.25	0.158302
Plasminogen	P20918	Plg	91 kDa	48 C	1.25	0.518519
Chloride intracellular channel protein 1	Q9Z1Q5	Clic1	27 kDa	6 C	1.25	0.518519
COP9 signalosome complex subunit 3	O88543	Cops3	48 kDa	10 C	1.25	0.518519
Kinesin-1 heavy chain	Q61768	Kif5b	110 kDa	13 C	1.25	0.518519
Signal transducing adapter molecule 1	P70297	Stam	60 kDa	7 C	1.25	0.518519
Osteoclast-stimulating factor 1	Q62422	Ostf1	24 kDa	4 C	1.25	0.652994
Immunoglobulin J chain	P01592	Jchain	18 kDa	8 C	1.25	0.741521
Isoform 4 of Thioredoxin reductase 2, mitochondrial	Q9JLT4-4	Txnrd2	53 kDa	11 C	1.23529	0.274577
Tubulin alpha-1B chain	P05213	Tuba1b	50 kDa	12 C	1.23529	0.740557
Ig heavy chain V regions TEPC 15/S107/HPCM1/HPCM2/HPCM3	P01787 (+3)		14 kDa	2 C	1.23077	0.623958
High mobility group protein B1	P63158	Hmgb1	25 kDa	3 C	1.22581	0.424235
Glutaredoxin-related protein 5, mitochondrial	Q80Y14	Glrx5	16 kDa	2 C	1.22222	0.373901
Basement membrane-specific heparan sulfate proteoglycan core protein	Q05793	Hspg2	398 kDa	188 C	1.22222	0.709597
Splicing factor U2AF 65 kDa subunit	P26369	U2af2	54 kDa	6 C	1.21951	0.760591
Heterogeneous nuclear ribonucleoprotein U	Q8VEK3 (+1)	Hnrnpu	88 kDa	14 C	1.2	0.373901
Exosome complex component MTR3	Q8BTW3	Exosc6	28 kDa	6 C	1.2	0.64333
Succinate--CoA ligase [ADP/GDP-forming] subunit alpha, mitochondrial	Q9WUM5	Suclg1	36 kDa	6 C	1.2	0.724659
Glycine N-acyltransferase	Q91XE0	Glyat	34 kDa	5 C	1.19048	0.864047
DnaJ homolog subfamily B member 11	Q99KV1	Dnajb11	41 kDa	5 C	1.1875	0.684271
Proteasome subunit beta type-4	P99026	Psmb4	29 kDa	2 C	1.18182	0.2302
Serine beta-lactamase-like protein LACTB, mitochondrial	Q9EP89	Lactb	61 kDa	4 C	1.18182	0.741521
Methylthioribulose-1-phosphate dehydratase	Q9WVQ5	Apip	27 kDa	11 C	1.17647	0.348641
Heterogeneous nuclear ribonucleoprotein A/B	Q99020	Hnrnpab	31 kDa	2 C	1.16667	0.274577
Complement C1q tumor necrosis factor-related protein 3	Q9ES30	C1qtnf3	27 kDa	5 C	1.16667	0.724659
Polyribonucleotide nucleotidyltransferase 1, mitochondrial	Q8K1R3	Pnpt1	86 kDa	16 C	1.16667	0.814902
Glutathione peroxidase 1	P11352	Gpx1	22 kDa	4 C	1.16216	0.543043
Kininogen-1	O08677 (+1)	Kng1	73 kDa	19 C	1.15625	0.326164
Peroxiredoxin-6	O08709	Prdx6	25 kDa	2 C	1.15217	0.218172
Secernin-2	Q8VCA8	Scrn2	47 kDa	10 C	1.15	0.507158
GDP-mannose 4,6 dehydratase	Q8K0C9	Gmds	42 kDa	6 C	1.14286	0.287864
Ficolin-1	O70165	Fcn1	36 kDa	10 C	1.14286	0.741521
Splicing factor, proline- and glutamine-rich	Q8VIJ6	Sfpq	75 kDa	7 C	1.13333	0.758802
Actin-related protein 2/3 complex subunit 3	Q9JM76	Arpc3	21 kDa	4 C	1.125	0.373901
Proteasome subunit alpha type-6	Q9QUM9	Psma6	27 kDa	8 C	1.125	0.435331
Inhibitor of carbonic anhydrase	Q9DBD0	Ica	77 kDa	35 C	1.125	0.724659
Proteasome subunit beta type-1	O09061	Psmb1	26 kDa	5 C	1.12	0.53908
Acyl-coenzyme A amino acid N-acyltransferase 1	A2AKK5 (+1)	Acnat1	46 kDa	7 C	1.11111	0.373901
3'(2'),5'-bisphosphate nucleotidase 1	Q9Z0S1	Bpnt1	33 kDa	6 C	1.11111	0.608653
Heterogeneous nuclear ribonucleoprotein L	Q8R081	Hnrnpl	64 kDa	11 C	1.11111	0.608653
S-adenosylmethionine synthase isoform type-2	Q3THS6	Mat2a	44 kDa	6 C	1.11111	0.724659
Dihydrolipoyllysine-residue acetyltransferase component of pyruvate dehydrogenase complex, mitochondrial	Q8BMF4	Dlat	68 kDa	10 C	1.11111	0.724659
Nascent polypeptide-associated complex subunit alpha, muscle-specific form	P70670	Naca	220 kDa	16 C	1.11111	0.814902
Glutathione S-transferase Mu 1	P10649	Gstm1	26 kDa	2 C	1.10465	0.246364
14-3-3 protein beta/alpha	Q9CQV8	Ywhab	28 kDa	2 C	1.10256	0.441823
Isoform Crk-I of Adapter molecule crk	Q64010-2	Crk	23 kDa	1 C	1.1	0.677869
Thioredoxin reductase 3	Q99MD6	Txnrd3	71 kDa	18 C	1.1	0.845015
Serpin B6	Q60854	Serpinb6	43 kDa	6 C	1.0989	0.899874
Actin-related protein 2/3 complex subunit 4	P59999	Arpc4	20 kDa	4 C	1.09091	0.64333
Tetratricopeptide repeat protein 38	A3KMP2	Ttc38	52 kDa	9 C	1.09091	0.724659
Septin-8	Q8CHH9	2019-09-08	50 kDa	6 C	1.09091	0.795255
Histidine-rich glycoprotein	Q9ESB3	Hrg	59 kDa	17 C	1.09091	0.814902
Plastin-3	Q99K51	Pls3	71 kDa	9 C	1.09091	0.872158
Hemoglobin subunit beta-1	P02088	Hbb-b1	16 kDa	2 C	1.08333	0.720001
Trifunctional enzyme subunit alpha, mitochondrial	Q8BMS1	Hadha	83 kDa	12 C	1.08108	0.913037
Haptoglobin	Q61646	Hp	39 kDa	9 C	1.08	0.724659
Aldehyde dehydrogenase, mitochondrial	P47738	Aldh2	57 kDa	9 C	1.07865	0.755887
Glutamate--cysteine ligase catalytic subunit	P97494	Gclc	73 kDa	14 C	1.075	0.744865
Polymerase delta-interacting protein 2	Q91VA6	Poldip2	42 kDa	4 C	1.07143	0.64333
Glutamate--cysteine ligase regulatory subunit	O09172	Gclm	31 kDa	6 C	1.07143	0.814902
Isocitrate dehydrogenase [NADP], mitochondrial	P54071	Idh2	51 kDa	8 C	1.06897	0.824042
Sodium/potassium-transporting ATPase subunit alpha-1	Q8VDN2	Atp1a1	113 kDa	23 C	1.06897	0.892766
Septin-11	Q8C1B7 (+2)	2019-09-11	50 kDa	6 C	1.06667	0.748868
Cytochrome c, somatic	P62897	Cycs	12 kDa	2 C	1.06667	0.789282
Glutamine synthetase	P15105	Glul	42 kDa	13 C	1.05263	0.729182
Cytochrome b-c1 complex subunit 1, mitochondrial	Q9CZ13	Uqcrc1	53 kDa	11 C	1.05	0.925156
Septin-2	P42208	2019-09-02	42 kDa	4 C	1.04762	0.64333
39S ribosomal protein L39, mitochondrial	Q9JKF7	Mrpl39	39 kDa	7 C	1.04762	0.964343
Golgin subfamily A member 2	Q921M4 (+1)	Golga2	113 kDa	7 C	1.04762	0.964343
Aldo-keto reductase family 1 member C13	Q8VC28	Akr1c13	37 kDa	10 C	1.04762	0.964343
DnaJ homolog subfamily C member 2	P54103	Dnajc2	72 kDa	8 C	1.04762	0.964343
Disabled homolog 2	P98078 (+1)	Dab2	82 kDa	3 C	1.04545	0.887465
Complement factor H	P06909	Cfh	139 kDa	82 C	1.04545	0.894374
Isoleucine--tRNA ligase, mitochondrial	Q8BIJ6	Iars2	113 kDa	20 C	1.04348	0.859308
Aspartate aminotransferase, cytoplasmic	P05201	Got1	46 kDa	5 C	1.03571	0.820294
Septin-7	O55131	2019-09-07	51 kDa	6 C	1.03571	0.86172
Vesicle-associated membrane protein-associated protein B	Q9QY76	Vapb	27 kDa	4 C	1.03333	0.954476
Thioredoxin domain-containing protein 12	Q9CQU0	Txndc12	19 kDa	3 C	1.03333	0.954476
Proteasome subunit beta type-5	O55234	Psmb5	29 kDa	3 C	1.03125	0.829799
Fructose-bisphosphate aldolase A	P05064	Aldoa	39 kDa	8 C	1.03	0.674518
UMP-CMP kinase	Q9DBP5	Cmpk1	22 kDa	6 C	1.02857	0.767644
Ig mu chain C region	P01872	Ighm	50 kDa	19 C	1.0266	0.92346
Protein SGT1 homolog	Q9CX34	Sugt1	38 kDa	5 C	1.025	0.97282
NFU1 iron-sulfur cluster scaffold homolog, mitochondrial	Q9QZ23	Nfu1	29 kDa	5 C	1.025	0.97282
Phosphotriesterase-related protein	Q60866	Pter	39 kDa	6 C	1.02459	0.821429
Glyoxalase domain-containing protein 4	Q9CPV4	Glod4	33 kDa	5 C	1.01429	0.979446
Aconitate hydratase, mitochondrial	Q99KI0	Aco2	85 kDa	13 C	1.01418	0.701077
Actin, alpha cardiac muscle 1	P68033	Actc1	42 kDa	6 C	1.01316	0.868274
Serum albumin	P07724	Alb	69 kDa	36 C	1.00824	0.926255
Plastin-2	Q61233	Lcp1	70 kDa	11 C	1	1
Serine hydroxymethyltransferase, cytosolic	P50431	Shmt1	53 kDa	10 C	1	1
Alpha-actinin-4	P57780	Actn4	105 kDa	8 C	1	1
Adseverin	Q60604	Scin	80 kDa	4 C	1	1
Pregnancy zone protein	Q61838	Pzp	166 kDa	24 C	1	1
CD5 antigen-like	Q9QWK4	Cd5l	39 kDa	26 C	1	1
Selenide, water dikinase 2	P97364	Sephs2	48 kDa	7 C	1	1
Adenylate kinase 2, mitochondrial	Q9WTP6 (+1)	Ak2	26 kDa	5 C	1	1
Serine/threonine-protein phosphatase PP1-alpha catalytic subunit	P62137	Ppp1ca	38 kDa	13 C	1	1
Choline dehydrogenase, mitochondrial	Q8BJ64	Chdh	66 kDa	12 C	1	1
Ribonuclease inhibitor	Q91VI7	Rnh1	50 kDa	30 C	1	1
Adenylate kinase isoenzyme 1	Q9R0Y5 (+1)	Ak1	22 kDa	2 C	1	1
Extracellular superoxide dismutase [Cu-Zn]	O09164	Sod3	27 kDa	6 C	1	1
Acylpyruvase FAHD1, mitochondrial	Q8R0F8	Fahd1	25 kDa	6 C	1	1
Prolow-density lipoprotein receptor-related protein 1	Q91ZX7	Lrp1	505 kDa	332 C	1	1
Isoform 2 of Disks large homolog 1	Q811D0-2	Dlg1	100 kDa	7 C	1	1
Far upstream element-binding protein 2	Q3U0V1	Khsrp	77 kDa	8 C	1	1
Protein NDRG1	Q62433	Ndrg1	43 kDa	8 C	1	1
14-3-3 protein eta	P68510	Ywhah	28 kDa	3 C	1	1
Four and a half LIM domains protein 1	P97447	Fhl1	32 kDa	34 C	1	1
Cofilin-2	P45591	Cfl2	19 kDa	2 C	1	1
Proteasome activator complex subunit 1	P97371	Psme1	29 kDa	3 C	1	1
Hepatoma-derived growth factor	P51859	Hdgf	26 kDa	2 C	1	1
Carbonic anhydrase 5B, mitochondrial	Q9QZA0	Ca5b	37 kDa	7 C	1	1
Eukaryotic translation initiation factor 3 subunit I	Q9QZD9	Eif3i	36 kDa	7 C	1	1
Palladin	Q9ET54 (+2)	Palld	152 kDa	17 C	1	1
Fatty acid-binding protein, epidermal	Q05816	Fabp5	15 kDa	6 C	1	1
Murinoglobulin-1	P28665	Mug1	165 kDa	25 C	1	1
Polypyrimidine tract-binding protein 1	P17225	Ptbp1	56 kDa	3 C	1	1
ATP synthase subunit O, mitochondrial	Q9DB20	Atp5o	23 kDa	1 C	1	1
Eukaryotic translation initiation factor 2 subunit 1	Q6ZWX6	Eif2s1	36 kDa	5 C	1	1
Ig heavy chain V region 3	P01749	Ighv1-61	13 kDa	3 C	1	1
Acylphosphatase-2	P56375	Acyp2	12 kDa	1 C	1	1
Isoform 1 of Afadin	Q9QZQ1-2	Afdn	205 kDa	11 C	1	1
Heme-binding protein 1	Q9R257	Hebp1	21 kDa	2 C	1	1
Arf-GAP with GTPase, ANK repeat and PH domain-containing protein 1	Q8BXK8	Agap1	94 kDa	17 C	1	1
Cadherin-1	P09803	Cdh1	98 kDa	8 C	1	1
Molybdenum cofactor biosynthesis protein 1	Q5RKZ7	Mocs1	70 kDa	15 C	1	1
Platelet-activating factor acetylhydrolase IB subunit beta	Q61206	Pafah1b2	26 kDa	3 C	1	1
Legumain	O89017	Lgmn	49 kDa	7 C	1	1
Ig heavy chain V region 345	P18526		13 kDa	3 C	1	1
Insulin-like growth factor-binding protein 7	Q61581	Igfbp7	29 kDa	18 C	1	1
Protein DEK	Q7TNV0	Dek	43 kDa	4 C	1	1
Isoform 2 of Acyl-protein thioesterase 1	P97823-2	Lypla1	23 kDa	6 C	1	1
SH3 domain-binding glutamic acid-rich-like protein	Q9JJU8	Sh3bgrl	13 kDa	2 C	1	1
Fatty acid-binding protein, brain	P51880	Fabp7	15 kDa	5 C	1	1
Elongation factor 1-alpha 1	P10126	Eef1a1	50 kDa	6 C	1	1
Peroxiredoxin-2	Q61171	Prdx2	22 kDa	3 C	1	1
Electron transfer flavoprotein subunit beta	Q9DCW4	Etfb	28 kDa	4 C	1	1
Adenylyl cyclase-associated protein 1	P40124	Cap1	52 kDa	6 C	1	1
Cleavage and polyadenylation specificity factor subunit 5	Q9CQF3	Nudt21	26 kDa	1 C	0.987654	0.984087
Sarcosine dehydrogenase, mitochondrial	Q99LB7	Sardh	102 kDa	18 C	0.987654	0.988968
Aldehyde dehydrogenase family 8 member A1	Q8BH00	Aldh8a1	54 kDa	13 C	0.985915	0.985093
Glutaryl-CoA dehydrogenase, mitochondrial	Q60759	Gcdh	49 kDa	9 C	0.985915	0.987197
Insulin-degrading enzyme	Q9JHR7	Ide	118 kDa	13 C	0.977778	0.901872
Isoform 2 of Tropomyosin alpha-3 chain	P21107-2	Tpm3	29 kDa	1 C	0.977778	0.938437
Alpha-actinin-1	Q7TPR4	Actn1	103 kDa	11 C	0.976744	0.904299
Chromobox protein homolog 3	P23198	Cbx3	21 kDa	3 C	0.97561	0.965085
Glutathione synthetase	P51855	Gss	52 kDa	4 C	0.972603	0.677869
Aminoacylase-1	Q99JW2	Acy1	46 kDa	4 C	0.972603	0.812018
D-beta-hydroxybutyrate dehydrogenase, mitochondrial	Q80XN0	Bdh1	38 kDa	6 C	0.96875	0.977513
Mitochondrial dicarboxylate carrier	Q9QZD8	Slc25a10	32 kDa	8 C	0.96875	0.977513
Xylulose kinase	Q3TNA1	Xylb	60 kDa	14 C	0.96875	0.977513
Sodium/glucose cotransporter 2	Q923I7	Slc5a2	73 kDa	17 C	0.96875	0.977513
Phenylalanine-4-hydroxylase	P16331	Pah	52 kDa	9 C	0.967742	0.975611
Heterogeneous nuclear ribonucleoprotein F	Q9Z2X1	Hnrnpf	46 kDa	6 C	0.966667	0.882028
Thioredoxin-like protein 1	Q8CDN6	Txnl1	32 kDa	7 C	0.964286	0.767644
Retinal dehydrogenase 1	P24549	Aldh1a1	54 kDa	11 C	0.962264	0.608653
Flavin reductase (NADPH)	Q923D2	Blvrb	22 kDa	2 C	0.961538	0.834019
14-3-3 protein zeta/delta	P63101	Ywhaz	28 kDa	3 C	0.96124	0.596985
Methylmalonate-semialdehyde dehydrogenase [acylating], mitochondrial	Q9EQ20	Aldh6a1	58 kDa	8 C	0.960894	0.657995
Methylmalonyl-CoA mutase, mitochondrial	P16332	Mut	83 kDa	8 C	0.96	0.814902
Spectrin beta chain, non-erythrocytic 1	Q62261	Sptbn1	274 kDa	15 C	0.956522	0.677869
Heterogeneous nuclear ribonucleoprotein A3	Q8BG05	Hnrnpa3	40 kDa	4 C	0.955556	0.822819
Transthyretin	P07309	Ttr	16 kDa	2 C	0.954545	0.724659
Eukaryotic translation initiation factor 5	P59325	Eif5	49 kDa	8 C	0.954545	0.964343
Eukaryotic initiation factor 4A-II	P10630	Eif4a2	46 kDa	4 C	0.954545	0.964343
Peroxiredoxin-1	P35700	Prdx1	22 kDa	4 C	0.953704	0.339077
GMP reductase 2	Q99L27	Gmpr2	38 kDa	9 C	0.952381	0.829799
Fructose-bisphosphate aldolase B	Q91Y97	Aldob	40 kDa	8 C	0.95107	0.438199
Peroxiredoxin-4	O08807	Prdx4	31 kDa	4 C	0.95	0.481817
Actin-related protein 2	P61161	Actr2	45 kDa	5 C	0.948718	0.853384
Selenide, water dikinase 1	Q8BH69	Sephs1	43 kDa	9 C	0.948718	0.859308
Fructose-1,6-bisphosphatase isozyme 2	P70695	Fbp2	37 kDa	5 C	0.947368	0.691761
Dihydropyrimidinase	Q9EQF5	Dpys	57 kDa	9 C	0.947368	0.767644
Complement component C8 gamma chain	Q8VCG4	C8g	23 kDa	3 C	0.947368	0.841596
14-3-3 protein theta	P68254	Ywhaq	28 kDa	5 C	0.945946	0.869771
Cytosolic non-specific dipeptidase	Q9D1A2	Cndp2	53 kDa	8 C	0.945205	0.502309
Proteasome subunit alpha type-2	P49722	Psma2	26 kDa	2 C	0.944444	0.851237
Tubulin alpha-4A chain	P68368	Tuba4a	50 kDa	13 C	0.944444	0.932761
Fructose-1,6-bisphosphatase 1	Q9QXD6	Fbp1	37 kDa	7 C	0.940594	0.541276
Serotransferrin	Q921I1	Tf	77 kDa	38 C	0.939394	0.0588849
Isoform 2 of Cytosol aminopeptidase	Q9CPY7-2 (+1)	Lap3	53 kDa	7 C	0.938889	0.368512
Isoform Gamma-2 of Serine/threonine-protein phosphatase PP1-gamma catalytic subunit	P63087-2	Ppp1cc	39 kDa	13 C	0.9375	0.608653
14-3-3 protein gamma	P61982	Ywhag	28 kDa	3 C	0.9375	0.751182
Aspartoacylase	Q8R3P0	Aspa	35 kDa	8 C	0.935484	0.714889
Isoform 2 of Meprin A subunit beta	Q61847-2	Mep1b	80 kDa	11 C	0.935065	0.373901
Heterogeneous nuclear ribonucleoprotein D0	Q60668 (+1)	Hnrnpd	38 kDa	3 C	0.933333	0.608653
Succinate-semialdehyde dehydrogenase, mitochondrial	Q8BWF0	Aldh5a1	56 kDa	10 C	0.931624	0.393127
Endoribonuclease LACTB2	Q99KR3	Lactb2	33 kDa	5 C	0.931507	0.568728
Superoxide dismutase [Mn], mitochondrial	P09671	Sod2	25 kDa	4 C	0.931034	0.561438
Na(+)/H(+) exchange regulatory cofactor NHE-RF1	P70441	Slc9a3r1	39 kDa	5 C	0.929825	0.748868
Electron transfer flavoprotein subunit alpha, mitochondrial	Q99LC5	Etfa	35 kDa	6 C	0.925926	0.789282
Glycine amidinotransferase, mitochondrial	Q9D964	Gatm	48 kDa	9 C	0.923077	0.724659
Drebrin-like protein	Q62418	Dbnl	49 kDa	5 C	0.923077	0.767644
Apoptosis-inducing factor 1, mitochondrial	Q9Z0X1	Aifm1	67 kDa	4 C	0.921053	0.749647
Actin-related protein 2/3 complex subunit 1A	Q9R0Q6	Arpc1a	42 kDa	10 C	0.92	0.652994
Mitochondrial peptide methionine sulfoxide reductase	Q9D6Y7 (+1)	Msra	26 kDa	4 C	0.917355	0.27944
Selenium-binding protein 2	Q63836	Selenbp2	53 kDa	10 C	0.916667	0.417026
4-trimethylaminobutyraldehyde dehydrogenase	Q9JLJ2	Aldh9a1	54 kDa	17 C	0.916667	0.501899
Fructose-bisphosphate aldolase C	P05063	Aldoc	39 kDa	7 C	0.916667	0.724659
Actin-like protein 6A	Q9Z2N8	Actl6a	47 kDa	9 C	0.916667	0.814902
Low-density lipoprotein receptor-related protein 2	A2ARV4	Lrp2	519 kDa	329 C	0.916449	0.571588
Eukaryotic translation initiation factor 5A-1	P63242	Eif5a	17 kDa	4 C	0.914634	0.277069
Serine/threonine-protein phosphatase PP1-beta catalytic subunit	P62141	Ppp1cb	37 kDa	14 C	0.914286	0.348641
Actin, cytoplasmic 2	P63260	Actg1	42 kDa	6 C	0.912281	0.390911
Isochorismatase domain-containing protein 2A	P85094	Isoc2a	22 kDa	6 C	0.910714	0.315296
3-hydroxybutyrate dehydrogenase type 2	Q8JZV9	Bdh2	27 kDa	6 C	0.909091	0.518519
Isoform Rpn10B of 26S proteasome non-ATPase regulatory subunit 4	O35226-2 (+1)	Psmd4	41 kDa	4 C	0.909091	0.677869
Translationally-controlled tumor protein	P63028	Tpt1	19 kDa	2 C	0.909091	0.677869
Calreticulin	P14211	Calr	48 kDa	6 C	0.906977	0.303548
Vinculin	Q64727	Vcl	117 kDa	10 C	0.906977	0.521576
Meprin A subunit alpha	P28825	Mep1a	84 kDa	19 C	0.906383	0.209614
Non-specific lipid-transfer protein	P32020	Scp2	59 kDa	11 C	0.904762	0.481817
Hemoglobin subunit alpha	P01942	Hba	15 kDa	1 C	0.904762	0.701077
Gelsolin	P13020	Gsn	86 kDa	7 C	0.90411	0.458628
Thioredoxin-dependent peroxide reductase, mitochondrial	P20108	Prdx3	28 kDa	4 C	0.9	0.315296
Heterogeneous nuclear ribonucleoprotein K	P61979 (+1)	Hnrnpk	51 kDa	5 C	0.9	0.435331
FAD-linked sulfhydryl oxidase ALR	P56213	Gfer	23 kDa	8 C	0.9	0.64333
Malate dehydrogenase, cytoplasmic	P14152	Mdh1	37 kDa	3 C	0.9	0.737597
Ketohexokinase	P97328	Khk	33 kDa	10 C	0.9	0.767644
Acyl-coenzyme A thioesterase THEM4	Q3UUI3	Them4	26 kDa	4 C	0.9	0.767644
Creatine kinase B-type	Q04447	Ckb	43 kDa	5 C	0.9	0.795255
ATP synthase subunit gamma, mitochondrial	Q91VR2	Atp5c1	33 kDa	2 C	0.9	0.888346
Nucleoside diphosphate kinase B	Q01768	Nme2	17 kDa	2 C	0.895833	0.622269
Isoform Cytoplasmic+peroxisomal of Peroxiredoxin-5, mitochondrial	P99029-2	Prdx5	17 kDa	6 C	0.894309	0.179488
Protein disulfide-isomerase A3	P27773	Pdia3	57 kDa	8 C	0.891892	0.426893
Clathrin light chain A	O08585	Clta	26 kDa	1 C	0.888889	0.64333
N-acetylglucosamine-6-phosphate deacetylase	Q8JZV7	Amdhd2	44 kDa	8 C	0.888889	0.724659
Glia maturation factor beta	Q9CQI3	Gmfb	17 kDa	3 C	0.888889	0.767644
Aldose 1-epimerase	Q8K157	Galm	38 kDa	4 C	0.888889	0.814902
Isoform 2 of Alpha-aminoadipic semialdehyde dehydrogenase	Q9DBF1-2	Aldh7a1	56 kDa	9 C	0.886179	0.0912602
Nucleoside diphosphate kinase A	P15532	Nme1	17 kDa	2 C	0.884615	0.607168
Heterogeneous nuclear ribonucleoprotein A1	P49312 (+1)	Hnrnpa1	34 kDa	2 C	0.884615	0.638768
Enoyl-CoA hydratase, mitochondrial	Q8BH95	Echs1	31 kDa	7 C	0.884058	0.289477
Spectrin alpha chain, non-erythrocytic 1	P16546	Sptan1	285 kDa	14 C	0.883117	0.421123
Methylcrotonoyl-CoA carboxylase beta chain, mitochondrial	Q3ULD5	Mccc2	61 kDa	10 C	0.883041	0.135612
3-hydroxyacyl-CoA dehydrogenase type-2	O08756	Hsd17b10	27 kDa	2 C	0.882353	0.737597
Villin-1	Q62468	Vil1	93 kDa	9 C	0.880597	0.0474207
Adenosylhomocysteinase	P50247	Ahcy	48 kDa	9 C	0.88	0.184074
Antithrombin-III	P32261	Serpinc1	52 kDa	9 C	0.88	0.348641
Homogentisate 1,2-dioxygenase	O09173	Hgd	50 kDa	14 C	0.879747	0.244242
GMP reductase 1	Q9DCZ1	Gmpr	37 kDa	9 C	0.878788	0.77744
Selenium-binding protein 1	P17563	Selenbp1	53 kDa	10 C	0.878173	0.304559
Hemopexin	Q91X72	Hpx	51 kDa	13 C	0.875	0.206151
Talin-2	Q71LX4	Tln2	254 kDa	40 C	0.875	0.741521
Prostaglandin E synthase 3	Q9R0Q7	Ptges3	19 kDa	5 C	0.875	0.741521
Quinone oxidoreductase	P47199	Cryz	35 kDa	5 C	0.874074	0.0836468
Prostaglandin reductase 2	Q8VDQ1	Ptgr2	38 kDa	8 C	0.871429	0.871859
Proteasome subunit alpha type-4	Q9R1P0	Psma4	29 kDa	5 C	0.869565	0.623958
14-3-3 protein epsilon	P62259	Ywhae	29 kDa	3 C	0.86747	0.258906
Isoform 2 of Heterogeneous nuclear ribonucleoprotein A3	Q8BG05-2	Hnrnpa3	37 kDa	4 C	0.865385	0.497012
ATP synthase subunit alpha, mitochondrial	Q03265	Atp5a1	60 kDa	2 C	0.86	0.748725
DAZ-associated protein 1	Q9JII5	Dazap1	43 kDa	4 C	0.857143	0.561438
ADP/ATP translocase 2	P51881	Slc25a5	33 kDa	4 C	0.857143	0.573392
Endoplasmic reticulum resident protein 44	Q9D1Q6	Erp44	47 kDa	7 C	0.857143	0.573392
Transgelin	P37804	Tagln	23 kDa	1 C	0.857143	0.629095
Transcription elongation factor A protein 1	P10711	Tcea1	34 kDa	8 C	0.857143	0.64333
Threonine synthase-like 2	Q80W22	Thnsl2	54 kDa	14 C	0.857143	0.724659
Isoform 2 of Cellular nucleic acid-binding protein	P53996-2 (+1)	Cnbp	19 kDa	22 C	0.857143	0.767644
Ig kappa chain V-VI region NQ2-6.1	P04945		12 kDa	2 C	0.857143	0.767644
Alpha-1-antitrypsin 1-2	P22599	Serpina1b	46 kDa	3 C	0.857143	0.806896
Carbonic anhydrase 1	P13634	Ca1	28 kDa	1 C	0.857143	0.829799
Phosphatidylethanolamine-binding protein 1	P70296	Pebp1	21 kDa	3 C	0.855072	0.27944
Vitamin D-binding protein	P21614	Gc	54 kDa	28 C	0.852273	0.286635
Galectin-1	P16045	Lgals1	15 kDa	6 C	0.85	0.53908
Glyceraldehyde-3-phosphate dehydrogenase	P16858	Gapdh	36 kDa	5 C	0.85	0.651959
Ran-specific GTPase-activating protein	P34022	Ranbp1	24 kDa	3 C	0.85	0.784915
Succinate dehydrogenase [ubiquinone] iron-sulfur subunit, mitochondrial	Q9CQA3	Sdhb	32 kDa	14 C	0.848485	0.298015
Protein ABHD14B	Q8VCR7	Abhd14b	22 kDa	2 C	0.846154	0.294256
Protein disulfide-isomerase A4	P08003	Pdia4	72 kDa	6 C	0.846154	0.294256
14 kDa phosphohistidine phosphatase	Q9DAK9	Phpt1	14 kDa	3 C	0.846154	0.518519
Probable ATP-dependent RNA helicase DDX17	Q501J6	Ddx17	72 kDa	11 C	0.846154	0.621308
Serine/threonine-protein phosphatase 5	Q60676	Ppp5c	57 kDa	11 C	0.846154	0.621308
Dihydropyrimidinase-related protein 3	Q62188	Dpysl3	62 kDa	7 C	0.84375	0.237796
Heterogeneous nuclear ribonucleoproteins A2/B1	O88569	Hnrnpa2b1	37 kDa	1 C	0.84375	0.514519
von Willebrand factor A domain-containing protein 5A	Q99KC8	Vwa5a	87 kDa	13 C	0.842105	0.348641
Rho GDP-dissociation inhibitor 1	Q99PT1	Arhgdia	23 kDa	1 C	0.842105	0.53908
Heat shock 70 kDa protein 4	Q61316	Hspa4	94 kDa	14 C	0.84058	0.499498
Fibrinogen alpha chain	E9PV24	Fga	87 kDa	13 C	0.84	0.491767
Alcohol dehydrogenase [NADP(+)]	Q9JII6	Akr1a1	37 kDa	4 C	0.84	0.767644
Enoyl-CoA hydratase domain-containing protein 2, mitochondrial	Q3TLP5	Echdc2	32 kDa	6 C	0.83871	0.382319
Succinate dehydrogenase [ubiquinone] flavoprotein subunit, mitochondrial	Q8K2B3	Sdha	73 kDa	19 C	0.837438	0.141605
Oxygen-dependent coproporphyrinogen-III oxidase, mitochondrial	P36552	Cpox	50 kDa	10 C	0.836735	0.247693
Malate dehydrogenase, mitochondrial	P08249	Mdh2	36 kDa	8 C	0.836735	0.421648
Fumarylacetoacetase	P35505	Fah	46 kDa	6 C	0.834586	0.241122
Isoform 2 of Vacuolar protein sorting-associated protein 26A	P40336-2	Vps26a	42 kDa	2 C	0.833333	0.373901
UPF0598 protein C8orf82 homolog	Q8VE95		24 kDa	6 C	0.833333	0.64333
Properdin	P11680	Cfp	50 kDa	44 C	0.833333	0.64333
Calpain small subunit 1	O88456	Capns1	28 kDa	2 C	0.833333	0.691761
Ig kappa chain V-II region 7S34.1	P01630		12 kDa	3 C	0.833333	0.724659
Branched-chain-amino-acid aminotransferase, mitochondrial	O35855	Bcat2	44 kDa	10 C	0.833333	0.795255
Heat shock protein HSP 90-alpha	P07901	Hsp90aa1	85 kDa	7 C	0.833333	0.841596
Actin-related protein 3	Q99JY9	Actr3	47 kDa	8 C	0.830189	0.520939
Transaldolase	Q93092	Taldo1	37 kDa	3 C	0.829268	0.58593
Profilin-1	P62962	Pfn1	15 kDa	3 C	0.826087	0.294256
Pyridoxal kinase	Q8K183	Pdxk	35 kDa	5 C	0.823529	0.48631
Heterogeneous nuclear ribonucleoprotein H	O35737	Hnrnph1	49 kDa	1 C	0.821429	0.326164
3-hydroxyanthranilate 3,4-dioxygenase	Q78JT3	Haao	33 kDa	3 C	0.82	0.295422
COP9 signalosome complex subunit 5	O35864	Cops5	38 kDa	4 C	0.82	0.696622
Exosome complex component RRP4	Q8VBV3	Exosc2	33 kDa	4 C	0.82	0.696622
Cell division control protein 42 homolog	P60766	Cdc42	21 kDa	7 C	0.82	0.696622
2-oxoglutarate dehydrogenase, mitochondrial	Q60597	Ogdh	116 kDa	21 C	0.81982	0.31943
Glutathione reductase, mitochondrial	P47791	Gsr	54 kDa	11 C	0.818966	0.203262
Isoform 2 of Methionine adenosyltransferase 2 subunit beta	Q99LB6-2	Mat2b	36 kDa	7 C	0.818182	0.116117
Malectin	Q6ZQI3	Mlec	32 kDa	3 C	0.818182	0.373901
Ig kappa chain V-V region HP R16.7	P01644 (+1)		12 kDa	2 C	0.818182	0.373901
Coactosin-like protein	Q9CQI6	Cotl1	16 kDa	2 C	0.818182	0.561438
Protein disulfide-isomerase	P09103	P4hb	57 kDa	7 C	0.817757	0.108657
Thioredoxin reductase 1, cytoplasmic	Q9JMH6	Txnrd1	67 kDa	21 C	0.816327	0.272039
Pyruvate carboxylase, mitochondrial	Q05920	Pc	130 kDa	13 C	0.814815	0.800536
Carboxymethylenebutenolidase homolog	Q8R1G2	Cmbl	28 kDa	6 C	0.8125	0.348641
Isoform M1 of Pyruvate kinase PKM	P52480-2	Pkm	58 kDa	9 C	0.8125	0.416866
UDP-N-acetylhexosamine pyrophosphorylase-like protein 1	Q3TW96	Uap1l1	57 kDa	13 C	0.8125	0.607168
Filamin-B	Q80X90	Flnb	278 kDa	43 C	0.810526	0.548927
Proteasome subunit beta type-3	Q9R1P1	Psmb3	23 kDa	5 C	0.809524	0.116117
Hydroxymethylglutaryl-CoA lyase, mitochondrial	P38060	Hmgcl	34 kDa	8 C	0.803922	0.131778
Polyadenylate-binding protein 1	P29341	Pabpc1	71 kDa	4 C	0.803922	0.259422
Eukaryotic translation initiation factor 6	O55135	Eif6	27 kDa	8 C	0.803922	0.76897
Transgelin-2	Q9WVA4	Tagln2	22 kDa	3 C	0.8	0.093599
Cytidine deaminase	P56389	Cda	16 kDa	7 C	0.8	0.116117
Isoform 2 of Nitrilase homolog 1	Q8VDK1-2	Nit1	32 kDa	13 C	0.8	0.191744
Macrophage-capping protein	P24452	Capg	39 kDa	5 C	0.8	0.252401
Beta-arrestin-1	Q8BWG8 (+1)	Arrb1	47 kDa	8 C	0.8	0.287864
Cadherin-16	O88338	Cdh16	90 kDa	7 C	0.8	0.350815
Delta-aminolevulinic acid dehydratase	P10518	Alad	36 kDa	8 C	0.8	0.413509
Aflatoxin B1 aldehyde reductase member 2	Q8CG76	Akr7a2	41 kDa	8 C	0.8	0.435331
Glutaredoxin-3	Q9CQM9	Glrx3	38 kDa	5 C	0.8	0.476621
Hypoxanthine-guanine phosphoribosyltransferase	P00493	Hprt1	25 kDa	4 C	0.8	0.481817
Heterogeneous nuclear ribonucleoprotein Q	Q7TMK9	Syncrip	70 kDa	4 C	0.8	0.492923
Protein NipSnap homolog 3B	Q9CQE1	Nipsnap3b	28 kDa	2 C	0.8	0.518519
Protein-glucosylgalactosylhydroxylysine glucosidase	Q8BP56	Pgghg	76 kDa	8 C	0.8	0.518519
NADH dehydrogenase [ubiquinone] 1 alpha subcomplex subunit 2	Q9CQ75	Ndufa2	11 kDa	2 C	0.8	0.518519
6-pyruvoyl tetrahydrobiopterin synthase	Q9R1Z7	Pts	16 kDa	1 C	0.8	0.518519
StAR-related lipid transfer protein 5	Q9EPQ7	Stard5	24 kDa	8 C	0.8	0.518519
S-methyl-5'-thioadenosine phosphorylase	Q9CQ65	Mtap	31 kDa	10 C	0.8	0.613011
Xaa-Pro aminopeptidase 1	Q6P1B1	Xpnpep1	70 kDa	12 C	0.8	0.656045
Dihydropyrimidinase-related protein 2	O08553	Dpysl2	62 kDa	7 C	0.8	0.00211065
N-acyl-aromatic-L-amino acid amidohydrolase (carboxylate-forming)	Q91XE4	Acy3	35 kDa	8 C	0.797619	0.149321
Persulfide dioxygenase ETHE1, mitochondrial	Q9DCM0	Ethe1	28 kDa	9 C	0.794872	0.205106
Triosephosphate isomerase	P17751	Tpi1	32 kDa	9 C	0.793893	0.178821
Deoxynucleoside triphosphate triphosphohydrolase SAMHD1	Q60710	Samhd1	73 kDa	17 C	0.792453	0.394187
Succinyl-CoA:3-ketoacid coenzyme A transferase 1, mitochondrial	Q9D0K2	Oxct1	56 kDa	7 c	0.792453	0.421296
Serine protease inhibitor A3K	P07759	Serpina3k	47 kDa	4 C	0.791667	0.298015
L-lactate dehydrogenase A chain	P06151	Ldha	36 kDa	6 C	0.791667	0.652622
Omega-amidase NIT2	Q9JHW2	Nit2	31 kDa	2 C	0.789474	0.116117
Proteasome subunit alpha type-5	Q9Z2U1	Psma5	26 kDa	3 C	0.789474	0.41072
Glucosidase 2 subunit beta	O08795 (+1)	Prkcsh	59 kDa	17 C	0.785714	0.250815
NAD kinase 2, mitochondrial	Q8C5H8 (+1)	Nadk2	51 kDa	9 C	0.785714	0.348641
Thioredoxin domain-containing protein 17	Q9CQM5	Txndc17	14 kDa	6 C	0.785714	0.53908
Vimentin	P20152	Vim	54 kDa	1 C	0.785714	0.565533
ES1 protein homolog, mitochondrial	Q9D172	D10Jhu81e	28 kDa	6 C	0.785714	0.623958
Peroxisomal sarcosine oxidase	Q9D826	Pipox	44 kDa	11 C	0.783505	0.15059
60S ribosomal protein L12	P35979	Rpl12	18 kDa	3 C	0.782609	0.237796
Catenin alpha-1	P26231	Ctnna1	100 kDa	12 C	0.78125	0.452826
Inositol oxygenase	Q9QXN5	Miox	33 kDa	6 C	0.780142	0.688335
Hsc70-interacting protein	Q99L47	St13	42 kDa	3 C	0.777778	0.070484
Malignant T-cell-amplified sequence 1	Q9DB27	Mcts1	21 kDa	4 C	0.777778	0.205106
Protein disulfide-isomerase A6	Q922R8	Pdia6	48 kDa	7 C	0.777778	0.274577
Glyoxalase domain-containing protein 5	Q9D8I3	Glod5	17 kDa	5 C	0.777778	0.373901
Elongation factor 1-beta	O70251	Eef1b	25 kDa	3 C	0.777778	0.373901
Twinfilin-1	Q91YR1	Twf1	40 kDa	4 C	0.777778	0.373901
Probable D-lactate dehydrogenase, mitochondrial	Q7TNG8	Ldhd	52 kDa	12 C	0.777778	0.465521
Mammalian ependymin-related protein 1	Q99M71	Epdr1	25 kDa	7 C	0.775	0.664634
Exosome complex component RRP43	Q9D753	Exosc8	30 kDa	10 C	0.775	0.664634
Phytanoyl-CoA dioxygenase, peroxisomal	O35386	Phyh	39 kDa	8 C	0.775	0.664634
Purine nucleoside phosphorylase	P23492	Pnp	32 kDa	5 C	0.775	0.0334717
Carbonic anhydrase 3	P16015	Ca3	29 kDa	5 C	0.769231	0.250815
Proteasome subunit beta type-7	P70195	Psmb7	30 kDa	6 C	0.769231	0.250815
Argininosuccinate synthase	P16460	Ass1	47 kDa	5 C	0.769231	0.643888
Phosphate carrier protein, mitochondrial	Q8VEM8	Slc25a3	40 kDa	8 C	0.769231	0.789447
Stress-70 protein, mitochondrial	P38647	Hspa9	73 kDa	5 C	0.768595	0.304105
Ezrin	P26040	Ezr	69 kDa	2 C	0.767442	0.288898
Acyl-coenzyme A synthetase ACSM2, mitochondrial	Q8K0L3 (+1)	Acsm2	64 kDa	9 C	0.765766	0.0170911
Histidine triad nucleotide-binding protein 2, mitochondrial	Q9D0S9	Hint2	17 kDa	1 C	0.764706	0.148148
Fibrinogen beta chain	Q8K0E8	Fgb	55 kDa	12 C	0.762887	0.0256447
Peptidyl-prolyl cis-trans isomerase A	P17742	Ppia	18 kDa	3 C	0.762712	0.139876
60 kDa heat shock protein, mitochondrial	P63038	Hspd1	61 kDa	3 C	0.761261	0.19543
Succinate--CoA ligase [GDP-forming] subunit beta, mitochondrial	Q9Z2I8	Suclg2	47 kDa	5 C	0.76087	0.818046
Alpha-1-antitrypsin 1-1	P07758 (+1)	Serpina1a	46 kDa	3 C	0.758621	0.43425
Serine/arginine-rich splicing factor 3	P84104 (+1)	Srsf3	19 kDa	4 C	0.756098	0.759671
Ig gamma-3 chain C region	P03987 (+1)		44 kDa	10 C	0.756098	0.759671
Calponin-3	Q9DAW9	Cnn3	36 kDa	3 C	0.756098	0.759671
Transitional endoplasmic reticulum ATPase	Q01853	Vcp	89 kDa	12 C	0.751196	0.202931
Retinol-binding protein 4	Q00724	Rbp4	23 kDa	6 C	0.75	0.116117
Methylglutaconyl-CoA hydratase, mitochondrial	Q9JLZ3	Auh	33 kDa	5 C	0.75	0.205106
Mannose-binding protein A	P39039	Mbl1	25 kDa	8 C	0.75	0.205106
Isoform Smooth muscle of Myosin light polypeptide 6	Q60605-2	Myl6	17 kDa	3 C	0.75	0.237796
Peptidyl-prolyl cis-trans isomerase FKBP4	P30416	Fkbp4	52 kDa	7 C	0.75	0.256435
Proteasome subunit beta type-2	Q9R1P3	Psmb2	23 kDa	3 C	0.75	0.274577
Talin-1	P26039	Tln1	270 kDa	38 C	0.75	0.350038
Afamin	O89020 (+1)	Afm	69 kDa	34 C	0.75	0.373901
Elongation factor 1-delta	P57776	Eef1d	31 kDa	2 C	0.75	0.373901
Sorting nexin-3	O70492	Snx3	19 kDa	1 C	0.75	0.561438
Nucleoprotein TPR	F6ZDS4	Tpr	274 kDa	7 C	0.75	0.608653
4-hydroxyphenylpyruvate dioxygenase	P49429	Hpd	45 kDa	4 C	0.75	0.64333
Ig kappa chain C region	P01837		12 kDa	3 C	0.75	0.0453001
Transketolase	P40142	Tkt	68 kDa	12 C	0.747573	0.0486302
Carboxylesterase 1F	Q91WU0	Ces1f	62 kDa	7 C	0.747253	0.194288
Glutathione S-transferase P 1	P19157	Gstp1	24 kDa	3 C	0.743902	0.0206124
Phospholipid hydroperoxide glutathione peroxidase, mitochondrial	O70325	Gpx4	22 kDa	10 C	0.742857	0.133801
Fibrinogen gamma chain	Q8VCM7	Fgg	49 kDa	12 C	0.742424	0.0175405
Triokinase/FMN cyclase	Q8VC30	Tkfc	60 kDa	5 C	0.740741	0.78377
Propionyl-CoA carboxylase beta chain, mitochondrial	Q99MN9	Pccb	58 kDa	11 C	0.739726	0.233907
Proteasome subunit alpha type-3	O70435	Psma3	28 kDa	4 C	0.736842	0.0890093
Ig heavy chain V-III region J606	P01801		13 kDa	2 C	0.736842	0.35601
Cofilin-1	P18760	Cfl1	19 kDa	4 C	0.735849	0.0912602
Sorbitol dehydrogenase	Q64442	Sord	38 kDa	10 C	0.734043	0.134235
Palmitoyl-protein thioesterase 1	O88531	Ppt1	34 kDa	10 C	0.733333	0.695356
Mitochondrial intermembrane space import and assembly protein 40	Q8VEA4	Chchd4	16 kDa	7 C	0.733333	0.116117
Ig kappa chain V-II region 26-10	P01631		12 kDa	2 C	0.733333	0.32946
4-aminobutyrate aminotransferase, mitochondrial	P61922	Abat	56 kDa	12 C	0.733333	0.41072
L-lactate dehydrogenase B chain	P16125	Ldhb	37 kDa	5 C	0.733333	0.4481
Kynurenine/alpha-aminoadipate aminotransferase, mitochondrial	Q9WVM8	Aadat	48 kDa	5 C	0.727778	0.586218
Serine--tRNA ligase, cytoplasmic	P26638	Sars	58 kDa	9 C	0.727273	0.250815
Multifunctional protein ADE2	Q9DCL9	Paics	47 kDa	13 C	0.727273	0.410304
Tubulin-folding cofactor B	Q9D1E6	Tbcb	27 kDa	5 C	0.727273	0.467605
Filamin-A	Q8BTM8	Flna	281 kDa	38 C	0.726667	0.144811
NADH-ubiquinone oxidoreductase 75 kDa subunit, mitochondrial	Q91VD9	Ndufs1	80 kDa	18 C	0.722222	0.209471
Methyltransferase-like 26	Q9DCS2	Mettl26	23 kDa	6 C	0.722222	0.237796
Long-chain specific acyl-CoA dehydrogenase, mitochondrial	P51174	Acadl	48 kDa	7 C	0.72093	0.184074
40S ribosomal protein SA	P14206	Rpsa	33 kDa	2 C	0.72	0.256435
Alpha-methylacyl-CoA racemase	O09174	Amacr	42 kDa	6 C	0.72	0.296181
3-hydroxyisobutyrate dehydrogenase, mitochondrial	Q99L13	Hibadh	35 kDa	12 C	0.716667	0.243535
NADH dehydrogenase [ubiquinone] flavoprotein 1, mitochondrial	Q91YT0	Ndufv1	51 kDa	12 C	0.716667	0.303831
Elongation factor 2	P58252	Eef2	95 kDa	7 C	0.716418	0.258094
Endoplasmic reticulum resident protein 29	P57759	Erp29	29 kDa	1 C	0.714286	0.0993007
Protein arginine N-methyltransferase 5	Q8CIG8	Prmt5	73 kDa	12 C	0.714286	0.476621
Pyruvate dehydrogenase E1 component subunit alpha, somatic form, mitochondrial	P35486	Pdha1	43 kDa	12 C	0.714286	0.601832
78 kDa glucose-regulated protein	P20029	Hspa5	72 kDa	1 C	0.713178	0.0123446
Carboxylesterase 1D	Q8VCT4	Ces1d	62 kDa	5 C	0.709091	0.282135
Caprin-1	Q60865	Caprin1	78 kDa	3 C	0.708333	0.0912602
Sulfite oxidase, mitochondrial	Q8R086	Suox	61 kDa	9 C	0.707692	0.127376
Catalase	P24270	Cat	60 kDa	5 C	0.70751	0.0672593
Proteasome subunit alpha type-7	Q9Z2U0	Psma7	28 kDa	3 C	0.705882	0.315296
Fumarate hydratase, mitochondrial	P97807	Fh	54 kDa	4 C	0.705882	0.339077
Radixin	P26043	Rdx	69 kDa	1 C	0.705882	0.429973
NADH dehydrogenase [ubiquinone] flavoprotein 2, mitochondrial	Q9D6J6	Ndufv2	27 kDa	6 C	0.705882	0.473427
Dimethylglycine dehydrogenase, mitochondrial	Q9DBT9	Dmgdh	97 kDa	4 C	0.705882	0.514519
Superoxide dismutase [Cu-Zn]	P08228	Sod1	16 kDa	3 C	0.704225	0.657672
Histidine triad nucleotide-binding protein 1	P70349	Hint1	14 kDa	2 C	0.7	0.101192
Beta-2-glycoprotein 1	Q01339	Apoh	39 kDa	23 C	0.7	0.101192
Inositol-3-phosphate synthase 1	Q9JHU9	Isyna1	61 kDa	11 C	0.7	0.367854
Ubiquitin-conjugating enzyme E2 N	P61089	Ube2n	17 kDa	1 C	0.7	0.416866
Glutathione S-transferase A3	P30115	Gsta3	25 kDa	1 C	0.7	0.467605
Adenosine kinase	P55264	Adk	40 kDa	6 C	0.7	0.507158
S-phase kinase-associated protein 1	Q9WTX5	Skp1	19 kDa	3 C	0.695652	0.350815
Vigilin	Q8VDJ3	Hdlbp	142 kDa	10 C	0.692308	0.0646769
Hydroxyacylglutathione hydrolase, mitochondrial	Q99KB8	Hagh	34 kDa	8 C	0.692308	0.127046
Glycerol-3-phosphate dehydrogenase [NAD(+)], cytoplasmic	P13707	Gpd1	38 kDa	11 C	0.692308	0.205106
Serine/threonine-protein phosphatase 2A 55 kDa regulatory subunit B alpha isoform	Q6P1F6	Ppp2r2a	52 kDa	9 C	0.692308	0.373901
Ester hydrolase C11orf54 homolog	Q91V76		35 kDa	8 C	0.690476	0.165117
Probable aminopeptidase NPEPL1	Q6NSR8	Npepl1	56 kDa	16 C	0.689655	0.17851
Proteasome subunit alpha type-1	Q9R1P4	Psma1	30 kDa	5 C	0.689655	0.202837
Hydroxyacyl-coenzyme A dehydrogenase, mitochondrial	Q61425	Hadh	34 kDa	5 C	0.688312	0.0868984
Fucose mutarotase	Q8R2K1	Fuom	17 kDa	3 C	0.6875	0.206151
Chloride intracellular channel protein 4	Q9QYB1	Clic4	29 kDa	4 C	0.6875	0.787343
Aspartyl aminopeptidase	Q9Z2W0	Dnpep	52 kDa	10 C	0.684211	0.164923
Isovaleryl-CoA dehydrogenase, mitochondrial	Q9JHI5	Ivd	46 kDa	7 C	0.684211	0.53908
Hydroxyacid oxidase 2	Q9NYQ2	Hao2	39 kDa	8 C	0.683333	0.0311256
Exosome complex exonuclease RRP42	Q9D0M0	Exosc7	32 kDa	12 C	0.683333	0.500916
Iron-sulfur cluster assembly enzyme ISCU, mitochondrial	Q9D7P6	Iscu	18 kDa	4 C	0.683333	0.500916
Enoyl-CoA delta isomerase 1, mitochondrial	P42125	Eci1	32 kDa	5 C	0.683333	0.655711
Betaine--homocysteine S-methyltransferase 1	O35490	Bhmt	45 kDa	8 C	0.683258	0.234643
Poly(rC)-binding protein 1	P60335	Pcbp1	37 kDa	9 C	0.678571	0.0533383
V-type proton ATPase subunit E 1	P50518	Atp6v1e1	26 kDa	1 C	0.677778	0.439002
Mitochondrial amidoxime reducing component 2	Q922Q1	2019-03-02	38 kDa	11 C	0.677419	0.622269
E3 ubiquitin-protein ligase NEDD4	P46935	Nedd4	103 kDa	9 C	0.677419	0.622269
Leucine-rich repeat-containing protein 59	Q922Q8	Lrrc59	35 kDa	8 C	0.677419	0.622269
Calcyclin-binding protein	Q9CXW3	Cacybp	27 kDa	2 C	0.677419	0.622269
Pyridoxine-5'-phosphate oxidase	Q91XF0	Pnpo	30 kDa	6 C	0.677419	0.622269
ADP/ATP translocase 1	P48962	Slc25a4	33 kDa	4 C	0.677419	0.791371
Inorganic pyrophosphatase 2, mitochondrial	Q91VM9	Ppa2	38 kDa	8 C	0.671875	0.052229
Protein DJ-1	Q99LX0	Park7	20 kDa	4 C	0.666667	0.0519797
Adrenodoxin, mitochondrial	P46656	Fdx1	20 kDa	8 C	0.666667	0.116117
Ig kappa chain V-V region K2 (Fragment)	P01635		13 kDa	3 C	0.666667	0.116117
Ubiquitin-conjugating enzyme E2 L3	P68037	Ube2l3	18 kDa	3 C	0.666667	0.116117
Isoform 2 of F-actin-capping protein subunit beta	P47757-2	Capzb	31 kDa	5 C	0.666667	0.155016
Serine-threonine kinase receptor-associated protein	Q9Z1Z2	Strap	38 kDa	6 C	0.666667	0.205106
Lactoylglutathione lyase	Q9CPU0	Glo1	21 kDa	3 C	0.666667	0.205106
Stromal cell-derived factor 2	Q9DCT5	Sdf2	23 kDa	4 C	0.666667	0.205106
Actin-related protein 2/3 complex subunit 2	Q9CVB6	Arpc2	34 kDa	2 C	0.666667	0.269621
Hypoxia up-regulated protein 1	Q9JKR6	Hyou1	111 kDa	4 C	0.666667	0.287864
2-iminobutanoate/2-iminopropanoate deaminase	P52760	Rida	14 kDa	1 C	0.666667	0.303548
Isoform Cytoplasmic of Cysteine desulfurase, mitochondrial	Q9Z1J3-2	Nfs1	44 kDa	7 C	0.666667	0.32946
Receptor of activated protein C kinase 1	P68040	Rack1	35 kDa	8 C	0.666667	0.468527
Heat shock protein HSP 90-beta	P11499	Hsp90ab1	83 kDa	6 C	0.666667	0.5225
Acidic leucine-rich nuclear phosphoprotein 32 family member A	O35381	Anp32a	29 kDa	3 C	0.666667	0.561438
Alcohol dehydrogenase 1	P00329	Adh1	40 kDa	15 C	0.666667	0.64333
Hydroxymethylglutaryl-CoA synthase, cytoplasmic	Q8JZK9	Hmgcs1	58 kDa	11 C	0.662252	0.61845
Na(+)/H(+) exchange regulatory cofactor NHE-RF3	Q9JIL4	Pdzk1	56 kDa	7 C	0.658273	0.0176215
Aspartate aminotransferase, mitochondrial	P05202	Got2	47 kDa	7 C	0.657143	0.112421
Small glutamine-rich tetratricopeptide repeat-containing protein alpha	Q8BJU0 (+1)	Sgta	34 kDa	4 C	0.65625	0.735482
Alpha-enolase	P17182	Eno1	47 kDa	6 C	0.654867	0.08712
Creatine kinase U-type, mitochondrial	P30275	Ckmt1	47 kDa	7 C	0.653846	0.202837
4-hydroxy-2-oxoglutarate aldolase, mitochondrial	Q9DCU9	Hoga1	35 kDa	6 C	0.65	0.263493
Gephyrin	Q8BUV3	Gphn	83 kDa	13 C	0.65	0.619824
Acetyl-CoA acetyltransferase, mitochondrial	Q8QZT1	Acat1	45 kDa	6 C	0.64557	0.0365004
ADP-ribosylation factor-binding protein GGA1	Q8R0H9	Gga1	70 kDa	6 C	0.645455	0.345292
Malonyl-CoA-acyl carrier protein transacylase, mitochondrial	Q8R3F5	Mcat	42 kDa	12 C	0.642857	0.34649
Glyoxylate reductase/hydroxypyruvate reductase	Q91Z53	Grhpr	35 kDa	7 C	0.642857	0.0123485
Isoform 2 of Neutral alpha-glucosidase AB	Q8BHN3-2	Ganab	109 kDa	8 C	0.641509	0.225362
Ig heavy chain V region AC38 205.12	P06330		13 kDa	2 C	0.64	0.202837
Ig gamma-2A chain C region secreted form	P01864		37 kDa	9 C	0.6375	0.421598
Destrin	Q9R0P5	Dstn	19 kDa	6 C	0.631579	0.0912602
Stress-induced-phosphoprotein 1	Q60864	Stip1	63 kDa	11 C	0.631579	0.139876
Protein-glutamine gamma-glutamyltransferase K	Q9JLF6	Tgm1	90 kDa	16 C	0.631579	0.256435
Ubiquitin carboxyl-terminal hydrolase 5	P56399	Usp5	96 kDa	16 C	0.628571	0.253157
Actin-related protein 2/3 complex subunit 5	Q9CPW4	Arpc5	16 kDa	1 C	0.625	0.101192
Acyl-coenzyme A thioesterase 4	Q8BWN8	Acot4	46 kDa	6 C	0.625	0.184074
Bifunctional epoxide hydrolase 2	P34914	Ephx2	63 kDa	10 C	0.625	0.292144
Acetyl-CoA acetyltransferase, cytosolic	Q8CAY6	Acat2	41 kDa	8 C	0.622222	0.0131581
WD repeat domain phosphoinositide-interacting protein 3	Q9CR39	Wdr45b	38 kDa	15 C	0.62	0.379766
START domain-containing protein 10	Q9JMD3	Stard10	33 kDa	7 C	0.62	0.379766
Selenoprotein P	P70274	Selenop	43 kDa	18 C	0.62	0.503933
Endoplasmin	P08113	Hsp90b1	92 kDa	5 C	0.62	0.503933
Serine/threonine-protein phosphatase 2A catalytic subunit alpha isoform	P63330	Ppp2ca	36 kDa	10 C	0.62	0.503933
Hsp90 co-chaperone Cdc37	Q61081	Cdc37	45 kDa	9 C	0.619048	0.224122
Heat shock cognate 71 kDa protein	P63017	Hspa8	71 kDa	4 C	0.617834	0.00275254
Peroxisomal bifunctional enzyme	Q9DBM2	Ehhadh	78 kDa	10 C	0.616667	0.69763
Ras GTPase-activating-like protein IQGAP1	Q9JKF1	Iqgap1	189 kDa	14 C	0.615385	0.743117
S-formylglutathione hydrolase	Q9R0P3	Esd	31 kDa	10 C	0.611111	0.209875
Phosphoglycerate kinase 1	P09411	Pgk1	45 kDa	7 C	0.611111	0.326435
Hydroxyacid-oxoacid transhydrogenase, mitochondrial	Q8R0N6	Adhfe1	50 kDa	8 C	0.608696	0.0944463
40S ribosomal protein S12	P63323	Rps12	15 kDa	7 C	0.608696	0.133801
Isoform 2 of Peroxisomal acyl-coenzyme A oxidase 1	Q9R0H0-2	Acox1	75 kDa	7 C	0.605839	0.0408553
Very long-chain specific acyl-CoA dehydrogenase, mitochondrial	P50544	Acadvl	71 kDa	7 C	0.6	0.0756464
Src substrate cortactin	Q60598	Cttn	61 kDa	3 C	0.6	0.116117
Kynurenine--oxoglutarate transaminase 3	Q71RI9	Kyat3	51 kDa	10 C	0.6	0.116117
Isocitrate dehydrogenase [NAD] subunit alpha, mitochondrial	Q9D6R2	Idh3a	40 kDa	8 C	0.6	0.274577
Protein phosphatase 1B	P36993	Ppm1b	43 kDa	12 C	0.6	0.274577
Isoamyl acetate-hydrolyzing esterase 1 homolog	Q9DB29	Iah1	28 kDa	8 C	0.6	0.27944
Ras-related protein Rab-1A	P62821	Rab1A	23 kDa	4 C	0.6	0.373901
Cytosolic 10-formyltetrahydrofolate dehydrogenase	Q8R0Y6	Aldh1l1	99 kDa	15 C	0.596226	0.0673586
DnaJ homolog subfamily C member 12	Q9R022	Dnajc12	23 kDa	4 C	0.591667	0.348318
TAR DNA-binding protein 43	Q921F2	Tardbp	45 kDa	7 C	0.590909	0.202837
Calbindin	P12658	Calb1	30 kDa	4 C	0.588235	0.150033
Protein S100-A11	P50543	S100a11	11 kDa	3 C	0.588235	0.456715
Cytochrome b-c1 complex subunit 2, mitochondrial	Q9DB77	Uqcrc2	48 kDa	1 C	0.588235	0.546188
Glutaredoxin-1	Q9QUH0	Glrx	12 kDa	5 C	0.585714	0.352458
Copine-3	Q8BT60	Cpne3	60 kDa	13 C	0.583333	0.27944
Cytochrome b-c1 complex subunit Rieske, mitochondrial	Q9CR68	Uqcrfs1	29 kDa	5 C	0.583333	0.398208
Glycine N-methyltransferase	Q9QXF8	Gnmt	33 kDa	8 C	0.580645	0.257322
Peroxisomal multifunctional enzyme type 2	P51660	Hsd17b4	79 kDa	9 C	0.580645	0.00864457
Peroxisomal acyl-coenzyme A oxidase 3	Q9EPL9	Acox3	78 kDa	14 C	0.578947	0.206737
3-ketoacyl-CoA thiolase, mitochondrial	Q8BWT1	Acaa2	42 kDa	8 C	0.578947	0.444202
Moesin	P26041	Msn	68 kDa	2 C	0.575758	0.266953
Haloacid dehalogenase-like hydrolase domain-containing protein 3	Q9CYW4	Hdhd3	28 kDa	4 C	0.571429	0.101192
Selenocysteine lyase	Q9JLI6	Scly	47 kDa	8 C	0.571429	0.140066
Citrate lyase subunit beta-like protein, mitochondrial	Q8R4N0	Clybl	38 kDa	6 C	0.571429	0.279083
Presequence protease, mitochondrial	Q8K411	Pitrm1	117 kDa	20 C	0.568966	0.13911
Phosphoglycerate mutase 1	Q9DBJ1	Pgam1	29 kDa	2 C	0.567568	0.116117
Oligoribonuclease, mitochondrial	Q9D8S4	Rexo2	27 kDa	4 C	0.5625	0.155016
Cytochrome c oxidase subunit 5A, mitochondrial	P12787	Cox5a	16 kDa	4 C	0.555556	0.0646769
Nucleoside diphosphate kinase 3	Q9WV85	Nme3	19 kDa	3 C	0.555556	0.116117
Peptidyl-prolyl cis-trans isomerase D	Q9CR16	Ppid	41 kDa	7 C	0.555556	0.205106
Proteasome subunit beta type-6	Q60692	Psmb6	25 kDa	4 C	0.555556	0.205106
Copper chaperone for superoxide dismutase	Q9WU84	Ccs	29 kDa	10 C	0.555556	0.205106
Heat shock 70 kDa protein 4L	P48722	Hspa4l	94 kDa	15 C	0.554545	0.317169
Clathrin heavy chain 1	Q68FD5	Cltc	192 kDa	31 C	0.553571	0.707281
Dihydropyrimidine dehydrogenase [NADP(+)]	Q8CHR6	Dpyd	111 kDa	35 C	0.55	0.262696
Dihydrolipoyllysine-residue succinyltransferase component of 2-oxoglutarate dehydrogenase complex, mitochondrial	Q9D2G2	Dlst	49 kDa	6 C	0.547619	0.196956
Early endosome antigen 1	Q8BL66	Eea1	161 kDa	20 C	0.54717	0.225484
Phosphoenolpyruvate carboxykinase, cytosolic [GTP]	Q9Z2V4	Pck1	69 kDa	13 C	0.545455	0.659134
Eukaryotic translation initiation factor 2 subunit 3, X-linked	Q9Z0N1	Eif2s3x	51 kDa	10 C	0.545455	0.659134
UDP-glucuronosyltransferase 3A2	Q8JZZ0	Ugt3a2	60 kDa	3 C	0.545455	0.659134
Dimethylaniline monooxygenase [N-oxide-forming] 1	P50285	Fmo1	60 kDa	10 C	0.545455	0.659134
Bifunctional coenzyme A synthase	Q9DBL7	Coasy	62 kDa	4 C	0.545455	0.659134
60S ribosomal protein L14	Q9CR57	Rpl14	24 kDa	2 C	0.545455	0.659134
Vesicle-associated membrane protein-associated protein A	Q9WV55	Vapa	28 kDa	4 C	0.545455	0.189004
Cysteine sulfinic acid decarboxylase	Q9DBE0	Csad	55 kDa	11 C	0.545455	0.398208
Prolyl endopeptidase	Q9QUR6	Prep	81 kDa	17 C	0.545455	0.659134
Methionine aminopeptidase 2	O08663	Metap2	53 kDa	15 C	0.545455	0.659134
Isoform 3 of Programmed cell death 6-interacting protein	Q9WU78-3	Pdcd6ip	97 kDa	10 C	0.545455	0.659134
Xaa-Pro dipeptidase	Q11136	Pepd	55 kDa	17 C	0.54321	0.0513645
Enoyl-CoA hydratase domain-containing protein 3, mitochondrial	Q9D7J9	Echdc3	32 kDa	5 C	0.536585	0.518519
Ribose-phosphate pyrophosphokinase 1	Q9D7G0	Prps1	35 kDa	9 C	0.536585	0.584276
Dynein light chain Tctex-type 3	P56387	Dynlt3	13 kDa	6 C	0.536585	0.584276
Acyl-coenzyme A synthetase ACSM1, mitochondrial	Q91VA0	Acsm1	65 kDa	14 C	0.533333	0.0912602
Ig lambda-1 chain C region	P01843		12 kDa	3 C	0.533333	0.33046
Indolethylamine N-methyltransferase	P40936	Inmt	29 kDa	11 C	0.529801	0.588995
Thioredoxin	P10639	Txn	12 kDa	6 C	0.526316	0.0944463
Uromodulin	Q91X17	Umod	71 kDa	48 C	0.526316	0.218071
NADP-dependent malic enzyme	P06801	Me1	64 kDa	11 C	0.526316	0.561762
Bifunctional glutamate/proline--tRNA ligase	Q8CGC7	Eprs	170 kDa	31 C	0.525	0.230732
Density-regulated protein	Q9CQJ6	Denr	22 kDa	7 C	0.525	0.230732
Ankyrin repeat and SAM domain-containing protein 4B	Q8K3X6	Anks4b	48 kDa	6 C	0.525	0.230732
Heat shock protein 75 kDa, mitochondrial	Q9CQN1	Trap1	80 kDa	20 C	0.52381	0.668737
Nucleolin	P09405	Ncl	77 kDa	1 C	0.52381	0.0667665
Cytosolic purine 5'-nucleotidase	Q3V1L4	Nt5c2	65 kDa	8 C	0.52381	0.131778
Ribosome-binding protein 1	Q99PL5	Rrbp1	173 kDa	8 C	0.518519	0.0921079
Glutamate dehydrogenase 1, mitochondrial	P26443	Glud1	61 kDa	6 C	0.518519	0.345452
Secernin-3	Q3TMH2	Scrn3	48 kDa	7 C	0.516667	0.291654
Inosine-5'-monophosphate dehydrogenase 2	P24547	Impdh2	56 kDa	7 C	0.516667	0.291654
Caspase-3	P70677	Casp3	31 kDa	8 C	0.516667	0.291654
Lupus La protein homolog	P32067	Ssb	48 kDa	3 C	0.516667	0.291654
Mitochondrial antiviral-signaling protein	Q8VCF0	Mavs	53 kDa	8 C	0.516667	0.291654
Delta-1-pyrroline-5-carboxylate dehydrogenase, mitochondrial	Q8CHT0	Aldh4a1	62 kDa	8 C	0.5125	0.50632
Calnexin	P35564	Canx	67 kDa	7 C	0.512195	0.39532
Methionine-R-sulfoxide reductase B2, mitochondrial	Q78J03	Msrb2	19 kDa	9 C	0.512195	0.50353
Dihydrolipoyl dehydrogenase, mitochondrial	O08749	Dld	54 kDa	9 C	0.510638	0.0514259
Methylosome protein 50	Q99J09	Wdr77	37 kDa	12 C	0.51	0.360057
Collagen alpha-1(XVIII) chain	P39061	Col18a1	182 kDa	8 C	0.508197	0.469372
Peroxisomal carnitine O-octanoyltransferase	Q9DC50	Crot	70 kDa	16 C	0.507937	0.16508
Alpha-aminoadipic semialdehyde synthase, mitochondrial	Q99K67	Aass	103 kDa	13 C	0.5	0.627545
Kynurenine--oxoglutarate transaminase 1	Q8BTY1	Kyat1	48 kDa	7 C	0.5	0.0593473
Acyl-CoA dehydrogenase family member 10	Q8K370	Acad10	119 kDa	16 C	0.5	0.0601698
Regulator of microtubule dynamics protein 3	Q3UJU9	Rmdn3	52 kDa	6 C	0.5	0.148148
Myotrophin	P62774	Mtpn	13 kDa	3 C	0.5	0.158302
Sodium/potassium-transporting ATPase subunit beta-1	P14094	Atp1b1	35 kDa	7 C	0.5	0.192249
Glycine N-acyltransferase-like protein Keg1	Q9DCY0	Keg1	34 kDa	8 C	0.5	0.518519
Annexin A5	P48036	Anxa5	36 kDa	1 C	0.491803	0.345303
Nucleoside diphosphate-linked moiety X motif 19	P11930	Nudt19	40 kDa	9 C	0.490196	0.628866
Medium-chain specific acyl-CoA dehydrogenase, mitochondrial	P45952	Acadm	46 kDa	8 C	0.484848	0.0547753
3-ketoacyl-CoA thiolase A, peroxisomal	Q921H8	Acaa1a	44 kDa	8 C	0.47619	0.156975
Dihydropteridine reductase	Q8BVI4	Qdpr	26 kDa	4 C	0.473684	0.0667665
Delta(3,5)-Delta(2,4)-dienoyl-CoA isomerase, mitochondrial	O35459	Ech1	36 kDa	6 C	0.469231	0.23505
2,4-dienoyl-CoA reductase, mitochondrial	Q9CQ62	Decr1	36 kDa	5 C	0.461538	0.132092
ATP synthase subunit d, mitochondrial	Q9DCX2	Atp5h	19 kDa	1 C	0.454545	0.184074
Phosphoglucomutase-1	Q9D0F9	Pgm1	61 kDa	10 C	0.454545	0.416866
Cytoplasmic aconitate hydratase	P28271	Aco1	98 kDa	11 C	0.444444	0.226325
Beta-ureidopropionase	Q8VC97	Upb1	44 kDa	10 C	0.444444	0.232754
FAS-associated death domain protein	Q61160	Fadd	23 kDa	3 C	0.442857	0.112882
Lipoamide acyltransferase component of branched-chain alpha-keto acid dehydrogenase complex, mitochondrial	P53395	Dbt	53 kDa	6 C	0.442857	0.278924
F-actin-capping protein subunit alpha-2	P47754	Capza2	33 kDa	3 C	0.442857	0.278924
Beta-mannosidase	Q8K2I4	Manba	101 kDa	12 C	0.442857	0.278924
Cystathionine beta-synthase	Q91WT9 (+1)	Cbs	62 kDa	13 C	0.436893	0.0558254
cAMP-dependent protein kinase type I-alpha regulatory subunit	Q9DBC7	Prkar1a	43 kDa	5 C	0.431373	0.413545
Ras-related protein Rab-11B	P46638	Rab11b	24 kDa	2 C	0.431373	0.413545
Golgi reassembly-stacking protein 2	Q99JX3	Gorasp2	47 kDa	4 C	0.428571	0.116117
Annexin A6	P14824	Anxa6	76 kDa	8 C	0.425	0.211034
V-type proton ATPase catalytic subunit A	P50516	Atp6v1a	68 kDa	6 C	0.420833	0.297648
F-BAR domain only protein 2	Q3UQN2	Fcho2	89 kDa	9 C	0.42	0.0973733
Polyadenylate-binding protein-interacting protein 1	Q8VE62	Paip1	46 kDa	6 C	0.42	0.0973733
Isoform 5 of Kinectin	Q61595-5	Ktn1	146 kDa	10 C	0.411765	0.457253
ADP-ribosylation factor 1	P84078	Arf1	21 kDa	1 C	0.411765	0.457253
Cold shock domain-containing protein E1	Q91W50	Csde1	89 kDa	15 C	0.406667	0.139687
E3 SUMO-protein ligase RanBP2	Q9ERU9	Ranbp2	341 kDa	67 C	0.387097	0.368482
Ig lambda-1 chain V region	P01723 (+1)		12 kDa	2 C	0.387097	0.368482
MIP18 family protein FAM96A	Q9DCL2	Fam96a	18 kDa	5 C	0.387097	0.368482
V-type proton ATPase subunit G 1	Q9CR51	Atp6v1g1	14 kDa	2 C	0.387097	0.368482
Endonuclease G, mitochondrial	O08600	Endog	32 kDa	2 C	0.387097	0.368482
CAP-Gly domain-containing linker protein 1	Q922J3	Clip1	156 kDa	11 C	0.387097	0.368482
Low molecular weight phosphotyrosine protein phosphatase	Q9D358	Acp1	18 kDa	8 C	0.387097	0.368482
Synaptic functional regulator FMR1	P35922 (+5)	Fmr1	69 kDa	5 C	0.387097	0.368482
Protein farnesyltransferase/geranylgeranyltransferase type-1 subunit alpha	Q61239	Fnta	44 kDa	3 C	0.387097	0.368482
Mitochondrial-processing peptidase subunit alpha	Q9DC61	Pmpca	58 kDa	9 C	0.382716	0.302978
Complement component C8 alpha chain	Q8K182	C8a	66 kDa	29 C	0.375	0.546095
Sideroflexin-1	Q99JR1	Sfxn1	36 kDa	5 C	0.375	0.546095
UPF0568 protein C14orf166 homolog	Q9CQE8		28 kDa	2 C	0.375	0.546095
N(G),N(G)-dimethylarginine dimethylaminohydrolase 1	Q9CWS0	Ddah1	31 kDa	7 C	0.372727	0.220375
Cytochrome c oxidase assembly factor 7	Q921H9	Coa7	26 kDa	13 C	0.366667	0.213471
Isoform 3 of Protein arginine N-methyltransferase 1	Q9JIF0-3	Prmt1	40 kDa	11 C	0.35	0.116378
Cathepsin B	P10605	Ctsb	37 kDa	16 C	0.344262	0.258119
Cytochrome c oxidase subunit 5B, mitochondrial	P19536	Cox5b	14 kDa	5 C	0.344262	0.434205
Ribosome-recycling factor, mitochondrial	Q9D6S7	Mrrf	29 kDa	2 C	0.341667	0.0634138
Ferritin light chain 1	P29391	Ftl1	21 kDa	1 C	0.333333	0.099982
Major urinary protein 1	P11588	Mup1	21 kDa	5 C	0.333333	0.116117
Fatty acid-binding protein, liver	P12710	Fabp1	14 kDa	1 C	0.333333	0.189004
Aldehyde oxidase 3	G3X982	Aox3	147 kDa	38 C	0.333333	0.345145
Putative adenosylhomocysteinase 3	Q68FL4 (+1)	Ahcyl2	67 kDa	18 c	0.315385	0.374982
Alanine aminotransferase 1	Q8QZR5	Gpt	55 kDa	14 C	0.314286	0.0890573
Alpha-2-HS-glycoprotein	P29699	Ahsg	37 kDa	14 C	0.314286	0.214588
Nuclear mitotic apparatus protein 1	E9Q7G0	Numa1	236 kDa	19 C	0.31	0.212754
GrpE protein homolog 1, mitochondrial	Q99LP6	Grpel1	24 kDa	4 C	0.3	0.105876
Lysozyme C-2	P08905	Lyz2	17 kDa	8 C	0.3	0.0572352
BH3-interacting domain death agonist	P70444	Bid	22 kDa	2 C	0.3	0.105876
Isoform 2 of Cysteine--tRNA ligase, cytoplasmic	Q9ER72-2	Cars	86 kDa	11 C	0.3	0.105876
Glutamyl aminopeptidase	P16406	Enpep	108 kDa	9 C	0.3	0.298052
Peroxisomal trans-2-enoyl-CoA reductase	Q99MZ7	Pecr	32 kDa	5 C	0.294118	0.164923
Pterin-4-alpha-carbinolamine dehydratase	P61458	Pcbd1	12 kDa	1 C	0.292683	0.239874
60S ribosomal protein L30	P62889	Rpl30	13 kDa	3 C	0.292683	0.239874
Voltage-dependent anion-selective channel protein 2	Q60930	Vdac2	32 kDa	11 C	0.292683	0.347045
Protein canopy homolog 2	Q9QXT0	Cnpy2	21 kDa	6 C	0.292683	0.239874
Citrate synthase, mitochondrial	Q9CZU6	Cs	52 kDa	5 C	0.292683	0.347045
L-xylulose reductase	Q91X52	Dcxr	26 kDa	4 C	0.292683	0.347045
6-phosphogluconate dehydrogenase, decarboxylating	Q9DCD0	Pgd	53 kDa	9 C	0.285714	0.495212
Maleylacetoacetate isomerase	Q9WVL0	Gstz1	24 kDa	3 C	0.285714	0.495212
Calcium-binding mitochondrial carrier protein Aralar1	Q8BH59	Slc25a12	75 kDa	7 C	0.285714	0.495212
Trimethyllysine dioxygenase, mitochondrial	Q91ZE0	Tmlhe	50 kDa	11 C	0.283333	0.119001
V-type proton ATPase subunit B, brain isoform	P62814	Atp6v1b2	57 kDa	6 C	0.283333	0.239988
Gamma-glutamyltranspeptidase 1	Q60928	Ggt1	62 kDa	6 C	0.26129	0.192716
Quinone oxidoreductase-like protein 2	Q3UNZ8		38 kDa	9 C	0.259259	0.320339
Acylamino-acid-releasing enzyme	Q8R146 (+1)	Apeh	82 kDa	16 C	0.259259	0.412064
G-rich sequence factor 1	Q8C5Q4	Grsf1	53 kDa	9 C	0.24	0.158191
O-phosphoseryl-tRNA(Sec) selenium transferase	Q6P6M7	Sepsecs	55 kDa	13 C	0.23913	0.484686
5-oxoprolinase	Q8K010	Oplah	138 kDa	25 C	0.238462	0.191269
Eukaryotic peptide chain release factor GTP-binding subunit ERF3A	Q8R050 (+1)	Gspt1	69 kDa	14 C	0.235294	0.222896
Sorting nexin-12	O70493	Snx12	19 kDa	3 C	0.233333	0.126126
Cytochrome c oxidase subunit 2	P00405	Mtco2	26 kDa	3 C	0.230769	0.46703
Acylcarnitine hydrolase	Q91WG0	Ces2c	62 kDa	5 C	0.220994	0.19052
Glycine dehydrogenase (decarboxylating), mitochondrial	Q91W43	Gldc	113 kDa	24 C	0.22	0.128175
Isoform HK1 of Hexokinase-1	P17710-3	Hk1	102 kDa	21 C	0.21	0.126275
Carboxylesterase 1C	P23953	Ces1c	61 kDa	5 C	0.21	0.150569
Aminopeptidase N	P97449	Anpep	110 kDa	8 C	0.21	0.233907
Cingulin-like protein 1	Q6AW69 (+2)	Cgnl1	148 kDa	13 C	0.2	0.0697578
Isoform 3 of ATP-dependent (S)-NAD(P)H-hydrate dehydratase	Q9CZ42-3	Naxd	35 kDa	8 C	0.196721	0.181885
Acyl-coenzyme A synthetase ACSM3, mitochondrial	Q3UNX5 (+1)	Acsm3	66 kDa	10 C	0.195238	0.150487
Integrin beta-1	P09055 (+1)	Itgb1	88 kDa	57 C	0.19375	0.0504034
Cytochrome P450 4B1	Q64462	Cyp4b1	59 kDa	9 C	0.191358	0.458511
Isoform Mt-VDAC1 of Voltage-dependent anion-selective channel protein 1	Q60932-2	Vdac1	31 kDa	2 C	0.190625	0.090036
Glucose-6-phosphate isomerase	P06745	Gpi	63 kDa	4 C	0.173554	0.18287
Ornithine aminotransferase, mitochondrial	P29758	Oat	48 kDa	7 C	0.169231	0.221117
Inorganic pyrophosphatase	Q9D819	Ppa1	33 kDa	8 C	0.136364	0.373901
GTP-binding nuclear protein Ran	P62827	Ran	24 kDa	3 C	0.136364	0.373901
C-1-tetrahydrofolate synthase, cytoplasmic	Q922D8	Mthfd1	101 kDa	12 C	0.136364	0.373901
Carbamoyl-phosphate synthase [ammonia], mitochondrial	Q8C196	Cps1	165 kDa	21 C	0.136364	0.373901
Thiosulfate sulfurtransferase	P52196	Tst	33 kDa	4 C	0.136364	0.373901
Enoyl-CoA delta isomerase 2, mitochondrial	Q9WUR2	Eci2	43 kDa	7 C	0.136364	0.373901
Alkaline phosphatase, tissue-nonspecific isozyme	P09242	Alpl	58 kDa	6 C	0.136364	0.373901
DNA-directed RNA polymerases I, II, and III subunit RPABC3	Q923G2	Polr2h	17 kDa	1 C	0.136364	0.373901
Sulfide:quinone oxidoreductase, mitochondrial	Q9R112	Sqor	50 kDa	8 C	0.136364	0.373901
Complement component 1 Q subcomponent-binding protein, mitochondrial	O35658	C1qbp	31 kDa	6 C	0.136364	0.373901
ATP-binding cassette sub-family D member 3	P55096	Abcd3	75 kDa	9 C	0.136364	0.373901
Lamin-B1	P14733	Lmnb1	67 kDa	4 C	0.136364	0.373901
Annexin A11	P97384	Anxa11	54 kDa	6 C	0.136364	0.373901
60S acidic ribosomal protein P0	P14869	Rplp0	34 kDa	3 C	0.136364	0.373901
Protein FAM151A	Q8QZW3	Fam151a	67 kDa	6 C	0.136364	0.373901
NADH dehydrogenase [ubiquinone] iron-sulfur protein 7, mitochondrial	Q9DC70	Ndufs7	25 kDa	5 C	0.136364	0.373901
Acyl-CoA dehydrogenase family member 11	Q80XL6	Acad11	87 kDa	13 C	0.136364	0.373901
60S ribosomal protein L7a	P12970	Rpl7a	30 kDa	3 C	0.136364	0.373901
ATP-dependent RNA helicase DDX3X	Q62167	Ddx3x	73 kDa	7 C	0.136364	0.373901
Beta-2-microglobulin	P01887	B2m	14 kDa	2 C	0.136364	0.373901
Galectin-3-binding protein	Q07797	Lgals3bp	64 kDa	16 C	0.136364	0.373901
Prefoldin subunit 2	O70591	Pfdn2	17 kDa	1 C	0.136364	0.373901
NADH dehydrogenase [ubiquinone] 1 alpha subcomplex subunit 9, mitochondrial	Q9DC69	Ndufa9	43 kDa	2 C	0.136364	0.373901
40S ribosomal protein S8	P62242	Rps8	24 kDa	5 C	0.136364	0.373901
Catechol O-methyltransferase	O88587 (+1)	Comt	29 kDa	4 C	0.136364	0.373901
NADH dehydrogenase [ubiquinone] iron-sulfur protein 3, mitochondrial	Q9DCT2	Ndufs3	30 kDa	3 C	0.131868	0.1592
Electron transfer flavoprotein-ubiquinone oxidoreductase, mitochondrial	Q921G7	Etfdh	68 kDa	15 C	0.131868	0.202517
Argininosuccinate lyase	Q91YI0	Asl	52 kDa	13 C	0.131868	0.274124
Heat shock protein 105 kDa	Q61699 (+1)	Hsph1	96 kDa	17 C	0.12	0.0983847
Dipeptidase 1	P31428	Dpep1	46 kDa	8 C	0.118812	0.166806
WD repeat-containing protein 1	O88342	Wdr1	66 kDa	12 C	0.0967742	0.164186
Sushi domain-containing protein 2	Q9DBX3	Susd2	91 kDa	28 C	0.0967742	0.164186
Eukaryotic translation initiation factor 1A, X-chromosomal	Q8BMJ3	Eif1ax	16 kDa	2 C	0.0967742	0.164186
D-dopachrome decarboxylase	O35215	Ddt	13 kDa	2 C	0.0967742	0.164186
Carboxypeptidase Q	Q9WVJ3 (+1)	Cpq	52 kDa	1 C	0.0967742	0.164186
Coronin-1C	Q9WUM4	Coro1c	53 kDa	12 C	0.0967742	0.164186
Apolipoprotein E	P08226	Apoe	36 kDa	1 C	0.0967742	0.164186
Adaptin ear-binding coat-associated protein 2	Q9D1J1	Necap2	29 kDa	2 C	0.0967742	0.164186
Transmembrane emp24 domain-containing protein 10	Q9D1D4	Tmed10	25 kDa	3 C	0.0967742	0.164186
UDP-glucose 6-dehydrogenase	O70475	Ugdh	55 kDa	12 C	0.09375	0.373901
T-complex protein 1 subunit theta	P42932	Cct8	60 kDa	10 C	0.09375	0.373901
Ubiquitin-like modifier-activating enzyme 1	Q02053	Uba1	118 kDa	21 C	0.09375	0.373901
NADH dehydrogenase [ubiquinone] iron-sulfur protein 2, mitochondrial	Q91WD5	Ndufs2	53 kDa	7 C	0.09375	0.373901
Probable 2-oxoglutarate dehydrogenase E1 component DHKTD1, mitochondrial	A2ATU0	Dhtkd1	103 kDa	13 C	0.09375	0.373901
ER membrane protein complex subunit 8	O70378	Emc8	23 kDa	8 C	0.09375	0.373901
NADH dehydrogenase [ubiquinone] iron-sulfur protein 8, mitochondrial	Q8K3J1	Ndufs8	24 kDa	8 C	0.09375	0.373901
Aquaporin-1	Q02013	Aqp1	29 kDa	4 C	0.09375	0.373901
3-mercaptopyruvate sulfurtransferase	Q99J99	Mpst	33 kDa	4 C	0.09375	0.373901
NADH dehydrogenase [ubiquinone] 1 alpha subcomplex subunit 8	Q9DCJ5	Ndufa8	20 kDa	8 C	0.0731707	0.116117
Lysosome-associated membrane glycoprotein 1	P11438	Lamp1	44 kDa	8 C	0.0731707	0.116117
Membrane-associated progesterone receptor component 1	O55022	Pgrmc1	22 kDa	2 C	0.0731707	0.116117
Estradiol 17-beta-dehydrogenase 8	P50171 (+1)	Hsd17b8	27 kDa	4 C	0.0731707	0.213471
Ornithine carbamoyltransferase, mitochondrial	P11725	Otc	40 kDa	2 C	0.0731707	0.213471
Golgin subfamily A member 4	Q91VW5	Golga4	258 kDa	25 C	0.0714286	0.373901
ATP synthase F(0) complex subunit B1, mitochondrial	Q9CQQ7	Atp5f1	29 kDa	2 C	0.0714286	0.373901
Ras-related protein Rab-5C	P35278	Rab5c	23 kDa	4 C	0.0714286	0.373901
Prohibitin	P67778	Phb	30 kDa	1 C	0.0714286	0.373901
Isoform 2 of Cadherin-related family member 5	Q8VHF2-2	Cdhr5	73 kDa	7 C	0.0714286	0.373901
Catenin beta-1	Q02248	Ctnnb1	85 kDa	11 C	0.06	0.0785153
Cytochrome b5 type B	Q9CQX2	Cyb5b	16 kDa	1 C	0.06	0.0785153
Pyridoxal phosphate homeostasis protein	Q9Z2Y8	Prosc	30 kDa	3 C	0.0491803	0.161104
Beta-glucuronidase	P12265	Gusb	74 kDa	8 C	0.0491803	0.161104
Ceruloplasmin	Q61147	Cp	121 kDa	14 C	0.0491803	0.268524
Calcium-binding mitochondrial carrier protein Aralar2	Q9QXX4	Slc25a13	74 kDa	7 C	0.0483871	0.373901
MICOS complex subunit Mic60	Q8CAQ8 (+3)	Immt	84 kDa	7 C	0.0483871	0.373901
UDP-glucuronosyltransferase 1-7C	Q6ZQM8	Ugt1a7c	60 kDa	13 C	0.0483871	0.373901
Arginase-1	Q61176	Arg1	35 kDa	3 C	0.0422535	0.124647
D-amino-acid oxidase	P18894	Dao	39 kDa	6 C	0.0422535	0.284368
Phenazine biosynthesis-like domain-containing protein 1	Q9DCG6	Pbld1	32 kDa	3 C	0.029703	0.132412
S-adenosylhomocysteine hydrolase-like protein 1	Q80SW1	Ahcyl1	59 kDa	19 C	0.0272727	0.178071
Regucalcin	Q64374	Rgn	33 kDa	9 C	0.0247934	0.116117
Mitochondrial fission 1 protein	Q9CQ92	Fis1	17 kDa	1 C	0.464286	0.0106366
2-hydroxyacyl-CoA lyase 1	Q9QXE0	Hacl1	64 kDa	17 C	0.434783	0.00225326
Macrophage migration inhibitory factor	P34884	Mif	13 kDa	3 C	0.35	0.0123174
Protein phosphatase 1 regulatory subunit 12A	Q9DBR7	Ppp1r12a	115 kDa	8 C	0.3125	0.00793309
Clusterin	Q06890	Clu	52 kDa	11 C	0.3	0.0248962
Isoform 2 of ELKS/Rab6-interacting/CAST family member 1	Q99MI1-2	Erc1	112 kDa	4 C	0.24	0.0476092
Golgi apparatus protein 1	Q61543	Glg1	134 kDa	68 C	0.233333	0.0241222
Short-chain specific acyl-CoA dehydrogenase, mitochondrial	Q07417	Acads	45 kDa	5 C	0.230769	0.0130119
Mitochondrial proton/calcium exchanger protein	Q9Z2I0	Letm1	83 kDa	12 C	0.221429	0.0249418
Transforming protein RhoA	Q9QUI0	Rhoa	22 kDa	6 C	0.1	0.0260979

## Sheet: KO Kidney Prot ID intensity
Supplementary Data 23: Dietary Impact on the CGL KO Kidney Persulfidome (Intensity)
Protein names	Majority protein IDs	Gene names	Mol. weight [kDa]	Intensity KO Kidney AL1	Intensity KO Kidney AL2	Intensity KO Kidney AL3	Intensity KO Kidney DR1	Intensity KO Kidney DR2	Intensity KO Kidney DR3	DR/AL intensity ratio	P-value
Regulator of microtubule dynamics protein 1	Q9DCV4	Rmdn1	35	10000	519790	410340	681840	1329400	1345500	3.57051	0.039687		Green	DR enriched
Heterogeneous nuclear ribonucleoprotein A0	Q9CX86	Hnrnpa0	30.53	10000	10000	10000	609510	10000	14953000	519.084	0.348607		Gray	No Change
Eukaryotic translation initiation factor 2 subunit 1	Q6ZWX6	Eif2s1	36.108	2956800	5401200	3232500	1021100	267240000	369010000	54.9822	0.130089		Blue	AL enriched
Urocanate hydratase	Q8VC12	Uroc1	74.589	10000	10000	10000	10000	705870	436060	38.3977	0.138592
Heat shock 70 kDa protein 1A;Heat shock 70 kDa protein 1B	Q61696;P17879	Hspa1a;Hspa1b	70.078	10000	553900	10000	13397000	10000	10000	23.3786	0.392054
Alpha-aminoadipic semialdehyde synthase, mitochondrial;Lysine ketoglutarate reductase;Saccharopine dehydrogenase	Q99K67	Aass	102.97	10000	10320000	10000	10000	198450000	150830	19.208	0.396895
Sodium channel protein type 9 subunit alpha	Q62205	Scn9a	225.81	10000	1949700	10000	10000	13216000	16113000	14.8952	0.141986
Isocitrate dehydrogenase [NADP] cytoplasmic	O88844	Idh1	46.674	45061000	126250000	14923000	7342000	1007000000	1169700000	11.7274	0.142054
Ig kappa chain V-I region S107A	P01632	Igkv7-33	12.717	10000	10000	602180	6307900	583740	10000	11.0927	0.358671
Ig lambda-1 chain V region;Ig lambda-1 chain V region S43;Ig lambda-2 chain V region MOPC 315;Ig lambda-1 chain V region H2020	P01723;P01727;P01729;P01726		12.222	844980	10000	10000	4990600	10000	2603500	8.79107	0.199932
Pleckstrin homology domain-containing family A member 6	Q7TQG1	Plekha6	131.43	10000	741930	789310	10000	10000	13244000	8.60606	0.426456
Small nuclear ribonucleoprotein Sm D2	P62317	Snrpd2	13.527	443260	10000	10000	2230000	10000	1455900	7.97803	0.181195
eIF-2-alpha kinase activator GCN1	E9PVA8	Gcn1l1	293.02	4368100	5811200	10000	10000	10000	79745000	7.82831	0.433047
Ig lambda-3 chain C region;Ig lambda-2 chain C region	P01845;P01844	Iglc3;Iglc2	11.371	817360	10000	10000	3312900	643190	10000	4.73642	0.375683
Protein transport protein Sec31A	Q3UPL0	Sec31a	133.57	289450	10000	380620	440900	652970	1941300	4.46303	0.178622
Ig gamma-2A chain C region, membrane-bound form;Ig gamma-2A chain C region, A allele	P01865;P01863	Igh-1a;Ighg	43.949	10000	10000	10774000	3587000	34103000	10382000	4.45359	0.278636
Ankyrin repeat and SAM domain-containing protein 4B	Q8K3X6	Anks4b	47.975	1062600	10000	10000	10000	1883400	2850100	4.38158	0.248603
ADP/ATP translocase 1	P48962	Slc25a4	32.904	10000	1017200	10000	10000	2050400	2081800	3.99364	0.246576
Toll-like receptor 3	Q99MB1	Tlr3	103.67	10000	10000	558440	479860	338330	1411100	3.85397	0.224087
Dystonin	Q91ZU6	Dst	834.21	10000	1939900	10000	10000	10000	6636900	3.39655	0.533534
Ataxin-2	O70305	Atxn2	136.48	709390	10000	10000	10000	621070	1840500	3.38854	0.37807
Na(+)/H(+) exchange regulatory cofactor NHE-RF2	Q9JHL1	Slc9a3r2	37.402	988380	2707700	10000	4390000	2164200	5687100	3.30303	0.0931623
Inter alpha-trypsin inhibitor, heavy chain 4	A6X935	Itih4	104.66	535370	814010	663030	1625100	1587000	3278900	3.22549	0.0570278
Tropomyosin alpha-4 chain	Q6IRU2	Tpm4	28.467	1307400	1505100	10000	527240	695730	7376000	3.04658	0.450254
Serine/arginine-rich splicing factor 1	Q6PDM2	Srsf1	27.744	479650	1258500	10000	10000	1759300	3458100	2.99025	0.335338
Serpin B8	O08800	Serpinb8	42.15	922390	10000	1053400	697990	683380	4418900	2.92089	0.378551
Carbonic anhydrase 1	P13634	Ca1	28.33	4903000	2514500	372260	7231100	10373000	2512600	2.58245	0.19358
Galactose-1-phosphate uridylyltransferase	Q03249	Galt	43.232	1663100	10000	2918400	1190000	4971200	5066500	2.44532	0.221605
Pyridoxine-5-phosphate oxidase	Q91XF0	Pnpo	30.114	2637400	3127500	2259300	10000	7540900	11345000	2.35486	0.338944
Arf-GAP with GTPase, ANK repeat and PH domain-containing protein 3	Q8VHH5	Agap3	97.964	10000	644440	10000	10000	609230	923050	2.32117	0.439532
Serine/threonine-protein phosphatase CPPED1	Q8BFS6	Cpped1	35.247	470690	10000	532410	407240	590360	1328400	2.29592	0.250867
Transcobalamin-2	O88968	Tcn2	47.585	10000	551310	10000	10000	10000	1288600	2.29053	0.623527
Protein-glutamine gamma-glutamyltransferase 2	P21981	Tgm2	77.06	580070	429640	921180	318650	1790200	2197200	2.23009	0.249941
Eukaryotic translation initiation factor 1A, X-chromosomal;Eukaryotic translation initiation factor 1A	Q8BMJ3;Q60872	Eif1ax;Eif1a	16.46	1625500	10000	582900	2847500	1869700	10000	2.13091	0.431604
Eukaryotic translation initiation factor 3 subunit I	Q9QZD9	Eif3i	36.46	2157500	3663400	10000	1463100	4691300	6027600	2.08921	0.285878
Serine/arginine-rich splicing factor 7	Q8BL97	Srsf7	30.817	922580	10000	1061500	10000	10000	4120500	2.0764	0.638391
Vesicle-associated membrane protein-associated protein B	Q9QY76	Vapb	26.946	1926400	10000	10000	1248400	2763700	10000	2.06643	0.535092
Prefoldin subunit 2	O70591	Pfdn2	16.534	10000	1050500	10000	1436700	10000	600130	1.91203	0.579228
Ig kappa chain V-V region L6;Ig kappa chain V-V region T1	P01638;P01637		12.986	2037700	1855500	5774000	8941300	8984900	10000	1.85537	0.443642
Phosphoglycolate phosphatase	Q8CHP8	Pgp	34.54	4016800	10000	534300	3446000	2243200	2714000	1.84236	0.382018
Phosphopantothenoylcysteine decarboxylase	Q8BZB2	Ppcdc	22.344	10000	10000	1757500	247570	1390300	1623200	1.83464	0.530532
Ig heavy chain V region M511;Ig heavy chain V region HPCG14;Ig heavy chain V region HPCM6;Ig heavy chain V region H8;Ig heavy chain V regions TEPC 15/S107/HPCM1/HPCM2/HPCM3;Ig heavy chain V region M603;Ig heavy chain V region HPCG13;Ig heavy chain V region HPCG8	P01790;P01794;P01791;P01788;P01787;P01789;P01793;P01792		13.652	5247600	3933100	9465000	14570000	9288600	9424900	1.78505	0.112849
Arsenite methyltransferase	Q91WU5	As3mt	41.793	3036200	563110	3083300	367870	7182300	4209500	1.75974	0.47347
Isochorismatase domain-containing protein 1	Q91V64	Isoc1	32.032	683700	620050	10000	720440	798960	732370	1.714	0.221529
39S ribosomal protein L53, mitochondrial	Q9D1H8	Mrpl53	12.737	579610	10000	829450	530720	984760	883280	1.69039	0.306478
Electron transfer flavoprotein-ubiquinone oxidoreductase, mitochondrial	Q921G7	Etfdh	68.09	8136600	12573000	10000	10000	1544400	32393000	1.63842	0.713199
DAZ-associated protein 1	Q9JII5	Dazap1	43.214	8221100	10892000	12569000	8184600	20386000	22244000	1.60389	0.236847
Ig heavy chain V region MOPC 47A	P01786		12.374	496960	10000	817100	658000	693950	760280	1.59527	0.328978
Glutathione S-transferase Mu 2	P15626	Gstm2	25.716	453520	7472600	10000	10000	12620000	10000	1.59272	0.76261
ADP-ribosylation factor-like protein 3	Q9WUL7	Arl3	20.486	3241100	10000	4549700	1029400	4715900	6524500	1.57289	0.518348
Ig gamma-1 chain C region secreted form;Ig gamma-1 chain C region, membrane-bound form	P01868;P01869	Ighg1	35.704	7080800	6534500	1255500	2480500	19885000	676780	1.5495	0.69229
Palmitoyl-protein thioesterase 1	O88531	Ppt1	34.49	1857300	10000	10000	10000	1003900	1879500	1.54126	0.700422
UPF0160 protein MYG1, mitochondrial	Q9JK81	Myg1	42.722	3985200	1928000	6888600	7529700	3194400	8552200	1.50575	0.378905
Complement factor I;Complement factor I heavy chain;Complement factor I light chain	Q61129	Cfi	67.26	9126700	9065100	1950100	8894900	12892000	8532200	1.50528	0.28658
Selenoprotein P	P70274	Sepp1	42.705	10000	2194900	10000	1421300	1481300	425080	1.50241	0.668828
28S ribosomal protein S22, mitochondrial	Q9CXW2	Mrps22	41.192	639440	1048600	10000	1612200	10000	865750	1.46519	0.658656
Copper homeostasis protein cutC homolog	Q9D8X1	Cutc	29.003	667030	10000	1737400	467230	2680400	387640	1.46423	0.70071
Palladin	Q9ET54	Palld	152.13	10000	2198300	2052400	1506000	1090100	3403400	1.4081	0.594302
Cleavage and polyadenylation specificity factor subunit 5	Q9CQF3	Nudt21	26.24	5598100	5931800	11069000	7551700	6528600	17736000	1.40787	0.484404
Cathepsin D	P18242	Ctsd	44.953	10000	868470	10000	511280	728930	10000	1.40715	0.752288
Prolow-density lipoprotein receptor-related protein 1;Low-density lipoprotein receptor-related protein 1 85 kDa subunit;Low-density lipoprotein receptor-related protein 1 515 kDa subunit;Low-density lipoprotein receptor-related protein 1 intracellular domain	Q91ZX7	Lrp1	504.74	722760	661250	2915800	3546900	1827000	671840	1.40605	0.62984
Retinal dehydrogenase 1	P24549	Aldh1a1	54.467	35080000	59550000	70732000	36879000	100050000	94795000	1.40131	0.387118
Protein phosphatase 1H	Q3UYC0	Ppm1h	56.379	10000	10000	1225200	10000	827780	888380	1.38625	0.76192
Ig heavy chain V region 441;Ig heavy chain V region T601;Ig heavy chain V region X44;Ig heavy chain V region MOPC 173;Ig heavy chain V region J539	P01806;P01808;P01807;P01812;P01810		12.911	1287100	1143900	26064000	9850700	25131000	4365600	1.38085	0.744426
Histidine-rich glycoprotein	Q9ESB3	Hrg	59.162	1762100	3707900	2697800	2298000	3517100	5430200	1.37678	0.392308
Aldehyde dehydrogenase, cytosolic 1	O35945	Aldh1a7	54.587	2953400	7014700	23129000	6709200	19893000	18699000	1.36874	0.614603
Inositol oxygenase	Q9QXN5	Miox	33.163	30503000	15637000	24504000	28606000	45313000	22670000	1.36726	0.342472
Epididymal secretory glutathione peroxidase	P21765	Gpx5	25.392	10000	10000	824130	1115700	10000	10000	1.34541	0.842219
Ribokinase	Q8R1Q9	Rbks	34.119	1860700	822090	906350	610880	955390	3251400	1.34229	0.670402
High mobility group protein B1	P63158	Hmgb1	24.893	64270000	118070000	65374000	26899000	130430000	174620000	1.34005	0.584232
Septin-4	P28661	2020-09-04	54.935	443890	1105000	541850	1004200	536830	1258600	1.33906	0.468199
Complement C3;Complement C3 beta chain;C3-beta-c;Complement C3 alpha chain;C3a anaphylatoxin;Acylation stimulating protein;Complement C3b alpha chain;Complement C3c alpha chain fragment 1;Complement C3dg fragment;Complement C3g fragment;Complement C3d fragment;Complement C3f fragment;Complement C3c alpha chain fragment 2	P01027	C3	186.48	32666000	24632000	27095000	20999000	19191000	71412000	1.32241	0.62738
Platelet-activating factor acetylhydrolase IB subunit beta	Q61206	Pafah1b2	25.581	5578400	4604300	7519700	2658000	6986900	13482000	1.30643	0.608687
Fructose-1,6-bisphosphatase isozyme 2	P70695	Fbp2	36.947	13404000	29696000	40419000	22857000	37459000	45522000	1.26723	0.509301
Ig kappa chain V-III region PC 3741/TEPC 111	P01660		12.099	8601100	6777600	10000	7857100	6063300	5511300	1.26273	0.644788
S-methylmethionine--homocysteine S-methyltransferase BHMT2	Q91WS4	Bhmt2	39.871	272460	10000	10000	104110	251370	10000	1.24968	0.838866
Fatty acid-binding protein, adipocyte	P04117	Fabp4	14.65	50417000	68229000	91225000	41356000	114700000	104350000	1.24079	0.549196
Nucleoporin SEH1	Q8R2U0	Seh1l	39.774	985940	1355400	1020800	403820	470540	3289600	1.23849	0.794137
Cysteine desulfurase, mitochondrial	Q9Z1J3	Nfs1	50.569	4995800	12342000	6167700	1701700	11259000	15990000	1.23166	0.723475
Flavin reductase (NADPH)	Q923D2	Blvrb	22.197	20364000	16319000	19770000	23357000	23326000	22564000	1.22663	0.0295842
WW domain-binding protein 2	P97765	Wbp2	28.032	965500	859380	10000	477330	491200	1270600	1.22031	0.753252
NFU1 iron-sulfur cluster scaffold homolog, mitochondrial	Q9QZ23	Nfu1	28.567	990220	4920400	1129700	10000	4299600	4243100	1.21482	0.805573
Tyrosine--tRNA ligase, cytoplasmic;Tyrosine--tRNA ligase, cytoplasmic, N-terminally processed	Q91WQ3	Yars	59.105	10000	1858000	816650	10000	678370	2571000	1.21408	0.847669
Phosphoserine phosphatase	Q99LS3	Psph	25.096	2684900	10000	2649700	10000	3023800	3447500	1.21268	0.799846
Lysosomal protective protein;Lysosomal protective protein 32 kDa chain;Lysosomal protective protein 20 kDa chain	P16675	Ctsa	53.844	793040	695170	2038800	10000	623440	3634200	1.20999	0.847113
NFX1-type zinc finger-containing protein 1	Q8R151	Znfx1	218.83	10000	10000	2115100	1432600	10000	1120800	1.2006	0.870841
Creatine kinase B-type	Q04447	Ckb	42.713	2288000	920700	1525200	2035600	2692200	944810	1.1983	0.653017
Ubiquitin-conjugating enzyme E2 L3	P68037	Ube2l3	17.861	5738000	30873000	21366000	2121300	33448000	33438000	1.19025	0.787469
Methionine aminopeptidase 1	Q8BP48	Metap1	43.221	10000	1456200	784670	10000	10000	2646800	1.18479	0.893603
Peroxidasin homolog	Q3UQ28	Pxdn	165.1	3602100	5390300	6947400	5228200	7669300	5910400	1.17993	0.473491
Proteasome subunit beta type-8	P28063	Psmb8	30.26	10000	3501600	10000	2864500	10000	1259900	1.17401	0.893118
Carbonic anhydrase 3	P16015	Ca3	29.366	10047000	31779000	19406000	7931200	46548000	17117000	1.16926	0.807011
Eukaryotic translation initiation factor 5	P59325	Eif5	48.968	460880	1120700	10000	335320	916200	607610	1.1681	0.818289
Annexin A2	P07356	Anxa2	38.676	22578000	22592000	18689000	19896000	25913000	28715000	1.16701	0.28859
Heterogeneous nuclear ribonucleoprotein M	Q9D0E1	Hnrnpm	77.648	1842500	1808100	10000	985900	1284700	1992300	1.16454	0.780866
Beta-1,3-galactosyl-O-glycosyl-glycoprotein beta-1,6-N-acetylglucosaminyltransferase	Q09324	Gcnt1	49.838	1884600	384230	1310800	1038100	1085600	1992300	1.14984	0.755517
Dihydropyrimidinase-related protein 3	Q62188	Dpysl3	61.936	11185000	10711000	7441400	6244800	10885000	16557000	1.14825	0.674523
Ficolin-1	O70165	Fcn1	36.298	3386100	3860800	4030100	1004300	3275000	8595100	1.14165	0.825136
Glutathione S-transferase A1;Glutathione S-transferase A1, N-terminally processed;Glutathione S-transferase A2	P13745;P10648	Gsta1;Gsta2	25.608	41143000	42537000	75231000	29163000	65058000	86808000	1.13918	0.733131
40S ribosomal protein S20	P60867	Rps20	13.373	5912600	1911300	8737100	5860100	5478200	7513100	1.1383	0.731724
Golgi reassembly-stacking protein 2	Q99JX3	Gorasp2	47.038	3254300	1626800	3509700	1829700	3032900	4672300	1.13635	0.725712
Ig gamma-3 chain C region	P03987		43.929	10000	960120	7353200	782030	8660600	10000	1.13568	0.92174
Complement C1q tumor necrosis factor-related protein 3	Q9ES30	C1qtnf3	26.828	19895000	19718000	24996000	14421000	19027000	39290000	1.12582	0.746799
Fetuin-B	Q9QXC1	Fetub	42.712	60060000	33796000	77202000	41421000	96700000	52980000	1.11717	0.766724
Transthyretin	P07309	Ttr	15.776	54907000	75240000	65614000	63082000	91692000	62392000	1.10934	0.562037
Heterogeneous nuclear ribonucleoprotein U	Q8VEK3	Hnrnpu	87.917	1424300	6975000	3839200	2700700	4925100	5918700	1.10671	0.827105
Glutathione S-transferase A3	P30115	Gsta3	25.36	36691000	64944000	53277000	45390000	53957000	69666000	1.09103	0.687195
GMP reductase 2	Q99L27	Gmpr2	38.018	14890000	30958000	21252000	12727000	29100000	31372000	1.09089	0.799872
Protein phosphatase 1 regulatory subunit 7	Q3UM45	Ppp1r7	41.291	18746000	38888000	18393000	24485000	21444000	36539000	1.08472	0.806224
Dimethylglycine dehydrogenase, mitochondrial	Q9DBT9	Dmgdh	97.254	1351100	6166500	1095800	2909900	3285900	3133400	1.0831	0.892206
Glutathione peroxidase 3	P46412	Gpx3	25.424	26040000	33647000	12676000	24395000	18069000	35524000	1.07773	0.825668
Growth arrest-specific protein 2	P11862	Gas2	34.9	10000	3494600	1376500	156060	540850	4549200	1.07478	0.947375
Thioredoxin reductase 2, mitochondrial	Q9JLT4	Txnrd2	56.602	6529200	15232000	11905000	9378300	10336000	16014000	1.06125	0.84395
Glutathione peroxidase 1	P11352	Gpx1	22.329	2132800000	1272900000	1088800000	1388100000	1556000000	1812200000	1.05825	0.812542
GDP-mannose 4,6 dehydratase	Q8K0C9	Gmds	41.984	10625000	22188000	19852000	13153000	18772000	23638000	1.05503	0.845633
Thioredoxin domain-containing protein 12	Q9CQU0	Txndc12	19.048	10000	1726900	1495900	1712000	745740	952710	1.05495	0.92768
Signal transducing adapter molecule 1	P70297	Stam	59.771	884280	1425900	1979500	322220	2709400	1449600	1.04465	0.936963
Adiponectin	Q60994	Adipoq	26.809	1233300	1619700	3646600	1434000	2432600	2874600	1.03717	0.929992
Pterin-4-alpha-carbinolamine dehydratase	P61458	Pcbd1	11.985	10000	1149500	259280	10000	132040	1326700	1.03521	0.977049
m7GpppX diphosphatase	Q9DAR7	Dcps	38.988	374960	1013100	10000	10000	834010	600100	1.03294	0.969884
Ig alpha chain C region	P01878		36.875	1635800	14674000	10000	5233800	6661100	4841700	1.02554	0.977709
Vacuolar protein sorting-associated protein 26A	P40336	Vps26a	38.113	713430	2014400	1172900	439440	1795100	1765000	1.02533	0.957963
Legumain	O89017	Lgmn	49.372	3857700	3877500	2053100	752070	4519400	4730000	1.02178	0.96267
Insulin-like growth factor-binding protein 7	Q61581	Igfbp7	28.969	831750	1564500	1062000	1792900	694200	1042500	1.02063	0.954267
Eukaryotic translation initiation factor 6	O55135	Eif6	26.511	2917400	10000	1761800	721450	758900	3293100	1.01797	0.982441
Protein SEC13 homolog	Q9D1M0	Sec13	35.565	10000	1494100	10000	10000	1520600	10000	1.0175	0.990615
Quinone oxidoreductase-like protein 1	Q921W4	Cryzl1	38.725	734380	747340	1120300	407590	871840	1364200	1.01599	0.965773
Protein scribble homolog	Q80U72	Scrib	174.06	10000	801110	10000	10000	135480	685050	1.01147	0.992979
Heterogeneous nuclear ribonucleoprotein D0	Q60668	Hnrnpd	38.354	55355000	75192000	43809000	27535000	59447000	88980000	1.00921	0.979897
Serine/arginine-rich splicing factor 3	P84104	Srsf3	19.329	14068000	16966000	12824000	5401000	28476000	10347000	1.00835	0.987151
Serine/threonine-protein phosphatase PP1-beta catalytic subunit	P62141	Ppp1cb	37.186	7740200	10058000	5931900	7364600	12975000	3506700	1.0049	0.990307
Serine/threonine-protein phosphatase PP1-alpha catalytic subunit	P62137	Ppp1ca	37.54	19778000	33549000	20702000	16112000	24297000	33445000	0.997636	0.993465
Exosome complex component MTR3	Q8BTW3	Exosc6	28.37	2524700	1675500	3418600	751910	2476900	4336900	0.993032	0.988469
Actin-related protein 2/3 complex subunit 2	Q9CVB6	Arpc2	34.357	27800000	80128000	59335000	16456000	63263000	86190000	0.991905	0.986749
Sorting nexin-3	O70492	Snx3	18.757	13951000	23341000	14820000	15880000	13663000	22139000	0.991749	0.972627
Ig heavy chain V-III region HPC76	P01804		12.304	1539500	1412000	2568300	2106400	1789700	1575100	0.991195	0.969424
Ig kappa chain V-VI region NQ2-6.1	P04945		11.713	42214000	10000	7990500	25303000	22226000	2211600	0.990562	0.992012
Threonine synthase-like 2	Q80W22	Thnsl2	54.187	2460800	8207400	2236500	1147900	6161800	5298100	0.976993	0.970232
Inositol monophosphatase 1	O55023	Impa1	30.436	21523000	32326000	21217000	16223000	23078000	33689000	0.972344	0.917273
Ubiquitin-fold modifier-conjugating enzyme 1	Q9CR09	Ufc1	19.481	10000	2162400	10000	10000	939750	1163000	0.968086	0.978228
Drebrin-like protein	Q62418	Dbnl	48.699	2597900	7130800	8878200	2221500	7926900	7789200	0.964029	0.937003
Thioredoxin domain-containing protein 5	Q91W90	Txndc5	46.415	8456600	14665000	10604000	7478500	12753000	12266000	0.963586	0.876852
Carbonic anhydrase 2	P00920	Ca2	29.032	67128000	112860000	82014000	67359000	103100000	81257000	0.960741	0.850148
Complement component C8 gamma chain	Q8VCG4	C8g	22.508	21783000	7159300	47411000	15778000	28953000	28344000	0.957064	0.934656
Fatty acid-binding protein, epidermal	Q05816	Fabp5	15.137	2946800	4013400	4219500	3003200	5308900	2339600	0.952772	0.866531
Small nuclear ribonucleoprotein Sm D1	P62315	Snrpd1	13.281	438400	2483100	2926800	1766500	112130	3686400	0.951564	0.944994
Branched-chain-amino-acid aminotransferase, mitochondrial	O35855	Bcat2	44.127	2875100	3374500	6482800	1531500	4718900	5817400	0.947802	0.9032
Alpha-2-macroglobulin;Alpha-2-macroglobulin 165 kDa subunit;Alpha-2-macroglobulin 35 kDa subunit	Q61838	A2m	165.85	100650000	93732000	105700000	71194000	116830000	95792000	0.945795	0.711213
Malignant T-cell-amplified sequence 1	Q9DB27	Mcts1	20.555	5824700	7310900	9359100	1581100	3694900	15956000	0.943867	0.931446
Ran-binding protein 3	Q9CT10	Ranbp3	52.572	826170	10000	723400	10000	800560	655920	0.94031	0.934263
Haptoglobin;Haptoglobin alpha chain;Haptoglobin beta chain	Q61646	Hp	38.752	80400000	59370000	80491000	72871000	47319000	86844000	0.939949	0.760985
3(2),5-bisphosphate nucleotidase 1	Q9Z0S1	Bpnt1	33.196	20342000	81460000	51386000	19241000	56246000	67917000	0.936131	0.893855
Hepatoma-derived growth factor	P51859	Hdgf	26.268	4902300	7156000	4687900	2624900	8291400	4699600	0.932504	0.847248
Phospholipase D3	O35405	Pld3	54.388	694040	3512800	1525100	1188800	1553700	2570400	0.926894	0.888217
Density-regulated protein	Q9CQJ6	Denr	22.166	1012500	1268600	2837600	505930	919530	3295100	0.922219	0.904576
Complement component C8 beta chain	Q8BH35	C8b	66.229	1345100	10000	6362100	2083300	3700600	1328900	0.921681	0.926666
Histidine triad nucleotide-binding protein 2, mitochondrial	Q9D0S9	Hint2	17.32	17719000	22483000	18950000	8941500	10812000	34651000	0.919741	0.859707
Glucosamine-6-phosphate isomerase 1	O88958	Gnpda1	32.549	5554000	14733000	12857000	5214700	13839000	11353000	0.917412	0.821853
COP9 signalosome complex subunit 5	O35864	Cops5	37.548	4374300	3497400	1420600	921750	4692500	2902100	0.916495	0.862168
Coactosin-like protein	Q9CQI6	Cotl1	15.944	22731000	14431000	31392000	14698000	17067000	31014000	0.91576	0.79869
Pleckstrin homology-like domain family B member 1	Q6PDH0	Phldb1	150.07	32704000	9908100	10000	7598400	6852100	24517000	0.914256	0.919112
Hemoglobin subunit alpha	P01942	Hba	15.085	1168300000	1003300000	648450000	668070000	1372000000	536220000	0.913562	0.800794
Inhibitor of carbonic anhydrase	Q9DBD0	Ica	76.765	3028100	3383600	4431900	780090	3560800	5482600	0.905925	0.823558
Fructose-bisphosphate aldolase C	P05063	Aldoc	39.394	3242200	10000	2275300	340020	3742600	915730	0.90427	0.907288
Adapter molecule crk	Q64010	Crk	33.814	2852600	9450300	3061900	3237600	3137900	7466800	0.90091	0.854367
Methylthioribulose-1-phosphate dehydratase	Q9WVQ5	Apip	26.949	15251000	12382000	18691000	6291000	14340000	21053000	0.899836	0.755654
6-pyruvoyl tetrahydrobiopterin synthase	Q9R1Z7	Pts	16.188	2621600	1295600	1921500	1775100	784520	2688200	0.898799	0.78339
Ig kappa chain V-III region PC 7183;Ig kappa chain V-III region PC 7043;Ig kappa chain V-III region PC 7210;Ig kappa chain V-III region CBPC 101;Ig kappa chain V-III region PC 7769	P01666;P01665;P01668;P01664;P01669		11.952	24244000	8942800	39270000	20060000	34101000	10714000	0.895361	0.830808
CD5 antigen-like	Q9QWK4	Cd5l	38.862	288620000	207970000	307380000	320940000	262060000	135860000	0.894138	0.673583
Enoyl-CoA delta isomerase 1, mitochondrial	P42125	Eci1	32.25	2273000	4015100	3125000	360950	4460400	3568800	0.891327	0.812031
Proteasome subunit alpha type-3	O70435	Psma3	28.405	29100000	32268000	19548000	12835000	28978000	29945000	0.886821	0.674026
Fumarylacetoacetate hydrolase domain-containing protein 2A	Q3TC72	Fahd2	34.69	18199000	36457000	30860000	8553700	30000000	36952000	0.882942	0.757921
Exosome complex component RRP45	Q9JHI7	Exosc9	48.936	883410	10000	1206400	366540	10000	1473000	0.880813	0.890179
Septin-6	Q9R1T4	2020-09-06	49.619	751110	3842700	10000	252320	2542100	1253200	0.879189	0.897246
Glycerol-3-phosphate dehydrogenase [NAD(+)], cytoplasmic	P13707	Gpd1	37.572	2994500	14046000	4551600	5675800	6868000	6407500	0.877696	0.812307
Exosome complex component RRP41	Q921I9	Exosc4	26.249	1955000	3107300	3053100	618390	2700100	3801500	0.877343	0.758074
Fatty acid-binding protein, heart	P11404	Fabp3	14.819	6651500	12370000	7256400	6651600	8989500	7352400	0.875013	0.60295
Allograft inflammatory factor 1-like	Q9EQX4	Aif1l	17.024	10000	1221600	1051000	10000	1057800	924570	0.872851	0.85652
Thioredoxin-like protein 1	Q8CDN6	Txnl1	32.237	28162000	24498000	27334000	18121000	20346000	31328000	0.872503	0.466653
Cadherin-1;E-Cad/CTF1;E-Cad/CTF2;E-Cad/CTF3	P09803	Cdh1	98.255	594890	2322100	753550	696240	1150300	1342500	0.86882	0.796907
Serine beta-lactamase-like protein LACTB, mitochondrial	Q9EP89	Lactb	60.705	10353000	12408000	10348000	2719900	6594900	19445000	0.86864	0.790352
Protein NDRG1	Q62433	Ndrg1	43.008	1824300	18284000	1789500	3761300	8122600	7126500	0.868142	0.872975
Deoxynucleoside triphosphate triphosphohydrolase SAMHD1	Q60710	Samhd1	75.892	45328000	95803000	98898000	25814000	67863000	114600000	0.867716	0.749724
Tropomyosin alpha-3 chain;Tropomyosin alpha-1 chain	P21107;P58771	Tpm3;Tpm1	32.994	24097000	37923000	13772000	6125900	27272000	32335000	0.86728	0.768577
Osteoclast-stimulating factor 1	Q62422	Ostf1	23.782	9541200	18168000	28653000	1082700	22487000	25174000	0.86483	0.800701
Fucose mutarotase	Q8R2K1	Fuom	16.805	10518000	20764000	13586000	2603800	9132900	27061000	0.864708	0.810871
Actin-related protein 2	P61161	Actr2	44.76	26742000	88852000	38644000	13583000	46246000	73258000	0.862868	0.797323
Nucleolysin TIAR;Nucleolysin TIA-1	P70318;P52912	Tial1;Tia1	43.388	1384500	807770	2223500	1497400	632410	1672700	0.86112	0.715239
AP-1 complex subunit gamma-1	P22892	Ap1g1	91.349	363510	628500	294430	690420	10000	406840	0.860716	0.801245
Ubiquitin-60S ribosomal protein L40;Ubiquitin;60S ribosomal protein L40;Ubiquitin-40S ribosomal protein S27a;Ubiquitin;40S ribosomal protein S27a;Polyubiquitin-B;Ubiquitin;Polyubiquitin-C;Ubiquitin;Ubiquitin-related 1;Ubiquitin-related 2	P62984;P62983;P0CG49;P0CG50	Uba52;Rps27a;Ubb;Ubc	14.728	25869000	29991000	16600000	10809000	28931000	22611000	0.860489	0.637747
Laminin subunit beta-1;Laminin subunit beta-2	P02469;Q61292	Lamb1;Lamb2	197.09	5387500	10000	10000	10000	659250	3980300	0.859834	0.913072
Proteasome subunit alpha type-6	Q9QUM9	Psma6	27.372	35971000	46814000	23182000	18398000	30939000	41734000	0.859428	0.632197
Clathrin interactor 1	Q99KN9	Clint1	68.512	10000	7555700	10000	10000	2744000	3748400	0.858323	0.902844
GTP-binding nuclear protein Ran;GTP-binding nuclear protein Ran, testis-specific isoform	P62827;Q61820	Ran;Rasl2-9	24.423	410320	944030	96240	255240	10000	978780	0.857596	0.865662
Putative N-acetylglucosamine-6-phosphate deacetylase	Q8JZV7	Amdhd2	43.5	2503900	9489500	6089500	1568000	8203000	5735000	0.857495	0.773993
55 kDa erythrocyte membrane protein	P70290	Mpp1	52.227	322600	2029900	326400	699280	1582800	10000	0.855605	0.868069
Peroxiredoxin-2	Q61171	Prdx2	21.778	1378500000	1133500000	1664700000	1212300000	1075500000	1282500000	0.854814	0.287993
14-3-3 protein epsilon	P62259	Ywhae	29.174	619550000	1000000000	1000800000	293070000	852680000	1093600000	0.8546	0.661404
Ig heavy chain V region 3	P01749	Ighv1-61	13.016	9667500	1166900	4976000	5862700	7621700	10000	0.853514	0.829897
Vinculin	Q64727	Vcl	116.72	72351000	108760000	87092000	46164000	85018000	97341000	0.852052	0.518361
4-trimethylaminobutyraldehyde dehydrogenase	Q9JLJ2	Aldh9a1	53.514	75375000	187370000	125530000	68756000	108970000	152880000	0.851474	0.65969
Peroxiredoxin-6	O08709	Prdx6	24.87	179690000	297460000	236450000	112440000	213080000	281880000	0.851177	0.585755
Dynein light chain 1, cytoplasmic	P63168	Dynll1	10.366	1600500	1602100	1318800	961540	1056200	1825300	0.849967	0.478074
Adenylate kinase 2, mitochondrial;Adenylate kinase 2, mitochondrial, N-terminally processed	Q9WTP6	Ak2	26.468	103170000	94786000	124520000	45075000	92086000	136400000	0.848314	0.589204
14-3-3 protein eta	P68510	Ywhah	28.211	4866200	9308200	7890200	956300	7983100	9744000	0.846759	0.725089
Myosin phosphatase Rho-interacting protein	P97434	Mprip	116.41	10000	2139800	877550	10000	806350	1739800	0.844352	0.853037
Bleomycin hydrolase	Q8R016	Blmh	52.511	4083400	7104600	10741000	1298300	6456400	10743000	0.843527	0.749288
Serpin B6	Q60854	Serpinb6	42.598	10000	1284900	3614700	2036200	1121500	974430	0.841643	0.826299
Fatty acid-binding protein, brain	P51880	Fabp7	14.893	1394200	2090900	2967300	1097000	2148500	2182300	0.841206	0.586346
Proteasome subunit beta type-1	O09061	Psmb1	26.372	19404000	19174000	17772000	9780600	18012000	19552000	0.840188	0.384355
Properdin	P11680	Cfp	50.327	10000	1869600	10000	10000	624020	941580	0.833827	0.884704
Exosome complex component RRP43	Q9D753	Exosc8	29.949	898010	2151500	692040	10000	1598700	1507900	0.83297	0.777139
Phosphotriesterase-related protein	Q60866	Pter	39.218	617290000	1264100000	1010100000	404140000	863280000	1136700000	0.831447	0.598832
Hemoglobin subunit beta-1	P02088	Hbb-b1	15.84	1991100000	2331100000	1117600000	897550000	2701200000	886410000	0.824508	0.674301
Alpha-aminoadipic semialdehyde dehydrogenase	Q9DBF1	Aldh7a1	58.861	184630000	291520000	186940000	143300000	193470000	209760000	0.824217	0.392022
Stromal cell-derived factor 2-like protein 1	Q9ESP1	Sdf2l1	23.648	1474600	10000	10000	10000	1211000	10000	0.823632	0.89604
Citrate synthase, mitochondrial	Q9CZU6	Cs	51.736	2573600	3420100	1065400	2190900	2546600	1069900	0.822683	0.637611
Glutamate--cysteine ligase regulatory subunit	O09172	Gclm	30.534	23359000	19807000	40055000	19230000	36828000	12235000	0.820622	0.632165
Aminoacylase-1	Q99JW2	Acy1	45.78	272360000	309100000	307590000	110670000	287380000	330780000	0.819785	0.478394
Cytosol aminopeptidase	Q9CPY7	Lap3	56.141	634960000	927990000	795030000	597180000	530020000	799680000	0.817174	0.287533
Guanine nucleotide exchange factor VAV2	Q60992	Vav2	99.914	10000	10000	604040	489170	10000	10000	0.815925	0.887648
Glutathione S-transferase Mu 1	P10649	Gstm1	25.97	308890000	434070000	539480000	290780000	327650000	420290000	0.809956	0.350797
Proteasome subunit alpha type-5	Q9Z2U1	Psma5	26.411	35521000	47170000	26310000	15484000	30513000	41721000	0.804745	0.505318
Kininogen-1;Kininogen-1 heavy chain;Bradykinin;Kininogen-1 light chain	O08677	Kng1	73.101	61009000	87973000	91744000	38598000	82375000	72556000	0.803939	0.392207
Adenosine kinase	P55264	Adk	40.148	4974500	16925000	5262200	5450500	6126700	10229000	0.802829	0.693356
COP9 signalosome complex subunit 3	O88543	Cops3	47.832	554950	3007900	1286000	1157100	1183600	1540400	0.800417	0.684414
Immunoglobulin J chain	P01592	Igj	18.013	48965000	24100000	33319000	44667000	36525000	3537900	0.796453	0.645159
Glyoxalase domain-containing protein 4	Q9CPV4	Glod4	33.316	6458300	2910700	2849300	876810	6087900	2750100	0.795103	0.688552
Cytochrome b-c1 complex subunit 6, mitochondrial	P99028	Uqcrh	10.435	3535600	3217900	10000	10000	5354200	10000	0.794589	0.836827
Splicing factor, proline- and glutamine-rich	Q8VIJ6	Sfpq	75.441	15373000	23189000	19812000	12536000	16159000	17666000	0.794206	0.215992
Transaldolase	Q93092	Taldo1	37.387	106580000	141190000	122070000	74247000	109120000	110330000	0.794119	0.17681
Chromobox protein homolog 3	P23198	Cbx3	20.855	3006800	10000	2093100	927200	1538000	1581300	0.791894	0.717201
Proteasome subunit alpha type-1	Q9R1P4	Psma1	29.546	33093000	40468000	20463000	10568000	42515000	21210000	0.790149	0.584077
Arf-GAP with GTPase, ANK repeat and PH domain-containing protein 1	Q8BXK8	Agap1	94.41	1297300	3369100	3574300	528850	1935300	4034400	0.788592	0.666763
ELAV-like protein 1	P70372	Elavl1	36.169	10000	10000	1437300	10000	479400	654870	0.785199	0.84882
Serine hydroxymethyltransferase, cytosolic	P50431	Shmt1	52.6	58940000	78595000	60591000	19315000	52597000	83310000	0.783451	0.50442
Tubulin-folding cofactor B	Q9D1E6	Tbcb	27.385	3253700	9372000	3987200	2118800	7588800	3305200	0.783295	0.661912
Cingulin	P59242	Cgn	136.45	10000	667640	10000	517740	10000	10000	0.782008	0.865595
Polymerase delta-interacting protein 2	Q91VA6	Poldip2	41.87	16820000	19950000	25395000	6992300	18452000	23012000	0.779479	0.443818
Heterogeneous nuclear ribonucleoprotein H2	P70333	Hnrnph2	49.279	930600	10000	10000	131370	598980	10000	0.778824	0.853344
Leucine-rich repeat-containing protein 59	Q922Q8	Lrrc59	34.877	1600200	1196500	10000	10000	455500	1719900	0.778637	0.782068
InaD-like protein	Q63ZW7	Inadl	198.51	460220	554790	1054000	10000	10000	1589500	0.777908	0.797222
Proteasome subunit beta type-2	Q9R1P3	Psmb2	22.906	16087000	19766000	13125000	5971800	18039000	13712000	0.770199	0.40335
Malate dehydrogenase, cytoplasmic	P14152	Mdh1	36.511	40000000	139720000	27016000	35548000	67389000	56122000	0.769382	0.688121
Small nuclear ribonucleoprotein Sm D3	P62320	Snrpd3	13.916	2031700	1882100	2048000	1511400	10000	3048700	0.766564	0.625512
Serum albumin	P07724	Alb	68.692	17096000000	22968000000	27839000000	12996000000	18550000000	20381000000	0.764723	0.235522
Cytochrome c, somatic	P62897	Cycs	11.605	96324000	157960000	102690000	47218000	98150000	127470000	0.764308	0.410417
Dynein light chain 2, cytoplasmic	Q9D0M5	Dynll2	10.35	5514500	10434000	10737000	3798900	6439800	10124000	0.763062	0.445961
Tetratricopeptide repeat protein 38	A3KMP2	Ttc38	52.223	3443400	7285400	10241000	5222800	6196500	4549300	0.761505	0.456641
Ras suppressor protein 1	Q01730	Rsu1	31.55	1497500	1986900	1064200	274760	2536300	634190	0.757431	0.649791
Xaa-Pro aminopeptidase 1	Q6P1B1	Xpnpep1	69.59	10171000	15894000	4442800	6230600	6272800	10544000	0.755459	0.527922
Rab11 family-interacting protein 3	Q8CHD8	Rab11fip3	118.53	10000	1599400	1053400	10000	917510	1083200	0.755111	0.723841
S-adenosylmethionine synthase isoform type-2	Q3THS6	Mat2a	43.688	10530000	19695000	24539000	6260600	15714000	19369000	0.754941	0.474115
Aldehyde dehydrogenase, mitochondrial	P47738	Aldh2	56.537	239720000	481040000	386120000	152060000	329060000	353210000	0.753767	0.391214
Acyl-coenzyme A thioesterase THEM4	Q3UUI3	Them4	26.031	4577100	9286100	4559000	778780	5264100	7776400	0.750143	0.584209
Uveal autoantigen with coiled-coil domains and ankyrin repeats	Q8CGB3	Uaca	160.81	10000	659500	424060	276550	208320	335440	0.750128	0.662148
Polyribonucleotide nucleotidyltransferase 1, mitochondrial	Q8K1R3	Pnpt1	85.682	2139500	4634900	7173700	196730	4807000	5422600	0.747509	0.621578
Proteasome subunit alpha type-4	Q9R1P0	Psma4	29.47	27348000	31888000	28020000	12028000	25527000	27604000	0.746757	0.220948
Filamin-B	Q80X90	Flnb	277.82	49911000	141560000	137240000	13277000	111920000	119860000	0.745509	0.572778
Ubiquitin-conjugating enzyme E2 variant 1	Q9CZY3	Ube2v1	16.355	2578400	3309300	2401300	816140	2403600	2957200	0.745197	0.370972
Alpha-actinin-4	P57780	Actn4	104.98	134260000	247650000	259670000	87629000	141970000	246150000	0.741527	0.418263
Sorcin	Q6P069	Sri	21.627	2112000	3247900	1758900	2229500	1747700	1298600	0.741108	0.305677
14-3-3 protein gamma;14-3-3 protein gamma, N-terminally processed	P61982	Ywhag	28.302	26342000	106400000	36043000	16577000	39036000	69369000	0.74048	0.646595
Cordon-bleu protein-like 1	Q3UMF0	Cobll1	137.38	4728400	9328900	4775200	2286300	7178200	4443200	0.738495	0.474367
Protein LSM12 homolog	Q9D0R8	Lsm12	21.701	1313400	10000	10000	10000	10000	963030	0.737236	0.838832
Acylphosphatase-2	P56375	Acyp2	11.877	1771200	4097000	1695900	1121100	2175400	2278500	0.737034	0.488723
Macrophage-capping protein	P24452	Capg	39.24	17875000	25673000	24826000	11236000	21810000	17289000	0.736172	0.201223
Secernin-2	Q8VCA8	Scrn2	46.6	12048000	32729000	17274000	5246900	17392000	23010000	0.735667	0.537912
Antithrombin-III	P32261	Serpinc1	52.003	11861000	27313000	20202000	10634000	16609000	16367000	0.734472	0.341572
Protein NipSnap homolog 3B	Q9CQE1	Nipsnap3b	28.308	9246900	9784400	6706800	3435900	8899000	6482600	0.731115	0.279018
Beta-lactamase-like protein 2	Q99KR3	Lactb2	32.754	529990000	794090000	441970000	221330000	507540000	559270000	0.72939	0.345584
NEDD8-conjugating enzyme Ubc12	P61082	Ube2m	20.9	10564000	7088900	10065000	2762600	10677000	6751300	0.728443	0.377339
Hsc70-interacting protein	Q99L47	St13	41.655	55988000	121770000	69730000	20159000	68376000	91666000	0.72812	0.483345
Glutathione S-transferase P 1;Glutathione S-transferase P 2	P19157;P46425	Gstp1;Gstp2	23.609	220820000	485260000	390180000	117300000	423440000	256650000	0.727373	0.444354
Glutaredoxin-related protein 5, mitochondrial	Q80Y14	Glrx5	16.292	1102200	6838800	5723300	2680800	3609900	3622200	0.72546	0.52187
Plasminogen;Plasmin heavy chain A;Activation peptide;Angiostatin;Plasmin heavy chain A, short form;Plasmin light chain B	P20918	Plg	90.807	1508900	3129100	1868300	1401700	1229100	2081100	0.724206	0.342458
Meprin A subunit alpha	P28825	Mep1a	84.23	2158300000	2967300000	3385800000	1090000000	2418000000	2650700000	0.723582	0.264663
Fructose-bisphosphate aldolase A	P05064	Aldoa	39.355	450740000	662190000	623650000	306200000	476400000	471150000	0.721965	0.133699
Ig kappa chain V-III region PC 2880/PC 1229;Ig kappa chain V-III region PC 7132;Ig kappa chain V-III region 50S10.1;Ig kappa chain V-III region MOPC 70	P01654;P01655;P03977;P01656		11.98	3279200	3041700	1740100	3402000	954650	1461700	0.72179	0.446333
Ras GTPase-activating protein 3	Q60790	Rasa3	95.986	10000	10000	996660	713440	10000	10000	0.721421	0.82667
Electron transfer flavoprotein subunit beta	Q9DCW4	Etfb	27.623	100660000	106270000	96188000	39765000	82719000	96172000	0.721356	0.178144
Cytosolic non-specific dipeptidase	Q9D1A2	Cndp2	52.767	319950000	538710000	511820000	248780000	226670000	511680000	0.72028	0.327154
Ig kappa chain V-II region 7S34.1	P01630		12.496	4156600	1163800	2431800	3419500	1385300	778610	0.720236	0.572907
F-actin-capping protein subunit beta	P47757	Capzb	31.345	8626800	25873000	13826000	2433000	15831000	16520000	0.719781	0.546689
Creatine kinase U-type, mitochondrial	P30275	Ckmt1	47.003	15103000	34234000	17792000	7410900	19329000	21554000	0.719419	0.445032
Beta-2-glycoprotein 1	Q01339	Apoh	38.618	15090000	20361000	20135000	10411000	9969000	19493000	0.717321	0.213993
Adenosylhomocysteinase	P50247	Ahcy	47.688	94756000	133840000	106310000	56063000	87782000	95996000	0.716144	0.132523
Gelsolin	P13020	Gsn	85.941	105510000	142290000	147810000	61435000	104090000	117720000	0.71597	0.156938
E3 ubiquitin-protein ligase NEDD4	P46935	Nedd4	102.71	293440	10000	10000	10000	204010	10000	0.714682	0.807436
Aldehyde dehydrogenase family 8 member A1	Q8BH00	Aldh8a1	53.663	164900	8691900	10000	1115500	3950400	1266500	0.71417	0.793064
Ig gamma-2B chain C region	P01867	Igh-3	44.259	2835300	4728800	1688600	3925300	628480	2049600	0.713671	0.535042
Fumarylacetoacetase	P35505	Fah	46.175	307320000	649960000	448590000	143980000	386590000	470760000	0.712249	0.388679
UPF0598 protein C8orf82 homolog	Q8VE95		24.33	2801100	3802200	10000	834120	2007700	1865500	0.711796	0.622662
Iron-sulfur cluster assembly enzyme ISCU, mitochondrial	Q9D7P6	Iscu	18.098	1368200	2852100	4179100	10000	4150500	1808000	0.710586	0.605546
Oxygen-dependent coproporphyrinogen-III oxidase, mitochondrial	P36552	Cpox	49.714	55319000	95519000	70492000	31315000	49470000	76306000	0.709759	0.28953
Ig mu chain C region	P01872	Ighm	49.971	3422400000	1725300000	2922300000	2760900000	2130500000	824570000	0.708299	0.360567
Mitochondrial peptide methionine sulfoxide reductase	Q9D6Y7	Msra	25.988	1106800000	1448400000	1439500000	503480000	1083000000	1242600000	0.708208	0.196712
Complement component C8 alpha chain	Q8K182	C8a	66.08	10000	10000	2679000	809220	1091600	10000	0.707973	0.795154
Aldo-keto reductase family 1 member C21	Q91WR5	Akr1c21	36.876	1158200	17737000	10000	3515700	7546600	2286300	0.706081	0.770885
Peroxiredoxin-1	P35700	Prdx1	22.176	7198900000	9857400000	12441000000	3489900000	7073400000	10211000000	0.704278	0.302974
Ig heavy chain V region 1-62-3;Ig heavy chain V region VH558 B4;Ig heavy chain V region 186-1	P01754;P06328;P01753	Ighv1-62-3	12.921	6332100	8093400	10000	4981400	2787900	2393700	0.704028	0.610709
Meprin A subunit beta	Q61847	Mep1b	79.5	258260000	349710000	348980000	140380000	281000000	251020000	0.702649	0.144787
Heterogeneous nuclear ribonucleoprotein H;Heterogeneous nuclear ribonucleoprotein H, N-terminally processed	O35737	Hnrnph1	49.199	24165000	44121000	33357000	12292000	29878000	29078000	0.700963	0.280782
Nitrilase homolog 1	Q8VDK1	Nit1	35.705	39684000	59209000	37850000	15552000	35232000	45013000	0.700562	0.28378
Methylcrotonoyl-CoA carboxylase beta chain, mitochondrial	Q3ULD5	Mccc2	61.378	407000000	659010000	558390000	324560000	403260000	410120000	0.700529	0.106842
Dihydropyrimidinase	Q9EQF5	Dpys	56.724	12025000	15199000	13688000	16229000	4183500	8239400	0.70033	0.326169
2-amino-3-carboxymuconate-6-semialdehyde decarboxylase	Q8R519	Acmsd	38.027	13243000	15241000	14338000	5485800	13678000	10797000	0.699659	0.157362
Transgelin	P37804	Tagln	22.576	21516000	19177000	12418000	8713800	21735000	6643000	0.698383	0.383033
Succinate-semialdehyde dehydrogenase, mitochondrial	Q8BWF0	Aldh5a1	55.968	231460000	521250000	372860000	129360000	303550000	351560000	0.696954	0.349847
14 kDa phosphohistidine phosphatase	Q9DAK9	Phpt1	13.996	8404900	7968700	10378000	4255400	5897600	8488700	0.696844	0.13329
14-3-3 protein zeta/delta	P63101	Ywhaz	27.771	793070000	1380900000	1148300000	376940000	868000000	1069100000	0.696524	0.277114
60S ribosomal protein L12	P35979	Rpl12	17.804	32134000	51930000	62800000	24642000	22315000	55309000	0.696331	0.34553
Superoxide dismutase [Mn], mitochondrial	P09671	Sod2	24.603	121770000	147580000	103030000	33273000	91134000	134820000	0.696136	0.305421
Thioredoxin-dependent peroxide reductase, mitochondrial	P20108	Prdx3	28.127	198930000	246270000	241270000	107190000	174760000	194900000	0.694641	0.0836364
Thioredoxin reductase 1, cytoplasmic	Q9JMH6	Txnrd1	67.083	45258000	63289000	52461000	29441000	26007000	56329000	0.694233	0.207489
Ribosyldihydronicotinamide dehydrogenase [quinone]	Q9JI75	Nqo2	26.248	1568900	1029700	5150800	480830	2535900	2358900	0.693683	0.614467
S-methyl-5-thioadenosine phosphorylase	Q9CQ65	Mtap	31.062	10694000	22012000	19274000	6254700	14686000	15111000	0.693569	0.300191
S-formylglutathione hydrolase	Q9R0P3	Esd	31.319	14272000	43642000	13770000	6617000	23606000	19466000	0.693167	0.545737
Epidermal growth factor receptor substrate 15-like 1	Q60902	Eps15l1	99.307	269370	335440	10000	165220	250140	10000	0.691856	0.631171
Proteasome subunit beta type-5	O55234	Psmb5	28.532	36802000	51378000	28860000	21808000	29698000	29432000	0.691541	0.164549
Actin-related protein 2/3 complex subunit 3	Q9JM76	Arpc3	20.524	14279000	16889000	5907300	6270200	3303400	16045000	0.690988	0.493874
Alpha-1-antitrypsin 1-2	P22599	Serpina1b	45.974	24757000	57539000	39737000	20647000	38335000	25299000	0.690641	0.310776
Molybdenum cofactor biosynthesis protein 1;Cyclic pyranopterin monophosphate synthase;Cyclic pyranopterin monophosphate synthase accessory protein	Q5RKZ7	Mocs1	69.858	1146600	1959200	908610	10000	2748300	10000	0.689591	0.689531
Pyruvate dehydrogenase protein X component, mitochondrial	Q8BKZ9	Pdhx	53.998	10000	1493300	10000	409470	10000	622600	0.688608	0.780107
Protein phosphatase 1 regulatory subunit 12A	Q9DBR7	Ppp1r12a	114.99	1785600	4645700	1655000	185820	2284900	3091000	0.687795	0.554043
Hemopexin	Q91X72	Hpx	51.317	85334000	103900000	97394000	35881000	66266000	94784000	0.687061	0.169339
Astrocytic phosphoprotein PEA-15	Q62048	Pea15	15.054	2255700	2090000	1702800	1087800	1780200	1282300	0.68617	0.0741345
Exosome complex component RRP4	Q8VBV3	Exosc2	32.631	2178500	4483600	10000	10000	1662500	2903400	0.685826	0.673493
Tubulin beta-5 chain	P99024	Tubb5	49.67	10000	795750	10000	10000	538710	10000	0.684903	0.79951
Protein phosphatase 1B	P36993	Ppm1b	42.795	3801200	13265000	4933000	667610	7491100	6899600	0.684494	0.565368
Ester hydrolase C11orf54 homolog	Q91V76		34.995	214250000	444650000	275440000	44192000	233300000	361690000	0.6841	0.440886
High mobility group protein B2	P30681	Hmgb2	24.162	31757000	91373000	55566000	22728000	38255000	61026000	0.682774	0.410652
Actin-like protein 6A	Q9Z2N8	Actl6a	47.447	2136300	12358000	6511600	3280000	6543400	4502500	0.681994	0.513605
TAR DNA-binding protein 43	Q921F2	Tardbp	44.547	7398800	18162000	10157000	629430	6679200	16993000	0.680379	0.545285
Actin, alpha cardiac muscle 1;Actin, gamma-enteric smooth muscle;Actin, alpha skeletal muscle;Actin, aortic smooth muscle	P68033;P63268;P68134;P62737	Actc1;Actg2;Acta1;Acta2	42.019	85190000	130820000	40411000	10000	52389000	122040000	0.680284	0.567655
3-hydroxyanthranilate 3,4-dioxygenase	Q78JT3	Haao	32.804	111140000	128860000	197320000	69921000	117800000	109590000	0.679848	0.196544
Na(+)/H(+) exchange regulatory cofactor NHE-RF1	P70441	Slc9a3r1	38.6	375460000	569590000	389810000	130830000	366880000	409190000	0.679397	0.252478
Aconitate hydratase, mitochondrial	Q99KI0	Aco2	85.462	2192000000	3049700000	3154200000	1113300000	1981300000	2602200000	0.678522	0.163918
Spectrin alpha chain, non-erythrocytic 1	P16546	Sptan1	284.59	114640000	229670000	167540000	68456000	132120000	146270000	0.677632	0.250469
Serine/threonine-protein phosphatase PP1-gamma catalytic subunit	P63087	Ppp1cc	36.983	2350200	4018200	2668000	1487400	2205300	2430300	0.677593	0.172275
Mitochondrial-processing peptidase subunit alpha	Q9DC61	Pmpca	58.278	2333100	3272500	4676600	10000	1087600	5865500	0.677199	0.59604
Ubiquitin carboxyl-terminal hydrolase 15	Q8R5H1	Usp15	112.32	461340	10000	900110	10000	10000	903700	0.673521	0.723691
Methylglutaconyl-CoA hydratase, mitochondrial	Q9JLZ3	Auh	33.395	10981000	15166000	14810000	4325200	9221900	14027000	0.673245	0.22411
Titin	A2ASS6	Ttn	3906.4	10000	10000	1400600	10000	10000	934680	0.672026	0.794076
Ribonuclease inhibitor	Q91VI7	Rnh1	49.816	3171300	19634000	15825000	1902200	8765800	15236000	0.670562	0.537083
Plastin-2	Q61233	Lcp1	70.148	7292200	21615000	15008000	4693800	11888000	12818000	0.669468	0.376714
Enoyl-CoA hydratase domain-containing protein 2, mitochondrial	Q3TLP5	Echdc2	31.852	18834000	41853000	33053000	4529600	23642000	34539000	0.668984	0.401884
Corticosteroid-binding globulin	Q06770	Serpina6	44.769	10000	2065800	1098200	789550	1323600	10000	0.668919	0.645694
Fructose-bisphosphate aldolase B	Q91Y97	Aldob	39.507	4848800000	8725200000	11335000000	3566200000	5876700000	7202800000	0.66826	0.271873
Heterogeneous nuclear ribonucleoprotein F;Heterogeneous nuclear ribonucleoprotein F, N-terminally processed	Q9Z2X1	Hnrnpf	45.729	37647000	70009000	45774000	15327000	35937000	51257000	0.668194	0.299319
Serotransferrin	Q921I1	Tf	76.723	764780000	1113000000	854040000	366550000	695270000	761430000	0.667412	0.132514
Beta-arrestin-1	Q8BWG8	Arrb1	46.972	9665800	14219000	14605000	4412400	9591300	11631000	0.666013	0.183851
StAR-related lipid transfer protein 5	Q9EPQ7	Stard5	23.922	1834900	2131100	2777800	350230	2169900	1968700	0.665623	0.305167
Mannose-binding protein A	P39039	Mbl1	25.396	6593100	9367000	17977000	7339200	10248000	4977600	0.664901	0.369352
Probable aminopeptidase NPEPL1	Q6NSR8	Npepl1	55.939	64287000	111220000	121580000	28466000	80084000	88635000	0.663728	0.265822
Harmonin	Q9ES64	Ush1c	102.28	1085700	819560	1924200	503940	1454300	580770	0.66302	0.394507
Ras-related protein Rab-1A	P62821	Rab1A	22.677	2729500	8325300	10000	1255400	3808000	2264300	0.662253	0.651738
Periplakin	Q9R269	Ppl	204	10000	10000	1440700	10000	946680	10000	0.661792	0.787017
Nascent polypeptide-associated complex subunit alpha;Nascent polypeptide-associated complex subunit alpha, muscle-specific form	Q60817;P70670	Naca	23.384	7138400	16777000	10000	942010	5919700	8970500	0.661732	0.643143
Septin-7	O55131	2020-09-07	50.549	36302000	65135000	61161000	11713000	44354000	51458000	0.661293	0.293769
ELKS/Rab6-interacting/CAST family member 1	Q99MI1	Erc1	128.33	618320	1628900	2567900	10000	10000	3154800	0.65934	0.669718
Protein disulfide-isomerase A4	P08003	Pdia4	71.982	70130000	92846000	77207000	37491000	69060000	51754000	0.659102	0.0736259
Far upstream element-binding protein 2	Q3U0V1	Khsrp	76.775	19514000	18496000	20352000	7612200	5291000	25531000	0.658548	0.359103
Glutathione synthetase	P51855	Gss	52.246	114790000	170670000	167490000	53749000	87804000	156200000	0.657364	0.215097
Cytochrome b-c1 complex subunit 1, mitochondrial	Q9CZ13	Uqcrc1	52.851	11913000	51536000	10625000	9443200	33607000	5584000	0.656562	0.624947
Phosphate carrier protein, mitochondrial	Q8VEM8	Slc25a3	39.632	2859800	28571000	7432100	5641500	18547000	1317100	0.656297	0.662412
Clathrin light chain A	O08585	Clta	25.604	11076000	14456000	8628600	4293900	5361800	12655000	0.653112	0.274678
Fibrinogen alpha chain;Fibrinopeptide A;Fibrinogen alpha chain	E9PV24	Fga	87.428	62603000	65744000	76275000	25041000	37348000	70964000	0.651704	0.17278
Proteasome activator complex subunit 1	P97371	Psme1	28.673	4811300	12123000	3112500	826810	3809300	8404200	0.650493	0.544954
Regulator of microtubule dynamics protein 3	Q3UJU9	Rmdn3	52.028	3729600	8761400	3558200	1368200	3620200	5446700	0.650194	0.418021
Insulin-degrading enzyme	Q9JHR7	Ide	117.77	53260000	87046000	75337000	33133000	40629000	66322000	0.649611	0.148822
Transcription elongation factor A protein 1	P10711	Tcea1	33.88	7001200	9363500	9829900	1273400	6665400	9074100	0.649481	0.282502
Enoyl-CoA hydratase, mitochondrial	Q8BH95	Echs1	31.474	450610000	703320000	557820000	184590000	424880000	501830000	0.649219	0.171706
Aspartate aminotransferase, cytoplasmic	P05201	Got1	46.247	49576000	51317000	32840000	14753000	39054000	32901000	0.648367	0.169867
Exosome complex exonuclease RRP42	Q9D0M0	Exosc7	31.825	2003400	7300500	4766000	10000	4111500	4990500	0.647624	0.488148
Selenium-binding protein 1	P17563	Selenbp1	52.513	881710000	1919800000	1384700000	417340000	1044800000	1247700000	0.647325	0.275831
Low molecular weight phosphotyrosine protein phosphatase	Q9D358	Acp1	18.192	2416400	835710	10000	730950	1370100	10000	0.647142	0.659622
cAMP-dependent protein kinase type I-alpha regulatory subunit;cAMP-dependent protein kinase type I-alpha regulatory subunit, N-terminally processed	Q9DBC7	Prkar1a	43.185	2031400	931500	1171800	567770	1086000	1020300	0.646739	0.260177
Isoleucine--tRNA ligase, mitochondrial	Q8BIJ6	Iars2	112.8	11341000	23376000	19585000	3406100	8910000	22626000	0.643477	0.391846
UDP-glucuronosyltransferase 1-7C;UDP-glucuronosyltransferase 1-9;UDP-glucuronosyltransferase 1-6;UDP-glucuronosyltransferase 1-2;UDP-glucuronosyltransferase 1-1	Q6ZQM8;Q62452;Q64435;P70691;Q63886	Ugt1a7c;Ugt1a9;Ugt1a6;Ugt1a2;Ugt1a1	59.757	10000	2724600	10000	397760	609470	754810	0.642002	0.737326
Cytochrome b-c1 complex subunit Rieske, mitochondrial;Cytochrome b-c1 complex subunit 11	Q9CR68	Uqcrfs1	29.367	6464100	7061700	784500	1032600	4204600	3933400	0.640839	0.487566
Ig kappa chain V-V region K2	P01635		12.581	13988000	12239000	24543000	11706000	18903000	1885800	0.640039	0.385078
SH3 domain-binding glutamic acid-rich-like protein	Q9JJU8	Sh3bgrl	12.811	1887000	2528300	1637800	573820	1384900	1912400	0.639527	0.197468
Proteasome subunit alpha type-7;Proteasome subunit alpha type-7-like	Q9Z2U0;Q9CWH6	Psma7;Psma8	27.855	36458000	43730000	24659000	9913100	22435000	34680000	0.639294	0.23628
Adrenodoxin, mitochondrial	P46656	Fdx1	20.123	3357800	10000	2216500	531560	1055800	1974800	0.637888	0.562676
Elongation factor 1-alpha 1	P10126	Eef1a1	50.113	24136000	82711000	28586000	18299000	30788000	36985000	0.635532	0.448721
Chloride intracellular channel protein 1	Q9Z1Q5	Clic1	27.013	4267900	12996000	1434300	2894800	5494800	3481300	0.634869	0.558179
4-hydroxyphenylpyruvate dioxygenase	P49429	Hpd	45.054	2668700	10340000	1691700	3379000	3173500	2767300	0.633983	0.548528
Heat shock protein HSP 90-beta	P11499	Hsp90ab1	83.28	5586300	36886000	4255200	10179000	10916000	8451800	0.632321	0.620454
Trifunctional enzyme subunit beta, mitochondrial;3-ketoacyl-CoA thiolase	Q99JY0	Hadhb	51.386	10000	3551100	10000	10000	2235600	10000	0.631626	0.768841
Protein deglycase DJ-1	Q99LX0	Park7	20.021	58491000	71197000	53444000	29648000	31793000	54138000	0.631124	0.0756526
Selenide, water dikinase 1	Q8BH69	Sephs1	42.906	28603000	53076000	38132000	9816400	40851000	24836000	0.630188	0.266477
UMP-CMP kinase	Q9DBP5	Cmpk1	22.165	88396000	121940000	104740000	36613000	77584000	83545000	0.627601	0.090973
Acyl-coenzyme A thioesterase 13;Acyl-coenzyme A thioesterase 13, N-terminally processed	Q9CQR4	Acot13	15.183	1836600	4888000	820970	10000	2129300	2585100	0.626116	0.553818
Cofilin-1	P18760	Cfl1	18.559	192390000	367660000	257960000	65082000	204050000	241660000	0.624432	0.239383
Agrin;Agrin N-terminal 110 kDa subunit;Agrin C-terminal 110 kDa subunit;Agrin C-terminal 90 kDa fragment;Agrin C-terminal 22 kDa fragment	A2ASQ1	Agrn	207.54	10000	326430	2018500	1449300	10000	10000	0.623925	0.726528
Probable D-lactate dehydrogenase, mitochondrial	Q7TNG8	Ldhd	51.847	19616000	107100000	42606000	41702000	25576000	38199000	0.622937	0.469096
Transgelin-2	Q9WVA4	Tagln2	22.395	136720000	214430000	143490000	49583000	134130000	124300000	0.622701	0.163274
Complement factor H	P06909	Cfh	139.14	14037000	26068000	31558000	7924000	23028000	13634000	0.622162	0.254745
Acyl-coenzyme A amino acid N-acyltransferase 1;Acyl-coenzyme A amino acid N-acyltransferase 2	A2AKK5;Q8BGG9	Acnat1;Acnat2	46.07	2226500	12538000	7186100	1698400	4660100	7297700	0.622133	0.46031
Actin-related protein 2/3 complex subunit 1B	Q9WV32	Arpc1b	41.063	1760300	6420200	4123100	825050	2578500	4250700	0.622115	0.405843
Actin-related protein 2/3 complex subunit 1A	Q9R0Q6	Arpc1a	41.626	12624000	61721000	31425000	7504200	18699000	39270000	0.619015	0.475131
Fructose-1,6-bisphosphatase 1	Q9QXD6	Fbp1	36.912	8288200000	16231000000	15592000000	4103900000	9707800000	11015000000	0.618947	0.199048
Heterogeneous nuclear ribonucleoprotein A3	Q8BG05	Hnrnpa3	39.652	117020000	306680000	241950000	49611000	141690000	220530000	0.61869	0.319045
Low-density lipoprotein receptor-related protein 2	A2ARV4	Lrp2	519.2	1113800000	2568200000	1604100000	361690000	1587500000	1320900000	0.618621	0.301258
Delta-aminolevulinic acid dehydratase	P10518	Alad	36.023	37579000	57855000	46662000	15929000	34706000	37262000	0.618575	0.112888
Serine-threonine kinase receptor-associated protein	Q9Z1Z2	Strap	38.442	3133300	21422000	7787800	1239300	9474000	9283300	0.618265	0.53825
Trifunctional enzyme subunit alpha, mitochondrial;Long-chain enoyl-CoA hydratase;Long chain 3-hydroxyacyl-CoA dehydrogenase	Q8BMS1	Hadha	82.669	147760	9859300	1542300	1439400	4443400	1241100	0.616822	0.669113
Isochorismatase domain-containing protein 2A, mitochondrial	P85094	Isoc2a	22.417	83693000	111790000	89776000	25408000	70527000	79819000	0.616121	0.124843
Ig kappa chain C region	P01837		11.934	196730000	141390000	144130000	96019000	121650000	79431000	0.616071	0.0472715
Dihydropyrimidinase-related protein 2	O08553	Dpysl2	62.277	162900000	358430000	263880000	63738000	174250000	245570000	0.615833	0.263538
Heat shock protein HSP 90-alpha	P07901	Hsp90aa1	84.787	10000	9215100	10000	848180	3307700	1531000	0.61579	0.726757
Endoplasmic reticulum resident protein 29	P57759	Erp29	28.823	27558000	25511000	20843000	5535000	21902000	18045000	0.615353	0.149722
Lupus La protein homolog	P32067	Ssb	47.756	247330	1282900	2134300	10000	1219900	1019600	0.613858	0.51533
Glutathione S-transferase Mu 5	P48774	Gstm5	26.635	10000	2414200	10000	596030	887850	10000	0.613705	0.728567
Heterogeneous nuclear ribonucleoprotein Q	Q7TMK9	Syncrip	69.632	13291000	35742000	20526000	3554400	17562000	21570000	0.613672	0.355369
Septin-2	P42208	2020-09-02	41.525	23559000	42854000	42120000	11202000	34668000	20628000	0.612698	0.206041
Quinone oxidoreductase	P47199	Cryz	35.268	478420000	1287500000	808170000	257280000	422140000	897190000	0.612492	0.334487
Ig kappa chain V-V region HP 91A3;Ig kappa chain V-V regions	P01648;P01649		11.961	2982700	10000	1894000	1426900	1550300	10000	0.611292	0.560675
Tubulin beta-4B chain;Tubulin beta-4A chain	P68372;Q9D6F9	Tubb4b;Tubb4a	49.83	2420400	64832000	1893500	10048000	22891000	9324600	0.611224	0.696286
Eukaryotic translation initiation factor 4H	Q9WUK2	Eif4h	27.341	342470	10000	129820	147340	10000	137120	0.610546	0.589139
Aldose 1-epimerase	Q8K157	Galm	37.798	2949300	6563000	2440500	1129900	3381300	2750900	0.607565	0.344726
Calponin-3	Q9DAW9	Cnn3	36.428	1716400	10000	627220	10000	323590	1093600	0.606381	0.630421
Electron transfer flavoprotein subunit alpha, mitochondrial	Q99LC5	Etfa	35.009	26749000	55301000	15935000	12321000	30335000	16620000	0.60495	0.375055
Peptidyl-prolyl cis-trans isomerase FKBP4;Peptidyl-prolyl cis-trans isomerase FKBP4, N-terminally processed	P30416	Fkbp4	51.572	68308000	119280000	98398000	17683000	68440000	85758000	0.601012	0.20603
Plastin-3	Q99K51	Pls3	70.741	140260	10005000	3773400	1003900	3752500	3568000	0.598075	0.569602
Calreticulin	P14211	Calr	47.994	195470000	370120000	292680000	117020000	187510000	207420000	0.596491	0.11505
Galectin-1	P16045	Lgals1	14.866	40870000	39666000	35800000	10295000	27867000	31200000	0.596221	0.0785013
F-actin-capping protein subunit alpha-1	P47753	Capza1	32.939	10000	1635800	10000	10000	967000	10000	0.596086	0.740857
Glutathione reductase, mitochondrial	P47791	Gsr	53.662	350410000	863050000	535330000	175000000	386590000	480020000	0.595618	0.249116
Growth factor receptor-bound protein 2	Q60631	Grb2	25.238	835470	5754500	2586700	10000	3498200	1950300	0.594824	0.519685
Nucleoside diphosphate kinase A	P15532	Nme1	17.208	193960000	262660000	253460000	69714000	150040000	202270000	0.594333	0.0953267
Sodium/potassium-transporting ATPase subunit alpha-1	Q8VDN2	Atp1a1	112.98	9472400	133880000	11443000	17900000	61388000	12707000	0.594301	0.65867
Heterogeneous nuclear ribonucleoprotein A/B	Q99020	Hnrnpab	30.831	36567000	67263000	41609000	12514000	30823000	43000000	0.59363	0.204042
Actin, cytoplasmic 1;Actin, cytoplasmic 1, N-terminally processed	P60710	Actb	41.736	13939000	40038000	25959000	7157200	19043000	21251000	0.593615	0.28215
Adseverin	Q60604	Scin	80.253	19240000	33994000	21196000	10992000	14927000	18164000	0.592275	0.116757
Hydroxymethylglutaryl-CoA lyase, mitochondrial	P38060	Hmgcl	34.238	33878000	65685000	45534000	6902600	36214000	42799000	0.592125	0.243209
DnaJ homolog subfamily B member 11	Q99KV1	Dnajb11	40.555	8962600	44793000	13987000	3266800	12365000	24440000	0.59153	0.510064
UPF0585 protein C16orf13 homolog	Q9DCS2		22.687	14579000	22767000	15617000	2252200	10328000	18740000	0.59136	0.253329
Methionine adenosyltransferase 2 subunit beta	Q99LB6	Mat2b	37.392	6378400	10960000	12024000	3419100	6564700	7350600	0.59036	0.129907
Extracellular superoxide dismutase [Cu-Zn]	O09164	Sod3	27.392	8303300	12401000	5887200	1747500	4933300	8995800	0.589534	0.268083
Heterogeneous nuclear ribonucleoproteins A2/B1	O88569	Hnrnpa2b1	37.402	40264000	119100000	111710000	37961000	46751000	74938000	0.588954	0.248189
Apoptosis-inducing factor 1, mitochondrial	Q9Z0X1	Aifm1	66.765	18390000	42470000	19539000	12703000	15475000	19155000	0.588726	0.243356
Aldose reductase	P45376	Akr1b1	35.732	10000	9485300	1253800	2014600	4302400	10000	0.588607	0.670984
Splicing factor 1	Q64213	Sf1	70.402	1501500	1720900	2632100	10000	2408000	1011200	0.585737	0.356752
Presequence protease, mitochondrial	Q8K411	Pitrm1	117.37	30052000	68973000	58095000	6533500	32561000	52798000	0.584856	0.286917
Elongation factor 1-beta	O70251	Eef1b	24.693	15045000	24424000	11977000	4256400	11576000	14249000	0.584718	0.211231
Disabled homolog 2	P98078	Dab2	82.311	79853000	126770000	117510000	41625000	39781000	107500000	0.582804	0.164082
ATP synthase subunit gamma, mitochondrial	Q91VR2	Atp5c1	32.886	10000	25824000	10000	5367300	9661600	10000	0.581911	0.71086
Histidine triad nucleotide-binding protein 1	P70349	Hint1	13.777	72589000	116320000	74984000	27478000	42105000	83973000	0.581887	0.171288
Isovaleryl-CoA dehydrogenase, mitochondrial	Q9JHI5	Ivd	46.325	7064200	25704000	5613900	4592200	12693000	5019000	0.581109	0.485624
Peroxiredoxin-4	O08807	Prdx4	31.052	925710000	1322200000	1585400000	422820000	873830000	928610000	0.580506	0.0985206
Secernin-3	Q3TMH2	Scrn3	47.661	2488000	5298400	3814300	10000	4020000	2696000	0.579793	0.319864
Protein disulfide-isomerase	P09103	P4hb	57.058	823020000	1552100000	1360800000	441570000	724530000	996350000	0.578827	0.124739
Haloacid dehalogenase-like hydrolase domain-containing protein 3	Q9CYW4	Hdhd3	28.027	1412200	2380200	834710	10000	1930400	728630	0.576824	0.415394
Succinate dehydrogenase [ubiquinone] iron-sulfur subunit, mitochondrial	Q9CQA3	Sdhb	31.814	247060000	430470000	227380000	75466000	197740000	248170000	0.576163	0.196277
Spectrin beta chain, non-erythrocytic 1	Q62261	Sptbn1	274.22	20565000	52879000	31245000	11077000	19685000	29449000	0.575142	0.244889
Succinate dehydrogenase [ubiquinone] flavoprotein subunit, mitochondrial	Q8K2B3	Sdha	72.585	1284800000	2546800000	1790800000	758500000	1070900000	1392200000	0.572994	0.122549
Prolyl endopeptidase	Q9QUR6	Prep	80.751	3293700	2336300	1371400	1266600	620160	2123200	0.572737	0.230306
NAD kinase 2, mitochondrial	Q8C5H8	Nadk2	50.858	6119100	24020000	8210000	2224600	8612100	11101000	0.572053	0.43006
Methylmalonyl-CoA mutase, mitochondrial	P16332	Mut	82.843	21098000	58073000	26132000	5400200	24955000	29636000	0.569701	0.333757
Peptidyl-prolyl cis-trans isomerase D	Q9CR16	Ppid	40.742	2330400	18014000	4914800	3200000	3877000	7290400	0.568799	0.509339
CAP-Gly domain-containing linker protein 1	Q922J3	Clip1	155.81	3142800	960350	537810	10000	2619600	10000	0.568762	0.604006
Carboxymethylenebutenolidase homolog	Q8R1G2	Cmbl	27.902	2664300	9013900	13888000	1440100	8693400	4404900	0.568657	0.396174
Prelamin-A/C;Lamin-A/C;Lamin-B2	P48678;P21619	Lmna;Lmnb2	74.237	10000	804880	10000	448900	10000	10000	0.568446	0.715015
Endoplasmic reticulum resident protein 44	Q9D1Q6	Erp44	46.852	22699000	41399000	35955000	14080000	22085000	20702000	0.568369	0.0769425
Proteasome subunit beta type-3	Q9R1P1	Psmb3	22.965	15567000	30124000	13000000	4707900	16363000	12287000	0.568365	0.253188
Actin-related protein 2/3 complex subunit 5	Q9CPW4	Arpc5	16.288	7558500	30068000	20430000	5049200	5881900	21993000	0.567104	0.382122
Phosphoglycerate mutase 1	Q9DBJ1	Pgam1	28.832	76950000	112940000	45591000	33943000	44019000	55556000	0.567001	0.171597
Methylmalonate-semialdehyde dehydrogenase [acylating], mitochondrial	Q9EQ20	Aldh6a1	57.915	1089900000	1872300000	1327800000	505310000	757970000	1169000000	0.566965	0.109385
Adenylyl cyclase-associated protein 1	P40124	Cap1	51.564	13946000	22648000	12841000	5233500	9744900	13027000	0.56651	0.136127
Villin-1	Q62468	Vil1	92.774	243620000	531790000	332820000	119730000	220690000	286530000	0.565722	0.177035
Ran-specific GTPase-activating protein	P34022	Ranbp1	23.596	11039000	22449000	8705400	5364400	11943000	6497500	0.564185	0.262731
Sorbitol dehydrogenase	Q64442	Sord	38.249	319650000	440890000	352000000	125900000	237920000	262860000	0.563288	0.0434761
Fibrinogen beta chain;Fibrinopeptide B;Fibrinogen beta chain	Q8K0E8	Fgb	54.752	101920000	205300000	178670000	50932000	91575000	130640000	0.562158	0.140055
Thioredoxin	P10639	Txn	11.675	20016000	52056000	76915000	43814000	3048300	36889000	0.562138	0.353437
Actin-related protein 3	Q99JY9	Actr3	47.357	46910000	170960000	92767000	22962000	59744000	91684000	0.561395	0.33321
Heterogeneous nuclear ribonucleoprotein L	Q8R081	Hnrnpl	63.963	8754000	20271000	31515000	5314100	10623000	18024000	0.56097	0.30481
Polyadenylate-binding protein-interacting protein 1	Q8VE62	Paip1	45.701	1873700	3037600	946610	10000	1556300	1718100	0.560678	0.351299
Microtubule-associated protein RP/EB family member 1	Q61166	Mapre1	30.016	3396900	8242500	1345400	2088800	3750300	1427500	0.559624	0.427054
40S ribosomal protein SA	P14206	Rpsa	32.838	44606000	85941000	20806000	17498000	24330000	42780000	0.559011	0.338245
Suppressor of G2 allele of SKP1 homolog	Q9CX34	Sugt1	38.158	1955900	10000	799400	10000	337830	1196300	0.558395	0.57444
2-oxoglutarate dehydrogenase, mitochondrial	Q60597	Ogdh	116.45	100800000	242440000	147880000	64312000	80052000	129000000	0.556613	0.189533
Polyadenylate-binding protein 1	P29341	Pabpc1	70.67	39068000	136430000	105320000	14765000	56468000	85031000	0.55646	0.30381
Septin-11	Q8C1B7	2020-09-11	49.694	27613000	60194000	58810000	16434000	36065000	29057000	0.556252	0.147268
Ig kappa chain V-V region MOPC 41	P01639	Gm5571	14.311	7045800	4036400	4181500	4584400	2175900	1712400	0.555088	0.162455
Sodium/potassium-transporting ATPase subunit beta-1	P14094	Atp1b1	35.194	18074000	39394000	7899900	6994000	21228000	8001500	0.554148	0.401096
26S proteasome non-ATPase regulatory subunit 4	O35226	Psmd4	40.703	17658000	19899000	12122000	2649200	7659100	17163000	0.552976	0.20113
Cofilin-2	P45591	Cfl2	18.709	8089500	14428000	6165900	3122900	5854400	6881800	0.552902	0.19328
Aspartoacylase	Q8R3P0	Aspa	35.344	54344000	101970000	71048000	12829000	61948000	50397000	0.550549	0.169625
Glutaredoxin-3	Q9CQM9	Glrx3	37.778	12312000	31070000	16343000	3436500	13987000	15369000	0.549058	0.259227
Filamin-A	Q8BTM8	Flna	281.22	143010000	269670000	210240000	47698000	163960000	130310000	0.548976	0.136196
Alpha-1-antitrypsin 1-3;Alpha-1-antitrypsin 1-1	Q00896;P07758	Serpina1c;Serpina1a	45.823	9769000	43397000	13539000	11468000	14573000	10552000	0.54858	0.401567
Aflatoxin B1 aldehyde reductase member 2	Q8CG76	Akr7a2	40.612	5058500	26232000	8787500	4154500	11812000	6002200	0.548149	0.432363
Four and a half LIM domains protein 1	P97447	Fhl1	31.888	9381400	14312000	10277000	4295000	7626500	6627100	0.546022	0.0468175
E3 ubiquitin-protein ligase RNF181	Q9CY62	Rnf181	19.1	11599000	10000	4225700	4672800	3946300	10000	0.544949	0.549917
Glycine N-acyltransferase	Q91XE0	Glyat	34.098	1636700	17014000	915130	3333300	5467900	1829800	0.543345	0.607753
Acyl-CoA-binding protein	P31786	Dbi	10	27617000	22157000	19282000	4852300	11052000	21490000	0.541507	0.124126
UDP-N-acetylhexosamine pyrophosphorylase-like protein 1	Q3TW96	Uap1l1	56.613	3448800	11680000	5210500	109340	5277100	5593200	0.539824	0.366906
3-hydroxybutyrate dehydrogenase type 2	Q8JZV9	Bdh2	26.753	51127000	89376000	52864000	15536000	47464000	41366000	0.53973	0.13459
Heterogeneous nuclear ribonucleoprotein A1;Heterogeneous nuclear ribonucleoprotein A1, N-terminally processed	P49312	Hnrnpa1	34.196	29168000	73670000	43849000	11078000	22841000	45235000	0.539612	0.24384
Carbonic anhydrase 5B, mitochondrial	Q9QZA0	Ca5b	36.622	3612800	8285400	5384000	723600	3669100	4929400	0.539405	0.223993
Retinol-binding protein 4	Q00724	Rbp4	23.206	2889100	7443300	2764700	1150800	2240700	3670000	0.539165	0.302973
Inorganic pyrophosphatase 2, mitochondrial	Q91VM9	Ppa2	38.114	100850000	249960000	169080000	39308000	101570000	139410000	0.539129	0.199687
Isoamyl acetate-hydrolyzing esterase 1 homolog	Q9DB29	Iah1	27.974	13778000	35982000	13491000	2528500	11261000	20282000	0.538671	0.342635
Actin-related protein 2/3 complex subunit 4	P59999	Arpc4	19.667	22508000	45385000	29989000	7111800	17431000	28137000	0.538197	0.171861
Protein disulfide-isomerase A6	Q922R8	Pdia6	48.1	8201400	19041000	7873800	3836100	6321400	8739200	0.538119	0.24118
Prostaglandin reductase 2	Q8VDQ1	Ptgr2	38.015	1657400	4501300	2071600	884530	258960	3283800	0.537926	0.377831
Ubiquitin carboxyl-terminal hydrolase isozyme L3;Ubiquitin carboxyl-terminal hydrolase isozyme L4	Q9JKB1;P58321	Uchl3;Uchl4	26.151	1007300	10000	10000	530080	10000	10000	0.535462	0.693182
Mitochondrial intermembrane space import and assembly protein 40	Q8VEA4	Chchd4	15.525	10519000	35477000	15956000	3607200	15760000	13661000	0.533126	0.317791
Eukaryotic translation initiation factor 5A-1	P63242	Eif5a	16.832	166360000	291070000	180860000	57772000	129230000	152070000	0.531219	0.109152
GMP reductase 1	Q9DCZ1	Gmpr	37.482	71612000	173760000	97154000	10520000	75779000	95164000	0.529779	0.250336
G-rich sequence factor 1	Q8C5Q4	Grsf1	53.076	3289800	10248000	8785300	543360	3973800	7301100	0.529418	0.290841
Pyridoxal kinase	Q8K183	Pdxk	35.015	48846000	97085000	48417000	4366800	37505000	60957000	0.529096	0.255892
Mitochondrial fission 1 protein	Q9CQ92	Fis1	17.008	10705000	16818000	13135000	5683700	6873500	8920300	0.528248	0.0336462
Glia maturation factor beta	Q9CQI3	Gmfb	16.723	17929000	33596000	7283700	2813900	11048000	17179000	0.527828	0.347405
Profilin-1	P62962;CON__P02584	Pfn1	14.957	27713000	34569000	18935000	9877200	10342000	22611000	0.527355	0.106057
Heterogeneous nuclear ribonucleoprotein K	P61979	Hnrnpk	50.976	29826000	80570000	61159000	13058000	40788000	36487000	0.526554	0.188745
Isocitrate dehydrogenase [NADP], mitochondrial	P54071	Idh2	50.906	11430000	90656000	7870300	12869000	25387000	19585000	0.526036	0.558636
Vigilin	Q8VDJ3	Hdlbp	141.74	9398300	17527000	20036000	5005500	896550	18801000	0.52603	0.303877
Peroxisomal sarcosine oxidase	Q9D826	Pipox	43.846	333790000	536580000	450010000	123100000	284080000	283220000	0.52288	0.0574349
Golgi apparatus protein 1	Q61543	Glg1	133.73	2886600	10477000	2032100	535020	5390300	2118500	0.522472	0.465486
Probable ATP-dependent RNA helicase DDX17	Q501J6	Ddx17	72.399	3791700	11320000	6444700	1170300	4508800	5573500	0.522007	0.252804
Serine--tRNA ligase, cytoplasmic	P26638	Sars	58.388	11779000	19562000	9972200	2812000	6857400	11809000	0.519892	0.16757
Serine/threonine-protein phosphatase 2A catalytic subunit alpha isoform;Serine/threonine-protein phosphatase 2A catalytic subunit beta isoform	P63330;P62715	Ppp2ca;Ppp2cb	35.608	1160400	3075700	561320	10000	866090	1610900	0.518402	0.43481
Glutamate--cysteine ligase catalytic subunit	P97494	Gclc	72.571	30377000	63764000	87691000	22511000	31607000	40136000	0.518358	0.168352
Phosphatidylethanolamine-binding protein 1;Hippocampal cholinergic neurostimulating peptide	P70296	Pebp1	20.83	516450000	1046100000	638640000	207020000	394500000	537020000	0.517238	0.130292
Myosin light chain kinase, smooth muscle;Myosin light chain kinase, smooth muscle, deglutamylated form	Q6PDN3	Mylk	212.92	3999900	4536400	3199000	1284300	3056900	1727500	0.517132	0.0456967
F-box only protein 50	G3X9C2	Nccrp1	30.407	42847000	100340000	32741000	13156000	44940000	32532000	0.515143	0.28389
Vitamin D-binding protein	P21614	Gc	53.6	66881000	146280000	69864000	28722000	44749000	71722000	0.513004	0.186535
Macrophage migration inhibitory factor	P34884	Mif	12.504	17783000	35373000	14760000	4907700	16394000	13452000	0.511716	0.204109
Aspartyl aminopeptidase	Q9Z2W0	Dnpep	52.206	39787000	102420000	74521000	9296100	42305000	59204000	0.511263	0.204293
Acyl-coenzyme A thioesterase 4	Q8BWN8	Acot4	46.48	12637000	25739000	13379000	5474700	9357200	11556000	0.509862	0.14028
Inositol-3-phosphate synthase 1	Q9JHU9	Isyna1	60.931	5146500	19279000	16502000	425180	12022000	8413600	0.509701	0.292001
14-3-3 protein beta/alpha;14-3-3 protein beta/alpha, N-terminally processed	Q9CQV8	Ywhab	28.086	24475000	45940000	19264000	10265000	20868000	14556000	0.509473	0.168125
L-lactate dehydrogenase B chain	P16125	Ldhb	36.572	124940000	247470000	91599000	41428000	86383000	108380000	0.509022	0.213049
Medium-chain specific acyl-CoA dehydrogenase, mitochondrial	P45952	Acadm	46.481	47622000	95964000	23939000	10191000	39048000	35643000	0.506683	0.298359
F-BAR domain only protein 2	Q3UQN2	Fcho2	88.733	10000	4658900	3170500	10000	1769200	2186100	0.505817	0.444592
Glyoxylate reductase/hydroxypyruvate reductase	Q91Z53	Grhpr	35.328	41956000	74168000	54331000	23987000	26475000	35724000	0.505623	0.0488963
Serine/threonine-protein phosphatase 2A 55 kDa regulatory subunit B alpha isoform	Q6P1F6	Ppp2r2a	51.691	4030100	9676000	17938000	703530	6162200	9040400	0.502657	0.328754
Calpain small subunit 1	O88456	Capns1	28.463	5283600	9354700	4800900	1679200	4388700	3700100	0.50249	0.123652
Persulfide dioxygenase ETHE1, mitochondrial	Q9DCM0	Ethe1	27.738	113660000	307710000	225090000	14104000	82995000	227720000	0.502458	0.272839
Ig heavy chain V region 6.96	P18528		11.007	4491500	7893300	6523000	2925400	3715200	2848900	0.501883	0.0376895
Alcohol dehydrogenase [NADP(+)]	Q9JII6	Akr1a1	36.586	36272000	165760000	22171000	24976000	57906000	29514000	0.501314	0.47079
ADP-sugar pyrophosphatase	Q9JKX6	Nudt5	23.984	3170500	6973200	3006000	1279400	2347000	2947300	0.499913	0.188562
Poly(rC)-binding protein 1	P60335	Pcbp1	37.497	26320000	58066000	47412000	7920000	33385000	24573000	0.499841	0.13975
Alpha-1-antitrypsin 1-4	Q00897	Serpina1d	45.998	122880	643480	202470	10000	10000	462400	0.49792	0.504293
Nucleoside diphosphate kinase B	Q01768	Nme2	17.363	39753000	76279000	14376000	1967100	25301000	37536000	0.496933	0.351921
Elongation factor 2	P58252	Eef2	95.313	39276000	136150000	48176000	19306000	38885000	52685000	0.495863	0.310616
Oligoribonuclease, mitochondrial	Q9D8S4	Rexo2	26.738	2223100	2211800	3216500	10000	1882000	1901600	0.495805	0.144442
3-hydroxyisobutyrate dehydrogenase, mitochondrial	Q99L13	Hibadh	35.44	187330000	413500000	226060000	56673000	166530000	185800000	0.494628	0.158964
4-hydroxy-2-oxoglutarate aldolase, mitochondrial	Q9DCU9	Hoga1	34.644	21243000	26413000	10828000	1506700	17156000	10234000	0.494096	0.200552
Guanine nucleotide-binding protein subunit beta-2-like 1;Guanine nucleotide-binding protein subunit beta-2-like 1, N-terminally processed	P68040	Gnb2l1	35.076	6183000	20469000	1581700	2478000	5620700	5842500	0.493779	0.456762
Heme-binding protein 1	Q9R257	Hebp1	21.067	2565000	6247500	9862300	1533700	5502300	2154100	0.492112	0.264894
Actin, cytoplasmic 2;Actin, cytoplasmic 2, N-terminally processed	P63260	Actg1	41.792	1540600000	4400700000	1884500000	639670000	1706500000	1489200000	0.490093	0.237517
Carboxylesterase 1D	Q8VCT4	Ces1d	61.787	55961000	175140000	71369000	41160000	40016000	66580000	0.488498	0.250565
Vesicle-associated membrane protein-associated protein A	Q9WV55	Vapa	27.855	3959300	7496800	10357000	1549700	4508900	4589800	0.488165	0.151549
Ubiquitin-conjugating enzyme E2 N	P61089	Ube2n	17.138	9528600	15994000	11087000	3212600	4898300	9744900	0.487735	0.0863598
Afamin	O89020	Afm	69.378	337030	5646400	323430	686410	1149600	1236300	0.487138	0.577443
Serine/threonine-protein phosphatase 5	Q60676	Ppp5c	56.876	4076900	15872000	9989000	1020100	6863800	6693300	0.486915	0.260409
Cytochrome c oxidase assembly factor 7	Q921H9	Coa7	25.617	4825100	6986000	4837200	734160	2955400	4409500	0.48648	0.0913016
Propionyl-CoA carboxylase beta chain, mitochondrial	Q99MN9	Pccb	58.408	42522000	107440000	63867000	16994000	38929000	48013000	0.486071	0.159166
Proteasome subunit beta type-7	P70195	Psmb7	29.891	5431900	10402000	1504300	649770	4224500	3539200	0.485256	0.347569
Thioredoxin domain-containing protein 17	Q9CQM5	Txndc17	14.015	20622000	34878000	18819000	7977000	16865000	11216000	0.485179	0.0890495
Heterogeneous nuclear ribonucleoproteins C1/C2	Q9Z204	Hnrnpc	34.384	1550600	1640800	10000	10000	894880	648060	0.485082	0.405299
Peroxiredoxin-5, mitochondrial	P99029	Prdx5	21.897	2014700000	2994400000	1913300000	598010000	1199100000	1560700000	0.485064	0.0556532
Elongation factor 1-gamma	Q9D8N0	Eef1g	50.06	5297200	3041500	10000	2889000	1149100	10000	0.484878	0.457635
Argininosuccinate synthase	P16460	Ass1	46.584	17666000	334390000	35704000	35584000	92895000	59086000	0.483714	0.556162
Sarcosine dehydrogenase, mitochondrial	Q99LB7	Sardh	101.68	10000	12333000	10000	1444300	3889500	625750	0.482437	0.640338
Protein disulfide-isomerase A3	P27773	Pdia3	56.678	119250000	410930000	183220000	75324000	112210000	154680000	0.479694	0.247413
Glyoxalase domain-containing protein 5	Q9D8I3	Glod5	16.595	7674400	6857100	3970200	1786500	3690700	3388800	0.479199	0.0646564
Clusterin;Clusterin beta chain;Clusterin alpha chain	Q06890	Clu	51.655	4055400	9226300	4018000	1926000	4063200	2286900	0.478396	0.179621
Adenylate kinase isoenzyme 1	Q9R0Y5	Ak1	21.539	14215000	21828000	21929000	5576000	15523000	6595000	0.477713	0.0679225
Talin-1	P26039	Tln1	269.82	58820000	184210000	90356000	39634000	67768000	51713000	0.47727	0.206117
Elongation factor 1-delta	P57776	Eef1d	31.293	13720000	46848000	16905000	3905500	14566000	18487000	0.47705	0.302326
Betaine--homocysteine S-methyltransferase 1	O35490	Bhmt	45.02	237960000	181470000	98837000	49945000	124150000	71781000	0.47442	0.119685
39S ribosomal protein L19, mitochondrial	Q9D338	Mrpl19	33.578	1611200	10000	10000	10000	753850	10000	0.474405	0.65265
Lactoylglutathione lyase	Q9CPU0	Glo1	20.809	10103000	22167000	8104300	3277300	2774500	13098000	0.474307	0.269985
Alpha-2-HS-glycoprotein	P29699	Ahsg	37.325	2873400	8287900	4719400	1085800	3081300	3363800	0.474217	0.185621
Glycine amidinotransferase, mitochondrial	Q9D964	Gatm	48.297	3014900	13059000	4957000	717840	6560000	2693600	0.474133	0.354316
Ig kappa chain V-II region 26-10	P01631		12.273	68280000	40284000	33573000	22313000	25326000	19556000	0.472748	0.0809609
Dynein light chain Tctex-type 3	P56387	Dynlt3	12.957	10000	2876600	2938200	10000	10000	2729800	0.472085	0.482281
Fibrinogen gamma chain	Q8VCM7	Fgg	49.391	114870000	231200000	192260000	44590000	102450000	107030000	0.47196	0.0752146
Homogentisate 1,2-dioxygenase	O09173	Hgd	49.959	497030000	1335600000	905720000	158780000	536300000	595420000	0.471269	0.157634
Thioredoxin reductase 3	Q99MD6	Txnrd3	71.318	2908000	8875400	3641000	1190700	2665300	3373400	0.468699	0.240964
E3 SUMO-protein ligase RanBP2	Q9ERU9	Ranbp2	341.12	10000	2770600	896810	10000	866410	845520	0.468245	0.491262
Alpha-2-macroglobulin receptor-associated protein	P55302	Lrpap1	42.215	7175200	22015000	9447100	2880200	5724100	9476600	0.467965	0.241999
Kynurenine--oxoglutarate transaminase 3	Q71RI9	Ccbl2	51.126	5938200	10691000	4534200	729820	4999500	4173100	0.467903	0.174431
Hypoxanthine-guanine phosphoribosyltransferase	P00493	Hprt1	24.57	10586000	20619000	12538000	1700500	8253000	10486000	0.467263	0.127393
Early endosome antigen 1	Q8BL66	Eea1	160.91	75662000	257310000	91184000	1175600	64267000	132520000	0.466721	0.338456
Protein DDI1 homolog 2	A2ADY9	Ddi2	44.59	569050	824190	10000	10000	10000	632670	0.465116	0.474935
Transitional endoplasmic reticulum ATPase	Q01853	Vcp	89.321	372820000	974870000	279420000	97397000	297010000	360500000	0.463956	0.278211
ATP synthase subunit delta, mitochondrial	Q9D3D9	Atp5d	17.6	36404000	59274000	17337000	17868000	10399000	24035000	0.462788	0.187579
Alpha/beta hydrolase domain-containing protein 14B	Q8VCR7	Abhd14b	22.45	16209000	44531000	15595000	7987100	14536000	12773000	0.462384	0.232987
Talin-2	Q71LX4	Tln2	253.62	2492600	10273000	3306900	770280	2982900	3653100	0.460804	0.331779
Prostaglandin E synthase 3	Q9R0Q7	Ptges3	18.721	13070000	41384000	13165000	1651000	16876000	12606000	0.460418	0.309439
Selenide, water dikinase 2	P97364	Sephs2	47.833	32005000	108720000	57624000	16791000	35617000	38813000	0.459901	0.204377
von Willebrand factor A domain-containing protein 5A	Q99KC8	Vwa5a	87.142	24060000	38638000	50122000	5132200	21172000	25357000	0.457908	0.104459
ATP synthase subunit alpha, mitochondrial	Q03265	Atp5a1	59.752	20316000	247600000	30219000	27255000	74783000	34450000	0.457806	0.515522
4-aminobutyrate aminotransferase, mitochondrial	P61922	Abat	56.451	3044700	18351000	4114400	2024400	6673000	2928800	0.455749	0.418377
ADP-ribosylation factor-binding protein GGA1	Q8R0H9	Gga1	69.971	1097100	4639000	1317500	10000	1838900	1365600	0.455725	0.370637
39S ribosomal protein L39, mitochondrial	Q9JKF7	Mrpl39	38.549	625210	5446000	10000	10000	1286400	1473100	0.455419	0.568543
78 kDa glucose-regulated protein	P20029	Hspa5	72.421	231490000	447740000	290320000	87690000	170490000	180040000	0.451983	0.0669067
Tropomodulin-3	Q9JHJ0	Tmod3	39.502	2104900	10000	1669500	1454400	234270	10000	0.448861	0.42324
Catalase	P24270	Cat	59.795	5378400000	11926000000	8359900000	1673500000	4168900000	5659700000	0.448175	0.100751
Murinoglobulin-1;Murinoglobulin-2	P28665;P28666	Mug1;Mug2	165.3	945460	7056500	1165500	1471700	1080100	1555600	0.448041	0.447921
Estradiol 17-beta-dehydrogenase 8	P50171	Hsd17b8	26.588	1083900	2367500	967160	10000	1955500	10000	0.447091	0.360073
Acyl-CoA dehydrogenase family member 10	Q8K370	Acad10	118.98	9436400	33793000	9891900	3048100	6696700	13983000	0.446672	0.321245
ADP/ATP translocase 2;ADP/ATP translocase 2, N-terminally processed	P51881	Slc25a5	32.931	16296000	155010000	9089000	18227000	39062000	23113000	0.4457	0.524835
Vimentin	P20152	Vim	53.687	6899800	14013000	19254000	7057800	6353100	4430000	0.44417	0.112149
Destrin	Q9R0P5	Dstn	18.521	19531000	37835000	26123000	3632200	17238000	16192000	0.443917	0.0886818
Protein arginine N-methyltransferase 5	Q8CIG8	Prmt5	72.679	4348900	11040000	10517000	238490	3379800	7865800	0.4433	0.194115
Alpha-actinin-1	Q7TPR4	Actn1	103.07	5171100	12407000	6690300	473550	6758300	3525100	0.443249	0.189682
Glutamine synthetase	P15105	Glul	42.119	73905000	240230000	109250000	27570000	76303000	83703000	0.443039	0.216176
Cytidine deaminase	P56389	Cda	16.131	71222000	130580000	84344000	17774000	54052000	54935000	0.442994	0.0711786
Complement C4-B;Complement C4 beta chain;Complement C4 alpha chain;C4a anaphylatoxin;Complement C4 gamma chain	P01029	C4b	192.91	1195900	3011800	3523800	2003900	10000	1402200	0.441842	0.193192
Disintegrin and metalloproteinase domain-containing protein 19	O35674	Adam19	100.86	1245400	1256000	10000	10000	1087900	10000	0.441148	0.441262
Peptidyl-prolyl cis-trans isomerase A;Peptidyl-prolyl cis-trans isomerase A, N-terminally processed	P17742	Ppia	17.971	371130000	527710000	254840000	65294000	209550000	232980000	0.440178	0.0857774
Heat shock 70 kDa protein 4	Q61316	Hspa4	94.132	56852000	110680000	49813000	17716000	24235000	53679000	0.439992	0.141349
Malonyl-CoA-acyl carrier protein transacylase, mitochondrial	Q8R3F5	Mcat	41.928	3880100	14224000	1848700	1785200	2530500	4460000	0.439823	0.39502
Methionine aminopeptidase 2	O08663	Metap2	52.921	668950	12340000	16778000	10745000	637600	1680000	0.438534	0.38923
Myosin light polypeptide 6	Q60605	Myl6	16.93	24545000	30519000	12532000	3298400	15625000	10673000	0.437842	0.118389
Phosphoglycerate kinase 1	P09411	Pgk1	44.55	48441000	105880000	15071000	17028000	35921000	20919000	0.436077	0.305764
Syntenin-1	O08992	Sdcbp	32.379	329820	867230	1490300	10000	260180	895090	0.433613	0.299901
Sulfite oxidase, mitochondrial	Q8R086	Suox	60.755	377620000	1030700000	832180000	76684000	339170000	554540000	0.433115	0.149363
Protein argonaute-2	Q8CJG0	Ago2	97.303	833750	1184600	10000	10000	10000	857980	0.432854	0.440678
Gephyrin;Molybdopterin adenylyltransferase;Molybdopterin molybdenumtransferase	Q8BUV3	Gphn	83.281	18597000	59139000	29471000	6495300	14534000	25271000	0.431878	0.201051
10 kDa heat shock protein, mitochondrial	Q64433	Hspe1	10.963	16988000	29411000	8803200	4891600	6395100	12540000	0.431626	0.17924
Methionine-R-sulfoxide reductase B2, mitochondrial	Q78J03	Msrb2	19.157	871880	2042400	1393600	548840	10000	1297700	0.430964	0.18029
Basement membrane-specific heparan sulfate proteoglycan core protein;Endorepellin;LG3 peptide	Q05793	Hspg2	398.29	2811800	14827000	9434100	2851800	4618500	4195700	0.430911	0.217809
Sulfotransferase 1 family member D1	Q3UZZ6	Sult1d1	35.083	10000	4477000	10000	490020	1435900	10000	0.430491	0.610393
Hsp90 co-chaperone Cdc37;Hsp90 co-chaperone Cdc37, N-terminally processed	Q61081	Cdc37	44.593	8646500	27320000	8936200	2248600	11206000	5811200	0.429057	0.271374
Nodal modulator 1	Q6GQT9	Nomo1	133.42	820630	682580	925360	632920	10000	398620	0.42887	0.0765165
Serine/threonine-protein phosphatase 6 catalytic subunit;Serine/threonine-protein phosphatase 6 catalytic subunit, N-terminally processed	Q9CQR6	Ppp6c	35.159	1367200	2661500	5435500	1109000	1268300	1677300	0.428414	0.210995
Malectin	Q6ZQI3	Mlec	32.342	8056500	14808000	12082000	1011300	7366000	6594000	0.428406	0.0763246
Translationally-controlled tumor protein	P63028	Tpt1	19.462	6535600	21315000	5971900	1870000	5449300	7164600	0.428233	0.287575
N-acyl-aromatic-L-amino acid amidohydrolase (carboxylate-forming)	Q91XE4	Acy3	35.286	729800000	963000000	449840000	184200000	281340000	450550000	0.427552	0.0711566
Carboxylic ester hydrolase	Q91WU0	Ces1f	61.612	132320000	348680000	135720000	55709000	85332000	122630000	0.427538	0.187601
Mitochondrial dicarboxylate carrier	Q9QZD8	Slc25a10	31.715	10000	10206000	10000	882390	2322300	1145100	0.425366	0.598243
Collectrin	Q9ESG4	Tmem27	25.07	634570	2731800	10000	10000	1412500	10000	0.424272	0.531276
NADH dehydrogenase [ubiquinone] flavoprotein 1, mitochondrial	Q91YT0	Ndufv1	50.834	71247000	317550000	79271000	12059000	111180000	75130000	0.423804	0.354035
Acyl-protein thioesterase 1	P97823	Lypla1	24.687	1662300	3900200	1206000	156440	1585100	1118700	0.422581	0.235012
Myotrophin	P62774	Mtpn	12.861	4826100	8348400	3994600	1273100	3488600	2475000	0.421496	0.0889336
Glyceraldehyde-3-phosphate dehydrogenase	P16858	Gapdh	35.81	33695000	240640000	35991000	22258000	65523000	42706000	0.420484	0.438437
Acyl-coenzyme A synthetase ACSM2, mitochondrial	Q8K0L3	Acsm2	64.268	2105700000	4869300000	2969300000	619700000	1493000000	2048900000	0.418491	0.103185
Serine protease inhibitor A3K	P07759	Serpina3k	46.879	51892000	116250000	95939000	24441000	40020000	45923000	0.417993	0.0629273
ES1 protein homolog, mitochondrial	Q9D172	D10Jhu81e	28.09	13666000	22207000	8649000	3922800	5152800	9495600	0.417124	0.114794
Omega-amidase NIT2	Q9JHW2	Nit2	30.501	16499000	20322000	7500300	2762400	7748400	7892000	0.415213	0.106279
Alpha-enolase	P17182	Eno1	47.14	248720000	370730000	103690000	77953000	114190000	108060000	0.415138	0.144947
Very long-chain acyl-CoA synthetase	O35488	Slc27a2	70.422	638860	43306000	365430	2664300	12200000	3521500	0.414933	0.585507
Peroxisomal multifunctional enzyme type 2;(3R)-hydroxyacyl-CoA dehydrogenase;Enoyl-CoA hydratase 2	P51660	Hsd17b4	79.481	109300000	253730000	122190000	25628000	81131000	94008000	0.413765	0.134749
Isopentenyl-diphosphate Delta-isomerase 1	P58044	Idi1	26.289	3616400	460870	10000	10000	834160	837150	0.411353	0.529844
Beta-actin-like protein 2	Q8BFZ3	Actbl2	42.004	10000	646140000	10000	10000	10000	265660000	0.411168	0.614952
Aspartate aminotransferase, mitochondrial	P05202	Got2	47.411	151300000	196080000	51067000	18345000	78220000	66668000	0.409673	0.167957
6-phosphogluconolactonase	Q9CQ60	Pgls	27.254	10000	334350	10000	124980	10000	10000	0.409144	0.575771
Beta-mannosidase	Q8K2I4	Manba	100.83	646290	823670	817430	10000	393740	529760	0.408107	0.0531644
Gamma-soluble NSF attachment protein	Q9CWZ7	Napg	34.732	1722300	5215300	1219700	10000	1720000	1597600	0.407929	0.305708
60 kDa heat shock protein, mitochondrial	P63038	Hspd1	60.955	294650000	1067200000	449300000	92389000	291500000	354320000	0.407591	0.224041
Hydroxyacyl-coenzyme A dehydrogenase, mitochondrial	Q61425	Hadh	34.463	119740000	209760000	95567000	26135000	52763000	93199000	0.40487	0.101735
Proteasome subunit beta type-4	P99026	Psmb4	29.116	23239000	32010000	15748000	6678900	7453200	14612000	0.404864	0.0575753
Pyruvate dehydrogenase E1 component subunit beta, mitochondrial	Q9D051	Pdhb	38.937	4305800	22154000	3679900	3890500	6440100	1860000	0.40447	0.389165
Acetyl-CoA acetyltransferase, mitochondrial	Q8QZT1	Acat1	44.816	140930000	305090000	148930000	21469000	103300000	115740000	0.404251	0.125159
Dual specificity protein phosphatase 3	Q9D7X3	Dusp3	20.472	4165800	2685700	10000	10000	707040	2048400	0.403037	0.370714
Peroxisomal carnitine O-octanoyltransferase	Q9DC50	Crot	70.264	49992000	138380000	70554000	8573100	42050000	53471000	0.402023	0.15951
Stress-induced-phosphoprotein 1	Q60864	Stip1	62.581	129820000	305790000	214020000	23808000	90233000	143630000	0.396643	0.100867
Alpha-1-antitrypsin 1-5	Q00898	Serpina1e	45.891	1470300	3388600	10000	10000	10000	1910100	0.396414	0.44791
L-lactate dehydrogenase A chain	P06151	Ldha	36.498	9362200	83115000	31195000	4984700	28962000	15038000	0.396085	0.339048
Dihydropteridine reductase	Q8BVI4	Qdpr	25.57	14060000	29530000	10319000	823430	9104800	11399000	0.395615	0.180348
Ketohexokinase	P97328	Khk	32.75	22556000	24900000	13677000	2535300	8225300	13400000	0.395214	0.0566121
Caprin-1	Q60865	Caprin1	78.168	9071600	44921000	21365000	3479600	9943100	16162000	0.392591	0.242543
Isocitrate dehydrogenase [NAD] subunit alpha, mitochondrial	Q9D6R2	Idh3a	39.638	6259700	14834000	1703300	300120	5927000	2667700	0.390175	0.329812
Na(+)/H(+) exchange regulatory cofactor NHE-RF3	Q9JIL4	Pdzk1	56.498	1407000000	3227100000	2217800000	308430000	995440000	1364400000	0.38942	0.0844403
Hydroxymethylglutaryl-CoA synthase, cytoplasmic	Q8JZK9	Hmgcs1	57.568	1313700	37131000	10310000	1897900	4714000	12348000	0.388884	0.425375
ATP-dependent (S)-NAD(P)H-hydrate dehydratase	Q9CZ42	Carkd	36.717	1622400	3760400	10000	10000	1153200	931130	0.388357	0.389871
Triosephosphate isomerase	P17751	Tpi1	32.191	1726400000	4043300000	2850700000	430000000	980560000	1934200000	0.388005	0.0929347
Hydroxyacid-oxoacid transhydrogenase, mitochondrial	Q8R0N6	Adhfe1	49.937	10026000	25645000	18996000	4243500	10241000	6551400	0.384801	0.0819362
Phospholipid hydroperoxide glutathione peroxidase, mitochondrial	O70325	Gpx4	22.228	560970000	941350000	1083000000	81870000	339030000	571610000	0.383902	0.0651723
NADH dehydrogenase [ubiquinone] flavoprotein 2, mitochondrial	Q9D6J6	Ndufv2	27.285	34067000	70414000	11480000	2803400	24172000	17153000	0.380545	0.260453
Ferritin light chain 1;Ferritin light chain 2	P29391;P49945	Ftl1;Ftl2	20.802	16556000	19889000	5726500	1805700	4070700	10150000	0.380029	0.152977
Pyruvate carboxylase, mitochondrial	Q05920	Pc	129.68	3177300	92727000	2658700	9225600	18194000	10034000	0.379997	0.535346
Coatomer subunit delta	Q5XJY5	Arcn1	57.229	307460	3203700	10000	1307900	10000	10000	0.37712	0.544968
14-3-3 protein theta	P68254	Ywhaq	27.778	8442000	56030000	13371000	1812100	12202000	15240000	0.375809	0.359057
Twinfilin-1	Q91YR1	Twf1	40.079	2993000	9823200	3272900	1186200	1974500	2879500	0.375422	0.216472
Neutral alpha-glucosidase AB	Q8BHN3	Ganab	106.91	30218000	82626000	48247000	10415000	23544000	26486000	0.375223	0.106294
Interferon-induced 35 kDa protein homolog	Q9D8C4	Ifi35	31.875	158170	461850	187340	10000	106700	184790	0.373427	0.197248
NADH dehydrogenase [ubiquinone] 1 alpha subcomplex subunit 2	Q9CQ75	Ndufa2	10.916	5185900	7599900	2130500	464870	2993100	2101500	0.372711	0.148779
Dihydrolipoyllysine-residue succinyltransferase component of 2-oxoglutarate dehydrogenase complex, mitochondrial	Q9D2G2	Dlst	48.994	45798000	156710000	36283000	11841000	28316000	48608000	0.371727	0.280292
Protein arginine N-methyltransferase 1	Q9JIF0	Prmt1	42.435	1217900	5355100	3630500	512230	1279800	1997100	0.371356	0.168621
Afadin	Q9QZQ1	Mllt4	206.5	427110	622890	1191200	187720	267050	368140	0.367174	0.114589
Non-specific lipid-transfer protein	P32020	Scp2	59.125	220160000	395370000	191150000	50470000	101930000	143240000	0.36649	0.0695795
Alcohol dehydrogenase 1	P00329	Adh1	39.771	4042500	42517000	1720100	3922600	8623700	5136400	0.366256	0.486047
Glycine N-methyltransferase	Q9QXF8	Gnmt	32.675	9616800	5107100	3092500	2257200	3662800	601520	0.36604	0.150689
Mammalian ependymin-related protein 1	Q99M71	Epdr1	25.485	1974200	10000	6325700	613110	2122300	289640	0.36403	0.417334
Cold shock domain-containing protein E1	Q91W50	Csde1	88.79	4088200	19229000	13520000	1302700	4576900	7522600	0.363822	0.176554
Vacuolar protein sorting-associated protein 29	Q9QZ88	Vps29	20.495	2617800	1361600	902000	1751300	10000	10000	0.362867	0.251739
NADH-ubiquinone oxidoreductase 75 kDa subunit, mitochondrial	Q91VD9	Ndufs1	79.776	87841000	277250000	74678000	9061600	95977000	54292000	0.362305	0.253166
Tubulin alpha-4A chain	P68368	Tuba4a	49.924	2410700	63117000	2608800	5308300	16215000	2892400	0.358335	0.518591
Putative adenosylhomocysteinase 3	Q68FL4	Ahcyl2	66.899	3296600	22524000	9480600	10000	5728600	6904200	0.358141	0.280228
Peroxisomal acyl-coenzyme A oxidase 3	Q9EPL9	Acox3	78.403	20350000	76657000	15610000	4408500	13416000	22413000	0.357295	0.300046
S-phase kinase-associated protein 1	Q9WTX5	Skp1	18.672	12354000	28536000	6336800	3324600	8884500	4603700	0.356001	0.212343
Ribosome-recycling factor, mitochondrial	Q9D6S7	Mrrf	29.05	4800400	11859000	4475400	10000	1893100	5620200	0.355967	0.195056
Acyl-coenzyme A synthetase ACSM1, mitochondrial	Q91VA0	Acsm1	64.76	5369400	11468000	6540400	3236700	1547700	3533700	0.355812	0.063274
Ig kappa chain V-V region HP 93G7;Ig kappa chain V-V region HP R16.7;Ig kappa chain V-V region HP 124E1;Ig kappa chain V-V region HP 123E6	P01645;P01644;P01647;P01646		11.954	27209000	30830000	18143000	18915000	5291400	2780000	0.354236	0.059185
Ras-related protein Rap-1b;Ras-related protein Rap-1A	Q99JI6;P62835	Rap1b;Rap1a	20.825	10000	4202000	10000	10000	918880	562860	0.353325	0.557023
60S ribosomal protein L22	P67984	Rpl22	14.759	1599400	3591600	10000	10000	1813300	10000	0.35249	0.401734
Succinyl-CoA:3-ketoacid coenzyme A transferase 1, mitochondrial	Q9D0K2	Oxct1	55.988	64255000	111150000	16440000	6927000	29386000	31165000	0.351732	0.218565
Ig heavy chain V-III region J606;Ig heavy chain V-III region ABE-47N;Ig heavy chain V-III region U61;Ig heavy chain V-III region A4;Ig heavy chain V-III region T957;Ig heavy chain V-III region W3082	P01801;P01799;P01797;P01796;P01800;P01802		12.81	68689000	5216600	24727000	15957000	7373600	11195000	0.350042	0.322172
Disks large homolog 1	Q811D0	Dlg1	100.12	4923300	9956300	5688900	942650	2535700	3709800	0.349474	0.0642932
Alpha-methylacyl-CoA racemase	O09174	Amacr	41.704	25546000	76696000	31015000	11279000	23693000	11541000	0.349047	0.158893
ATP synthase subunit O, mitochondrial	Q9DB20	Atp5o	23.363	7266600	22670000	1890000	1794400	6145400	3159500	0.348743	0.338297
Glucosidase 2 subunit beta	O08795	Prkcsh	58.792	9214300	18683000	5719200	1991700	4511700	5204700	0.348284	0.141457
Cystathionine beta-synthase	Q91WT9	Cbs	61.543	63653000	330470000	266970000	8427300	73421000	147360000	0.346711	0.184649
Indolethylamine N-methyltransferase	P40936	Inmt	29.459	4866500	38503000	4695400	3765400	8532600	4364300	0.346663	0.408227
Ig heavy chain V region 102;Ig heavy chain V region 23	P01750;P01748		12.866	362670	10000	392010	244280	10000	10000	0.345609	0.315482
Citrate lyase subunit beta-like protein, mitochondrial	Q8R4N0	Clybl	37.548	7495200	6278800	180340	675820	1927200	2216200	0.345356	0.258169
Complement factor B;Complement factor B Ba fragment;Complement factor B Bb fragment	P04186	Cfb	85.004	4510100	2503700	2861300	941980	320520	2147400	0.345303	0.0579396
ATP synthase subunit beta, mitochondrial	P56480	Atp5b	56.3	117790000	452990000	48539000	42299000	118760000	52536000	0.344887	0.347489
Keratin, type II cytoskeletal 8	P11679;CON__P05787	Krt8	54.565	3896000	8585700	7287700	590640	6181500	10000	0.343063	0.147336
Caspase-6;Caspase-6 subunit p18;Caspase-6 subunit p11	O08738	Casp6	31.595	10000	851940	615950	10000	10000	485610	0.342116	0.336012
Cadherin-16	O88338	Cdh16	89.859	31284000	75183000	20755000	7391500	21632000	14463000	0.341816	0.179294
2,4-dienoyl-CoA reductase, mitochondrial	Q9CQ62	Decr1	36.213	56324000	54770000	27744000	1539400	18797000	27083000	0.341545	0.0632417
Ferritin heavy chain;Ferritin heavy chain, N-terminally processed	P09528	Fth1	21.066	1661300	10000	4605700	10000	10000	2121000	0.341087	0.414887
Delta(3,5)-Delta(2,4)-dienoyl-CoA isomerase, mitochondrial	O35459	Ech1	36.118	18234000	17619000	5043600	10000	3910300	9951800	0.339199	0.157041
CAP-Gly domain-containing linker protein 2	Q9Z0H8	Clip2	115.91	10000	800110	10000	10000	258110	10000	0.339113	0.548531
Heat shock cognate 71 kDa protein	P63017	Hspa8	70.87	474560000	1793500000	846250000	81073000	409900000	560400000	0.337594	0.174787
Moesin	P26041	Msn	67.766	70261000	102110000	32815000	8674700	27897000	32285000	0.335582	0.0997893
Calbindin	P12658	Calb1	29.994	24862000	70021000	26688000	3802000	17357000	19522000	0.334628	0.158076
Protein-glutamine gamma-glutamyltransferase K	Q9JLF6	Tgm1	89.825	4659700	16851000	11220000	3303400	1601000	6032000	0.334133	0.124892
Glutaryl-CoA dehydrogenase, mitochondrial	Q60759	Gcdh	48.605	1078800	11837000	1047800	1879300	2767000	10000	0.33346	0.44689
Ribosome-binding protein 1	Q99PL5	Rrbp1	172.88	21706000	83262000	50121000	1682300	15503000	34461000	0.333011	0.162463
V-type proton ATPase subunit G 1	Q9CR51	Atp6v1g1	13.724	1089800	3152500	10000	10000	868530	536000	0.332651	0.378052
Fumarate hydratase, mitochondrial	P97807	Fh	54.356	16041000	53339000	11985000	2939400	13665000	10460000	0.33263	0.252234
Cytochrome c oxidase subunit 5A, mitochondrial	P12787	Cox5a	16.101	15750000	25023000	2590300	2436100	9735400	2251700	0.332613	0.237949
BAG family molecular chaperone regulator 1	Q60739	Bag1	39.74	10000	1397300	10000	450770	10000	10000	0.33216	0.550988
Endoplasmin	P08113	Hsp90b1	92.475	598900	8384000	998860	10000	2240600	1064500	0.332116	0.44278
Cytosolic purine 5-nucleotidase	Q3V1L4	Nt5c2	64.808	6597900	33289000	13655000	1688400	5149900	10721000	0.327954	0.226846
Cytochrome b-c1 complex subunit 2, mitochondrial	Q9DB77	Uqcrc2	48.234	6770100	30312000	10000	1699300	9252600	1204400	0.327733	0.433034
Histone-binding protein RBBP4;Histone-binding protein RBBP7	Q60972;Q60973	Rbbp4;Rbbp7	47.655	10000	3071200	817930	10000	595530	653860	0.322993	0.401648
Rho GDP-dissociation inhibitor 1	Q99PT1	Arhgdia	23.407	30761000	44156000	7841700	3910700	8473600	14293000	0.32235	0.165059
AT-rich interactive domain-containing protein 1A	A2BH40	Arid1a	242.09	10000	5330800	10000	10000	10000	1692100	0.319971	0.549937
3-ketoacyl-CoA thiolase, mitochondrial	Q8BWT1	Acaa2	41.829	6905500	39046000	1915700	3448600	8129500	3727900	0.31976	0.40729
Multifunctional protein ADE2;Phosphoribosylaminoimidazole-succinocarboxamide synthase;Phosphoribosylaminoimidazole carboxylase	Q9DCL9	Paics	47.006	10264000	100310000	25102000	3598700	19897000	19311000	0.315507	0.33667
Heat shock protein 105 kDa	Q61699	Hsph1	96.406	1359900	5179300	1638400	10000	1594400	973710	0.315265	0.228188
Copper chaperone for superoxide dismutase	Q9WU84	Ccs	28.911	4795300	10519000	4644800	1043300	1641600	3567600	0.313266	0.092794
F-actin-capping protein subunit alpha-2	P47754	Capza2	32.967	4099000	13679000	4151400	759750	2980100	3094700	0.311662	0.199149
Malate dehydrogenase, mitochondrial	P08249	Mdh2	35.611	429100000	339860000	108620000	12340000	124590000	136420000	0.311482	0.123137
Aminomethyltransferase, mitochondrial	Q8CFA2	Amt	44.008	10000	9689100	11309000	1825700	4684700	10000	0.310376	0.270596
Kynurenine--oxoglutarate transaminase 1	Q8BTY1	Ccbl1	47.563	23941000	68122000	30639000	3400900	10543000	24023000	0.309424	0.133169
Serine hydroxymethyltransferase	Q9CZN7	Shmt2	55.758	23354000	49151000	22397000	5077300	10982000	13227000	0.308595	0.0739396
Protein S100-A11	P50543	S100a11	11.083	2824000	1162800	3215500	941520	845040	431570	0.307975	0.0624767
3-hydroxyacyl-CoA dehydrogenase type-2	O08756	Hsd17b10	27.418	5935300	13975000	5244800	251950	4020600	3466400	0.307649	0.128645
Xylulose kinase	Q3TNA1	Xylb	59.543	10000	5300500	10000	318360	1307500	10000	0.307464	0.533869
O-phosphoseryl-tRNA(Sec) selenium transferase	Q6P6M7	Sepsecs	55.325	1343500	9097200	2603300	741740	1316900	1947900	0.307156	0.282404
Pyruvate kinase PKM	P52480	Pkm	57.844	9159800	39613000	12823000	2863700	5590500	10419000	0.306404	0.221763
Ribose-phosphate pyrophosphokinase 1	Q9D7G0	Prps1	34.834	176450	8567300	10000	10000	1746700	912330	0.304901	0.518642
V-type proton ATPase subunit E 1	P50518	Atp6v1e1	26.157	5765900	17384000	1312500	10000	4087800	3352200	0.304549	0.316027
Stress-70 protein, mitochondrial	P38647	Hspa9	73.46	172920000	687240000	245440000	47058000	93929000	193970000	0.302964	0.197654
Ig lambda-1 chain C region	P01843		11.575	29757000	5927300	2671800	3666900	7299600	637460	0.302532	0.365875
Nucleoside diphosphate kinase 3	Q9WV85	Nme3	19.099	9235400	18233000	6189400	1217300	2434800	6471400	0.300777	0.117901
V-type proton ATPase subunit B, brain isoform	P62814	Atp6v1b2	56.55	8724600	25761000	2298900	2104000	5851400	3089900	0.30027	0.29281
Elongation factor Tu, mitochondrial	Q8BFR5	Tufm	49.508	10000	13953000	10000	1479100	2661800	10000	0.297066	0.525289
FAS-associated death domain protein	Q61160	Fadd	22.96	488550	1496400	394770	10000	211360	468830	0.29003	0.209317
UPF0568 protein C14orf166 homolog	Q9CQE8		28.152	10000	1142100	10000	10000	10000	315620	0.288805	0.519803
ATP synthase subunit d, mitochondrial	Q9DCX2	Atp5h	18.749	26483000	70611000	11820000	3035200	13072000	14853000	0.284263	0.223324
Dihydropyrimidine dehydrogenase [NADP(+)]	Q8CHR6	Dpyd	111.25	10842000	50486000	30238000	815820	6338700	18828000	0.283757	0.158375
Kinesin-1 heavy chain	Q61768	Kif5b	109.55	153840	737440	506560	162980	10000	221080	0.281906	0.138202
Acid trehalase-like protein 1	Q8BP56	Athl1	76.487	1416700	2771900	609410	10000	1332000	10000	0.281783	0.209819
Valacyclovir hydrolase	Q8R164	Bphl	32.851	10000	19341000	10000	2133800	2764800	549110	0.281375	0.513565
Serine protease HTRA2, mitochondrial	Q9JIY5	Htra2	49.348	2685400	4627100	10000	635920	10000	1406500	0.28029	0.277297
Protein farnesyltransferase/geranylgeranyltransferase type-1 subunit alpha	Q61239	Fnta	44.013	77318	1254700	667570	10000	405950	143670	0.279868	0.252439
Glycerol kinase	Q64516	Gk	61.227	629550	14868000	10000	372420	3856700	105650	0.279526	0.497815
Cell division control protein 42 homolog	P60766	Cdc42	21.258	1764000	4455900	10000	684490	1044900	10000	0.2792	0.322723
Polypyrimidine tract-binding protein 1	P17225	Ptbp1	56.477	2536200	5205400	562760	432580	624100	1258600	0.278803	0.218294
Glycine N-acyltransferase-like protein Keg1	Q9DCY0	Keg1	33.723	4919300	25806000	3212500	2737200	5353800	1252200	0.275304	0.327843
Very long-chain specific acyl-CoA dehydrogenase, mitochondrial	P50544	Acadvl	70.875	24110000	63389000	27744000	3757900	7867700	19843000	0.273063	0.106073
Copine-3	Q8BT60	Cpne3	59.584	4095200	17484000	9584600	353110	4857600	3279700	0.272445	0.139329
Ig kappa chain V19-17	P01633	Igk-V19-17	16.433	32680000	10000	17484000	7967500	3223100	2468700	0.272239	0.273377
Peroxisomal trans-2-enoyl-CoA reductase	Q99MZ7	Pecr	32.41	7820600	48060000	5631300	1557700	10258000	4812400	0.270323	0.34616
Peroxisomal acyl-coenzyme A oxidase 1	Q9R0H0	Acox1	74.648	277720000	852790000	393630000	63029000	115980000	229330000	0.267914	0.110931
Guanine nucleotide-binding protein G(I)/G(S)/G(T) subunit beta-2;Guanine nucleotide-binding protein G(I)/G(S)/G(T) subunit beta-3;Guanine nucleotide-binding protein G(I)/G(S)/G(T) subunit beta-1;Guanine nucleotide-binding protein subunit beta-4	P62880;Q61011;P62874;P29387	Gnb2;Gnb3;Gnb1;Gnb4	37.331	10000	3201200	10000	842500	10000	10000	0.267757	0.514016
Ig kappa chain V-V region MOPC 173	P01643		11.217	2039600	10000	3676300	1511400	10000	10000	0.267451	0.299004
Acidic leucine-rich nuclear phosphoprotein 32 family member A	O35381	Anp32a	28.537	4798100	25765000	6647500	1593300	2207200	6148400	0.267367	0.255442
Ribonuclease UK114	P52760	Hrsp12	14.255	93288000	109290000	9943700	4521300	24579000	27233000	0.265071	0.175007
Rab GDP dissociation inhibitor beta	Q61598	Gdi2	50.537	625780	8788400	354380	440390	1660500	485470	0.264764	0.440108
Eukaryotic peptide chain release factor GTP-binding subunit ERF3A;Eukaryotic peptide chain release factor GTP-binding subunit ERF3B	Q8R050;Q149F3	Gspt1;Gspt2	68.625	833140	2723600	5074400	10000	885940	1387500	0.264558	0.176589
Cytosolic 10-formyltetrahydrofolate dehydrogenase	Q8R0Y6	Aldh1l1	98.708	520970000	2485700000	1295300000	79076000	454530000	599240000	0.263332	0.148939
Ig heavy chain V region 3-6	P18531	Ighv3-6	13.095	16613000	3414300	10000	3482000	10000	1764400	0.262331	0.393854
Catenin alpha-1	P26231	Ctnna1	100.11	9423500	70726000	18265000	3146400	12497000	9711500	0.257634	0.276242
GrpE protein homolog 1, mitochondrial	Q99LP6	Grpel1	24.307	331810	1762000	279810	10000	245520	354720	0.257093	0.301727
Glutamate dehydrogenase 1, mitochondrial	P26443	Glud1	61.336	7033500	85366000	6715100	6164100	13319000	5844600	0.25554	0.402267
Maleylacetoacetate isomerase	Q9WVL0	Gstz1	24.275	10000	5457000	10000	190240	1184200	10000	0.252773	0.502233
NADH dehydrogenase [ubiquinone] 1 beta subcomplex subunit 9	Q9CQJ8	Ndufb9	21.984	2189700	2633600	10000	10000	1199800	10000	0.252374	0.252923
Short-chain specific acyl-CoA dehydrogenase, mitochondrial	Q07417	Acads	44.889	12019000	33882000	5461200	1026300	6432300	5454400	0.251411	0.216908
Protein canopy homolog 2	Q9QXT0	Cnpy2	20.767	1787800	3910500	10000	10000	512850	901650	0.249549	0.284553
Ig kappa chain V-III region PC 6308	P01667		12.071	10000	10000	1653000	396830	10000	10000	0.249151	0.498092
Ubiquitin carboxyl-terminal hydrolase 5	P56399	Usp5	95.832	11521000	37977000	23769000	3201600	6419200	8563400	0.248191	0.0782109
Calnexin	P35564	Canx	67.277	2527400	3226300	10000	269160	619490	539300	0.247749	0.215222
Xaa-Pro dipeptidase	Q11136	Pepd	55.028	88709000	426270000	231350000	13714000	62587000	106240000	0.244585	0.137509
Dihydrolipoyl dehydrogenase, mitochondrial	O08749	Dld	54.272	68138000	176500000	14531000	4485300	27989000	29982000	0.240987	0.246441
Clathrin heavy chain 1	Q68FD5	Cltc	191.55	10000	15776000	10000	10000	3774000	10000	0.240187	0.500135
Regulator of nonsense transcripts 1	Q9EPU0	Upf1	123.97	343310	881300	10000	10000	275870	10000	0.239647	0.309161
Cysteine sulfinic acid decarboxylase	Q9DBE0	Csad	55.144	3255900	14054000	3333800	257810	2911900	1762700	0.238931	0.226522
LETM1 and EF-hand domain-containing protein 1, mitochondrial	Q9Z2I0	Letm1	82.988	2726100	6514500	7353400	188640	866430	2901000	0.238404	0.0620835
Alanine aminotransferase 1	Q8QZR5	Gpt	55.142	664500	6159200	6173200	10000	731500	2356100	0.238334	0.167681
Succinyl-CoA ligase [GDP-forming] subunit beta, mitochondrial	Q9Z2I8	Suclg2	46.839	10000	21879000	10000	1078300	3108700	1005400	0.237107	0.489291
Pyruvate dehydrogenase E1 component subunit alpha, somatic form, mitochondrial	P35486	Pdha1	43.231	4496300	34821000	1950600	2723900	3951000	3094200	0.236724	0.376541
Ezrin	P26040	Ezr	69.406	17703000	30788000	5818800	4573900	2691600	5561200	0.236177	0.129533
Phytanoyl-CoA dioxygenase, peroxisomal	O35386	Phyh	38.607	3081300	8346800	1041700	10000	605860	2305500	0.234275	0.235616
Calcium-binding mitochondrial carrier protein Aralar1	Q8BH59	Slc25a12	74.569	10000	756590	10000	10000	161660	10000	0.23392	0.478486
Cytochrome c oxidase subunit 5B, mitochondrial	P19536	Cox5b	13.813	10000	9374700	10000	488860	10000	1660600	0.229859	0.487846
Dihydrolipoyllysine-residue acetyltransferase component of pyruvate dehydrogenase complex, mitochondrial	Q8BMF4	Dlat	67.941	6428800	17522000	1007200	2186200	2426700	1113100	0.229425	0.258989
Delta-1-pyrroline-5-carboxylate dehydrogenase, mitochondrial	Q8CHT0	Aldh4a1	61.84	1182600	20060000	10000	130480	3423700	1214000	0.224357	0.449922
Liver carboxylesterase 1	Q8VCC2	Ces1	62.679	144350	471490	10000	119670	10000	10000	0.223172	0.316954
Succinyl-CoA ligase [ADP-forming] subunit beta, mitochondrial	Q9Z2I9	Sucla2	50.113	651620	13063000	10000	1041300	1558300	453860	0.22248	0.4507
14-3-3 protein sigma	O70456	Sfn	27.706	10000	35955000	23730000	10000	10000	13168000	0.220923	0.246412
Ig heavy chain V region 5-84;Ig heavy chain V region 914;Ig heavy chain V region 5-76	P18525;P18527;P18529		12.872	10000	1331300	652900	420210	10000	10000	0.220745	0.270295
Thiosulfate sulfurtransferase	P52196	Tst	33.466	1744200	7272900	10000	10000	1338800	638550	0.220154	0.350749
Radixin	P26043	Rdx	68.542	8318300	11307000	1107900	306000	1379600	2836500	0.218109	0.157774
Adenylate kinase 4, mitochondrial	Q9WUR9	Ak4	25.061	1344100	4292800	10000	441960	772090	10000	0.216765	0.31501
NSFL1 cofactor p47	Q9CZ44	Nsfl1c	40.709	951470	4816500	911380	10000	10000	1420900	0.215725	0.273798
Histone deacetylase 1;Histone deacetylase 2	O09106;P70288	Hdac1;Hdac2	55.074	10000	3397100	10000	10000	10000	712040	0.214228	0.480953
ADP-ribosylation factor 1;ADP-ribosylation factor 3;ADP-ribosylation factor 2;ADP-ribosylation factor 5	P84078;P61205;Q8BSL7;P84084	Arf1;Arf3;Arf2;Arf5	20.697	352850	6570400	10000	10000	287270	1185600	0.213878	0.447879
Kinectin	Q61595	Ktn1	152.59	10000	11658000	10000	10000	400030	2071900	0.21253	0.479372
WD repeat domain phosphoinositide-interacting protein 3	Q9CR39	Wdr45b	38.02	2405500	5560400	1390500	10000	913970	1050400	0.211018	0.130707
Cathepsin B;Cathepsin B light chain;Cathepsin B heavy chain	P10605	Ctsb	37.279	3017000	1871500	10000	10000	773660	243190	0.209625	0.226955
Nucleobindin-1	Q02819	Nucb1	53.408	10000	5247200	10000	10000	10000	1083700	0.209542	0.479605
Succinyl-CoA ligase [ADP/GDP-forming] subunit alpha, mitochondrial	Q9WUM5	Suclg1	36.154	3769000	25530000	5200600	1418600	2979800	2795700	0.208527	0.265932
Lipoamide acyltransferase component of branched-chain alpha-keto acid dehydrogenase complex, mitochondrial	P53395	Dbt	53.246	168420	8474200	214070	1057500	751520	10000	0.205384	0.446035
Basigin	P18572	Bsg	42.444	2820600	4190200	10000	10000	673770	757450	0.205279	0.211859
Bifunctional epoxide hydrolase 2;Cytosolic epoxide hydrolase 2;Lipid-phosphate phosphatase	P34914	Ephx2	62.515	10489000	66030000	15254000	5160300	8689600	4850600	0.203769	0.24335
Phosphoglucomutase-1	Q9D0F9	Pgm1	61.417	2331900	13193000	731150	1182100	746430	1354900	0.201982	0.331739
ATP synthase F(0) complex subunit B1, mitochondrial	Q9CQQ7	Atp5f1	28.948	10000	6972600	10000	10000	1388400	10000	0.201413	0.475419
Fatty acid-binding protein, liver	P12710	Fabp1	14.245	28108000	23376000	2225600	2624800	5210500	2960400	0.201001	0.148214
Apolipoprotein A-I;Proapolipoprotein A-I;Truncated apolipoprotein A-I	Q00623	Apoa1	30.615	20026000	20362000	2554800	10000	5569100	3039400	0.200697	0.13377
Syntaxin-7	O70439	Stx7	29.82	1064200	2370200	10000	10000	10000	667310	0.199544	0.269132
15 kDa selenoprotein	Q9ERR7	2020-09-15	17.806	10000	730820	1330100	388590	10000	10000	0.197299	0.240104
Trimethyllysine dioxygenase, mitochondrial	Q91ZE0	Tmlhe	49.609	9639400	51955000	20486000	105280	8161100	7906700	0.197039	0.165351
Aldehyde oxidase 3	G3X982	Aox3	146.9	21513000	6889300	5035200	3472000	1982700	1103500	0.196133	0.163506
Pericentrin	P48725	Pcnt	329.46	1398900	3428500	10000	10000	922310	10000	0.194797	0.27922
Inosine-5-monophosphate dehydrogenase 2	P24547	Impdh2	55.814	830430	10179000	5383400	10000	680500	2499100	0.194573	0.191038
Nucleolin	P09405	Ncl	76.722	11067000	35564000	7297400	1043100	6558800	2809300	0.193056	0.182655
Glycine dehydrogenase (decarboxylating), mitochondrial	Q91W43	Gldc	113.27	317260	3854500	1791200	10000	10000	1118400	0.190912	0.21425
2-hydroxyacyl-CoA lyase 1	Q9QXE0	Hacl1	63.66	11197000	41258000	13985000	1243900	6782600	4563600	0.189496	0.138628
D-beta-hydroxybutyrate dehydrogenase, mitochondrial	Q80XN0	Bdh1	38.299	10000	13863000	10000	1071200	1518300	10000	0.187243	0.463004
Hydroxyacid oxidase 2	Q9NYQ2	Hao2	38.699	281450000	753270000	253300000	42123000	75721000	121680000	0.185963	0.0997925
Tumor protein D54	Q9CYZ2	Tpd52l2	24.043	10000	493360	350230	10000	10000	136320	0.183132	0.194769
Ras GTPase-activating-like protein IQGAP1	Q9JKF1	Iqgap1	188.74	10000	6214400	227200	10000	654970	512850	0.182562	0.437907
PCTP-like protein	Q9JMD3	Stard10	32.951	10000	1937700	1552900	10000	10000	618560	0.182414	0.20042
Glucose-6-phosphate isomerase	P06745	Gpi	62.766	11743000	22431000	932280	130390	4604600	1561800	0.179364	0.2047
60S ribosomal protein L30	P62889	Rpl30	12.784	2534300	2844100	10000	393900	10000	559370	0.178767	0.181168
Beta-ureidopropionase	Q8VC97	Upb1	43.937	7652300	69668000	41512000	12269000	3076800	5841800	0.178298	0.1471
Cytochrome P450 4B1	Q64462	Cyp4b1	58.9	10000	58428000	10000	4549700	3980500	1825500	0.177178	0.456997
N(G),N(G)-dimethylarginine dimethylaminohydrolase 1	Q9CWS0	Ddah1	31.381	13411000	25009000	1159500	927370	1301200	4783700	0.177169	0.19559
Major urinary protein 2	P11589	Mup2	20.663	3398600	4056200	10000	521430	10000	788780	0.176858	0.183248
Annexin A6	P14824	Anxa6	75.884	1084300	6444100	1489700	10000	1229100	347220	0.175904	0.232228
Cytoplasmic aconitate hydratase	P28271	Aco1	98.124	3418500	25568000	5962800	1712500	2779400	1585500	0.173892	0.241612
Superoxide dismutase [Cu-Zn]	P08228	Sod1	15.942	36555000	52130000	10000	2756100	6349100	6122900	0.171691	0.189044
Cellular nucleic acid-binding protein	P53996	Cnbp	19.592	435170	2769500	565310	184750	10000	443250	0.169232	0.245483
Acyl-coenzyme A synthetase ACSM3, mitochondrial	Q3UNX5	Acsm3	65.622	16907000	32971000	5364400	10000	3512100	5791700	0.168599	0.13457
Cytochrome c oxidase subunit 2	P00405	Mtco2	25.976	430040	21992000	10000	10000	2603500	1166000	0.168487	0.442188
Trehalase	Q9JLT2	Treh	65.4	2636800	2635400	10000	10000	855990	10000	0.165838	0.185497
Hypoxia up-regulated protein 1	Q9JKR6	Hyou1	111.18	2751000	8549500	3033000	962560	1090600	268140	0.161949	0.103409
Bifunctional glutamate/proline--tRNA ligase;Glutamate--tRNA ligase;Proline--tRNA ligase	Q8CGC7	Eprs	170.08	1900500	4329900	963360	10000	405220	726490	0.158708	0.120248
Splicing factor U2AF 65 kDa subunit	P26369	U2af2	53.516	1605200	2019800	4885400	486290	830380	10000	0.155888	0.0864339
Isoaspartyl peptidase/L-asparaginase;Isoaspartyl peptidase/L-asparaginase alpha chain;Isoaspartyl peptidase/L-asparaginase beta chain	Q8C0M9	Asrgl1	33.95	10000	2990700	1387000	10000	663590	10000	0.155797	0.236943
NADH dehydrogenase [ubiquinone] iron-sulfur protein 4, mitochondrial	Q9CXZ1	Ndufs4	19.784	10000	5489400	10000	10000	837880	10000	0.155712	0.448492
3-ketoacyl-CoA thiolase A, peroxisomal;3-ketoacyl-CoA thiolase B, peroxisomal	Q921H8;Q8VCH0	Acaa1a;Acaa1b	43.953	5242700	21591000	3855600	923860	1775700	2031900	0.154173	0.203915
Sodium/glucose cotransporter 2	Q923I7	Slc5a2	73.007	10000	3541100	10000	10000	526850	10000	0.153562	0.445876
Poly(rC)-binding protein 2	Q61990	Pcbp2	38.221	1222200	5583600	10000	10000	1011000	10000	0.151266	0.326236
Heat shock protein 75 kDa, mitochondrial	Q9CQN1	Trap1	80.208	10000	6303400	10000	10000	933390	10000	0.150772	0.446071
Sorting nexin-5	Q9D8U8	Snx5	46.797	1456500	10000	3433500	10000	714850	10000	0.149969	0.244968
Dehydrogenase/reductase SDR family member 4	Q99LB2	Dhrs4	29.884	4362800	8838500	10000	273270	819910	879750	0.149337	0.216618
V-type proton ATPase catalytic subunit A	P50516	Atp6v1a	68.325	7991300	29665000	112730	10000	3865800	1732100	0.148479	0.295035
Aminopeptidase N	P97449	Anpep	109.65	2554200	9133000	383190	207970	1202500	379660	0.148308	0.265349
NADP-dependent malic enzyme	P06801	Me1	63.953	2011100	19518000	3162400	174430	369370	3104600	0.147759	0.288219
Ig kappa chain V-V region MOPC 149	P01636		12.03	3784900	8699700	15200000	10000	10000	4030300	0.146302	0.0917765
Sorting nexin-12	O70493	Snx12	19.116	1657800	10842000	2750300	10000	2183700	10000	0.144504	0.218974
Serine protease inhibitor A3M	Q03734	Serpina3m	47.064	219530	3630400	246770	10000	10000	568720	0.143706	0.365871
WD repeat-containing protein 1	O88342	Wdr1	66.406	1828800	1052900	10000	394240	10000	10000	0.143251	0.202449
Calcium-binding mitochondrial carrier protein Aralar2	Q9QXX4	Slc25a13	74.466	10000	3529600	10000	10000	486100	10000	0.142579	0.439791
Cytochrome b5 type B	Q9CQX2	Cyb5b	16.318	7555200	14442000	1393900	10000	1972200	1281400	0.139523	0.153228
Phenylalanine-4-hydroxylase	P16331	Pah	51.899	188440	12420000	10000	440000	1299900	10000	0.138678	0.429361
Cytochrome b5	P56395	Cyb5a	15.241	28188000	52050000	1550500	394520	2428300	8515300	0.138627	0.187478
BH3-interacting domain death agonist;BH3-interacting domain death agonist p15;BH3-interacting domain death agonist p13;BH3-interacting domain death agonist p11	P70444	Bid	21.951	10000	2065000	428890	10000	10000	326400	0.138345	0.321205
Nucleoprotein TPR	F6ZDS4	Tpr	273.99	410620	6568700	1216700	256850	145690	726580	0.137764	0.291564
Renin-2;Renin-2 heavy chain;Renin-2 light chain;Renin-1	P00796;P06281	Ren2;Ren1	44.282	3131400	2680200	10000	10000	769980	10000	0.135698	0.17094
Bifunctional ATP-dependent dihydroxyacetone kinase/FAD-AMP lyase (cyclizing);ATP-dependent dihydroxyacetone kinase;FAD-AMP lyase (cyclizing)	Q8VC30	Dak	59.69	540700	19908000	10000	261720	1672700	806870	0.133991	0.418803
Sideroflexin-1	Q99JR1	Sfxn1	35.649	10000	6610800	10000	10000	851930	10000	0.131497	0.435617
Phosphoenolpyruvate carboxykinase, cytosolic [GTP]	Q9Z2V4	Pck1	69.354	10000	5576500	10000	100450	612700	10000	0.129215	0.432891
Chloride intracellular channel protein 4	Q9QYB1	Clic4	28.729	3512100	8173400	10000	10000	1361200	135630	0.128838	0.230511
Glutamyl aminopeptidase	P16406	Enpep	107.96	1073000	4736800	996420	181840	652560	10000	0.124063	0.186823
Ras-related protein Rab-11A;Ras-related protein Rab-11B	P62492;P46638	Rab11a;Rab11b	24.393	4818400	8859000	10000	10000	10000	1609600	0.119058	0.198784
Annexin A5	P48036	Anxa5	35.752	13218000	12358000	10000	697020	1196200	1090700	0.116623	0.152377
Proline synthase co-transcribed bacterial homolog protein	Q9Z2Y8	Prosc	30.048	504750	4050100	10000	508600	10000	10000	0.115798	0.35355
Filamin A-interacting protein 1-like	Q6P6L0	Filip1l	129.77	3885900	49509000	3955100	2145000	2602500	1858300	0.115184	0.328091
Golgi resident protein GCP60	Q8BMP6	Acbd3	60.18	905330	489740	260830	10000	162850	10000	0.110423	0.0658497
Solute carrier family 22 member 6	Q8VC69	Slc22a6	60.013	1870700	10000	10000	10000	178450	10000	0.104961	0.416286
Aquaporin-1	Q02013	Aqp1	28.793	10000	1929600	555050	10000	10000	241420	0.104792	0.26605
Peroxisomal bifunctional enzyme;Enoyl-CoA hydratase/3,2-trans-enoyl-CoA isomerase;3-hydroxyacyl-CoA dehydrogenase	Q9DBM2	Ehhadh	78.301	397350	69253000	10000	731550	5389800	1132900	0.104137	0.418112
Mitochondrial amidoxime reducing component 2	Q922Q1	2020-03-02	38.194	1251200	8410800	10000	10000	753760	205150	0.100177	0.331495
Voltage-dependent anion-selective channel protein 1	Q60932	Vdac1	32.351	59931000	102690000	7846400	1141700	11100000	4257400	0.0967874	0.136267
Cingulin-like protein 1	Q6AW69	Cgnl1	148.23	1237500	6425100	551360	10000	10000	768630	0.0960109	0.256504
Enoyl-CoA hydratase domain-containing protein 3, mitochondrial	Q9D7J9	Echdc3	32.402	10000	2407400	10000	10000	10000	212940	0.0959628	0.41332
MIP18 family protein FAM96A	Q9DCL2	Fam96a	18.418	538610	2983500	553110	10000	369280	10000	0.0955237	0.209007
Phenazine biosynthesis-like domain-containing protein 1	Q9DCG6	Pbld1	32.047	8613800	4402200	882550	1297600	10000	10000	0.0948013	0.139139
UDP-glucuronosyltransferase 3A2	Q8JZZ0	Ugt3a2	59.672	10000	7662800	10000	707270	10000	10000	0.0946621	0.416581
5-oxoprolinase	Q8K010	Oplah	137.61	273950	15336000	5327300	10000	10000	1935200	0.0933838	0.230024
Major urinary protein 6;Major urinary proteins 11 and 8;Major urinary protein 17	A2BIM8;P02762;P04938;B5X0G2	Mup9;Mup6;Mup8;Mup17	20.762	33083000	48103000	8464900	3870000	1621500	2857300	0.0931257	0.0792134
Catenin alpha-2	Q61301	Ctnna2	105.28	888050	1030800	10000	157330	10000	10000	0.0919356	0.144867
V-type proton ATPase subunit H	Q8BVE3	Atp6v1h	55.854	10000	2395200	10000	10000	194560	10000	0.0888374	0.409693
Isocitrate dehydrogenase [NAD] subunit gamma 1, mitochondrial	P70404	Idh3g	42.785	10000	6497400	10000	558820	10000	10000	0.0888115	0.413294
Quinone oxidoreductase-like protein 2	Q3UNZ8		37.808	10000	6395200	93534	145350	408580	10000	0.0867754	0.403137
Lysophosphatidic acid phosphatase type 6	Q8BP40	Acp6	47.624	1053800	3939300	825410	10000	131420	349010	0.0842879	0.152549
2-aminoethanethiol dioxygenase	Q6PDY2	Ado	28.372	1687600	5184400	949030	10000	10000	636420	0.0839301	0.145319
DnaJ homolog subfamily C member 12	Q9R022	Dnajc12	22.852	901810	10869000	3035400	10000	375780	841790	0.0829091	0.210701
Carboxylesterase 1C	P23953	Ces1c	61.055	2806700	7564200	475200	10000	545320	341900	0.0827228	0.188063
Eukaryotic initiation factor 4A-I;Eukaryotic initiation factor 4A-II;Eukaryotic initiation factor 4A-II, N-terminally processed	P60843;P10630	Eif4a1;Eif4a2	46.153	10000	4542500	10000	355950	10000	10000	0.0824	0.409173
Lysozyme C-2	P08905	Lyz2	16.689	13625000	40249000	3779800	722920	677080	3239900	0.0804787	0.181099
NADH dehydrogenase [ubiquinone] iron-sulfur protein 3, mitochondrial	Q9DCT2	Ndufs3	30.149	7714100	12606000	10000	10000	1613500	10000	0.0803488	0.167839
Prohibitin-2	O35129	Phb2	33.296	10000	9066200	10000	10000	705300	10000	0.0798243	0.409395
Pro-cathepsin H;Cathepsin H mini chain;Cathepsin H;Cathepsin H heavy chain;Cathepsin H light chain	P49935	Ctsh	37.17	5814500	4234800	692910	325250	470500	10000	0.0750078	0.0948911
Acylcarnitine hydrolase	Q91WG0	Ces2c	62.469	23587000	54977000	10000	506040	1536600	3794300	0.0742859	0.20313
Argininosuccinate lyase	Q91YI0	Asl	51.739	3047700	18873000	10000	10000	1569600	10000	0.0724829	0.3124
Sushi domain-containing protein 2	Q9DBX3	Susd2	90.641	2471100	10443000	10000	10000	876940	10000	0.0694006	0.273606
Ubiquitin-like modifier-activating enzyme 1	Q02053	Uba1	117.81	10000	2395800	10000	10000	10000	141980	0.0670503	0.398966
Nucleoside diphosphate-linked moiety X motif 19, mitochondrial	P11930	Nudt19	40.32	1295600	35523000	10000	400430	1092700	914500	0.0653739	0.379755
Selenium-binding protein 2	Q63836	Selenbp2	52.609	8065100	1662300	1388300	700010	10000	10000	0.0647741	0.189302
Ras-related protein Rab-5C	P35278	Rab5c	23.412	1271500	8053800	10000	10000	10000	569400	0.0631367	0.309137
Cytochrome c1, heme protein, mitochondrial	Q9D0M3	Cyc1	35.327	6363000	7469000	10000	10000	826310	10000	0.0611407	0.13778
Integrin beta-1	P09055	Itgb1	88.231	5406600	10925000	1339200	386820	178000	499810	0.060248	0.117232
Small glutamine-rich tetratricopeptide repeat-containing protein alpha	Q8BJU0	Sgta	34.322	10000	4793700	10000	10000	256900	10000	0.0575233	0.397205
Catenin beta-1	Q02248	Ctnnb1	85.47	653740	3386400	1190200	272930	10000	10000	0.0560059	0.121826
Ornithine carbamoyltransferase, mitochondrial	P11725	Otc	39.764	5342200	1978600	10000	368890	10000	10000	0.0530488	0.212457
60S ribosomal protein L7	P14148	Rpl7	31.419	10000	5220700	711450	10000	10000	279800	0.0504531	0.314121
Peptidyl-prolyl cis-trans isomerase B	P24369	Ppib	23.713	9005200	12034000	10000	10000	10000	1014800	0.049161	0.139629
Septin-8	Q8CHH9	2020-09-08	49.812	10000	1998900	6393200	10000	10000	391880	0.0490211	0.23158
Collagen alpha-1(XVIII) chain;Endostatin	P39061	Col18a1	182.17	3196900	4796500	10000	364850	10000	10000	0.0480858	0.146447
Golgin subfamily A member 2	Q921M4	Golga2	113.28	225410	3570300	668230	10000	10000	192060	0.0475051	0.248685
Gamma-glutamyltranspeptidase 1;Gamma-glutamyltranspeptidase 1 heavy chain;Gamma-glutamyltranspeptidase 1 light chain	Q60928	Ggt1	61.562	46555000	74232000	1142400	10000	3522600	2129200	0.0464351	0.143377
Nuclear mitotic apparatus protein 1	E9Q7G0	Numa1	235.63	10000	3537800	10157000	10000	269530	346180	0.0456563	0.216783
Lambda-crystallin homolog	Q99KP3	Cryl1	35.208	322250	13913000	310770	239390	10000	412770	0.0455217	0.365065
Acylamino-acid-releasing enzyme	Q8R146	Apeh	81.58	3129200	8143600	858360	10000	10000	510790	0.0437543	0.147729
MICOS complex subunit Mic60	Q8CAQ8	Immt	83.899	1324900	17625000	10000	10000	787350	10000	0.042582	0.346111
Ornithine aminotransferase, mitochondrial	P29758	Oat	48.354	2334200	7456800	357350	10000	383200	10000	0.0397306	0.200069
Serine/threonine-protein kinase ATR	Q9JKK8	Atr	300.22	26871000	1650400	1185100	245770	672560	10000	0.0312501	0.321574
Dipeptidase 1	P31428	Dpep1	45.722	10379000	26495000	10000	10000	1088700	10000	0.0300591	0.197011
Platelet glycoprotein 4	Q08857	Cd36	52.697	311090	796330	10000	10000	10000	10000	0.0268476	0.188713
Leukotriene A-4 hydrolase	P24527	Lta4h	69.05	10000	605050	542340	10000	10000	10000	0.0259204	0.117346
Probable 2-oxoglutarate dehydrogenase E1 component DHKTD1, mitochondrial	A2ATU0	Dhtkd1	102.79	10000	1302900	94661	10000	10000	10000	0.0213135	0.333216
Glycerol-3-phosphate dehydrogenase, mitochondrial	Q64521	Gpd2	80.953	252450	1049000	207170	10000	10000	10000	0.0198857	0.145743
Cysteine--tRNA ligase, cytoplasmic	Q9ER72	Cars	94.859	10000	1039100	563160	10000	10000	10000	0.0186074	0.150786
Cation-dependent mannose-6-phosphate receptor	P24668	M6pr	31.172	668700	997370	10000	10000	10000	10000	0.017899	0.131727
60S ribosomal protein L11	Q9CXW4	Rpl11	20.252	158240	1768600	10000	10000	10000	10000	0.0154891	0.322122
Acyl-coenzyme A thioesterase 8	P58137	Acot8	35.827	917670	1043700	10000	10000	10000	10000	0.0152178	0.11779
NADH dehydrogenase [ubiquinone] iron-sulfur protein 8, mitochondrial	Q8K3J1	Ndufs8	24.038	353860	1706300	10000	10000	10000	10000	0.0144916	0.259278
Prothrombin;Activation peptide fragment 1;Activation peptide fragment 2;Thrombin light chain;Thrombin heavy chain	P19221	F2	70.268	374150	10000	1803300	10000	10000	10000	0.0137146	0.259112
Ubiquitin-conjugating enzyme E2 variant 2	Q9D2M8	Ube2v2	16.367	10000	799580	1489800	10000	10000	10000	0.013047	0.15153
60S ribosomal protein L10a	P53026	Rpl10a	24.916	1221700	1152500	10000	10000	10000	10000	0.0125828	0.11646
Programmed cell death 6-interacting protein	Q9WU78	Pdcd6ip	96.023	531570	1963300	10000	10000	10000	10000	0.0119767	0.230585
Pyridine nucleotide-disulfide oxidoreductase domain-containing protein 2	Q3U4I7	Pyroxd2	62.939	2183200	445160	10000	10000	10000	10000	0.0113707	0.26046
Scaffold attachment factor B1	D3YXK2	Safb	105.1	10000	1486400	1260500	10000	10000	10000	0.0108818	0.118839
PDZ domain-containing protein GIPC2	Q9Z2H7	Gipc2	34.118	735980	2091700	10000	10000	10000	10000	0.010572	0.199772
Tripeptidyl-peptidase 1	O89023	Tpp1	61.341	879200	2004400	10000	10000	10000	10000	0.0103677	0.173591
Liprin-beta-1	Q8C8U0	Ppfibp1	108.54	10000	2013300	994960	10000	10000	10000	0.0099395	0.160109
Propionyl-CoA carboxylase alpha chain, mitochondrial	Q91ZA3	Pcca	79.921	10000	1338100	1763200	10000	10000	10000	0.00964227	0.123632
Lysosome-associated membrane glycoprotein 1	P11438	Lamp1	43.865	2255800	964770	10000	10000	10000	10000	0.00928629	0.176454
Transforming protein RhoA	Q9QUI0	Rhoa	21.782	1206500	1889800	142390	10000	10000	10000	0.009263	0.103217
Putative hydroxypyruvate isomerase	Q8R1F5	Hyi	30.448	2099000	1244200	10000	10000	10000	10000	0.00894668	0.141738
40S ribosomal protein S3	P62908	Rps3	26.674	796550	2709000	10000	10000	10000	10000	0.00853352	0.220728
NADH dehydrogenase [ubiquinone] 1 beta subcomplex subunit 10	Q9DCS9	Ndufb10	21.024	1793900	2076500	10000	10000	10000	10000	0.00773116	0.118255
General vesicular transport factor p115	Q9Z1Z0	Uso1	106.98	10000	2647500	1260200	10000	10000	10000	0.00765755	0.16411
CDGSH iron-sulfur domain-containing protein 1	Q91WS0	Cisd1	12.097	929640	3020300	10000	10000	10000	10000	0.00757587	0.215298
Complement component 1 Q subcomponent-binding protein, mitochondrial	O35658	C1qbp	31.013	1542500	2463500	10000	10000	10000	10000	0.00747012	0.136903
Alkaline phosphatase, tissue-nonspecific isozyme	P09242	Alpl	57.514	2814500	1332800	10000	10000	10000	10000	0.00721622	0.164658
Carboxypeptidase Q	Q9WVJ3	Cpq	51.813	1717300	2544800	10000	10000	10000	10000	0.00702231	0.131027
Dynactin subunit 2	Q99KJ8	Dctn2	44.116	10000	3762500	509360	10000	10000	10000	0.0070063	0.294724
D-dopachrome decarboxylase	O35215	Ddt	13.077	681860	3784600	10000	10000	10000	10000	0.00670172	0.271348
Cytochrome c oxidase subunit 6B1	P56391	Cox6b1	10.071	2070000	2402100	10000	10000	10000	10000	0.00669329	0.118325
Calmodulin-like protein 3	P0DP28;P0DP27;P0DP26;Q9D6P8	Calml3	16.837	2535000	2150300	10000	10000	10000	10000	0.00638937	0.118814
Membrane-associated progesterone receptor component 1	O55022	Pgrmc1	21.694	1977400	3135900	10000	10000	10000	10000	0.0058556	0.136274
Ubiquinone biosynthesis protein COQ9, mitochondrial	Q8K1Z0	Coq9	35.082	645880	4688300	10000	10000	10000	10000	0.00561358	0.293188
Ceruloplasmin	Q61147	Cp	121.15	4864300	573980	10000	10000	10000	10000	0.00550632	0.303982
UDP-glucose 6-dehydrogenase	O70475	Ugdh	54.831	582930	4872800	10000	10000	10000	10000	0.00548875	0.303073
IQ domain-containing protein D	Q9D3V1	Iqcd	53.35	956700	3412300	1466900	10000	10000	10000	0.0051406	0.0608881
Cathepsin Z	Q9WUU7	Ctsz	33.996	1377000	4532300	10000	10000	10000	10000	0.00506817	0.216523
40S ribosomal protein S18	P62270	Rps18	17.718	2789200	3222300	10000	10000	10000	10000	0.00498215	0.118191
Nuclease-sensitive element-binding protein 1	P62960	Ybx1	35.73	2928700	3268700	10000	10000	10000	10000	0.00483294	0.11732
Hexokinase-1	P17710	Hk1	108.3	1836100	4445300	10000	10000	10000	10000	0.00476841	0.180184
NADH dehydrogenase [ubiquinone] 1 alpha subcomplex subunit 8	Q9DCJ5	Ndufa8	19.992	2150700	4822600	10000	10000	10000	10000	0.00429596	0.171254
Fatty aldehyde dehydrogenase	P47740	Aldh3a2	53.97	2870800	5770600	10000	10000	10000	10000	0.00346765	0.15903
Actin-related protein 2/3 complex subunit 5-like protein	Q9D898	Arpc5l	16.98	1861000	6915100	10000	10000	10000	10000	0.00341448	0.230153
Ephrin type-B receptor 4;Ephrin type-B receptor 3	P54761;P54754	Ephb4;Ephb3	108.85	8216100	943590	10000	10000	10000	10000	0.00327165	0.305325
Cytochrome c oxidase subunit 4 isoform 1, mitochondrial	P19783	Cox4i1	19.53	2015000	7451700	10000	10000	10000	10000	0.00316566	0.229588
Beta-glucuronidase	P12265	Gusb	74.194	10000	8176900	1842200	10000	10000	10000	0.0029913	0.249187
D-amino-acid oxidase	P18894	Dao	38.661	1639900	9271800	10000	10000	10000	10000	0.00274683	0.272356
Voltage-dependent anion-selective channel protein 2	Q60930	Vdac2	31.732	1947000	9545300	10000	10000	10000	10000	0.00260817	0.259074
Napsin-A	O09043	Napsa	45.544	3870800	8445300	10000	10000	10000	10000	0.00243386	0.168019
Arginase-1	Q61176	Arg1	34.807	9164000	12315000	10000	10000	10000	10000	0.00139606	0.124621
Regucalcin	Q64374	Rgn	33.406	7623100	20766000	10000	10000	10000	10000	0.00105637	0.1938
Proteasome subunit beta type-6	Q60692	Psmb6	25.378	19677000	28096000	18587000	6343100	15452000	11169000	0.496747	0.0494442
40S ribosomal protein S12	P63323	Rps12	14.525	12536000	8791300	10312000	3310900	5088400	7179700	0.492394	0.0264731
Purine nucleoside phosphorylase	P23492	Pnp	32.277	48174000	58788000	43383000	13352000	33684000	26512000	0.489195	0.0268828
Caspase-3;Caspase-3 subunit p17;Caspase-3 subunit p12	P70677	Casp3	31.474	3643400	4134100	6186100	1888700	2570800	2361900	0.488513	0.0415828
Transketolase	P40142	Tkt	67.63	268370000	410910000	312800000	96274000	161570000	217520000	0.479159	0.0347041
Proteasome subunit alpha type-2	P49722	Psma2	25.926	28497000	48130000	44857000	14911000	14163000	24634000	0.442099	0.0313072
Hydroxyacylglutathione hydrolase, mitochondrial	Q99KB8	Hagh	34.084	45856000	64524000	44008000	9234200	28861000	29628000	0.438656	0.0366186
Src substrate cortactin	Q60598	Cttn	61.249	1425100	1181300	1593600	286020	750670	786510	0.434095	0.0168703
NIF3-like protein 1	Q9EQ80	Nif3l1	41.745	4187200	3443600	3041000	917310	2717900	705290	0.406726	0.0430009
Keratin, type II cytoskeletal 2 oral	Q3UV17	Krt76	62.844	41517000	57220000	58087000	20834000	16123000	24587000	0.39244	0.00581045
Selenocysteine lyase	Q9JLI6	Scly	47.173	13514000	15742000	12909000	467770	6392300	9369800	0.384913	0.0348963
Choline dehydrogenase, mitochondrial	Q8BJ64	Chdh	66.414	41055000	35442000	28501000	8413300	14988000	16319000	0.378296	0.00764218
Acetyl-CoA acetyltransferase, cytosolic	Q8CAY6	Acat2	41.297	33979000	60160000	49473000	12952000	17833000	20129000	0.354525	0.0172967
Long-chain specific acyl-CoA dehydrogenase, mitochondrial	P51174	Acadl	47.907	80137000	149120000	100670000	10883000	45618000	59291000	0.350962	0.0462413
Unconventional myosin-VI	Q64331	Myo6	146.41	2280200	2416400	1657600	1476600	727860	10000	0.348503	0.0462226
Stromal cell-derived factor 2	Q9DCT5	Sdf2	23.159	7392200	13740000	9681200	3780000	3250300	3634100	0.346096	0.022645
FAD-linked sulfhydryl oxidase ALR	P56213	Gfer	22.876	8155700	8764500	9495400	3079800	4224900	1377000	0.328658	0.00293837
Mitochondrial antiviral-signaling protein	Q8VCF0	Mavs	53.398	1451300	1760700	1050600	10000	762480	580300	0.31736	0.0338584
Acylpyruvase FAHD1, mitochondrial	Q8R0F8	Fahd1	25.172	6757600	11026000	5562900	692080	2885100	3625700	0.308521	0.0456512
Glutaredoxin-1	Q9QUH0	Glrx	11.871	4503100	7281400	5487900	10000	3571100	1660900	0.30349	0.0377454
Ig heavy chain V region AC38 205.12	P06330		12.934	137410000	89350000	72913000	39439000	15949000	28580000	0.280199	0.0247536
Methylosome protein 50	Q99J09	Wdr77	36.942	4803400	11015000	7645800	10000	3336600	1924300	0.224636	0.0408959
Alpha-soluble NSF attachment protein;Beta-soluble NSF attachment protein	Q9DB05;P28663	Napa;Napb	33.189	1431600	974820	810350	696670	10000	10000	0.222792	0.0475102
Uromodulin;Uromodulin, secreted form	Q91X17	Umod	70.844	8381600	7899800	4082800	1168100	2030300	1143400	0.213207	0.0184529
Ig gamma-2A chain C region secreted form	P01864		36.595	7111700	8384300	5935900	3347900	10000	10000	0.157144	0.0102787
Kynurenine/alpha-aminoadipate aminotransferase, mitochondrial	Q9WVM8	Aadat	47.597	12262000	37006000	35565000	1272000	5333300	6521100	0.154732	0.0430726
Basal cell adhesion molecule	Q9R069	Bcam	67.669	924790	1340000	749350	10000	10000	356840	0.125024	0.0138149
Endonuclease G, mitochondrial	O08600	Endog	32.19	2614500	3281300	1027900	10000	10000	734140	0.108922	0.0443769
Heat shock 70 kDa protein 4L	P48722	Hspa4l	94.381	887860	345150	774800	10000	10000	10000	0.0149417	0.0162922
Bisphosphoglycerate mutase	P15327	Bpgm	29.978	1787000	1293300	1221500	10000	10000	10000	0.00697382	0.00131696
Guanine nucleotide-binding protein G(s) subunit alpha isoforms short;Guanine nucleotide-binding protein G(s) subunit alpha isoforms XLas;Guanine nucleotide-binding protein G(t) subunit alpha-1;Guanine nucleotide-binding protein G(k) subunit alpha;Guanine nucleotide-binding protein G(t) subunit alpha-3;Guanine nucleotide-binding protein G(o) subunit alpha;Guanine nucleotide-binding protein G(i) su…	P63094;Q6R0H7;P20612;Q9DC51;Q3V3I2;P18872;B2RSH2;P08752;Q8CGK7	Gnas;Gnat1;Gnai3;Gnat3;Gnao1;Gnai1;Gnai2;Gnal	45.663	4078300	2074100	2229000	10000	10000	10000	0.00357935	0.0124084
