# Supplementary material for: Dietary restriction transforms the mammalian protein persulfidome in a tissue-specific and cystathionine γ-lyase-dependent manner
Source: Nat Commun. 2021 Mar 19;12:1745. doi: 10.1038/s41467-021-22001-w (PMC7979915; doi:10.1038/s41467-021-22001-w)
Supplement: Supplementary file 28 — Supplementary Data 25 [file 41467_2021_22001_MOESM28_ESM.xlsx]

## Sheet: KO Muscle Prot ID Spectral
Supplementary Data 25: Dietary Impact on the CGL KO Muscle Persulfidome (Spectral Counting)
Protein Name	Accession Number	Alternate ID	Molecular Weight	Cysteine Residues	DR/AL Spectral Count Ratio	P-value
Elongation factor 2	P58252	Eef2	95 kDa	11 C	34	0.373901			Green	DR enriched
Protein-glutamine gamma-glutamyltransferase E	Q08189	Tgm3	77 kDa	7 C	30.6667	0.373901			Gray	No Change
Tubulin beta-2A chain	Q7TMM9	Tubb2a	50 kDa	16 C	27.3333	0.373901			Blue	AL enriched
Trichohyalin-like protein 1	Q9D3P1	Tchhl1	71 kDa	1 C	27.3333	0.373901
Dual specificity protein phosphatase 14	Q9JLY7	Dusp14	22 kDa	3 C	24	0.373901
Isoform 2B of Desmocollin-2	P55292-2	Dsc2	94 kDa	3 C	24	0.373901
Protein S100-A3	P62818	S100a3	12 kDa	2 C	24	0.373901
Plakophilin-1	P97350	Pkp1	81 kDa	6 C	20.3333	0.268524
Tubulin alpha-1C chain	P68373	Tuba1c	50 kDa	12 C	14	0.373901
Desmoglein-4	Q7TMD7	Dsg4	114 kDa	14 C	14	0.373901
Involucrin	P48997	Ivl	55 kDa	1 C	14	0.373901
Cysteine-rich secretory protein 1	Q03401	Crisp1	28 kDa	13 C	10.6667	0.373901
V-set and immunoglobulin domain-containing protein 8	Q6P3A4	Vsig8	44 kDa	4 C	7.33333	0.373901
Receptor of activated protein C kinase 1	P68040	Rack1	35 kDa	6 C	7.33333	0.373901
40S ribosomal protein S3	P62908	Rps3	27 kDa	4 C	7.33333	0.373901
Eukaryotic initiation factor 4A-I	P60843	Eif4a1	46 kDa	4 C	7.33333	0.373901
Calpain-12	Q9ER56	Capn12	81 kDa	5 C	7.33333	0.373901
Histone H1.5	P43276	Hist1h1b	23 kDa	6 C	7.33333	0.373901
Peptidyl-prolyl cis-trans isomerase A	P17742	Ppia	18 kDa	4 C	6.75	0.352154
Desmoplakin	E9Q557	Dsp	333 kDa	3 C	3.8871	0.322061
Selenium-binding protein 1	P17563	Selenbp1	53 kDa	12 C	3.63636	0.339197
Junction plakoglobin	Q02257	Jup	82 kDa	1 C	2.16667	0.455987
Mth938 domain-containing protein	Q8R0P4	Aamdc	13 kDa	12 C	1.90909	0.668737
Desmoglein-1-alpha	Q61495 (+1)	Dsg1a	115 kDa	2 C	1.83333	0.659134
Adenosylhomocysteinase	P50247	Ahcy	48 kDa	8 C	1.83333	0.659134
Elongation factor 1-alpha 1	P10126	Eef1a1	50 kDa	6 C	1.8	0.561438
Glutathione peroxidase 3	P46412	Gpx3	25 kDa	5 C	1.62308	0.704438
Fatty acid-binding protein, epidermal	Q05816	Fabp5	15 kDa	6 C	1.52381	0.735482
Methionine-R-sulfoxide reductase B3, mitochondrial	Q8BU85	Msrb3	27 kDa	2 C	1.47619	0.622269
Creatine kinase M-type	P07310	Ckm	43 kDa	2 C	1.46875	0.147425
14-3-3 protein zeta/delta	P63101	Ywhaz	28 kDa	1 C	1.37255	0.739934
Superoxide dismutase [Mn], mitochondrial	P09671	Sod2	25 kDa	13 C	1.23077	0.101192
Actin, cytoplasmic 1	P60710	Actb	42 kDa	26 C	1.11765	0.710948
Thioredoxin	P10639	Txn	12 kDa	8 C	1.1	0.518519
Aspartate aminotransferase, cytoplasmic	P05201	Got1	46 kDa	6 C	1.08889	0.81899
Carbonic anhydrase 3	P16015	Ca3	29 kDa	9 C	1.05128	0.859308
Annexin A2	P07356	Anxa2	39 kDa	9 C	1.05	0.962763
Long-chain specific acyl-CoA dehydrogenase, mitochondrial	P51174	Acadl	48 kDa	2 C	1.04762	0.964343
Fructose-bisphosphate aldolase A	P05064	Aldoa	39 kDa	24 C	1.02128	0.9283
Adenylate kinase isoenzyme 1	Q9R0Y5 (+1)	Ak1	22 kDa	2 C	1.01587	0.973573
Creatine kinase S-type, mitochondrial	Q6P8J7	Ckmt2	47 kDa	3 C	1	1
Phosphotriesterase-related protein	Q60866	Pter	39 kDa	8 C	1	1
14-3-3 protein epsilon	P62259	Ywhae	29 kDa	6 C	1	1
Myosin light chain 4	P09541	Myl4	21 kDa	3 C	0.980392	0.97687
Peroxiredoxin-2	Q61171	Prdx2	22 kDa	19 C	0.974359	0.904299
Cytochrome c, somatic	P62897	Cycs	12 kDa	5 C	0.96875	0.916365
Proteasome subunit alpha type-5	Q9Z2U1	Psma5	26 kDa	1 C	0.967742	0.954476
Ig kappa chain V-III region PC 3741/TEPC 111	P01660		12 kDa	3 C	0.967742	0.954476
Fatty acid-binding protein, adipocyte	P04117	Fabp4	15 kDa	7 C	0.941176	0.881292
Nucleoside diphosphate kinase B	Q01768	Nme2	17 kDa	18 C	0.935484	0.920012
Phosphatidylethanolamine-binding protein 1	P70296	Pebp1	21 kDa	3 C	0.927273	0.748868
Triosephosphate isomerase	P17751	Tpi1	32 kDa	4 C	0.90604	0.664681
Myc box-dependent-interacting protein 1	O08539	Bin1	64 kDa	9 C	0.882353	0.709597
Heat shock cognate 71 kDa protein	P63017	Hspa8	71 kDa	34 C	0.88	0.499795
BAG family molecular chaperone regulator 3	Q9JLV1	Bag3	62 kDa	6 C	0.85	0.784915
Histidine triad nucleotide-binding protein 1	P70349	Hint1	14 kDa	7 C	0.85	0.784915
SH3 domain-binding glutamic acid-rich protein	Q9WUZ7	Sh3bgr	23 kDa	6 C	0.85	0.85559
Peroxiredoxin-4	O08807	Prdx4	31 kDa	23 C	0.846154	0.294256
Succinate dehydrogenase [ubiquinone] flavoprotein subunit, mitochondrial	Q8K2B3	Sdha	73 kDa	12 C	0.838235	0.46791
Peroxiredoxin-1	P35700	Prdx1	22 kDa	4 C	0.837037	0.383017
Serine/threonine-protein phosphatase PP1-beta catalytic subunit	P62141	Ppp1cb	37 kDa	3 C	0.836066	0.837637
Mitochondrial peptide methionine sulfoxide reductase	Q9D6Y7 (+1)	Msra	26 kDa	2 C	0.833333	0.373901
Glutathione peroxidase 1	P11352	Gpx1	22 kDa	2 C	0.833333	0.574819
Mammalian ependymin-related protein 1	Q99M71	Epdr1	25 kDa	16 C	0.833333	0.64333
Beta-enolase	P21550	Eno3	47 kDa	14 C	0.821705	0.782314
Isoform 2 of Cytosol aminopeptidase	Q9CPY7-2	Lap3	53 kDa	4 C	0.80303	0.263452
Adiponectin	Q60994	Adipoq	27 kDa	3 C	0.782609	0.398208
Ubiquitin-60S ribosomal protein L40	P62984	Uba52	15 kDa	4 C	0.777778	0.373901
Dihydropyrimidinase-related protein 3	Q62188	Dpysl3	62 kDa	9 C	0.775	0.664634
Cofilin-1	P18760	Cfl1	19 kDa	43 C	0.769231	0.250815
78 kDa glucose-regulated protein	P20029	Hspa5	72 kDa	9 C	0.76	0.134196
Proteasome subunit alpha type-3	O70435	Psma3	28 kDa	3 C	0.75	0.116117
Glutathione reductase, mitochondrial	P47791 (+1)	Gsr	54 kDa	2 C	0.75	0.373901
Acylphosphatase-2	P56375	Acyp2	12 kDa	10 C	0.75	0.373901
Filamin-A	Q8BTM8	Flna	281 kDa	2 C	0.75	0.482651
Serum albumin	P07724	Alb	69 kDa	2 C	0.75	0.492542
Myoglobin	P04247	Mb	17 kDa	2 C	0.75	0.501899
Peroxiredoxin-5, mitochondrial	P99029	Prdx5	22 kDa	4 C	0.75	0.5225
Vimentin	P20152	Vim	54 kDa	8 C	0.745283	0.169351
Microfibril-associated glycoprotein 4	Q9D1H9 (+1)	Mfap4	29 kDa	19 C	0.740741	0.183567
Thioredoxin-dependent peroxide reductase, mitochondrial	P20108	Prdx3	28 kDa	3 C	0.733333	0.274577
Isoform 2 of LIM domain-binding protein 3	Q9JKS4-2 (+1)	Ldb3	73 kDa	4 C	0.722222	0.582285
Phosphoglycerate kinase 1	P09411	Pgk1	45 kDa	10 C	0.722222	0.633251
Ig mu chain C region	P01872 (+1)	Ighm	50 kDa	13 C	0.702703	0.223224
Ig kappa chain C region	P01837		12 kDa	4 C	0.692308	0.274577
Peroxiredoxin-6	O08709	Prdx6	25 kDa	3 C	0.677778	0.621165
Dihydrolipoyllysine-residue succinyltransferase component of 2-oxoglutarate dehydrogenase complex, mitochondrial	Q9D2G2	Dlst	49 kDa	12 C	0.674419	0.263493
CAP-Gly domain-containing linker protein 1	Q922J3	Clip1	156 kDa	7 C	0.666667	0.53714
Desmin	P31001	Des	53 kDa	8 C	0.625	0.0550406
Hemopexin	Q91X72	Hpx	51 kDa	4 C	0.625	0.3658
L-lactate dehydrogenase A chain	P06151	Ldha	36 kDa	20 C	0.623077	0.545635
Alpha-enolase	P17182	Eno1	47 kDa	9 C	0.620588	0.470817
Proteasome subunit beta type-5	O55234	Psmb5	29 kDa	16 C	0.62	0.379766
Actin, alpha cardiac muscle 1	P68033	Actc1	42 kDa	19 C	0.612245	0.158191
Proteasome subunit beta type-6	Q60692	Psmb6	25 kDa	8 C	0.6	0.116117
Aconitate hydratase, mitochondrial	Q99KI0	Aco2	85 kDa	3 C	0.6	0.178566
Proteasome subunit alpha type-7	Q9Z2U0	Psma7	28 kDa	4 C	0.6	0.32946
Eukaryotic translation initiation factor 5A-1	P63242	Eif5a	17 kDa	20 C	0.585714	0.352458
Proteasome subunit beta type-7	P70195	Psmb7	30 kDa	1 C	0.585714	0.42361
Heat shock protein HSP 90-beta	P11499	Hsp90ab1	83 kDa	4 C	0.579151	0.147865
Phosphoglycerate mutase 2	O70250	Pgam2	29 kDa	5 C	0.578947	0.373901
Serotransferrin	Q921I1	Tf	77 kDa	11 C	0.569106	0.392544
14-3-3 protein gamma	P61982	Ywhag	28 kDa	3 C	0.5625	0.296181
Cofilin-2	P45591	Cfl2	19 kDa	5 C	0.555556	0.274577
ATP synthase subunit alpha, mitochondrial	Q03265	Atp5a1	60 kDa	1 C	0.555556	0.32946
CD5 antigen-like	Q9QWK4	Cd5l	39 kDa	8 C	0.55102	0.180152
Succinate dehydrogenase [ubiquinone] iron-sulfur subunit, mitochondrial	Q9CQA3	Sdhb	32 kDa	3 C	0.55	0.289775
Nascent polypeptide-associated complex subunit alpha, muscle-specific form	P70670	Naca	220 kDa	1 C	0.547945	0.284127
S-adenosylmethionine synthase isoform type-2	Q3THS6	Mat2a	44 kDa	7 C	0.545455	0.659134
Histidine-rich glycoprotein	Q9ESB3	Hrg	59 kDa	4 C	0.545455	0.659134
Complement C3	P01027	C3	186 kDa	12 C	0.545455	0.659134
Glutathione S-transferase Mu 1	P10649	Gstm1	26 kDa	27 C	0.541667	0.201846
Dihydropyrimidinase-related protein 2	O08553	Dpysl2	62 kDa	4 C	0.533333	0.234101
Four and a half LIM domains protein 1	P97447	Fhl1	32 kDa	1 C	0.531915	0.259622
Isoform 2 of Heterogeneous nuclear ribonucleoproteins A2/B1	O88569-2 (+1)	Hnrnpa2b1	36 kDa	3 C	0.525	0.230732
Proteasome subunit beta type-2	Q9R1P3	Psmb2	23 kDa	4 C	0.525	0.230732
Thioredoxin reductase 2, mitochondrial	Q9JLT4 (+1)	Txnrd2	57 kDa	8 C	0.516667	8.41636e-06
Protein disulfide-isomerase	P09103	P4hb	57 kDa	38 C	0.513889	0.0438275
Protein phosphatase 1 regulatory subunit 12B	Q8BG95	Ppp1r12b	109 kDa	6 C	0.5125	0.392793
Transketolase	P40142	Tkt	68 kDa	12 C	0.512195	0.39532
Citrate lyase subunit beta-like protein, mitochondrial	Q8R4N0	Clybl	38 kDa	2 C	0.508333	0.261605
Malate dehydrogenase, cytoplasmic	P14152	Mdh1	37 kDa	5 C	0.507143	0.242115
Malate dehydrogenase, mitochondrial	P08249	Mdh2	36 kDa	6 C	0.507042	0.392511
NADH dehydrogenase [ubiquinone] flavoprotein 1, mitochondrial	Q91YT0	Ndufv1	51 kDa	10 C	0.489362	0.117955
Phosphoglucomutase-1	Q9D0F9	Pgm1	61 kDa	11 C	0.487097	0.359598
Glyceraldehyde-3-phosphate dehydrogenase	P16858	Gapdh	36 kDa	498 C	0.47	0.418663
Dihydrolipoyl dehydrogenase, mitochondrial	O08749	Dld	54 kDa	13 C	0.466667	0.323592
Isoform 2 of Fibrinogen alpha chain	E9PV24-2	Fga	61 kDa	1 C	0.461538	0.0912602
Protein DJ-1	Q99LX0	Park7	20 kDa	19 C	0.457627	0.109866
Lactoylglutathione lyase	Q9CPU0	Glo1	21 kDa	2 C	0.454545	0.0550406
Alpha-actinin-3	O88990	Actn3	103 kDa	6 C	0.438178	0.442064
Calreticulin	P14211	Calr	48 kDa	38 C	0.43662	0.524695
Isoform M1 of Pyruvate kinase PKM	P52480-2	Pkm	58 kDa	36 C	0.433333	0.201784
Alpha-actinin-2	Q9JI91	Actn2	104 kDa	4 C	0.429752	0.429723
Complement component C8 gamma chain	Q8VCG4	C8g	23 kDa	1 C	0.425	0.211034
Myosin-6	Q02566	Myh6	224 kDa	6 C	0.42	0.0756771
Fibrinogen gamma chain	Q8VCM7	Fgg	49 kDa	6 C	0.417647	0.0703417
Tropomyosin alpha-1 chain	P58771	Tpm1	33 kDa	6 C	0.413636	0.0884385
Rho GDP-dissociation inhibitor 1	Q99PT1	Arhgdia	23 kDa	11 C	0.411765	0.457253
NADH dehydrogenase [ubiquinone] flavoprotein 2, mitochondrial	Q9D6J6	Ndufv2	27 kDa	6 C	0.392857	0.102653
Isoform 2 of Alpha-aminoadipic semialdehyde dehydrogenase	Q9DBF1-2	Aldh7a1	56 kDa	8 C	0.391304	0.256435
Electron transfer flavoprotein subunit beta	Q9DCW4	Etfb	28 kDa	12 C	0.387097	0.368482
26S proteasome non-ATPase regulatory subunit 9	Q9CR00	Psmd9	25 kDa	3 C	0.387097	0.368482
Ig gamma-1 chain C region, membrane-bound form	P01869	Ighg1	43 kDa	6 C	0.387097	0.368482
Haptoglobin	Q61646	Hp	39 kDa	4 C	0.384615	0.194011
Transitional endoplasmic reticulum ATPase	Q01853	Vcp	89 kDa	21 C	0.375	0.546095
Superoxide dismutase [Cu-Zn]	P08228	Sod1	16 kDa	2 C	0.375	0.546095
Protein disulfide-isomerase A3	P27773	Pdia3	57 kDa	8 C	0.375	0.546095
Protein phosphatase 1 regulatory subunit 7	Q3UM45	Ppp1r7	41 kDa	7 C	0.372727	0.134778
Methylglutaconyl-CoA hydratase, mitochondrial	Q9JLZ3	Auh	33 kDa	7 C	0.366667	0.116117
Myotilin	Q9JIF9	Myot	55 kDa	18 C	0.366667	0.213471
ES1 protein homolog, mitochondrial	Q9D172	D10Jhu81e	28 kDa	9 C	0.366667	0.213471
Inositol monophosphatase 1	O55023	Impa1	30 kDa	6 C	0.363636	0.0685871
Titin	A2ASS6	Ttn	3906 kDa	17 C	0.345714	0.447505
40S ribosomal protein SA	P14206	Rpsa	33 kDa	27 C	0.340659	0.277469
Myosin regulatory light chain 2, skeletal muscle isoform	P97457	Mylpf	19 kDa	7 C	0.32	0.339652
Myosin light chain 1/3, skeletal muscle isoform	P05977	Myl1	21 kDa	9 C	0.313043	0.468817
NADH-ubiquinone oxidoreductase 75 kDa subunit, mitochondrial	Q91VD9	Ndufs1	80 kDa	2 C	0.292683	0.239874
Ig kappa chain V19-17	P01633	Igk-V19-17	16 kDa	3 C	0.292683	0.347045
Hemoglobin subunit beta-1	P02088	Hbb-b1	16 kDa	4 C	0.292683	0.347045
Serine protease inhibitor A3K	P07759	Serpina3k	47 kDa	6 C	0.292683	0.347045
Glutathione S-transferase P 1	P19157	Gstp1	24 kDa	6 C	0.281818	0.117029
Adenylosuccinate synthetase isozyme 1	P28650 (+1)	Adssl1	50 kDa	3 C	0.275	0.227787
Methylmalonate-semialdehyde dehydrogenase [acylating], mitochondrial	Q9EQ20	Aldh6a1	58 kDa	3 C	0.271605	0.347794
Probable aminopeptidase NPEPL1	Q6NSR8	Npepl1	56 kDa	6 C	0.2625	0.0546485
ADP/ATP translocase 1	P48962	Slc25a4	33 kDa	4 C	0.259259	0.320339
Aldehyde dehydrogenase, mitochondrial	P47738	Aldh2	57 kDa	2 C	0.259259	0.320339
Fibrinogen beta chain	Q8K0E8	Fgb	55 kDa	5 C	0.246154	0.134543
Proteasome subunit beta type-3	Q9R1P1	Psmb3	23 kDa	14 C	0.24	0.158191
Alpha-1-antitrypsin 1-1	P07758 (+1)	Serpina1a	46 kDa	1 C	0.178261	0.0596879
Isoform LMW of Kininogen-1	O08677-2	Kng1	48 kDa	5 C	0.169014	0.349868
Myosin light chain 3	P09542	Myl3	22 kDa	2 C	0.148148	0.159815
Pyruvate dehydrogenase protein X component, mitochondrial	Q8BKZ9	Pdhx	54 kDa	3 C	0.136364	0.373901
Carbonic anhydrase 1	P13634	Ca1	28 kDa	2 C	0.136364	0.373901
Biglycan	P28653	Bgn	42 kDa	2 C	0.136364	0.373901
Isoform 4 of Heterogeneous nuclear ribonucleoprotein D0	Q60668-4	Hnrnpd	31 kDa	8 C	0.136364	0.373901
Sarcoplasmic/endoplasmic reticulum calcium ATPase 1	Q8R429	Atp2a1	109 kDa	3 C	0.131868	0.202517
Heterogeneous nuclear ribonucleoprotein A1	P49312 (+1)	Hnrnpa1	34 kDa	2 C	0.0967742	0.164186
Glycogen phosphorylase, muscle form	Q9WUB3	Pygm	97 kDa	5 C	0.0794702	0.182178
Aldose reductase	P45376	Akr1b1	36 kDa	7 C	0.0731707	0.116117
60S ribosomal protein L12	P35979	Rpl12	18 kDa	2 C	0.0731707	0.213471
Isoform 2 of Tropomyosin alpha-3 chain	P21107-2	Tpm3	29 kDa	2 C	0.0714286	0.373901
Trifunctional enzyme subunit alpha, mitochondrial	Q8BMS1	Hadha	83 kDa	8 C	0.0491803	0.268524
Ig heavy chain V region AC38 205.12	P06330		13 kDa	6 C	0.0428571	0.0645024
Ig heavy chain V-III region A4	P01796 (+3)		13 kDa	3 C	0.037037	0.209157
Proteasome subunit alpha type-4	Q9R1P0	Psma4	29 kDa	8 C	0.233333	0.00155598
Proteasome subunit alpha type-6	Q9QUM9	Psma6	27 kDa	5 C	0.357143	0.00312559
Aspartate aminotransferase, mitochondrial	P05202	Got2	47 kDa	7 C	0.233333	0.0241222

## Sheet: KO Muscle Prot ID intensity
Supplementary Data 25: Dietary Impact on the CGL KO Muscle Persulfidome (Intensity)
Protein names	Majority protein IDs	Gene names	Mol. weight [kDa]	Intensity KO Muscle AL1	Intensity KO Muscle AL2	Intensity KO Muscle AL3	Intensity KO Muscle DR1	Intensity KO Muscle DR2	Intensity KO Muscle DR3	DR/AL intensity ratio	P-value
Histone H4	P62806	Hist1h4a	11.367	230630	108270	10000	34518000	95972	118570	99.5487	0.374246		Green	DR enriched
Histone H2B type 1-P;Histone H2B type 1-K;Histone H2B type 1-C/E/G;Histone H2B type 2-B;Histone H2B type 1-H;Histone H2B type 1-B;Histone H2B type 1-M;Histone H2B type 1-F/J/L;Histone H2B type 3-A;Histone H2B type 3-B;Histone H2B type 2-E;Histone H2B type 1-A	Q8CGP2;Q8CGP1;Q6ZWY9;Q64525;Q64478;Q64475;P10854;P10853;Q9D2U9;Q8CGP0;Q64524;P70696	Hist1h2bp;Hist1h2bk;Hist1h2bc;Hist2h2bb;Hist1h2bh;Hist1h2bb;Hist1h2bm;Hist1h2bf;Hist3h2ba;Hist3h2bb;Hist2h2be;Hist1h2ba	13.992	450830	223400	10000	36666000	10000	238850	53.9509	0.3776		Gray	No Change
Tubulin alpha-1C chain;Tubulin alpha-1A chain;Tubulin alpha-3 chain;Tubulin alpha-1B chain	P68373;P68369;P05214;P05213	Tuba1c;Tuba1a;Tuba3a;Tuba1b	49.909	128540	10000	10000	2851000	10000	81531	19.8097	0.376113		Blue	AL enriched
Junction plakoglobin	Q02257	Jup	81.8	10000	10000	552960	2318200	10000	3277100	9.78306	0.164217
Guanine nucleotide-binding protein subunit beta-2-like 1;Guanine nucleotide-binding protein subunit beta-2-like 1, N-terminally processed	P68040	Gnb2l1	35.076	10000	10000	153050	1641800	10000	10000	9.603	0.414837
Histone H2A.V;Histone H2A.Z	Q3THW5;P0C0S6	H2afv;H2afz	13.509	415460	215610	105160	6660800	104060	133040	9.36922	0.399982
Plakophilin-1	P97350	Pkp1	80.895	10000	10000	409680	2488100	10000	277890	6.4606	0.381691
Cornifin-A	Q62266	Sprr1a	15.765	10000	10000	303000	950890	10000	1039900	6.1944	0.178967
Mth938 domain-containing protein	Q8R0P4	Aamdc	13.244	10000	10000	341210	10000	1819500	10000	5.09261	0.466662
Fatty acid-binding protein, epidermal	Q05816	Fabp5	15.137	142590	10000	271760	2033400	91291	10000	5.0305	0.440004
Elongation factor 1-alpha 1;Elongation factor 1-alpha 2	P10126;P62631	Eef1a1;Eef1a2	50.113	1230800	223460	293340	7279500	261940	160210	4.40699	0.450993
Selenium-binding protein 1;Selenium-binding protein 2	P17563;Q63836	Selenbp1;Selenbp2	52.513	10000	10000	1345900	4082300	1122100	587780	4.24056	0.277395
Macrophage migration inhibitory factor	P34884	Mif	12.504	10000	197720	10000	516170	324240	10000	3.90598	0.258522
Branched-chain-amino-acid aminotransferase, mitochondrial	O35855	Bcat2	44.127	10000	10000	46711	10000	228240	10000	3.72113	0.458133
Ig kappa chain V-III region PC 3741/TEPC 111	P01660		12.099	10000	10000	158430	168540	428300	10000	3.401	0.338829
Peptidyl-prolyl cis-trans isomerase A;Peptidyl-prolyl cis-trans isomerase A, N-terminally processed	P17742	Ppia	17.971	324820	10000	319130	1531100	620890	10000	3.30605	0.330298
Desmoglein-1-beta;Desmoglein-1-alpha;Desmoglein-1-gamma	Q7TSF1;Q61495;Q7TSF0	Dsg1b;Dsg1a;Dsg1c	114.45	10000	10000	297710	10000	10000	1028900	3.30144	0.527788
Desmoplakin	E9Q557	Dsp	332.91	10000	10000	4360700	9474500	10000	3288400	2.91572	0.422103
UV excision repair protein RAD23 homolog B;UV excision repair protein RAD23 homolog A	P54728;P54726	Rad23b;Rad23a	43.512	397560	10000	10000	10000	915660	148110	2.57153	0.519249
Long-chain specific acyl-CoA dehydrogenase, mitochondrial	P51174	Acadl	47.907	189720	122460	10000	10000	799250	10000	2.54283	0.57023
Actin, cytoplasmic 1;Actin, cytoplasmic 1, N-terminally processed;Actin, cytoplasmic 2;Actin, cytoplasmic 2, N-terminally processed	P60710;P63260	Actb;Actg1	41.736	772370	10000	687130	2581100	346420	715560	2.47913	0.378583
14-3-3 protein zeta/delta	P63101	Ywhaz	27.771	986500	427580	165940	2543600	530190	608740	2.33069	0.374307
14-3-3 protein sigma	O70456	Sfn	27.706	1732500	1235000	10000	4328400	1250400	1234900	2.2884	0.328077
Myosin light chain kinase 2, skeletal/cardiac muscle	Q8VCR8	Mylk2	65.989	10000	259640	284350	10000	951610	262150	2.20899	0.490949
Adenosylhomocysteinase	P50247	Ahcy	47.688	181340	10000	10000	10000	104200	288450	1.99985	0.537959
Pleckstrin homology-like domain family B member 1	Q6PDH0	Phldb1	150.07	295100	10000	283320	818290	280600	10000	1.88452	0.533845
Ig gamma-2A chain C region, A allele;Ig gamma-2A chain C region, membrane-bound form	P01863;P01865	Ighg;Igh-1a	36.389	250430	10000	305150	10000	1029400	10000	1.85544	0.670349
Calsequestrin-1	O09165	Casq1	46.377	677710	10000	10000	10000	1022200	10000	1.49374	0.790438
Ig kappa chain V-III region PC 2413;Ig kappa chain V-I region S107A;Ig kappa chain V-V region MOPC 21	P01657;P01632;P01634	Igkv7-33	11.949	10000	10000	405230	492670	10000	10000	1.20563	0.895305
Filamin-A;Filamin-B	Q8BTM8;Q80X90	Flna;Flnb	281.22	956410	155370	878490	890690	1094600	398130	1.19754	0.710146
Fatty acid-binding protein, heart	P11404	Fabp3	14.819	20094000	13599000	2520000	2699200	28811000	9851200	1.14217	0.862983
NSFL1 cofactor p47	Q9CZ44	Nsfl1c	40.709	1390300	784430	405520	10000	2054600	829140	1.1215	0.881816
Cytochrome c oxidase subunit 5B, mitochondrial	P19536	Cox5b	13.813	10000	692030	694190	10000	1535200	10000	1.11386	0.928787
Fibrinogen alpha chain;Fibrinopeptide A;Fibrinogen alpha chain	E9PV24	Fga	87.428	2699300	1628900	2150700	240950	6147600	714400	1.09632	0.918939
GMP reductase 1	Q9DCZ1	Gmpr	37.482	613790	740360	402090	10000	1888500	10000	1.0867	0.940031
Creatine kinase U-type, mitochondrial	P30275	Ckmt1	47.003	10000	790480	10000	10000	413360	454310	1.0829	0.943373
ADP/ATP translocase 2;ADP/ATP translocase 2, N-terminally processed	P51881	Slc25a5	32.931	10000	146250	10000	156950	10000	10000	1.06436	0.959978
Ferritin heavy chain;Ferritin heavy chain, N-terminally processed	P09528	Fth1	21.066	325980	648540	312530	10000	406460	892210	1.0168	0.980542
Myosin light chain 4	P09541	Myl4	21.159	304620	691440	10000	497990	276600	235460	1.00397	0.995328
BAG family molecular chaperone regulator 3	Q9JLV1	Bag3	61.859	365130	1861400	1007800	10000	1738200	1484500	0.999496	0.999411
Acylphosphatase-2	P56375	Acyp2	11.877	1043300	697220	1914800	364970	2495200	708210	0.976215	0.971151
Myosin-8;Myosin-1;Myosin-4;Myosin-3	P13542;Q5SX40;Q5SX39;P13541	Myh8;Myh1;Myh4;Myh3	222.7	447710	273050	219090	475270	244760	196000	0.974656	0.946094
Myoglobin	P04247	Mb	17.069	19650000	8479600	3835400	2625800	14374000	13964000	0.968678	0.95879
Parvalbumin alpha	P32848	Pvalb	11.93	20570000	6749400	4804700	1914300	18492000	10665000	0.967227	0.961854
Mammalian ependymin-related protein 1	Q99M71	Epdr1	25.485	2076800	2113300	1925700	2592400	1946000	1231100	0.943376	0.785847
14-3-3 protein epsilon	P62259	Ywhae	29.174	3345600	1809500	546260	1255100	2116600	1996200	0.941512	0.902615
Probable aminopeptidase NPEPL1	Q6NSR8	Npepl1	55.939	3918200	1487200	3793400	10000	4665800	3676200	0.907945	0.870279
Eukaryotic translation initiation factor 4B	Q8BGD9	Eif4b	68.839	10000	10000	171260	10000	152210	10000	0.900397	0.933657
Proteasome subunit beta type-3	Q9R1P1	Psmb3	22.965	10000	10000	538390	10000	138510	353360	0.89878	0.930388
Selenoprotein P	P70274	Sepp1	42.705	10000	10000	2105700	10000	1837400	10000	0.873783	0.927771
Endoplasmic reticulum resident protein 44	Q9D1Q6	Erp44	46.852	204610	10000	1653000	295020	1322600	10000	0.871499	0.908524
Creatine kinase S-type, mitochondrial	Q6P8J7	Ckmt2	47.473	82746000	90707000	74723000	44026000	110850000	60345000	0.867211	0.62271
ATP synthase subunit delta, mitochondrial	Q9D3D9	Atp5d	17.6	10000	518040	1135200	10000	1414300	10000	0.862353	0.899969
Glutathione reductase, mitochondrial	P47791	Gsr	53.662	697420	1516800	2106800	573080	1946600	1177600	0.85565	0.733779
Fatty acid-binding protein, adipocyte	P04117	Fabp4	14.65	13684000	2847200	18134000	10886000	13328000	5352300	0.85291	0.756404
Transitional endoplasmic reticulum ATPase	Q01853	Vcp	89.321	445520	10000	10000	373480	10000	10000	0.845248	0.905073
Adenylate kinase isoenzyme 1	Q9R0Y5	Ak1	21.539	44304000	21766000	72881000	11274000	91140000	13217000	0.832171	0.809431
Serine/threonine-protein phosphatase PP1-beta catalytic subunit;Serine/threonine-protein phosphatase PP1-gamma catalytic subunit	P62141;P63087	Ppp1cb;Ppp1cc	37.186	919570	282550	993170	239800	1119100	453210	0.825454	0.732098
Annexin A2	P07356	Anxa2	38.676	336480	464570	678400	10000	10000	1198400	0.823549	0.841729
Cytochrome c, somatic	P62897;CON__P62894	Cycs	11.605	30085000	17208000	6469900	5257500	19970000	18343000	0.810419	0.702041
Actin, alpha cardiac muscle 1;Actin, aortic smooth muscle;Actin, gamma-enteric smooth muscle;Actin, alpha skeletal muscle	P68033;P62737;P63268;P68134	Actc1;Acta2;Actg2;Acta1	42.019	26560000	15063000	10887000	15392000	15356000	11417000	0.80299	0.517827
Neurobeachin-like protein 2	Q6ZQA0	Nbeal2	301.92	19927000	8437400	9748500	9040400	12038000	9461100	0.80129	0.537726
Fructose-bisphosphate aldolase A	P05064	Aldoa	39.355	192060000	119090000	95346000	44730000	163740000	116390000	0.799171	0.57965
Aspartate aminotransferase, cytoplasmic	P05201	Got1	46.247	25568000	11553000	17195000	3746700	27013000	12277000	0.792339	0.659816
Peroxiredoxin-5, mitochondrial	P99029	Prdx5	21.897	6690500	5584300	9165400	1613100	12144000	2971100	0.780226	0.674493
Phosphatidylethanolamine-binding protein 1;Hippocampal cholinergic neurostimulating peptide	P70296	Pebp1	20.83	57942000	37870000	42534000	12551000	53148000	41598000	0.77557	0.48646
Complement factor I;Complement factor I heavy chain;Complement factor I light chain	Q61129	Cfi	67.26	10000	10000	534060	10000	406040	10000	0.768942	0.854976
Nucleoside diphosphate kinase B	Q01768	Nme2	17.363	14121000	13682000	27444000	4111800	34798000	3081700	0.760068	0.716717
Heat shock cognate 71 kDa protein	P63017	Hspa8	70.87	82645000	83395000	54247000	26396000	65473000	75317000	0.758946	0.375205
Collagen alpha-1(I) chain	P11087	Col1a1	138.03	191860	10000	10000	84051	66422	10000	0.757448	0.804003
Desmin	P31001	Des	53.497	1011200	849160	1290700	1303300	553870	520460	0.754549	0.418704
Microtubule-associated protein tau	P10637	Mapt	76.243	150800	364210	95444	10000	160730	288490	0.75226	0.683387
Carbonic anhydrase 3	P16015	Ca3	29.366	39901000	26353000	18670000	10672000	27680000	23678000	0.730418	0.397058
Thioredoxin	P10639	Txn	11.675	1790200	1026500	3295100	1614800	2376800	457860	0.728011	0.55842
Ubiquitin-60S ribosomal protein L40;Ubiquitin;60S ribosomal protein L40;Ubiquitin-40S ribosomal protein S27a;Ubiquitin;40S ribosomal protein S27a;Polyubiquitin-B;Ubiquitin;Polyubiquitin-C;Ubiquitin;Ubiquitin-related 1;Ubiquitin-related 2	P62984;P62983;P0CG49;P0CG50	Uba52;Rps27a;Ubb;Ubc	14.728	7246600	5903600	4272000	3115800	6420100	3132500	0.727141	0.31951
Ig gamma-1 chain C region secreted form;Ig gamma-1 chain C region, membrane-bound form	P01868;P01869	Ighg1	35.704	662530	10000	233280	10000	556900	88729	0.723804	0.761396
Cytosol aminopeptidase	Q9CPY7	Lap3	56.141	26782000	16640000	14975000	8950100	17225000	15910000	0.720672	0.293014
Methylglutaconyl-CoA hydratase, mitochondrial	Q9JLZ3	Auh	33.395	583800	503150	241850	10000	919540	10000	0.707059	0.706103
Lactoylglutathione lyase	Q9CPU0	Glo1	20.809	4301900	2581500	2029300	572040	4040500	1686700	0.706771	0.517952
Triosephosphate isomerase	P17751	Tpi1	32.191	141770000	144650000	316210000	96542000	198600000	129970000	0.705428	0.414313
Glutathione peroxidase 3	P46412	Gpx3	25.424	2352200	1451300	4692600	238150	4685900	858660	0.680631	0.621547
14-3-3 protein gamma;14-3-3 protein gamma, N-terminally processed	P61982	Ywhag	28.302	2036700	1665400	541360	510880	1097600	1256800	0.675223	0.413181
Growth factor receptor-bound protein 2	Q60631	Grb2	25.238	10000	263780	258730	10000	338610	10000	0.673433	0.695814
Alpha-aminoadipic semialdehyde dehydrogenase	Q9DBF1	Aldh7a1	58.861	7411700	3312100	1541700	2542800	3020700	2668200	0.671126	0.483799
Complement C3;Complement C3 beta chain;C3-beta-c;Complement C3 alpha chain;C3a anaphylatoxin;Acylation stimulating protein;Complement C3b alpha chain;Complement C3c alpha chain fragment 1;Complement C3dg fragment;Complement C3g fragment;Complement C3d fragment;Complement C3f fragment;Complement C3c alpha chain fragment 2	P01027	C3	186.48	10000	10000	291470	10000	185300	10000	0.659133	0.76486
Eukaryotic translation initiation factor 5A-1;Eukaryotic translation initiation factor 5A-2	P63242;Q8BGY2	Eif5a;Eif5a2	16.832	983760	942180	347820	157950	938170	401740	0.658759	0.44928
Methionine-R-sulfoxide reductase B3, mitochondrial	Q8BU85	Msrb3	26.832	2584200	2189200	1923500	843340	1516600	2045100	0.657773	0.126789
Dihydropyrimidinase-related protein 3	Q62188	Dpysl3	61.936	395980	298200	134070	361540	172440	10000	0.656782	0.497407
Histidine triad nucleotide-binding protein 1	P70349	Hint1	13.777	3680400	2728400	3212000	549050	4507900	1199600	0.650315	0.422433
26S proteasome non-ATPase regulatory subunit 9	Q9CR00	Psmd9	24.72	2232000	1319300	2556300	10000	2499500	1429100	0.644869	0.422805
Phosphotriesterase-related protein	Q60866	Pter	39.218	2187500	2381400	890150	162940	1318900	2030500	0.643398	0.417125
Thioredoxin-dependent peroxide reductase, mitochondrial	P20108	Prdx3	28.127	8038900	9597300	3980000	2607200	6538200	4611100	0.636398	0.26492
Inositol monophosphatase 1	O55023	Impa1	30.436	6518400	2818600	11240000	278700	11907000	852250	0.633618	0.606395
Microfibrillar-associated protein 5	Q9QZJ6	Mfap5	18.538	10000	10000	335000	10000	202110	10000	0.625662	0.742603
Malate dehydrogenase, cytoplasmic	P14152	Mdh1	36.511	4136000	3259600	712020	714940	2611600	1735500	0.624356	0.432347
Peroxiredoxin-1	P35700	Prdx1	22.176	240630000	190180000	221410000	68266000	237340000	100340000	0.622407	0.202348
Glutathione peroxidase 1	P11352	Gpx1	22.329	14388000	5571200	8981100	1906300	8246100	7468700	0.608878	0.31046
Succinate dehydrogenase [ubiquinone] flavoprotein subunit, mitochondrial	Q8K2B3	Sdha	72.585	95528000	127280000	51137000	16844000	78613000	69844000	0.603409	0.284416
Lumican	P51885;CON__Q05443	Lum	38.265	365110	10000	154410	10000	181350	122020	0.5918	0.563958
Peroxiredoxin-2	Q61171	Prdx2	21.778	79626000	55155000	45528000	20555000	54322000	31488000	0.589904	0.15787
SH3 domain-binding glutamic acid-rich protein	Q9WUZ7	Sh3bgr	23.102	606010	547780	1706900	10000	1368600	307820	0.589515	0.522166
ATP synthase subunit beta, mitochondrial	P56480	Atp5b	56.3	3730600	1058000	578590	1580700	1161100	407580	0.586784	0.516021
ATP synthase subunit alpha, mitochondrial	Q03265	Atp5a1	59.752	2295400	1229900	291890	1158400	732510	285060	0.570045	0.435054
Creatine kinase M-type	P07310	Ckm	43.044	2652800000	1215000000	772510000	529660000	1271300000	807200000	0.562066	0.327242
Protein disulfide-isomerase	P09103	P4hb	57.058	20142000	16725000	15802000	4864400	12044000	12671000	0.561609	0.0530519
Hemopexin	Q91X72	Hpx	51.317	6830200	3414300	8531300	760970	6758000	2981700	0.559266	0.298088
Adiponectin	Q60994	Adipoq	26.809	12871000	4508000	7705200	2766500	5797800	5202600	0.548828	0.221419
CD5 antigen-like	Q9QWK4	Cd5l	38.862	34117000	12407000	20989000	8109100	25596000	3242300	0.547263	0.333395
78 kDa glucose-regulated protein	P20029	Hspa5	72.421	7672800	4626300	2859800	2267300	2334500	3659700	0.544993	0.194541
Microfibril-associated glycoprotein 4	Q9D1H9	Mfap4	28.937	1230100	1845100	755550	669590	688670	721480	0.542907	0.138236
Cofilin-2	P45591	Cfl2	18.709	4541900	3322500	1266700	384800	3371800	1184100	0.541085	0.345676
Peroxiredoxin-4	O08807	Prdx4	31.052	20496000	20664000	28517000	7672100	17542000	12410000	0.539979	0.0515156
Isocitrate dehydrogenase [NADP], mitochondrial	P54071	Idh2	50.906	688080	10000	10000	10000	361870	10000	0.539303	0.691353
Radixin;Moesin;Ezrin	P26043;P26041;P26040	Rdx;Msn;Ezr	68.542	495290	236660	10000	153540	235840	10000	0.538284	0.502033
Persulfide dioxygenase ETHE1, mitochondrial	Q9DCM0	Ethe1	27.738	271460	271330	10000	10000	129420	149260	0.522224	0.417106
Calreticulin	P14211	Calr	47.994	3321400	3294200	4502700	697990	3684500	1197600	0.501883	0.140348
Peroxiredoxin-6	O08709	Prdx6	24.87	6778600	3667400	2131800	10000	5732900	525700	0.498386	0.40896
Malate dehydrogenase, mitochondrial	P08249	Mdh2	35.611	49931000	11958000	11423000	1998500	31689000	2650800	0.495666	0.485967
Mannose-binding protein A	P39039	Mbl1	25.396	187320	402680	654750	10000	593420	10000	0.492806	0.424345
Myc box-dependent-interacting protein 1	O08539	Bin1	64.469	7659400	2998600	870360	707600	1557900	3403400	0.491735	0.416393
Protein deglycase DJ-1	Q99LX0	Park7	20.021	41444000	25630000	32723000	2691900	40102000	5833800	0.487266	0.254272
Phosphoglycerate mutase 2	O70250	Pgam2	28.827	65420000	9161100	16113000	2632300	36542000	4592300	0.482574	0.494676
Ubiquitin-conjugating enzyme E2 variant 2;Ubiquitin-conjugating enzyme E2 variant 1	Q9D2M8;Q9CZY3	Ube2v2;Ube2v1	16.367	527670	10000	10000	10000	242060	10000	0.4785	0.641108
Nascent polypeptide-associated complex subunit alpha, muscle-specific form	P70670	Naca	220.5	14982000	22620000	5289800	872490	7061700	12465000	0.475597	0.281629
Myosin regulatory light chain 2, skeletal muscle isoform	P97457	Mylpf	18.955	1008600	10000	3302700	10000	2027200	10000	0.473746	0.556906
Epididymal secretory glutathione peroxidase	P21765	Gpx5	25.392	1579800	740150	3019300	1082200	1130200	306060	0.471688	0.25998
Acetyl-CoA acetyltransferase, mitochondrial	Q8QZT1	Acat1	44.816	424930	10000	10000	10000	189720	10000	0.471355	0.630408
Ig mu chain C region	P01872	Ighm	49.971	186010000	87042000	116900000	55250000	105200000	22358000	0.468796	0.142843
L-lactate dehydrogenase A chain	P06151	Ldha	36.498	5983600	1213800	190940	1451200	1955100	10000	0.462391	0.519636
NADH dehydrogenase [ubiquinone] iron-sulfur protein 4, mitochondrial	Q9CXZ1	Ndufs4	19.784	276860	10000	10000	10000	116920	10000	0.461228	0.607627
Phosphoglucomutase-1	Q9D0F9	Pgm1	61.417	16970000	3345600	7800200	134690	12668000	143870	0.460473	0.431812
Serotransferrin	Q921I1	Tf	76.723	36850000	24948000	56314000	3025800	46537000	4648400	0.458981	0.276601
Dihydrolipoyllysine-residue succinyltransferase component of 2-oxoglutarate dehydrogenase complex, mitochondrial	Q9D2G2	Dlst	48.994	17741000	37536000	29212000	8266500	13902000	16173000	0.453805	0.0681638
NADH-ubiquinone oxidoreductase 75 kDa subunit, mitochondrial	Q91VD9	Ndufs1	79.776	10000	611350	204810	10000	353000	10000	0.451486	0.513321
CAP-Gly domain-containing linker protein 1	Q922J3	Clip1	155.81	5344400	5660600	282030	436640	1293800	3327300	0.448102	0.345194
Beta-enolase	P21550	Eno3	47.024	205230000	68539000	71138000	6507500	140080000	7592300	0.447018	0.371867
LIM domain-binding protein 3	Q9JKS4	Ldb3	76.431	4040300	785340	702170	124530	1979700	366550	0.446973	0.458641
Alpha-enolase	P17182	Eno1	47.14	14733000	4407500	7854300	938560	10153000	940930	0.445734	0.312359
Glutathione S-transferase Mu 1	P10649	Gstm1	25.97	7292600	5490300	4304300	715950	5442200	1457800	0.445711	0.137785
Haptoglobin;Haptoglobin alpha chain;Haptoglobin beta chain	Q61646	Hp	38.752	28646000	6362000	19376000	5715200	11414000	6696800	0.438107	0.202969
Phosphoglycerate kinase 1	P09411	Pgk1	44.55	12965000	3289600	812300	530090	5145000	1775000	0.436523	0.463172
Complement component C8 alpha chain	Q8K182	C8a	66.08	10000	10000	403410	10000	163560	10000	0.433528	0.600439
Glutathione S-transferase P 1	P19157	Gstp1	23.609	1755300	165540	2588500	264210	1611300	68526	0.431113	0.376556
Proteasome subunit beta type-2	Q9R1P3	Psmb2	22.906	507750	350950	589530	77355	377480	166810	0.429245	0.0716701
Ig kappa chain C region	P01837		11.934	21650000	9324000	52512000	14949000	17038000	3756800	0.428141	0.30349
Myosin-6	Q02566	Myh6	223.56	10570000	5320200	3207900	2977300	2483600	2681900	0.426367	0.171256
Superoxide dismutase [Cu-Zn]	P08228	Sod1	15.942	2203800	10000	10000	10000	918190	10000	0.421886	0.616941
Ubiquitin-conjugating enzyme E2 N	P61089	Ube2n	17.138	711510	249720	241700	107500	246040	152600	0.420756	0.221541
Aconitate hydratase, mitochondrial	Q99KI0	Aco2	85.462	39001000	30875000	24661000	3369100	22276000	13665000	0.415817	0.0551023
Vimentin	P20152	Vim	53.687	4124200	2575800	10108000	2654200	1937400	2396100	0.415737	0.228779
Proteasome subunit alpha type-5	Q9Z2U1	Psma5	26.411	432990	1437900	1122400	421140	330380	451490	0.401902	0.116608
Serum albumin	P07724	Alb	68.692	1604400000	825210000	3463000000	405080000	1588900000	373810000	0.401824	0.252158
Tropomyosin alpha-1 chain	P58771	Tpm1	32.68	4758400	1556300	3788300	503470	2579600	901340	0.394379	0.148566
Cytosolic non-specific dipeptidase	Q9D1A2	Cndp2	52.767	10000	183740	316720	10000	180280	10000	0.392352	0.382123
Adenylosuccinate synthetase isozyme 1	P28650	Adssl1	50.254	2840200	272530	1044100	10000	1549700	10000	0.377619	0.400519
NADH dehydrogenase [ubiquinone] flavoprotein 2, mitochondrial	Q9D6J6	Ndufv2	27.285	3183900	6086600	5079900	588050	4175800	650140	0.377271	0.110812
Proteasome subunit beta type-7	P70195	Psmb7	29.891	231930	673270	652530	185510	104220	295630	0.375778	0.103277
Histidine-rich glycoprotein	Q9ESB3	Hrg	59.162	168530	10000	543280	10000	248900	10000	0.372536	0.441824
Dihydropyrimidinase-related protein 2	O08553	Dpysl2	62.277	1853800	2387000	4187300	674340	1809300	649340	0.37173	0.092837
Proteasome subunit alpha type-4	Q9R1P0	Psma4	29.47	871430	430630	1297700	10000	487480	463650	0.3697	0.137337
Alpha-1-antitrypsin 1-2;Alpha-1-antitrypsin 1-4;Alpha-1-antitrypsin 1-5	P22599;Q00897;Q00898	Serpina1b;Serpina1d;Serpina1e	45.974	1378200	10000	748130	10000	381640	394440	0.367958	0.33911
Beta-2-glycoprotein 1	Q01339	Apoh	38.618	160640	144190	652760	10000	330110	10000	0.365616	0.364379
Heat shock protein HSP 90-beta	P11499	Hsp90ab1	83.28	122010000	14222000	28460000	54227000	1458300	4356100	0.364568	0.409421
Alpha-actinin-2	Q9JI91	Actn2	103.83	903570	1625600	10000	10000	10000	896730	0.361035	0.383388
Superoxide dismutase [Mn], mitochondrial	P09671	Sod2	24.603	4001300	7465400	1370200	1394800	1535400	1683000	0.35937	0.195755
Rho GDP-dissociation inhibitor 1	Q99PT1	Arhgdia	23.407	1142900	197430	292070	10000	383860	189740	0.35751	0.335229
Citrate lyase subunit beta-like protein, mitochondrial	Q8R4N0	Clybl	37.548	3125300	3041500	486890	159390	1657300	526400	0.352149	0.215005
Electron transfer flavoprotein subunit beta	Q9DCW4	Etfb	27.623	1138300	664750	10000	10000	615560	10000	0.350547	0.364927
Complement component C8 gamma chain	Q8VCG4	C8g	22.508	3860500	772760	3433000	10000	2608400	174120	0.346198	0.241633
Transcription elongation factor B polypeptide 2	P62869	Tceb2	13.17	487210	10000	10000	10000	155100	10000	0.345222	0.541945
Alpha-1-antitrypsin 1-3;Alpha-1-antitrypsin 1-1	Q00896;P07758	Serpina1c;Serpina1a	45.823	7860900	3161500	6346300	1388800	3187400	1385600	0.34325	0.0654071
Alpha-actinin-3	O88990	Actn3	103.04	13779000	13902000	10000	10000	126210	9313000	0.341238	0.334444
Ig heavy chain V region VH558 B4;Ig heavy chain V region 1-62-3;Ig heavy chain V region 186-1;Ig heavy chain V region 102;Ig heavy chain V region 3;Ig heavy chain V region AC38 15.3;Ig heavy chain V region TEPC 1017	P06328;P01754;P01753;P01750;P01749;P06329;P03980	Ighv1-62-3;Ighv1-61	12.877	10000	374010	10000	114290	10000	10000	0.340829	0.530465
Annexin A5	P48036	Anxa5	35.752	1235800	189360	1087400	128550	537440	188300	0.340008	0.190307
Glyceraldehyde-3-phosphate dehydrogenase	P16858	Gapdh	35.81	26123000	5033700	1837800	2037200	9061300	10000	0.336677	0.418539
Hemoglobin subunit beta-1;Hemoglobin subunit beta-2	P02088;CON__Q3SX09;P02089	Hbb-b1;Hbb-b2	15.84	2901800	372910	710410	10000	1057500	271750	0.336063	0.359534
Fibrinogen gamma chain	Q8VCM7	Fgg	49.391	1919900	1413100	2154500	10000	1363200	441430	0.330684	0.0546576
Succinate dehydrogenase [ubiquinone] iron-sulfur subunit, mitochondrial	Q9CQA3	Sdhb	31.814	16054000	24726000	9483300	172210	14305000	1648500	0.320825	0.144842
S-adenosylmethionine synthase isoform type-2	Q3THS6	Mat2a	43.688	355670	10000	867590	10000	375540	10000	0.320727	0.370929
Dihydrolipoyl dehydrogenase, mitochondrial	O08749	Dld	54.272	2503500	1230300	1082600	10000	1516700	10000	0.319056	0.180649
Pyruvate kinase PKM	P52480	Pkm	57.844	18207000	11551000	10656000	1247400	11463000	10000	0.314752	0.100596
Transketolase	P40142	Tkt	67.63	330050	128510	2380300	332630	541760	10000	0.31153	0.425952
ES1 protein homolog, mitochondrial	Q9D172	D10Jhu81e	28.09	873370	370320	603120	10000	543910	10000	0.305343	0.136239
40S ribosomal protein SA	P14206	Rpsa	32.838	404150	1414200	2301200	786940	213300	233690	0.29953	0.17219
Methylmalonate-semialdehyde dehydrogenase [acylating], mitochondrial	Q9EQ20	Aldh6a1	57.915	220930	10000	1274300	10000	401440	10000	0.279984	0.430322
Four and a half LIM domains protein 1	P97447	Fhl1	31.888	38259000	39069000	4101400	3973400	8260200	9120300	0.262238	0.160276
Fibrinogen beta chain;Fibrinopeptide B;Fibrinogen beta chain	Q8K0E8	Fgb	54.752	1668200	1274900	1409700	10000	1119200	10000	0.261717	0.0505554
Nitrilase homolog 1	Q8VDK1	Nit1	35.705	463790	194930	10000	10000	152100	10000	0.257357	0.302518
Cofilin-1	P18760	Cfl1	18.559	858930	441270	3319800	403650	483570	286890	0.254136	0.270861
Protein phosphatase 1 regulatory subunit 12B	Q8BG95	Ppp1r12b	109.05	2824000	3945600	586550	203650	486210	1078000	0.240324	0.141964
Guanylate cyclase soluble subunit beta-1	O54865	Gucy1b3	70.597	2537400	472530	494600	75884	605190	159040	0.239722	0.275714
Aminoacylase-1	Q99JW2	Acy1	45.78	242330	797050	10000	10000	10000	230240	0.238465	0.337595
Ig kappa chain V-V region K2	P01635		12.581	10000	440460	405650	10000	10000	181360	0.235203	0.217856
Proteasome subunit beta type-1	O09061	Psmb1	26.372	1351500	632180	459720	10000	199930	363180	0.234554	0.0992638
Serine protease inhibitor A3K	P07759	Serpina3k	46.879	815360	10000	657190	10000	137760	196650	0.232309	0.207307
Aspartate aminotransferase, mitochondrial	P05202	Got2	47.411	1502300	157050	205120	10000	268240	128430	0.218116	0.338019
Ficolin-1	O70165	Fcn1	36.298	829730	210920	204890	10000	136080	117530	0.211643	0.195748
NADH dehydrogenase [ubiquinone] flavoprotein 1, mitochondrial	Q91YT0	Ndufv1	50.834	12907000	33167000	18054000	1647500	6965200	4745100	0.208299	0.0542013
Aldose reductase	P45376	Akr1b1	35.732	1245500	471140	10000	102060	10000	225500	0.195501	0.274319
ADP/ATP translocase 1	P48962	Slc25a4	32.904	1347900	146250	10000	206150	76437	10000	0.19452	0.399775
Hemoglobin subunit alpha	P01942	Hba	15.085	2210600	10000	754510	10000	374680	166530	0.185274	0.284784
Proteasome subunit beta type-5	O55234	Psmb5	28.532	10000	1847000	876150	266280	10000	224670	0.183287	0.237751
Titin	A2ASS6	Ttn	3906.4	21232000	2341200	1952100	10000	3463900	825170	0.168424	0.334103
Phosphoglycolate phosphatase	Q8CHP8	Pgp	34.54	498840	459940	10000	10000	142400	10000	0.167634	0.174393
Myosin light chain 1/3, skeletal muscle isoform	P05977	Myl1	20.594	416460	480360	20891000	10000	3068200	10000	0.14174	0.416803
Sarcoplasmic/endoplasmic reticulum calcium ATPase 2	O55143	Atp2a2	114.86	1394800	343750	201590	109410	10000	122570	0.124723	0.208579
Galectin-1	P16045	Lgals1	14.866	1541000	344090	711100	10000	159260	142300	0.120007	0.0999558
Ferritin light chain 1	P29391	Ftl1	20.802	624160	10000	497120	10000	10000	113970	0.118423	0.15567
Kininogen-1;Kininogen-1 heavy chain;Bradykinin;Kininogen-1 light chain	O08677	Kng1	73.101	10000	10000	1505700	10000	144710	10000	0.107957	0.41605
Myotilin	Q9JIF9	Myot	55.316	2633900	1281200	387710	10000	418800	10000	0.10198	0.12566
Protein disulfide-isomerase A3	P27773	Pdia3	56.678	1362900	127560	10000	10000	10000	114680	0.0897591	0.353491
Biglycan	P28653	Bgn	41.639	263340	128690	10000	10000	10000	10000	0.0746213	0.165407
Proteasome subunit alpha type-2	P49722	Psma2	25.926	10000	185620	318170	10000	10000	10000	0.0583896	0.145075
Extracellular superoxide dismutase [Cu-Zn]	O09164	Sod3	27.392	149990	10000	640270	10000	10000	10000	0.0374878	0.250209
Ig kappa chain V-V region HP 123E6;Ig kappa chain V-V region HP 93G7;Ig kappa chain V-V region HP R16.7;Ig kappa chain V-V region NQ5-89.4;Ig kappa chain V-V region HP 91A3;Ig kappa chain V-V region HP 124E1	P01646;P01645;P01644;P04946;P01648;P01647		11.989	10000	688590	139870	10000	10000	10000	0.0357799	0.26474
60S ribosomal protein L12	P35979	Rpl12	17.804	10000	673320	218020	10000	10000	10000	0.0332838	0.212255
Ig heavy chain V region AC38 205.12;Ig heavy chain V region J558;Ig heavy chain V region MOPC 104E	P06330;P01757;P01756		12.934	8735300	2165600	1546400	10000	10000	252780	0.0219148	0.15263
Aldehyde dehydrogenase, mitochondrial	P47738	Aldh2	56.537	666130	791420	10000	10000	10000	10000	0.0204422	0.119129
Microtubule-associated protein 4	P27546	Map4	117.43	1405100	210470	10000	10000	10000	10000	0.0184551	0.289032
Troponin T, fast skeletal muscle;Troponin T, slow skeletal muscle	Q9QZ47;O88346	Tnnt3;Tnnt1	32.24	1358200	279140	10000	10000	10000	10000	0.0182112	0.260752
60 kDa heat shock protein, mitochondrial	P63038	Hspd1	60.955	1574000	107420	10000	10000	10000	10000	0.0177366	0.335126
Glycogen phosphorylase, muscle form	Q9WUB3	Pygm	97.285	14143000	2763100	10000	10000	269450	10000	0.0171109	0.269437
14-3-3 protein beta/alpha;14-3-3 protein beta/alpha, N-terminally processed	Q9CQV8	Ywhab	28.086	1705900	239260	10000	10000	10000	10000	0.015344	0.293585
Ig heavy chain V-III region ABE-47N;Ig heavy chain V-III region U61;Ig heavy chain V-III region A4;Ig heavy chain V-III region J606;Ig heavy chain V-III region HPC76;Ig heavy chain V region AMPC1;Ig heavy chain V-III region T957;Ig heavy chain V-III region E109;Ig heavy chain V-III region W3082	P01799;P01797;P01796;P01801;P01804;P01803;P01800;P01798;P01802		12.675	761730	10000	3834300	10000	10000	10000	0.0065132	0.262226
Sarcoplasmic/endoplasmic reticulum calcium ATPase 1	Q8R429	Atp2a1	109.42	3587000	1099400	10000	10000	10000	10000	0.00638787	0.215655
Filamin A-interacting protein 1-like	Q6P6L0	Filip1l	129.77	722730	10000	12916000	10000	10000	10000	0.00219801	0.339382
Proteasome subunit beta type-6	Q60692	Psmb6	25.378	1625000	2413400	2013500	516580	1312500	937850	0.4572	0.0276621
Mitochondrial peptide methionine sulfoxide reductase	Q9D6Y7	Msra	25.988	3180700	3245000	2394900	373500	1815600	1635400	0.433587	0.034697
Proteasome subunit alpha type-3	O70435	Psma3	28.405	1139300	997720	1123100	354690	484400	512560	0.414601	0.000650493
Versican core protein	Q62059	Vcan	366.78	501070	299450	502410	185400	249430	10000	0.341407	0.0437253
Proteasome subunit alpha type-7;Proteasome subunit alpha type-7-like	Q9Z2U0;Q9CWH6	Psma7;Psma8	27.855	1193600	1473000	1649000	339720	466290	429860	0.286373	0.00173533
Protein phosphatase 1 regulatory subunit 7	Q3UM45	Ppp1r7	41.291	1961300	834940	1350100	213820	461120	306740	0.236758	0.0340643
Proteasome subunit alpha type-6	Q9QUM9	Psma6	27.372	2164600	1839100	2255900	267770	663970	513550	0.230892	0.00072272
Heterogeneous nuclear ribonucleoprotein A1;Heterogeneous nuclear ribonucleoprotein A1, N-terminally processed	P49312	Hnrnpa1	34.196	589740	463500	748970	10000	166210	188660	0.202457	0.00867125
Thioredoxin reductase 2, mitochondrial	Q9JLT4	Txnrd2	56.602	974260	875370	1671400	10000	408520	192910	0.173651	0.0244985
Methylcrotonoyl-CoA carboxylase beta chain, mitochondrial	Q3ULD5	Mccc2	61.378	296550	350880	218320	10000	10000	119410	0.161028	0.010283
Heterogeneous nuclear ribonucleoproteins A2/B1	O88569	Hnrnpa2b1	37.402	1173100	350440	883700	10000	10000	183310	0.0844577	0.0413447
Myosin light chain 3	P09542	Myl3	22.421	1308600	417870	613060	10000	10000	10000	0.0128231	0.0464927
Proteasome subunit alpha type-1	Q9R1P4	Psma1	29.546	1729100	872230	793840	10000	10000	10000	0.00883608	0.0200379
