# Supplementary material for: Dietary restriction transforms the mammalian protein persulfidome in a tissue-specific and cystathionine γ-lyase-dependent manner
Source: Nat Commun. 2021 Mar 19;12:1745. doi: 10.1038/s41467-021-22001-w (PMC7979915; doi:10.1038/s41467-021-22001-w)
Supplement: Supplementary file 29 — Supplementary Data 26 [file 41467_2021_22001_MOESM29_ESM.xlsx]

## Sheet: KO Brain Prot ID Spectral
Supplementary Data 26: Dietary Impact on the CGL KO Brain Persulfidome (Spectral Counting)
Protein Name	Accession Number	Alternate ID	Molecular Weight	Cysteine Residues	DR/AL Spectral Count Ratio	P-value
Polyadenylate-binding protein 1	P29341	Pabpc1	71 kDa	4 C	50	0.0473923		Green	DR enriched
Syntaxin-1B	P61264	Stx1b	33 kDa	4 C	40	0.0025045		Gray	No Change
GRIP1-associated protein 1	Q8VD04	Gripap1	93 kDa	5 C	40	0.0175415		Blue	AL enriched
Isoform 2 of Glial fibrillary acidic protein	P03995-2	Gfap	49 kDa	1 C	36.6667	0.0412404
Heterogeneous nuclear ribonucleoprotein F	Q9Z2X1	Hnrnpf	46 kDa	6 C	26.6667	0.00153062
4-aminobutyrate aminotransferase, mitochondrial	P61922	Abat	56 kDa	12 C	26.6667	0.0436639
GMP reductase 2	Q99L27	Gmpr2	38 kDa	9 C	23.3333	0.00258201
60S ribosomal protein L12	P35979	Rpl12	18 kDa	3 C	23.3333	0.0285688
Isoform 5 of Tenascin	Q80YX1-5	Tnc	172 kDa	99 C	20	0.0301901
Acyl-coenzyme A thioesterase THEM4	Q3UUI3	Them4	26 kDa	4 C	20	0.0301901
Scaffold attachment factor B1	D3YXK2	Safb	105 kDa	9 C	20	0.0301901
Sorting nexin-3	O70492	Snx3	19 kDa	1 C	16.6667	0.0093084
Isoform 5 of Protein PRRC2C	Q3TLH4-5	Prrc2c	303 kDa	11 C	16.6667	0.0093084
Inosine-5'-monophosphate dehydrogenase 2	P24547	Impdh2	56 kDa	7 C	16.6667	0.0093084
Stress-70 protein, mitochondrial	P38647	Hspa9	73 kDa	5 C	13.3333	0.0208354
Insulin-degrading enzyme	Q9JHR7	Ide	118 kDa	13 C	13.3333	0.0208354
Epsin-2	Q8CHU3	Epn2	63 kDa	3 C	13.3333	0.0208354
Syntaxin-1A	O35526	Stx1a	33 kDa	3 C	13.3333	0.0208354
Crk-like protein	P47941	Crkl	34 kDa	2 C	10.8333	0.0451016
Septin-6	Q9R1T4 (+2)	2019-09-06	50 kDa	7 C	10.4762	0.00831736
Glutaredoxin-3	Q9CQM9	Glrx3	38 kDa	5 C	9.16667	0.00188763
Microtubule-associated protein RP/EB family member 3	Q6PER3	Mapre3	32 kDa	5 C	7.5	0.016183
Tubulin polymerization-promoting protein family member 3	Q9CRB6	Tppp3	19 kDa	3 C	7.5	0.016183
Cysteine and glycine-rich protein 1	P97315	Csrp1	21 kDa	15 C	6.66667	0.00720879
DAZ-associated protein 1	Q9JII5 (+1)	Dazap1	43 kDa	4 C	6.66667	0.00720879
Thioredoxin domain-containing protein 5	Q91W90	Txndc5	46 kDa	12 C	6.19048	0.0175366
Synaptosomal-associated protein 25	P60879	Snap25	23 kDa	4 C	6.09756	0.000623754
Neuronal pentraxin-1	Q62443	Nptx1	47 kDa	9 C	6	0.0130119
Nucleolin	P09405	Ncl	77 kDa	1 C	5.83333	0.0125351
Dematin	Q9WV69 (+1)	Dmtn	45 kDa	3 C	5.83333	0.0125351
60 kDa heat shock protein, mitochondrial	P63038	Hspd1	61 kDa	3 C	5	0.0150462
Cytochrome c oxidase subunit 5B, mitochondrial	P19536	Cox5b	14 kDa	5 C	5	0.0059519
Isoform 2 of Protein bassoon	O88737-2	Bsn	412 kDa	35 C	4.875	0.0152167
Reticulon-4	Q99P72	Rtn4	127 kDa	9 C	4.5	0.0114469
Reticulon-1	Q8K0T0	Rtn1	84 kDa	6 C	4.28571	0.0241222
F-actin-capping protein subunit alpha-2	P47754	Capza2	33 kDa	3 C	4.16667	0.0476092
Coactosin-like protein	Q9CQI6	Cotl1	16 kDa	2 C	4.09091	0.0231895
Gamma-soluble NSF attachment protein	Q9CWZ7	Napg	35 kDa	6 C	4	0.00653338
Amphiphysin	Q7TQF7	Amph	75 kDa	2 C	3.80952	0.0118246
Calreticulin	P14211	Calr	48 kDa	6 C	3.76923	0.00312559
Proteasome subunit alpha type-3	O70435	Psma3	28 kDa	4 C	3.75	0.000388171
Heterogeneous nuclear ribonucleoprotein H	O35737	Hnrnph1	49 kDa	1 C	3.75	0.000388171
Drebrin-like protein	Q62418 (+2)	Dbnl	49 kDa	5 C	3.4	0.0111888
Protein disulfide-isomerase A4	P08003	Pdia4	72 kDa	6 C	3.33333	0.0177974
Profilin-2	Q9JJV2 (+1)	Pfn2	15 kDa	6 C	3.33333	0.0248962
Diphosphoinositol polyphosphate phosphohydrolase 1	Q9JI46	Nudt3	19 kDa	4 C	3.33333	0.0219231
Endoplasmic reticulum resident protein 29	P57759	Erp29	29 kDa	1 C	3.33333	0.0219231
Transitional endoplasmic reticulum ATPase	Q01853	Vcp	89 kDa	12 C	3.3125	0.00931528
Serine/threonine-protein phosphatase 2A catalytic subunit alpha isoform	P63330	Ppp2ca	36 kDa	10 C	3.23944	0.046794
Breast carcinoma-amplified sequence 1 homolog	Q80YN3	Bcas1	67 kDa	8 C	3	0.00804989
Fatty acid-binding protein, epidermal	Q05816	Fabp5	15 kDa	6 C	3	0.0499481
Heterogeneous nuclear ribonucleoprotein A3	Q8BG05	Hnrnpa3	40 kDa	4 C	2.90909	0.00933785
Astrocytic phosphoprotein PEA-15	Q62048	Pea15	15 kDa	1 C	2.85714	0.0123174
Glutathione S-transferase P 1	P19157	Gstp1	24 kDa	3 C	2.8	0.0157998
Isoform 4 of Disks large homolog 2	Q91XM9-4	Dlg2	98 kDa	8 C	2.71429	0.0300275
Src substrate cortactin	Q60598	Cttn	61 kDa	3 C	2.66667	0.0179479
Disks large homolog 3	P70175	Dlg3	93 kDa	10 C	2.65217	0.0346837
Protein disulfide-isomerase A3	P27773	Pdia3	57 kDa	8 C	2.64286	0.0432001
UMP-CMP kinase	Q9DBP5	Cmpk1	22 kDa	6 C	2.63636	0.00858092
Isoform 3 of Heterogeneous nuclear ribonucleoprotein K	P61979-3	Hnrnpk	49 kDa	5 C	2.625	0.0129052
Protein DJ-1	Q99LX0	Park7	20 kDa	4 C	2.45455	8.92165e-05
Peptidyl-prolyl cis-trans isomerase A	P17742	Ppia	18 kDa	3 C	2.45	0.00574878
Methylcrotonoyl-CoA carboxylase beta chain, mitochondrial	Q3ULD5	Mccc2	61 kDa	10 C	2.44444	0.0147206
Glutathione peroxidase 1	P11352	Gpx1	22 kDa	4 C	2.41667	0.0175405
Aldehyde dehydrogenase, mitochondrial	P47738	Aldh2	57 kDa	9 C	2.4	0.0248962
Cofilin-2	P45591	Cfl2	19 kDa	2 C	2.25	0.0341094
Methylglutaconyl-CoA hydratase, mitochondrial	Q9JLZ3	Auh	33 kDa	5 C	2.16667	0.00219213
Microtubule-associated protein 1B	P14873	Map1b	270 kDa	22 C	2.09677	0.00527418
Clathrin light chain B	Q6IRU5	Cltb	25 kDa	2 C	2.06897	6.45205e-06
Dihydrolipoyl dehydrogenase, mitochondrial	O08749	Dld	54 kDa	9 C	2.04545	0.0220304
26S proteasome non-ATPase regulatory subunit 9	Q9CR00	Psmd9	25 kDa	14 C	2	0.0232152
Protein phosphatase 1 regulatory subunit 1B	Q60829	Ppp1r1b	22 kDa	4 C	2	0.0241101
LIM and SH3 domain protein 1	Q61792	Lasp1	30 kDa	8 C	2	0.0474207
Ermin	Q5EBJ4	Ermn	32 kDa	7 C	2	0.0474207
Isoform 2 of Septin-11	Q8C1B7-2 (+1)	2019-09-11	49 kDa	29 C	1.96429	0.0169833
Brevican core protein	Q61361	Bcan	96 kDa	12 C	1.91667	0.0379966
Microtubule-associated protein 2	P20357	Map2	199 kDa	11 C	1.91489	0.0355422
Thioredoxin-like protein 1	Q8CDN6	Txnl1	32 kDa	1 C	1.76923	0.00211065
Transgelin-3	Q9R1Q8	Tagln3	22 kDa	11 C	1.75	0.0313633
Eukaryotic translation initiation factor 5A-1	P63242	Eif5a	17 kDa	7 C	1.71429	0.0194418
Endophilin-A1	Q62420	Sh3gl2	40 kDa	2 C	1.68421	0.0414319
Succinate dehydrogenase [ubiquinone] iron-sulfur subunit, mitochondrial	Q9CQA3	Sdhb	32 kDa	4 C	1.66667	0.0161301
Microtubule-associated protein 1A	Q9QYR6 (+1)	Map1a	300 kDa	26 C	1.55882	0.0148817
Enoyl-CoA hydratase, mitochondrial	Q8BH95	Echs1	31 kDa	3 C	7.14286	0.0507328
Heat shock 70 kDa protein 4	Q61316	Hspa4	94 kDa	13 C	47	0.148401
Aminoacylase-1	Q99JW2	Acy1	46 kDa	17 C	46.6667	0.069647
Far upstream element-binding protein 2	Q3U0V1	Khsrp	77 kDa	15 C	43.3333	0.0846943
Isocitrate dehydrogenase [NADP] cytoplasmic	O88844	Idh1	47 kDa	15 C	37	0.318289
Sarcoplasmic/endoplasmic reticulum calcium ATPase 2	O55143 (+1)	Atp2a2	115 kDa	9 C	34	0.373901
Serine/threonine-protein phosphatase 6 catalytic subunit	Q9CQR6	Ppp6c	35 kDa	7 C	30.3333	0.16014
Heterogeneous nuclear ribonucleoprotein L	Q8R081	Hnrnpl	64 kDa	4 C	30.3333	0.227152
Vesicle-associated membrane protein 2	P63044	Vamp2	13 kDa	4 C	30.3333	0.305237
Stress-induced-phosphoprotein 1	Q60864	Stip1	63 kDa	4 C	27.3333	0.373901
Peptidyl-prolyl cis-trans isomerase FKBP4	P30416	Fkbp4	52 kDa	1 C	23.6667	0.124647
Hepatoma-derived growth factor	P51859	Hdgf	26 kDa	4 C	23.6667	0.284368
Septin-2	P42208	2019-09-02	42 kDa	15 C	23.3333	0.0645024
Probable G-protein coupled receptor 158	Q8C419	Gpr158	134 kDa	8 C	20.6667	0.373901
Proline-rich transmembrane protein 2	E9PUL5	Prrt2	36 kDa	19 C	20.3333	0.161104
Fascin	Q61553	Fscn1	55 kDa	5 C	20.3333	0.268524
Xaa-Pro dipeptidase	Q11136	Pepd	55 kDa	9 C	20	0.130239
Cytosolic 10-formyltetrahydrofolate dehydrogenase	Q8R0Y6	Aldh1l1	99 kDa	2 C	17.3333	0.373901
Copine-7	Q0VE82	Cpne7	62 kDa	6 C	17.3333	0.373901
Guanine deaminase	Q9R111	Gda	51 kDa	1 C	17	0.133086
Methionine adenosyltransferase 2 subunit beta	Q99LB6 (+1)	Mat2b	37 kDa	9 C	17	0.133086
Obg-like ATPase 1	Q9CZ30	Ola1	45 kDa	22 C	17	0.246276
Dual specificity protein phosphatase 3	Q9D7X3	Dusp3	20 kDa	5 C	17	0.246276
ELKS/Rab6-interacting/CAST family member 1	Q99MI1 (+1)	Erc1	128 kDa	19 C	17	0.246276
Apolipoprotein E	P08226	Apoe	36 kDa	8 C	17	0.246276
COP9 signalosome complex subunit 5	O35864	Cops5	38 kDa	4 C	16.6667	0.0785153
Isoform 3 of Neuronal cell adhesion molecule	Q810U4-3	Nrcam	139 kDa	1 C	16.6667	0.0985211
Isoform A of Cytosolic acyl coenzyme A thioester hydrolase	Q91V12-2	Acot7	38 kDa	12 C	14.1667	0.075405
Synaptojanin-1	Q8CHC4	Synj1	173 kDa	12 C	14	0.373901
Hydroxyacyl-coenzyme A dehydrogenase, mitochondrial	Q61425	Hadh	34 kDa	7 C	14	0.373901
Isoform 3 of SH3 and multiple ankyrin repeat domains protein 2	Q80Z38-3	Shank2	135 kDa	7 C	14	0.373901
Translationally-controlled tumor protein	P63028	Tpt1	19 kDa	1 C	13.6667	0.116117
Destrin	Q9R0P5	Dstn	19 kDa	7 C	13.6667	0.116117
ADP-ribosylation factor 3	P61205 (+1)	Arf3	21 kDa	4 C	13.6667	0.116117
Persulfide dioxygenase ETHE1, mitochondrial	Q9DCM0	Ethe1	28 kDa	7 c	13.6667	0.116117
Receptor-type tyrosine-protein phosphatase zeta	B9EKR1	Ptprz1	254 kDa	14 C	13.6667	0.213471
Prostaglandin E synthase 3	Q9R0Q7	Ptges3	19 kDa	10 C	13.6667	0.213471
Guanine nucleotide-binding protein subunit beta-5	P62881 (+1)	Gnb5	44 kDa	2 C	13.6667	0.213471
Methylmalonate-semialdehyde dehydrogenase [acylating], mitochondrial	Q9EQ20	Aldh6a1	58 kDa	5 C	13.6667	0.213471
Sorbin and SH3 domain-containing protein 1	Q62417	Sorbs1	143 kDa	1 C	13.6667	0.213471
Peptidyl-prolyl cis-trans isomerase FKBP3	Q62446	Fkbp3	25 kDa	3 C	13.6667	0.213471
Cytospin-B	Q5SXY1 (+1)	Specc1	118 kDa	1 C	13.6667	0.213471
3-hydroxyisobutyrate dehydrogenase, mitochondrial	Q99L13	Hibadh	35 kDa	8 C	13.6667	0.213471
Phosphatidylinositol 5-phosphate 4-kinase type-2 beta	Q80XI4	Pip4k2b	47 kDa	5 C	13.6667	0.213471
Alpha-adducin	Q9QYC0	Add1	81 kDa	8 C	10.8333	0.104572
Elongin-B	P62869	Elob	13 kDa	10 C	10.6667	0.373901
Endoplasmic reticulum resident protein 44	Q9D1Q6	Erp44	47 kDa	6 C	10.6667	0.373901
Heterogeneous nuclear ribonucleoprotein Q	Q7TMK9	Syncrip	70 kDa	2 C	10.6667	0.373901
Succinyl-CoA:3-ketoacid coenzyme A transferase 1, mitochondrial	Q9D0K2	Oxct1	56 kDa	2 C	10.6667	0.373901
PH and SEC7 domain-containing protein 3	Q2PFD7 (+3)	Psd3	115 kDa	10 C	10.6667	0.373901
Eukaryotic translation initiation factor 2 subunit 3, X-linked	Q9Z0N1	Eif2s3x	51 kDa	4 C	10.6667	0.373901
Myosin light chain 4	P09541	Myl4	21 kDa	3 C	10.6667	0.373901
Catalase	P24270	Cat	60 kDa	4 C	10.6667	0.373901
Isoform 2 of Hepatoma-derived growth factor-related protein 3	Q9JMG7-2	Hdgfl3	23 kDa	7 C	10.6667	0.373901
ELAV-like protein 1	P70372	Elavl1	36 kDa	7 C	10.6667	0.373901
Cystatin-B	Q62426	Cstb	11 kDa	3 C	10.6667	0.373901
Cell adhesion molecule 2	Q8BLQ9 (+2)	Cadm2	48 kDa	4 C	10.6667	0.373901
ELAV-like protein 4	Q61701 (+1)	Elavl4	42 kDa	4 C	10.6667	0.373901
Inorganic pyrophosphatase 2, mitochondrial	Q91VM9	Ppa2	38 kDa	2 C	10.3333	0.164186
Rab GDP dissociation inhibitor alpha	P50396	Gdi1	51 kDa	2 C	10.3333	0.164186
TOM1-like protein 2	Q5SRX1 (+1)	Tom1l2	56 kDa	11 C	10.3333	0.164186
Vacuolar protein sorting-associated protein 26B	Q8C0E2	Vps26b	39 kDa	12 C	10.3333	0.164186
Neurabin-2	Q6R891	Ppp1r9b	90 kDa	6 C	10.3333	0.164186
Selenium-binding protein 1	P17563	Selenbp1	53 kDa	18 C	10.3333	0.164186
Neuronal-specific septin-3	Q9Z1S5 (+1)	2019-09-03	40 kDa	2 C	10.3333	0.164186
Acidic leucine-rich nuclear phosphoprotein 32 family member A	O35381	Anp32a	29 kDa	4 C	10.3333	0.164186
Vesicle-associated membrane protein-associated protein B	Q9QY76	Vapb	27 kDa	11 C	10.3333	0.164186
Mitotic checkpoint protein BUB3	Q9WVA3	Bub3	37 kDa	8 C	10.3333	0.164186
Protein disulfide-isomerase A6	Q922R8	Pdia6	48 kDa	6 C	10.3333	0.164186
ADP-ribosylation factor-like protein 3	Q9WUL7	Arl3	20 kDa	3 C	10.3333	0.164186
RNA-binding protein FUS	P56959	Fus	53 kDa	7 C	10.3333	0.164186
Synaptogyrin-1	O55100 (+1)	Syngr1	26 kDa	5 C	10.3333	0.164186
4F2 cell-surface antigen heavy chain	P10852 (+1)	Slc3a2	58 kDa	10 C	10.3333	0.164186
Peptidyl-prolyl cis-trans isomerase NIMA-interacting 1	Q9QUR7	Pin1	18 kDa	2 C	10.0833	0.189359
Secernin-1	Q9CZC8	Scrn1	46 kDa	1 C	10	0.149669
Trifunctional enzyme subunit alpha, mitochondrial	Q8BMS1	Hadha	83 kDa	3 C	9.33333	0.412278
Acetyl-CoA acetyltransferase, mitochondrial	Q8QZT1	Acat1	45 kDa	4 C	9.16667	0.0751479
Tripartite motif-containing protein 2	Q9ESN6	Trim2	81 kDa	4 C	9.09091	0.141227
Calretinin	Q08331	Calb2	31 kDa	6 C	9.04762	0.172516
Ras-related protein Rab-3A	P63011	Rab3a	25 kDa	8 C	8.41667	0.148565
Reticulon-3	Q9ES97 (+1)	Rtn3	104 kDa	2 C	8.33333	0.193712
Oxidation resistance protein 1	Q4KMM3	Oxr1	96 kDa	2 C	7.61905	0.0693534
Disks large homolog 4	Q62108 (+1)	Dlg4	80 kDa	13 C	7.58333	0.1592
Ubiquitin-conjugating enzyme E2 L3	P68037	Ube2l3	18 kDa	10 C	7.58333	0.274124
Peptidyl-prolyl cis-trans isomerase D	Q9CR16	Ppid	41 kDa	5 C	7.5	0.0674593
Pyruvate dehydrogenase protein X component, mitochondrial	Q8BKZ9	Pdhx	54 kDa	5 C	7.33333	0.373901
Phytanoyl-CoA hydroxylase-interacting protein	Q8K0S0	Phyhip	38 kDa	4 C	7.33333	0.373901
UBX domain-containing protein 1	Q922Y1	Ubxn1	34 kDa	14 C	7.33333	0.373901
Eukaryotic translation initiation factor 4H	Q9WUK2 (+1)	Eif4h	27 kDa	3 C	7.33333	0.373901
Carbonic anhydrase-related protein 11	O70354	Ca11	36 kDa	11 C	7.33333	0.373901
Actin-related protein 2/3 complex subunit 4	P59999	Arpc4	20 kDa	2 C	7.33333	0.373901
Stromal cell-derived factor 2	Q9DCT5	Sdf2	23 kDa	2 C	7.33333	0.373901
Adenylyl cyclase-associated protein 1	P40124	Cap1	52 kDa	4 C	7.33333	0.373901
Glycerol-3-phosphate phosphatase	Q8CHP8	Pgp	35 kDa	3 C	7.33333	0.373901
Flavin reductase (NADPH)	Q923D2	Blvrb	22 kDa	332 C	7.33333	0.373901
Paraspeckle component 1	Q8R326 (+1)	Pspc1	59 kDa	3 C	7.33333	0.373901
Putative tyrosine-protein phosphatase auxilin	Q80TZ3 (+2)	Dnajc6	102 kDa	6 C	7.33333	0.373901
WD repeat-containing protein 44	Q6NVE8	Wdr44	102 kDa	8 C	7.33333	0.373901
Trifunctional enzyme subunit beta, mitochondrial	Q99JY0	Hadhb	51 kDa	3 C	7.33333	0.373901
Actin-related protein 2	P61161	Actr2	45 kDa	2 C	7.33333	0.373901
Dihydropteridine reductase	Q8BVI4	Qdpr	26 kDa	4 C	7.33333	0.373901
Isoform 3 of Neuronal membrane glycoprotein M6-b	P35803-3 (+1)	Gpm6b	29 kDa	3 C	7.33333	0.373901
14 kDa phosphohistidine phosphatase	Q9DAK9	Phpt1	14 kDa	1 C	7.33333	0.373901
Inositol-3-phosphate synthase 1	Q9JHU9	Isyna1	61 kDa	3 C	7.33333	0.373901
Tropomodulin-1	P49813	Tmod1	40 kDa	1 C	7.33333	0.373901
Ig heavy chain V region AC38 205.12	P06330		13 kDa	14 C	7.33333	0.373901
Histone-binding protein RBBP4	Q60972	Rbbp4	48 kDa	8 C	7.33333	0.373901
Poly(U)-binding-splicing factor PUF60	Q3UEB3 (+2)	Puf60	60 kDa	11 C	7.33333	0.373901
Prolow-density lipoprotein receptor-related protein 1	Q91ZX7	Lrp1	505 kDa	8 C	7.33333	0.373901
Iron-sulfur cluster assembly 1 homolog, mitochondrial	Q9D924	Isca1	14 kDa	5 C	7.33333	0.373901
Stromal membrane-associated protein 1	Q91VZ6	Smap1	48 kDa	4 C	7.33333	0.373901
Aspartoacylase	Q8R3P0	Aspa	35 kDa	5 C	7.33333	0.373901
Malectin	Q6ZQI3	Mlec	32 kDa	2 C	7.33333	0.373901
Neuron-specific calcium-binding protein hippocalcin	P84075	Hpca	22 kDa	21 C	7.33333	0.373901
Twinfilin-2	Q9Z0P5 (+1)	Twf2	39 kDa	2 C	7.33333	0.373901
Ubiquitin carboxyl-terminal hydrolase isozyme L3	Q9JKB1	Uchl3	26 kDa	7 C	7.33333	0.373901
NADH dehydrogenase [ubiquinone] 1 alpha subcomplex subunit 5	Q9CPP6	Ndufa5	13 kDa	8 C	7.33333	0.373901
Cleavage and polyadenylation specificity factor subunit 7	Q8BTV2 (+1)	Cpsf7	52 kDa	1 C	7.33333	0.373901
2-iminobutanoate/2-iminopropanoate deaminase	P52760	Rida	14 kDa	14 C	7.33333	0.373901
WD repeat domain phosphoinositide-interacting protein 4	Q91VM3 (+1)	Wdr45	40 kDa	2 C	7.33333	0.373901
Protein phosphatase 1 regulatory subunit 12C	Q3UMT1	Ppp1r12c	85 kDa	8 C	7.33333	0.373901
NAD-dependent protein deacetylase sirtuin-2	Q8VDQ8 (+2)	Sirt2	43 kDa	12 C	7.33333	0.373901
FAD-linked sulfhydryl oxidase ALR	P56213	Gfer	23 kDa	2 C	7.33333	0.373901
Sorting nexin-5	Q9D8U8	Snx5	47 kDa	1 C	7.33333	0.373901
Target of Myb protein 1	O88746	Tom1	54 kDa	5 C	7.33333	0.373901
Enoyl-CoA delta isomerase 1, mitochondrial	P42125	Eci1	32 kDa	6 C	7.33333	0.373901
Guanylate kinase	Q64520	Guk1	22 kDa	6 C	7.33333	0.373901
Myosin-binding protein C, cardiac-type	O70468	Mybpc3	141 kDa	23 C	7.33333	0.373901
Ig kappa chain V-III region PC 3741/TEPC 111	P01660		12 kDa	6 C	7.33333	0.373901
SH3-containing GRB2-like protein 3-interacting protein 1	Q8VD37 (+2)	Sgip1	86 kDa	5 C	6.2381	0.230263
Transcription elongation factor A protein-like 5	Q8CCT4	Tceal5	22 kDa	10 C	5.91667	0.178673
Neurofascin	Q810U3	Nfasc	138 kDa	6 C	5.91667	0.349868
Dynein light chain 2, cytoplasmic	Q9D0M5	Dynll2	10 kDa	1 C	5.45455	0.151209
Isoform 2 of Neutral alpha-glucosidase AB	Q8BHN3-2	Ganab	109 kDa	5 C	5.36667	0.238173
Fibrinogen gamma chain	Q8VCM7	Fgg	49 kDa	19 C	5.16667	0.449301
WW domain-binding protein 2	P97765	Wbp2	28 kDa	6 C	5.08333	0.347412
V-type proton ATPase subunit E 1	P50518	Atp6v1e1	26 kDa	10 C	5	0.0697578
F-actin-capping protein subunit beta	P47757	Capzb	31 kDa	3 C	5	0.0697578
Synaptotagmin-1	P46096	Syt1	47 kDa	8 C	5	0.200162
Nucleolysin TIAR	P70318	Tial1	43 kDa	8 C	5	0.200162
Uncharacterized protein KIAA1107	Q80TK0	Kiaa1107	149 kDa	5 C	5	0.260575
Glutamate dehydrogenase 1, mitochondrial	P26443	Glud1	61 kDa	6 C	5	0.0697578
Proteasome subunit alpha type-1	Q9R1P4	Psma1	30 kDa	8 C	4.7619	0.150569
Vinculin	Q64727	Vcl	117 kDa	3 C	4.33333	0.146912
Protein phosphatase 1 regulatory subunit 12B	Q8BG95	Ppp1r12b	109 kDa	10 C	4.33333	0.46703
Ubiquitin-conjugating enzyme E2 variant 2	Q9D2M8	Ube2v2	16 kDa	3 C	4.25	0.222896
Clathrin coat assembly protein AP180	Q61548 (+2)	Snap91	92 kDa	6 C	4.25	0.345452
Ankyrin-2	Q8C8R3 (+3)	Ank2	426 kDa	7 C	4.2	0.163279
Serine-threonine kinase receptor-associated protein	Q9Z1Z2	Strap	38 kDa	4 C	4.16667	0.158191
Dihydropyrimidinase-related protein 5	Q9EQF6	Dpysl5	62 kDa	13 C	4.16667	0.158191
High mobility group protein B1	P63158	Hmgb1	25 kDa	11 C	4.16667	0.158191
Protein phosphatase 1 regulatory subunit 12A	Q9DBR7	Ppp1r12a	115 kDa	11 C	3.90244	0.245556
Isoaspartyl peptidase/L-asparaginase	Q8C0M9	Asrgl1	34 kDa	7 C	3.87097	0.225818
Synapsin-2	Q64332	Syn2	63 kDa	3 C	3.87097	0.24025
V-type proton ATPase subunit B, brain isoform	P62814	Atp6v1b2	57 kDa	3 C	3.80952	0.102354
Isoform 1B of Beta-arrestin-1	Q8BWG8-2	Arrb1	46 kDa	2 C	3.80952	0.187558
Dynein light chain 1, cytoplasmic	P63168	Dynll1	10 kDa	3 C	3.75	0.179977
Dihydrolipoyllysine-residue acetyltransferase component of pyruvate dehydrogenase complex, mitochondrial	Q8BMF4	Dlat	68 kDa	9 C	3.68182	0.347794
Transaldolase	Q93092	Taldo1	37 kDa	5 C	3.63636	0.0540199
Citrate lyase subunit beta-like protein, mitochondrial	Q8R4N0	Clybl	38 kDa	1 C	3.42857	0.504242
Splicing factor, proline- and glutamine-rich	Q8VIJ6	Sfpq	75 kDa	4 C	3.41667	0.239874
Stromal cell-derived factor 2-like protein 1	Q9ESP1	Sdf2l1	24 kDa	36 C	3.41667	0.347045
LanC-like protein 2	Q9JJK2	Lancl2	51 kDa	3 C	3.41667	0.347045
Immunoglobulin superfamily member 8	Q8R366	Igsf8	65 kDa	5 C	3.41667	0.347045
WD repeat-containing protein 13	Q91V09	Wdr13	54 kDa	3 C	3.41667	0.347045
Isoform 3 of Disks large homolog 1	Q811D0-3	Dlg1	103 kDa	7 C	3.41463	0.19526
Paralemmin-1	Q9Z0P4	Palm	42 kDa	10 C	3.4	0.12343
S-phase kinase-associated protein 1	Q9WTX5	Skp1	19 kDa	5 C	3.33333	0.105876
SH3 domain-binding glutamic acid-rich-like protein	Q9JJU8	Sh3bgrl	13 kDa	16 C	3.33333	0.105876
D-tyrosyl-tRNA(Tyr) deacylase 1	Q9DD18	Dtd1	23 kDa	14 C	3.33333	0.105876
GMP reductase 1	Q9DCZ1	Gmpr	37 kDa	6 C	3.33333	0.0891933
Ran-binding protein 3	Q9CT10	Ranbp3	53 kDa	1 C	3.33333	0.105876
Tropomodulin-2	Q9JKK7	Tmod2	40 kDa	8 C	3.33333	0.15441
WAS/WASL-interacting protein family member 3	P0C7L0	Wipf3	49 kDa	11 C	3.33333	0.298052
Versican core protein	Q62059	Vcan	367 kDa	11 C	3.27273	0.523268
Microtubule-associated protein RP/EB family member 1	Q61166	Mapre1	30 kDa	9 C	3.22581	0.091187
Fatty acid-binding protein, brain	P51880	Fabp7	15 kDa	3 C	3.22581	0.091187
Alpha-internexin	P46660	Ina	55 kDa	3 C	3.13725	0.124122
Fructose-bisphosphate aldolase C	P05063	Aldoc	39 kDa	12 C	3.08333	0.0893038
Phospholipid hydroperoxide glutathione peroxidase, mitochondrial	O70325 (+1)	Gpx4	22 kDa	10 C	3.06306	0.202284
Tubulin-folding cofactor B	Q9D1E6	Tbcb	27 kDa	10 C	3	0.116117
Probable aminopeptidase NPEPL1	Q6NSR8	Npepl1	56 kDa	8 C	2.90323	0.0690154
Spectrin alpha chain, non-erythrocytic 1	P16546	Sptan1	285 kDa	1 C	2.86957	0.105913
Protein kinase C and casein kinase substrate in neurons protein 1	Q61644	Pacsin1	51 kDa	11 C	2.85714	0.0714766
Clathrin light chain A	O08585	Clta	26 kDa	7 C	2.85714	0.116378
Neuronal pentraxin receptor	Q99J85	Nptxr	52 kDa	9 C	2.85714	0.116378
G protein-regulated inducer of neurite outgrowth 1	Q3UNH4	Gprin1	95 kDa	6 C	2.83333	0.135454
Cytochrome b-c1 complex subunit 1, mitochondrial	Q9CZ13	Uqcrc1	53 kDa	3 C	2.7451	0.366457
Alpha-aminoadipic semialdehyde dehydrogenase	Q9DBF1 (+1)	Aldh7a1	59 kDa	8 C	2.74194	0.390141
Ferritin heavy chain	P09528	Fth1	21 kDa	5 C	2.66667	0.546095
Profilin-1	P62962	Pfn1	15 kDa	2 C	2.66667	0.0667665
Transketolase	P40142	Tkt	68 kDa	5 C	2.66667	0.0881256
A-kinase anchor protein 12	Q9WTQ5	Akap12	181 kDa	5 C	2.66667	0.546095
Dihydropyrimidinase-related protein 4	O35098	Dpysl4	62 kDa	5 C	2.6	0.142319
Delta-aminolevulinic acid dehydratase	P10518	Alad	36 kDa	1 C	2.58333	0.368482
SH3 domain-binding glutamic acid-rich-like protein 3	Q91VW3	Sh3bgrl3	10 kDa	2 C	2.58333	0.368482
Isoform 3 of Band 4.1-like protein 1	Q9Z2H5-3	Epb41l1	82 kDa	11 C	2.58333	0.368482
Isoform 4 of Apoptotic chromatin condensation inducer in the nucleus	Q9JIX8-4	Acin1	146 kDa	16 C	2.58333	0.368482
Adenosylhomocysteinase	P50247	Ahcy	48 kDa	17 C	2.58333	0.368482
MAP7 domain-containing protein 1	A2AJI0 (+1)	Map7d1	93 kDa	2 C	2.58333	0.368482
Macrophage migration inhibitory factor	P34884	Mif	13 kDa	2 C	2.58333	0.368482
Cytosolic non-specific dipeptidase	Q9D1A2	Cndp2	53 kDa	6 C	2.58065	0.131504
Proteasome subunit alpha type-4	Q9R1P0	Psma4	29 kDa	13 C	2.58065	0.283995
Nucleoside diphosphate kinase A	P15532	Nme1	17 kDa	13 C	2.57143	0.0789276
Pyridoxal kinase	Q8K183	Pdxk	35 kDa	15 C	2.5625	0.10735
Proteasome subunit beta type-1	O09061	Psmb1	26 kDa	5 C	2.47619	0.567495
Isoform 2 of Synaptopodin	Q8CC35-2 (+1)	Synpo	96 kDa	4 C	2.45902	0.193015
Lamina-associated polypeptide 2, isoforms alpha/zeta	Q61033	Tmpo	75 kDa	5 C	2.43902	0.0514852
Proteasome subunit alpha type-2	P49722	Psma2	26 kDa	1 C	2.42857	0.457253
Isoform 2 of Thioredoxin reductase 2, mitochondrial	Q9JLT4-2	Txnrd2	53 kDa	9 C	2.38095	0.0973733
Nascent polypeptide-associated complex subunit alpha, muscle-specific form	P70670	Naca	220 kDa	13 C	2.38095	0.0973733
Glucosidase 2 subunit beta	O08795 (+1)	Prkcsh	59 kDa	3 C	2.38095	0.0973733
Neurofilament medium polypeptide	P08553	Nefm	96 kDa	4 C	2.33333	0.116117
40S ribosomal protein SA	P14206	Rpsa	33 kDa	11 C	2.33333	0.140357
Succinate--CoA ligase [ADP-forming] subunit beta, mitochondrial	Q9Z2I9	Sucla2	50 kDa	13 C	2.31818	0.510083
AP2-associated protein kinase 1	Q3UHJ0	Aak1	103 kDa	2 C	2.3	0.0534992
Serine/threonine-protein phosphatase PP1-alpha catalytic subunit	P62137	Ppp1ca	38 kDa	5 C	2.3	0.128515
Spectrin beta chain, non-erythrocytic 1	Q62261	Sptbn1	274 kDa	4 C	2.29032	0.524695
DnaJ homolog subfamily B member 11	Q99KV1	Dnajb11	41 kDa	10 C	2.28571	0.295422
Prostaglandin-H2 D-isomerase	O09114	Ptgds	21 kDa	2 C	2.25806	0.112882
Ubiquitin-60S ribosomal protein L40	P62984	Uba52	15 kDa	2 C	2.25806	0.206634
Radixin	P26043	Rdx	69 kDa	1 C	2.25806	0.206634
Poly(rC)-binding protein 1	P60335	Pcbp1	37 kDa	8 C	2.25806	0.278924
Fibrinogen alpha chain	E9PV24	Fga	87 kDa	25 C	2.25	0.0667665
Glia maturation factor beta	Q9CQI3	Gmfb	17 kDa	14 C	2.25	0.161495
Toll-interacting protein	Q9QZ06	Tollip	30 kDa	3 C	2.25	0.237796
Hyaluronan and proteoglycan link protein 1	Q9QUP5	Hapln1	40 kDa	23 C	2.25	0.34649
Serine/threonine-protein phosphatase PP1-gamma catalytic subunit	P63087 (+1)	Ppp1cc	37 kDa	3 C	2.22727	0.0936932
Histidine triad nucleotide-binding protein 1	P70349	Hint1	14 kDa	2 C	2.16667	0.209875
Prelamin-A/C	P48678	Lmna	74 kDa	7 C	2.16667	0.277069
Mitochondrial peptide methionine sulfoxide reductase	Q9D6Y7	Msra	26 kDa	3 C	2.14286	0.163279
Calcium/calmodulin-dependent protein kinase type II subunit alpha	P11798	Camk2a	54 kDa	8 C	2.13115	0.349096
Carbonic anhydrase 2	P00920	Ca2	29 kDa	8 C	2.10526	0.19159
Growth factor receptor-bound protein 2	Q60631	Grb2	25 kDa	10 C	2.1	0.0651085
Rho GDP-dissociation inhibitor 1	Q99PT1	Arhgdia	23 kDa	10 C	2.1	0.0926527
Alpha-actinin-4	P57780	Actn4	105 kDa	1 C	2.1	0.156975
Sodium/potassium-transporting ATPase subunit alpha-3	Q6PIC6	Atp1a3	112 kDa	2 C	2.09524	0.101648
Serine/threonine-protein phosphatase PP1-beta catalytic subunit	P62141	Ppp1cb	37 kDa	3 C	2.07692	0.128148
Synapsin-1	O88935	Syn1	74 kDa	3 C	2.0625	0.201555
Sodium/potassium-transporting ATPase subunit alpha-2	Q6PIE5	Atp1a2	112 kDa	6 C	2.05882	0.0739262
Proteasome subunit alpha type-6	Q9QUM9	Psma6	27 kDa	34 C	2	0.0890093
Septin-5	Q9Z2Q6	2019-09-05	43 kDa	13 C	2	0.093599
Isoform 4 of Microtubule-associated protein 4	P27546-4	Map4	95 kDa	13 C	2	0.158302
Centrosomal protein of 170 kDa	Q6A065	Cep170	175 kDa	13 C	2	0.158302
Adapter molecule crk	Q64010	Crk	34 kDa	27 C	2	0.175693
CB1 cannabinoid receptor-interacting protein 1	Q5M8N0	Cnrip1	19 kDa	7 C	2	0.345271
14-3-3 protein epsilon	P62259	Ywhae	29 kDa	1 C	1.96875	0.101443
Proteasome subunit alpha type-5	Q9Z2U1	Psma5	26 kDa	6 C	1.96774	0.469372
Four and a half LIM domains protein 1	P97447	Fhl1	32 kDa	2 C	1.95238	0.50353
Nitrilase homolog 1	Q8VDK1 (+1)	Nit1	36 kDa	3 C	1.95238	0.50353
Aconitate hydratase, mitochondrial	Q99KI0	Aco2	85 kDa	10 C	1.94203	0.0754767
Drebrin	Q9QXS6	Dbn1	77 kDa	3 C	1.9375	0.250815
Ubiquitin-conjugating enzyme E2 N	P61089	Ube2n	17 kDa	4 C	1.90476	0.230732
S-adenosylmethionine synthase isoform type-2	Q3THS6	Mat2a	44 kDa	15 C	1.90476	0.230732
Peroxiredoxin-6	O08709	Prdx6	25 kDa	6 C	1.88889	0.142971
Proteasome subunit beta type-5	O55234	Psmb5	29 kDa	6 C	1.875	0.0912602
S-methyl-5'-thioadenosine phosphorylase	Q9CQ65	Mtap	31 kDa	8 C	1.86364	0.518519
14-3-3 protein eta	P68510	Ywhah	28 kDa	2 C	1.86111	0.119828
Thioredoxin-dependent peroxide reductase, mitochondrial	P20108	Prdx3	28 kDa	6 C	1.85714	0.101192
Contactin-1	P12960	Cntn1	113 kDa	5 C	1.85185	0.113856
Gamma-enolase	P17183	Eno2	47 kDa	3 C	1.85185	0.245429
V-type proton ATPase catalytic subunit A	P50516	Atp6v1a	68 kDa	5 C	1.83333	0.659134
Low molecular weight phosphotyrosine protein phosphatase	Q9D358 (+1)	Acp1	18 kDa	4 C	1.83333	0.659134
Protein enabled homolog	Q03173 (+4)	Enah	86 kDa	4 C	1.83333	0.659134
NADH dehydrogenase [ubiquinone] flavoprotein 2, mitochondrial	Q9D6J6	Ndufv2	27 kDa	18 C	1.83099	0.250518
L-lactate dehydrogenase B chain	P16125	Ldhb	37 kDa	5 C	1.83099	0.305969
Peroxiredoxin-2	Q61171	Prdx2	22 kDa	7 C	1.82609	0.233907
Carbonic anhydrase-related protein 10	P61215	Ca10	38 kDa	2 C	1.82	0.475061
Hypoxanthine-guanine phosphoribosyltransferase	P00493	Hprt1	25 kDa	3 C	1.81818	0.218071
PITH domain-containing protein 1	Q8BWR2	Pithd1	24 kDa	1 C	1.80328	0.185426
NADH-ubiquinone oxidoreductase 75 kDa subunit, mitochondrial	Q91VD9	Ndufs1	80 kDa	2 C	1.8018	0.410375
Aspartate aminotransferase, cytoplasmic	P05201	Got1	46 kDa	11 C	1.8	0.104056
Glutathione S-transferase Mu 1	P10649	Gstm1	26 kDa	3 C	1.76471	0.195198
Annexin A5	P48036	Anxa5	36 kDa	4 C	1.75	0.348641
Ezrin	P26040	Ezr	69 kDa	15 C	1.75	0.348641
Alpha-actinin-1	Q7TPR4	Actn1	103 kDa	23 C	1.73913	0.418497
Chromobox protein homolog 3	P23198	Cbx3	21 kDa	3 C	1.73333	0.250158
Rabphilin-3A	P47708	Rph3a	75 kDa	7 C	1.69565	0.224122
Sodium/potassium-transporting ATPase subunit alpha-1	Q8VDN2	Atp1a1	113 kDa	14 C	1.69375	0.475687
Sodium/potassium-transporting ATPase subunit beta-1	P14094	Atp1b1	35 kDa	1 C	1.68333	0.495808
Acylphosphatase-2	P56375	Acyp2	12 kDa	4 C	1.66667	0.116117
Superoxide dismutase [Mn], mitochondrial	P09671	Sod2	25 kDa	1 C	1.66667	0.163279
UV excision repair protein RAD23 homolog B	P54728	Rad23b	44 kDa	5 C	1.66667	0.373901
14-3-3 protein theta	P68254 (+1)	Ywhaq	28 kDa	6 C	1.65789	0.0667665
Septin-7	O55131	2019-09-07	51 kDa	11 C	1.65217	0.0642901
Isoform Cytoplasmic of Glutathione reductase, mitochondrial	P47791-2	Gsr	51 kDa	1 C	1.65	0.145767
78 kDa glucose-regulated protein	P20029	Hspa5	72 kDa	7 C	1.625	0.099982
Syntaxin-binding protein 1	O08599	Stxbp1	68 kDa	5 C	1.625	0.326164
Na(+)/H(+) exchange regulatory cofactor NHE-RF1	P70441	Slc9a3r1	39 kDa	4 C	1.625	0.35601
Cofilin-1	P18760	Cfl1	19 kDa	2 C	1.62319	0.151919
Protein phosphatase 1 regulatory subunit 7	Q3UM45	Ppp1r7	41 kDa	1 C	1.6129	0.253227
Cleavage and polyadenylation specificity factor subunit 5	Q9CQF3	Nudt21	26 kDa	8 C	1.6129	0.503933
Band 4.1-like protein 3	Q9WV92 (+1)	Epb41l3	103 kDa	3 C	1.61111	0.0513744
Proteasome subunit beta type-2	Q9R1P3	Psmb2	23 kDa	7 C	1.6	0.250815
Mammalian ependymin-related protein 1	Q99M71	Epdr1	25 kDa	7 C	1.58824	0.373901
Gelsolin	P13020	Gsn	86 kDa	8 C	1.58333	0.0572352
Malate dehydrogenase, mitochondrial	P08249	Mdh2	36 kDa	12 C	1.58333	0.499293
Fibrinogen beta chain	Q8K0E8	Fgb	55 kDa	13 C	1.56863	0.632669
Glutamine synthetase	P15105	Glul	42 kDa	24 C	1.5641	0.326192
Ran-specific GTPase-activating protein	P34022	Ranbp1	24 kDa	3 C	1.55556	0.0667665
Malate dehydrogenase, cytoplasmic	P14152	Mdh1	37 kDa	3 C	1.55556	0.27944
Proteasome subunit alpha type-7	Q9Z2U0	Psma7	28 kDa	3 C	1.54545	0.101192
Isoform 2 of Protein piccolo	Q9QYX7-2	Pclo	528 kDa	33 C	1.54545	0.250815
Alpha-enolase	P17182	Eno1	47 kDa	6 C	1.53846	0.294128
Beta-adducin	Q9QYB8	Add2	81 kDa	8 C	1.52381	0.735482
Peroxiredoxin-4	O08807	Prdx4	31 kDa	4 C	1.5	0.103548
NEDD8-conjugating enzyme Ubc12	P61082	Ube2m	21 kDa	5 C	1.5	0.116117
Neuronal membrane glycoprotein M6-a	P35802	Gpm6a	31 kDa	13 C	1.5	0.158302
Proteasome subunit beta type-6	Q60692	Psmb6	25 kDa	4 C	1.5	0.435331
ES1 protein homolog, mitochondrial	Q9D172	D10Jhu81e	28 kDa	6 C	1.47619	0.622269
Neural cell adhesion molecule 1	P13595	Ncam1	119 kDa	14 C	1.46667	0.296181
Serine/threonine-protein phosphatase 2A 55 kDa regulatory subunit B alpha isoform	Q6P1F6	Ppp2r2a	52 kDa	9 C	1.46341	0.573074
Myristoylated alanine-rich C-kinase substrate	P26645	Marcks	30 kDa	1 C	1.46154	0.0550406
Platelet-activating factor acetylhydrolase IB subunit beta	Q61206	Pafah1b2	26 kDa	3 C	1.44444	0.205106
Vesicle-fusing ATPase	P46460	Nsf	83 kDa	10 C	1.44286	0.607416
Aspartate aminotransferase, mitochondrial	P05202	Got2	47 kDa	7 C	1.42105	0.303548
Serotransferrin	Q921I1	Tf	77 kDa	38 C	1.41667	0.34649
Tubulin polymerization-promoting protein	Q7TQD2	Tppp	24 kDa	3 C	1.41463	0.449928
14-3-3 protein zeta/delta	P63101	Ywhaz	28 kDa	3 C	1.41096	0.195782
Serine/threonine-protein phosphatase 2B catalytic subunit alpha isoform	P63328 (+1)	Ppp3ca	59 kDa	12 C	1.4	0.421648
Microtubule-associated protein tau	P10637	Mapt	76 kDa	2 C	1.39189	0.177062
Phosphatidylethanolamine-binding protein 1	P70296	Pebp1	21 kDa	3 C	1.3908	0.161891
CD5 antigen-like	Q9QWK4	Cd5l	39 kDa	26 C	1.38462	0.34649
Adaptin ear-binding coat-associated protein 1	Q9CR95	Necap1	30 kDa	1 C	1.375	0.348641
Elongation factor 1-beta	O70251	Eef1b	25 kDa	3 C	1.375	0.348641
Isoform 2 of PC4 and SFRS1-interacting protein	Q99JF8-2	Psip1	37 kDa	2 C	1.36667	0.690789
Peroxiredoxin-1	P35700	Prdx1	22 kDa	4 C	1.36364	0.186975
NADH dehydrogenase [ubiquinone] flavoprotein 1, mitochondrial	Q91YT0	Ndufv1	51 kDa	12 C	1.36364	0.303548
Phosphoglycerate kinase 1	P09411	Pgk1	45 kDa	7 C	1.36364	0.686765
Isoform Tau-A of Microtubule-associated protein tau	P10637-2	Mapt	45 kDa	2 C	1.35897	0.219194
Dihydropyrimidinase-related protein 1	P97427	Crmp1	62 kDa	6 C	1.35833	0.140651
Isoform 3 of Dynamin-1	P39053-3	Dnm1	96 kDa	7 C	1.35484	0.807806
ADP/ATP translocase 2	P51881	Slc25a5	33 kDa	4 C	1.35	0.648425
Actin, cytoplasmic 2	P63260	Actg1	42 kDa	6 C	1.3468	0.446861
Protein disulfide-isomerase	P09103	P4hb	57 kDa	7 C	1.33962	0.363032
Dynein light chain Tctex-type 3	P56387	Dynlt3	13 kDa	6 C	1.33333	0.373901
CAP-Gly domain-containing linker protein 2	Q9Z0H8 (+1)	Clip2	116 kDa	9 C	1.33333	0.491767
Serum albumin	P07724	Alb	69 kDa	36 C	1.32432	0.362159
ATP synthase subunit O, mitochondrial	Q9DB20	Atp5o	23 kDa	1 C	1.32258	0.711108
14-3-3 protein gamma	P61982	Ywhag	28 kDa	3 C	1.32	0.142971
Triosephosphate isomerase	P17751	Tpi1	32 kDa	9 C	1.31959	0.188362
Heat shock cognate 71 kDa protein	P63017	Hspa8	71 kDa	4 C	1.31359	0.301926
Ubiquitin carboxyl-terminal hydrolase isozyme L1	Q9R0P9	Uchl1	25 kDa	6 C	1.30769	0.070484
14-3-3 protein beta/alpha	Q9CQV8	Ywhab	28 kDa	2 C	1.3038	0.208719
Peroxiredoxin-5, mitochondrial	P99029	Prdx5	22 kDa	6 C	1.29825	0.33233
Succinate-semialdehyde dehydrogenase, mitochondrial	Q8BWF0	Aldh5a1	56 kDa	10 C	1.29825	0.42326
Dihydropyrimidinase-related protein 3	Q62188	Dpysl3	62 kDa	7 C	1.2973	0.296903
Heterogeneous nuclear ribonucleoprotein A1	P49312 (+1)	Hnrnpa1	34 kDa	2 C	1.29032	0.326819
Proteasome subunit beta type-4	P99026	Psmb4	29 kDa	2 C	1.29032	0.664634
Isoform 2 of Tropomyosin alpha-3 chain	P21107-2	Tpm3	29 kDa	1 C	1.28571	0.53714
Phosphoglycerate mutase 1	Q9DBJ1	Pgam1	29 kDa	2 C	1.27273	0.396501
Septin-8	Q8CHH9 (+1)	2019-09-08	50 kDa	9 C	1.25	0.2302
Neurofilament light polypeptide	P08551	Nefl	62 kDa	1 C	1.25	0.677869
Tenascin-R	Q8BYI9	Tnr	150 kDa	41 C	1.23684	0.421123
Inositol monophosphatase 1	O55023	Impa1	30 kDa	6 C	1.22222	0.574307
Adenylate kinase isoenzyme 1	Q9R0Y5 (+1)	Ak1	22 kDa	2 C	1.22222	0.680315
Dihydropyrimidinase-related protein 2	O08553	Dpysl2	62 kDa	7 C	1.21513	0.448575
Microtubule-associated protein 6	Q7TSJ2	Map6	96 kDa	5 C	1.18103	0.469407
Tubulin beta-3 chain	Q9ERD7	Tubb3	50 kDa	8 C	1.17188	0.620309
Neurogranin	P60761	Nrgn	7 kDa	3 C	1.16667	0.64333
Isoform 2 of Cytosol aminopeptidase	Q9CPY7-2	Lap3	53 kDa	7 C	1.15116	0.668326
Succinate dehydrogenase [ubiquinone] flavoprotein subunit, mitochondrial	Q8K2B3	Sdha	73 kDa	19 C	1.14679	0.350929
Creatine kinase B-type	Q04447	Ckb	43 kDa	5 C	1.14525	0.651502
Proteasome subunit beta type-3	Q9R1P1	Psmb3	23 kDa	5 C	1.14286	0.518519
Elongation factor 1-alpha 1	P10126	Eef1a1	50 kDa	6 C	1.14286	0.677869
Myosin-6	Q02566	Myh6	224 kDa	14 C	1.1396	0.902218
2',3'-cyclic-nucleotide 3'-phosphodiesterase	P16330 (+1)	Cnp	47 kDa	7 C	1.11111	0.795255
Phospholipase D3	O35405	Pld3	54 kDa	8 C	1.11111	0.814902
Heterogeneous nuclear ribonucleoproteins A2/B1	O88569	Hnrnpa2b1	37 kDa	1 C	1.09804	0.759176
Tubulin alpha-1B chain	P05213	Tuba1b	50 kDa	12 C	1.09722	0.794786
Guanine nucleotide-binding protein G(o) subunit alpha	P18872	Gnao1	40 kDa	9 C	1.09091	0.859308
Cytochrome c, somatic	P62897	Cycs	12 kDa	2 C	1.08571	0.766395
Thioredoxin	P10639	Txn	12 kDa	6 C	1.08333	0.64333
Cytochrome b-c1 complex subunit Rieske, mitochondrial	Q9CR68	Uqcrfs1	29 kDa	5 C	1.0625	0.834019
Heterogeneous nuclear ribonucleoprotein A/B	Q99020	Hnrnpab	31 kDa	2 C	1.05882	0.795255
Heterogeneous nuclear ribonucleoprotein D0	Q60668 (+1)	Hnrnpd	38 kDa	3 C	1.04762	0.829799
Lactoylglutathione lyase	Q9CPU0	Glo1	21 kDa	3 C	1.04762	0.964343
Tubulin beta-4A chain	Q9D6F9	Tubb4a	50 kDa	8 C	1.0404	0.919726
Creatine kinase U-type, mitochondrial	P30275	Ckmt1	47 kDa	7 C	1.03448	0.829799
Tubulin alpha-4A chain	P68368	Tuba4a	50 kDa	13 C	1.01562	0.968487
Tubulin beta-4B chain	P68372	Tubb4b	50 kDa	8 C	1.00893	0.981715
Dihydrolipoyllysine-residue succinyltransferase component of 2-oxoglutarate dehydrogenase complex, mitochondrial	Q9D2G2	Dlst	49 kDa	6 C	1	1
MAP7 domain-containing protein 2	A2AG50	Map7d2	86 kDa	7 C	1	1
CAP-Gly domain-containing linker protein 1	Q922J3	Clip1	156 kDa	11 C	1	1
Myc box-dependent-interacting protein 1	O08539	Bin1	64 kDa	4 C	1	1
Guanine nucleotide-binding protein G(I)/G(S)/G(T) subunit beta-1	P62874	Gnb1	37 kDa	14 C	1	1
Cytochrome b-c1 complex subunit 2, mitochondrial	Q9DB77	Uqcrc2	48 kDa	1 C	1	1
Tubulin beta-2A chain	Q7TMM9	Tubb2a	50 kDa	7 C	0.983333	0.963001
Tubulin beta-5 chain	P99024	Tubb5	50 kDa	8 C	0.981818	0.959125
Isocitrate dehydrogenase [NAD] subunit alpha, mitochondrial	Q9D6R2	Idh3a	40 kDa	8 C	0.97619	0.982714
A-kinase anchor protein 5	D3YVF0	Akap5	79 kDa	2 C	0.961538	0.873976
Ig mu chain C region	P01872	Ighm	50 kDa	19 C	0.959184	0.890212
Citrate synthase, mitochondrial	Q9CZU6	Cs	52 kDa	5 C	0.952381	0.962763
ATP synthase subunit alpha, mitochondrial	Q03265	Atp5a1	60 kDa	2 C	0.95122	0.904299
Fructose-bisphosphate aldolase A	P05064	Aldoa	39 kDa	8 C	0.91358	0.854862
Myelin proteolipid protein	P60202	Plp1	30 kDa	14 C	0.913043	0.561438
Ig kappa chain C region	P01837		12 kDa	3 C	0.909091	0.741521
Isoform M1 of Pyruvate kinase PKM	P52480-2	Pkm	58 kDa	9 C	0.906977	0.868904
Isoform Mt-VDAC1 of Voltage-dependent anion-selective channel protein 1	Q60932-2	Vdac1	31 kDa	2 C	0.8875	0.834568
Nucleophosmin	Q61937	Npm1	33 kDa	3 C	0.833333	0.373901
Neuromodulin	P06837	Gap43	24 kDa	2 C	0.820755	0.368482
Actin, alpha cardiac muscle 1	P68033	Actc1	42 kDa	6 C	0.801282	0.596262
ADP/ATP translocase 1	P48962	Slc25a4	33 kDa	4 C	0.792857	0.735143
Neurocan core protein	P55066	Ncan	137 kDa	34 C	0.784314	0.708649
Proteasome subunit beta type-7	P70195	Psmb7	30 kDa	6 C	0.784314	0.708649
Thy-1 membrane glycoprotein	P01831	Thy1	18 kDa	4 C	0.71831	0.758239
Actin, alpha skeletal muscle	P68134	Acta1	42 kDa	6 C	0.694051	0.504264
Eukaryotic translation initiation factor 4B	Q8BGD9	Eif4b	69 kDa	3 C	0.677419	0.622269
Heat shock protein HSP 90-alpha	P07901	Hsp90aa1	85 kDa	7 C	0.663158	0.407536
Heat shock protein HSP 90-beta	P11499	Hsp90ab1	83 kDa	6 C	0.639706	0.289712
Pyruvate dehydrogenase E1 component subunit beta, mitochondrial	Q9D051	Pdhb	39 kDa	6 C	0.607843	0.635206
Glucose-6-phosphate isomerase	P06745	Gpi	63 kDa	4 C	0.596154	0.705349
Pyruvate dehydrogenase E1 component subunit alpha, somatic form, mitochondrial	P35486	Pdha1	43 kDa	12 C	0.585714	0.475772
Mitochondrial 2-oxoglutarate/malate carrier protein	Q9CR62	Slc25a11	34 kDa	3 C	0.545455	0.659134
Phosphoglycerate mutase 2	O70250	Pgam2	29 kDa	3 C	0.528796	0.559225
Phosphate carrier protein, mitochondrial	Q8VEM8	Slc25a3	40 kDa	8 C	0.512195	0.50353
Glyceraldehyde-3-phosphate dehydrogenase	P16858	Gapdh	36 kDa	5 C	0.507246	0.500853
Vimentin	P20152	Vim	54 kDa	1 C	0.5	0.23724
L-lactate dehydrogenase A chain	P06151	Ldha	36 kDa	6 C	0.495868	0.596503
Beta-enolase	P21550	Eno3	47 kDa	6 C	0.489796	0.465198
ATP synthase subunit gamma, mitochondrial	Q91VR2	Atp5c1	33 kDa	2 C	0.375	0.546095
Fatty acid-binding protein, adipocyte	P04117	Fabp4	15 kDa	2 C	0.375	0.546095
Myoglobin	P04247	Mb	17 kDa	1 C	0.327273	0.414379
Creatine kinase S-type, mitochondrial	Q6P8J7	Ckmt2	47 kDa	8 C	0.313725	0.534648
Alpha-actinin-2	Q9JI91	Actn2	104 kDa	10 C	0.308789	0.491752
Hemoglobin subunit alpha	P01942	Hba	15 kDa	1 C	0.253125	0.251985
Tropomyosin alpha-1 chain	P58771	Tpm1	33 kDa	1 C	0.214286	0.431663
Excitatory amino acid transporter 2	P43006	Slc1a2	62 kDa	9 C	0.196721	0.233626
Myomesin-1	Q62234 (+1)	Myom1	185 kDa	21 C	0.180328	0.453291
Myosin light chain 3	P09542	Myl3	22 kDa	2 C	0.175824	0.454614
Troponin I, fast skeletal muscle	P13412	Tnni2	21 kDa	3 C	0.136364	0.373901
ATP-dependent 6-phosphofructokinase, muscle type	P47857 (+2)	Pfkm	85 kDa	15 C	0.136364	0.373901
Clathrin heavy chain 1	Q68FD5	Cltc	192 kDa	31 C	0.136364	0.373901
Filamin-C	Q8VHX6 (+1)	Flnc	291 kDa	46 C	0.136364	0.373901
Calcium-binding mitochondrial carrier protein Aralar1	Q8BH59	Slc25a12	75 kDa	7 C	0.136364	0.373901
Adenylosuccinate synthetase isozyme 1	P28650 (+1)	Adssl1	50 kDa	5 C	0.136364	0.373901
Carbonic anhydrase 1	P13634	Ca1	28 kDa	1 C	0.136364	0.373901
Alpha-actinin-3	O88990	Actn3	103 kDa	11 C	0.133333	0.362317
Desmin	P31001	Des	53 kDa	1 C	0.129412	0.202766
Hemoglobin subunit beta-1	P02088	Hbb-b1	16 kDa	2 C	0.117308	0.319771
Phosphoglucomutase-1	Q9D0F9	Pgm1	61 kDa	10 C	0.0714286	0.373901
Sarcalumenin	Q7TQ48 (+1)	Srl	99 kDa	7 C	0.0483871	0.373901
Isoform 2 of LIM domain-binding protein 3	Q9JKS4-2 (+1)	Ldb3	73 kDa	21 C	0.0483871	0.373901
Titin	A2ASS6	Ttn	3906 kDa	498 C	0.0421632	0.392154
Sarcoplasmic/endoplasmic reticulum calcium ATPase 1	Q8R429	Atp2a1	109 kDa	24 C	0.0289474	0.286356
Carbonic anhydrase 3	P16015	Ca3	29 kDa	5 C	0.0174419	0.373901
Myosin-binding protein C, fast-type	Q5XKE0	Mybpc2	127 kDa	15 C	0.00877193	0.373901
Glycogen phosphorylase, muscle form	Q9WUB3	Pygm	97 kDa	8 C	0.00828729	0.373901
Myosin-4	Q5SX39	Myh4	223 kDa	16 C	0.00666667	0.260174
Tropomyosin beta chain	P58774	Tpm2	33 kDa	2 C	0.00575816	0.349868
Myosin regulatory light chain 2, skeletal muscle isoform	P97457	Mylpf	19 kDa	2 C	0.00446429	0.373901
Isoform MLC3 of Myosin light chain 1/3, skeletal muscle isoform	P05977-2	Myl1	17 kDa	2 C	0.00393701	0.373901
Myosin light chain 1/3, skeletal muscle isoform	P05977	Myl1	21 kDa	2 C	0.00336323	0.373901
Myosin-8	P13542	Myh8	223 kDa	19 C	0.000698975	0.373901
Creatine kinase M-type	P07310	Ckm	43 kDa	8 C	0.0893491	0.0320461
Troponin C, skeletal muscle	P20801	Tnnc2	18 kDa	1 C	0.0115385	0.03963

## Sheet: KO Brain Prot ID intensity
Supplementary Data 26: Dietary Impact on the CGL KO Brain Persulfidome (Intensity)
Protein names	Majority protein IDs	Gene names	Mol. weight [kDa]	Intensity KO Brain AL1	Intensity KO Brain AL2	Intensity KO Brain AL3	Intensity KO Brain DR1	Intensity KO Brain DR2	Intensity KO Brain DR3	DR/AL intensity ratio	P-value
26S proteasome non-ATPase regulatory subunit 4	O35226	Psmd4	40.703	10000	10000	10000	4660500	2155300	4745000	385.36	0.0106214		Green	DR enriched
Septin-2	P42208	2020-09-02	41.525	10000	10000	10000	2905200	1921900	4491100	310.607	0.0144148		Gray	No Change
Epiplakin	Q8R0W0	Eppk1	723.3	10000	10000	10000	3724700	1800600	3591000	303.877	0.0081438		Blue	AL enriched
Far upstream element-binding protein 1	Q91WJ8	Fubp1	68.539	10000	10000	10000	2053800	1050600	2591400	189.86	0.0138862
Neuronal membrane glycoprotein M6-b	P35803	Gpm6b	36.209	10000	10000	10000	2843400	1076600	1165300	169.51	0.0427271
Cytospin-B	Q5SXY1	Specc1	118.1	10000	10000	10000	878210	1288900	2302600	148.99	0.0249822
COP9 signalosome complex subunit 5	O35864	Cops5	37.548	10000	10000	10000	735790	890400	2015300	121.383	0.0405141
Syntaxin-1A	O35526	Stx1a	33.054	10000	10000	10000	858810	1304900	1382300	118.2	0.00198839
Dematin	Q9WV69	Dmtn	45.468	10000	153970	10000	9546400	3019900	5772600	105.414	0.0329081
Epsin-2	Q8CHU3	Epn2	63.471	10000	10000	10000	754230	810870	1372500	97.92	0.00797725
Malignant T-cell-amplified sequence 1;Malignant T-cell-amplified sequence 2	Q9DB27;Q9CQ21	Mcts1;Mcts2	20.555	10000	10000	10000	1202300	694050	790470	89.5607	0.00473478
Transgelin-2	Q9WVA4	Tagln2	22.395	10000	10000	10000	937110	688740	576960	73.427	0.00243629
Cadherin-13	Q9WTR5	Cdh13	78.185	10000	10000	10000	1030400	376460	559300	65.5387	0.0295664
Glutaredoxin-related protein 5, mitochondrial	Q80Y14	Glrx5	16.292	10000	10000	10000	971080	334310	579450	62.828	0.0289911
Putative adenosylhomocysteinase 2;Putative adenosylhomocysteinase 3	Q80SW1;Q68FL4	Ahcyl1;Ahcyl2	58.951	10000	10000	10000	1045200	343140	458380	61.5573	0.049521
Inorganic pyrophosphatase	Q9D819	Ppa1	32.667	10000	10000	10000	696100	312190	495400	50.123	0.0114137
Lactoylglutathione lyase	Q9CPU0	Glo1	20.809	10000	326740	425830	5180600	10358000	17723000	43.6178	0.0409345
Syntaxin-1B	P61264	Stx1b	33.244	587670	10000	10000	3953800	10750000	10664000	41.746	0.0217164
Cysteine and glycine-rich protein 1	P97315	Csrp1	20.583	10000	10000	333210	3893700	2907300	6759600	38.3925	0.0192013
Fatty acid-binding protein, brain	P51880	Fabp7	14.893	250830	70787	83641	7413000	3669200	2617200	33.8041	0.0383057
Cytosolic non-specific dipeptidase	Q9D1A2	Cndp2	52.767	10000	182790	406040	9417800	4005400	6406300	33.1137	0.0150596
DAZ-associated protein 1	Q9JII5	Dazap1	43.214	10000	10000	256080	3853500	2401200	2357400	31.1942	0.00507154
GMP reductase 1	Q9DCZ1	Gmpr	37.482	10000	397340	658540	9651700	5432900	16989000	30.0912	0.0377822
Platelet-activating factor acetylhydrolase IB subunit beta	Q61206	Pafah1b2	25.581	10000	597800	1284200	16279000	12329000	24049000	27.8314	0.0081171
Serine--tRNA ligase, cytoplasmic	P26638	Sars	58.388	10000	10000	10000	264710	298500	248740	27.065	5.89285e-05
Neuronal pentraxin-1	Q62443	Nptx1	47.117	237860	1204900	338230	24556000	6976900	16280000	26.8462	0.0393011
Thioredoxin domain-containing protein 5	Q91W90	Txndc5	46.415	629580	10000	10000	6812500	2437200	5768200	23.1194	0.0230307
Endoplasmic reticulum resident protein 29	P57759	Erp29	28.823	10000	123780	59186	1572000	1693700	1157300	22.9211	0.00104546
60S ribosomal protein L12	P35979	Rpl12	17.804	10000	10000	482760	5190200	1780600	3668800	21.1624	0.0276975
Ubiquitin carboxyl-terminal hydrolase 5	P56399	Usp5	95.832	10000	10000	10000	129030	135470	337630	20.071	0.0495803
Sorting nexin-3	O70492	Snx3	18.757	10000	335700	176950	3888300	2011100	3433500	17.8569	0.00686779
Small nuclear ribonucleoprotein Sm D3	P62320	Snrpd3	13.916	10000	10000	180900	1918400	574840	1031300	17.5438	0.0498227
Stress-70 protein, mitochondrial	P38647	Hspa9	73.46	326730	10000	10000	2973800	824720	2186000	17.2599	0.0418697
Synaptosomal-associated protein 25	P60879	Snap25	23.315	1384400	10000	973510	18379000	7509300	14474000	17.0455	0.0167952
Myelin-oligodendrocyte glycoprotein	Q61885	Mog	28.271	10000	10000	273210	1187700	1940200	1503400	15.7952	0.00354694
Acylphosphatase-2	P56375	Acyp2	11.877	10000	214470	367890	3088900	1391600	2894500	12.4502	0.0143881
Alpha-internexin	P46660	Ina	55.382	10000	180210	1161700	8843900	3049000	4885800	12.4111	0.0422467
Transaldolase	Q93092	Taldo1	37.387	339920	10000	10000	1233800	843640	2354300	12.3131	0.0435438
Nucleolin	P09405	Ncl	76.722	607400	10000	76611	3753200	1277000	2710200	11.1531	0.0340376
Drebrin-like protein	Q62418	Dbnl	48.699	3792300	815970	782320	20770000	9239800	28639000	10.8798	0.036111
Septin-8	Q8CHH9	2020-09-08	49.812	1118200	402810	1386700	9922000	5240200	16417000	10.8605	0.0425086
Heterogeneous nuclear ribonucleoprotein A3	Q8BG05	Hnrnpa3	39.652	4626200	2114000	6728000	47384000	27220000	65704000	10.4177	0.0194823
Microtubule-associated protein RP/EB family member 3	Q6PER3	Mapre3	31.966	671440	361540	913890	10111000	2916200	6625900	10.0947	0.0472082
Translationally-controlled tumor protein	P63028	Tpt1	19.462	642070	10000	10000	1915600	1766700	2782700	9.76483	0.00705943
Eukaryotic translation initiation factor 5A-1;Eukaryotic translation initiation factor 5A-2	P63242;Q8BGY2	Eif5a;Eif5a2	16.832	3341100	1794700	2442900	36508000	18389000	16630000	9.4379	0.028652
Amphiphysin	Q7TQF7	Amph	75.012	824100	10000	424750	4045900	4846900	2868600	9.34297	0.00486546
Serine/threonine-protein phosphatase 2A catalytic subunit alpha isoform	P63330	Ppp2ca	35.608	2683100	394690	1299700	17325000	5768500	17361000	9.24148	0.0372355
D-tyrosyl-tRNA(Tyr) deacylase 1	Q9DD18	Dtd1	23.384	10000	10000	267820	1045600	512850	1098600	9.23164	0.0185125
Heterogeneous nuclear ribonucleoprotein K	P61979	Hnrnpk	50.976	4631600	1556600	3305100	43350000	18573000	25052000	9.16172	0.0259
Septin-5	Q9Z2Q6	2020-09-05	42.747	4544900	3016000	4743400	46457000	22086000	41553000	8.94777	0.0119839
Reticulon-4	Q99P72	Rtn4	126.61	257520	1588500	639090	7909000	5681600	8092100	8.72505	0.00181969
Glutaredoxin-3	Q9CQM9	Glrx3	37.778	1484900	513950	404240	5901300	5548300	9345500	8.65348	0.00822128
Small nuclear ribonucleoprotein-associated protein B;Small nuclear ribonucleoprotein-associated protein N	P27048;P63163	Snrpb;Snrpn	23.656	10000	104710	100920	651200	859180	318410	8.48115	0.0285617
Sorting nexin-12	O70493	Snx12	19.116	750250	1322900	2032600	16456000	9965200	7730000	8.3179	0.0192822
Nucleoside diphosphate kinase A	P15532	Nme1	17.208	3942800	1747200	2990200	17306000	21510000	33214000	8.2982	0.0117109
Prostaglandin-H2 D-isomerase	O09114	Ptgds	21.066	10000	440790	220220	2720000	1090900	1570000	8.01911	0.0346679
Methylcrotonoyl-CoA carboxylase beta chain, mitochondrial	Q3ULD5	Mccc2	61.378	1400800	472700	1940100	12655000	4991400	11170000	7.55622	0.0250327
Aldehyde dehydrogenase, mitochondrial	P47738	Aldh2	56.537	1862900	1042100	1538000	15711000	4957500	12479000	7.46061	0.0401299
Peptidyl-prolyl cis-trans isomerase A;Peptidyl-prolyl cis-trans isomerase A, N-terminally processed	P17742	Ppia	17.971	16336000	7028200	13011000	119090000	46808000	103840000	7.41544	0.0246845
Septin-11	Q8C1B7	2020-09-11	49.694	14736000	4672400	13710000	99549000	30736000	107240000	7.172	0.0499406
Alpha-synuclein	O55042	Snca	14.485	1907400	669520	472510	7227900	7788100	6826900	7.16295	0.00029015
UMP-CMP kinase	Q9DBP5	Cmpk1	22.165	3546700	1714800	2970600	27309000	10447000	21154000	7.15613	0.0270643
Thioredoxin	P10639	Txn	11.675	10000	3035800	4008100	21017000	9769400	19397000	7.11428	0.0179347
Cofilin-1	P18760	Cfl1	18.559	58405000	24349000	52626000	435520000	135360000	374650000	6.98427	0.0428741
Aconitate hydratase, mitochondrial	Q99KI0	Aco2	85.462	37775000	20326000	27464000	272500000	83266000	235270000	6.90745	0.0441193
Phosphatidylinositol transfer protein alpha isoform	P53810	Pitpna	31.893	522010	10000	10000	1009300	882280	1793200	6.79836	0.0343536
Pyridoxal kinase	Q8K183	Pdxk	35.015	5448300	1790700	6170300	34775000	13725000	41535000	6.71437	0.0395121
NEDD8-conjugating enzyme Ubc12	P61082	Ube2m	20.9	423190	317090	516830	4223100	1806800	2361100	6.67483	0.0315573
Dihydropyrimidinase-related protein 4	O35098	Dpysl4	61.961	2609300	1229100	2860100	23250000	8384700	12647000	6.61069	0.048013
Peroxiredoxin-6	O08709	Prdx6	24.87	15803000	7594700	10848000	97002000	43434000	82760000	6.51749	0.0177071
PITH domain-containing protein 1	Q8BWR2	Pithd1	24.192	1095700	512110	2313400	11490000	3806500	10212000	6.50526	0.0417796
V-type proton ATPase subunit E 1	P50518	Atp6v1e1	26.157	825850	10000	10000	2043700	2042000	1309500	6.37844	0.0142942
Heterogeneous nuclear ribonucleoprotein H;Heterogeneous nuclear ribonucleoprotein H, N-terminally processed	O35737	Hnrnph1	49.199	2494200	352150	1069300	10539000	3853500	9761100	6.16848	0.037563
Density-regulated protein	Q9CQJ6	Denr	22.166	10000	188730	268120	1028100	574050	1213700	6.03159	0.0187123
Peroxiredoxin-1	P35700	Prdx1	22.176	73167000	88915000	133470000	779490000	299300000	607690000	5.7062	0.0306855
Protein phosphatase 1 regulatory subunit 1B	Q60829	Ppp1r1b	21.78	1865800	297790	413900	4548600	3424100	6179800	5.49081	0.0151017
Histidine triad nucleotide-binding protein 1	P70349	Hint1	13.777	4957400	3002700	4256800	27065000	12335000	26630000	5.40481	0.0211817
Na(+)/H(+) exchange regulatory cofactor NHE-RF1	P70441	Slc9a3r1	38.6	3795500	1639200	2420100	15955000	8021400	18161000	5.36454	0.0220369
Cytochrome c oxidase subunit 5B, mitochondrial	P19536	Cox5b	13.813	2455900	302840	774900	6978900	6154500	5730900	5.33849	0.00241421
Transketolase	P40142	Tkt	67.63	10035000	1492900	7237500	26128000	22507000	50321000	5.27332	0.0423014
Coactosin-like protein	Q9CQI6	Cotl1	15.944	3789800	1562600	3668300	17724000	11451000	17967000	5.22598	0.004856
Glia maturation factor beta	Q9CQI3	Gmfb	16.723	5551600	1063300	1594300	12679000	8793700	21242000	5.20327	0.0432857
Glutamate dehydrogenase 1, mitochondrial	P26443	Glud1	61.336	704670	327800	605470	3579000	2300700	2634500	5.19811	0.00455363
Carbonic anhydrase 2	P00920	Ca2	29.032	4377500	4322800	4393800	23995000	16673000	27345000	5.19417	0.00436873
Clathrin light chain A	O08585	Clta	25.604	3646400	682550	1462400	9535100	6894700	13536000	5.17423	0.0192218
14-3-3 protein zeta/delta	P63101	Ywhaz	27.771	198860000	94781000	132710000	942280000	371220000	887590000	5.16262	0.0326734
Alpha-enolase	P17182	Eno1	47.14	24663000	4885800	15856000	118760000	66741000	46858000	5.1175	0.048374
Succinate-semialdehyde dehydrogenase, mitochondrial	Q8BWF0	Aldh5a1	55.968	30991000	14407000	26976000	187680000	72316000	107130000	5.07262	0.0466026
Aspartate aminotransferase, cytoplasmic	P05201	Got1	46.247	10090000	6148400	15847000	82270000	35999000	40954000	4.96248	0.0469885
Septin-7	O55131	2020-09-07	50.549	12415000	5619100	7534500	56205000	23526000	46393000	4.93277	0.0275558
Heat shock cognate 71 kDa protein	P63017	Hspa8	70.87	322950000	154110000	149470000	1328700000	542090000	1202300000	4.90494	0.0311996
14-3-3 protein gamma;14-3-3 protein gamma, N-terminally processed	P61982	Ywhag	28.302	34908000	25012000	32878000	177950000	83982000	185800000	4.8248	0.0227232
14-3-3 protein beta/alpha;14-3-3 protein beta/alpha, N-terminally processed	Q9CQV8	Ywhab	28.086	15950000	7634800	15108000	70671000	33445000	73707000	4.59576	0.0246637
DCN1-like protein 1	Q9QZ73	Dcun1d1	30.097	662230	528070	553050	2402500	2243000	3178400	4.48785	0.00225752
Succinate dehydrogenase [ubiquinone] flavoprotein subunit, mitochondrial	Q8K2B3	Sdha	72.585	49966000	39491000	70452000	330120000	150410000	224850000	4.41113	0.0263923
Microtubule-associated protein 4	P27546	Map4	117.43	632980	1015900	1009200	5172000	2596800	3897200	4.38888	0.0163772
Breast carcinoma-amplified sequence 1 homolog	Q80YN3	Bcas1	67.377	2468700	3426800	4415300	19619000	8449200	15617000	4.23684	0.0284209
Heterogeneous nuclear ribonucleoprotein D0	Q60668	Hnrnpd	38.354	10140000	4445400	6225700	33333000	20277000	33709000	4.19579	0.00936756
Myristoylated alanine-rich C-kinase substrate	P26645	Marcks	29.661	1399700	2784900	4133700	16858000	7151700	10638000	4.16524	0.0407928
Elongation factor 1-beta	O70251	Eef1b	24.693	2300800	712290	963890	8345300	3939400	4275800	4.16409	0.0489251
Heterogeneous nuclear ribonucleoprotein A/B	Q99020	Hnrnpab	30.831	3743900	966180	968870	7172200	4969400	11206000	4.11125	0.0451521
Protein kinase C and casein kinase substrate in neurons protein 1	Q61644	Pacsin1	50.575	5858800	305740	1657400	12630000	7310700	11721000	4.04781	0.0275207
Creatine kinase U-type, mitochondrial	P30275	Ckmt1	47.003	17456000	4934900	10882000	57751000	28922000	40121000	3.81073	0.026982
Sodium/potassium-transporting ATPase subunit beta-1	P14094	Atp1b1	35.194	3850100	1071100	3236700	12924000	10556000	7210500	3.76206	0.0156118
Creatine kinase B-type	Q04447	Ckb	42.713	128140000	54859000	99948000	501810000	234130000	284810000	3.60757	0.0441448
Neurobeachin-like protein 2	Q6ZQA0	Nbeal2	301.92	11358000	5329600	13568000	29452000	33577000	26779000	2.96831	0.00327005
Dystrophin	P11531	Dmd	425.83	10000	10000	10000	10000	14430000	37446000	1729.53	0.188011
Myelin basic protein	P04370	Mbp	27.167	445110	158500	496760	862990000	51334000	3365300	833.982	0.334824
Selenium-binding protein 1;Selenium-binding protein 2	P17563;Q63836	Selenbp1;Selenbp2	52.513	10000	10000	10000	2867100	3832100	13013000	657.073	0.112314
Vesicle-associated membrane protein 2;Vesicle-associated membrane protein 3	P63044;P63024	Vamp2;Vamp3	12.691	10000	10000	10000	15213000	2080900	2010100	643.467	0.217108
Far upstream element-binding protein 2	Q3U0V1	Khsrp	76.775	10000	10000	10000	1441000	1471600	11328000	474.687	0.223413
Isocitrate dehydrogenase [NADP] cytoplasmic	O88844	Idh1	46.674	10000	10000	10000	1532500	10000	11002000	418.15	0.291798
Fascin	Q61553	Fscn1	54.507	10000	10000	10000	2152100	743520	9068800	398.814	0.19693
Epsin-1	Q80VP1	Epn1	60.211	10000	10000	10000	5775400	793720	4397400	365.551	0.0700955
Glial fibrillary acidic protein	P03995	Gfap	49.899	10000	10000	10000	2335500	184850	7642400	338.758	0.202167
GMP reductase 2	Q99L27	Gmpr2	38.018	10000	10000	10000	3331700	1176700	5217400	324.193	0.0503983
Leukocyte elastase inhibitor A	Q9D154	Serpinb1a	42.574	10000	10000	10000	444180	10000	8877000	311.039	0.343183
Cystatin-B	Q62426	Cstb	11.045	10000	10000	10000	8844800	240200	10000	303.167	0.357347
Receptor-type tyrosine-protein phosphatase zeta	B9EKR1	Ptprz1	254.4	10000	10000	10000	6754300	826100	1397400	299.26	0.189322
Glutaredoxin-1	Q9QUH0	Glrx	11.871	10000	110710	213530	89925000	1287300	2955000	281.736	0.345482
Guanine nucleotide-binding protein subunit beta-5	P62881	Gnb5	43.565	10000	10000	10000	1226200	545850	5348800	237.362	0.190327
Acyl-coenzyme A thioesterase THEM4	Q3UUI3	Them4	26.031	10000	10000	10000	5581400	509750	1004600	236.525	0.218355
Hepatoma-derived growth factor	P51859	Hdgf	26.268	10000	10000	10000	5424500	307970	1100600	227.769	0.226944
Cytosolic acyl coenzyme A thioester hydrolase	Q91V12	Acot7	42.536	10000	104810	10000	6136700	4602700	17522000	226.435	0.0827978
Obg-like ATPase 1	Q9CZ30	Ola1	44.729	10000	10000	10000	590510	358770	5814500	225.459	0.27612
Flavin reductase (NADPH)	Q923D2	Blvrb	22.197	10000	10000	10000	5948000	10000	424410	212.747	0.330651
RNA binding motif protein, X-linked-like-1;RNA-binding motif protein, X chromosome;RNA-binding motif protein, X chromosome, N-terminally processed	Q91VM5;Q9WV02	Rbmxl1;Rbmx	42.161	10000	10000	10000	4113900	905040	1221900	208.028	0.112486
Protein PRRC2C	Q3TLH4	Prrc2c	310.89	10000	10000	10000	3642000	1228600	1250300	204.03	0.0643146
Nascent polypeptide-associated complex subunit alpha, muscle-specific form;Nascent polypeptide-associated complex subunit alpha	P70670;Q60817	Naca	220.5	10000	181480	285300	62844000	967960	27515000	191.549	0.166347
Stromal cell-derived factor 2-like protein 1	Q9ESP1	Sdf2l1	23.648	10000	10000	10000	4792500	763660	10000	185.539	0.28174
Septin-4	P28661	2020-09-04	54.935	10000	10000	10000	239610	10000	5073900	177.45	0.345398
Cytosolic 10-formyltetrahydrofolate dehydrogenase	Q8R0Y6	Aldh1l1	98.708	10000	10000	10000	334460	10000	4945000	176.315	0.333058
Heterogeneous nuclear ribonucleoprotein D-like	Q9Z130	Hnrnpdl	33.558	10000	10000	10000	3374100	473020	1436700	176.127	0.109323
Guanine nucleotide-binding protein subunit beta-2-like 1;Guanine nucleotide-binding protein subunit beta-2-like 1, N-terminally processed	P68040	Gnb2l1	35.076	10000	10000	10000	1329800	303300	3319300	165.08	0.137454
Phosphatidylinositol 5-phosphate 4-kinase type-2 beta;Phosphatidylinositol 5-phosphate 4-kinase type-2 alpha	Q80XI4;O70172	Pip4k2b;Pip4k2a	47.318	10000	10000	10000	4322800	10000	558710	163.05	0.297899
Wiskott-Aldrich syndrome protein family member 1	Q8R5H6	Wasf1	61.508	10000	10000	10000	3979800	395430	486200	162.048	0.244027
Eukaryotic translation initiation factor 4H	Q9WUK2	Eif4h	27.341	10000	10000	10000	3354000	511160	849740	157.163	0.156496
10 kDa heat shock protein, mitochondrial	Q64433	Hspe1	10.963	10000	10000	10000	3578700	1015500	10000	153.473	0.224565
NFU1 iron-sulfur cluster scaffold homolog, mitochondrial	Q9QZ23	Nfu1	28.567	10000	10000	10000	2678800	552060	1286500	150.579	0.0744825
ADP-ribosylation factor-like protein 3	Q9WUL7	Arl3	20.486	10000	10000	10000	1214000	476580	2446200	137.893	0.075767
Succinyl-CoA:3-ketoacid coenzyme A transferase 1, mitochondrial	Q9D0K2	Oxct1	55.988	10000	10000	10000	3688500	381360	10000	135.995	0.312538
Adenylyl cyclase-associated protein 1	P40124	Cap1	51.564	10000	10000	10000	3652900	10000	380060	134.765	0.31218
Guanine deaminase	Q9R111	Gda	51.012	10000	10000	10000	1593300	10000	2311700	130.5	0.129536
Serine protease HTRA2, mitochondrial	Q9JIY5	Htra2	49.348	10000	10000	10000	2192700	535740	1159300	129.591	0.0563094
Serine/threonine-protein kinase PAK 1	O88643	Pak1	60.736	10000	10000	10000	2446300	10000	1165900	120.74	0.164007
Guanine nucleotide-binding protein G(I)/G(S)/G(T) subunit beta-2;Guanine nucleotide-binding protein subunit beta-4	P62880;P29387	Gnb2;Gnb4	37.331	10000	10000	10000	3172500	438420	10000	120.697	0.293432
Endonuclease domain-containing 1 protein	Q8C522	Endod1	55.262	10000	10000	10000	2507000	10000	1077200	119.807	0.175842
Band 4.1-like protein 1	Q9Z2H5	Epb41l1	98.314	10000	10000	10000	2771000	575080	196240	118.077	0.218398
Mitotic checkpoint protein BUB3	Q9WVA3	Bub3	36.954	10000	10000	10000	1722600	309080	1414800	114.883	0.0567714
Actin-related protein 2/3 complex subunit 2	Q9CVB6	Arpc2	34.357	10000	10000	10000	2357100	10000	1040100	113.573	0.172788
Proline-rich transmembrane protein 2	E9PUL5	Prrt2	35.923	10000	10000	10000	2275200	1094100	10000	112.643	0.16305
Beta-soluble NSF attachment protein	P28663	Napb	33.557	10000	10000	10000	1889500	279370	1092500	108.712	0.0813747
Eukaryotic translation initiation factor 3 subunit I	Q9QZD9	Eif3i	36.46	10000	10000	10000	2979600	243820	10000	107.781	0.325369
Xaa-Pro dipeptidase	Q11136	Pepd	55.028	10000	10000	10000	273260	260820	2671900	106.866	0.257113
Protein disulfide-isomerase A6	Q922R8	Pdia6	48.1	10000	10000	10000	2466300	10000	720190	106.55	0.22163
Methylmalonate-semialdehyde dehydrogenase [acylating], mitochondrial	Q9EQ20	Aldh6a1	57.915	10000	10000	10000	544990	10000	2619900	105.83	0.258197
Methionine adenosyltransferase 2 subunit beta	Q99LB6	Mat2b	37.392	10000	10000	10000	2280200	10000	842920	104.437	0.193767
Immunoglobulin superfamily member 8	Q8R366	Igsf8	65.01	10000	10000	10000	2277500	844350	10000	104.395	0.193423
Syntenin-1	O08992	Sdcbp	32.379	10000	84943	10000	10038000	10000	591550	101.384	0.340749
ELAV-like protein 1	P70372	Elavl1	36.169	10000	10000	10000	2583800	134840	296310	100.498	0.276747
Serine/threonine-protein phosphatase 5	Q60676	Ppp5c	56.876	10000	10000	10000	581580	416960	1896600	96.5047	0.110963
3-hydroxyisobutyrate dehydrogenase, mitochondrial	Q99L13	Hibadh	35.44	10000	10000	10000	486250	10000	2381800	95.935	0.260193
Copper chaperone for superoxide dismutase	Q9WU84	Ccs	28.911	10000	10000	10000	1348000	10000	1453700	93.7233	0.116691
Small nuclear ribonucleoprotein Sm D2	P62317	Snrpd2	13.527	10000	10000	10000	2580100	203580	10000	93.1227	0.327379
Actin-related protein 2/3 complex subunit 1A	Q9R0Q6	Arpc1a	41.626	10000	10000	10000	1199500	168110	1277300	88.1637	0.0713351
14 kDa phosphohistidine phosphatase	Q9DAK9	Phpt1	13.996	10000	10000	10000	1445800	10000	1179500	87.8433	0.120256
Transcription elongation factor A protein 1	P10711	Tcea1	33.88	10000	10000	10000	526770	434370	1606800	85.598	0.0878575
WD repeat domain phosphoinositide-interacting protein 4	Q91VM3	Wdr45	39.787	10000	10000	10000	2069100	10000	467480	84.886	0.250179
Sorbin and SH3 domain-containing protein 1	Q62417	Sorbs1	143.07	10000	10000	10000	340730	10000	2158300	83.6343	0.283633
Histone-binding protein RBBP4	Q60972	Rbbp4	47.655	10000	10000	10000	1866500	597520	10000	82.4673	0.211196
Membrane-associated guanylate kinase, WW and PDZ domain-containing protein 2	Q9WVQ1	Magi2	140.92	10000	10000	10000	2046100	156470	263270	82.1947	0.255834
Peptidyl-prolyl cis-trans isomerase NIMA-interacting 1	Q9QUR7	Pin1	18.37	10000	10000	324870	21182000	3834500	2552500	79.9403	0.205481
SH3 domain-binding glutamic acid-rich-like protein 2	Q8BG73	Sh3bgrl2	12.255	10000	10000	10000	2077000	295880	10000	79.4293	0.291907
Sperm-associated antigen 1	Q80ZX8	Spag1	100.67	10000	10000	10000	10000	622810	1743300	79.2037	0.198153
ELKS/Rab6-interacting/CAST family member 1	Q99MI1	Erc1	128.33	10000	10000	10000	1965900	10000	398540	79.148	0.261222
RIMS-binding protein 2	Q80U40	Rimbp2	118.34	10000	10000	10000	702450	10000	1626100	77.9517	0.175551
Amyloid beta A4 protein;N-APP;Soluble APP-alpha;Soluble APP-beta;C99;Beta-amyloid protein 42;Beta-amyloid protein 40;C83;P3(42);P3(40);C80;Gamma-secretase C-terminal fragment 59;Gamma-secretase C-terminal fragment 57;Gamma-secretase C-terminal fragment 50;C31	P12023	App	86.721	10000	10000	10000	1554600	292890	412220	75.3237	0.138292
Eukaryotic translation initiation factor 1A, X-chromosomal;Eukaryotic translation initiation factor 1A	Q8BMJ3;Q60872	Eif1ax;Eif1a	16.46	10000	10000	10000	1552900	10000	694050	75.2317	0.171629
Calcyclin-binding protein	Q9CXW3	Cacybp	26.51	10000	10000	10000	1423400	10000	797260	74.3553	0.147266
Ribonuclease UK114	P52760	Hrsp12	14.255	10000	10000	10000	1788800	325200	10000	70.8	0.271746
V-type proton ATPase subunit G 2	Q9WTT4	Atp6v1g2	13.651	10000	10000	10000	1880400	10000	184130	69.151	0.317029
Copper homeostasis protein cutC homolog	Q9D8X1	Cutc	29.003	10000	10000	10000	1736700	279120	10000	67.5273	0.282638
Dynamin-2	P39054	Dnm2	98.144	10000	10000	10000	943830	975200	10000	64.301	0.116225
Insulin-degrading enzyme	Q9JHR7	Ide	117.77	10000	10000	142170	6998200	1155300	2246500	64.1302	0.129933
Contactin-2	Q61330	Cntn2	113.22	10000	10000	10000	1188400	357240	377940	64.1193	0.0823561
RNA-binding protein FUS	P56959	Fus	52.673	10000	10000	10000	1173100	401590	309580	62.809	0.0869224
Stress-induced-phosphoprotein 1	Q60864	Stip1	62.581	550030	10000	10000	10000	1043800	33438000	60.5087	0.361135
Guanylate kinase	Q64520	Guk1	21.918	10000	10000	10000	1104800	10000	677600	59.7467	0.138942
Septin-6	Q9R1T4	2020-09-06	49.619	10000	10000	186240	6035300	961060	5255900	59.4078	0.0637507
Pre-rRNA-processing protein TSR2 homolog	Q8C8T8	Tsr2	20.891	10000	10000	10000	409400	10000	1349100	58.95	0.218067
Elongation factor 1-delta	P57776	Eef1d	31.293	10000	10000	10000	1364800	378090	10000	58.4297	0.228654
KH domain-containing, RNA-binding, signal transduction-associated protein 1	Q60749	Khdrbs1	48.37	10000	10000	10000	682820	10000	1037500	57.6773	0.133128
CD81 antigen	P35762	Cd81	25.814	10000	10000	10000	10000	283280	1404500	56.5927	0.262514
Cysteine-rich protein 2	Q9DCT8	Crip2	22.727	10000	10000	10000	1062000	589130	10000	55.371	0.148411
Transgelin	P37804	Tagln	22.576	10000	10000	10000	10000	1360900	270890	54.7263	0.263893
Tropomyosin alpha-4 chain	Q6IRU2	Tpm4	28.467	10000	10000	10000	1317800	10000	303610	54.3803	0.249113
Cleavage and polyadenylation specificity factor subunit 7	Q8BTV2	Cpsf7	52.01	10000	10000	10000	1087200	10000	476210	52.447	0.174391
Sarcoplasmic/endoplasmic reticulum calcium ATPase 2	O55143	Atp2a2	114.86	223840	10000	10000	12009000	10000	10000	49.3315	0.381689
Neuroplastin	P97300	Nptn	44.373	10000	10000	10000	654920	813330	10000	49.275	0.120854
Host cell factor 1;HCF N-terminal chain 1;HCF N-terminal chain 2;HCF N-terminal chain 3;HCF N-terminal chain 4;HCF N-terminal chain 5;HCF N-terminal chain 6;HCF C-terminal chain 1;HCF C-terminal chain 2;HCF C-terminal chain 3;HCF C-terminal chain 4;HCF C-terminal chain 5;HCF C-terminal chain 6	Q61191	Hcfc1	210.43	10000	10000	10000	1146200	149840	173110	48.9717	0.217769
Dynein light chain 2, cytoplasmic	Q9D0M5	Dynll2	10.35	10000	10000	865950	37131000	2877000	2051300	47.4737	0.300879
Cold shock domain-containing protein E1	Q91W50	Csde1	88.79	10000	10000	10000	10000	197960	1205800	47.1253	0.28195
Calcium-regulated heat stable protein 1	Q9CR86	Carhsp1	16.062	10000	10000	10000	548170	10000	788050	44.874	0.129157
Paraspeckle component 1	Q8R326	Pspc1	58.758	10000	88455	10000	3468200	528860	735880	43.6397	0.179094
Polyadenylate-binding protein 1	P29341	Pabpc1	70.67	443770	82676	10000	10873000	2146900	9785400	42.5118	0.0540656
4F2 cell-surface antigen heavy chain	P10852	Slc3a2	58.336	10000	10000	10000	978790	281900	10000	42.3563	0.225006
Leucine zipper putative tumor suppressor 3	A2AHG0	Lzts3	74.985	10000	10000	10000	1075900	10000	183520	42.314	0.279053
Inorganic pyrophosphatase 2, mitochondrial	Q91VM9	Ppa2	38.114	10000	10000	198320	2995800	803170	5103100	40.7753	0.0803576
Actin-related protein 3	Q99JY9	Actr3	47.357	10000	10000	10000	909990	301630	10000	40.7207	0.20843
Ester hydrolase C11orf54 homolog	Q91V76		34.995	10000	10000	10000	764740	216470	221090	40.0767	0.0982933
Protein phosphatase 1 regulatory subunit 12C	Q3UMT1	Ppp1r12c	84.684	10000	10000	10000	740720	10000	433090	39.4603	0.143587
Peptidyl-prolyl cis-trans isomerase FKBP4;Peptidyl-prolyl cis-trans isomerase FKBP4, N-terminally processed	P30416	Fkbp4	51.572	10000	294790	10000	5753600	627910	5797400	38.689	0.0828288
S-phase kinase-associated protein 1	Q9WTX5	Skp1	18.672	10000	10000	327100	9632500	1146400	2569800	38.4578	0.174208
Heterogeneous nuclear ribonucleoprotein F;Heterogeneous nuclear ribonucleoprotein F, N-terminally processed	Q9Z2X1	Hnrnpf	45.729	10000	174290	10000	4639800	1357400	1371400	37.9258	0.0939438
4-aminobutyrate aminotransferase, mitochondrial	P61922	Abat	56.451	336240	10000	10000	3358800	1933300	7991600	37.2886	0.0783284
Destrin	Q9R0P5	Dstn	18.521	10000	158520	10000	5151400	431300	983550	36.7816	0.226384
Disks large homolog 4	Q62108	Dlg4	80.471	10000	314280	635770	25171000	1437300	8367200	36.4309	0.182979
Protein enabled homolog	Q03173	Enah	85.843	10000	175350	10000	5431300	344990	1015300	34.7663	0.240475
Acyl-CoA-binding protein	P31786	Dbi	10	10000	10000	10000	461680	10000	568620	34.6767	0.120554
C-terminal-binding protein 1;C-terminal-binding protein 2	O88712;P56546	Ctbp1;Ctbp2	47.744	10000	10000	10000	743710	10000	281270	34.4993	0.192857
Serine/threonine-protein phosphatase 2A catalytic subunit beta isoform	P62715	Ppp2cb	35.575	10000	10000	10000	465790	10000	521440	33.241	0.117432
F-actin-capping protein subunit beta	P47757	Capzb	31.345	10000	10000	276650	5592700	900830	3308100	33.0411	0.0799054
Polypyrimidine tract-binding protein 2	Q91Z31	Ptbp2	57.488	10000	10000	10000	807540	151180	10000	32.2907	0.271836
Copine-4	Q8BLR2	Cpne4	62.407	10000	164830	156090	1587200	1157400	7905600	32.1836	0.190037
Endoplasmic reticulum resident protein 44	Q9D1Q6	Erp44	46.852	10000	340860	10000	11214000	10000	373690	32.139	0.365989
N(G),N(G)-dimethylarginine dimethylaminohydrolase 1	Q9CWS0	Ddah1	31.381	10000	10000	10000	266760	633330	10000	30.3363	0.180128
Crk-like protein	P47941	Crkl	33.83	508870	245180	110560	15022000	2987500	8018800	30.1041	0.0741667
Serine/threonine-protein phosphatase 6 catalytic subunit;Serine/threonine-protein phosphatase 6 catalytic subunit, N-terminally processed	Q9CQR6	Ppp6c	35.159	10000	364880	185760	9735800	3585700	3011100	29.1321	0.0712083
Nuclear migration protein nudC	O35685	Nudc	38.358	10000	10000	10000	10000	509230	345450	28.8227	0.1312
Dual specificity protein phosphatase 3	Q9D7X3	Dusp3	20.472	201760	10000	10000	5151100	10000	1191900	28.6481	0.259282
Glycolipid transfer protein	Q9JL62	Gltp	23.689	10000	10000	10000	376400	10000	464290	28.3563	0.120658
Dynein light chain 1, cytoplasmic	P63168	Dynll1	10.366	10000	10000	461810	11496000	1237000	903950	28.3036	0.276119
Heterogeneous nuclear ribonucleoprotein L	Q8R081	Hnrnpl	63.963	10000	146470	482660	7645500	1542600	8523900	27.7127	0.0608801
Transcription elongation factor B polypeptide 2	P62869	Tceb2	13.17	10000	10000	409560	10350000	636430	10000	25.5993	0.352359
Scaffold attachment factor B1;Scaffold attachment factor B2	D3YXK2;Q80YR5	Safb;Safb2	105.1	10000	196040	10000	3646300	403020	1449200	25.4514	0.139829
Hyaluronan and proteoglycan link protein 1	Q9QUP5	Hapln1	40.477	408520	403670	10000	19623000	1008500	250750	25.3983	0.35081
Enoyl-CoA hydratase, mitochondrial	Q8BH95	Echs1	31.474	441230	237110	684820	6354400	3973900	23811000	25.0442	0.155613
Heterogeneous nuclear ribonucleoprotein Q	Q7TMK9	Syncrip	69.632	10000	134550	10000	2237100	547940	953130	24.1874	0.0795147
Alpha-actinin-1	Q7TPR4	Actn1	103.07	535440	10000	10000	9349500	1306100	2723500	24.0874	0.160534
Osteoclast-stimulating factor 1	Q62422	Ostf1	23.782	10000	10000	10000	10000	120260	591020	24.0427	0.265527
Putative tyrosine-protein phosphatase auxilin	Q80TZ3	Dnajc6	102.3	10000	10000	165070	3274900	547620	594800	23.8684	0.193178
GRIP1-associated protein 1	Q8VD04	Gripap1	92.714	484360	10000	316460	9127600	1905600	8101500	23.5992	0.0539547
Heat shock 70 kDa protein 4	Q61316	Hspa4	94.132	706720	10000	294910	12060000	1837200	9652800	23.2793	0.0720177
Secernin-1	Q9CZC8	Scrn1	46.325	10000	215290	337860	2354700	1230000	9513700	23.2592	0.182772
Ankyrin-2	Q8C8R3	Ank2	426.26	10000	1047400	350520	20417000	5186300	7044000	23.1883	0.0962167
Iron-sulfur cluster assembly 1 homolog, mitochondrial	Q9D924	Isca1	14.188	10000	10000	214970	3949400	604490	734070	22.5048	0.199201
Protein phosphatase 1 regulatory subunit 12B	Q8BG95	Ppp1r12b	109.05	10000	159700	10000	4019200	10000	10000	22.4775	0.390531
PH and SEC7 domain-containing protein 3	Q2PFD7	Psd3	114.72	10000	279140	10000	6449600	10000	10000	21.6273	0.392595
Inosine-5-monophosphate dehydrogenase 2	P24547	Impdh2	55.814	10000	10000	133420	867540	238800	2172800	21.3736	0.142127
WD repeat-containing protein 13	Q91V09	Wdr13	53.663	10000	166100	150600	6230700	358570	345440	21.2265	0.324018
High mobility group protein B2	P30681	Hmgb2	24.162	10000	2874500	10000	31345000	10000	29535000	21.0364	0.130994
Tropomodulin-2	Q9JKK7	Tmod2	39.51	10000	287130	573890	11633000	2029800	4624800	20.9956	0.113381
Cathepsin B;Cathepsin B light chain;Cathepsin B heavy chain	P10605	Ctsb	37.279	10000	200260	10000	4499900	10000	10000	20.5207	0.392866
Beta-synuclein	Q91ZZ3	Sncb	14.051	332230	10000	10000	5493600	845570	850470	20.4118	0.215945
Apoptotic chromatin condensation inducer in the nucleus	Q9JIX8	Acin1	150.72	10000	228280	10000	4392200	664540	10000	20.4074	0.305099
Oxidation resistance protein 1	Q4KMM3	Oxr1	95.911	630340	296690	254410	15071000	1968600	6960500	20.3143	0.117277
Vinculin	Q64727	Vcl	116.72	685590	615950	714070	23918000	4103200	12278000	19.9936	0.0906476
Caprin-1	Q60865	Caprin1	78.168	10000	10000	235610	2245700	487750	2315800	19.7537	0.0569153
SH3-containing GRB2-like protein 3-interacting protein 1	Q8VD37	Sgip1	86.062	10000	692570	505500	17237000	1587900	4245800	19.0972	0.206526
Spectrin beta chain, non-erythrocytic 1	Q62261	Sptbn1	274.22	10000	235210	332930	9710100	631450	668270	19.0435	0.313933
Proteasome subunit alpha type-1	Q9R1P4	Psma1	29.546	10000	410070	1137100	19585000	1036100	8805400	18.8974	0.15978
A-kinase anchor protein 12	Q9WTQ5	Akap12	180.69	10000	141640	10000	2716500	313920	10000	18.8098	0.325599
ADP/ATP translocase 2;ADP/ATP translocase 2, N-terminally processed	P51881	Slc25a5	32.931	10000	10000	268490	4101300	1257100	10000	18.6086	0.235458
Delta-aminolevulinic acid dehydratase	P10518	Alad	36.023	10000	10000	168790	2492300	378350	575260	18.2526	0.183689
Epsin-3	Q91W69	Epn3	68.24	10000	10000	10000	10000	201920	334110	18.201	0.141534
14-3-3 protein theta	P68254	Ywhaq	27.778	635500	260370	1251200	7299600	4272600	27137000	18.0288	0.164683
Plasminogen activator inhibitor 1 RNA-binding protein	Q9CY58	Serbp1	44.714	10000	10000	10000	340060	10000	189880	17.998	0.149405
Actin-related protein 2/3 complex subunit 4	P59999	Arpc4	19.667	10000	113190	150060	3202100	351190	1210300	17.4331	0.151352
Phospholipid hydroperoxide glutathione peroxidase, mitochondrial	O70325	Gpx4	22.228	4400300	1025000	3435200	27182000	12788000	114460000	17.429	0.201513
Synaptotagmin-1	P46096	Syt1	47.417	10000	10000	257380	2072000	2210200	487850	17.1968	0.0551887
Dihydropyrimidinase-related protein 5	Q9EQF6	Dpysl5	61.516	10000	10000	459360	1029400	851830	6170200	16.7962	0.222761
Excitatory amino acid transporter 1;Excitatory amino acid transporter 4	P56564;O35544	Slc1a3;Slc1a6	59.622	10000	10000	10000	103240	389000	10000	16.7413	0.239524
Dynamin-1	P39053	Dnm1	97.802	172780	212210	10000	5391700	924560	10000	16.0163	0.300427
Stathmin	P54227	Stmn1	17.274	10000	418560	367520	9831900	2708200	10000	15.7649	0.252476
Microtubule-associated protein RP/EB family member 1	Q61166	Mapre1	30.016	480210	429940	742540	20121000	2796800	2762200	15.5383	0.238193
SH3 domain-binding glutamic acid-rich-like protein	Q9JJU8	Sh3bgrl	12.811	10000	10000	201310	2218400	438730	701770	15.1774	0.134297
Protein NipSnap homolog 3B	Q9CQE1	Nipsnap3b	28.308	10000	10000	354990	3548300	1137600	999050	15.1603	0.101538
Tripartite motif-containing protein 2	Q9ESN6	Trim2	81.444	627250	703930	785270	24657000	2193800	5055700	15.0755	0.232271
Trifunctional enzyme subunit alpha, mitochondrial;Long-chain enoyl-CoA hydratase;Long chain 3-hydroxyacyl-CoA dehydrogenase	Q8BMS1	Hadha	82.669	920920	10000	10000	13996000	10000	10000	14.8961	0.403687
Tenascin	Q80YX1	Tnc	231.8	10000	191680	10000	462440	513380	2165400	14.8395	0.15764
Cell adhesion molecule 3	Q99N28	Cadm3	42.964	270030	10000	10000	620800	3424400	227480	14.7319	0.259106
Ras-related protein Rab-3A	P63011	Rab3a	24.97	10000	10000	685880	5741300	4005400	633180	14.7049	0.100604
Mitochondrial peptide methionine sulfoxide reductase	Q9D6Y7	Msra	25.988	1852600	1112200	1927900	47737000	8879800	14003000	14.4337	0.146734
Alpha-adducin	Q9QYC0	Add1	80.646	10000	622790	241830	9627700	813470	2057700	14.2906	0.233027
UV excision repair protein RAD23 homolog B	P54728	Rad23b	43.512	566590	10000	515760	7786200	1867500	5854000	14.1966	0.0517296
Uncharacterized protein KIAA1107	Q80TK0	Kiaa1107	134.06	823120	1618000	898390	39829000	4363800	2517800	13.9873	0.299675
Tubulin polymerization-promoting protein family member 3	Q9CRB6	Tppp3	18.965	10000	153880	304540	3468800	830200	2216800	13.9102	0.0582483
Alpha-actinin-4	P57780	Actn4	104.98	3532600	873040	876420	43259000	13657000	16021000	13.8084	0.0773144
Nucleolysin TIAR	P70318	Tial1	43.388	10000	123940	320950	4751800	971000	489880	13.6575	0.228372
Diphosphoinositol polyphosphate phosphohydrolase 3-alpha;Diphosphoinositol polyphosphate phosphohydrolase 3-beta;Diphosphoinositol polyphosphate phosphohydrolase 2	P0C027;P0C028;Q8R2U6	Nudt10;Nudt11;Nudt4	18.593	10000	449150	10000	454450	2299100	3649300	13.6478	0.102505
EF-hand domain-containing protein D2	Q9D8Y0	Efhd2	26.791	10000	10000	232740	2023300	924480	496850	13.6291	0.0820587
Neuronal-specific septin-3	Q9Z1S5	2020-09-03	40.037	10000	143580	395600	5516000	814410	1060100	13.4574	0.210853
Neurofascin	Q810U3	Nfasc	137.97	373420	249790	10000	6519100	841690	1125800	13.4025	0.229983
Neuronal pentraxin receptor	Q99J85	Nptxr	52.284	137830	406660	10000	5074500	821290	1525300	13.3836	0.158276
Thioredoxin domain-containing protein 17	Q9CQM5	Txndc17	14.015	580180	10000	10000	5113100	915510	1987600	13.3563	0.124198
Transcription elongation factor A protein-like 5;Transcription elongation factor A protein-like 3	Q8CCT4;Q8R0A5	Tceal5;Tceal3	22.038	10000	312710	10000	1613300	466420	2361900	13.3498	0.0708826
Neutral alpha-glucosidase AB	Q8BHN3	Ganab	106.91	1075200	713080	926650	27365000	4628300	3950400	13.2393	0.223448
S-methyl-5-thioadenosine phosphorylase	Q9CQ65	Mtap	31.062	10000	10000	273440	1844400	322640	1712600	13.2212	0.07302
Synaptopodin	Q8CC35	Synpo	99.55	433130	1039200	651420	21453000	2749800	3868600	13.2178	0.226621
Synaptojanin-1	Q8CHC4	Synj1	172.62	10000	371720	365280	6540500	817120	2290300	12.9156	0.159609
Peptidyl-prolyl cis-trans isomerase FKBP3	Q62446	Fkbp3	25.147	10000	10000	240520	2876800	416710	10000	12.6804	0.322211
Serine-threonine kinase receptor-associated protein	Q9Z1Z2	Strap	38.442	545600	421800	289170	9212200	2457700	4061100	12.519	0.0771228
Protein disulfide-isomerase A4	P08003	Pdia4	71.982	1093400	635500	602090	19073000	3844800	6152500	12.4712	0.13329
Splicing factor, proline- and glutamine-rich	Q8VIJ6	Sfpq	75.441	1465800	184090	207820	10038000	2215200	10587000	12.2948	0.0629239
S-adenosylmethionine synthase isoform type-2	Q3THS6	Mat2a	43.688	10000	205420	355070	3985300	451280	2547700	12.2426	0.106771
AP2-associated protein kinase 1	Q3UHJ0	Aak1	103.35	820190	1233700	1487200	28920000	5922400	6879000	11.7821	0.165566
Gamma-soluble NSF attachment protein	Q9CWZ7	Napg	34.732	1376500	398560	736730	10788000	3006300	14688000	11.3394	0.0658895
Rab GDP dissociation inhibitor alpha	P50396	Gdi1	50.521	186170	10000	254380	4030800	1052000	10000	11.3035	0.269076
Fibrinogen gamma chain	Q8VCM7	Fgg	49.391	506420	210270	236470	9177900	559720	1027900	11.2946	0.307561
LanC-like protein 2	Q9JJK2	Lancl2	50.777	10000	10000	286370	2246400	10000	1162100	11.1581	0.186928
WD repeat-containing protein 44	Q6NVE8	Wdr44	101.55	10000	183190	10000	1811400	10000	444730	11.1528	0.276192
Vacuolar protein sorting-associated protein 26B	Q8C0E2	Vps26b	39.124	10000	10000	389330	3968000	10000	585540	11.1488	0.327039
Profilin-2	Q9JJV2	Pfn2	15.032	1690800	266650	10000	14092000	1184000	6549400	11.0932	0.154824
Sorting nexin-5	Q9D8U8	Snx5	46.797	10000	114460	10000	1467700	10000	10000	11.0643	0.406873
Methylglutaconyl-CoA hydratase, mitochondrial	Q9JLZ3	Auh	33.395	1401900	625810	1159900	28376000	3344400	3370000	11.0084	0.271438
Fatty acid-binding protein, epidermal	Q05816	Fabp5	15.137	3329800	1546000	2182100	51386000	9598500	16667000	11.0021	0.142752
High mobility group protein B1	P63158	Hmgb1	24.893	10000	223760	367380	4718000	669630	1190200	10.9423	0.19343
Poly(rC)-binding protein 1	P60335	Pcbp1	37.497	802910	10000	246400	2981800	1131600	7402900	10.8715	0.136582
Clathrin light chain B	Q6IRU5	Cltb	25.171	539650	425190	851600	4577600	2658000	12448000	10.8364	0.117897
Citrate lyase subunit beta-like protein, mitochondrial	Q8R4N0	Clybl	37.548	10000	202650	549360	6611800	515030	881410	10.5094	0.289575
Peptidyl-prolyl cis-trans isomerase D	Q9CR16	Ppid	40.742	10000	784050	1776100	8452200	2804600	15620000	10.4573	0.096401
Versican core protein	Q62059	Vcan	366.78	10000	427990	1282000	16564000	1005600	10000	10.2208	0.380852
Fibroblast growth factor 12;Fibroblast growth factor 14	P61329;P70379	Fgf12;Fgf14	27.399	10000	116880	176170	2631600	415310	10000	10.0871	0.323657
Phosphoglycolate phosphatase	Q8CHP8	Pgp	34.54	10000	10000	448270	3764900	331080	611930	10.0538	0.272081
Cleavage and polyadenylation specificity factor subunit 5	Q9CQF3	Nudt21	26.24	10000	1445800	2219700	26981000	4403500	4783000	9.84016	0.221776
ADP-ribosylation factor GTPase-activating protein 1	Q9EPJ9	Arfgap1	45.288	10000	209910	297660	4191700	885560	10000	9.82912	0.298581
WW domain-binding protein 2	P97765	Wbp2	28.032	1682500	10000	639360	13826000	2340300	6753000	9.82876	0.112212
Thioredoxin reductase 2, mitochondrial	Q9JLT4	Txnrd2	56.602	10000	161380	898970	9523200	10000	937510	9.78251	0.361013
DnaJ homolog subfamily B member 11	Q99KV1	Dnajb11	40.555	1614400	1602700	2406000	44039000	6552400	4286200	9.75931	0.271826
Src substrate cortactin	Q60598	Cttn	61.249	3349000	802250	2529300	40587000	9575800	14925000	9.74288	0.112473
Prostaglandin E synthase 3	Q9R0Q7	Ptges3	18.721	840940	10000	10000	1485900	1210900	5595100	9.63122	0.161557
Rabphilin-3A	P47708	Rph3a	75.488	1939100	3674600	5041600	76048000	12435000	13758000	9.59532	0.219806
Aminoacylase-1	Q99JW2	Acy1	45.78	383490	688280	1917900	3590600	8626100	16218000	9.51098	0.0836338
Sodium/potassium-transporting ATPase subunit alpha-2	Q6PIE5	Atp1a2	112.22	10000	206940	415060	4450600	394090	1156400	9.4954	0.225537
Beta-arrestin-1	Q8BWG8	Arrb1	46.972	991740	440560	1207600	19917000	2735500	2330800	9.46373	0.268457
Diphosphoinositol polyphosphate phosphohydrolase 1	Q9JI46	Nudt3	19.029	1230700	602890	2218900	22252000	6718500	9112600	9.39746	0.0795344
Transitional endoplasmic reticulum ATPase	Q01853	Vcp	89.321	8027800	610570	1149400	34910000	12020000	43780000	9.26769	0.0506261
Adapter molecule crk	Q64010	Crk	33.814	501840	1543800	2573800	25801000	7679400	8700000	9.13106	0.101439
Myosin light chain 4	P09541	Myl4	21.159	10000	10000	532480	4980700	10000	10000	9.05137	0.423765
Ferritin heavy chain;Ferritin heavy chain, N-terminally processed	P09528	Fth1	21.066	868150	814780	1044000	18167000	4310500	2201100	9.04996	0.217787
Profilin-1	P62962;CON__P02584	Pfn1	14.957	789040	92015	175430	5129000	2221200	2101700	8.94655	0.0508424
Disks large homolog 3	P70175	Dlg3	93.481	10662000	7554900	9969700	173020000	30534000	48387000	8.93833	0.171478
Pyruvate dehydrogenase protein X component, mitochondrial	Q8BKZ9	Pdhx	53.998	574590	10000	10000	3928300	370700	1015200	8.93759	0.229515
Stathmin-2	P55821	Stmn2	20.828	10000	299140	298820	3729100	994400	698880	8.91897	0.173172
Neuronal cell adhesion molecule	Q810U4	Nrcam	138.52	2329400	1284200	730930	29217000	5134300	2806600	8.5528	0.265447
Radixin	P26043	Rdx	68.542	10000	10000	248610	1304000	408210	579800	8.53285	0.0776657
Lamina-associated polypeptide 2, isoforms beta/delta/epsilon/gamma;Lamina-associated polypeptide 2, isoforms alpha/zeta	Q61029;Q61033	Tmpo	50.372	10000	1038700	702180	11609000	1701000	1596800	8.51389	0.258723
TOM1-like protein 2	Q5SRX1	Tom1l2	55.662	676020	185360	10000	5776100	511080	1126500	8.50798	0.262573
Tropomyosin alpha-3 chain	P21107	Tpm3	32.994	718330	4488400	1616800	26911000	6394700	24707000	8.50186	0.0610168
Glucosidase 2 subunit beta	O08795	Prkcsh	58.792	492040	10000	259770	3833400	1645800	900150	8.37394	0.103505
Ubiquitin-conjugating enzyme E2 L3	P68037	Ube2l3	17.861	1630300	10000	10000	1291200	2129400	10383000	8.3643	0.241734
Proteasome subunit alpha type-4	Q9R1P0	Psma4	29.47	475130	639790	1591400	20219000	1041000	1220700	8.30674	0.359397
F-actin-capping protein subunit alpha-2	P47754	Capza2	32.967	797220	10000	124850	4706100	802950	2174800	8.24386	0.12657
Toll-interacting protein	Q9QZ06	Tollip	30.345	365580	616610	2086000	16697000	1967200	6621400	8.24121	0.166137
Isoaspartyl peptidase/L-asparaginase;Isoaspartyl peptidase/L-asparaginase alpha chain;Isoaspartyl peptidase/L-asparaginase beta chain	Q8C0M9	Asrgl1	33.95	1352800	10000	1217600	5131900	2470400	13488000	8.17327	0.138994
Proteasome subunit alpha type-2	P49722	Psma2	25.926	669190	480270	289590	8657800	1940800	1121500	8.14433	0.224873
Myosin regulatory light chain 2, ventricular/cardiac muscle isoform	P51667	Myl2	18.864	1043700	10000	10000	8634800	10000	10000	8.1365	0.431504
Ubiquitin-conjugating enzyme E2 N	P61089	Ube2n	17.138	10000	482320	1142200	2667700	3429800	7188800	8.12856	0.0537796
78 kDa glucose-regulated protein	P20029	Hspa5	72.421	4249900	5134600	4956000	83755000	14275000	17766000	8.07475	0.208925
Drebrin	Q9QXS6	Dbn1	77.286	2942700	5224900	5272000	79776000	15226000	12860000	8.02569	0.224645
Xin actin-binding repeat-containing protein 2	Q4U4S6	Xirp2	428.25	215330	10000	10000	1859400	10000	10000	7.98623	0.426848
Calretinin	Q08331	Calb2	31.372	4143300	10000	903160	2018100	7111000	31155000	7.96686	0.265202
Vesicle-associated membrane protein-associated protein B	Q9QY76	Vapb	26.946	391340	10000	10000	1611500	431370	1209300	7.90628	0.0622114
Glutathione S-transferase P 1	P19157	Gstp1	23.609	4637200	607580	1849100	21557000	7009300	26322000	7.73742	0.0548405
Reticulon-3	Q9ES97	Rtn3	103.88	1111300	962020	413470	15420000	1187300	2600400	7.72389	0.286154
Neurofilament medium polypeptide	P08553	Nefm	95.915	10000	3268900	3376900	33051000	6907500	11400000	7.71635	0.14135
Latexin	P70202	Lxn	25.492	10000	115470	135560	1987300	10000	10000	7.68992	0.427773
Nitrilase homolog 1	Q8VDK1	Nit1	35.705	10000	301710	262980	4077800	318850	10000	7.66787	0.384973
Actin, cytoplasmic 1;Actin, cytoplasmic 1, N-terminally processed	P60710	Actb	41.736	2822900	1788300	556420	22778000	10000	16831000	7.66678	0.168918
Tubulin-folding cofactor B	Q9D1E6	Tbcb	27.385	10000	1050300	835850	8085500	1867400	4572100	7.66026	0.0826546
Protein disulfide-isomerase A3	P27773	Pdia3	56.678	4530100	3599500	6617300	63519000	21963000	27243000	7.64398	0.0671484
Ermin	Q5EBJ4	Ermn	32.148	994490	337110	368340	5307300	1045400	6600700	7.61992	0.0908976
Beta-actin-like protein 2	Q8BFZ3	Actbl2	42.004	36811000	26364000	33557000	551490000	10000	185330000	7.61723	0.258336
Alpha-aminoadipic semialdehyde dehydrogenase	Q9DBF1	Aldh7a1	58.861	10000	10000	3448500	21090000	2846100	2228100	7.54338	0.295542
Rho GDP-dissociation inhibitor 1	Q99PT1	Arhgdia	23.407	1487100	765250	2043600	17196000	8738300	6095300	7.45577	0.0516584
Paralemmin-1	Q9Z0P4	Palm	41.614	870930	1819000	1353300	19857000	3030500	7166900	7.43326	0.162394
NSFL1 cofactor p47	Q9CZ44	Nsfl1c	40.709	5931900	3201800	3918500	59436000	16515000	20696000	7.40465	0.111485
Spectrin alpha chain, non-erythrocytic 1	P16546	Sptan1	284.59	8832100	6894700	1215000	68847000	26292000	27413000	7.23371	0.0681129
Protein phosphatase 1 regulatory subunit 12A	Q9DBR7	Ppp1r12a	114.99	10000	2432500	3289500	32463000	6762500	2018400	7.19538	0.281096
Disks large homolog 1	Q811D0	Dlg1	100.12	673820	720560	587680	8180000	2951400	3099100	7.17965	0.0764199
Proteasome subunit alpha type-5	Q9Z2U1	Psma5	26.411	1007600	1077400	2421400	23449000	3733200	5152500	7.17528	0.218767
Thioredoxin-like protein 1	Q8CDN6	Txnl1	32.237	3648300	2027000	2468700	33330000	10360000	14683000	7.16761	0.076809
Prelamin-A/C;Lamin-A/C	P48678	Lmna	74.237	825910	897850	688000	6758800	386510	10044000	7.12729	0.157365
Centrosomal protein of 170 kDa	Q6A065	Cep170	175.05	330850	262910	331650	4291400	584120	1667500	7.0704	0.16415
Ran-specific GTPase-activating protein	P34022	Ranbp1	23.596	2827600	2788700	4090300	37606000	9410400	21478000	7.05648	0.0746805
Gelsolin	P13020	Gsn	85.941	4555500	4499600	7401400	71485000	16729000	27412000	7.02616	0.120252
Ras-related protein Rab-3D;Ras-related protein Rab-3B;Ras-related protein Rab-3C	P35276;Q9CZT8;P62823	Rab3d;Rab3b;Rab3c	24.416	10000	272730	410530	2650700	1666200	549490	7.01957	0.087642
Proteasome subunit beta type-5	O55234	Psmb5	28.532	650690	1350700	4093500	30252000	5905100	6436200	6.98836	0.207376
Endophilin-A1	Q62420	Sh3gl2	39.955	20415000	10997000	11674000	193000000	58493000	48881000	6.9715	0.139657
Phospholipase D3	O35405	Pld3	54.388	1009500	1790700	2131500	22783000	5276300	6020100	6.91027	0.16493
CAP-Gly domain-containing linker protein 2	Q9Z0H8	Clip2	115.91	426770	292140	288010	5369800	363230	1214100	6.89939	0.269847
Dynein light chain Tctex-type 3	P56387	Dynlt3	12.957	488440	223530	496990	4333500	1469500	2369100	6.75961	0.0524688
Proteasome subunit beta type-2	Q9R1P3	Psmb2	22.906	566900	559660	705570	8849300	1753600	1763900	6.74996	0.211611
Acetyl-CoA acetyltransferase, mitochondrial	Q8QZT1	Acat1	44.816	10000	253000	920790	5678500	1103900	1158400	6.70795	0.217442
Cofilin-2	P45591	Cfl2	18.709	3769200	10000	10000	17003000	3622300	4744200	6.69521	0.18245
Fibrinogen alpha chain;Fibrinopeptide A;Fibrinogen alpha chain	E9PV24	Fga	87.428	524220	230970	1113400	9494600	1866300	1093100	6.66492	0.260359
Cytochrome c, somatic	P62897	Cycs	11.605	36062000	11368000	16752000	321820000	55975000	47853000	6.63189	0.253043
Glutathione peroxidase 1	P11352	Gpx1	22.329	8040800	7119200	8626600	103460000	26514000	26939000	6.5967	0.157823
Glutathione S-transferase Mu 1	P10649	Gstm1	25.97	5422400	5294300	7942600	73051000	22764000	26599000	6.56048	0.0994262
Heterogeneous nuclear ribonucleoprotein A1;Heterogeneous nuclear ribonucleoprotein A1, N-terminally processed	P49312	Hnrnpa1	34.196	6538600	9294600	10520000	122500000	23416000	25763000	6.51454	0.212224
Microtubule-associated protein 1B;MAP1B heavy chain;MAP1 light chain LC1	P14873	Map1b	270.25	7065900	4445500	9016900	81104000	20262000	32059000	6.49956	0.114138
Proteasome subunit alpha type-7	Q9Z2U0	Psma7	27.855	1462100	1746400	1996300	23191000	4945600	5586100	6.47915	0.187117
Serine/threonine-protein phosphatase 2A 55 kDa regulatory subunit B alpha isoform	Q6P1F6	Ppp2r2a	51.691	1232100	285670	2109500	13005000	3811700	6651700	6.46999	0.0752395
Glyoxalase domain-containing protein 4	Q9CPV4	Glod4	33.316	375890	10000	192280	2637900	703460	358440	6.39916	0.220425
Nucleoside diphosphate kinase B	Q01768	Nme2	17.363	1695400	10000	10000	3685300	1396000	5894100	6.39816	0.0945773
Chromobox protein homolog 3	P23198	Cbx3	20.855	2397700	3574300	6529500	57237000	11605000	11129000	6.39691	0.216503
Serine/threonine-protein phosphatase PP1-beta catalytic subunit	P62141	Ppp1cb	37.186	7153000	5422300	9874200	91173000	24919000	27338000	6.38901	0.137082
Synaptophysin	Q62277	Syp	34.024	652320	216070	319580	5662400	1823600	10000	6.30992	0.27682
Superoxide dismutase [Cu-Zn]	P08228	Sod1	15.942	10000	10000	1008700	4470500	2001600	10000	6.30125	0.244174
Vesicle-fusing ATPase	P46460	Nsf	82.613	1575800	839530	810810	14747000	4638200	894880	6.28617	0.242106
Fructose-bisphosphate aldolase C	P05063	Aldoc	39.394	45141000	11286000	18456000	189860000	58349000	221150000	6.2679	0.0612071
Protein deglycase DJ-1	Q99LX0	Park7	20.021	8976200	1940100	2235900	43916000	12462000	24055000	6.11555	0.0769083
60 kDa heat shock protein, mitochondrial	P63038	Hspd1	60.955	4687800	500320	1890200	24146000	6497700	12613000	6.11115	0.0859705
Triosephosphate isomerase	P17751	Tpi1	32.191	68710000	60573000	97233000	718840000	179210000	481380000	6.08977	0.0700745
Protein bassoon	O88737	Bsn	418.84	5334400	3027900	1430700	35751000	7674900	16205000	6.08914	0.118702
Myc box-dependent-interacting protein 1	O08539	Bin1	64.469	1988000	2631300	1742400	29485000	5111100	3305800	5.95783	0.281151
Proteasome subunit alpha type-3	O70435	Psma3	28.405	972420	431550	1632100	12411000	3121400	2432100	5.91702	0.198959
Serine/threonine-protein phosphatase PP1-alpha catalytic subunit	P62137	Ppp1ca	37.54	10000	776620	2177600	12904000	2779600	1831700	5.90891	0.24911
14-3-3 protein epsilon	P62259	Ywhae	29.174	94929000	43775000	72552000	626990000	198360000	422310000	5.90592	0.0502636
Disks large homolog 2	Q91XM9	Dlg2	94.879	3384000	2123400	3920700	32293000	7444400	15484000	5.85711	0.106065
Sodium/potassium-transporting ATPase subunit alpha-1	Q8VDN2	Atp1a1	112.98	623540	428970	234030	6350900	1139900	10000	5.83021	0.349305
Proteasome subunit alpha type-6	Q9QUM9	Psma6	27.372	1253900	1976200	1395200	19000000	4470600	3470600	5.82475	0.212743
Heat shock protein HSP 90-alpha	P07901	Hsp90aa1	84.787	1034600	10000	750410	6409800	2000900	1987400	5.79278	0.12909
Voltage-dependent anion-selective channel protein 1	Q60932	Vdac1	32.351	1849700	105060	107610	8960700	2960200	10000	5.78504	0.289538
G protein-regulated inducer of neurite outgrowth 1	Q3UNH4	Gprin1	95.495	2451200	6648700	2161200	45919000	8679700	10097000	5.74506	0.220229
Ubiquitin carboxyl-terminal hydrolase isozyme L1	Q9R0P9	Uchl1	24.838	18171000	10400000	20811000	150510000	42683000	85821000	5.65012	0.0719171
Filamin-C	Q8VHX6	Flnc	291.12	1143100	10000	10000	144440	1628800	4798100	5.64985	0.274077
Microtubule-associated protein 2	P20357	Map2	199.13	39810000	42716000	35842000	434820000	113740000	120180000	5.64967	0.158512
Ran-binding protein 3	Q9CT10	Ranbp3	52.572	10000	302550	226880	1752100	462110	826080	5.63612	0.101744
Inositol monophosphatase 1	O55023	Impa1	30.436	9036500	31572000	56068000	336770000	79023000	127650000	5.62125	0.136985
Ubiquitin-60S ribosomal protein L40;Ubiquitin;60S ribosomal protein L40;Ubiquitin-40S ribosomal protein S27a;Ubiquitin;40S ribosomal protein S27a;Polyubiquitin-B;Ubiquitin;Polyubiquitin-C;Ubiquitin;Ubiquitin-related 1;Ubiquitin-related 2	P62984;P62983;P0CG49;P0CG50	Uba52;Rps27a;Ubb;Ubc	14.728	1871700	1254200	1422300	16827000	5468600	3267200	5.62042	0.171107
Glutamine synthetase	P15105	Glul	42.119	88638000	27174000	59042000	268500000	140640000	572440000	5.61371	0.106021
WAS/WASL-interacting protein family member 3	P0C7L0	Wipf3	49.452	1066400	1126000	829940	9041600	2831900	5088400	5.61217	0.0628213
Cytochrome b-c1 complex subunit Rieske, mitochondrial;Cytochrome b-c1 complex subunit 11	Q9CR68	Uqcrfs1	29.367	3664500	2000200	14409000	15677000	7542200	88669000	5.57387	0.305783
Abl interactor 1	Q8CBW3	Abi1	52.287	933080	1221800	1128700	12917000	2683600	2658500	5.56073	0.217774
ES1 protein homolog, mitochondrial	Q9D172	D10Jhu81e	28.09	152200	10000	259920	1290700	1044400	10000	5.55553	0.18341
Dihydropyrimidinase-related protein 2	O08553	Dpysl2	62.277	415900000	232060000	455250000	3613800000	845800000	1644000000	5.53258	0.113589
CB1 cannabinoid receptor-interacting protein 1	Q5M8N0	Cnrip1	18.612	557670	748760	665640	7390800	1458200	2050200	5.52678	0.19002
Synapsin-2	Q64332	Syn2	63.372	1190900	390840	446680	9642400	1058700	424150	5.48469	0.366983
Peroxiredoxin-4	O08807	Prdx4	31.052	28669000	28196000	35424000	320310000	77782000	106720000	5.4699	0.146719
Ig kappa chain C region	P01837		11.934	824940	5817600	4389000	47186000	5736900	7123600	5.44317	0.298087
Protein disulfide-isomerase	P09103	P4hb	57.058	25481000	12894000	20763000	179810000	53807000	87924000	5.43713	0.0817056
Superoxide dismutase [Mn], mitochondrial	P09671	Sod2	24.603	2262400	2738700	5963700	43985000	8379800	6501900	5.3687	0.262339
Protein phosphatase 1 regulatory subunit 11	Q8K1L5	Ppp1r11	14.544	10000	10000	450090	2436200	10000	10000	5.22496	0.465705
Peroxiredoxin-5, mitochondrial	P99029	Prdx5	21.897	41642000	22563000	26897000	274160000	96193000	104700000	5.21452	0.0929228
L-lactate dehydrogenase B chain	P16125	Ldhb	36.572	2125200	621050	1261700	16141000	2754600	1994400	5.21214	0.289664
Growth factor receptor-bound protein 2	Q60631	Grb2	25.238	7395700	7277000	11313000	86488000	16646000	32170000	5.20686	0.160989
Protein phosphatase 1 regulatory subunit 7	Q3UM45	Ppp1r7	41.291	8860400	10106000	12887000	113800000	23545000	23817000	5.05949	0.224947
Contactin-1	P12960	Cntn1	113.39	7733500	4637800	6989700	64887000	20077000	12752000	5.04705	0.184807
Mammalian ependymin-related protein 1	Q99M71	Epdr1	25.485	557370	6076900	9532000	43796000	17055000	20545000	5.03493	0.0686825
Glutathione reductase, mitochondrial	P47791	Gsr	53.662	6509300	5959700	10362000	65046000	14389000	34464000	4.98879	0.109433
Dihydropyrimidinase-related protein 3	Q62188	Dpysl3	61.936	13108000	6547200	16993000	98575000	33364000	49866000	4.96082	0.0710281
Brevican core protein	Q61361	Bcan	95.814	4741200	4164000	4120500	39125000	11065000	14304000	4.95129	0.125063
Calmodulin-like protein 3	P0DP28;P0DP27;P0DP26;Q9D6P8	Calml3	16.837	725150	10000	188630	2396400	2129200	10000	4.90983	0.19983
Acidic leucine-rich nuclear phosphoprotein 32 family member A;Putative acidic leucine-rich nuclear phosphoprotein 32 family member C	O35381;Q64G17	Anp32a;Anp32c	28.537	881570	10000	10000	706680	388760	3326800	4.90504	0.295161
Macrophage migration inhibitory factor	P34884	Mif	12.504	449740	306170	319450	3901100	1358500	10000	4.90031	0.287919
Calreticulin	P14211	Calr	47.994	12484000	10090000	10382000	91436000	30407000	38259000	4.85805	0.0916998
Tubulin beta-5 chain	P99024	Tubb5	49.67	1111500	10000	984980	5652000	3014100	1453100	4.80384	0.104027
Fatty acid-binding protein, heart	P11404	Fabp3	14.819	3599600	653720	1192800	21774000	3110300	1240500	4.79696	0.356396
Serum albumin	P07724	Alb	68.692	164860000	77939000	184740000	1054400000	294470000	693400000	4.7768	0.0723232
Proteasome subunit beta type-1	O09061	Psmb1	26.372	1441900	1078600	2281000	16907000	2434800	3491000	4.75535	0.267652
Dihydropyrimidinase-related protein 1	P97427	Crmp1	62.167	40715000	34538000	54864000	356860000	101130000	153940000	4.70292	0.109154
MAP7 domain-containing protein 1	A2AJI0	Map7d1	93.275	10000	273840	10000	1164000	203290	10000	4.68721	0.381406
Astrocytic phosphoprotein PEA-15	Q62048	Pea15	15.054	774050	189210	298890	2057500	924500	2917200	4.67393	0.062787
14-3-3 protein sigma	O70456	Sfn	27.706	10000	10635000	13839000	10000	31901000	82342000	4.66644	0.286116
Annexin A5	P48036	Anxa5	35.752	1273100	374930	856830	6787900	3219700	1657800	4.65711	0.118462
Hypoxanthine-guanine phosphoribosyltransferase	P00493	Hprt1	24.57	5799700	2064900	7651600	34941000	6489800	30691000	4.64816	0.104386
Phosphoglycerate mutase 1	Q9DBJ1	Pgam1	28.832	15930000	4982000	11869000	94645000	22289000	34281000	4.61289	0.155821
Band 4.1-like protein 3;Band 4.1-like protein 3, N-terminally processed	Q9WV92	Epb41l3	103.34	5987000	3941100	7020900	50396000	16334000	11415000	4.6106	0.17229
Microtubule-associated protein 1A;MAP1A heavy chain;MAP1 light chain LC2	Q9QYR6	Map1a	300.14	35031000	25227000	23022000	210530000	77390000	95617000	4.60539	0.0749904
Succinate dehydrogenase [ubiquinone] iron-sulfur subunit, mitochondrial	Q9CQA3	Sdhb	31.814	23403000	10254000	14988000	122260000	37371000	61022000	4.53599	0.0885149
Microtubule-associated protein tau	P10637	Mapt	76.243	64197000	36121000	56719000	353220000	124310000	232670000	4.5225	0.0504957
Serine/threonine-protein phosphatase PP1-gamma catalytic subunit	P63087	Ppp1cc	36.983	562320	407270	667820	4629900	1365100	1379700	4.50388	0.153758
Heterogeneous nuclear ribonucleoproteins A2/B1	O88569	Hnrnpa2b1	37.402	28669000	28314000	35547000	232510000	93361000	89660000	4.49077	0.0841034
Adenosylhomocysteinase	P50247	Ahcy	47.688	406020	10000	10000	1324900	10000	555540	4.43744	0.293083
Phosphatidylethanolamine-binding protein 1;Hippocampal cholinergic neurostimulating peptide	P70296	Pebp1	20.83	161040000	88990000	125460000	890430000	307640000	446950000	4.381	0.0750295
Elongation factor 1-alpha 1	P10126	Eef1a1	50.113	905610	607600	1186900	7008300	2837200	1962200	4.37304	0.124538
SH3 domain-binding glutamic acid-rich-like protein 3	Q91VW3	Sh3bgrl3	10.477	668920	10000	10000	2317100	683340	10000	4.3698	0.342581
Heme-binding protein 1	Q9R257	Hebp1	21.067	10000	10000	397070	1335800	476230	10000	4.36864	0.316229
Peroxiredoxin-2	Q61171	Prdx2	21.778	67863000	38958000	53043000	350850000	105790000	239170000	4.35251	0.0664312
Clusterin;Clusterin beta chain;Clusterin alpha chain	Q06890	Clu	51.655	1044100	10000	285890	3065900	297040	2464400	4.34879	0.170309
40S ribosomal protein SA	P14206	Rpsa	32.838	3983900	1685700	2653300	22235000	7290000	6366800	4.31242	0.15105
Clathrin coat assembly protein AP180	Q61548	Snap91	91.85	1809800	10000	10000	4393500	1884900	1608900	4.31047	0.132152
Transgelin-3	Q9R1Q8	Tagln3	22.47	17288000	11718000	17922000	107410000	48108000	46547000	4.30585	0.0620437
Hydroxyacylglutathione hydrolase, mitochondrial	Q99KB8	Hagh	34.084	10000	10000	1638500	4120900	1898700	1119100	4.30431	0.157011
Reticulon-1	Q8K0T0	Rtn1	83.571	3284800	2612100	2275900	18717000	6568700	9833000	4.29702	0.0692238
Serine/threonine-protein phosphatase 2A 65 kDa regulatory subunit A alpha isoform	Q76MZ3	Ppp2r1a	65.322	10000	10000	233120	1066600	10000	10000	4.29283	0.483292
Syntaxin-binding protein 1	O08599	Stxbp1	67.568	4024900	1341900	3016100	25645000	7785400	2341800	4.26728	0.266815
LIM and SH3 domain protein 1	Q61792	Lasp1	29.994	1915000	919390	1768600	10756000	3561900	5163800	4.2324	0.0874835
26S proteasome non-ATPase regulatory subunit 9	Q9CR00	Psmd9	24.72	4769400	2016800	2415000	20688000	5872300	12244000	4.21731	0.0871635
Tubulin beta-3 chain	Q9ERD7	Tubb3	50.418	1288900	10000	1558100	6964000	3936200	1043500	4.1805	0.163068
Immunoglobulin J chain	P01592	Igj	18.013	813780	10000	427000	4508300	708990	10000	4.17922	0.40244
CD5 antigen-like	Q9QWK4	Cd5l	38.862	4444200	2950100	4146500	35660000	7197200	4897800	4.13793	0.289854
Dihydrolipoyllysine-residue succinyltransferase component of 2-oxoglutarate dehydrogenase complex, mitochondrial	Q9D2G2	Dlst	48.994	10497000	24805000	40516000	156590000	84784000	69178000	4.09602	0.0504849
Carbonic anhydrase-related protein 10	P61215	Ca10	37.562	1510300	2082500	1906500	17440000	3703100	1347500	4.08972	0.322366
Neuronal membrane glycoprotein M6-a	P35802	Gpm6a	31.149	5309100	324360	928870	15175000	3742900	7641700	4.04728	0.146361
Dihydrolipoyl dehydrogenase, mitochondrial	O08749	Dld	54.272	8125100	2748400	5342400	37625000	13681000	14092000	4.03296	0.111849
Persulfide dioxygenase ETHE1, mitochondrial	Q9DCM0	Ethe1	27.738	10000	10000	231430	830600	10000	168020	4.01153	0.389899
Succinyl-CoA ligase [ADP-forming] subunit beta, mitochondrial	Q9Z2I9	Sucla2	50.113	958850	10000	10000	3836800	10000	10000	3.94013	0.505872
Adaptin ear-binding coat-associated protein 1	Q9CR95	Necap1	29.639	3479200	1761200	2537000	18111000	4392200	8073200	3.93144	0.139546
Ig mu chain C region	P01872	Ighm	49.971	34412000	24992000	38870000	289800000	48964000	45733000	3.9125	0.303756
Synaptogyrin-1	O55100	Syngr1	25.652	304330	10000	236620	1600100	505010	10000	3.83902	0.336809
Neurocan core protein	P55066	Ncan	137.2	10000	1315400	485610	6088900	347310	453300	3.80424	0.430915
Guanine nucleotide-binding protein G(o) subunit alpha	P18872	Gnao1	40.084	3918100	1896300	3068300	22847000	6965500	3751000	3.77852	0.237762
Tubulin polymerization-promoting protein	Q7TQD2	Tppp	23.574	84895000	38029000	49060000	281250000	94329000	263360000	3.71511	0.0637748
NADH dehydrogenase [ubiquinone] flavoprotein 2, mitochondrial	Q9D6J6	Ndufv2	27.285	4164400	512940	1892600	13980000	4064600	6321000	3.70865	0.135909
A-kinase anchor protein 5	D3YVF0	Akap5	79.396	6486100	6494000	2963100	45319000	7569500	6148400	3.70295	0.327231
V-type proton ATPase subunit B, brain isoform	P62814	Atp6v1b2	56.55	1810900	10000	514550	3587400	1296400	3713400	3.68117	0.0932311
14-3-3 protein eta	P68510	Ywhah	28.211	8639800	7051800	2812000	19754000	12660000	35597000	3.67556	0.0778632
Myosin-6	Q02566	Myh6	223.56	38521000	2877400	2797200	160400000	826120	714350	3.66418	0.511437
Microtubule-associated protein 6	Q7TSJ2	Map6	96.449	37503000	72433000	91966000	440030000	137820000	145400000	3.58218	0.159681
Guanine nucleotide-binding protein G(I)/G(S)/G(T) subunit beta-1	P62874	Gnb1	37.377	1575500	2937800	1645100	13048000	5428900	3348000	3.54392	0.154735
Coiled-coil domain-containing protein 6	D3YZP9	Ccdc6	52.938	467470	118160	10000	1371500	210120	527150	3.5404	0.247771
Cytosol aminopeptidase	Q9CPY7	Lap3	56.141	12023000	35788000	60882000	271910000	72904000	39683000	3.53746	0.28123
Synapsin-1	O88935	Syn1	74.096	3908000	5706600	5291100	27904000	14062000	10202000	3.49987	0.0829864
ATP synthase subunit delta, mitochondrial	Q9D3D9	Atp5d	17.6	4723300	228800	647370	8339000	3151200	8070000	3.49322	0.103345
Gamma-glutamylcyclotransferase	Q9D7X8	Ggct	21.166	10000	160330	723970	3079900	10000	10000	3.46629	0.520936
Thioredoxin-dependent peroxide reductase, mitochondrial	P20108	Prdx3	28.127	8656700	3391900	3271500	33242000	7653300	12021000	3.45404	0.196722
Tenascin-R	Q8BYI9	Tnr	149.59	19024000	11446000	6319300	76398000	20315000	27813000	3.38484	0.178807
Serine/threonine-protein phosphatase 2B catalytic subunit alpha isoform	P63328	Ppp3ca	58.643	3740600	1741700	2919900	6578100	4799400	17048000	3.3831	0.159249
Myelin proteolipid protein	P60202	Plp1	30.077	12443000	10727000	14439000	65246000	33579000	27647000	3.36281	0.064842
Calcium/calmodulin-dependent protein kinase type II subunit alpha	P11798	Camk2a	54.114	3582800	896320	1423000	13023000	5198800	1176600	3.28668	0.276551
Brain acid soluble protein 1	Q91XV3	Basp1	22.086	1935300	1287500	3437100	12034000	7331500	2413700	3.2702	0.151668
Tubulin beta-4A chain	Q9D6F9	Tubb4a	49.585	1413100	199130	1102900	4535900	3251700	1091400	3.27019	0.126962
Cytochrome b-c1 complex subunit 1, mitochondrial	Q9CZ13	Uqcrc1	52.851	2807100	10000	554160	8326500	1121000	1094300	3.12696	0.402343
MAP7 domain-containing protein 2	A2AG50	Map7d2	86.049	3166800	3079900	2423200	14221000	3807500	8373800	3.04528	0.122198
2,3-cyclic-nucleotide 3-phosphodiesterase	P16330	Cnp	47.123	8466400	3491100	5223800	27281000	14328000	10647000	3.04145	0.0899505
CaM kinase-like vesicle-associated protein	Q3UHL1	Camkv	54.819	10000	602660	465460	2522000	723380	10000	3.0195	0.398469
Sodium/potassium-transporting ATPase subunit alpha-3	Q6PIC6	Atp1a3	111.69	17189000	4623300	5679500	42565000	20800000	19106000	2.99984	0.0989356
3-ketoacyl-CoA thiolase, mitochondrial	Q8BWT1	Acaa2	41.829	646560	10000	10000	1938800	10000	10000	2.93867	0.559217
ADP-ribosylation factor 1;ADP-ribosylation factor 3;ADP-ribosylation factor 5;ADP-ribosylation factor 2	P84078;P61205;P84084;Q8BSL7	Arf1;Arf3;Arf5;Arf2	20.697	406230	10000	10000	712600	522480	10000	2.92115	0.332725
Tubulin beta-2A chain;Tubulin beta-2B chain	Q7TMM9;Q9CWF2	Tubb2a;Tubb2b	49.906	9542400	4879300	6152400	36761000	14976000	8349500	2.92049	0.204367
Ras-related protein Rab-6A;Ras-related protein Rab-6B;Ras-related protein Rab-39A	P35279;P61294;Q8BHD0	Rab6a;Rab6b;Rab39a	23.59	1116700	461130	664590	4146100	1616400	770970	2.91358	0.238117
Proteasome subunit beta type-6	Q60692	Psmb6	25.378	3520500	1840700	2860700	12797000	4773300	6256000	2.89791	0.107237
Apolipoprotein A-I;Proapolipoprotein A-I;Truncated apolipoprotein A-I	Q00623	Apoa1	30.615	1339600	10000	10000	3914800	10000	10000	2.89409	0.566274
Protein piccolo	Q9QYX7	Pclo	550.83	12208000	11555000	6293000	56878000	12664000	15891000	2.84246	0.267824
Serotransferrin	Q921I1	Tf	76.723	5855700	690450	1700500	15547000	3969700	3759300	2.82248	0.299175
Neurogranin;NEUG(55-78)	P60761	Nrgn	7.4963	1203700	951470	1784200	963780	7883000	2218400	2.80887	0.329766
Proteasome subunit beta type-3	Q9R1P1	Psmb3	22.965	2631900	935090	1420700	8639200	2553800	2792200	2.80394	0.217824
V-type proton ATPase catalytic subunit A	P50516	Atp6v1a	68.325	1764300	10000	10000	3296100	1685400	10000	2.79746	0.391732
Phosphate carrier protein, mitochondrial	Q8VEM8	Slc25a3	39.632	10000	1035300	1806700	2733100	4460400	756540	2.78753	0.226424
Aspartate aminotransferase, mitochondrial	P05202	Got2	47.411	8424000	1716400	3696200	24089000	10128000	4258400	2.7807	0.256459
Gamma-enolase	P17183	Eno2	47.296	11075000	1259500	9983400	26231000	26629000	7642000	2.71092	0.142794
Tubulin alpha-1A chain;Tubulin alpha-3 chain	P68369;P05214	Tuba1a;Tuba3a	50.135	48804000	21443000	32566000	143800000	83563000	46695000	2.6656	0.124108
Adenylate kinase isoenzyme 1	Q9R0Y5	Ak1	21.539	30332000	2954600	3579900	42348000	12574000	43003000	2.65621	0.206021
CAP-Gly domain-containing linker protein 1	Q922J3	Clip1	155.81	2831500	6077900	3217500	23537000	4347200	3167000	2.56052	0.398538
Dihydrolipoyllysine-residue acetyltransferase component of pyruvate dehydrogenase complex, mitochondrial	Q8BMF4	Dlat	67.941	1374300	10000	137850	3240900	602690	10000	2.53168	0.513107
Transcriptional activator protein Pur-alpha	P42669	Pura	34.883	615690	10000	10000	601010	700960	298130	2.51711	0.243862
PC4 and SFRS1-interacting protein	Q99JF8	Psip1	59.696	400550	670160	525160	3298600	705410	10000	2.51525	0.466925
NADH dehydrogenase [ubiquinone] flavoprotein 1, mitochondrial	Q91YT0	Ndufv1	50.834	21102000	4280300	12956000	55895000	19298000	21088000	2.51135	0.207651
Malate dehydrogenase, mitochondrial	P08249	Mdh2	35.611	19448000	2060000	25153000	37025000	68042000	11565000	2.49956	0.259025
Malate dehydrogenase, cytoplasmic	P14152	Mdh1	36.511	11454000	1730100	4679700	27192000	13117000	3865400	2.47284	0.299696
Fibrinogen beta chain;Fibrinopeptide B;Fibrinogen beta chain	Q8K0E8	Fgb	54.752	2831400	136800	1152700	7428900	435080	2255600	2.45567	0.421982
Eukaryotic translation initiation factor 4B	Q8BGD9	Eif4b	68.839	868850	488040	10000	10000	862270	2458700	2.4369	0.437279
ATP synthase subunit O, mitochondrial	Q9DB20	Atp5o	23.363	1713600	174500	231100	3977300	1072800	10000	2.38774	0.489089
Phosphoglycerate kinase 1	P09411	Pgk1	44.55	8998300	313110	668210	15908000	5054200	2606700	2.3617	0.414137
Beta-adducin	Q9QYB8	Add2	80.641	312280	211210	10000	1230800	10000	10000	2.34456	0.596669
Neural cell adhesion molecule 1	P13595	Ncam1	119.43	16863000	2060000	2790700	27373000	10236000	13212000	2.3405	0.246429
Actin, cytoplasmic 2;Actin, cytoplasmic 2, N-terminally processed	P63260	Actg1	41.792	1740100000	235410000	306550000	2572000000	913910000	1834700000	2.33149	0.213741
Neurofilament light polypeptide	P08551	Nefl	61.508	1495500	306010	276720	446120	2258400	2106600	2.31501	0.26634
Ezrin;Moesin	P26040;P26041	Ezr;Msn	69.406	971840	215970	1223000	2896700	1959200	559710	2.24639	0.249137
Tubulin alpha-4A chain	P68368	Tuba4a	49.924	7506200	2086700	2790400	13972000	10340000	3364400	2.23498	0.224044
Tubulin beta-4B chain	P68372	Tubb4b	49.83	44408000	13245000	22414000	82220000	65163000	30466000	2.22125	0.141283
Histone H2A type 1-K;Histone H2A type 1-F;Histone H2A type 3;Histone H2A type 2-A;Histone H2A type 1-H;Histone H2A.J;Histone H2A type 2-C;Histone H2A.Z;Histone H2A.V;Histone H2AX	C0HKE6;C0HKE9;C0HKE1;C0HKE8;C0HKE2;C0HKE3;C0HKE4;C0HKE5;C0HKE7;Q8CGP7;Q8CGP5;Q8BFU2;Q6GSS7;Q8CGP6;Q8R1M2;Q64523;P0C0S6;Q3THW5;P27661	Hist1h2ak;Hist1h2af;Hist3h2a;Hist2h2aa1;Hist1h2ah;H2afj;Hist2h2ac;H2afz;H2afv;H2afx	14.135	4476800	10000	10000	9339400	435820	10000	2.17604	0.630146
AP-2 complex subunit beta	Q9DBG3	Ap2b1	104.58	94605	845370	10000	1572100	482060	10000	2.17286	0.524539
Neuromodulin	P06837	Gap43	23.632	189130000	95751000	106020000	375150000	120970000	352350000	2.17055	0.152302
Caskin-1	Q6P9K8	Caskin1	150.49	321180	201540	10000	711820	10000	430800	2.16365	0.406889
ADP/ATP translocase 1	P48962	Slc25a4	32.904	23244000	2101900	2858000	43003000	13537000	4447200	2.16237	0.464916
Proteasome subunit beta type-7	P70195	Psmb7	29.891	10000	954750	1076200	1394600	864920	2000200	2.08713	0.190873
ATP synthase subunit alpha, mitochondrial	Q03265	Atp5a1	59.752	25530000	4020000	6535000	53641000	17027000	4513200	2.08345	0.466957
Voltage-dependent anion-selective channel protein 2	Q60930	Vdac2	31.732	958910	10000	10000	2015500	10000	10000	2.07935	0.658757
ATP synthase subunit beta, mitochondrial	P56480	Atp5b	56.3	31017000	3915800	7409400	54299000	25356000	8181100	2.07443	0.394828
ATP synthase subunit gamma, mitochondrial	Q91VR2	Atp5c1	32.886	1085900	10000	10000	2125100	10000	10000	1.93969	0.684051
Ras-related protein Rab-13;Ras-related protein Rab-8B;Ras-related protein Rab-8A;Ras-related protein Rab-10;Ras-related protein Rab-1B;Ras-related protein Rab-1A;Ras-related protein Rab-15	Q9DD03;P61028;P55258;P61027;Q9D1G1;P62821;Q8K386	Rab13;Rab8b;Rab8a;Rab10;Rab1b;Rab1A;Rab15	22.77	10000	201060	221870	10000	798720	10000	1.89111	0.660344
Beta-adrenergic receptor kinase 1	Q99MK8	Adrbk1	79.638	334580	10000	10000	640740	10000	10000	1.86344	0.688275
Citrate synthase, mitochondrial	Q9CZU6	Cs	51.736	3398700	359760	661720	4848900	2473500	715250	1.8184	0.477145
Fructose-bisphosphate aldolase A	P05064	Aldoa	39.355	139410000	14462000	19321000	132640000	56322000	125010000	1.81284	0.379356
GTP-binding nuclear protein Ran	P62827	Ran	24.423	602330	10000	10000	691030	426380	10000	1.8116	0.579771
Junction plakoglobin	Q02257	Jup	81.8	10000	1050600	128450	1888400	191570	10000	1.75768	0.682718
Excitatory amino acid transporter 2	P43006	Slc1a2	62.03	2640600	156160	893300	4066100	810660	1569400	1.7469	0.496211
Elongation factor 1-alpha 2	P62631	Eef1a2	50.454	856170	10000	10000	1057500	10000	386450	1.65944	0.667763
Probable aminopeptidase NPEPL1	Q6NSR8	Npepl1	55.939	4255000	10000	9585000	4916700	9071100	8898700	1.65245	0.384087
Unconventional myosin-XVIIIa	Q9JMH9	Myo18a	232.75	10000	10000	110310	10000	193390	10000	1.63756	0.71133
ATP synthase subunit f, mitochondrial	P56135	Atp5j2	10.344	1418400	10000	10000	2318800	10000	10000	1.62597	0.755905
Pyruvate kinase PKM	P52480	Pkm	57.844	30003000	2026100	2886400	21520000	12703000	20563000	1.5691	0.528206
Thy-1 membrane glycoprotein	P01831	Thy1	18.08	6632000	10000	782530	7477300	2708700	451790	1.43279	0.734283
Nucleophosmin	Q61937	Npm1	32.56	2861800	2489300	2368200	10000	7046200	3956400	1.42663	0.619305
NADH-ubiquinone oxidoreductase 75 kDa subunit, mitochondrial	Q91VD9	Ndufs1	79.776	14676000	10000	1312900	6054500	6045000	10113000	1.38838	0.692995
Cytochrome b-c1 complex subunit 2, mitochondrial	Q9DB77	Uqcrc2	48.234	2705200	10000	536610	2612500	1860200	10000	1.37852	0.73503
Myoglobin	P04247	Mb	17.069	17072000	542960	230120	24269000	10000	10000	1.3611	0.83748
ATP synthase F(0) complex subunit B1, mitochondrial	Q9CQQ7	Atp5f1	28.948	1465500	130680	10000	2166100	10000	10000	1.36106	0.83255
Heat shock protein HSP 90-beta	P11499	Hsp90ab1	83.28	10342000	6641300	21820000	15533000	7685100	28828000	1.34128	0.596145
Cytochrome c oxidase subunit 6C	Q9CPQ1	Cox6c	8.4689	1738200	10000	10000	2328600	10000	10000	1.3358	0.848193
Microfibril-associated glycoprotein 4	Q9D1H9	Mfap4	28.937	449640	582000	598890	10000	1548000	571420	1.30597	0.731475
Pyruvate dehydrogenase E1 component subunit alpha, somatic form, mitochondrial	P35486	Pdha1	43.231	2877500	153120	520590	2774100	1005600	510760	1.20817	0.833074
2-oxoglutarate dehydrogenase, mitochondrial	Q60597	Ogdh	116.45	1059700	10000	10000	592260	10000	668500	1.17696	0.883246
Prolyl endopeptidase	Q9QUR6	Prep	80.751	10000	4002000	10000	226450	10000	4116600	1.08231	0.956111
Elongation factor Tu, mitochondrial	Q8BFR5	Tufm	49.508	240190	10000	10000	255210	10000	10000	1.05773	0.96652
Voltage-dependent anion-selective channel protein 3	Q60931	Vdac3	30.752	984110	10000	10000	1025600	10000	10000	1.04132	0.977892
Isocitrate dehydrogenase [NAD] subunit alpha, mitochondrial	Q9D6R2	Idh3a	39.638	4034800	270800	10000	2098200	2253400	10000	1.01066	0.992271
Proteasome subunit beta type-4	P99026	Psmb4	29.116	1197900	4631900	381210	4668800	855860	647960	0.993819	0.994798
Filamin-A	Q8BTM8	Flna	281.22	646530	289020	557370	10000	1088300	320840	0.95058	0.945486
Calcium-binding mitochondrial carrier protein Aralar1	Q8BH59	Slc25a12	74.569	1277000	10000	10000	1188400	10000	10000	0.931689	0.961617
Glucose-6-phosphate isomerase	P06745;CON__Q3ZBD7	Gpi	62.766	5391000	10000	243410	3812500	1309100	10000	0.909147	0.938469
Vimentin	P20152	Vim	53.687	2137000	2087900	862210	1587900	1713000	1197800	0.884333	0.682106
Actin, alpha skeletal muscle	P68134	Acta1	42.051	521360000	16838000	19273000	336600000	62389000	84213000	0.866775	0.902338
Glyceraldehyde-3-phosphate dehydrogenase	P16858	Gapdh	35.81	77129000	4751400	11082000	44245000	20191000	13205000	0.835187	0.847982
Annexin A2	P07356	Anxa2	38.676	646940	10000	317130	645460	10000	10000	0.683175	0.732406
Myosin light chain 3	P09542	Myl3	22.421	9744800	10000	10000	6613200	10000	10000	0.679297	0.803226
Electron transfer flavoprotein subunit beta	Q9DCW4	Etfb	27.623	590260	10000	10000	10000	385280	10000	0.66411	0.781517
Hexokinase-1	P17710	Hk1	108.3	978790	10000	10000	527470	101410	10000	0.639654	0.75578
Hemopexin	Q91X72	Hpx	51.317	1324400	10000	10000	812730	10000	10000	0.619406	0.7564
Ribose-phosphate pyrophosphokinase 1;Ribose-phosphate pyrophosphokinase 2	Q9D7G0;Q9CS42	Prps1;Prps2	34.834	4632300	10000	10000	298650	10000	2560500	0.616716	0.74971
Alpha-1-antitrypsin 1-3;Alpha-1-antitrypsin 1-4;Alpha-1-antitrypsin 1-2;Alpha-1-antitrypsin 1-1	Q00896;Q00897;P22599;P07758	Serpina1c;Serpina1d;Serpina1b;Serpina1a	45.823	783550	10000	10000	473740	10000	10000	0.614448	0.748514
Protein NDRG2	Q9QYG0	Ndrg2	40.789	610780	10000	10000	10000	360000	10000	0.602429	0.736579
Calbindin	P12658	Calb1	29.994	2308800	10000	10000	10000	10000	1359100	0.592193	0.739613
Pyruvate dehydrogenase E1 component subunit beta, mitochondrial	Q9D051	Pdhb	38.937	2839700	192430	455340	1299400	10000	666420	0.566548	0.613264
Four and a half LIM domains protein 1	P97447	Fhl1	31.888	5765400	256010	399890	1800900	1752500	10000	0.554934	0.643498
L-lactate dehydrogenase A chain	P06151	Ldha	36.498	14848000	729890	1869300	4425100	2487800	2216100	0.523236	0.577678
Mitochondrial 2-oxoglutarate/malate carrier protein	Q9CR62	Slc25a11	34.155	1641800	10000	10000	484240	309940	10000	0.483921	0.637342
Actin, alpha cardiac muscle 1;Actin, aortic smooth muscle;Actin, gamma-enteric smooth muscle	P68033;P62737;P63268	Actc1;Acta2;Actg2	42.019	8237200	538590	792360	3631800	517690	402590	0.475753	0.574354
Hemoglobin subunit alpha	P01942	Hba	15.085	132350000	1223600	354150	55950000	3163700	10000	0.44146	0.62709
Elongation factor 1-gamma	Q9D8N0	Eef1g	50.06	577000	10000	10000	211330	10000	10000	0.387487	0.576171
Creatine kinase S-type, mitochondrial	Q6P8J7	Ckmt2	47.473	1927600	10000	10000	713940	10000	10000	0.376843	0.584393
Alpha-crystallin B chain	P23927	Cryab	20.069	5648600	10000	10000	2045200	10000	10000	0.364323	0.580175
Hemoglobin subunit beta-1;Hemoglobin subunit beta-2	P02088;P02089	Hbb-b1;Hbb-b2	15.84	98724000	2639400	829430	21749000	9774500	4903700	0.356456	0.53955
Alpha-actinin-3	O88990	Actn3	103.04	72247000	1491700	10000	11039000	2735000	5706700	0.26415	0.492266
Ubiquinone biosynthesis protein COQ9, mitochondrial	Q8K1Z0	Coq9	35.082	522170	10000	10000	112730	10000	10000	0.244813	0.476964
Tropomyosin alpha-1 chain	P58771	Tpm1	32.68	376510000	3176900	2548300	49818000	5920600	23699000	0.207824	0.465342
Aldose reductase	P45376	Akr1b1	35.732	2136900	10000	10000	397830	10000	10000	0.193718	0.466259
Desmin	P31001	Des	53.497	26269000	1066900	199560	4457600	10000	10000	0.162612	0.42575
Cytochrome c oxidase subunit 2	P00405	Mtco2	25.976	3741300	10000	10000	526280	10000	10000	0.145237	0.441477
Fatty acid-binding protein, adipocyte	P04117	Fabp4	14.65	4762100	10000	10000	603960	10000	10000	0.130478	0.434244
Isocitrate dehydrogenase [NADP], mitochondrial	P54071	Idh2	50.906	2884200	10000	10000	356700	10000	10000	0.129709	0.431915
Histone H1t;Histone H1.2;Histone H1.4;Histone H1.3	Q07133;P15864;P43274;P43277	Hist1h1t;Hist1h1c;Hist1h1e;Hist1h1d	21.54	5258700	10000	10000	646790	10000	10000	0.126317	0.432287
Alpha-actinin-2	Q9JI91	Actn2	103.83	34373000	74428	10000	3047800	337560	372930	0.109071	0.423053
ATP-dependent 6-phosphofructokinase, muscle type	P47857	Pfkm	85.268	4399600	198300	10000	10000	10000	382550	0.0873608	0.384916
Myosin-7	Q91Z83	Myh7	222.88	6339300	10000	10000	452370	10000	10000	0.0742802	0.406007
Phosphoglycerate mutase 2	O70250	Pgam2	28.827	15917000	10000	288340	804530	296440	10000	0.0685135	0.392816
Parvalbumin alpha	P32848	Pvalb	11.93	62682000	1093000	238670	3854100	10000	10000	0.0605199	0.387943
Histone H2B type 1-P;Histone H2B type 1-K;Histone H2B type 1-C/E/G;Histone H2B type 2-B;Histone H2B type 1-H;Histone H2B type 1-B;Histone H2B type 1-M;Histone H2B type 1-F/J/L;Histone H2B type 3-A;Histone H2B type 3-B;Histone H2B type 2-E;Histone H2B type 1-A	Q8CGP2;Q8CGP1;Q6ZWY9;Q64525;Q64478;Q64475;P10854;P10853;Q9D2U9;Q8CGP0;Q64524;P70696	Hist1h2bp;Hist1h2bk;Hist1h2bc;Hist2h2bb;Hist1h2bh;Hist1h2bb;Hist1h2bm;Hist1h2bf;Hist3h2ba;Hist3h2bb;Hist2h2be;Hist1h2ba	13.992	19371000	256400	171180	1162300	10000	10000	0.0597164	0.386973
Beta-enolase	P21550	Eno3	47.024	51876000	10000	1069400	1255300	1877300	10000	0.0593443	0.387121
Indian hedgehog protein;Indian hedgehog protein N-product;Indian hedgehog protein C-product	P97812	Ihh	45.484	107090	398740	10000	10000	10000	10000	0.0581587	0.237902
Creatine kinase M-type	P07310	Ckm	43.044	275370000	12796000	10699000	8815400	7699800	569590	0.0571656	0.345533
Histone H4	P62806	Hist1h4a	11.367	12075000	122460	10000	553370	10000	10000	0.0469688	0.387959
Early endosome antigen 1	Q8BL66	Eea1	160.91	333180	339770	10000	10000	10000	10000	0.0439271	0.116157
Protein Daple	Q6VGS5	Ccdc88c	226.53	694200	10000	138920	10000	10000	10000	0.0355821	0.266185
Clathrin heavy chain 1	Q68FD5	Cltc	191.55	4444100	441710	10000	10000	152050	10000	0.0351423	0.32738
Chromobox protein homolog 1	P83917	Cbx1	21.418	10000	282070	561610	10000	10000	10000	0.035142	0.159767
Ubiquitin-conjugating enzyme E2 variant 2	Q9D2M8	Ube2v2	16.367	1037500	426100000	527390	7884400	5227500	1377200	0.0338796	0.386371
Titin	A2ASS6	Ttn	3906.4	284480000	80810	10000	8207400	10000	10000	0.0289116	0.386466
Myomesin-1	Q62234	Myom1	185.46	13703000	155370	10000	340260	10000	10000	0.0259771	0.377597
Myosin-1	Q5SX40	Myh1	223.34	65708000	100660	10000	747850	10000	10000	0.0116661	0.377882
Glycogen phosphorylase, muscle form	Q9WUB3	Pygm	97.285	61597000	92715	10000	139210	401870	10000	0.00893165	0.376686
Sarcoplasmic/endoplasmic reticulum calcium ATPase 1	Q8R429	Atp2a1	109.42	190530000	3277200	320730	1359100	10000	10000	0.00710408	0.364909
Troponin C, skeletal muscle	P20801	Tnnc2	18.11	8339200	1087800	235190	10000	10000	10000	0.00310489	0.279833
Troponin I, fast skeletal muscle	P13412	Tnni2	21.357	16822000	446840	10000	10000	10000	10000	0.00173623	0.357392
Calsequestrin-1	O09165	Casq1	46.377	22056000	390500	10000	10000	10000	10000	0.00133592	0.362884
Myosin-4	Q5SX39	Myh4	222.86	2439000000	19163000	6195500	1279900	1036200	839540	0.00128051	0.367778
Myosin light chain 1/3, skeletal muscle isoform	P05977	Myl1	20.594	317630000	203570	10000	10000	10000	10000	9.43861e-05	0.373509
