# Supplementary material for: Dietary restriction transforms the mammalian protein persulfidome in a tissue-specific and cystathionine γ-lyase-dependent manner
Source: Nat Commun. 2021 Mar 19;12:1745. doi: 10.1038/s41467-021-22001-w (PMC7979915; doi:10.1038/s41467-021-22001-w)
Supplement: Supplementary file 30 — Supplementary Data 27 [file 41467_2021_22001_MOESM30_ESM.xlsx]

## Sheet: KO Heart Prot ID Spectral
Supplementary Data 27: Dietary Impact on the CGL KO Heart Persulfidome (Spectral Counting)
Protein Name	Accession Number	Alternate ID	Molecular Weight	Cysteine Residues	DR/AL Spectral Count Ratio	t-test
Carbonic anhydrase 2	P00920	Ca2	29 kDa	2 C	2	0.0474207		Green	DR enriched
Ig gamma-2A chain C region, A allele	P01863 (+1)	Ighg	36 kDa	10 C	17.3333	0.373901		Gray	No Change
T-complex protein 1 subunit beta	P80314	Cct2	57 kDa	6 C	10.6667	0.373901		Blue	AL enriched
Carbonic anhydrase 1	P13634	Ca1	28 kDa	1 C	4.11765	0.0845185
Fibrinogen gamma chain	Q8VCM7	Fgg	49 kDa	12 C	2.30769	0.264623
Ig heavy chain V region X44	P01807		13 kDa	2 C	2.25806	0.206634
Tropomyosin alpha-1 chain	P58771	Tpm1	33 kDa	1 C	2.15686	0.183724
Fibrinogen beta chain	Q8K0E8	Fgb	55 kDa	12 C	1.98675	0.423932
Glutathione S-transferase P 1	P19157	Gstp1	24 kDa	3 C	1.96774	0.566499
Prelamin-A/C	P48678 (+1)	Lmna	74 kDa	5 C	1.93548	0.152927
Fibrinogen alpha chain	E9PV24	Fga	87 kDa	13 C	1.92308	0.397836
Histidine-rich glycoprotein	Q9ESB3	Hrg	59 kDa	17 C	1.6	0.250815
Proteasome subunit alpha type-3	O70435	Psma3	28 kDa	4 C	1.47619	0.622269
Aspartate aminotransferase, cytoplasmic	P05201	Got1	46 kDa	5 C	1.41176	0.190349
Adiponectin	Q60994	Adipoq	27 kDa	2 C	1.4	0.148148
Ig gamma-1 chain C region, membrane-bound form	P01869	Ighg1	43 kDa	12 C	1.39216	0.736872
Beta-2-glycoprotein 1	Q01339	Apoh	39 kDa	23 C	1.32258	0.759671
Hemopexin	Q91X72	Hpx	51 kDa	13 C	1.30769	0.345271
Medium-chain specific acyl-CoA dehydrogenase, mitochondrial	P45952	Acadm	46 kDa	8 C	1.28169	0.828041
Heterogeneous nuclear ribonucleoproteins A2/B1	O88569	Hnrnpa2b1	37 kDa	1 C	1.2439	0.796164
Pregnancy zone protein	Q61838	Pzp	166 kDa	24 C	1.23457	0.761578
Kininogen-1	O08677	Kng1	73 kDa	19 C	1.22222	0.748868
Complement factor I	Q61129	Cfi	67 kDa	40 C	1.22	0.793207
Haptoglobin	Q61646	Hp	39 kDa	9 C	1.21212	0.684334
Serine protease inhibitor A3K	P07759	Serpina3k	47 kDa	4 C	1.18182	0.652994
Malate dehydrogenase, cytoplasmic	P14152	Mdh1	37 kDa	3 C	1.13475	0.83773
Inositol monophosphatase 1	O55023	Impa1	30 kDa	6 C	1.09091	0.724659
Nucleoside diphosphate kinase B	Q01768	Nme2	17 kDa	2 C	1.09091	0.838878
Adenylate kinase isoenzyme 1	Q9R0Y5 (+1)	Ak1	22 kDa	2 C	1.08824	0.852837
Vimentin	P20152	Vim	54 kDa	1 C	1.07143	0.697189
Serum albumin	P07724	Alb	69 kDa	36 C	1.069	0.793648
Peroxiredoxin-1	P35700	Prdx1	22 kDa	4 C	1.0303	0.878601
Peroxiredoxin-6	O08709	Prdx6	25 kDa	2 C	1.025	0.97282
Thioredoxin reductase 2, mitochondrial	Q9JLT4 (+1)	Txnrd2	57 kDa	11 C	1	1
Methylcrotonoyl-CoA carboxylase beta chain, mitochondrial	Q3ULD5	Mccc2	61 kDa	10 C	1	1
ES1 protein homolog, mitochondrial	Q9D172	D10Jhu81e	28 kDa	6 C	1	1
Thioredoxin	P10639	Txn	12 kDa	6 C	1	1
Malate dehydrogenase, mitochondrial	P08249	Mdh2	36 kDa	8 C	0.983051	0.96414
Proteasome subunit alpha type-6	Q9QUM9	Psma6	27 kDa	8 C	0.97561	0.965085
Ig kappa chain C region	P01837		12 kDa	3 C	0.97561	0.77805
Microfibril-associated glycoprotein 4	Q9D1H9 (+1)	Mfap4	29 kDa	6 C	0.961538	0.741521
Lactoylglutathione lyase	Q9CPU0	Glo1	21 kDa	3 C	0.954545	0.964343
Transketolase	P40142	Tkt	68 kDa	12 C	0.954545	0.964343
Ig mu chain C region	P01872	Ighm	50 kDa	19 C	0.937888	0.811305
Desmin	P31001	Des	53 kDa	1 C	0.9375	0.373901
Complement C3	P01027	C3	186 kDa	27 C	0.933333	0.859308
Mannose-binding protein A	P39039	Mbl1	25 kDa	8 C	0.928571	0.741521
Methylglutaconyl-CoA hydratase, mitochondrial	Q9JLZ3	Auh	33 kDa	5 C	0.888889	0.767644
CD5 antigen-like	Q9QWK4	Cd5l	39 kDa	26 C	0.886076	0.617993
Glutathione peroxidase 1	P11352	Gpx1	22 kDa	4 C	0.88	0.791778
Dihydrolipoyllysine-residue succinyltransferase component of 2-oxoglutarate dehydrogenase complex, mitochondrial	Q9D2G2	Dlst	49 kDa	6 C	0.870968	0.67018
Peroxiredoxin-5, mitochondrial	P99029	Prdx5	22 kDa	6 C	0.860465	0.708991
Serotransferrin	Q921I1	Tf	77 kDa	38 C	0.850299	0.583315
Peroxiredoxin-2	Q61171	Prdx2	22 kDa	3 C	0.849057	0.724659
Actin, cytoplasmic 1	P60710	Actb	42 kDa	6 C	0.846154	0.373901
Phosphoglycerate mutase 2	O70250	Pgam2	29 kDa	3 C	0.833333	0.64333
Selenium-binding protein 1	P17563	Selenbp1	53 kDa	10 C	0.833333	0.681517
Immunoglobulin J chain	P01592	Jchain	18 kDa	8 C	0.819672	0.83472
Superoxide dismutase [Mn], mitochondrial	P09671	Sod2	25 kDa	4 C	0.807692	0.565856
Ig heavy chain V region AC38 205.12	P06330		13 kDa	2 C	0.803922	0.796164
Complement component C8 alpha chain	Q8K182	C8a	66 kDa	29 C	0.8	0.518519
Myosin light chain 3	P09542	Myl3	22 kDa	2 C	0.792683	0.407468
Cytochrome c, somatic	P62897	Cycs	12 kDa	2 C	0.77551	0.638576
Complement component C8 gamma chain	Q8VCG4	C8g	23 kDa	3 C	0.772727	0.462807
GMP reductase 1	Q9DCZ1	Gmpr	37 kDa	9 C	0.769231	0.707339
Peroxiredoxin-4	O08807	Prdx4	31 kDa	4 C	0.764706	0.421648
Glutathione S-transferase Mu 1	P10649	Gstm1	26 kDa	2 C	0.763359	0.688614
Glutathione peroxidase 3	P46412	Gpx3	25 kDa	3 C	0.7625	0.680789
Long-chain specific acyl-CoA dehydrogenase, mitochondrial	P51174	Acadl	48 kDa	7 C	0.758621	0.644149
Creatine kinase S-type, mitochondrial	Q6P8J7	Ckmt2	47 kDa	8 C	0.752874	0.474095
Phosphatidylethanolamine-binding protein 1	P70296	Pebp1	21 kDa	3 C	0.75	0.533881
Branched-chain-amino-acid aminotransferase, mitochondrial	O35855	Bcat2	44 kDa	10 C	0.738095	0.807806
Ig kappa chain V-III region PC 7043	P01665 (+2)		12 kDa	2 C	0.732394	0.76832
Ficolin-1	O70165	Fcn1	36 kDa	10 C	0.731707	0.593662
Proteasome subunit alpha type-7	Q9Z2U0	Psma7	28 kDa	3 C	0.731707	0.690789
BAG family molecular chaperone regulator 3	Q9JLV1	Bag3	62 kDa	4 C	0.72	0.449855
Enoyl-CoA hydratase, mitochondrial	Q8BH95	Echs1	31 kDa	7 C	0.71831	0.668737
NADH dehydrogenase [ubiquinone] flavoprotein 1, mitochondrial	Q91YT0	Ndufv1	51 kDa	12 C	0.717172	0.435869
Aconitate hydratase, mitochondrial	Q99KI0	Aco2	85 kDa	13 C	0.717172	0.531112
Alpha-1-antitrypsin 1-3	Q00896	Serpina1c	46 kDa	3 C	0.714286	0.2302
Proteasome subunit beta type-6	Q60692	Psmb6	25 kDa	4 C	0.714286	0.421648
Succinate dehydrogenase [ubiquinone] flavoprotein subunit, mitochondrial	Q8K2B3	Sdha	73 kDa	19 C	0.7	0.578188
Cysteine-rich protein 2	Q9DCT8	Crip2	23 kDa	14 C	0.688525	0.766147
NADH dehydrogenase [ubiquinone] flavoprotein 2, mitochondrial	Q9D6J6	Ndufv2	27 kDa	6 C	0.681159	0.403634
Ig kappa chain V-II region 17S29.1	P03976		12 kDa	2 C	0.677419	0.622269
Voltage-dependent anion-selective channel protein 1	Q60932 (+1)	Vdac1	32 kDa	2 C	0.675	0.567149
Cofilin-1	P18760	Cfl1	19 kDa	4 C	0.666667	0.205106
Triosephosphate isomerase	P17751	Tpi1	32 kDa	9 C	0.658824	0.0763396
Electron transfer flavoprotein subunit beta	Q9DCW4	Etfb	28 kDa	4 C	0.655172	0.562184
Alpha-1-antitrypsin 1-4	Q00897	Serpina1d	46 kDa	3 C	0.653846	0.152317
Hemoglobin subunit alpha	P01942	Hba	15 kDa	1 C	0.648649	0.302737
Isoform 2 of Mitochondrial peptide methionine sulfoxide reductase	Q9D6Y7-2	Msra	24 kDa	4 C	0.636364	0.345271
60S ribosomal protein L12	P35979	Rpl12	18 kDa	3 C	0.627451	0.699161
Succinyl-CoA:3-ketoacid coenzyme A transferase 1, mitochondrial	Q9D0K2	Oxct1	56 kDa	7 c	0.625	0.467605
Protein disulfide-isomerase	P09103	P4hb	57 kDa	7 C	0.623077	0.565082
Citrate lyase subunit beta-like protein, mitochondrial	Q8R4N0	Clybl	38 kDa	6 C	0.62	0.503933
Beta-enolase	P21550	Eno3	47 kDa	6 C	0.615385	0.470831
Heat shock protein HSP 90-beta	P11499	Hsp90ab1	83 kDa	6 C	0.610759	0.0574261
60 kDa heat shock protein, mitochondrial	P63038	Hspd1	61 kDa	3 C	0.6	0.0248962
Dihydrolipoyl dehydrogenase, mitochondrial	O08749	Dld	54 kDa	9 C	0.6	0.334852
Acylphosphatase-2	P56375	Acyp2	12 kDa	1 C	0.6	0.373901
Cytochrome b-c1 complex subunit 2, mitochondrial	Q9DB77	Uqcrc2	48 kDa	1 C	0.585714	0.574885
Myoglobin	P04247	Mb	17 kDa	1 C	0.583333	0.0309706
Dihydropyrimidinase-related protein 2	O08553	Dpysl2	62 kDa	7 C	0.583333	0.161495
Thioredoxin-dependent peroxide reductase, mitochondrial	P20108	Prdx3	28 kDa	4 C	0.578947	0.130412
Myosin light chain 4	P09541	Myl4	21 kDa	2 C	0.571429	0.0550406
Cytosol aminopeptidase	Q9CPY7	Lap3	56 kDa	7 C	0.571429	0.306488
Actin, alpha cardiac muscle 1	P68033	Actc1	42 kDa	6 C	0.569038	0.033968
Isoform 2 of Sarcoplasmic/endoplasmic reticulum calcium ATPase 2	O55143-2	Atp2a2	110 kDa	29 C	0.568627	0.219674
Cytochrome b-c1 complex subunit Rieske, mitochondrial	Q9CR68	Uqcrfs1	29 kDa	5 C	0.558559	0.575366
Hydroxyacyl-coenzyme A dehydrogenase, mitochondrial	Q61425	Hadh	34 kDa	5 C	0.555556	0.0907332
Glutathione reductase, mitochondrial	P47791 (+1)	Gsr	54 kDa	11 C	0.555556	0.116117
Ubiquitin-40S ribosomal protein S27a	P62983	Rps27a	18 kDa	6 C	0.55	0.449012
Isovaleryl-CoA dehydrogenase, mitochondrial	Q9JHI5	Ivd	46 kDa	7 C	0.545455	0.659134
Enoyl-CoA delta isomerase 1, mitochondrial	P42125	Eci1	32 kDa	5 C	0.545455	0.659134
NADH dehydrogenase [ubiquinone] iron-sulfur protein 7, mitochondrial	Q9DC70	Ndufs7	25 kDa	5 C	0.545455	0.659134
Hemoglobin subunit beta-1	P02088	Hbb-b1	16 kDa	2 C	0.543478	0.365969
LIM domain-binding protein 3	Q9JKS4 (+1)	Ldb3	76 kDa	21 C	0.540541	0.459489
ATP synthase subunit O, mitochondrial	Q9DB20	Atp5o	23 kDa	1 C	0.52381	0.668737
Ig kappa chain V19-17	P01633	Igk-V19-17	16 kDa	2 C	0.516667	0.444468
26S proteasome non-ATPase regulatory subunit 9	Q9CR00	Psmd9	25 kDa	3 C	0.512195	0.39532
Ig lambda-1 chain C region	P01843		12 kDa	3 C	0.512195	0.50353
Isoform 2 of Sorbin and SH3 domain-containing protein 2	Q3UTJ2-2	Sorbs2	145 kDa	3 C	0.508197	0.469372
Probable aminopeptidase NPEPL1	Q6NSR8	Npepl1	56 kDa	16 C	0.5	0.627545
78 kDa glucose-regulated protein	P20029	Hspa5	72 kDa	1 C	0.5	0.345271
2,4-dienoyl-CoA reductase, mitochondrial	Q9CQ62	Decr1	36 kDa	5 C	0.466667	0.409547
Succinate dehydrogenase [ubiquinone] iron-sulfur subunit, mitochondrial	Q9CQA3	Sdhb	32 kDa	14 C	0.451613	0.446857
Pyruvate dehydrogenase E1 component subunit alpha, somatic form, mitochondrial	P35486	Pdha1	43 kDa	12 C	0.444444	0.621369
Cytochrome c oxidase subunit 5B, mitochondrial	P19536	Cox5b	14 kDa	5 C	0.43662	0.432201
Guanylate cyclase soluble subunit beta-1	O54865	Gucy1b3	71 kDa	14 C	0.431818	0.0569821
Acetyl-CoA acetyltransferase, mitochondrial	Q8QZT1	Acat1	45 kDa	6 C	0.431373	0.510083
Delta(3,5)-Delta(2,4)-dienoyl-CoA isomerase, mitochondrial	O35459	Ech1	36 kDa	6 C	0.416667	0.410031
Myosin-6	Q02566	Myh6	224 kDa	14 C	0.396313	0.121152
Protein DJ-1	Q99LX0	Park7	20 kDa	4 C	0.395062	0.457752
Serine/threonine-protein phosphatase PP1-beta catalytic subunit	P62141	Ppp1cb	37 kDa	14 C	0.387097	0.368482
Citrate synthase, mitochondrial	Q9CZU6	Cs	52 kDa	5 C	0.375	0.546095
Isocitrate dehydrogenase [NADP], mitochondrial	P54071	Idh2	51 kDa	8 C	0.368794	0.542969
Heat shock cognate 71 kDa protein	P63017	Hspa8	71 kDa	4 C	0.358065	0.51265
ADP/ATP translocase 1	P48962	Slc25a4	33 kDa	4 C	0.346457	0.0704705
ATP synthase subunit alpha, mitochondrial	Q03265	Atp5a1	60 kDa	2 C	0.322314	0.149669
Ig heavy chain V-III region J606	P01801		13 kDa	2 C	0.316832	0.421317
L-lactate dehydrogenase B chain	P16125	Ldhb	37 kDa	5 C	0.309859	0.447518
Isoform M1 of Pyruvate kinase PKM	P52480-2	Pkm	58 kDa	9 C	0.292683	0.347045
Aldehyde dehydrogenase, mitochondrial	P47738	Aldh2	57 kDa	9 C	0.292683	0.347045
Nascent polypeptide-associated complex subunit alpha, muscle-specific form	P70670	Naca	220 kDa	16 C	0.289436	0.347657
Phosphate carrier protein, mitochondrial	Q8VEM8	Slc25a3	40 kDa	8 C	0.285714	0.495212
Isoform 3 of PDZ and LIM domain protein 5	Q8CI51-3	Pdlim5	26 kDa	22 C	0.285714	0.495212
Fructose-bisphosphate aldolase A	P05064	Aldoa	39 kDa	8 C	0.273333	0.170276
Aspartate aminotransferase, mitochondrial	P05202	Got2	47 kDa	7 C	0.264706	0.160349
Myosin-binding protein C, cardiac-type	O70468	Mybpc3	141 kDa	21 C	0.248447	0.272115
Succinate-semialdehyde dehydrogenase, mitochondrial	Q8BWF0	Aldh5a1	56 kDa	10 C	0.235294	0.345452
Alpha-actinin-2	Q9JI91	Actn2	104 kDa	10 C	0.235294	0.222896
NADH-ubiquinone oxidoreductase 75 kDa subunit, mitochondrial	Q91VD9	Ndufs1	80 kDa	18 C	0.228571	0.339649
40S ribosomal protein SA	P14206	Rpsa	33 kDa	2 C	0.196721	0.233626
Trifunctional enzyme subunit beta, mitochondrial	Q99JY0	Hadhb	51 kDa	5 C	0.182143	0.214602
Cysteine and glycine-rich protein 3	P50462	Csrp3	21 kDa	16 C	0.181818	0.288118
3-ketoacyl-CoA thiolase, mitochondrial	Q8BWT1	Acaa2	42 kDa	8 C	0.181287	0.179014
Vinculin	Q64727	Vcl	117 kDa	10 C	0.169014	0.178673
Fumarate hydratase, mitochondrial	P97807 (+1)	Fh	54 kDa	4 C	0.169014	0.178673
Short-chain specific acyl-CoA dehydrogenase, mitochondrial	Q07417	Acads	45 kDa	5 C	0.148148	0.188782
Calreticulin	P14211	Calr	48 kDa	6 C	0.136364	0.373901
Pyruvate dehydrogenase protein X component, mitochondrial	Q8BKZ9	Pdhx	54 kDa	5 C	0.136364	0.373901
Cytosolic non-specific dipeptidase	Q9D1A2	Cndp2	53 kDa	8 C	0.136364	0.373901
Electron transfer flavoprotein-ubiquinone oxidoreductase, mitochondrial	Q921G7	Etfdh	68 kDa	15 C	0.136364	0.373901
Ferritin light chain 1	P29391	Ftl1	21 kDa	1 C	0.136364	0.373901
Isoform 2 of Isocitrate dehydrogenase [NAD] subunit alpha, mitochondrial	Q9D6R2-2	Idh3a	31 kDa	8 C	0.136364	0.373901
Fatty acid-binding protein, liver	P12710	Fabp1	14 kDa	1 C	0.136364	0.373901
Fatty acid-binding protein, adipocyte	P04117	Fabp4	15 kDa	2 C	0.124	0.195247
CAP-Gly domain-containing linker protein 1	Q922J3	Clip1	156 kDa	11 C	0.0967742	0.164186
Growth factor receptor-bound protein 2	Q60631	Grb2	25 kDa	2 C	0.09375	0.373901
Cytochrome b-c1 complex subunit 1, mitochondrial	Q9CZ13	Uqcrc1	53 kDa	11 C	0.0875	0.107095
ATP synthase subunit gamma, mitochondrial	Q91VR2	Atp5c1	33 kDa	2 C	0.0731707	0.116117
Methylmalonate-semialdehyde dehydrogenase [acylating], mitochondrial	Q9EQ20	Aldh6a1	58 kDa	8 C	0.0731707	0.116117
Mitochondrial 2-oxoglutarate/malate carrier protein	Q9CR62	Slc25a11	34 kDa	3 C	0.0588235	0.133086
Alpha-aminoadipic semialdehyde dehydrogenase	Q9DBF1 (+1)	Aldh7a1	59 kDa	9 C	0.0576923	0.373901
Electron transfer flavoprotein subunit alpha, mitochondrial	Q99LC5	Etfa	35 kDa	6 C	0.0571429	0.0979799
NADH dehydrogenase [ubiquinone] iron-sulfur protein 4, mitochondrial	Q9CXZ1	Ndufs4	20 kDa	1 C	0.0491803	0.161104
Succinate--CoA ligase [ADP-forming] subunit beta, mitochondrial	Q9Z2I9	Sucla2	50 kDa	6 C	0.0491803	0.268524
Ig kappa chain V-V region HP R16.7	P01644 (+1)		12 kDa	2 C	0.0428571	0.0645024
Glycogen phosphorylase, muscle form	Q9WUB3	Pygm	97 kDa	8 C	0.0422535	0.187228
ATP synthase F(0) complex subunit B1, mitochondrial	Q9CQQ7	Atp5f1	29 kDa	2 C	0.029703	0.177784
Betaine--homocysteine S-methyltransferase 1	O35490	Bhmt	45 kDa	8 C	0.0141509	0.373901
Glyceraldehyde-3-phosphate dehydrogenase	P16858	Gapdh	36 kDa	5 C	0.140909	0.00373139
Creatine kinase M-type	P07310	Ckm	43 kDa	8 C	0.444444	0.040415
Trifunctional enzyme subunit alpha, mitochondrial	Q8BMS1	Hadha	83 kDa	12 C	0.410256	0.042185
Very long-chain specific acyl-CoA dehydrogenase, mitochondrial	P50544	Acadvl	71 kDa	7 C	0.263158	0.0351685
Pyruvate dehydrogenase E1 component subunit beta, mitochondrial	Q9D051	Pdhb	39 kDa	6 C	0.0375	0.0436639

## Sheet: KO Heart Prot ID intensity
Supplementary Data 27: Dietary Impact on the CGL KO Heart Persulfidome (Intensity)
Protein names	Majority protein IDs	Gene names	Mol. weight [kDa]	Intensity KO Heart AL1	Intensity KO Heart AL2	Intensity KO Heart AL3	Intensity KO Heart DR1	Intensity KO Heart DR2	Intensity KO Heart DR3	DR/AL intensity ratio	P-value
Histone H2A.Z;Histone H2A.V	P0C0S6;Q3THW5	H2afz;H2afv	13.553	10000	693950	800160	2467600	1627000	2564400	4.4272	0.01135		Green	DR enriched
Proteasome subunit beta type-3	Q9R1P1	Psmb3	22.965	10000	10000	10000	10000	168040	1998000	72.5347	0.324924		Gray	No Change
Ig heavy chain V region MOPC 47A	P01786		12.374	10000	10000	10000	516240	10000	896490	47.4243	0.144879		Blue	AL enriched
Histone H4	P62806	Hist1h4a	11.367	10000	160800	10000	10000	130770	4252700	24.3002	0.371209
Ig gamma-2A chain C region, A allele;Ig gamma-2A chain C region, membrane-bound form	P01863;P01865	Ighg;Igh-1a	36.389	10000	10000	714270	10000	4181300	166270	5.93456	0.432459
Nischarin;BarH-like 1 homeobox protein	Q80TM9;P63157	Nisch;Barhl1	175.01	181040	10000	10000	10000	696400	10000	3.56347	0.506646
Histone H2B type 3-A;Histone H2B type 1-P;Histone H2B type 1-K;Histone H2B type 3-B;Histone H2B type 1-C/E/G;Histone H2B type 2-B;Histone H2B type 2-E;Histone H2B type 1-H;Histone H2B type 1-B;Histone H2B type 1-M;Histone H2B type 1-F/J/L;Histone H2B type 1-A	Q9D2U9;Q8CGP2;Q8CGP1;Q8CGP0;Q6ZWY9;Q64525;Q64524;Q64478;Q64475;P10854;P10853;P70696	Hist3h2ba;Hist1h2bp;Hist1h2bk;Hist3h2bb;Hist1h2bc;Hist2h2bb;Hist2h2be;Hist1h2bh;Hist1h2bb;Hist1h2bm;Hist1h2bf;Hist1h2ba	13.994	10000	529420	688250	556350	534290	2378000	2.82538	0.310822
Branched-chain-amino-acid aminotransferase, mitochondrial	O35855	Bcat2	44.127	10000	261810	10000	10000	120930	596290	2.58053	0.495943
Fibrinogen beta chain;Fibrinopeptide B;Fibrinogen beta chain	Q8K0E8	Fgb	54.752	5299700	10142000	202200	12495000	932150	20197000	2.14935	0.394694
Fibrinogen gamma chain	Q8VCM7	Fgg	49.391	5025200	6667800	754070	6612200	1864700	16950000	2.0428	0.417412
Proteasome subunit alpha type-5	Q9Z2U1	Psma5	26.411	238000	10000	10000	481140	10000	10000	1.9424	0.666425
Carbonic anhydrase 1	P13634	Ca1	28.33	9071000	1139800	389880	9558400	2193000	7603300	1.8258	0.456642
Proteasome subunit beta type-2	Q9R1P3	Psmb2	22.906	10000	258510	161550	180700	378340	213950	1.7974	0.293761
Fibrinogen alpha chain;Fibrinopeptide A;Fibrinogen alpha chain	E9PV24	Fga	87.428	7272200	9049800	661970	9198600	1660900	18874000	1.75068	0.489975
Ig heavy chain V region 441;Ig heavy chain V region T601;Ig heavy chain V region X44;Ig heavy chain V region MOPC 173;Ig heavy chain V region X24;Ig heavy chain V region J539	P01806;P01808;P01807;P01812;P01809;P01810		12.911	1056300	10000	610310	918970	1237800	616570	1.65414	0.357926
Actin, cytoplasmic 1;Actin, cytoplasmic 1, N-terminally processed;Actin, cytoplasmic 2;Actin, cytoplasmic 2, N-terminally processed	P60710;P63260	Actb;Actg1	41.736	1109700	1603900	1448000	947190	598080	4908600	1.55081	0.611773
Ig gamma-3 chain C region	P03987		43.929	10000	10000	391280	10000	600350	10000	1.50834	0.7809
Ig kappa chain V-III region 50S10.1;Ig kappa chain V-III region MOPC 70;Ig kappa chain V-III region PC 2880/PC 1229;Ig kappa chain V-III region PC 7132	P03977;P01656;P01654;P01655		12.042	890740	426880	10000	1036300	574490	363160	1.48683	0.541046
Neurobeachin-like protein 2	Q6ZQA0	Nbeal2	301.92	10000	9446000	8774500	10000	10000	26870000	1.475	0.775379
Cytosolic non-specific dipeptidase	Q9D1A2	Cndp2	52.767	10000	415500	157820	10000	10000	780700	1.37266	0.810485
Carbonic anhydrase 2	P00920	Ca2	29.032	4020600	10000	1527700	2848800	1813000	2482600	1.28536	0.684176
T-complex protein 1 subunit beta	P80314	Cct2	57.477	6466700	10000	10000	840860	7439100	10000	1.27799	0.859573
3 beta-hydroxysteroid dehydrogenase/Delta 5-->4-isomerase type 1;3-beta-hydroxy-Delta(5)-steroid dehydrogenase;Steroid Delta-isomerase	P24815	Hsd3b1	42.062	10000	2331400	10000	10000	10000	2898900	1.24135	0.885711
Tropomyosin alpha-1 chain;Tropomyosin beta chain	P58771;CON__Q3SX28;P58774	Tpm1;Tpm2	32.68	854020	1635000	4996100	2104200	3605300	3572600	1.24007	0.683173
Ig kappa chain V-III region PC 3741/TEPC 111	P01660		12.099	778000	10000	2039800	10000	2526400	771730	1.16986	0.874525
Complement factor I;Complement factor I heavy chain;Complement factor I light chain	Q61129	Cfi	67.26	2884200	1247200	420910	1091200	1201900	2999300	1.16257	0.808324
Alpha-2-macroglobulin;Alpha-2-macroglobulin 165 kDa subunit;Alpha-2-macroglobulin 35 kDa subunit	Q61838	A2m	165.85	5944300	986010	1394200	2171900	2587600	4858000	1.15532	0.82205
Complement component C8 alpha chain	Q8K182	C8a	66.08	1260900	355500	961970	173610	1172700	1599300	1.14243	0.818434
Ig gamma-1 chain C region secreted form;Ig gamma-1 chain C region, membrane-bound form	P01868;P01869	Ighg1	35.704	1768800	10000	530820	363290	1103800	1117300	1.11897	0.88178
Glutathione S-transferase P 1	P19157	Gstp1	23.609	837290	2295400	149840	433620	10000	3175300	1.10248	0.928658
Vitamin D-binding protein	P21614	Gc	53.6	421460	277830	479610	290600	794370	178470	1.07171	0.894058
Beta-2-glycoprotein 1	Q01339	Apoh	38.618	1479100	1564800	425160	590780	347440	2660900	1.03749	0.960388
Fibulin-5	Q9WVH9	Fbln5	50.193	10000	194360	10000	108890	101110	10000	1.02631	0.979618
Haptoglobin;Haptoglobin alpha chain;Haptoglobin beta chain	Q61646	Hp	38.752	37228000	7758800	27283000	19203000	20894000	33754000	1.02188	0.959685
Histidine-rich glycoprotein	Q9ESB3	Hrg	59.162	1618400	1369600	812240	940360	764500	2176500	1.02135	0.959799
Kininogen-1;Kininogen-1 heavy chain;Bradykinin;Kininogen-1 light chain	O08677	Kng1	73.101	3426700	4148800	3080800	506580	661390	9527700	1.00369	0.996717
60 kDa heat shock protein, mitochondrial	P63038	Hspd1	60.955	3123300	2119000	1014800	2518500	851390	2882100	0.999183	0.998536
Ig kappa chain C region	P01837		11.934	107660000	48230000	74723000	79323000	70343000	74668000	0.972773	0.909973
Complement C3;Complement C3 beta chain;C3-beta-c;Complement C3 alpha chain;C3a anaphylatoxin;Acylation stimulating protein;Complement C3b alpha chain;Complement C3c alpha chain fragment 1;Complement C3dg fragment;Complement C3g fragment;Complement C3d fragment;Complement C3f fragment;Complement C3c alpha chain fragment 2	P01027	C3	186.48	1347400	512590	2542000	591310	1909300	1746100	0.964725	0.946166
Proteasome subunit alpha type-4	Q9R1P0	Psma4	29.47	269320	204770	375300	10000	497620	293890	0.94363	0.920324
Proteasome subunit alpha type-3	O70435	Psma3	28.405	352910	327740	483550	275900	529960	272680	0.926422	0.785173
Serum albumin	P07724	Alb	68.692	5962300000	3584200000	6503700000	2937400000	4431800000	7311500000	0.914674	0.785128
Serine protease inhibitor A3K	P07759	Serpina3k	46.879	2348400	1078600	1569600	802120	452150	3157100	0.882874	0.843497
Ubiquitin-conjugating enzyme E2 variant 2;Ubiquitin-conjugating enzyme E2 variant 1	Q9D2M8;Q9CZY3	Ube2v2;Ube2v1	16.367	243370	10000	10000	10000	10000	211360	0.87846	0.922287
Proteasome subunit alpha type-7;Proteasome subunit alpha type-7-like	Q9Z2U0;Q9CWH6	Psma7;Psma8	27.855	10000	431090	1118900	314640	698520	344680	0.870416	0.855036
Heat shock protein HSP 90-beta	P11499	Hsp90ab1	83.28	174380000	95413000	118850000	106270000	126190000	103580000	0.86465	0.513362
Myosin light chain 3	P09542	Myl3	22.421	62529000	58263000	18629000	27990000	15126000	77191000	0.862904	0.799852
Vimentin	P20152	Vim	53.687	6881300	5735400	6460300	6361800	4455300	5321900	0.845993	0.203406
Long-chain specific acyl-CoA dehydrogenase, mitochondrial	P51174	Acadl	47.907	9773300	18390000	2674500	4064400	2311100	19377000	0.835095	0.822368
Serotransferrin	Q921I1	Tf	76.723	84402000	94293000	58532000	34785000	53604000	107820000	0.827094	0.604437
Delta(3,5)-Delta(2,4)-dienoyl-CoA isomerase, mitochondrial	O35459	Ech1	36.118	2639200	3086200	220560	1042500	1427800	2443000	0.826326	0.743932
Aspartate aminotransferase, cytoplasmic	P05201	Got1	46.247	21294000	29959000	18564000	14832000	15120000	27080000	0.816878	0.466374
Peroxiredoxin-2	Q61171	Prdx2	21.778	126050000	91386000	50235000	67648000	50553000	100160000	0.815781	0.565914
Thioredoxin reductase 2, mitochondrial	Q9JLT4	Txnrd2	56.602	7256500	14251000	8520900	6691600	11103000	6426200	0.806596	0.502932
Proteasome activator complex subunit 1	P97371	Psme1	28.673	662340	298960	10000	10000	146920	623810	0.803799	0.822335
Stress-70 protein, mitochondrial	P38647	Hspa9	73.46	10000	2186700	10000	1549400	10000	206350	0.800177	0.874329
Peroxiredoxin-6	O08709	Prdx6	24.87	2675000	4896300	798210	874990	498180	5308900	0.798382	0.786956
Calreticulin	P14211	Calr	47.994	10000	530930	362910	208300	10000	499140	0.793769	0.781187
Adiponectin	Q60994	Adipoq	26.809	6556500	4152400	2975700	1432000	3437500	5814700	0.780746	0.576623
Malate dehydrogenase, mitochondrial	P08249	Mdh2	35.611	15662000	35144000	23652000	7923200	9545100	39995000	0.771755	0.657954
Mannose-binding protein A	P39039	Mbl1	25.396	3719100	1889200	4021200	2058500	1844000	3344800	0.752614	0.38475
Inositol monophosphatase 1	O55023	Impa1	30.436	5109200	5230200	5904800	3031500	3942700	5226300	0.751068	0.119704
Prelamin-A/C;Lamin-A/C	P48678	Lmna	74.237	178650	1464500	118910	256140	484450	564900	0.740889	0.751453
Malate dehydrogenase, cytoplasmic	P14152	Mdh1	36.511	7901900	12367000	228140	4060200	754360	10290000	0.736914	0.710845
Guanylate cyclase soluble subunit beta-1	O54865	Gucy1b3	70.597	8858100	4050800	5610000	5303300	4718000	3532700	0.731901	0.334282
Complement component C8 gamma chain	Q8VCG4	C8g	22.508	7242000	3108300	8797000	1698300	4261300	7997300	0.728923	0.526231
Myosin-1;Myosin-8;Myosin-4;Myosin-3	Q5SX40;P13542;Q5SX39;P13541	Myh1;Myh8;Myh4;Myh3	223.34	525990	409730	302540	330520	311540	260390	0.728805	0.174265
Serine/threonine-protein kinase SMG1	Q8BKX6	Smg1	409.76	10000	1242400	10000	10000	297850	604710	0.722877	0.806325
Glutathione peroxidase 3	P46412	Gpx3	25.424	2464000	1078800	4542200	717820	4136200	952960	0.718241	0.637734
Selenoprotein P	P70274	Sepp1	42.705	3972600	308290	7780800	344090	1488500	6805600	0.716167	0.717262
Ubiquitin-60S ribosomal protein L40;Ubiquitin;60S ribosomal protein L40;Ubiquitin-40S ribosomal protein S27a;Ubiquitin;40S ribosomal protein S27a;Polyubiquitin-B;Ubiquitin;Polyubiquitin-C;Ubiquitin;Ubiquitin-related 1;Ubiquitin-related 2	P62984;P62983;P0CG49;P0CG50	Uba52;Rps27a;Ubb;Ubc	14.728	4174600	3128800	2869500	1405300	196120	5528400	0.700864	0.574765
26S proteasome non-ATPase regulatory subunit 9	Q9CR00	Psmd9	24.72	1271400	1382600	431850	694400	479290	987290	0.700287	0.408578
Hemopexin	Q91X72	Hpx	51.317	13404000	9116200	13042000	6474500	6493900	11909000	0.699546	0.191795
Alpha-1-antitrypsin 1-3;Alpha-1-antitrypsin 1-1	Q00896;P07758	Serpina1c;Serpina1a	45.823	14717000	10693000	19849000	7671900	10447000	13172000	0.691374	0.2062
Hydroxyacyl-coenzyme A dehydrogenase, mitochondrial	Q61425	Hadh	34.463	3411500	5065900	1444900	1852600	188360	4714900	0.680876	0.565252
Peroxiredoxin-1	P35700	Prdx1	22.176	113610000	147070000	67094000	56532000	52086000	114120000	0.679547	0.316482
Dihydrolipoyllysine-residue succinyltransferase component of 2-oxoglutarate dehydrogenase complex, mitochondrial	Q9D2G2	Dlst	48.994	47978000	82703000	28351000	20388000	23885000	61828000	0.667168	0.442089
Histidine triad nucleotide-binding protein 1	P70349	Hint1	13.777	4994000	5924100	10000	1125600	455690	5615300	0.65854	0.638182
Electron transfer flavoprotein subunit beta	Q9DCW4	Etfb	27.623	9436500	14435000	1156100	920010	569710	14833000	0.652189	0.658474
60S ribosomal protein L12	P35979	Rpl12	17.804	475560	3242200	10000	10000	10000	2395300	0.647923	0.750543
Nucleoside diphosphate kinase B;Nucleoside diphosphate kinase A	Q01768;P15532	Nme2;Nme1	17.363	31826000	31069000	3325800	8052300	5310900	29336000	0.6448	0.551224
CD5 antigen-like	Q9QWK4	Cd5l	38.862	173070000	77779000	60730000	74043000	69981000	56878000	0.644787	0.355394
Ig mu chain C region	P01872	Ighm	49.971	653020000	292700000	242160000	293780000	230380000	238380000	0.641934	0.339624
Triosephosphate isomerase	P17751	Tpi1	32.191	56608000	78399000	39423000	32369000	31834000	47570000	0.64079	0.167439
Methylglutaconyl-CoA hydratase, mitochondrial	Q9JLZ3	Auh	33.395	873380	8200300	430370	714570	1766200	3534000	0.632864	0.683429
Immunoglobulin J chain	P01592	Igj	18.013	7720900	3039800	4244800	3933900	3233700	2289600	0.630249	0.280118
Isovaleryl-CoA dehydrogenase, mitochondrial	Q9JHI5	Ivd	46.325	10000	723770	10000	10000	10000	447520	0.628581	0.757979
Creatine kinase S-type, mitochondrial	Q6P8J7	Ckmt2	47.473	155710000	340540000	116980000	110280000	77598000	191920000	0.61934	0.368845
Adenylate kinase isoenzyme 1	Q9R0Y5	Ak1	21.539	23676000	43813000	5449600	10233000	8226900	26601000	0.617792	0.498994
Peroxiredoxin-5, mitochondrial	P99029	Prdx5	21.897	36851000	55209000	6229600	13724000	7292400	39323000	0.613894	0.505513
Glutathione reductase, mitochondrial	P47791	Gsr	53.662	557780	1306600	631030	267240	348080	916470	0.613843	0.364023
Thioredoxin-dependent peroxide reductase, mitochondrial	P20108	Prdx3	28.127	21903000	28744000	7095500	8863300	5108900	20966000	0.605069	0.394846
Hemoglobin subunit beta-1;Hemoglobin subunit beta-2	P02088;P02089	Hbb-b1;Hbb-b2	15.84	123020000	20322000	26070000	34177000	14394000	53646000	0.603363	0.559056
Glutathione peroxidase 1	P11352	Gpx1	22.329	15336000	4155500	41799000	8151800	18891000	9378600	0.594242	0.516571
Acylphosphatase-2	P56375	Acyp2	11.877	1249800	2680500	515770	711220	915500	993520	0.589338	0.396245
Alpha-1-antitrypsin 1-2	P22599	Serpina1b	45.974	2208400	967340	1592600	416450	1017400	1372500	0.588538	0.22323
Serine/threonine-protein phosphatase PP1-beta catalytic subunit;Serine/threonine-protein phosphatase PP1-gamma catalytic subunit;Serine/threonine-protein phosphatase PP1-alpha catalytic subunit	P62141;P63087;P62137	Ppp1cb;Ppp1cc;Ppp1ca	37.186	10000	220070	769880	10000	224090	350140	0.584259	0.605209
Desmin	P31001	Des	53.497	3351000	1202300	445220	1480100	1209400	222940	0.58266	0.504961
Dihydropyrimidinase-related protein 2	O08553	Dpysl2	62.277	4034800	8498100	4138400	2295600	2538900	4834100	0.579955	0.236688
Peroxiredoxin-4	O08807	Prdx4	31.052	10617000	20370000	6533600	5029700	4012200	12668000	0.578613	0.345311
Superoxide dismutase [Mn], mitochondrial	P09671	Sod2	24.603	26309000	33107000	18640000	12445000	12100000	19990000	0.570552	0.0851095
Ferritin light chain 1	P29391	Ftl1	20.802	10000	10000	1262500	419540	297120	10000	0.566596	0.691935
Peptidyl-prolyl cis-trans isomerase A;Peptidyl-prolyl cis-trans isomerase A, N-terminally processed	P17742	Ppia	17.971	255920	717790	10000	10000	10000	534060	0.563235	0.625399
Proteasome subunit alpha type-6	Q9QUM9	Psma6	27.372	446750	1082000	867260	10000	549240	771080	0.555223	0.292132
Actin, aortic smooth muscle;Actin, gamma-enteric smooth muscle	P62737;P63268	Acta2;Actg2	42.009	67877000	54599000	45927000	33592000	26444000	32740000	0.550917	0.0204009
Creatine kinase M-type	P07310	Ckm	43.044	52823000	70701000	33679000	24706000	15262000	46090000	0.547432	0.166718
Protein deglycase DJ-1	Q99LX0	Park7	20.021	2125500	6841600	10000	10000	10000	4871000	0.544831	0.626639
Versican core protein	Q62059	Vcan	366.78	367710	376960	433960	618430	10000	10000	0.541671	0.426984
Ficolin-1	O70165	Fcn1	36.298	1293100	10000	2307300	464630	462760	1023400	0.540325	0.467849
Aconitate hydratase, mitochondrial	Q99KI0	Aco2	85.462	60112000	115680000	14177000	20628000	10890000	70800000	0.538604	0.447465
Myoglobin	P04247	Mb	17.069	137160000	189690000	58868000	46563000	50946000	104060000	0.522581	0.220029
Proteasome subunit beta type-6	Q60692	Psmb6	25.378	1156100	2425700	902170	983270	368620	989060	0.522071	0.237144
Mammalian ependymin-related protein 1	Q99M71	Epdr1	25.485	10000	815130	10000	10000	412950	10000	0.518422	0.67821
Methylcrotonoyl-CoA carboxylase beta chain, mitochondrial	Q3ULD5	Mccc2	61.378	3232000	13231000	473800	1785800	556870	6414000	0.51702	0.557474
Phosphatidylethanolamine-binding protein 1;Hippocampal cholinergic neurostimulating peptide	P70296	Pebp1	20.83	23758000	45264000	5283500	6733100	1417900	29915000	0.51229	0.451397
Hemoglobin subunit alpha	P01942	Hba	15.085	38662000	4810900	16201000	7821700	4314200	18353000	0.510925	0.418733
NADH dehydrogenase [ubiquinone] flavoprotein 2, mitochondrial	Q9D6J6	Ndufv2	27.285	31314000	62870000	10549000	8839700	5236300	39173000	0.508426	0.409157
Succinate-semialdehyde dehydrogenase, mitochondrial	Q8BWF0	Aldh5a1	55.968	975900	3729800	225860	452720	10000	2039200	0.507328	0.546384
Cytochrome b-c1 complex subunit 2, mitochondrial	Q9DB77	Uqcrc2	48.234	2255500	5067700	10000	1609600	10000	2083500	0.504977	0.489517
Beta-actin-like protein 2	Q8BFZ3	Actbl2	42.004	588980	420330	10000	10000	493580	10000	0.503851	0.513952
Nexilin	Q7TPW1	Nexn	72.107	348830	196070	10000	254920	10000	10000	0.495441	0.504845
Ig kappa chain V19-17	P01633	Igk-V19-17	16.433	13480000	2007000	6699700	5500500	4202000	1136600	0.48854	0.349415
Cadherin-13	Q9WTR5	Cdh13	78.185	366630	202500	10000	10000	10000	261890	0.486747	0.497478
78 kDa glucose-regulated protein	P20029	Hspa5	72.421	1708400	4782000	282090	581560	10000	2678400	0.48283	0.494754
Mitochondrial peptide methionine sulfoxide reductase	Q9D6Y7	Msra	25.988	3252500	8955000	2890000	1178200	1325700	4774500	0.482093	0.318353
Sorbin and SH3 domain-containing protein 2	Q3UTJ2	Sorbs2	132.35	941380	4699900	420550	349250	10000	2558500	0.481332	0.540246
Selenium-binding protein 1;Selenium-binding protein 2	P17563;Q63836	Selenbp1;Selenbp2	52.513	7470800	12383000	15347000	3373000	7474500	6061500	0.480358	0.0783682
Ig lambda-1 chain C region	P01843		11.575	4185500	618160	10000	891860	1182200	226300	0.477882	0.563717
Creatine kinase U-type, mitochondrial	P30275	Ckmt1	47.003	1055100	1921700	912280	648900	10000	1196200	0.477002	0.219205
ES1 protein homolog, mitochondrial	Q9D172	D10Jhu81e	28.09	2065900	5038600	409700	984210	385730	2137300	0.466748	0.408639
Alpha-enolase	P17182	Eno1	47.14	1643800	2520500	561790	10000	10000	2087800	0.445992	0.384581
NADH dehydrogenase [ubiquinone] flavoprotein 1, mitochondrial	Q91YT0	Ndufv1	50.834	81260000	267720000	43297000	38497000	22503000	109510000	0.434667	0.376249
LIM domain-binding protein 3	Q9JKS4	Ldb3	76.431	3899700	4823500	10000	444700	488630	2858900	0.434231	0.381566
Epididymal secretory glutathione peroxidase	P21765	Gpx5	25.392	9946300	4416200	8356100	5144400	10000	4573500	0.428191	0.134269
Ig heavy chain V region AC38 205.12;Ig heavy chain V region J558;Ig heavy chain V region MOPC 104E	P06330;P01757;P01756		12.934	32318000	2373600	1476100	10779000	450920	4181400	0.426107	0.54864
Fatty acid-binding protein, heart	P11404	Fabp3	14.819	129520000	287010000	20618000	39274000	32955000	113270000	0.424339	0.361589
Glutathione S-transferase Mu 1	P10649	Gstm1	25.97	4993300	9726500	10000	1973800	536880	3691800	0.421084	0.389802
Cofilin-1	P18760	Cfl1	18.559	4037600	6153800	1731700	2170100	781640	1941200	0.410375	0.156969
Phosphoglycerate mutase 2	O70250	Pgam2	28.827	1536800	4469700	753050	142960	844980	1738700	0.403376	0.33296
Ig gamma-2B chain C region	P01867	Igh-3	44.259	657530	598890	291150	226220	140460	255610	0.402108	0.0602292
Dihydrolipoyl dehydrogenase, mitochondrial	O08749	Dld	54.272	2521800	7160400	4149700	1543200	719340	3291100	0.40151	0.150833
Alpha-crystallin B chain	P23927	Cryab	20.069	425290	289070	484130	258520	202440	10000	0.392961	0.0628889
Protein phosphatase 1 regulatory subunit 7	Q3UM45	Ppp1r7	41.291	219890	995380	1451300	416450	615160	10000	0.390618	0.248273
Medium-chain specific acyl-CoA dehydrogenase, mitochondrial	P45952	Acadm	46.481	6182100	8740700	376180	264380	263050	5382400	0.386289	0.356558
Thioredoxin	P10639	Txn	11.675	1836200	3971800	287480	106580	731680	1499700	0.383556	0.334157
Enoyl-CoA hydratase, mitochondrial	Q8BH95	Echs1	31.474	1807700	4433700	10000	544710	10000	1790500	0.37515	0.401478
Ig kappa chain V-V region K2	P01635		12.581	3851700	5344900	3142000	2468300	2138500	10000	0.374175	0.0629747
L-lactate dehydrogenase B chain	P16125	Ldhb	36.572	612260	2612700	10000	10000	10000	1173300	0.368876	0.481086
NADH dehydrogenase [ubiquinone] iron-sulfur protein 4, mitochondrial	Q9CXZ1	Ndufs4	19.784	962090	1768900	10000	10000	10000	988350	0.367878	0.393079
Ferritin heavy chain;Ferritin heavy chain, N-terminally processed	P09528	Fth1	21.066	1316200	2113100	911850	1095000	481100	10000	0.365364	0.123829
Protein disulfide-isomerase	P09103	P4hb	57.058	2849800	7817500	2196700	344980	10000	4293400	0.361348	0.28959
Ig heavy chain V region 1-62-3;Ig heavy chain V region VH558 B4;Ig heavy chain V region 186-1	P01754;P06328;P01753	Ighv1-62-3	12.921	10000	1570000	10000	10000	549550	10000	0.358208	0.569904
Succinyl-CoA:3-ketoacid coenzyme A transferase 1, mitochondrial	Q9D0K2	Oxct1	55.988	2068700	2999800	644250	807580	385810	844160	0.356667	0.155249
Cytochrome c, somatic	P62897;CON__P62894	Cycs	11.605	68539000	164570000	4008900	13012000	9948800	59647000	0.348383	0.355488
Aspartate aminotransferase, mitochondrial	P05202	Got2	47.411	10038000	7483500	1380300	1415000	278780	4646400	0.335427	0.219954
Alpha-1-antitrypsin 1-4	Q00897	Serpina1d	45.998	10000	275390	178660	10000	133300	10000	0.330352	0.303287
40S ribosomal protein SA	P14206	Rpsa	32.838	10000	3857000	1223400	242900	239030	1198900	0.330196	0.389838
Growth factor receptor-bound protein 2	Q60631	Grb2	25.238	10000	1923400	328140	244880	220580	280160	0.329696	0.44159
Proteasome subunit beta type-5	O55234	Psmb5	28.532	219050	217360	10000	10000	125020	10000	0.324858	0.273886
Pyruvate dehydrogenase E1 component subunit alpha, somatic form, mitochondrial	P35486	Pdha1	43.231	10000	2905400	10000	10000	10000	919420	0.321125	0.548578
ATP synthase subunit beta, mitochondrial	P56480	Atp5b	56.3	20874000	40620000	3587600	2132800	1135400	17291000	0.315899	0.280621
Elongation factor 1-alpha 2;Elongation factor 1-alpha 1	P62631;P10126	Eef1a2;Eef1a1	50.454	651910	843680	954610	10000	103220	655850	0.31388	0.0635669
Succinate dehydrogenase [ubiquinone] flavoprotein subunit, mitochondrial	Q8K2B3	Sdha	72.585	76644000	424930000	31770000	40910000	14799000	110720000	0.312048	0.391778
ATP synthase subunit delta, mitochondrial	Q9D3D9	Atp5d	17.6	10440000	21005000	1325900	2235200	608770	7381800	0.312038	0.28144
Fructose-bisphosphate aldolase A	P05064	Aldoa	39.355	3313400	4340500	339410	1142300	511410	795280	0.30638	0.202441
Myosin-6	Q02566	Myh6	223.56	48191000	23300000	12440000	11953000	7879600	5542700	0.302335	0.143498
Succinate dehydrogenase [ubiquinone] iron-sulfur subunit, mitochondrial	Q9CQA3	Sdhb	31.814	9017300	62005000	3679900	6046400	2321500	14027000	0.299789	0.409219
Acetyl-CoA acetyltransferase, mitochondrial	Q8QZT1	Acat1	44.816	381740	2793700	10000	10000	10000	926650	0.29718	0.464817
Heterogeneous nuclear ribonucleoproteins A2/B1	O88569	Hnrnpa2b1	37.402	4108000	7155400	10000	950880	562480	1783100	0.29241	0.274399
Citrate lyase subunit beta-like protein, mitochondrial	Q8R4N0	Clybl	37.548	764010	1922400	981490	285300	286720	466770	0.283211	0.0719264
Sodium/hydrogen exchanger 10	Q6UJY2	Slc9c1	135.54	8854300	14490000	4202300	4372800	3289800	10000	0.278532	0.111204
Citrate synthase, mitochondrial	Q9CZU6	Cs	51.736	10000	3534400	10000	10000	10000	959990	0.275712	0.519539
BAG family molecular chaperone regulator 3	Q9JLV1	Bag3	61.859	12149000	16289000	557750	1223800	2018100	4631900	0.27155	0.217824
Heterogeneous nuclear ribonucleoprotein A1;Heterogeneous nuclear ribonucleoprotein A1, N-terminally processed	P49312	Hnrnpa1	34.196	10000	1279700	10000	10000	10000	324680	0.2652	0.505803
Fatty acid-binding protein, adipocyte	P04117	Fabp4	14.65	1427800	7477200	526250	10000	134280	2356400	0.265148	0.374162
Pyruvate dehydrogenase protein X component, mitochondrial	Q8BKZ9	Pdhx	53.998	368490	1116500	10000	10000	10000	371190	0.261667	0.349361
Beta-enolase	P21550	Eno3	47.024	9068400	31142000	1092600	2662700	1007800	6945900	0.257037	0.326657
Desmoplakin	E9Q557	Dsp	332.91	10000	10000	866420	10000	10000	202310	0.250795	0.491402
ATP synthase subunit alpha, mitochondrial	Q03265	Atp5a1	59.752	16516000	53465000	3556700	1558600	1103900	15729000	0.250096	0.306757
Cytochrome c oxidase subunit 5B, mitochondrial	P19536	Cox5b	13.813	6042200	21252000	10000	942240	780920	4676500	0.234384	0.340565
Glyceraldehyde-3-phosphate dehydrogenase	P16858	Gapdh	35.81	2427600	8279700	10000	10000	10000	2370100	0.223013	0.342203
Trifunctional enzyme subunit alpha, mitochondrial;Long-chain enoyl-CoA hydratase;Long chain 3-hydroxyacyl-CoA dehydrogenase	Q8BMS1	Hadha	82.669	4935600	20376000	2517900	1945600	1200000	3001100	0.22087	0.267663
NSFL1 cofactor p47	Q9CZ44	Nsfl1c	40.709	283940	830800	10000	10000	10000	227810	0.220326	0.310514
Heat shock cognate 71 kDa protein	P63017	Hspa8	70.87	1564000	26408000	572520	782650	88840	5261600	0.214861	0.434316
Proteasome subunit beta type-1	O09061	Psmb1	26.372	715550	433530	252000	10000	10000	276770	0.211815	0.0849039
2,4-dienoyl-CoA reductase, mitochondrial	Q9CQ62	Decr1	36.213	1410700	2299900	205410	10000	10000	782540	0.204938	0.190566
Mitochondrial 2-oxoglutarate/malate carrier protein	Q9CR62	Slc25a11	34.155	339130	401470	10000	126120	10000	10000	0.194671	0.189071
Ig kappa chain V-V region HP 93G7;Ig kappa chain V-V region HP R16.7;Ig kappa chain V-V region HP 123E6;Ig kappa chain V-V region HP 124E1	P01645;P01644;P01646;P01647		11.954	3208200	2293200	380570	10000	526910	572880	0.188677	0.135412
Vinculin	Q64727	Vcl	116.72	1309600	801550	10000	10000	10000	374400	0.185937	0.220856
Very long-chain specific acyl-CoA dehydrogenase, mitochondrial	P50544	Acadvl	70.875	3474000	4966500	1263500	664390	454610	574570	0.174523	0.0683266
Myosin-binding protein C, cardiac-type	O70468	Mybpc3	140.63	2924700	1107000	10000	293590	130620	279010	0.173991	0.261327
Fumarate hydratase, mitochondrial	P97807	Fh	54.356	1507400	725830	10000	10000	10000	368780	0.173313	0.240312
ADP/ATP translocase 1	P48962	Slc25a4	32.904	33053000	45301000	8369900	4370800	2653800	7605200	0.168694	0.0933586
Cysteine-rich protein 2	Q9DCT8	Crip2	22.727	889530	13311000	10000	10000	10000	2372900	0.168389	0.417965
Fatty acid-binding protein, epidermal	Q05816	Fabp5	15.137	413170	747020	10000	10000	10000	174950	0.166597	0.21366
Ran-specific GTPase-activating protein	P34022	Ranbp1	23.596	566810	818800	10000	207800	10000	10000	0.163226	0.191404
Nascent polypeptide-associated complex subunit alpha, muscle-specific form	P70670	Naca	220.5	9732200	38030000	235880	827670	1042500	5916800	0.162235	0.307548
Isocitrate dehydrogenase [NADP], mitochondrial	P54071	Idh2	50.906	898640	14148000	10000	10000	10000	2384700	0.15971	0.414792
GMP reductase 1	Q9DCZ1	Gmpr	37.482	3323900	15054000	10000	10000	202990	2616400	0.153872	0.326299
Pyruvate dehydrogenase E1 component subunit beta, mitochondrial	Q9D051	Pdhb	38.937	1303300	2319700	10000	10000	10000	519100	0.14839	0.209084
Probable aminopeptidase NPEPL1	Q6NSR8	Npepl1	55.939	10000	4676700	3608600	1202600	10000	10000	0.147385	0.183209
Ig heavy chain V-III region ABE-47N;Ig heavy chain V-III region U61;Ig heavy chain V-III region A4;Ig heavy chain V-III region J606;Ig heavy chain V region AMPC1;Ig heavy chain V-III region T957;Ig heavy chain V-III region E109;Ig heavy chain V-III region W3082	P01799;P01797;P01796;P01801;P01803;P01800;P01798;P01802		12.675	6645800	623900	870510	259000	169370	754020	0.145253	0.305594
Cytochrome b-c1 complex subunit Rieske, mitochondrial;Cytochrome b-c1 complex subunit 11	Q9CR68	Uqcrfs1	29.367	7531300	8809500	10000	10000	10000	2296000	0.141644	0.175901
Cysteine and glycine-rich protein 3	P50462	Csrp3	20.895	4595900	13414000	10000	10000	10000	2414200	0.135084	0.265234
Trifunctional enzyme subunit beta, mitochondrial;3-ketoacyl-CoA thiolase	Q99JY0	Hadhb	51.386	4116400	8123500	863290	328380	243420	1167500	0.132739	0.148538
NADH-ubiquinone oxidoreductase 75 kDa subunit, mitochondrial	Q91VD9	Ndufs1	79.776	1416000	17555000	185080	144580	10000	2347400	0.13061	0.381247
Electron transfer flavoprotein subunit alpha, mitochondrial	Q99LC5	Etfa	35.009	5254900	6656800	1167400	474500	10000	1174800	0.126867	0.0862638
Glycogen phosphorylase, muscle form;Glycogen phosphorylase, brain form	Q9WUB3;Q8CI94	Pygm;Pygb	97.285	1131000	1099100	10000	10000	10000	254610	0.122588	0.157557
ATP synthase subunit O, mitochondrial	Q9DB20	Atp5o	23.363	10000	2876600	10000	10000	10000	301960	0.111151	0.422076
Phosphate carrier protein, mitochondrial	Q8VEM8	Slc25a3	39.632	252950	5034200	10000	10000	10000	565130	0.110461	0.394047
3-ketoacyl-CoA thiolase, mitochondrial	Q8BWT1	Acaa2	41.829	5252600	7309600	448210	495380	173030	751750	0.109156	0.131146
Alpha-actinin-2	Q9JI91	Actn2	103.83	1996300	3958600	10000	10000	10000	602580	0.104374	0.198562
Short-chain specific acyl-CoA dehydrogenase, mitochondrial	Q07417	Acads	44.889	777850	1461600	10000	10000	10000	161870	0.0808509	0.178032
Ig heavy chain V region 6.96;Ig heavy chain V region 914;Ig heavy chain V region 5-76;Ig heavy chain V region 345;Ig heavy chain V region 5-84	P18528;P18527;P18529;P18526;P18525		11.007	1481800	10000	10000	89640	10000	10000	0.0730057	0.398391
Voltage-dependent anion-selective channel protein 1	Q60932	Vdac1	32.351	4475800	2795200	994320	411620	160030	10000	0.0703724	0.0646098
Prohibitin	P67778	Phb	29.82	290150	145140	10000	10000	10000	10000	0.0673718	0.162183
Myosin regulatory light chain 2, ventricular/cardiac muscle isoform	P51667	Myl2	18.864	6197800	2879900	684990	10000	10000	634120	0.067002	0.133431
MICOS complex subunit Mic60	Q8CAQ8	Immt	83.899	457140	116310	10000	10000	10000	10000	0.0514183	0.243155
Cytochrome b-c1 complex subunit 1, mitochondrial	Q9CZ13	Uqcrc1	52.851	5557300	5657700	534850	284770	10000	255580	0.0468389	0.0921818
Dihydrolipoyllysine-residue acetyltransferase component of pyruvate dehydrogenase complex, mitochondrial	Q8BMF4	Dlat	67.941	326360	452710	10000	10000	10000	10000	0.0380194	0.127019
Dihydropyrimidinase-related protein 3;Dihydropyrimidinase-related protein 1	Q62188;P97427	Dpysl3;Crmp1	61.936	205000	10000	602010	10000	10000	10000	0.0367193	0.206508
CAP-Gly domain-containing linker protein 1	Q922J3	Clip1	155.81	152240	662080	10000	10000	10000	10000	0.0363936	0.25204
Titin	A2ASS6	Ttn	3906.4	714430	217530	10000	10000	10000	10000	0.0318485	0.219483
Ig kappa chain V-II region 7S34.1	P01630		12.496	766760	10000	197770	10000	10000	10000	0.0307841	0.238608
Methylmalonate-semialdehyde dehydrogenase [acylating], mitochondrial	Q9EQ20	Aldh6a1	57.915	839670	270570	10000	10000	10000	10000	0.02678	0.212084
Calpastatin	P51125	Cast	84.921	328570	820700	10000	10000	10000	10000	0.0258784	0.185657
Long-chain-fatty-acid--CoA ligase 1	P41216	Acsl1	77.951	452960	714310	10000	10000	10000	10000	0.0254827	0.136334
Ig heavy chain V region 3-6	P18531	Ighv3-6	13.095	768570	10000	504180	10000	10000	10000	0.0233873	0.133523
UMP-CMP kinase	Q9DBP5	Cmpk1	22.165	200250	1020100	151750	10000	10000	10000	0.0218643	0.187478
Pyruvate kinase PKM	P52480	Pkm	57.844	287710	1215800	10000	10000	10000	10000	0.0198215	0.246482
Isocitrate dehydrogenase [NAD] subunit alpha, mitochondrial	Q9D6R2	Idh3a	39.638	567400	1107300	10000	10000	10000	10000	0.0178073	0.156621
Succinyl-CoA ligase [ADP-forming] subunit beta, mitochondrial	Q9Z2I9	Sucla2	50.113	430130	1388800	10000	10000	10000	10000	0.016403	0.215598
Microtubule-associated protein tau	P10637	Mapt	76.243	1452900	539090	10000	10000	10000	10000	0.0149851	0.193834
ATP synthase subunit gamma, mitochondrial	Q91VR2	Atp5c1	32.886	686830	1776600	10000	10000	10000	10000	0.0121289	0.188645
ADP/ATP translocase 2;ADP/ATP translocase 2, N-terminally processed	P51881	Slc25a5	32.931	13871000	5844600	2735900	10000	10000	10000	0.00133621	0.0873541
Cytosol aminopeptidase	Q9CPY7	Lap3	56.141	9686200	18060000	16042000	3289300	1127000	8999800	0.306386	0.0425086
Myosin light chain 4	P09541	Myl4	21.159	1683900	1484000	716060	480530	511590	10000	0.258015	0.0462463
Sarcoplasmic/endoplasmic reticulum calcium ATPase 2	O55143	Atp2a2	114.86	6161700	6038000	3528700	1974300	1229600	560370	0.239329	0.0137203
Hydroxyacylglutathione hydrolase, mitochondrial	Q99KB8	Hagh	34.084	450900	463410	388970	10000	154500	10000	0.133893	0.00213619
