# Supplementary material for: Dietary restriction transforms the mammalian protein persulfidome in a tissue-specific and cystathionine γ-lyase-dependent manner
Source: Nat Commun. 2021 Mar 19;12:1745. doi: 10.1038/s41467-021-22001-w (PMC7979915; doi:10.1038/s41467-021-22001-w)
Supplement: Supplementary file 31 — Supplementary Data 28 [file 41467_2021_22001_MOESM31_ESM.xlsx]

## Sheet: Muscle Spectral Counts
Supplementary Data 28: Accession Numbers for the 284 unique Persulfidated Protein in WT Muscle (Spectral Counting)
P06745
P09405
Q9R0P9
O55103
P23953
P63038
P29699
P54726
P11531
P53996-3
Q9R059
Q01339
P45952
P32020
P20801
P70695
P47199
Q8R0W0
P58774
Q9D0K2
Q99KB8 (+1)
Q9QXS1 (+1)
Q91VM9
A2AAJ9
O70622-2
Q61147
Q9DCS9
Q9CWJ9
P51885
Q9Z1P6
P31230
O88456
P63330
Q9D819
Q3TMH2
Q9ERR7
Q99KR3
Q8R2Z5
Q8BUV3
Q99MN9
P60335
Q99L13
P54728
O70456
P50462
Q8VHX6
Q91VI7
O08795 (+1)
Q91W90
P28654
Q9DCJ5
Q9WUZ5
Q921G7
Q08857
Q8K3J1
P46638
O35350
Q9D6J5
Q9CR61
P12367
Q9CQJ6
Q9CXZ1
Q9JII5 (+1)
Q8BVI4
P61979 (+2)
P70402
Q9WVQ5
Q9CQ92
Q9D7X3
Q9R0P3
Q9DCT2
P16045
Q9CR68
Q8R086
P00920
P54071
P63028
P62869
Q9D6R2
P28665
Q8K183
Q11136
Q61206
Q60597
O08677
Q60854
Q8BMF4
Q9QY76
A2ASS6-3
P15626
Q62234-2
P01665 (+1)
P63087 (+1)
P85094
Q61838
P24549
Q9WTX5
Q3U0V1
Q99LC5
Q9D1A2
P70362
P57776-3
P99029 (+1)
Q9QUH0
P63323
P13412
O88844
Q8QZT1
Q9WV06
Q9D1Q6
P07309
Q99KV1
P26043
P35492
O55143 (+1)
Q9JHR7
Q61316
Q64727
Q9DAK9
P26645
P42125
P09528
O88746
P15105
Q62422
Q7TMK9
Q9DB77
Q60932-2
Q8BG05-2
Q8BWB1
Q9CQV8
Q64010
Q8CDN6
Q9D2M8
Q9JKB1
Q9R0Y5
P38647
Q3TJD7-2
P70318
P57780
P62962
Q9JMH6
Q8R3Z5-2
O35855
Q99L47
O55131
P42208
O70251
A2AMM0
Q9WV55
Q60864
Q62446
O35226
Q9DBP5
P99026
P68510
O88569
P24270
Q5XKE0
P37804
O70325 (+1)
P21614
Q9JKS4-4
Q922Y1
P35486
P01631
P62137
P70333
Q9WTR5
Q9WUK2
P47941
Q4ZJN1
Q8CHP8
Q61129
Q5EBG6
Q8CJG0
Q9CQM9
Q9DCZ1
Q9D358
P22599
Q62407
P63158
P61089
O70209
Q9R1P4
P49312
Q5DTJ9
Q9ET80
Q9CQ75
Q9ET78
P97807 (+1)
P70274
Q00897
Q9CZ13
Q8R1G2
Q8VCT4
Q9CQM5
P68037
P49722
P03987 (+1)
Q8BH95
O70400
P50431
P01872
Q99020
P16125
Q60676
Q8CI51-2
Q9Z2W0
Q6P1F6
Q8C1B7 (+2)
O70624
Q8VCR8
Q9CQI3
Q922R8
P34884
P48036
Q99J77
P19536
E9PV24
Q922J3 (+1)
Q60710
Q8BWF0
P97364
P52503
Q00898
Q9CRB6
Q3TC72
P51859
P24452
E9Q9K5
P10518
Q9D1X0
Q93092
Q9WVA4
Q70KF4
Q922B1
P0CG50
Q60668-3
Q91YE8
Q91Z53
P47791-2
P61082
Q8BH69
P01942
Q9Z1Z2
Q9DCM0
Q7TQ48
Q7TPW1
P10107
Q62418-3
Q9CY58 (+1)
Q99LB6
Q9JIX8 (+1)
P01592
Q9DCV4
Q61033
Q60631
P27090
Q9CR16
P57759
Q3ULD5
Q9D1E6
Q9Z0X1
P62737 (+1)
Q8CC35
Q61425
P48678
P27546 (+2)
Q8CJ53 (+1)
O09061
P08003
Q8R1K4 (+1)
Q8VDQ1-2
P01868 (+1)
P34022
Q62417
P10637
Q8BWT1
Q99MR9
P13020
Q3UHB1
Q3UZA1 (+1)
P28063

## Sheet: Muscle Intensity
Supplementary Data 28: Accession Numbers for the 309 unique Persulfidated Protein in WT Muscle (Intensity)
Q9R059
P32020
Q8BZ71
O70492
Q9R0P3
O08795
Q9CR68
P09405
P57776
Q9QUH0
Q8BWB1
P54726
Q60597
Q99L47
Q62234
P97364
Q9JII5
Q8BTM8
Q5XKE0
Q8R1G2
Q9CQ75
P54728
Q9CQM9
P62137
Q62407
Q99020
O70624
P62897
Q60854
Q9WTQ5
Q91VM9
Q8BVI4
Q9WTR5
Q60668
P59325
P19157;P46425
Q9DBP5
Q9CQ89
P01867
P61979
Q8CDN6
Q8BH95
Q3TJD7
Q60864
P53996
P63323
Q8BG05
Q8BUV3
O55103
Q99MR9
Q9QY76
P62962;CON__P02584
Q3TMH2
P38647
O55131
Q9D7X3
P24549
Q8CJ53
Q9JHR7
P51885
P62631
P00920
P15626
Q8CI51
Q922B1
O70251
O35864
Q7TMK9
P35486
Q8R3Z5
Q9WV55
P60335
Q9CX34
P28063
Q9DAK9
P24270
Q64727
Q62418
O70209
Q99L13
A2AAJ9
Q91W90
Q9CQI3
Q04447
Q9JMH6
Q9R0P9
Q61206
Q7TPR4
P70402
Q9DCT2
P58252
Q9CQ92
Q00897
Q8R086
Q99MN9
Q5DTJ9
O88844
Q8VHX6
Q9JKB1;P58321
P70318
P07309
O70325
Q9QXS1
P63028
Q9DB34
Q9WVQ5
Q8BWF0
Q9CQF3
Q9WTX5
P56399
Q9R062
Q9D7X8
Q9D7G0;Q9CS42
O54724
P70362
Q8BKZ9
P16332
Q9ERR7
Q9CZ13
Q3UZA1
Q9WUK2
P36993;P49443
Q91VI7
Q91VA6
Q9CQJ6
P13541
Q9Z2X1
Q9R0P5
P62320
Q8VCT4
Q8K3R3
P62317
P42208
P63330;P62715
Q62446
Q64213
P50431
Q99KR3
O35226
O35737
O88456
Q91Z53
Q61316
Q99KC8
Q9CQM5
Q99KV1
P85094
P68510
A2AMM0
Q9CRB6
P22599
Q9DBJ1
Q3U0V1
P52503
P47199
Q9D2M8
P59999
Q70FJ1
P68037
P01660;P01668;P01673;P01672;P01671;P01664;P01657;P01659
P10605
P0DP28;P0DP27;P0DP26
P11531
P99026
P03987
Q61838
P62141
P97807
Q00898
Q9QZ47
P51667
P01631
Q60676
Q9JKB3
P61082
Q9DCT5
Q9R0Q7
Q8BMF4
Q7TPW1
Q9Z2W0
P13020;CON__Q3SX14
Q9D358
P17183
Q99LC5
P29699
P27090
P61957;Q9Z172
P06745
Q64523;Q6GSS7;C0HKE4;Q8CGP7;C0HKE8;C0HKE6;C0HKE1;C0HKE2;C0HKE3;C0HKE9;C0HKE5;Q8CGP5;C0HKE7;Q8BFU2;Q8CGP6;Q8R1M2;P0C0S6;Q3THW5;P27661
P47941
Q99J77
P16125
Q9WV06
Q8BWT1
Q8BH69
P46935
Q11136
P13412
Q9DCX2
Q8C1B7
P70695
P42125
Q99PR8
P32261
Q9DBC7
O08663
Q9QUR6
Q9Z1Z2
Q9CR16
Q9D051
Q60710
P13707
P27048;P63163
Q923D2
Q8VEM8
P31230
P10518
P28665;P28666
Q4ZJN1
P35492
Q8CC35
P24527
O70400
P48678
Q9DB77
Q60932
Q9D6R2
O88746
Q9D2U9;Q8CGP2;Q8CGP1;Q8CGP0;Q6ZWY9;Q64525;Q64524;Q64478;Q64475;P10854;P10853;P70696
Q61425
Q9DB20
P50462
P11499;P07901
Q9D1X0
Q7TMM9;Q9CWF2;P99024
P51859
Q61703
Q99LB6
Q61176
E9Q9K5
Q9ET78
P01638;P01637
Q9Z2U0
P68373;P05213;P68369
P15105
P60843;P10630
Q01768;P15532
Q9WTP6
Q922Y1
Q99JY0
P45952
Q5EBG6
P18242
P12787
P02088;P02089
Q9WVA4
Q9D0S9
Q64010
Q6P9R2
P14602
P37804
P30416
P01592
P63158
P01799;P01797;P01796;P01801;P01800;P01798;P01802
P68372;Q9D6F9
P47857
Q7TQ48
P26645
P57759
P24369
Q6UJY2
Q61029;Q61033
P03977
Q6P1F6
Q62417
Q8C0M9
P63087
P58871
P10107
Q3TC72
Q70KF4
Q9D819
Q93092
P26883
Q8K183
Q9ET80
Q9CZU6
Q922R8
P34022
Q9JIX8
Q91YE8
P01646;P01645;P01644;P01648;P01647
Q9D8S4
Q9Z130
Q9EST1
P24452
Q9CY58
Q9Z0S1
Q9Z0X1
P08003
Q9DBR7
Q62422
Q9DCV4
P01633
Q8K411
Q921F2
Q9DB27
Q02566;Q91Z83
