# Supplementary material for: Dietary restriction transforms the mammalian protein persulfidome in a tissue-specific and cystathionine γ-lyase-dependent manner
Source: Nat Commun. 2021 Mar 19;12:1745. doi: 10.1038/s41467-021-22001-w (PMC7979915; doi:10.1038/s41467-021-22001-w)
Supplement: Supplementary file 32 — Supplementary Data 29 [file 41467_2021_22001_MOESM32_ESM.xlsx]

## Sheet: Brain Spectral Count
Supplementary Data 29: Accession Numbers for the 459 unique Persulfidated Proteins in WT Brain (Spectral Counting)
P52480
Q80VP1 (+1)
Q922F4
Q9DB05
Q9R0K7
Q8JZK9
O35643
G5E829
Q9Z2W0
Q61081
P97300
Q9Z0E0
Q5SRX1
Q8BLR2
Q923T9-3
Q99KJ8
Q9EQH3
Q921M7
P58871
Q6ZQ38
Q9CYG7-2
P80314
P70168
P26638
Q99L47
P60487
Q3V1L4
Q8R5C5
Q9DCT8
P56399
P80313
Q8R086
Q9JIA1
P61164
Q61239
Q61990 (+2)
Q8K310
Q9DCX2
Q922J6
Q8CAY6
Q91V14-2
Q91V92
Q9D0M3
Q8R570
Q9D394-3
Q8VHH5 (+1)
Q61735 (+1)
P58281-2
A2AP18-3
P63005
Q9Z204
O08677
A2ALU4
Q3UYC0
Q9JII6
Q9CX34
Q8BR92
Q8CBW3
Q9Z218
Q9QZ73
Q9DAR7
Q921F2
O55033
Q60597-3
P53810
P62761
P57776-3
Q9Z0S1
B2RUJ5 (+1)
Q3UGR5
Q9CXY6
Q9R1V6-12
P68404 (+1)
Q8R2K1
Q9JKC6
Q8K1M6
Q60676
P58252
Q3UHL1
Q80TJ1-2
D3Z7P3
Q8BVE3
Q8BGQ7
P62881-2
P62748
Q6WVG3
Q9WUM4
P47911
Q8CIG8
Q8R464
Q9DB32
P12367
Q60710
Q99N28
Q91Z31 (+1)
Q9WVQ5
Q80YE4-4
Q9CQE1
O35927
P97797-2
Q6NVF9
Q9CYH2
Q9D358-2
P17809
O08547
Q80X50 (+2)
P58389
P70297
Q9Z140
Q80Z38 (+1)
P17427
O35295
Q8CAA7
Q99JR1
Q9DBG3 (+1)
Q9CVB6
Q9QWI6-2
O35226
P12023-2
Q8QZR5
Q8BG39
P23953
Q9CQ92
Q62422
Q8R0H9
Q8BP47
Q3UEB3
Q8K1R3
P46638
D3YZP9
Q9D7S9
Q9DCL9
P48318
Q80UW2
Q9WV34 (+1)
P61759
Q80Y14
P56564
Q9WUA3
P84084
P62823
P28661 (+1)
P17426 (+1)
P28651
Q9JMH6
Q61838
Q8VEK3 (+1)
Q9D7G0
Q924S8
P08556 (+1)
Q9CZW5
O70318
Q9CPV4 (+1)
Q91WC3 (+1)
P68040
Q9CX86
P31324
P28271
A2ALS5-2
Q9ER00
Q9WV60
P53996 (+2)
Q9QYB5 (+1)
O55135
Q99LI8
P01027
P28667
P29699
O88643
Q11011
P80315
P85094
P42669
P29758
P28663
Q6PGL7
Q99JP6 (+1)
P46664
P63318
Q62465
P14824
Q9Z1B3
Q6RHR9
Q64521
P14231
P28738
P21279
O08663
Q9CZD3
Q62095
Q640R3
P23492
P14685
P35278
P49442
Q9QXK3
Q9DAW9
Q9D6S7
Q99L43
Q9QXY6
Q99LD8
Q8K021
Q9WUM3
Q91XL9
Q8R326-2
Q8C3W1
Q6ZWX6
Q02053
P80318
Q9R0Q6
P17710
Q99K85
Q9D898
P48722
O70325
P12658
Q99JY9
P80316
P08752
P62317
Q8BFR5
Q91V76
O88543
Q9Z0H4-2 (+1)
Q8BUV3
Q9QYG0 (+1)
Q9EQ80
P24527
Q99PU5
P26369
O89112
Q91YR1
Q91WJ8
P68254
P27546 (+1)
Q00612
P01867 (+1)
Q7TNV0
O35874
Q99KE1
Q91VI7
Q80UG5-3
Q924A2
Q5SQX6
P28660 (+1)
P23506 (+1)
Q9CZ42-2
Q69ZK9
Q9CXW4
Q8C8R3-2
P68373
P28652
Q501J6
Q91V41
Q9JM76
P62908
Q9JIS5
Q9CWS0
P53994
Q91V61
Q99J77
P12382
Q8CJ19
Q61699
P63085
Q99MN9
Q9JLB0 (+1)
Q8BKX1 (+2)
Q76MZ3
Q62108-2
Q6PHZ2-2 (+2)
O54931 (+1)
Q8VDQ8
P47857
P84091
P62880
Q61598 (+1)
P16330
Q8BWG8
P63328
P24549
O54983
P70404
Q8BH69
O88342
Q9Z1N5
Q8BMI3
P35803 (+1)
Q9ES97
P70202
P48774
P39053-4
Q8VD37-8
Q9D1X0
Q9QYX7
P42932
Q61753
Q8K0U4
Q8BTI8-3
Q02248
Q9QZD9
Q64213 (+2)
Q9WV80
Q9JLM8
Q80TB8
Q9D154
P61979 (+1)
P10711
Q7TSC1
P47757 (+1)
Q99JF8
Q8CI94
Q99KB8 (+1)
Q9Z0H8
Q62277
P80317
O88737
Q9JJV2
Q9JMG7 (+1)
Q9WVQ1
P62702
P24452
P16045
Q9WTP6 (+1)
Q91VA6
P26041
Q9QUR6
Q7TQI3
Q9CYT6
Q80SW1
P10852-2
O55100-2
Q9WV92
Q60668-3
P07759
Q64105
Q9DB27-2
P36552
Q61885
Q6P9K8 (+1)
P62631
P10630-2
Q9D8N0
P01654 (+1)
Q99MI1-2
Q8C522
B2RSH2
Q8BIJ6
P27048
P11983
P24288
Q05920
Q5XJV6
Q8VCG4
P14869
P00405
Q8R016
Q9QYR6-2
Q3TLH4
Q61545
P51174
Q91X72
P60710
P07758 (+1)
Q9Z130
Q9CY58
Q9JIX8 (+1)
Q811D0
P59325
P35505
P49312
P38060
Q3UMU9-2
Q8K012
P51855
P01592
P62983
Q8R5H6
Q5U3K5
Q9JM52
P07356
Q8BL65-4
P62821
O08914
Q8CC35-2
Q9DC07
Q9Z2I0
Q99LB6-2
Q61701
Q9Z2H5
O89053
Q8K1L5
P06797
P21614
Q921G7
Q9D6Y7 (+1)
Q8BLF1
A2AJI0
O35490
Q569Z6
Q8K019 (+1)
Q3TC72
Q8R1S4
Q3TXX4
Q9DC69
P08113
Q9DCW4
P13707
Q60854
Q9JLT4 (+1)
Q80XN0
P54071
P26039
Q9CQ62
Q99LC3
P97807
E9Q557
Q99LC5
O08756
Q8VDD5
Q9JHI5
P12787
Q9QXD6
Q99JI6
Q8BWT1
Q60932 (+1)
Q07417
P01796 (+3)
Q04857
Q9DBL1
P50544
Q8CAQ8 (+1)
Q60931
Q8CHT0
Q60930
Q924M7
O55143-2
Q8CI51
Q02257
Q9WUM5
A2AAJ9
P41216
Q60936
Q9CRB9
P56565
O88492
Q8R404
P48787
P45376
P67778
Q9JKS4 (+1)
Q6P3A8
P45952
Q2TPA8
Q91WD5
Q9CQR4
Q99LB2
Q62234
O35459

## Sheet: Brain Intensity
Supplementary Data 29: Accession Numbers for the 580 unique Persulfidated Proteins in WT Brain (Intensity)
P24270
Q8R3P0
Q9JHU9
Q8JZK9
P20917
Q9JMH6
Q99KJ8
Q99L47
Q8CAY6
Q3UEB3
Q9Z218
Q8R5C5
P28660
Q3TMH2
Q8R574
Q9DB05
Q8VHH5
O55033
Q9WVQ5
P63321
P06745
Q61699
A2ALU4
Q8BVI4
P60487
P55302
P70297
Q91WE2
P62748
Q9D8S4
Q91ZX7
P46638;P62492
P24288
P51150
Q61838
Q9CXY6
Q9CX34
P08226
Q9Z2W0
Q9D898
Q922J6
Q3UGR5
Q8VDQ8
Q9JKB1;P58321
P58871
Q6NXK7
Q91YD9
Q9DCL9
Q8BUV3
A2ALS5
P26040
P46412;P21765
P24549
P57722
Q6NVF9
Q8K411
Q9R1V6
Q6RHR9
P48722
Q64521
Q8CJ19
Q9DCX2
P23492
P0DP28;P0DP27;P0DP26
Q80X50
Q8BH69
Q9EQ80
P62878
P22599
P62962
Q9CYH2
Q9D1X0
P70362
Q99MN9
P61161
Q8BIJ6
P35564
Q8BMI3
Q91VA6
Q9Z0S1
Q9JM76
Q80UW2
P59325
Q9JIS5
P24527
Q9WV55
Q9JKS5
Q3TC72
Q9DC07
Q7TSC1
P97807
Q60972;Q60973
Q8CCT4
Q9JHL1
Q6WVG3
P58404
Q61701
D3YZU1
Q9Z204
Q9D1G1
P17426
P58389
Q3UYC0
Q61735
Q9Z140
Q501J6
Q8R086
P68033;P63268;P62737;P68134
P07759
Q8CHT0
P61294;P35279
Q61081
Q8BL65
P62880
P35276
Q9WUA3
P41216
Q8C5H8
P01027
P21614
Q3V1L4
Q80Z38
Q9QZB7
Q9DAR7
Q9JM52
Q9D0M0
Q99JY0
Q8R2K1
Q99JX3
D3YXK2
Q9WV80
P28651
P08556;Q61411;P32883
P36552
Q8CJG0;Q8CJF9
Q78ZA7
Q9DB32
O54931
Q99K85
Q9D0F9
Q99JT2;Q99KH8;Q9Z2W1
P28650
Q8C3W1
P23819
Q9D0M3
Q8CG76
Q02053
Q8VE33
Q8R464
Q7TQI3
Q921F2
Q9CPP6
P35505
O54983
P84091
Q9Z0E0
B2RUJ5
Q9Z0H4
P61164
P70333
O88543
Q99LP6
Q61425
Q91X97
Q8R404
Q80YE4
O88712
Q99J09
Q8VCN9
P26039
Q8CI51
Q8K1R3
O70318
Q91WC3
Q8R0A5
P51855
P63318
Q61234
Q61990
Q9JLB0
Q9EP89
P28652
Q6PGL7
Q80TB8
Q2TPA8
P46664
P62702
Q99LI8
Q9QWI6
P06330
Q64213
Q99KY4
O88746
O35459
P29699
Q505D7
Q5FWK3
Q8BG32
Q8QZR5
Q9CZW5
Q9JKC6
Q921G7
Q80U49
Q8CI94
Q8VEK3
Q9WUM4
Q9CYG7
P62821
P52196
Q6P1B1
Q8K0C9
Q6ZQ38
G5E8K5
A2AAJ9
Q11011
Q8CAQ8
O88342
Q61753
Q91YR1
Q6ZPZ3
Q8K310
Q91V92
P10630;P60843
Q8R016
Q8BZ98
P63001;Q05144;P60764
P63044
Q99JP6
Q9QUI0;Q62159
Q8K019
Q9R0K7
Q99LD8
Q8BR92
Q61598
O35927;Q68FH0
Q6P3A8
P63085
Q3UQS8
P97364
D3Z7P3
P17427
P63141;B2RQA1;P16388;P16390
P17809
Q9CXW4
Q9JIA1
Q8K596
Q6PHZ2
Q8C419
Q923T9
Q9QYB5
Q00898
Q9R1V7
Q8R5M8
P70288
Q9QZ88
O08677
Q9CQ92
Q9JLJ2
G5E829
P53994
Q9JMG7
Q80SW1
Q99PU5
P21279
P29758
P47911
P70404
P49615
Q8K021
Q9CQR4
Q91V14
Q5U3K5
P07309
Q99KC8
P80317
P42932
Q8R191
Q9QXL2
Q9EQH3
Q3UMU9
P85094
Q9Z1N5;Q8VDW0
Q9D394
P60766
O70305
P50462
Q8R570
P50752
Q9CYT6
P12367
Q8BVU5
P13634
P48787
P62482
P13707
Q9JLM8
P48453
Q9D6M3;Q9DB41
Q3UPL0
Q99LC5
P14231
Q3THK7
Q921H8;Q8VCH0
Q99L43
P50544
P05132
Q8CGF6
P48774
P63005
Q8K0U4
P80314
Q8BVQ5
Q9D7S9
P48758
P62254
P68373
Q60936
Q64105
P62761
Q921M7
Q9WV60
Q91V41
Q9CX86
P67778
P80318
P45952
Q922Y1
Q99LD4
Q99LS3
Q924S8
Q8VHC3
O55126
Q8CHG7
Q00896;P07758;Q00897
Q5SQX6;Q7TMB8
Q8BRT1;Q80TV8
P58281
P56564
P28738;P33175;Q61768
Q9DBC7
P01867
Q91ZA3
Q8BP47
P59808
Q8C6E0
P58252
Q5XJV6
O08547
Q9QVP9
Q9CS84
P31324
P28667
P35282
Q9Z1G3
P80315
P49442
P26369
P68404
P51174
Q9JJZ2
P80316
Q9D1J3
Q9D358
O88685
Q61595
Q9CZD3
Q640R3
P01635
Q8R0H9
Q8CIG8
B2RSH2
Q80TJ1
P70290
Q8VE62
Q91WD5
Q8BLQ9
Q9CZ42
Q9DAW9
P08752
Q6Q477
O08914
Q8K1M6
P70168
Q3UHB1
Q8VBV3
P63080;P50571;P63137
P42125
Q9Z2Y8
P14824
Q9JKS4
Q8BVE3
P61027
Q9JME5
Q8BM55
O35381
Q69ZK9;Q99K10;B0F2B4
Q9JM96
Q9Z0X1
P46097
Q9CZJ2
Q8BGQ7
Q9Z2D1
Q62433
Q9Z0P5
Q8BKX1
P49443;P36993
Q8CAA7
Q99KR3
Q01149
P40336
Q9JJG0
Q9D6S7
Q8C1A5
P68181
Q60710
Q9JIF0
Q9D710
Q8R127
P62315
Q61239
Q8BH04
Q9QXX4
Q5DTY9;Q50H33
P24452
P21460
Q02248
P14685
Q62095;P16381;Q62167
P62908
Q9QZX7
Q8K2I1
P28656
P56565
P59235
Q6PDY2
Q8R3B1
Q8BTI8
Q6ZQI3
P15116
P01631
P23953
O88447;O88448;Q9DBS5
Q63ZW7
P14869
Q99MR0
Q91V61
P12382
Q9DCT2
Q9R171
P54823
P06797
Q8K4Z5
P11983
Q99M51
P12787
Q9WV34
P09055
P80313
O08663
Q9DCT5
O88951
P61759
Q8K0S0
Q9D1P4
Q60902
Q9ER00
Q641P0
Q05920
Q925N0
Q8BG39
Q8BLK3
P62242
Q99J77
Q9WV54
P38060
P16045
P84104
Q8R550
Q9CRC9;O88958
A2ADY9
Q8VHI6
Q99LC3
Q3TXX4
Q922F4
Q3UYH7;Q99MK8
P46935
A1Z198
Q9QZE5;Q9QXK3
P61226;Q8BU31;Q80ZJ1
Q80UG5
Q3V125
Q9JKR6
P28271
Q9Z2I0
Q8R1S4
P08113
P84078;P61205;Q8BSL7
O55125
C0HKE6;C0HKE1;C0HKE7;C0HKE2;C0HKE3;C0HKE4;C0HKE5;C0HKE9;C0HKE8;Q8BFU2;Q8CGP7;Q8CGP5;Q8CGP6;Q6GSS7;Q8R1M2;Q64523;P27661
P35278
P52912
Q8VE97;O35326;Q3TWW8
Q9WTP7
O35295
Q8VCG4
Q8R3V5
P97370
O89053
P31650
Q91XL9
Q8CCJ4
Q61282
Q91V64
Q62465
P24369
Q9Z2Y3
Q9QZQ1
O88587
Q9CWZ3
Q9JII6
Q8VDM4
E9Q784
Q6R891
P17156
P47962
Q99JI6;P62835
P03977;P01656;P01654;P01655;P01668;P01673;P01672;P01671;P01670;P01664;P01660;P01657;P01659
O54724
Q80VP2
Q8BW75
Q9DCS9
Q569Z6
Q6PDM2
Q06138;Q9DB16
Q8BGC0
Q9DBG5
Q6PCZ4
Q9WUM5
Q8VDD5
O08742
P47199
Q8R0F8
Q9DC69
Q6PDH0
Q9CZS1
Q8BML9
Q9JLV1
Q8BLF1
O88735
Q80XN0
Q8K012
Q9QXD6
Q60854
Q9WTP6
Q61545
O08756
Q9JHU4
P46414
Q91WU5
P54822
P13541
P16332
E9Q557
E9PVA8
Q60900
Q9CQ62
Q02819
Q8K3J1
Q9JHI5
O35490
Q07417
Q9D855
Q61696;P17879
Q924M7
Q9CRB9
Q3THW5;P0C0S6
Q78JE5
Q99LB2
Q9CXZ1
O70468
