# Supplementary material for: Dietary restriction transforms the mammalian protein persulfidome in a tissue-specific and cystathionine γ-lyase-dependent manner
Source: Nat Commun. 2021 Mar 19;12:1745. doi: 10.1038/s41467-021-22001-w (PMC7979915; doi:10.1038/s41467-021-22001-w)
Supplement: Supplementary file 33 — Supplementary Data 30 [file 41467_2021_22001_MOESM33_ESM.xlsx]

## Sheet: Heart Spectral Count
Supplementary Data 30: Accession Numbers for the 292 unique Persulfidated Proteins in WT Heart (Spectral Counting)
P01750
P01844
O89020 (+1)
P13020 (+1)
Q3U0B3
O09172
P11247
P97457
P20918
Q8BTM8
Q9QXC1
Q05816
P03987
B5X0G2 (+2)
Q9JHL1
P05977
P09528
P06909
P32261
P28665
Q08857
P47941
P16015
Q9JIF9
P15327
Q9QVP4
P21614
Q9R098
Q06890
P41317
P11680
P01867 (+1)
P04186
P04202
P16332
P23198
Q9Z2X1 (+1)
P85094
P21107-2
P70677
P04919
Q9R0P5
P29788
P50247
P29699
Q9Z2W0
P49722
P70195
P23953
Q9JJU8
P23492
Q9CPV4-2
Q8BND5 (+1)
P70274
Q9JLT4-2
P01635
P01864
P04940 (+2)
Q9D1Q6
Q99KB8
P01787 (+4)
Q8BGD9
P24270
P01630
A2ASS6
P48036
P22599
Q60854
P01029
Q8CC35-2
Q9JKB1
P40124
Q5EBG6
Q7TPR4
P10518
P07758 (+1)
P01723 (+1)
Q0II04
P97371
Q9R1Z7
Q9DBD0
P49312
Q923D2
P47791-2
Q9JKS4-3
P01757
Q9CY58-2
Q99PT1
P01878
P07309
P04945
P01631
P62137
P17182
Q00898
Q9WTR5
P08228
Q9D1X0
Q9DBC7
P48787
Q93092
P63260
Q9DBP5
P15532
P01804
P36552
Q9R1P3
P01639
Q8BH35
Q9Z2U1
Q60597-3
P60335
P37804
P01868 (+1)
O55234
Q62188
Q9R1P1
Q9DCT2
P70349
P99026
P12787
Q9JHU2
P15626
Q9R1P0
O70251
P24549
O09061
P03977
Q9D358
Q04447
Q99L13
Q64010
O08600
P26041
P63158
P19783
Q9WUZ7
Q9CQ92
Q9DCX2
Q8CHP8
P07356
Q9D0S9
Q9QXD6
Q64339
P61982
Q9R1P4
P01796 (+3)
P57776-3
Q01853
P62962
P09411
Q8BFR5
P16045
Q3UM45
Q9WVA4
P63101
Q9JHR7
P01642
Q9D0M3-2
Q9D6R2
Q149B8
Q99M71
O35737
P63028
P63242
Q8BH69
P52503
Q99020
O09131
Q9WVQ5
Q9DC69
P38647
Q8VCT4
Q9CQ75
Q91WD5
Q9WTX5
Q9JJW5
Q91Z53
P97807
P17742
Q9DCB8
P45591
Q91VM9
P06151
Q8BG95
Q9DCS9
P42208
Q60668-3
P10637
Q9CRB6
Q8C1B7
Q9Z0X1
Q61316
Q9WUM5
P51125 (+1)
P38060
Q3UZA1
Q9DBJ1
P27773
Q4ZJN1
O55126
Q01279
Q9DCM0
Q99JW2
Q9D8X1
Q9CRB9
P00405
Q8CDN6
O70325
P19123
Q8BMF4
P62259
Q7TQ48
E9Q557
Q63918
Q9CQR4
P34022
Q9WTP6 (+1)
P58252
Q8R0F8
Q78IK4
Q9D0F9
Q9DCV4
P51881
Q7TPW1
P06745
Q78J03
Q99NB1
Q8BG05
Q60930
Q922B1
P56213
Q8R2Z5
Q9QYG0 (+1)
P61979 (+2)
P97427
Q9JK81
Q9QYR9
Q62417
P47857
Q60931
Q99LC3
Q9CR24
P05213
O70570
Q91Y97
P52825
Q9Z2I8
O88342
Q9DCJ5
Q62446
P50171 (+1)
O88935 (+1)
P10630 (+1)
Q8CHT0
Q8BGH2
Q02053
Q8BVI4
Q8BFP9
P53986
P70404
P62631
O08756
P68368
P05063
Q9JI75
Q8CG76
Q99MR8
Q9D6S7
A2AMM0
P47934
P67778
P26443
Q9DCM2
Q8K1Z0
Q8BH59
P53395
P14094
Q02257
Q8QZS1
Q64105
P41216
Q8CI94
Q924X2
Q80XN0
P68372
Q9CR61
O08599 (+1)
Q8CAQ8 (+1)
Q99MN9
Q9QXX4
Q8VDN2

## Sheet: Heart Intensity
Supplementary Data 30: Accession Numbers for the 358 unique Persulfidated Proteins in WT Heart (Intensity)
Q8VDK1
P01864
Q9R098
P50247
P01845;P01844
Q9QXC1
P18528
P70677
Q9Z2Z6
Q61206
P11680
Q9R1Z7
P27773
Q99LC3
P42125
P06151
Q62417
Q99MN9
Q8VDN2
Q924X2
P09411
P10518
P29758
P29788
Q93092
P70404
P14094
O08756
P47738
P40336
Q62425
Q8CG76
Q9Z2I8
P47857
Q3TC72
Q8BFR5
P15327
Q9QYG0
P14576
Q6IRU2
Q9Z2M7
Q5EBG6
P63087
P68368
Q9EQP2
Q9R269
Q9D0F9
P62962;CON__P02584
P68372;Q9CWF2;Q9D6F9
Q9WUB3
P27546
P34914
Q9JII5
Q8VCT4
Q9D6S7
Q7TQ48
P36552
Q8K3J1
Q9D0S9
P04202
Q8R0F8
Q3UUI3
P50171
P01631
P01648;P01649
Q9QXX4
Q9CQR4
Q3U0B3
Q60930
Q9JHR7
P58252
P57776
P56135
Q6PDM2
O08600
O09131
P01723;P01727;P01728;P01729;P01726
O70251
Q3UQ28
Q8BFP9
P13020
O08992
Q9CQM9
P85094
Q9CQQ7
P61082
O55126
P24270
Q921G7
Q9WUM5
P99024
Q8BH59
O54724
P05213;P68373;P68369;P05214
Q9DCV4
Q76MZ3
Q9Z0H4
P70362
P52503
Q9QYR9;O55137
P29699
Q8K1Z0
O09172
P61979
Q91V12
Q8R146
P47934
P01643
Q60854
A3KMP2
Q99NB1
Q01279
Q61598
Q9DBG5
Q7TMF3
Q61730
P47941
Q9D358
P00405
Q01768
Q9JHU2
P62897
P16045
P62141
Q8C2E7
Q8CI94
P19221
Q3UGF1
Q9DC70
P54728
Q9DCM0
Q8R2Z5
A2BIM8;P02762;B5X0G2;P04938;P11589;P11588
Q8BND5
Q60870
Q9D8N0
Q8BTM8
P50752
P18525;P18527
O35490
P52825
O08599
Q8BG95
P01642
P30115
Q6P1I6
Q80XN0
Q60931
P32261
Q8QZS1
Q9Z2W0
Q8BG05
P01654;P01656;P01655
Q2MHE5;Q91ZM9
P63028
P99028
P38060
P24549
Q64339
Q8BWR2
Q60710
Q9QZ23
P01679;P01678;P01677;P01676;P01675
P63330;P62715
Q9WTX5
Q922B1
P06330
Q8K183
Q9D0M3
Q99JW2
P06328;P01754;P06329
P19123
P23953
Q9Z2Y8
Q9DAK9
P20918
Q922R8
Q4ZJN1
P16015
Q9DCX2
Q91WD5
P13542;Q5SX39;Q5SX40;P13541
Q8BGD9
Q99L13
Q01853
A6X935
P01750
P58771
P45591
P35279;P61294;Q8BHD0
Q9DC69
Q9DCS9
Q9CQV8
O89020
Q61316
Q62523
Q9DCJ5
P16332
Q9R0P5
C0HKE6;C0HKE9;C0HKE1;C0HKE8;C0HKE2;C0HKE3;C0HKE4;C0HKE5;C0HKE7;Q8CGP7;Q8CGP5;Q8BFU2;Q6GSS7;Q8CGP6;Q8R1M2;Q64523;P0C0S6;Q64522;Q3THW5;P27661
Q9CRB9
P19783
P01804
P11247
Q149B8
O88456
P40142
P01633;P01634
P04944;P04941;P04940;P04943
Q63918
P06728
P62827;Q61820
P56213
Q9CRB6
Q71RI9
P01666;P01665;P01668;P01664;P01669
P57780;Q7TPR4
Q9DCT2
P26041;P26043
O70400
P06909
Q9CY58
P28665;P28666
Q9CPU0
Q60668
Q9CPV4
Q9DBF1
Q78J03
Q5SRX1
Q9DC61
P70195
P57759
P15626
Q8CC35
P01799;P01797;P01796;P01801;P01803;P01800;P01802
P18572
Q923D2
P17183
Q9Z2U0
P01878
O55131
Q8BU85
P42208
P28063
Q8BH35
P62259
Q9WUZ7
Q9DBJ1
P07356
Q61029;Q61033
P31725
Q8BH69
Q91VM9
P49722
Q00623
Q9D7X8
P01636
P08228
P53395
P04919
Q9ET54
P62137
P23198;P83917
Q99020
Q60597
P63260
P37804
Q62188
Q9D7P6
Q9D1X0
Q921H9
Q9JIY5
Q0II04
P06745;CON__Q3ZBD7
Q00898
Q9JMH6
P01820;P01819
P04945
P99026
Q7TMK9
Q9D1Q6
P01790;P01794;P01791;P01788;P01787
P63101
Q9DCB8
Q9JI75
Q9DBD0
P48036
P07309
Q9EQ80
P24472
Q9EP89
Q3UZA1
P21107
P03977
P01638;P01637
P41317
Q01730
Q8CIS0
Q99PT1
P01806;P01812;P01809;P01808;P01807;P01810
P70333;O35737
Q99L27
P01639
P32020
P40124
P12787
O70325
P63158
Q62261
Q1XH17
Q9CQ75
Q04447
Q922Y1
P07759;Q03734
P48787
P60335;Q61990;P57722
P63242;Q8BGY2
Q9R1P4
Q9WVA4
Q9JHL1
Q8CDN6
P61982
P01029
Q08857
Q3THS6
Q91Z53
P60710
Q8C1B7
Q9DBC7
Q8VE95
P45376
P15532
P01749
Q9JK81
P04186
Q9CQ92
P08003
P62320
Q9JKB1;P58321
Q64010
Q8CHP8
P23492
Q8CI51
Q9JJU8
Q06890
P68033;P62737;P63268;P68134
Q9WVQ5
Q60866
Q9WTP6
Q9Z0X1
P62631
Q02566;Q91Z83
Q91ZA3
Q9CR24
Q9D1G1
Q02053
Q9QXD6
P05063
