# Supplementary material for: Dietary restriction transforms the mammalian protein persulfidome in a tissue-specific and cystathionine γ-lyase-dependent manner
Source: Nat Commun. 2021 Mar 19;12:1745. doi: 10.1038/s41467-021-22001-w (PMC7979915; doi:10.1038/s41467-021-22001-w)
Supplement: Supplementary file 34 — Supplementary Data 31 [file 41467_2021_22001_MOESM34_ESM.xlsx]

## Sheet: Gray Dot Spectral Count
Supplementary Data 31: Gray Dot Persulfidated Protein Enrichment Analysis from 5 CGL WT and KO Tissues (Spectral Counting)
Spectral Count	CGL WT Tissues
DR:AL Ratio	Liver	Kidney	Muscle	Brain	Heart
>1	668	812	335	400	147
<1	257	247	59	71	247
Sum	925	1059	394	471	394	avg	std dev
% Enrichment DR	72.2162	76.6761	85.0254	84.9257	37.3096	71.2306	19.7428
Spectral Count	CGL KO Tissues
DR:AL Ratio	Liver	Kidney	Muscle	Brain	Heart
>1	405	170	40	394	33
<1	220	634	142	67	145
Sum	625	804	182	461	178	avg	std dev
% Enrichment DR	64.8	21.1443	21.978	85.4664	18.5393	42.3856	30.8004

## Sheet: Gray Dot Intensity
Supplementary Data 31: Gray Dot Persulfidated Protein Enrichment Analysis from 5 CGL WT and KO Tissues (Intensity)
Intensity	CGL WT Tissues
DR:AL Ratio	Liver	Kidney	Muscle	Brain	Heart
>1	690	1224	396	663	183
<1	482	126	59	76	348
Sum	1172	1350	455	739	531	avg	std dev
% Enrichment DR	58.8737	90.6667	87.033	89.7158	34.4633	72.1505	24.8469
Intensity	CGL KO Tissues
DR:AL Ratio	Liver	Kidney	Muscle	Brain	Heart
>1	469	130	39	494	35
<1	343	868	187	60	199
Sum	812	998	226	554	234	avg	std dev
% Enrichment DR	57.7586	13.0261	17.2566	89.1697	14.9573	38.4337	33.8849
