# Supplementary material for: Dietary restriction transforms the mammalian protein persulfidome in a tissue-specific and cystathionine γ-lyase-dependent manner
Source: Nat Commun. 2021 Mar 19;12:1745. doi: 10.1038/s41467-021-22001-w (PMC7979915; doi:10.1038/s41467-021-22001-w)
Supplement: Supplementary file 35 — Supplementary Data 32 [file 41467_2021_22001_MOESM35_ESM.xlsx]

## Sheet: WT vs KO Prot Level BTA
Supplementary Data 32: 1 year old 50% DR CGL WT vs CGL KO Kidney Protein-level BTA (Intensity)
Protein names	Majority protein IDs	Gene names	Mol. weight [kDa]	Intensity Kidney WT1	Intensity Kidney WT2	Intensity Kidney WT3	Intensity Kidney KO1	Intensity Kidney KO2	Intensity Kidney KO3	WT/KO intensity ratio	P-value
Cystathionine gamma-lyase	Q8VCN5	Cth	43.567	18340000	5382000	18306000	10000	10000	10000	1400.93	0.0315144		Green	WT enriched
WD repeat domain phosphoinositide-interacting protein 3	Q9CR39	Wdr45b	38.02	6322500	3317900	10610000	10000	10000	10000	675.013	0.0333593		Gray	No Change
Branched-chain-amino-acid aminotransferase, cytosolic	P24288	Bcat1	42.791	7547000	2989300	7309700	10000	10000	10000	594.867	0.0160075		Blue	KO enriched
Serine/threonine-protein phosphatase CPPED1	Q8BFS6	Cpped1	35.247	6404000	2291200	8854100	10000	10000	10000	584.977	0.0380299
Thiosulfate sulfurtransferase	P52196	Tst	33.466	5104200	2460200	9321700	10000	10000	10000	562.87	0.0482128
Arf-GAP with GTPase, ANK repeat and PH domain-containing protein 3	Q8VHH5	Agap3	97.964	4913300	3211000	8290300	10000	10000	10000	547.153	0.0215978
3-ketoacyl-CoA thiolase B, peroxisomal	Q8VCH0	Acaa1b	43.995	4051000	2694900	5697800	10000	10000	10000	414.79	0.00886617
Microfibrillar-associated protein 5	Q9QZJ6	Mfap5	18.538	4165200	2696000	3308400	10000	10000	10000	338.987	0.00136717
SH3 domain-binding glutamic acid-rich-like protein	Q9JJU8	Sh3bgrl	12.811	1899800	2128100	3644700	10000	10000	10000	255.753	0.00964352
Methylosome protein 50	Q99J09	Wdr77	36.942	2012200	860600	3398000	10000	10000	10000	209.027	0.0470583
3-hydroxyacyl-CoA dehydrogenase type-2	O08756	Hsd17b10	27.418	1487300	1221700	1543800	10000	10000	10000	141.76	0.000143792
BAG family molecular chaperone regulator 1	Q60739	Bag1	39.74	578810	1438000	1029500	10000	10000	10000	101.544	0.0154488
Paraspeckle component 1	Q8R326	Pspc1	58.758	878290	261190	460440	10000	10000	10000	53.3307	0.045103
Allograft inflammatory factor 1-like	Q9EQX4	Aif1l	17.024	1843700	1273200	1614400	10000	125670	10000	32.4796	0.000850137
Acyl-coenzyme A synthetase ACSM1, mitochondrial	Q91VA0	Acsm1	64.76	16264000	4328500	14976000	1130500	10000	10000	30.9157	0.0392139
Serpin B8	O08800	Serpinb8	42.15	7672300	10471000	9373700	724230	305070	10000	26.4765	0.000464187
Vimentin	P20152	Vim	53.687	131630000	35570000	90488000	6951100	3636400	2437500	19.7841	0.0429196
Nucleoside diphosphate kinase 3	Q9WV85	Nme3	19.099	20952000	6871400	24424000	2429700	342260	10000	18.7808	0.0383169
Eukaryotic translation initiation factor 3 subunit G	Q9Z1D1	Eif3g	35.638	2128200	1318200	3309200	10000	10000	409710	15.7213	0.0237022
3-ketoacyl-CoA thiolase A, peroxisomal	Q921H8	Acaa1a	43.953	50727000	21937000	52423000	4451200	2566500	1735600	14.2903	0.017431
Acyl-coenzyme A amino acid N-acyltransferase 1	A2AKK5	Acnat1	46.07	16957000	13919000	25035000	1942800	1816300	678220	12.6002	0.00681453
Acid trehalase-like protein 1	Q8BP56	Athl1	76.487	13353000	8170000	14790000	2165700	10000	763150	12.3562	0.00617397
Vesicle-associated membrane protein-associated protein B;Vesicle-associated membrane protein-associated protein A	Q9QY76;Q9WV55	Vapb;Vapa	26.946	4808200	2531100	4577200	980170	10000	10000	11.9145	0.0100992
Malonyl-CoA-acyl carrier protein transacylase, mitochondrial	Q8R3F5	Mcat	41.928	17929000	5954400	20420000	3773200	10000	10000	11.6797	0.0436097
Ubiquitin-conjugating enzyme E2 L3	P68037	Ube2l3	17.861	23793000	19886000	38631000	5964500	551860	1089700	10.8216	0.0139682
Glyoxalase domain-containing protein 5	Q9D8I3	Glod5	16.595	13630000	9332500	17593000	3342100	811150	10000	9.74131	0.00939663
Iron-sulfur cluster assembly enzyme ISCU, mitochondrial	Q9D7P6	Iscu	18.098	2233700	929810	2339300	423390	144240	10000	9.52653	0.0249399
26S proteasome non-ATPase regulatory subunit 9	Q9CR00	Psmd9	24.72	23453000	6224600	20641000	2038100	1592900	1657200	9.51526	0.0482229
Copine-3	Q8BT60	Cpne3	59.584	20197000	9334800	21982000	2944400	563350	1996500	9.35891	0.0187373
14-3-3 protein theta	P68254	Ywhaq	27.778	5856300	2624400	8418500	1834800	10000	10000	9.11106	0.0482126
2-hydroxyacyl-CoA lyase 1	Q9QXE0	Hacl1	63.66	5139200	3952200	6416400	948050	221930	576920	8.87733	0.00347475
Pyridoxal kinase	Q8K183	Pdxk	35.015	251330000	112720000	314100000	45159000	13208000	21860000	8.45289	0.0297126
Hydroxyacid oxidase 2	Q9NYQ2	Hao2	38.699	240330000	230770000	442170000	34697000	33726000	42308000	8.24765	0.0178714
Ferritin heavy chain;Ferritin heavy chain, N-terminally processed	P09528	Fth1	21.066	112660000	54922000	97449000	17844000	8013600	7046400	8.05467	0.011768
Hsp90 co-chaperone Cdc37;Hsp90 co-chaperone Cdc37, N-terminally processed	Q61081	Cdc37	44.593	2729800	2534900	5711800	1346900	10000	10000	8.03021	0.0459835
Ribosome-recycling factor, mitochondrial	Q9D6S7	Mrrf	29.05	12558000	11343000	18679000	3079200	2281300	10000	7.9285	0.00715967
Ester hydrolase C11orf54 homolog	Q91V76		34.995	327840000	202440000	403310000	55374000	37522000	35784000	7.25513	0.0103847
Phospholipid hydroperoxide glutathione peroxidase, mitochondrial	O70325	Gpx4	22.228	358420000	248610000	628020000	104570000	32545000	33634000	7.23313	0.0369553
Ribonuclease inhibitor	Q91VI7	Rnh1	49.816	4827600	3037000	6529700	1087100	964600	10000	6.98176	0.0181079
Cystatin-B	Q62426	Cstb	11.045	4188300	6328800	8202700	10000	2721000	10000	6.82955	0.0223022
von Willebrand factor A domain-containing protein 5A	Q99KC8	Vwa5a	87.142	13774000	6157900	18045000	3312700	893870	1422600	6.74645	0.0386051
Filamin-A	Q8BTM8	Flna	281.22	198490000	72085000	194940000	47659000	10518000	13993000	6.45026	0.0386169
Aspartoacylase	Q8R3P0	Aspa	35.344	198770000	131240000	301440000	52014000	15485000	37632000	6.00632	0.0256621
Myosin light polypeptide 6	Q60605	Myl6	16.93	20414000	7449300	12811000	2844000	2340300	1614900	5.98222	0.0403878
Glutaredoxin-3	Q9CQM9	Glrx3	37.778	14504000	8196700	15582000	2445500	2605200	1532300	5.81539	0.0104956
Acylphosphatase-2	P56375	Acyp2	11.877	5436800	4201400	7141600	1223100	1026800	786460	5.52629	0.00601916
ADP-ribosylation factor-like protein 3	Q9WUL7	Arl3	20.486	16986000	8987200	21259000	4415000	1696900	2584700	5.43111	0.0252083
Sulfite oxidase, mitochondrial	Q8R086	Suox	60.755	613750000	388220000	835970000	215690000	54945000	69749000	5.39961	0.0229682
LDLR chaperone MESD	Q9ERE7	Mesdc2	25.206	5138000	2685800	4654000	1871500	10000	520140	5.19553	0.0227695
Hemopexin	Q91X72	Hpx	51.317	660400000	221320000	543780000	92717000	82084000	104070000	5.11168	0.0437964
Fucose mutarotase	Q8R2K1	Fuom	16.805	63214000	29826000	58376000	19875000	4888600	4867600	5.11002	0.0245969
Filamin-B	Q80X90	Flnb	277.82	18535000	10523000	18984000	7025300	1534800	866740	5.0963	0.018798
S-phase kinase-associated protein 1	Q9WTX5	Skp1	18.672	28106000	17321000	34618000	7321300	4899200	4042800	4.92182	0.0144048
Homogentisate 1,2-dioxygenase	O09173	Hgd	49.959	1158800000	670530000	1355200000	377350000	118350000	156810000	4.88043	0.0182296
Splicing factor 1	Q64213	Sf1	70.402	11076000	4956000	12013000	3795500	2081900	10000	4.76356	0.0402621
Oligoribonuclease, mitochondrial	Q9D8S4	Rexo2	26.738	15195000	6299700	14800000	5424300	10000	2339500	4.66885	0.0448975
Inositol oxygenase	Q9QXN5	Miox	33.163	77097000	75080000	119500000	34699000	8020100	16154000	4.61462	0.0126398
Thioredoxin reductase 3	Q99MD6	Txnrd3	71.318	6659700	2836200	8582500	1425100	1037800	1471500	4.59496	0.0496896
Heme-binding protein 1	Q9R257	Hebp1	21.067	4335400	2862700	4235200	986320	1540400	10000	4.50712	0.0104615
Cytidine deaminase	P56389	Cda	16.131	81534000	59335000	132840000	38846000	10370000	12122000	4.46231	0.0401405
Density-regulated protein	Q9CQJ6	Denr	22.166	11634000	5634900	8039800	2661800	1459900	1592400	4.42917	0.0215634
Triosephosphate isomerase	P17751	Tpi1	32.191	2154900000	1404600000	3413900000	915050000	260800000	423810000	4.3593	0.0442481
Hsc70-interacting protein	Q99L47	St13	41.655	151770000	82115000	171730000	57222000	15330000	20908000	4.33999	0.0260862
Sorting nexin-12	O70493	Snx12	19.116	12005000	6685300	9902900	10000	4969500	1737800	4.25665	0.0264044
14 kDa phosphohistidine phosphatase	Q9DAK9	Phpt1	13.996	9484800	9820200	13056000	2294400	3257900	2051100	4.25612	0.00231884
Heterogeneous nuclear ribonucleoprotein A3	Q8BG05	Hnrnpa3	39.652	773510000	465070000	990230000	313990000	103980000	109680000	4.22403	0.0275415
G-rich sequence factor 1	Q8C5Q4	Grsf1	53.076	8158200	4374100	10809000	3418000	1434900	787960	4.1379	0.0437003
Peptidyl-prolyl cis-trans isomerase FKBP4;Peptidyl-prolyl cis-trans isomerase FKBP4, N-terminally processed	P30416	Fkbp4	51.572	43485000	47563000	80246000	29643000	3074100	8899600	4.11599	0.0378855
Heterogeneous nuclear ribonucleoproteins C1/C2	Q9Z204	Hnrnpc	34.384	3037300	1413200	1938700	862800	730440	10000	3.98518	0.0433817
Peroxisomal sarcosine oxidase	Q9D826	Pipox	43.846	213530000	157420000	165930000	58517000	43631000	34941000	3.91629	0.0020774
Prostaglandin E synthase 3	Q9R0Q7	Ptges3	18.721	16538000	8166000	17685000	6716000	2085300	2087300	3.89297	0.0357936
Protein S100-A11	P50543	S100a11	11.083	3376100	1530600	4206000	756020	785340	879460	3.7643	0.0479194
Cofilin-1	P18760	Cfl1	18.559	329700000	196610000	432370000	140660000	60690000	60929000	3.65519	0.0338931
Na(+)/H(+) exchange regulatory cofactor NHE-RF3	Q9JIL4	Pdzk1	56.498	1560400000	854210000	1792400000	624560000	241190000	293250000	3.62986	0.029553
Talin-1	P26039	Tln1	269.82	2597700	1397800	3160800	840080	853380	288690	3.61037	0.0354063
Galectin-1	P16045	Lgals1	14.866	72769000	38692000	78400000	24771000	19547000	9398200	3.53452	0.0263415
Macrophage migration inhibitory factor	P34884	Mif	12.504	7537000	7067700	11977000	3279700	3250800	1069400	3.49764	0.0215058
Ferritin light chain 1;Ferritin light chain 2	P29391;P49945	Ftl1;Ftl2	20.802	56171000	51136000	88248000	32143000	14508000	11469000	3.36468	0.026124
Palladin	Q9ET54	Palld	152.13	4518800	3392900	6616800	2353700	1990500	10000	3.33666	0.0467138
Transgelin-2	Q9WVA4	Tagln2	22.395	286910000	130040000	241480000	87119000	74542000	36268000	3.3266	0.0351955
Acyl-coenzyme A thioesterase 4	Q8BWN8	Acot4	46.48	35673000	18765000	33757000	12584000	8628100	5746700	3.27147	0.0231578
Heterogeneous nuclear ribonucleoprotein A/B	Q99020	Hnrnpab	30.831	165620000	101060000	199460000	74649000	36931000	31485000	3.25824	0.0278767
Selenium-binding protein 1;Selenium-binding protein 2	P17563;Q63836	Selenbp1;Selenbp2	52.513	1956400000	1156700000	2315500000	902240000	296750000	485010000	3.22363	0.0319644
DAZ-associated protein 1	Q9JII5	Dazap1	43.214	16332000	25071000	14179000	11217000	2870900	3717200	3.12169	0.0416483
Dihydropyrimidinase-related protein 2	O08553	Dpysl2	62.277	291760000	168170000	347310000	148450000	45325000	66184000	3.10526	0.0414819
Persulfide dioxygenase ETHE1, mitochondrial	Q9DCM0	Ethe1	27.738	288510000	200570000	417770000	170730000	51718000	71610000	3.08392	0.0489624
Serine hydroxymethyltransferase, cytosolic	P50431	Shmt1	52.6	308520000	157050000	289340000	133940000	26492000	85362000	3.07131	0.0405401
Catalase	P24270	Cat	59.795	7107100000	6329700000	9248300000	3536900000	1824500000	2099100000	3.04069	0.00766207
Osteoclast-stimulating factor 1	Q62422	Ostf1	23.782	39902000	20166000	28958000	12081000	10415000	6785500	3.04035	0.0281819
Oxygen-dependent coproporphyrinogen-III oxidase, mitochondrial	P36552	Cpox	49.714	288780000	147550000	312900000	101210000	75735000	71355000	3.01744	0.0333292
Fructose-1,6-bisphosphatase isozyme 2	P70695	Fbp2	36.947	144540000	89111000	165810000	62013000	36257000	36083000	2.97322	0.0224134
Eukaryotic translation initiation factor 5A-1;Eukaryotic translation initiation factor 5A-2	P63242;Q8BGY2	Eif5a;Eif5a2	16.832	304710000	166240000	350500000	136480000	76562000	63776000	2.96747	0.0384634
Myosin light chain kinase, smooth muscle;Myosin light chain kinase, smooth muscle, deglutamylated form	Q6PDN3	Mylk	212.92	6543400	4416400	8859600	3797300	1103800	1804400	2.95569	0.0448257
Caspase-3;Caspase-3 subunit p17;Caspase-3 subunit p12	P70677	Casp3	31.474	8515200	3665200	7990000	3021200	1640500	2209300	2.93558	0.0492291
High mobility group protein B1	P63158	Hmgb1	24.893	283600000	149550000	187180000	118830000	38918000	53792000	2.93245	0.043761
Extracellular superoxide dismutase [Cu-Zn]	O09164	Sod3	27.392	49834000	26946000	50377000	15849000	18205000	10254000	2.86984	0.0267642
Septin-7	O55131	2020-09-07	50.549	104750000	46130000	96061000	38001000	25193000	23217000	2.85775	0.0468819
Septin-11	Q8C1B7	2020-09-11	49.694	156400000	73578000	162890000	61575000	40402000	36163000	2.84398	0.0464516
Coactosin-like protein	Q9CQI6	Cotl1	15.944	53816000	41509000	68205000	31235000	14382000	12468000	2.81536	0.0226568
3-hydroxybutyrate dehydrogenase type 2	Q8JZV9	Bdh2	26.753	214720000	108390000	237570000	95868000	59945000	50178000	2.72187	0.0485862
Delta-aminolevulinic acid dehydratase	P10518	Alad	36.023	170310000	100430000	200890000	70702000	56682000	50018000	2.65854	0.0319276
Actin-related protein 2/3 complex subunit 4	P59999	Arpc4	19.667	24263000	18171000	35551000	10753000	8656300	10614000	2.59748	0.0357791
Heterogeneous nuclear ribonucleoprotein D0	Q60668	Hnrnpd	38.354	401920000	216400000	435210000	203530000	110730000	100250000	2.54163	0.0478911
Glutathione synthetase	P51855	Gss	52.246	388120000	234950000	457030000	217450000	101680000	106330000	2.53866	0.0449913
14-3-3 protein epsilon	P62259	Ywhae	29.174	1275400000	630100000	1138900000	525400000	434770000	255100000	2.50512	0.0450728
Disks large homolog 1	Q811D0	Dlg1	100.12	15206000	7978800	15214000	6662600	5227900	3460200	2.50144	0.0409305
Na(+)/H(+) exchange regulatory cofactor NHE-RF1	P70441	Slc9a3r1	38.6	1073400000	657610000	1157400000	643060000	246620000	289640000	2.44922	0.0458771
Regulator of microtubule dynamics protein 1	Q9DCV4	Rmdn1	35	7137200	5387400	7583900	3111200	2668800	2435600	2.4476	0.00476579
Heterogeneous nuclear ribonucleoprotein A0	Q9CX86	Hnrnpa0	30.53	32759000	20229000	39068000	12260000	16140000	10016000	2.39629	0.0371781
Sorting nexin-3	O70492	Snx3	18.757	30658000	16328000	24622000	14294000	9519200	6495300	2.36264	0.0437562
GMP reductase 2	Q99L27	Gmpr2	38.018	54575000	41920000	59040000	34564000	14199000	18525000	2.31148	0.0216155
Isopentenyl-diphosphate Delta-isomerase 1	P58044	Idi1	26.289	10823000	8699400	13918000	7825900	3619600	3045000	2.30775	0.041727
3-hydroxyanthranilate 3,4-dioxygenase	Q78JT3	Haao	32.804	131420000	81823000	120200000	56323000	44722000	46482000	2.26022	0.0159594
Actin-related protein 2/3 complex subunit 2	Q9CVB6	Arpc2	34.357	32422000	21192000	39497000	17052000	14188000	10053000	2.25489	0.0388392
Fructose-1,6-bisphosphatase 1	Q9QXD6	Fbp1	36.912	14989000000	13710000000	20512000000	11712000000	5600200000	5185200000	2.18741	0.0399236
Glutaredoxin-related protein 5, mitochondrial	Q80Y14	Glrx5	16.292	6743200	5805200	7229500	4141000	3362200	1601000	2.17239	0.0143962
Guanine nucleotide-binding protein subunit beta-2-like 1;Guanine nucleotide-binding protein subunit beta-2-like 1, N-terminally processed	P68040	Gnb2l1	35.076	62072000	34071000	60503000	28479000	19693000	24601000	2.15253	0.0413907
Splicing factor, proline- and glutamine-rich	Q8VIJ6	Sfpq	75.441	84194000	49312000	80191000	43424000	33917000	24341000	2.10162	0.0387631
Carbonic anhydrase 3	P16015	Ca3	29.366	17984000	15193000	14734000	2586000	10651000	9861300	2.07422	0.040091
Disabled homolog 2	P98078	Dab2	82.311	149290000	104540000	166460000	85054000	63112000	54777000	2.07098	0.024317
Peroxiredoxin-1	P35700	Prdx1	22.176	9109900000	5207300000	9091100000	4304500000	3405400000	3613400000	2.06727	0.0384698
Alpha-2-macroglobulin receptor-associated protein	P55302	Lrpap1	42.215	166420000	137210000	196620000	121610000	72472000	49700000	2.05204	0.0350709
Aldo-keto reductase family 1 member C21;Aldo-keto reductase family 1 member C18;Estradiol 17 beta-dehydrogenase 5	Q91WR5;Q8K023;P70694	Akr1c21;Akr1c18;Akr1c6	36.876	3400600	3726900	4557000	3029800	1225200	1504900	2.02859	0.0398869
GRIP1-associated protein 1	Q8VD04	Gripap1	92.714	11479000	7682600	10000	10000	10000	10000	639.053	0.131522
Protein phosphatase 1B;Protein phosphatase 1A	P36993;P49443	Ppm1b;Ppm1a	42.795	8616600	10000	10352000	10000	10000	10000	632.62	0.119442
Presequence protease, mitochondrial	Q8K411	Pitrm1	117.37	7076800	10000	11484000	10000	10000	10000	619.027	0.138087
Aldo-keto reductase family 1 member C13	Q8VC28	Akr1c13	37.057	10066000	7659900	10000	10000	10000	10000	591.197	0.12341
Cytochrome c oxidase subunit 2	P00405	Mtco2	25.976	1372700	10000	14981000	10000	10000	10000	545.457	0.318224
Protein DEK	Q7TNV0	Dek	43.158	1437900	1071900	10592000	10000	10000	10000	436.727	0.234328
Exosome complex component RRP45	Q9JHI7	Exosc9	48.936	4081300	980430	6932500	10000	10000	10000	399.808	0.081103
Putative adenosylhomocysteinase 2;Putative adenosylhomocysteinase 3	Q80SW1;Q68FL4	Ahcyl1;Ahcyl2	58.951	3041800	10000	8283100	10000	10000	10000	377.83	0.193905
2-aminoethanethiol dioxygenase	Q6PDY2	Ado	28.372	2532100	1026000	6522000	10000	10000	10000	336.003	0.110553
Cob(I)yrinic acid a,c-diamide adenosyltransferase, mitochondrial	Q9D273	Mmab	26.273	5169400	1140700	2010700	10000	10000	10000	277.36	0.0868776
Ras-related protein Rab-5C	P35278	Rab5c	23.412	10000	2508500	5748100	10000	10000	10000	275.553	0.173696
Regulator of microtubule dynamics protein 3	Q3UJU9	Rmdn3	52.028	3010900	10000	5216200	10000	10000	10000	274.57	0.144004
Septin-6	Q9R1T4	2020-09-06	49.619	1610700	947350	5382200	10000	10000	10000	264.675	0.128862
Vitronectin	P29788	Vtn	54.848	5634900	10000	2211000	10000	10000	10000	261.863	0.186156
Exosome complex component RRP4	Q8VBV3	Exosc2	32.631	1991500	1057000	4765500	10000	10000	10000	260.467	0.0802512
Protein arginine N-methyltransferase 5	Q8CIG8	Prmt5	72.679	1374000	978220	5437000	10000	10000	10000	259.641	0.143681
Ig kappa chain V-III region 50S10.1;Ig kappa chain V-III region MOPC 70	P03977;P01656		12.042	2139100	878120	4517000	10000	10000	10000	251.141	0.0789689
Cellular nucleic acid-binding protein	P53996	Cnbp	19.592	1484800	626370	5265600	10000	10000	10000	245.892	0.160835
Heterogeneous nuclear ribonucleoprotein U-like protein 1	Q8VDM6	Hnrnpul1	96.001	6759100	10000	554420	10000	10000	10000	244.117	0.32424
Urocanate hydratase	Q8VC12	Uroc1	74.589	2693500	4237400	10000	10000	10000	10000	231.363	0.135577
Serine/threonine-protein phosphatase 2A 55 kDa regulatory subunit B alpha isoform;Serine/threonine-protein phosphatase 2A 55 kDa regulatory subunit B beta isoform;Serine/threonine-protein phosphatase 2A 55 kDa regulatory subunit B delta isoform	Q6P1F6;Q6ZWR4;Q925E7	Ppp2r2a;Ppp2r2b;Ppp2r2d	51.691	6083200	368810	280790	10000	10000	10000	224.427	0.309155
39S ribosomal protein L19, mitochondrial	Q9D338	Mrpl19	33.578	2422000	10000	3924100	10000	10000	10000	211.87	0.138041
Phosphoribosyl pyrophosphate synthase-associated protein 2	Q8R574	Prpsap2	40.88	711030	10000	5579800	10000	10000	10000	210.028	0.298645
Exosome complex component MTR3	Q8BTW3	Exosc6	28.37	1866500	10000	3855200	10000	10000	10000	191.057	0.162087
Serine beta-lactamase-like protein LACTB, mitochondrial	Q9EP89	Lactb	60.705	2424400	10000	2988900	10000	10000	10000	180.777	0.120456
Ubiquitin-conjugating enzyme E2 variant 2;Ubiquitin-conjugating enzyme E2 variant 1	Q9D2M8;Q9CZY3	Ube2v2;Ube2v1	16.367	1038300	10000	3684900	10000	10000	10000	157.773	0.225345
Exosome complex component RRP43	Q9D753	Exosc8	29.949	2100700	10000	2200000	10000	10000	10000	143.69	0.116331
Caspase-6;Caspase-6 subunit p18;Caspase-6 subunit p11	O08738	Casp6	31.595	1071300	535470	2676300	10000	10000	10000	142.769	0.0922218
Arf-GAP with GTPase, ANK repeat and PH domain-containing protein 1	Q8BXK8	Agap1	94.41	1724000	1924700	10000	10000	10000	10000	121.957	0.117332
Dystonin	Q91ZU6	Dst	834.21	1327100	229550	1774800	10000	10000	10000	111.048	0.0745679
Secernin-3	Q3TMH2	Scrn3	47.661	266020	10000	2968700	10000	10000	10000	108.157	0.320822
Isoamyl acetate-hydrolyzing esterase 1 homolog	Q9DB29	Iah1	27.974	270990	10000	2710500	10000	10000	10000	99.7163	0.314995
Tropomyosin alpha-1 chain	P58771	Tpm1	32.68	1721000	1245600	10000	10000	10000	10000	99.22	0.126366
4-aminobutyrate aminotransferase, mitochondrial	P61922	Abat	56.451	152840	10000	2215600	10000	10000	10000	79.2813	0.333645
UPF0585 protein C16orf13 homolog	Q9DCS2		22.687	8458600	3916800	17254000	262330	139840	10000	71.8864	0.0676797
Twinfilin-2	Q9Z0P5	Twf2	39.47	908120	10000	1115200	10000	10000	10000	67.7773	0.120349
Trimethyllysine dioxygenase, mitochondrial	Q91ZE0	Tmlhe	49.609	15484000	6245900	44944000	396010	10000	614560	65.3301	0.134008
Transcription elongation regulator 1	Q8CGF7	Tcerg1	123.79	10000	819310	1126600	10000	10000	10000	65.197	0.126143
LETM1 and EF-hand domain-containing protein 1, mitochondrial	Q9Z2I0	Letm1	82.988	545390	10000	1355100	10000	10000	10000	63.683	0.184147
NADP-dependent malic enzyme	P06801	Me1	63.953	6273900	10000	6702600	215790	10000	10000	55.0766	0.120995
Elongation factor 2	P58252	Eef2	95.313	4840500	10000	21055000	458250	10000	10000	54.1673	0.253884
Dihydropyrimidine dehydrogenase [NADP(+)]	Q8CHR6	Dpyd	111.25	7527100	193860	10574000	318440	10000	10000	54.0567	0.124096
Cytosolic purine 5-nucleotidase	Q3V1L4	Nt5c2	64.808	10698000	3998600	23284000	918170	10000	10000	40.4837	0.0946273
Cleavage and polyadenylation specificity factor subunit 7	Q8BTV2	Cpsf7	52.01	1043000	131160	10000	10000	10000	10000	39.472	0.303367
Peroxisomal bifunctional enzyme;Enoyl-CoA hydratase/3,2-trans-enoyl-CoA isomerase;3-hydroxyacyl-CoA dehydrogenase	Q9DBM2	Ehhadh	78.301	10000	2795600	70965000	818900	1171500	10000	36.8779	0.360794
Glycine N-acyltransferase	Q91XE0	Glyat	34.098	10000	10000	16581000	10000	285160	189410	34.2592	0.385886
NADH dehydrogenase [ubiquinone] iron-sulfur protein 3, mitochondrial	Q9DCT2	Ndufs3	30.149	3118400	10000	3520300	203180	10000	10000	29.7908	0.126144
Very long-chain acyl-CoA synthetase	O35488	Slc27a2	70.422	517100	10000	23145000	796860	10000	10000	28.9794	0.374726
Ribose-phosphate pyrophosphokinase 1	Q9D7G0	Prps1	34.834	11326000	665850	8133300	702670	10000	10000	27.8483	0.110684
Talin-2	Q71LX4	Tln2	253.62	317230	10000	466200	10000	10000	10000	26.4477	0.131036
Maleylacetoacetate isomerase	Q9WVL0	Gstz1	24.275	10000	343830	3856600	10000	139370	10000	26.4192	0.334298
Glutamate dehydrogenase 1, mitochondrial	P26443	Glud1	61.336	5654800	2290800	43858000	669400	1315700	10000	25.9654	0.281095
Cytochrome P450 4B1	Q64462	Cyp4b1	58.9	10000	10000	15086000	627880	10000	10000	23.316	0.392219
Ribokinase	Q8R1Q9	Rbks	34.119	12244000	2816200	3970400	10000	10000	832860	22.3139	0.111933
Inositol-3-phosphate synthase 1	Q9JHU9	Isyna1	60.931	24854000	9011100	45960000	3171700	10000	528830	21.5131	0.0775936
Isocitrate dehydrogenase [NADP] cytoplasmic	O88844	Idh1	46.674	33428000	16744000	2939300000	67158000	24966000	48314000	21.2868	0.38365
Insulin-degrading enzyme	Q9JHR7	Ide	117.77	25263000	10000	8987600	951590	10000	820640	19.2234	0.217125
Kynurenine--oxoglutarate transaminase 3	Q71RI9	Ccbl2	51.126	693240	918780	2980800	10000	10000	219670	19.1631	0.118193
Ribosome-binding protein 1	Q99PL5	Rrbp1	172.88	10040000	5623400	42010000	2171400	407280	512650	18.6565	0.188122
Indolethylamine N-methyltransferase	P40936	Inmt	29.459	10000	2186800	42544000	10000	1500300	922640	18.3896	0.365716
Cytoplasmic aconitate hydratase	P28271	Aco1	98.124	1192100	450230	3316800	10000	10000	258430	17.811	0.144892
NADH dehydrogenase [ubiquinone] iron-sulfur protein 4, mitochondrial	Q9CXZ1	Ndufs4	19.784	14319000	10000	13432000	1550500	10000	10000	17.6765	0.13413
ATP synthase subunit gamma, mitochondrial	Q91VR2	Atp5c1	32.886	10000	10000	9642500	10000	10000	583630	16.0073	0.400992
Cytochrome b-c1 complex subunit 2, mitochondrial	Q9DB77	Uqcrc2	48.234	10000	10000	19817000	1220600	10000	10000	15.9898	0.401747
Polypyrimidine tract-binding protein 1	P17225	Ptbp1	56.477	1673600	166910	4909900	410900	10000	10000	15.6658	0.208323
Hydroxymethylglutaryl-CoA synthase, cytoplasmic	Q8JZK9	Hmgcs1	57.568	6010600	2516600	21296000	1886900	10000	10000	15.6396	0.183909
Nucleoside diphosphate-linked moiety X motif 19, mitochondrial	P11930	Nudt19	40.32	10000	1003700	14140000	10000	989790	10000	15.0068	0.360069
Acyl-protein thioesterase 1	P97823	Lypla1	24.687	10000	10000	7016100	450030	10000	10000	14.9695	0.402561
Serine/threonine-protein phosphatase 5	Q60676	Ppp5c	56.876	4391600	2751100	9186800	1077500	10000	10000	14.8788	0.0609334
Molybdenum cofactor biosynthesis protein 1;Cyclic pyranopterin monophosphate synthase;Cyclic pyranopterin monophosphate synthase accessory protein	Q5RKZ7	Mocs1	69.858	3190900	881670	8372300	826650	10000	10000	14.699	0.158202
Aldehyde dehydrogenase family 8 member A1	Q8BH00	Aldh8a1	53.663	10000	10000	5394800	354650	10000	10000	14.453	0.40314
Exosome complex exonuclease RRP42	Q9D0M0	Exosc7	31.825	170530	965010	2960200	10000	10000	263760	14.4338	0.202332
Tubulin alpha-4A chain	P68368	Tuba4a	49.924	10000	10000	8887500	608590	10000	10000	14.1706	0.404803
Tubulin beta-4B chain;Tubulin beta-5 chain;Tubulin beta-4A chain;Tubulin beta-2B chain;Tubulin beta-2A chain	P68372;P99024;Q9D6F9;Q9CWF2;Q7TMM9	Tubb4b;Tubb5;Tubb4a;Tubb2b;Tubb2a	49.83	976730	836220	56042000	3400000	755660	10000	13.8885	0.385982
Threonine synthase-like 2	Q80W22	Thnsl2	54.187	17286000	10702000	35440000	3926900	443850	268260	13.6727	0.0590768
Cytochrome b-c1 complex subunit 1, mitochondrial	Q9CZ13	Uqcrc1	52.851	1582500	10000	11839000	981270	10000	10000	13.4145	0.328101
Isocitrate dehydrogenase [NADP], mitochondrial	P54071	Idh2	50.906	6086800	2023400	71451000	5639300	492980	233890	12.4975	0.340414
Legumain	O89017	Lgmn	49.372	825950	408580	2362800	283780	10000	10000	11.8419	0.141847
Betaine--homocysteine S-methyltransferase 1	O35490	Bhmt	45.02	30825000	9161700	57764000	3495800	1579100	3496000	11.405	0.102212
Adenosine kinase	P55264	Adk	40.148	8531500	1643500	4221700	715230	123320	439640	11.2633	0.0959673
Multifunctional protein ADE2;Phosphoribosylaminoimidazole-succinocarboxamide synthase;Phosphoribosylaminoimidazole carboxylase	Q9DCL9	Paics	47.006	17971000	2115300	28780000	2814800	1125800	509510	10.9809	0.129563
Cystathionine beta-synthase	Q91WT9	Cbs	61.543	26927000	21331000	92111000	8740400	2359400	2130800	10.6094	0.136872
Protein NDRG1	Q62433	Ndrg1	43.008	942160	10000	9497300	987980	10000	10000	10.3667	0.358558
E3 ubiquitin-protein ligase NEDD4	P46935	Nedd4	102.71	2550500	246890	1903800	437620	10000	10000	10.2731	0.113636
Syntenin-1	O08992	Sdcbp	32.379	11860000	10000	2713600	10000	933350	524940	9.93237	0.29085
Rab GDP dissociation inhibitor beta	Q61598	Gdi2	50.537	10000	232750	3065400	320770	10000	10000	9.70787	0.373797
Mitochondrial-processing peptidase subunit alpha	Q9DC61	Pmpca	58.278	23481000	949770	32080000	1170200	2791900	2084300	9.34618	0.144544
Na(+)/H(+) exchange regulatory cofactor NHE-RF2	Q9JHL1	Slc9a3r2	37.402	15631000	2037400	9494500	3004200	10000	10000	8.98185	0.118225
S-formylglutathione hydrolase	Q9R0P3	Esd	31.319	1163000	1998600	21706000	2813800	10000	10000	8.77535	0.339461
Fumarate hydratase, mitochondrial	P97807	Fh	54.356	2267500	1861600	12672000	1899000	10000	10000	8.75513	0.239554
Haptoglobin;Haptoglobin alpha chain;Haptoglobin beta chain	Q61646	Hp	38.752	9949600	293580000	205180000	13331000	10512000	34752000	8.68179	0.149126
Peroxisomal trans-2-enoyl-CoA reductase	Q99MZ7	Pecr	32.41	1426000	2387600	17023000	1291200	1146300	10000	8.51342	0.292625
Interferon-induced 35 kDa protein homolog	Q9D8C4	Ifi35	31.875	103530	10000	141720	10000	10000	10000	8.50833	0.127423
Fatty acid-binding protein, epidermal	Q05816	Fabp5	15.137	33094000	8090800	28261000	1774800	5514500	951550	8.42702	0.0587547
Bifunctional ATP-dependent dihydroxyacetone kinase/FAD-AMP lyase (cyclizing);ATP-dependent dihydroxyacetone kinase;FAD-AMP lyase (cyclizing)	Q8VC30	Dak	59.69	10000	10000	3191200	392290	10000	10000	7.78869	0.431674
Dimethylglycine dehydrogenase, mitochondrial	Q9DBT9	Dmgdh	97.254	693410	10000	2467900	10000	390820	10000	7.71946	0.283479
Eukaryotic translation initiation factor 6	O55135	Eif6	26.511	1918600	10000	487980	301630	10000	10000	7.51354	0.296092
Ras-related protein Rab-6A;Ras-related protein Rab-6B;Ras-related protein Rab-39A	P35279;P61294;Q8BHD0	Rab6a;Rab6b;Rab39a	23.59	10000	1491700	23053000	1948000	10000	1410500	7.28951	0.397917
V-type proton ATPase subunit E 1	P50518	Atp6v1e1	26.157	11630000	10000	10563000	2173300	308200	655300	7.07823	0.165564
Hydroxymethylglutaryl-CoA lyase, mitochondrial	P38060	Hmgcl	34.238	65449000	17611000	46321000	8208400	7282900	3088500	6.96353	0.057587
Hypoxanthine-guanine phosphoribosyltransferase	P00493	Hprt1	24.57	45419000	12927000	71881000	8805600	4596200	5339200	6.94878	0.0954317
Far upstream element-binding protein 1	Q91WJ8	Fubp1	68.539	9128500	1441400	9151300	10000	2831300	10000	6.91656	0.10876
Copper chaperone for superoxide dismutase	Q9WU84	Ccs	28.911	31460000	9000900	15845000	6372500	10000	1765700	6.91023	0.0809101
NADH dehydrogenase [ubiquinone] 1 alpha subcomplex subunit 5	Q9CPP6	Ndufa5	13.36	2060300	10000	10000	10000	283030	10000	6.865	0.438648
Ig heavy chain V region 345;Ig heavy chain V region RF	P18526;P18524		12.902	9458600	10000	10000	1416200	10000	10000	6.59978	0.447235
Glycine N-acyltransferase-like protein Keg1	Q9DCY0	Keg1	33.723	2404400	1805900	31578000	3708300	1825200	10000	6.4559	0.365388
L-lactate dehydrogenase A chain	P06151	Ldha	36.498	6917100	7491300	40792000	5896800	1663100	1020700	6.43316	0.2411
Succinyl-CoA ligase [ADP/GDP-forming] subunit alpha, mitochondrial	Q9WUM5	Suclg1	36.154	3312300	10000	13209000	2631700	10000	10000	6.23423	0.31816
Glutaredoxin-1	Q9QUH0	Glrx	11.871	10000	1277300	6248800	1189900	10000	10000	6.2287	0.339056
ADP-ribose pyrophosphatase, mitochondrial	Q8BVU5	Nudt9	38.604	10000	614560	2099600	418270	10000	10000	6.21571	0.296733
Kynurenine--oxoglutarate transaminase 1	Q8BTY1	Ccbl1	47.563	97608000	26894000	96348000	17442000	11562000	6561600	6.20965	0.0588111
Phosphate carrier protein, mitochondrial	Q8VEM8	Slc25a3	39.632	10000	2235300	13697000	2554400	10000	10000	6.19263	0.361035
NADH-ubiquinone oxidoreductase 75 kDa subunit, mitochondrial	Q91VD9	Ndufs1	79.776	284290000	2589100	111770000	31183000	24906000	8352800	6.18619	0.247219
Ig kappa chain V-III region PC 7183;Ig kappa chain V-III region PC 7043;Ig kappa chain V-III region PC 7210;Ig kappa chain V-III region CBPC 101;Ig kappa chain V-III region PC 7769;Ig kappa chain V-III region PC 6308	P01666;P01665;P01668;P01664;P01669;P01667		11.952	52381000	3241700	17646000	6148800	5257600	469650	6.16945	0.236042
Rhotekin-2	Q14B46	Rtkn2	66.961	7297200	10000	10000	1168100	10000	10000	6.15874	0.452873
Alpha-methylacyl-CoA racemase	O09174	Amacr	41.704	8169900	5236300	19358000	10000	3092400	2271600	6.0968	0.106627
Acidic leucine-rich nuclear phosphoprotein 32 family member A	O35381	Anp32a	28.537	5097600	2022100	9986700	2860400	10000	10000	5.9389	0.131415
Glucosidase 2 subunit beta	O08795	Prkcsh	58.792	12008000	636230	6157900	1296800	1041000	839270	5.91807	0.188129
Carbonic anhydrase 5B, mitochondrial	Q9QZA0	Ca5b	36.622	35175000	10175000	41756000	9328400	3120200	2289200	5.91038	0.070949
Far upstream element-binding protein 2	Q3U0V1	Khsrp	76.775	27515000	8414100	22785000	8367000	1340700	341770	5.84251	0.0609685
Actin-like protein 6A	Q9Z2N8	Actl6a	47.447	10000	973550	10000	10000	150910	10000	5.81329	0.445804
Palmitoyl-protein thioesterase 1	O88531	Ppt1	34.49	2497600	10000	9866600	1229900	10000	894770	5.79677	0.316166
Protein phosphatase 1 regulatory subunit 12A	Q9DBR7	Ppp1r12a	114.99	5281900	1118300	1402900	748760	246180	355200	5.77947	0.186722
Carboxymethylenebutenolidase homolog	Q8R1G2	Cmbl	27.902	6051400	798650	10500000	827210	859610	1339300	5.73343	0.164357
Secernin-2	Q8VCA8	Scrn2	46.6	16200000	2779000	17554000	4016900	1395700	960380	5.73248	0.104882
3-ketoacyl-CoA thiolase, mitochondrial	Q8BWT1	Acaa2	41.829	6521800	3200700	28095000	3721500	1619100	1257700	5.7314	0.255157
StAR-related lipid transfer protein 5	Q9EPQ7	Stard5	23.922	5509000	1818700	8116000	1527100	633930	543270	5.71079	0.0837707
Transforming protein RhoA;Rho-related GTP-binding protein RhoC	Q9QUI0;Q62159	Rhoa;Rhoc	21.782	1302900	10000	5338300	1153800	10000	10000	5.66638	0.330376
Haloacid dehalogenase-like hydrolase domain-containing protein 3	Q9CYW4	Hdhd3	28.027	10000	1404200	3999700	952910	10000	10000	5.56465	0.288492
Xaa-Pro dipeptidase	Q11136	Pepd	55.028	141230000	96023000	336320000	48662000	20727000	35950000	5.44502	0.103147
Septin-4	P28661	2020-09-04	54.935	3411000	898020	3193100	1147300	10000	221730	5.44014	0.0803471
Enoyl-CoA delta isomerase 1, mitochondrial	P42125	Eci1	32.25	784240	558870	10537000	441760	1600500	190460	5.32091	0.387287
Aspartyl aminopeptidase	Q9Z2W0	Dnpep	52.206	60628000	35310000	107440000	21954000	7015300	9328100	5.31049	0.0637257
Destrin	Q9R0P5	Dstn	18.521	6048000	5273200	18913000	2277400	1118400	2298000	5.31002	0.139233
COP9 signalosome complex subunit 5	O35864	Cops5	37.548	5927400	442520	6048600	256820	1243100	869250	5.24172	0.147894
Uromodulin;Uromodulin, secreted form	Q91X17	Umod	70.844	209090000	13751000	115260000	12409000	14797000	37477000	5.22705	0.184878
Tropomyosin alpha-3 chain	P21107	Tpm3	32.994	178950000	58692000	201120000	49173000	21574000	14851000	5.12584	0.0607681
Chloride intracellular channel protein 1	Q9Z1Q5	Clic1	27.013	10000	998430	9564400	1218000	10000	902530	4.96254	0.409103
Isocitrate dehydrogenase [NAD] subunit alpha, mitochondrial	Q9D6R2	Idh3a	39.638	586640	10000	11036000	2339200	10000	10000	4.93076	0.446619
Acyl-CoA dehydrogenase family member 10	Q8K370	Acad10	118.98	17573000	3914700	22188000	4160600	3521300	1191200	4.92226	0.105242
Dedicator of cytokinesis protein 1	Q8BUR4	Dock1	215.08	1218900	10000	1707700	67079	10000	523100	4.89287	0.215679
Inorganic pyrophosphatase 2, mitochondrial	Q91VM9	Ppa2	38.114	466770000	144220000	554430000	125360000	52528000	61291000	4.87258	0.0716239
Citrate synthase, mitochondrial	Q9CZU6	Cs	51.736	7021700	1563600	32537000	6000000	1139900	1613500	4.69787	0.327033
Nesprin-1	Q6ZWR6	Syne1	1009.9	10000	1073800	4029000	1074000	10000	10000	4.67349	0.345405
Astrocytic phosphoprotein PEA-15	Q62048	Pea15	15.054	1963400	1119400	2691500	1217700	10000	10000	4.66535	0.0673788
Peroxisomal acyl-coenzyme A oxidase 3	Q9EPL9	Acox3	78.403	6102800	3250400	18778000	3265400	1536600	1263700	4.63775	0.20119
Gamma-glutamylcyclotransferase	Q9D7X8	Ggct	21.166	8334200	4563700	13677000	10000	1009100	4761900	4.59694	0.0829414
Phosphoglycolate phosphatase	Q8CHP8	Pgp	34.54	5347100	10000	3320600	10000	10000	1870900	4.58919	0.248079
Ig heavy chain V region AC38 205.12;Ig heavy chain V region J558;Ig heavy chain V region MOPC 104E	P06330;P01757;P01756		12.934	81167000	9665500	38404000	13398000	7959400	6856900	4.58053	0.181943
Isochorismatase domain-containing protein 2A, mitochondrial	P85094	Isoc2a	22.417	191220000	49490000	192230000	55783000	23285000	15658000	4.57045	0.0827941
TAR DNA-binding protein 43	Q921F2	Tardbp	44.547	10405000	7217100	24710000	4942600	2183500	2177000	4.55032	0.113827
Argininosuccinate synthase	P16460	Ass1	46.584	28414000	31290000	202140000	30020000	14446000	13615000	4.50826	0.304274
Inositol monophosphatase 1	O55023	Impa1	30.436	304910000	75259000	324900000	66152000	42281000	48000000	4.50716	0.0853263
Drebrin-like protein	Q62418	Dbnl	48.699	18319000	7566200	23587000	6815400	1986600	2219500	4.4887	0.0613864
4-hydroxyphenylpyruvate dioxygenase	P49429	Hpd	45.054	34770000	10000	11330000	4069900	3837500	2402100	4.47257	0.308987
S-methyl-5-thioadenosine phosphorylase	Q9CQ65	Mtap	31.062	40464000	17764000	62680000	13118000	6286700	7637200	4.47114	0.0757952
Ig kappa chain V-III region PC 2880/PC 1229;Ig kappa chain V-III region PC 7132	P01654;P01655		11.98	14285000	2309800	7229900	2137400	1746800	1472700	4.44748	0.151676
Hydroxyacid-oxoacid transhydrogenase, mitochondrial	Q8R0N6	Adhfe1	49.937	14279000	7298900	21833000	4492200	3682400	1633400	4.42607	0.0590605
Tubulin-folding cofactor B	Q9D1E6	Tbcb	27.385	3947600	7407900	12019000	2519500	1216300	1570200	4.4053	0.0638974
40S ribosomal protein S12	P63323	Rps12	14.525	14069000	10289000	25225000	6660000	1508500	3161300	4.37633	0.0544493
Prolyl endopeptidase	Q9QUR6	Prep	80.751	19162000	6716000	33576000	5201800	1823000	6583200	4.36905	0.124771
Pyruvate kinase PKM	P52480	Pkm	57.844	2385400	675600	22942000	4499500	1450700	10000	4.36277	0.410439
Cysteine desulfurase, mitochondrial	Q9Z1J3	Nfs1	50.569	16109000	5174700	14432000	3379600	2925700	1929000	4.33743	0.0556211
ADP/ATP translocase 2;ADP/ATP translocase 2, N-terminally processed	P51881	Slc25a5	32.931	17062000	18125000	98305000	20477000	6092300	4484400	4.29875	0.280415
Deoxynucleoside triphosphate triphosphohydrolase SAMHD1	Q60710	Samhd1	75.892	140070000	32172000	188620000	54668000	15345000	14281000	4.28099	0.127797
S-methylmethionine--homocysteine S-methyltransferase BHMT2	Q91WS4	Bhmt2	39.871	549130	10000	480540	10000	139380	93794	4.27542	0.200957
Kynurenine/alpha-aminoadipate aminotransferase, mitochondrial	Q9WVM8	Aadat	47.597	1169600	2446900	6671400	1460500	937020	10000	4.27324	0.200513
Branched-chain-amino-acid aminotransferase, mitochondrial	O35855	Bcat2	44.127	21123000	2773500	11122000	4696700	1958300	1590200	4.24714	0.173364
Peptidyl-prolyl cis-trans isomerase FKBP3	Q62446	Fkbp3	25.147	11283000	1665400	17882000	5573700	1070100	644320	4.23023	0.18916
UPF0160 protein MYG1, mitochondrial	Q9JK81	Myg1	42.722	17774000	4138200	18277000	5192300	2726900	1805100	4.13286	0.0988442
Endonuclease G, mitochondrial	O08600	Endog	32.19	19519000	6183600	12878000	4826500	3006600	1562100	4.10642	0.0701162
Caprin-1	Q60865	Caprin1	78.168	8460300	4169900	14509000	4675500	888280	1085300	4.08165	0.102851
Heterogeneous nuclear ribonucleoprotein D-like	Q9Z130	Hnrnpdl	33.558	19728000	7575200	28650000	10412000	1732700	1658700	4.05358	0.106343
Inhibitor of carbonic anhydrase	Q9DBD0	Ica	76.765	6444500	260710	1804500	10000	582900	1507600	4.05128	0.32569
Growth factor receptor-bound protein 2	Q60631	Grb2	25.238	10846000	4349700	12581000	5036300	812470	1020600	4.04356	0.0712947
Ig alpha chain C region	P01878		36.875	136890000	4904800	52852000	5045800	20561000	22674000	4.03156	0.278808
Protein NipSnap homolog 3B	Q9CQE1	Nipsnap3b	28.308	39461000	10815000	30506000	12091000	741340	7419600	3.98885	0.0903798
NADH dehydrogenase [ubiquinone] flavoprotein 1, mitochondrial	Q91YT0	Ndufv1	50.834	326350000	7568900	141320000	48581000	48777000	22576000	3.9625	0.271063
NADH dehydrogenase [ubiquinone] flavoprotein 2, mitochondrial	Q9D6J6	Ndufv2	27.285	157400000	4407600	81338000	24921000	21102000	15524000	3.95057	0.243128
Stress-induced-phosphoprotein 1	Q60864	Stip1	62.581	163370000	127520000	274390000	97885000	15547000	30028000	3.94033	0.0509409
Beta-arrestin-1	Q8BWG8	Arrb1	46.972	22411000	12909000	38745000	13795000	2189800	2872400	3.92768	0.0944166
ATP synthase subunit O, mitochondrial	Q9DB20	Atp5o	23.363	10000	623720	7419300	1110300	494390	457750	3.90461	0.449295
Glutamine synthetase	P15105	Glul	42.119	254320000	88318000	245590000	62563000	38871000	49347000	3.90121	0.0551237
Hepatoma-derived growth factor	P51859	Hdgf	26.268	29746000	6589400	34995000	8306000	6497000	3522500	3.89241	0.116202
Tubulin alpha-1C chain;Tubulin alpha-1A chain;Tubulin alpha-3 chain	P68373;P68369;P05214	Tuba1c;Tuba1a;Tuba3a	49.909	246160	4333700	49870000	8472800	4257200	1281200	3.88617	0.448001
Cytochrome c oxidase subunit 5A, mitochondrial	P12787	Cox5a	16.101	49112000	1090900	44628000	13780000	6068400	4557400	3.88559	0.206315
Lupus La protein homolog	P32067	Ssb	47.756	3525200	452830	4007600	504380	1542700	10000	3.88202	0.175334
Myotrophin	P62774	Mtpn	12.861	2543600	2794100	5051200	1622400	10000	1083900	3.82465	0.0510005
Serine/threonine-protein phosphatase 6 catalytic subunit;Serine/threonine-protein phosphatase 6 catalytic subunit, N-terminally processed	Q9CQR6	Ppp6c	35.159	10538000	3385100	12639000	2825500	3236100	934850	3.79651	0.0869346
Guanine nucleotide-binding protein G(s) subunit alpha isoforms short;Guanine nucleotide-binding protein G(s) subunit alpha isoforms XLas;Guanine nucleotide-binding protein G(t) subunit alpha-1;Guanine nucleotide-binding protein G(k) subunit alpha;Guanine nucleotide-binding protein G(t) subunit alpha-3;Guanine nucleotide-binding protein G(t) subunit alpha-2;Guanine nucleotide-binding protein G(o) …	P63094;Q6R0H7;P20612;Q9DC51;Q3V3I2;P50149;P18872;B2RSH2;Q8CGK7	Gnas;Gnat1;Gnai3;Gnat3;Gnat2;Gnao1;Gnai1;Gnal	45.663	6106500	3403700	10000	10000	2549000	10000	3.7058	0.301802
ATP synthase subunit alpha, mitochondrial	Q03265	Atp5a1	59.752	25199000	21353000	142540000	32308000	9992800	8731400	3.70535	0.319298
Methylthioribulose-1-phosphate dehydratase	Q9WVQ5	Apip	26.949	41302000	17150000	51378000	17535000	6862900	5540900	3.66848	0.0699757
Propionyl-CoA carboxylase beta chain, mitochondrial	Q99MN9	Pccb	58.408	53163000	16299000	54569000	14668000	7853900	11953000	3.59772	0.0782218
Aflatoxin B1 aldehyde reductase member 2	Q8CG76	Akr7a2	40.612	2792600	1892600	14927000	2449600	1804800	1293100	3.53532	0.328475
Short-chain specific acyl-CoA dehydrogenase, mitochondrial	Q07417	Acads	44.889	37592000	9952900	40065000	7077200	11274000	6598500	3.51146	0.0992118
Heterogeneous nuclear ribonucleoprotein L	Q8R081	Hnrnpl	63.963	38476000	21801000	48838000	20930000	5867300	4693300	3.465	0.0520484
Epidermal growth factor receptor kinase substrate 8-like protein 2	Q99K30	Eps8l2	82.228	3423500	2353700	10000	1070900	10000	589290	3.465	0.26268
Actin-related protein 2/3 complex subunit 1A	Q9R0Q6	Arpc1a	41.626	22951000	8887000	36258000	12733000	4963100	2056200	3.4475	0.131566
Polymeric immunoglobulin receptor;Secretory component	O70570	Pigr	84.998	39600000	810580	16446000	10000	3427600	13133000	3.43117	0.323411
Elongation factor 1-alpha 1;Elongation factor 1-alpha 2	P10126;P62631	Eef1a1;Eef1a2	50.113	27747000	19416000	89617000	18525000	10413000	11083000	3.41771	0.221537
Macrophage-capping protein	P24452	Capg	39.24	79308000	24189000	50705000	20737000	13295000	11260000	3.40462	0.0881739
Fumarylacetoacetase	P35505	Fah	46.175	1126300000	430690000	1177700000	413850000	176640000	214540000	3.397	0.063058
Isovaleryl-CoA dehydrogenase, mitochondrial	Q9JHI5	Ivd	46.325	7574600	4276300	32725000	5982600	3299100	3901700	3.38121	0.310553
Phosphopantothenoylcysteine decarboxylase	Q8BZB2	Ppcdc	22.344	383940	10000	2279800	194500	10000	590750	3.36214	0.435432
O-phosphoseryl-tRNA(Sec) selenium transferase	Q6P6M7	Sepsecs	55.325	4143000	5012300	1322600	1489600	711960	920020	3.3566	0.0973895
Epidermal growth factor receptor substrate 15-like 1	Q60902	Eps15l1	99.307	212920	10000	1545300	507880	10000	10000	3.34966	0.462471
Protein-glutamine gamma-glutamyltransferase K	Q9JLF6	Tgm1	89.825	43738000	4401600	31733000	10478000	7827900	5605100	3.34041	0.186805
Serine--tRNA ligase, cytoplasmic	P26638	Sars	58.388	7065800	2251100	8979800	2430500	1822700	1318300	3.28398	0.104561
Glutathione reductase, mitochondrial	P47791	Gsr	53.662	1062600000	432370000	1379700000	401270000	258850000	219680000	3.26741	0.0791286
Poly(rC)-binding protein 1	P60335	Pcbp1	37.497	38115000	20766000	68145000	20191000	9894100	8828500	3.26431	0.109309
Methionine aminopeptidase 2	O08663	Metap2	52.921	12437000	5916800	20214000	4904500	5199600	1721000	3.26152	0.10569
Cold shock domain-containing protein E1	Q91W50	Csde1	88.79	3196500	1313500	10637000	2181600	1596500	883450	3.24935	0.290364
26S proteasome non-ATPase regulatory subunit 4	O35226	Psmd4	40.703	16297000	8712400	28582000	9053100	4091100	3359200	3.24729	0.110899
Lipoamide acyltransferase component of branched-chain alpha-keto acid dehydrogenase complex, mitochondrial	P53395	Dbt	53.246	876460	349160	2786800	651970	579020	10000	3.23324	0.295233
Thioredoxin	P10639	Txn	11.675	86226000	36771000	154470000	34854000	29687000	21954000	3.2079	0.137274
NAD kinase 2, mitochondrial	Q8C5H8	Nadk2	50.858	14479000	2919300	8244600	2813700	2889000	2299000	3.20468	0.153635
NFU1 iron-sulfur cluster scaffold homolog, mitochondrial	Q9QZ23	Nfu1	28.567	6131600	2740600	9096400	2527100	1936400	1250800	3.1445	0.0946283
Napsin-A	O09043	Napsa	45.544	10000	1394200	2239700	1139900	10000	10000	3.14156	0.332184
Dihydrolipoyllysine-residue acetyltransferase component of pyruvate dehydrogenase complex, mitochondrial	Q8BMF4	Dlat	67.941	5777800	1888300	6681400	2668300	1066300	843930	3.13365	0.10813
3(2),5-bisphosphate nucleotidase 1	Q9Z0S1	Bpnt1	33.196	40300000	30950000	104870000	27017000	20284000	9040800	3.12592	0.169059
Glyceraldehyde-3-phosphate dehydrogenase	P16858	Gapdh	35.81	31921000	20279000	134840000	31484000	17569000	11025000	3.11329	0.315345
Serine/arginine-rich splicing factor 2	Q62093	Srsf2	25.476	8538400	6583300	24405000	5712900	3555700	3428000	3.11317	0.191196
Nucleoside diphosphate kinase A	P15532	Nme1	17.208	44596000	18831000	50311000	19396000	4274200	12940000	3.10673	0.0728292
Serine/arginine-rich splicing factor 7	Q8BL97	Srsf7	30.817	25451000	3481400	42556000	11836000	6541100	4818400	3.08199	0.234306
Malignant T-cell-amplified sequence 1	Q9DB27	Mcts1	20.555	13604000	6001800	18292000	4350500	3307400	4732600	3.05862	0.0778562
Phospholipase D3	O35405	Pld3	54.388	3766900	1158600	8202100	1646200	1856600	793590	3.0555	0.23019
Catenin alpha-1	P26231	Ctnna1	100.11	4064600	1096400	6962800	2844600	10000	1117200	3.05247	0.222613
GMP reductase 1	Q9DCZ1	Gmpr	37.482	125660000	91544000	197340000	79557000	21929000	34330000	3.05225	0.0601553
Peroxisomal acyl-coenzyme A oxidase 1	Q9R0H0	Acox1	74.648	307810000	224500000	522760000	179900000	93563000	72515000	3.04953	0.0671169
Ig kappa chain V-VI region NQ5-78.2.6;Ig kappa chain V-VI region NQ2-48.2.2;Ig kappa chain V-VI region NQ2-17.4.1;Ig kappa chain V-VI region NQ6-8.3.1;Ig kappa chain V-VI region J539;Ig kappa chain V-VI region SAPC 10;Ig kappa chain V-VI region TEPC 601/TEPC 191;Ig kappa chain V-VI region XRPC 24;Ig kappa chain V-VI region XRPC 44	P04944;P04941;P04940;P04943;P01679;P01678;P01677;P01676;P01675		11.391	19034000	10000	5151300	6153500	1793900	10000	3.0406	0.415699
Heterogeneous nuclear ribonucleoprotein Q	Q7TMK9	Syncrip	69.632	18757000	10133000	27569000	7425900	7758300	3518300	3.01879	0.0732637
Ubiquitin carboxyl-terminal hydrolase isozyme L3;Ubiquitin carboxyl-terminal hydrolase isozyme L4	Q9JKB1;P58321	Uchl3;Uchl4	26.151	585030	368980	1306400	446970	297170	10000	2.99733	0.1818
Ran-specific GTPase-activating protein	P34022	Ranbp1	23.596	33657000	27391000	56419000	20887000	8099400	10207000	2.99711	0.0541464
Tropomyosin alpha-4 chain	Q6IRU2	Tpm4	28.467	35314000	18296000	46566000	18377000	8540300	6708400	2.97915	0.0689334
Major urinary protein 2	P11589	Mup2	20.663	2220100	1198500	5294900	1341700	1586200	10000	2.96589	0.219856
2-amino-3-carboxymuconate-6-semialdehyde decarboxylase	Q8R519	Acmsd	38.027	11264000	5133200	18434000	7786600	2171700	1788100	2.96527	0.148378
Heterogeneous nuclear ribonucleoprotein H2	P70333	Hnrnph2	49.279	3018300	1472600	3361600	1470800	1185300	10000	2.94531	0.0777976
Serine/arginine-rich splicing factor 6;Serine/arginine-rich splicing factor 4	Q3TWW8;Q8VE97	Srsf6;Srsf4	39.025	847020	10000	13503000	4868400	10000	10000	2.93757	0.534879
Fatty acid-binding protein, liver	P12710	Fabp1	14.245	1361200	10000	1598600	10000	10000	1000600	2.90986	0.336062
Adenylate kinase isoenzyme 1	Q9R0Y5	Ak1	21.539	21630000	9565700	19249000	12235000	2809700	2647200	2.85129	0.0881528
Septin-2	P42208	2020-09-02	41.525	111410000	53391000	119860000	50838000	24142000	26410000	2.80758	0.0537282
GDP-mannose 4,6 dehydratase	Q8K0C9	Gmds	41.984	66621000	22132000	67499000	22403000	13738000	19529000	2.80675	0.0919624
Beta-2-glycoprotein 1	Q01339	Apoh	38.618	49869000	7150800	35560000	9017000	14176000	10001000	2.78905	0.19275
Dihydrolipoyllysine-residue succinyltransferase component of 2-oxoglutarate dehydrogenase complex, mitochondrial	Q9D2G2	Dlst	48.994	301770000	67517000	392200000	146040000	78905000	48083000	2.78904	0.18215
Gephyrin;Molybdopterin adenylyltransferase;Molybdopterin molybdenumtransferase	Q8BUV3	Gphn	83.281	43864000	21554000	64945000	23973000	11180000	11716000	2.78143	0.10278
Selenide, water dikinase 1	Q8BH69	Sephs1	42.906	51967000	18233000	44454000	16649000	12998000	11679000	2.77438	0.0771918
Nucleoside diphosphate kinase B	Q01768	Nme2	17.363	797440000	333930000	807020000	306920000	212050000	180270000	2.77214	0.0619502
Glutathione S-transferase Mu 2	P15626	Gstm2	25.716	281370	1775100	4418300	655980	10000	1686900	2.75185	0.351595
Fumarylacetoacetate hydrolase domain-containing protein 2A	Q3TC72	Fahd2	34.69	138730000	50075000	144570000	66467000	30513000	24518000	2.74387	0.100946
Serine/arginine-rich splicing factor 5	O35326	Srsf5	30.891	10000	10000	3835900	1385900	10000	10000	2.74266	0.579277
Chromobox protein homolog 3	P23198	Cbx3	20.855	1007700	23741000	37444000	6837100	3350800	12525000	2.73821	0.295971
Hydroxyacylglutathione hydrolase, mitochondrial	Q99KB8	Hagh	34.084	145090000	49547000	151500000	62420000	31766000	32349000	2.7355	0.10105
Src substrate cortactin	Q60598	Cttn	61.249	4561300	2079800	5175900	1876700	1224700	1225600	2.73099	0.0618947
Enoyl-CoA hydratase, mitochondrial	Q8BH95	Echs1	31.474	2286200000	886400000	2586800000	1047900000	449460000	620690000	2.7192	0.0933164
Tropomodulin-3	Q9JHJ0	Tmod3	39.502	39979000	12460000	16186000	9291600	10886000	5282600	2.69538	0.176571
FAD-linked sulfhydryl oxidase ALR	P56213	Gfer	22.876	18100000	8185700	21152000	9149100	4044500	4415600	2.69392	0.0791752
Nucleolin	P09405	Ncl	76.722	27362000	10121000	23486000	16553000	5044400	1104900	2.68559	0.14174
Medium-chain specific acyl-CoA dehydrogenase, mitochondrial	P45952	Acadm	46.481	52761000	34154000	72750000	28993000	18606000	11937000	2.68182	0.0521209
Cytochrome b-c1 complex subunit Rieske, mitochondrial;Cytochrome b-c1 complex subunit 11	Q9CR68	Uqcrfs1	29.367	89406000	13425000	54231000	35019000	21171000	2577900	2.67258	0.241978
Vigilin	Q8VDJ3	Hdlbp	141.74	21306000	4947000	10748000	6130200	3834300	3890100	2.67067	0.186705
ATP synthase subunit beta, mitochondrial	P56480	Atp5b	56.3	27526000	22396000	154250000	49595000	15341000	11535000	2.66993	0.395721
Ras-related protein Rab-1B;Ras-related protein Rab-1A	Q9D1G1;P62821	Rab1b;Rab1A	22.187	10000	2100000	7460000	2087900	108120	1388600	2.66974	0.433365
Kininogen-1;Kininogen-1 heavy chain;Bradykinin;Kininogen-1 light chain	O08677	Kng1	73.101	218340000	53507000	152980000	73100000	49823000	36406000	2.66635	0.145862
Aminoacylase-1	Q99JW2	Acy1	45.78	1268600000	626010000	717810000	415010000	294300000	274530000	2.65533	0.0574047
Mitochondrial intermembrane space import and assembly protein 40	Q8VEA4	Chchd4	15.525	23764000	7461100	21219000	9200300	8320600	2337400	2.64092	0.119674
Acyl-CoA-binding protein	P31786	Dbi	10	22476000	9467200	29008000	10794000	11382000	916080	2.63949	0.131516
Stress-70 protein, mitochondrial	P38647	Hspa9	73.46	218630000	109020000	269800000	113230000	62479000	51813000	2.6259	0.0731915
Transgelin	P37804	Tagln	22.576	59395000	31101000	56456000	22994000	26703000	6411700	2.61906	0.0503792
Cytosolic 10-formyltetrahydrofolate dehydrogenase	Q8R0Y6	Aldh1l1	98.708	100550000	32099000	111220000	51173000	21215000	20948000	2.61281	0.133823
Electron transfer flavoprotein subunit alpha, mitochondrial	Q99LC5	Etfa	35.009	11525000	10103000	68232000	15953000	11649000	6826700	2.61003	0.393139
ADP-ribosylation factor-binding protein GGA1	Q8R0H9	Gga1	69.971	10000	10000	4618600	1761700	10000	10000	2.60347	0.593348
Xaa-Pro aminopeptidase 1	Q6P1B1	Xpnpep1	69.59	1088900	678740	1725900	872860	460160	10000	2.60126	0.142642
Alpha-1-antitrypsin 1-4	Q00897	Serpina1d	45.998	1522600	10000	10000	10000	10000	573050	2.60113	0.58793
Serpin B6	Q60854	Serpinb6	42.598	6881700	10000	12733000	3048300	3167600	1331400	2.60023	0.340535
Histidine triad nucleotide-binding protein 1	P70349	Hint1	13.777	201030000	99831000	233060000	92708000	61453000	51221000	2.59965	0.0597538
Transketolase	P40142	Tkt	67.63	1707100000	405180000	1287600000	727310000	308480000	274220000	2.59531	0.164842
Heterogeneous nuclear ribonucleoprotein K	P61979	Hnrnpk	50.976	63736000	27483000	74591000	32322000	21407000	10220000	2.59285	0.0952087
Aspartate aminotransferase, mitochondrial	P05202	Got2	47.411	139360000	63826000	140460000	75875000	38105000	18730000	2.58945	0.0818468
Histidine-rich glycoprotein	Q9ESB3	Hrg	59.162	10585000	3536600	7048500	776870	1846400	5600300	2.57432	0.160134
Heat shock protein HSP 90-beta	P11499	Hsp90ab1	83.28	10000	1911900	20604000	4399800	2802700	1577700	2.56553	0.52701
Serine/arginine-rich splicing factor 3	P84104	Srsf3	19.329	46252000	29228000	78339000	32115000	16827000	11791000	2.53271	0.118283
Very long-chain specific acyl-CoA dehydrogenase, mitochondrial	P50544	Acadvl	70.875	2088700	10000	33248000	4800000	9105900	67748	2.52953	0.55462
Annexin A5	P48036	Anxa5	35.752	23247000	7725400	24788000	10677000	8164800	3261300	2.52274	0.128457
Cytochrome c oxidase subunit 5B, mitochondrial	P19536	Cox5b	13.813	23810000	10000	27678000	11672000	5892600	2892500	2.51737	0.315559
L-lactate dehydrogenase B chain	P16125	Ldhb	36.572	62448000	41159000	180020000	67960000	25716000	19104000	2.51487	0.281699
Pterin-4-alpha-carbinolamine dehydratase	P61458	Pcbd1	11.985	5491400	2163300	4165600	4684800	10000	10000	2.51239	0.265578
Probable aminopeptidase NPEPL1	Q6NSR8	Npepl1	55.939	105010000	62716000	159650000	70747000	26254000	33526000	2.50811	0.103758
Actin-related protein 2	P61161	Actr2	44.76	19979000	5133100	31651000	10661000	8016200	4078400	2.49447	0.225021
Ig gamma-1 chain C region secreted form;Ig gamma-1 chain C region, membrane-bound form	P01868;P01869	Ighg1	35.704	20337000	10000	10805000	7141000	641530	4724500	2.49076	0.37081
Cytochrome c oxidase assembly factor 7	Q921H9	Coa7	25.617	27533000	5750500	24474000	12434000	5859600	5069100	2.47221	0.186405
14-3-3 protein gamma;14-3-3 protein gamma, N-terminally processed	P61982	Ywhag	28.302	75711000	27552000	59637000	24078000	24602000	17339000	2.46747	0.0875724
Serum albumin	P07724	Alb	68.692	54552000000	11384000000	37746000000	17055000000	12038000000	13046000000	2.46048	0.180352
Golgi reassembly-stacking protein 2	Q99JX3	Gorasp2	47.038	6852700	2009500	7152900	3647700	1798700	1063900	2.45996	0.159388
Selenoprotein P	P70274	Sepp1	42.705	15432000	4301100	4348800	2279900	4747400	2820800	2.44533	0.277451
2,4-dienoyl-CoA reductase, mitochondrial	Q9CQ62	Decr1	36.213	59482000	34245000	34247000	27746000	14858000	9929100	2.43606	0.0648241
Rho GDP-dissociation inhibitor 2	Q61599	Arhgdib	22.851	2232500	1299100	3145500	2028900	704790	10000	2.43362	0.175181
Purine nucleoside phosphorylase	P23492	Pnp	32.277	25417000	14197000	45029000	22466000	7093400	5301600	2.42801	0.190128
Copper homeostasis protein cutC homolog	Q9D8X1	Cutc	29.003	13151000	4290000	15431000	10619000	1635800	1355700	2.41519	0.231967
Transcription elongation factor A protein 1	P10711	Tcea1	33.88	23550000	13591000	32693000	15415000	5555800	8084700	2.40347	0.0955995
Selenide, water dikinase 2	P97364	Sephs2	47.833	75019000	29925000	70306000	32520000	23494000	17298000	2.39047	0.085852
F-actin-capping protein subunit beta	P47757	Capzb	31.345	10325000	2408700	14094000	4112700	2736100	4411300	2.38255	0.210376
Nitrilase homolog 1	Q8VDK1	Nit1	35.705	146030000	73580000	156680000	61816000	53802000	42515000	2.37958	0.0527935
Protein NipSnap homolog 1	O55125	Nipsnap1	33.363	10000	10000	5661100	1077100	10000	1301000	2.37892	0.599096
F-box only protein 50	G3X9C2	Nccrp1	30.407	69132000	38801000	78469000	41345000	16506000	20562000	2.37718	0.0647199
Elongation factor 1-beta	O70251	Eef1b	24.693	39258000	15905000	40077000	16562000	15838000	7722500	2.37373	0.0944154
Splicing factor U2AF 65 kDa subunit	P26369	U2af2	53.516	4928700	3707700	4922800	2942500	2768700	10000	2.36999	0.0647192
Eukaryotic translation initiation factor 1A, X-chromosomal;Eukaryotic translation initiation factor 1A	Q8BMJ3;Q60872	Eif1ax;Eif1a	16.46	5054800	4051700	13144000	5705600	2002100	1686600	2.36851	0.245828
Succinate-semialdehyde dehydrogenase, mitochondrial	Q8BWF0	Aldh5a1	55.968	595680000	219630000	706690000	310770000	188640000	144260000	2.36457	0.132959
Prelamin-A/C;Lamin-A/C	P48678	Lmna	74.237	110190000	55569000	91321000	48340000	39191000	21306000	2.36206	0.0506291
Thioredoxin domain-containing protein 17	Q9CQM5	Txndc17	14.015	28131000	17358000	41920000	15937000	13831000	7318000	2.35693	0.0909332
Methylglutaconyl-CoA hydratase, mitochondrial	Q9JLZ3	Auh	33.395	110190000	37747000	102240000	48272000	27379000	30658000	2.3533	0.114565
Peroxisomal carnitine O-octanoyltransferase	Q9DC50	Crot	70.264	99355000	68605000	224340000	70357000	48626000	48006000	2.34926	0.194083
Ig kappa chain V-V region HP 123E6;Ig kappa chain V-V region HP 93G7;Ig kappa chain V-V region HP R16.7;Ig kappa chain V-V region HP 124E1	P01646;P01645;P01644;P01647		11.989	21804000	6663200	7353700	7654000	4737600	2897000	2.34298	0.252776
Ribosyldihydronicotinamide dehydrogenase [quinone]	Q9JI75	Nqo2	26.248	6214500	1572300	6599900	10000	4058400	2085100	2.33797	0.240733
Actin, cytoplasmic 2;Actin, cytoplasmic 2, N-terminally processed	P63260	Actg1	41.792	4179700000	1340700000	4496800000	2287700000	1144100000	859000000	2.33458	0.156027
Complement factor H	P06909	Cfh	139.14	12110000	3019200	12191000	6959000	3718800	1076600	2.32425	0.210965
Filamin A-interacting protein 1-like	Q6P6L0	Filip1l	129.77	294720000	78153000	209490000	108510000	60027000	82554000	2.31933	0.162195
Inter alpha-trypsin inhibitor, heavy chain 4	A6X935	Itih4	104.66	7537200	6475400	15285000	5895200	4845600	1909800	2.31591	0.140201
Peroxiredoxin-4	O08807	Prdx4	31.052	1428200000	754750000	1581500000	654900000	459630000	511730000	2.31479	0.0521439
Heterogeneous nuclear ribonucleoprotein H;Heterogeneous nuclear ribonucleoprotein H, N-terminally processed	O35737	Hnrnph1	49.199	75207000	44053000	80667000	55119000	16122000	15208000	2.31266	0.095515
Aspartate aminotransferase, cytoplasmic	P05201	Got1	46.247	217490000	88637000	192400000	110030000	56338000	49389000	2.31059	0.0980236
Actin, alpha skeletal muscle;Actin, alpha cardiac muscle 1;Actin, gamma-enteric smooth muscle;Actin, aortic smooth muscle	P68134;P68033;P63268;P62737	Acta1;Actc1;Actg2;Acta2	42.051	267190000	82636000	318590000	141350000	88548000	60152000	2.30449	0.170077
Thioredoxin reductase 1, cytoplasmic	Q9JMH6	Txnrd1	67.083	37967000	28555000	58303000	21795000	14324000	18390000	2.28999	0.0605088
Creatine kinase B-type	Q04447	Ckb	42.713	23036000	7278800	7342500	11228000	4885200	422050	2.2774	0.31322
Heterogeneous nuclear ribonucleoprotein A1;Heterogeneous nuclear ribonucleoprotein A1, N-terminally processed	P49312	Hnrnpa1	34.196	100980000	59251000	116320000	60558000	32702000	28325000	2.27455	0.059617
Actin-related protein 2/3 complex subunit 5	Q9CPW4	Arpc5	16.288	23754000	11329000	31987000	13844000	9403700	6331400	2.26748	0.122067
Lamin-B1	P14733	Lmnb1	66.785	3053100	10000	10000	10000	757810	601640	2.24404	0.613939
Clathrin interactor 1	Q99KN9	Clint1	68.512	5172400	10000	10000	2296800	10000	10000	2.24119	0.637355
UMP-CMP kinase	Q9DBP5	Cmpk1	22.165	133820000	74852000	146350000	75233000	43121000	40435000	2.23581	0.0571876
Alcohol dehydrogenase [NADP(+)]	Q9JII6	Akr1a1	36.586	28731000	27657000	145220000	43354000	23728000	24083000	2.21146	0.404579
Calpain small subunit 1	O88456	Capns1	28.463	1521600	10000	4665800	1233900	969390	626820	2.18981	0.462407
Heat shock 70 kDa protein 4	Q61316	Hspa4	94.132	11884000	5287600	11607000	4398200	5065000	3695200	2.18709	0.0762067
Adenylate kinase 2, mitochondrial;Adenylate kinase 2, mitochondrial, N-terminally processed	Q9WTP6	Ak2	26.468	92105000	48065000	96391000	50400000	29071000	28824000	2.18441	0.0659046
Glia maturation factor beta	Q9CQI3	Gmfb	16.723	32266000	20230000	38280000	20887000	13036000	7929800	2.16893	0.0663617
Dihydropyrimidinase-related protein 3	Q62188	Dpysl3	61.936	86223000	24698000	68269000	33352000	28333000	21063000	2.16549	0.159192
Aldose reductase	P45376	Akr1b1	35.732	8644400	2344600	24525000	10749000	3356600	2316500	2.16257	0.421517
Beta-lactamase-like protein 2	Q99KR3	Lactb2	32.754	1096800000	745620000	1375700000	722000000	383770000	392880000	2.14735	0.0550074
Immunoglobulin J chain	P01592	Igj	18.013	80759000	29908000	32859000	24354000	27662000	14916000	2.14436	0.205752
Polyadenylate-binding protein 1	P29341	Pabpc1	70.67	93495000	48527000	95784000	58481000	35741000	16949000	2.1391	0.096572
14-3-3 protein zeta/delta	P63101	Ywhaz	27.771	1539400000	687700000	1498900000	763730000	606350000	372160000	2.13863	0.0920838
Serine protease inhibitor A3K	P07759	Serpina3k	46.879	83448000	21445000	72046000	34676000	23158000	24960000	2.1371	0.180818
Nuclease-sensitive element-binding protein 1;Y-box-binding protein 2;Y-box-binding protein 3	P62960;Q9Z2C8;Q9JKB3	Ybx1;Ybx2;Ybx3	35.73	10000	10000	3505100	1636200	10000	10000	2.12843	0.653163
Glyoxylate reductase/hydroxypyruvate reductase	Q91Z53	Grhpr	35.328	8830700	7816800	20902000	4820400	7255300	5574900	2.12738	0.194799
Major urinary protein 20	Q5FW60	Mup20	20.93	2590200	1986900	9754200	2433900	2629000	1675200	2.12691	0.370576
Actin-related protein 3	Q99JY9	Actr3	47.357	29667000	14129000	32904000	15170000	12347000	8565900	2.12566	0.0907462
Ig kappa chain V-II region 26-10	P01631		12.273	76702000	12287000	16706000	21120000	8593600	20012000	2.12557	0.427675
Cordon-bleu protein-like 1	Q3UMF0	Cobll1	137.38	17625000	11048000	20686000	14231000	5614700	3391800	2.12411	0.116513
Phosphatidylethanolamine-binding protein 1;Hippocampal cholinergic neurostimulating peptide	P70296	Pebp1	20.83	1175500000	654820000	1268200000	607860000	533840000	317600000	2.12329	0.0597839
Heterogeneous nuclear ribonucleoprotein F;Heterogeneous nuclear ribonucleoprotein F, N-terminally processed	Q9Z2X1	Hnrnpf	45.729	40101000	22608000	32571000	27006000	11721000	6244700	2.11867	0.104595
ATP synthase subunit d, mitochondrial	Q9DCX2	Atp5h	18.749	5875300	1012100	17531000	10751000	832660	10000	2.10619	0.515152
Heterogeneous nuclear ribonucleoproteins A2/B1	O88569	Hnrnpa2b1	37.402	674730000	392340000	922890000	482770000	235910000	226260000	2.10591	0.116992
Omega-amidase NIT2	Q9JHW2	Nit2	30.501	22835000	12085000	24098000	11284000	10562000	6235500	2.10167	0.0667478
Acyl-coenzyme A thioesterase THEM4	Q3UUI3	Them4	26.031	9704200	3098800	7457600	3655800	4187300	1872300	2.08541	0.163384
Serotransferrin	Q921I1	Tf	76.723	2334800000	526000000	1990800000	1012700000	634240000	700690000	2.06659	0.214787
Serine/arginine-rich splicing factor 1	Q6PDM2	Srsf1	27.744	50301000	18642000	50061000	27784000	16287000	13572000	2.0645	0.14669
Alpha-aminoadipic semialdehyde dehydrogenase	Q9DBF1	Aldh7a1	58.861	1179700000	640920000	1319400000	628930000	590660000	303280000	2.06191	0.0799127
Rootletin	Q8CJ40	Crocc	226.94	16424000	3067600	8540600	6206800	4408200	3025400	2.05509	0.294963
Fatty acid-binding protein, adipocyte	P04117	Fabp4	14.65	264340000	115120000	247760000	75304000	157680000	72495000	2.05323	0.122295
Methylcrotonoyl-CoA carboxylase beta chain, mitochondrial	Q3ULD5	Mccc2	61.378	1650600000	645050000	1529200000	657540000	582490000	623330000	2.05266	0.108646
Peptidyl-prolyl cis-trans isomerase A;Peptidyl-prolyl cis-trans isomerase A, N-terminally processed	P17742	Ppia	17.971	1350000000	561700000	1093400000	733170000	484490000	258190000	2.03618	0.131668
Polymerase delta-interacting protein 2	Q91VA6	Poldip2	41.87	29519000	14219000	19095000	11760000	11279000	8045200	2.02138	0.085668
Cell division control protein 42 homolog	P60766	Cdc42	21.258	10000	778110	5163400	2508500	10000	427610	2.02012	0.603901
Prostaglandin reductase 2	Q8VDQ1	Ptgr2	38.015	1587800	10000	1707300	901150	727140	10000	2.01741	0.414721
Peroxiredoxin-5, mitochondrial	P99029	Prdx5	21.897	1862100000	980770000	2071600000	1123600000	822200000	492950000	2.01516	0.0960011
E3 ubiquitin-protein ligase RNF181	Q9CY62	Rnf181	19.1	23199000	2290100	25984000	2721900	7028200	15821000	2.01294	0.362732
Vitamin D-binding protein	P21614	Gc	53.6	110640000	25573000	119590000	49315000	46712000	31367000	2.00797	0.232886
Cysteine sulfinic acid decarboxylase	Q9DBE0	Csad	55.144	21980000	9204100	31810000	16035000	9368700	6035300	2.00369	0.216489
Non-specific lipid-transfer protein	P32020	Scp2	59.125	130560000	128740000	249790000	122500000	87830000	44031000	2.00145	0.138894
Dynein light chain 2, cytoplasmic	Q9D0M5	Dynll2	10.35	7299700	10735000	10612000	8431100	3840600	2057600	1.99917	0.0966074
S-adenosylmethionine synthase isoform type-2	Q3THS6	Mat2a	43.688	15795000	12765000	27095000	12027000	5562800	10268000	1.99782	0.123914
Gelsolin	P13020	Gsn	85.941	308520000	111610000	202940000	126240000	110600000	75051000	1.99772	0.152888
Peptidyl-prolyl cis-trans isomerase D	Q9CR16	Ppid	40.742	3851500	5697700	8782700	3159200	4000900	2034000	1.99388	0.120342
Peroxisomal multifunctional enzyme type 2;(3R)-hydroxyacyl-CoA dehydrogenase;Enoyl-CoA hydratase 2	P51660	Hsd17b4	79.481	169020000	89255000	201800000	98891000	84190000	48543000	1.9863	0.106017
Alcohol dehydrogenase 1	P00329	Adh1	39.771	16511000	7278200	34723000	8841200	14024000	6718600	1.97785	0.312432
14-3-3 protein sigma	O70456	Sfn	27.706	27691000	11854000	29522000	16042000	9488100	9505400	1.97134	0.13254
Acetyl-CoA acetyltransferase, mitochondrial	Q8QZT1	Acat1	44.816	349150000	165050000	226700000	186050000	126440000	64667000	1.96443	0.133129
Chloride intracellular channel protein 4;Chloride intracellular channel protein 5	Q9QYB1;Q8BXK9	Clic4;Clic5	28.729	10000	1780200	7100000	1795200	1076200	1666000	1.95932	0.535316
Prolow-density lipoprotein receptor-related protein 1;Low-density lipoprotein receptor-related protein 1 85 kDa subunit;Low-density lipoprotein receptor-related protein 1 515 kDa subunit;Low-density lipoprotein receptor-related protein 1 intracellular domain	Q91ZX7	Lrp1	504.74	860110	995020	709490	621520	683300	10000	1.95055	0.144539
Carbonic anhydrase 2	P00920	Ca2	29.032	118620000	66074000	157810000	85654000	40704000	49677000	1.94566	0.137202
14-3-3 protein beta/alpha;14-3-3 protein beta/alpha, N-terminally processed	Q9CQV8	Ywhab	28.086	72752000	24984000	60362000	30354000	29544000	21859000	1.93375	0.155547
Clathrin light chain A	O08585	Clta	25.604	37065000	17758000	27511000	17374000	15564000	9671700	1.93228	0.0934202
Alpha-1-antitrypsin 1-5	Q00898	Serpina1e	45.891	5575500	4577300	8215800	10000	3545700	5991700	1.92394	0.224348
CD5 antigen-like	Q9QWK4	Cd5l	38.862	397550000	208940000	241820000	193950000	158150000	89015000	1.9231	0.108184
Twinfilin-1	Q91YR1	Twf1	40.079	1522000	2028700	5411300	2581100	1686600	421050	1.91138	0.357874
Heat shock cognate 71 kDa protein	P63017	Hspa8	70.87	900160000	285650000	1179300000	736860000	267210000	234140000	1.9101	0.292151
Serine/threonine-protein phosphatase PP1-beta catalytic subunit	P62141	Ppp1cb	37.186	40371000	19581000	34016000	19003000	15798000	14591000	1.90249	0.0774739
Nucleoside diphosphate-linked moiety X motif 8, mitochondrial	Q9CR24	Nudt8	23.252	4150800	1019800	2018200	944760	1710600	1124800	1.90172	0.298575
Flotillin-1	O08917	Flot1	47.513	490560	10000	10000	248740	10000	10000	1.89983	0.675586
Actin-related protein 2/3 complex subunit 3	Q9JM76	Arpc3	20.524	20911000	10951000	24236000	12591000	10379000	6669600	1.89267	0.112483
Glutathione S-transferase P 1	P19157	Gstp1	23.609	132410000	115280000	146870000	119660000	40594000	49153000	1.88418	0.0816064
28S ribosomal protein S22, mitochondrial	Q9CXW2	Mrps22	41.192	6049000	955140	5198900	1182800	4401100	908400	1.87962	0.380659
Hydroxyacyl-coenzyme A dehydrogenase, mitochondrial	Q61425	Hadh	34.463	119440000	59513000	126780000	93896000	34711000	34324000	1.87646	0.176997
Acetyl-CoA acetyltransferase, cytosolic	Q8CAY6	Acat2	41.297	93447000	28825000	80196000	46836000	38215000	22912000	1.87535	0.206431
Platelet-activating factor acetylhydrolase IB subunit beta	Q61206	Pafah1b2	25.581	13512000	4042800	9823900	7332300	5302200	2006900	1.86995	0.250555
Complement factor I;Complement factor I heavy chain;Complement factor I light chain	Q61129	Cfi	67.26	34287000	14096000	30016000	13824000	15416000	12733000	1.86784	0.121457
Protein deglycase DJ-1	Q99LX0	Park7	20.021	396370000	191950000	427120000	223880000	189730000	130700000	1.86555	0.116582
Ig kappa chain C region	P01837		11.934	184620000	63994000	127280000	88918000	58929000	54130000	1.86107	0.187387
Calcyclin-binding protein	Q9CXW3	Cacybp	26.51	197610	510520	366730	83475	10000	484460	1.85983	0.39246
60 kDa heat shock protein, mitochondrial	P63038	Hspd1	60.955	95647000	39606000	237830000	112430000	50234000	38478000	1.85482	0.416446
Glutathione peroxidase 1	P11352	Gpx1	22.329	2638000000	2569600000	2734200000	1782300000	1381900000	1120300000	1.85361	0.00355267
Afadin	Q9QZQ1	Mllt4	206.5	4272800	2313600	5471000	2639500	2535000	1361600	1.84474	0.141708
Histidine triad nucleotide-binding protein 2, mitochondrial	Q9D0S9	Hint2	17.32	35959000	21230000	42829000	22903000	17969000	13381000	1.84355	0.0928168
Sialic acid synthase	Q99J77	Nans	40.024	5791400	2628000	5546400	4031700	1482600	2074600	1.84029	0.170818
Acylpyruvase FAHD1, mitochondrial	Q8R0F8	Fahd1	25.172	9253500	5313700	9374600	8106000	1984800	2925400	1.83938	0.19217
Suppressor of G2 allele of SKP1 homolog	Q9CX34	Sugt1	38.158	10000	10000	1478500	800050	10000	10000	1.82733	0.704942
ADP-sugar pyrophosphatase	Q9JKX6	Nudt5	23.984	6623200	2304800	4899100	3339000	2944200	1321500	1.81823	0.212226
Succinate dehydrogenase [ubiquinone] flavoprotein subunit, mitochondrial	Q8K2B3	Sdha	72.585	2749000000	973630000	2265100000	1520900000	891810000	882540000	1.81708	0.190754
4-trimethylaminobutyraldehyde dehydrogenase	Q9JLJ2	Aldh9a1	53.514	81394000	39025000	99429000	37551000	47507000	36273000	1.81197	0.146363
Hemoglobin subunit alpha	P01942	Hba	15.085	68450000	63507000	118200000	72143000	20280000	45817000	1.80958	0.180194
CD2-associated protein	Q9JLQ0	Cd2ap	70.449	6714500	1968400	10000	1481400	2640800	739270	1.78812	0.569902
ES1 protein homolog, mitochondrial	Q9D172	D10Jhu81e	28.09	69636000	14345000	57893000	53542000	18519000	7282800	1.78809	0.393903
High mobility group protein B2	P30681	Hmgb2	24.162	48229000	22391000	69424000	41199000	20434000	16781000	1.78596	0.257762
Adrenodoxin, mitochondrial	P46656	Fdx1	20.123	3035000	3427000	10000	1670200	1158600	796710	1.78513	0.440438
Cofilin-2	P45591	Cfl2	18.709	17030000	11279000	21124000	13307000	10263000	4277500	1.77513	0.13859
Methylmalonate-semialdehyde dehydrogenase [acylating], mitochondrial	Q9EQ20	Aldh6a1	57.915	1091700000	594490000	672120000	367050000	555680000	408720000	1.77123	0.106218
Calbindin	P12658	Calb1	29.994	10364000	5482400	15496000	10084000	2404600	5208500	1.77105	0.281772
Glucosamine-6-phosphate isomerase 1	O88958	Gnpda1	32.549	34888000	13388000	28815000	22604000	13726000	7281700	1.76767	0.225244
NEDD8-conjugating enzyme Ubc12	P61082	Ube2m	20.9	7295000	6508400	12373000	6850900	6319700	1723700	1.75748	0.200329
Thioredoxin reductase 2, mitochondrial	Q9JLT4	Txnrd2	56.602	69419000	23779000	68109000	29318000	29041000	33580000	1.7545	0.199767
Ig mu chain C region	P01872	Ighm	49.971	2625700000	1156400000	1409700000	1019100000	1518800000	452450000	1.73618	0.251725
Complement C3;Complement C3 beta chain;C3-beta-c;Complement C3 alpha chain;C3a anaphylatoxin;Acylation stimulating protein;Complement C3b alpha chain;Complement C3c alpha chain fragment 1;Complement C3dg fragment;Complement C3g fragment;Complement C3d fragment;Complement C3f fragment;Complement C3c alpha chain fragment 2	P01027	C3	186.48	76507000	10097000	32485000	21618000	22785000	24793000	1.72104	0.442417
Methionine-R-sulfoxide reductase B2, mitochondrial	Q78J03	Msrb2	19.157	4010300	2668700	2151800	2886300	2237200	10000	1.72023	0.298428
Delta(3,5)-Delta(2,4)-dienoyl-CoA isomerase, mitochondrial	O35459	Ech1	36.118	56084000	23721000	49277000	47732000	17835000	9975900	1.70872	0.303925
Carboxylic ester hydrolase	Q91WU0	Ces1f	61.612	133380000	90361000	230990000	138170000	87591000	41245000	1.70307	0.280111
Serine/threonine-protein phosphatase PP1-alpha catalytic subunit	P62137	Ppp1ca	37.54	120130000	42367000	110000000	68387000	53780000	37854000	1.70288	0.22206
E3 SUMO-protein ligase RanBP2	Q9ERU9	Ranbp2	341.12	1556100	10000	10000	10000	905760	10000	1.70249	0.73431
Transthyretin	P07309	Ttr	15.776	118100000	69212000	111080000	66528000	46899000	62376000	1.69731	0.0672365
Hemoglobin subunit beta-1;Hemoglobin subunit beta-2	P02088;P02089	Hbb-b1;Hbb-b2	15.84	64773000	83070000	176020000	93102000	26914000	72058000	1.68614	0.329374
Voltage-dependent anion-selective channel protein 1	Q60932	Vdac1	32.351	10000	510950	20604000	9016800	704000	2816600	1.68495	0.712257
10 kDa heat shock protein, mitochondrial	Q64433	Hspe1	10.963	13335000	3768100	13386000	10318000	7860600	10000	1.67628	0.409896
Choline dehydrogenase, mitochondrial	Q8BJ64	Chdh	66.414	14707000	5282600	24184000	14836000	6564600	4954800	1.67607	0.396201
Superoxide dismutase [Mn], mitochondrial	P09671	Sod2	24.603	300300000	132690000	247790000	192510000	120940000	93070000	1.67465	0.188156
Dihydropteridine reductase	Q8BVI4	Qdpr	25.57	14536000	9705900	27072000	15154000	11623000	3864800	1.67464	0.325676
Sorbitol dehydrogenase	Q64442	Sord	38.249	1054700000	462780000	1002200000	748560000	422060000	335010000	1.67351	0.211062
Fructose-bisphosphate aldolase A	P05064	Aldoa	39.355	128930000	98775000	159490000	94833000	84604000	52315000	1.67073	0.0754494
Methylmalonyl-CoA mutase, mitochondrial	P16332	Mut	82.843	18126000	9144800	28542000	13362000	13321000	6868800	1.66348	0.284221
Ubiquitin-conjugating enzyme E2 N	P61089	Ube2n	17.138	7770000	5064600	7096600	4909600	4198400	2969600	1.65026	0.0574977
Transaldolase	Q93092	Taldo1	37.387	126640000	73026000	130770000	73620000	70354000	56435000	1.64881	0.0884019
Aconitate hydratase, mitochondrial	Q99KI0	Aco2	85.462	2068800000	1110000000	2092400000	1247600000	1198100000	755430000	1.64667	0.127316
Hypoxia up-regulated protein 1	Q9JKR6	Hyou1	111.18	4811300	6886100	10783000	6098900	4687000	2878500	1.64518	0.212504
Vinculin	Q64727	Vcl	116.72	8378200	10000	842160	1925100	3706700	10000	1.63607	0.697994
Ribonuclease UK114	P52760	Hrsp12	14.255	54650000	38450000	57026000	52272000	22618000	16898000	1.63557	0.192472
Electron transfer flavoprotein subunit beta	Q9DCW4	Etfb	27.623	70545000	37603000	118590000	60124000	42024000	36578000	1.63443	0.29839
Thioredoxin domain-containing protein 5	Q91W90	Txndc5	46.415	8898200	5827100	5185500	5974800	3458100	2804800	1.62701	0.163115
Mitochondrial peptide methionine sulfoxide reductase	Q9D6Y7	Msra	25.988	703420000	477660000	676080000	432760000	419680000	289240000	1.62669	0.0478948
NIF3-like protein 1	Q9EQ80	Nif3l1	41.745	15452000	3876500	7926100	5741500	6577700	4455100	1.62478	0.368174
Beta-ureidopropionase	Q8VC97	Upb1	43.937	48184000	18419000	53145000	42934000	11380000	19577000	1.6206	0.347863
Malate dehydrogenase, cytoplasmic	P14152	Mdh1	36.511	28579000	36565000	147770000	61446000	29475000	40581000	1.61909	0.53075
Long-chain specific acyl-CoA dehydrogenase, mitochondrial	P51174	Acadl	47.907	122200000	54213000	105390000	102510000	49795000	21884000	1.6178	0.315051
Thioredoxin-like protein 1	Q8CDN6	Txnl1	32.237	36064000	20515000	34975000	21343000	19687000	15582000	1.61722	0.0927223
Glutathione peroxidase 3	P46412	Gpx3	25.424	240390000	129290000	103180000	98823000	110780000	83163000	1.61515	0.233554
Carboxylesterase 1D	Q8VCT4	Ces1d	61.787	51045000	28274000	92603000	49307000	30598000	26683000	1.61296	0.339209
14-3-3 protein eta	P68510	Ywhah	28.211	3662000	10000	3566200	745280	2029000	1722700	1.60957	0.509276
Annexin A2	P07356	Anxa2	38.676	108590000	19772000	45917000	22863000	61596000	25382000	1.58665	0.502397
Elongation factor 1-delta	P57776	Eef1d	31.293	32715000	17129000	26437000	26806000	16789000	4530500	1.58504	0.299134
Chromobox protein homolog 1	P83917	Cbx1	21.418	10000	3854600	4879400	10000	2750900	2760100	1.58377	0.570773
Nascent polypeptide-associated complex subunit alpha;Nascent polypeptide-associated complex subunit alpha, muscle-specific form	Q60817;P70670	Naca	23.384	29306000	12273000	33756000	19824000	18494000	9307900	1.58181	0.27637
Glucosamine-6-phosphate isomerase 2	Q9CRC9	Gnpda2	31.083	10000	929680	10000	10000	167230	427600	1.57016	0.745047
Sodium/potassium-transporting ATPase subunit beta-1	P14094	Atp1b1	35.194	3467900	1790000	32237000	17681000	2991100	3209800	1.57001	0.701417
Peroxiredoxin-6	O08709	Prdx6	24.87	407020000	230970000	341460000	234690000	226390000	164910000	1.56464	0.102695
4-hydroxy-2-oxoglutarate aldolase, mitochondrial	Q9DCU9	Hoga1	34.644	63963000	34916000	54935000	58129000	22737000	18517000	1.54769	0.298904
Calreticulin	P14211	Calr	47.994	241110000	145560000	307190000	183420000	146640000	118400000	1.54721	0.180941
Creatine kinase U-type, mitochondrial	P30275	Ckmt1	47.003	50339000	28242000	50547000	44740000	18846000	19913000	1.54646	0.247402
Proteasome subunit beta type-5	O55234	Psmb5	28.532	77523000	50119000	71190000	47792000	42007000	38789000	1.54627	0.0544439
Aldose 1-epimerase	Q8K157	Galm	37.798	3684200	2591400	3349100	1553200	3207100	1493000	1.53914	0.157883
Dihydrolipoyl dehydrogenase, mitochondrial	O08749	Dld	54.272	99150000	20551000	86809000	68640000	40385000	25150000	1.53911	0.430563
Cytosolic non-specific dipeptidase	Q9D1A2	Cndp2	52.767	926480000	509500000	1071700000	689630000	453010000	491840000	1.53424	0.188329
Succinyl-CoA:3-ketoacid coenzyme A transferase 1, mitochondrial	Q9D0K2	Oxct1	55.988	91838000	24599000	78136000	77497000	29180000	20414000	1.53097	0.453587
Actin, cytoplasmic 1;Actin, cytoplasmic 1, N-terminally processed	P60710	Actb	41.736	22019000	10067000	26387000	19345000	10887000	8056800	1.52716	0.320691
40S ribosomal protein SA	P14206	Rpsa	32.838	108540000	40464000	129560000	79625000	65500000	38592000	1.51627	0.343617
Proteasome subunit beta type-2	Q9R1P3	Psmb2	22.906	49374000	27747000	38667000	24617000	27981000	23773000	1.51613	0.108296
Succinate dehydrogenase [ubiquinone] iron-sulfur subunit, mitochondrial	Q9CQA3	Sdhb	31.814	844090000	375250000	633600000	542400000	372860000	307180000	1.51577	0.240525
Phosphoglycerate mutase 1	Q9DBJ1	Pgam1	28.832	152820000	66881000	136630000	129640000	58143000	47321000	1.51563	0.335066
Major urinary protein 17	B5X0G2	Mup17	20.638	7479700	6800400	24361000	7737100	12129000	5789700	1.50614	0.513344
Acylamino-acid-releasing enzyme	Q8R146	Apeh	81.58	13261000	4787400	15520000	16325000	4324500	1686600	1.50288	0.537912
Acyl-coenzyme A synthetase ACSM2, mitochondrial	Q8K0L3	Acsm2	64.268	3011700000	1152300000	3398300000	2355700000	1710200000	999030000	1.49307	0.354859
Fibrinogen gamma chain	Q8VCM7	Fgg	49.391	183520000	131290000	232640000	146340000	113670000	108510000	1.48554	0.131847
Proteasome subunit alpha type-7	Q9Z2U0	Psma7	27.855	114270000	52608000	106920000	72797000	66529000	45102000	1.48458	0.232227
Apoptosis-inducing factor 1, mitochondrial	Q9Z0X1	Aifm1	66.765	1639000	1798000	11830000	2785600	4542500	3001300	1.47801	0.655107
Transcobalamin-2	O88968	Tcn2	47.585	1853400	1672800	5850900	3698000	1558500	1088700	1.47783	0.557789
Protein disulfide-isomerase A4	P08003	Pdia4	71.982	84823000	64017000	106750000	61176000	61336000	50556000	1.47682	0.0988797
Low-density lipoprotein receptor-related protein 2	A2ARV4	Lrp2	519.2	279730000	145950000	302130000	286020000	147410000	60088000	1.47474	0.394189
Ig heavy chain V region 6.96	P18528		11.007	4219100	1972100	10000	2713900	10000	1564200	1.44614	0.682101
3-hydroxyisobutyrate dehydrogenase, mitochondrial	Q99L13	Hibadh	35.44	7026900	6290600	20073000	6060400	10764000	6574600	1.42701	0.519168
Phosphotriesterase-related protein	Q60866	Pter	39.218	1358200000	874700000	1708100000	1264700000	702400000	797290000	1.42563	0.257978
Plasminogen;Plasmin heavy chain A;Activation peptide;Angiostatin;Plasmin heavy chain A, short form;Plasmin light chain B	P20918	Plg	90.807	11160000	3589600	3887300	4914100	7083600	1091200	1.42387	0.574905
Small nuclear ribonucleoprotein Sm D1	P62315	Snrpd1	13.281	26124000	5463100	22875000	15421000	12264000	10761000	1.41659	0.461398
Meprin A subunit alpha	P28825	Mep1a	84.23	6025600000	4268100000	5878200000	5153400000	3563300000	2712900000	1.41491	0.157421
Fatty acid-binding protein, heart	P11404	Fabp3	14.819	20740000	17869000	28943000	27863000	12350000	7917200	1.40353	0.401067
Protein disulfide-isomerase	P09103	P4hb	57.058	1005800000	662610000	1288500000	889290000	704880000	513850000	1.4027	0.250867
Proteasome subunit beta type-7	P70195	Psmb7	29.891	24914000	7520800	21925000	18031000	9403700	11337000	1.40205	0.433346
Cadherin-1;E-Cad/CTF1;E-Cad/CTF2;E-Cad/CTF3	P09803	Cdh1	98.255	2916100	1944000	10000	2096800	843430	542430	1.39839	0.66087
Inorganic pyrophosphatase	Q9D819	Ppa1	32.667	2365700	1516500	2493300	2229100	2335800	10000	1.39358	0.503669
Fibrinogen beta chain;Fibrinopeptide B;Fibrinogen beta chain	Q8K0E8	Fgb	54.752	169770000	171860000	246180000	178370000	112360000	131420000	1.39242	0.158265
Ubiquitin-60S ribosomal protein L40;Ubiquitin;60S ribosomal protein L40;Ubiquitin-40S ribosomal protein S27a;Ubiquitin;40S ribosomal protein S27a;Polyubiquitin-B;Ubiquitin;Polyubiquitin-C;Ubiquitin;Ubiquitin-related 1;Ubiquitin-related 2	P62984;P62983;P0CG49;P0CG50	Uba52;Rps27a;Ubb;Ubc	14.728	18189000	22934000	42515000	29451000	20800000	10034000	1.38738	0.450831
Proteasome subunit alpha type-6	Q9QUM9	Psma6	27.372	118860000	61445000	101880000	91204000	59696000	52898000	1.38463	0.275784
Cleavage and polyadenylation specificity factor subunit 5	Q9CQF3	Nudt21	26.24	53835000	33574000	49104000	33179000	36729000	29006000	1.38012	0.126677
Epididymal secretory glutathione peroxidase	P21765	Gpx5	25.392	8993900	5569000	18708000	14662000	10000	9474100	1.3779	0.628905
Adapter molecule crk	Q64010	Crk	33.814	23751000	5495300	26083000	20398000	13171000	6740000	1.37263	0.546577
Proteasome subunit alpha type-5	Q9Z2U1	Psma5	26.411	82240000	34453000	78483000	58286000	48382000	36019000	1.36786	0.352332
Proteasome subunit beta type-6	Q60692	Psmb6	25.378	49548000	21986000	48145000	38212000	25531000	23813000	1.36689	0.346596
Lactoylglutathione lyase	Q9CPU0	Glo1	20.809	45883000	21938000	44550000	26477000	28116000	27760000	1.3645	0.268059
Mannose-binding protein A	P39039	Mbl1	25.396	10000	1377300	2687700	281400	10000	2708400	1.35842	0.771779
Vacuolar protein sorting-associated protein 29	Q9QZ88	Vps29	20.495	6337200	5782100	6968600	3165400	5127800	5784100	1.35593	0.123466
Proteasome subunit beta type-4	P99026	Psmb4	29.116	46112000	22079000	47027000	34383000	30608000	20284000	1.35113	0.338551
N-acyl-aromatic-L-amino acid amidohydrolase (carboxylate-forming)	Q91XE4	Acy3	35.286	1307800000	832990000	1856400000	1445000000	834790000	678760000	1.35106	0.410346
Fructose-bisphosphate aldolase B	Q91Y97	Aldob	39.507	1412400000	1344100000	1621700000	1377100000	1141100000	730560000	1.34765	0.1424
Ig kappa chain V19-17	P01633	Igk-V19-17	16.433	24810000	5776000	17448000	22276000	8587800	4889200	1.3435	0.621359
Protein phosphatase 1 regulatory subunit 7	Q3UM45	Ppp1r7	41.291	143880000	48815000	76188000	77780000	70934000	51558000	1.34259	0.479017
Eukaryotic translation initiation factor 3 subunit I	Q9QZD9	Eif3i	36.46	29345000	15775000	25536000	16437000	21448000	15025000	1.3354	0.257756
Cytochrome c, somatic	P62897	Cycs	11.605	266020000	142460000	225470000	231300000	173590000	69855000	1.33535	0.423626
Thioredoxin-dependent peroxide reductase, mitochondrial	P20108	Prdx3	28.127	229900000	130160000	218420000	166110000	150720000	116510000	1.33493	0.236269
Proteasome subunit alpha type-3	O70435	Psma3	28.405	80806000	37125000	74960000	61974000	48509000	34045000	1.33463	0.367676
Endoplasmic reticulum resident protein 29	P57759	Erp29	28.823	28177000	31289000	57003000	38241000	23555000	25642000	1.33202	0.397382
Adenosylhomocysteinase	P50247	Ahcy	47.688	180740000	80564000	186560000	147070000	100100000	90077000	1.328	0.393867
Rho GDP-dissociation inhibitor 1	Q99PT1	Arhgdia	23.407	55007000	31681000	71747000	56771000	39494000	23552000	1.32231	0.441028
Proteasome subunit beta type-3	Q9R1P1	Psmb3	22.965	41652000	23140000	44306000	36587000	27039000	19707000	1.30918	0.357085
Serine/threonine-protein phosphatase PP1-gamma catalytic subunit	P63087	Ppp1cc	36.983	8396600	3915100	7341400	6037500	5141900	3857300	1.30701	0.361036
Phosphoglycerate kinase 1	P09411	Pgk1	44.55	27209000	15716000	62906000	46362000	17649000	17055000	1.30549	0.656093
Ezrin	P26040	Ezr	69.406	128280000	48803000	154010000	152100000	60132000	41733000	1.3037	0.610243
Four and a half LIM domains protein 1	P97447	Fhl1	31.888	38985000	20333000	49715000	35122000	34385000	14130000	1.30365	0.48446
Alpha/beta hydrolase domain-containing protein 14B	Q8VCR7	Abhd14b	22.45	26935000	25825000	48399000	28264000	29370000	20107000	1.30123	0.379365
Villin-1	Q62468	Vil1	92.774	166270000	110000000	171230000	123790000	127040000	94482000	1.29593	0.199698
40S ribosomal protein S20	P60867	Rps20	13.373	10228000	8621300	15276000	10779000	8677300	6885400	1.29549	0.32219
60S ribosomal protein L12	P35979	Rpl12	17.804	108650000	63869000	145400000	99828000	81233000	65198000	1.29099	0.403764
Alpha-2-macroglobulin;Alpha-2-macroglobulin 165 kDa subunit;Alpha-2-macroglobulin 35 kDa subunit	Q61838	A2m	165.85	22211000	249570000	28498000	14464000	201370000	17260000	1.28823	0.828779
Alpha-1-antitrypsin 1-3;Alpha-1-antitrypsin 1-1	Q00896;P07758	Serpina1c;Serpina1a	45.823	11069000	3780900	6801200	7894700	4269800	4646900	1.28788	0.539416
Ketohexokinase	P97328	Khk	32.75	5774700	5796800	16855000	9504400	6749000	5991300	1.2779	0.620081
Fatty acid-binding protein, brain	P51880	Fabp7	14.893	3053200	658080	7507300	3795900	2960600	2024200	1.27764	0.714782
Alpha-actinin-4	P57780	Actn4	104.98	54057000	19660000	40954000	36836000	31228000	22009000	1.27309	0.494321
ELAV-like protein 1	P70372	Elavl1	36.169	10000	2560600	10000	2010100	10000	10000	1.27117	0.87338
Proline synthase co-transcribed bacterial homolog protein	Q9Z2Y8	Prosc	30.048	9301200	4925600	15398000	15739000	3269500	4467700	1.26191	0.702863
Serine-threonine kinase receptor-associated protein	Q9Z1Z2	Strap	38.442	51286000	29481000	41018000	38256000	32312000	25943000	1.26188	0.308803
Translationally-controlled tumor protein	P63028	Tpt1	19.462	4699700	3079500	3214600	3592700	2396600	2744900	1.25871	0.297179
Proteasome subunit alpha type-4	Q9R1P0	Psma4	29.47	77048000	31253000	63656000	59177000	49706000	28100000	1.25532	0.516735
Fetuin-B	Q9QXC1	Fetub	42.712	235350000	91173000	134110000	156950000	125140000	89426000	1.23987	0.561522
Meprin A subunit beta	Q61847	Mep1b	79.5	435540000	298850000	440690000	437680000	310700000	200110000	1.2389	0.413645
Ig kappa chain V-V region K2	P01635		12.581	11928000	6807000	13309000	12294000	8160900	5617400	1.22904	0.512728
Phenazine biosynthesis-like domain-containing protein 1;Phenazine biosynthesis-like domain-containing protein 2	Q9DCG6;Q9CXN7	Pbld1;Pbld2	32.047	21631000	8132200	20956000	24991000	9494200	6785500	1.22894	0.683269
DnaJ homolog subfamily B member 11	Q99KV1	Dnajb11	40.555	61211000	12873000	33982000	29975000	48918000	9134100	1.22764	0.730856
Adenylyl cyclase-associated protein 1	P40124	Cap1	51.564	10336000	4547700	12439000	10263000	6492000	5501600	1.22762	0.574979
Heterogeneous nuclear ribonucleoprotein U	Q8VEK3	Hnrnpu	87.917	10000	592120	1441700	10000	1649100	10000	1.2245	0.864478
Serine hydroxymethyltransferase	Q9CZN7	Shmt2	55.758	34580000	17475000	56646000	44013000	26761000	18079000	1.22338	0.653507
Ig heavy chain V region VH558 B4;Ig heavy chain V region 1-62-3;Ig heavy chain V region 186-1;Ig heavy chain V region AC38 15.3	P06328;P01754;P01753;P06329	Ighv1-62-3	12.877	5119000	10000	1472900	1911800	2130200	1380400	1.21752	0.810515
Major urinary protein 1	P11588	Mup1	20.648	15940000	12701000	79982000	32458000	40327000	16475000	1.21693	0.792946
Retinal dehydrogenase 1	P24549	Aldh1a1	54.467	45539000	4325800	3483200	1174500	26799000	15901000	1.21592	0.850792
ATP-dependent (S)-NAD(P)H-hydrate dehydratase	Q9CZ42	Carkd	36.717	4696100	1434500	5339300	6551700	2647600	260410	1.2125	0.775507
Mitochondrial fission 1 protein	Q9CQ92	Fis1	17.008	6323900	5469200	18846000	13416000	7509900	4353900	1.212	0.742552
Profilin-1	P62962;CON__P02584	Pfn1	14.957	5099700	12741000	15157000	13864000	7872900	5527400	1.21029	0.651207
Alpha-1-antitrypsin 1-2	P22599	Serpina1b	45.974	86150000	38640000	96387000	55705000	55798000	72070000	1.20484	0.537371
Aldehyde dehydrogenase, mitochondrial	P47738	Aldh2	56.537	87310000	50089000	121830000	72162000	108540000	34686000	1.20354	0.648755
Spectrin beta chain, non-erythrocytic 1	Q62261	Sptbn1	274.22	54777000	36160000	49044000	52296000	43038000	21835000	1.19469	0.511445
Glutamate--cysteine ligase catalytic subunit	P97494	Gclc	72.571	29809000	22284000	33831000	40730000	10991000	20332000	1.19251	0.648916
Proteasome subunit alpha type-2	P49722	Psma2	25.926	36833000	23197000	39750000	43601000	13476000	26706000	1.19093	0.625487
Spectrin alpha chain, non-erythrocytic 1	P16546	Sptan1	284.59	4032700	1341800	4460400	3983400	2537100	1793100	1.18299	0.686778
78 kDa glucose-regulated protein	P20029	Hspa5	72.421	213910000	105600000	242120000	187150000	168430000	119280000	1.18273	0.5658
Serine/threonine-protein phosphatase 2A catalytic subunit alpha isoform;Serine/threonine-protein phosphatase 2A catalytic subunit beta isoform	P63330;P62715	Ppp2ca;Ppp2cb	35.608	1654600	1224500	3442700	795710	3679800	926580	1.17025	0.804608
Nucleolysin TIAR;Nucleolysin TIA-1	P70318;P52912	Tial1;Tia1	43.388	5746700	5892300	10622000	8276300	7024000	3816000	1.1645	0.640862
Glutathione S-transferase A2	P10648	Gsta2	25.542	105770000	40982000	53081000	94445000	44500000	33015000	1.16209	0.751654
Ras-related protein Rab-7a	P51150	Rab7a	23.489	10000	10000	716160	426670	10000	199710	1.15679	0.905968
Peptidyl-prolyl cis-trans isomerase B	P24369	Ppib	23.713	10794000	4539800	22882000	16054000	12575000	4417400	1.15643	0.80086
Adseverin	Q60604	Scin	80.253	29094000	9462700	18378000	17639000	21886000	9830500	1.15356	0.724631
Peroxiredoxin-2	Q61171	Prdx2	21.778	1726500000	1075900000	1427400000	1308800000	1141700000	1220800000	1.15213	0.391831
Alpha-enolase	P17182	Eno1	47.14	257920000	164160000	409900000	293950000	211540000	216730000	1.15198	0.657014
Fibrinogen alpha chain;Fibrinopeptide A;Fibrinogen alpha chain	E9PV24	Fga	87.428	104310000	145650000	164990000	133820000	105930000	120750000	1.15104	0.407419
Proteasome subunit alpha type-1	Q9R1P4	Psma1	29.546	89140000	51217000	102010000	88995000	72915000	55568000	1.11444	0.669553
Nucleobindin-1	Q02819	Nucb1	53.408	2647200	10000	4344900	3479000	2815000	10000	1.11074	0.894627
Phytanoyl-CoA dioxygenase, peroxisomal	O35386	Phyh	38.607	662620	384010	971470	482920	966630	369490	1.10943	0.803515
Peptidyl-prolyl cis-trans isomerase H	Q9D868	Ppih	20.463	4677500	1668400	2626400	2850800	3403400	1886600	1.10214	0.7938
ATP synthase subunit delta, mitochondrial	Q9D3D9	Atp5d	17.6	42021000	25877000	18617000	37426000	22975000	18401000	1.09788	0.788951
Radixin	P26043	Rdx	68.542	26445000	6241200	27091000	35006000	14278000	5686500	1.08744	0.891934
Stromal cell-derived factor 2	Q9DCT5	Sdf2	23.159	11915000	4772500	15077000	10570000	15518000	3200100	1.08455	0.869133
Proteasome subunit beta type-1	O09061	Psmb1	26.372	62565000	22355000	48279000	48634000	45006000	29388000	1.08267	0.809501
Beta-1,3-galactosyl-O-glycosyl-glycoprotein beta-1,6-N-acetylglucosaminyltransferase	Q09324	Gcnt1	49.838	10000	827390	2161000	1087900	10000	1682200	1.07852	0.9315
Elongation factor 1-gamma	Q9D8N0	Eef1g	50.06	2243100	10000	1650100	2590800	804800	232620	1.07579	0.929612
Antithrombin-III	P32261	Serpinc1	52.003	19822000	10324000	17656000	22767000	9479900	12307000	1.0729	0.837852
Cytochrome b5	P56395	Cyb5a	15.241	10000	10000	12217000	9416300	2037200	10000	1.06748	0.961133
Complement component C8 gamma chain	Q8VCG4	C8g	22.508	39918000	40379000	66307000	32911000	58081000	49458000	1.04382	0.866264
Quinone oxidoreductase	P47199	Cryz	35.268	339320000	181040000	302030000	324400000	330700000	136820000	1.03848	0.904562
Malate dehydrogenase, mitochondrial	P08249	Mdh2	35.611	368130000	200050000	354240000	547170000	228860000	126850000	1.02164	0.964505
Moesin	P26041	Msn	67.766	10835000	2105000	15693000	21977000	4154300	1999500	1.01785	0.983206
Glutathione S-transferase A3	P30115	Gsta3	25.36	53337000	30828000	49307000	51337000	41397000	38773000	1.01494	0.93803
Endoplasmic reticulum resident protein 44	Q9D1Q6	Erp44	46.852	18006000	12866000	16579000	15608000	14725000	16761000	1.00758	0.945686
15 kDa selenoprotein	Q9ERR7	2020-09-15	17.806	10000	1462200	2034700	1281000	2236300	10000	0.994217	0.994221
Splicing factor 3B subunit 4	Q8QZY9	Sf3b4	44.355	4386600	2212500	3846500	4545700	3945900	2026300	0.993126	0.981967
Cytosol aminopeptidase	Q9CPY7	Lap3	56.141	2373300000	1022800000	2220600000	1938500000	2168800000	1581400000	0.987343	0.960885
Methionine adenosyltransferase 2 subunit beta	Q99LB6	Mat2b	37.392	1602600	1182700	4120300	1177300	2654400	3295300	0.968935	0.950232
Glutamate--cysteine ligase regulatory subunit	O09172	Gclm	30.534	35047000	23527000	28662000	34948000	27116000	28248000	0.96594	0.816252
Flavin reductase (NADPH)	Q923D2	Blvrb	22.197	15662000	9382400	18334000	13995000	14761000	16257000	0.963686	0.851809
Ig kappa chain V-V region MOPC 41	P01639	Gm5571	14.311	2158300	1179000	4435700	3903900	2466900	2011900	0.927267	0.864903
Ephrin type-A receptor 2	Q03145	Epha2	108.85	4838800	9195000	5168800	6165700	7457200	7282400	0.918552	0.716828
6-pyruvoyl tetrahydrobiopterin synthase	Q9R1Z7	Pts	16.188	2046000	1157400	1448200	3750900	1317900	10000	0.915886	0.905536
Arpin	Q9D0A3	Arpin	25.193	10000	10000	2156800	1360200	1010800	10000	0.914238	0.937989
Small nuclear ribonucleoprotein E	P62305	Snrpe	10.803	4474500	2097300	4769800	4626100	4533500	3253900	0.91365	0.727236
Small nuclear ribonucleoprotein-associated protein B;Small nuclear ribonucleoprotein-associated protein N	P27048;P63163	Snrpb;Snrpn	23.656	20153000	12443000	20588000	26351000	17793000	14349000	0.909237	0.710674
Superoxide dismutase [Cu-Zn]	P08228	Sod1	15.942	24750000	17659000	30697000	48389000	22258000	10352000	0.902554	0.835151
Proteasome subunit beta type-9	P28076	Psmb9	23.396	3341800	2046100	7289100	5640700	4286600	4198200	0.897455	0.783647
Retinol-binding protein 4	Q00724	Rbp4	23.206	5082400	10000	4484900	5777500	2901000	2073300	0.890762	0.851045
Protein disulfide-isomerase A3	P27773	Pdia3	56.678	78211000	71835000	151820000	131380000	124950000	85218000	0.883817	0.676549
Pyridoxine-5-phosphate oxidase	Q91XF0	Pnpo	30.114	6670500	3443400	5767500	3794000	6087300	8118200	0.882325	0.677371
Small nuclear ribonucleoprotein Sm D3	P62320	Snrpd3	13.916	35172000	20997000	29818000	41084000	33073000	23950000	0.876461	0.564936
Histone H2B type 3-A;Histone H2B type 1-P;Histone H2B type 1-K;Histone H2B type 3-B;Histone H2B type 1-C/E/G;Histone H2B type 2-B;Histone H2B type 2-E;Histone H2B type 1-H;Histone H2B type 1-B;Histone H2B type 1-M;Histone H2B type 1-F/J/L;Histone H2B type 1-A	Q9D2U9;Q8CGP2;Q8CGP1;Q8CGP0;Q6ZWY9;Q64525;Q64524;Q64478;Q64475;P10854;P10853;P70696	Hist3h2ba;Hist1h2bp;Hist1h2bk;Hist3h2bb;Hist1h2bc;Hist2h2bb;Hist2h2be;Hist1h2bh;Hist1h2bb;Hist1h2bm;Hist1h2bf;Hist1h2ba	13.994	10000	207680	10000	10000	10000	240350	0.874515	0.919473
Lysozyme C-2;Lysozyme C-1	P08905;P17897	Lyz2;Lyz1	16.689	3910000	3209200	7092800	12414000	3880300	10000	0.871672	0.865197
Glutathione S-transferase Mu 1	P10649	Gstm1	25.97	322580000	234550000	347610000	462370000	354510000	252470000	0.846065	0.474739
Phosphoglycerate mutase 2	O70250	Pgam2	28.827	2382500	1480400	10000	2213800	1466900	900840	0.845327	0.779572
Citrate lyase subunit beta-like protein, mitochondrial	Q8R4N0	Clybl	37.548	19180000	6242000	24152000	20786000	17058000	21173000	0.839995	0.597539
Glucose-6-phosphate isomerase	P06745	Gpi	62.766	223380	10000	11584000	11860000	2239700	10000	0.837536	0.891848
Tricarboxylate transport protein, mitochondrial	Q8JZU2	Slc25a1	33.931	1260900	4364200	2494500	3250600	2233000	4240300	0.835015	0.644126
Heat shock 70 kDa protein 1A;Heat shock 70 kDa protein 1B	Q61696;P17879	Hspa1a;Hspa1b	70.078	644550	10000	10000	10000	10000	788590	0.821863	0.892904
Ig gamma-2A chain C region, A allele;Ig gamma-2A chain C region, membrane-bound form	P01863;P01865	Ighg;Igh-1a	36.389	10552000	10000	13299000	10243000	15205000	3611700	0.821103	0.758406
Small nuclear ribonucleoprotein Sm D2	P62317	Snrpd2	13.527	38396000	20603000	34528000	41276000	37866000	35159000	0.818252	0.290165
Putative hydroxypyruvate isomerase	Q8R1F5	Hyi	30.448	10000	10000	5252500	2624400	844360	3233900	0.786628	0.813178
Mammalian ependymin-related protein 1	Q99M71	Epdr1	25.485	3435800	923180	7074500	5506900	4320600	4785300	0.782429	0.591352
Ig gamma-2B chain C region	P01867	Igh-3	44.259	1543900	10000	1116800	2006800	1472300	10000	0.765441	0.735042
Cathepsin Z	Q9WUU7	Ctsz	33.996	2393700	1469400	2953200	5985400	1642400	1281900	0.765043	0.680083
Stromal cell-derived factor 2-like protein 1	Q9ESP1	Sdf2l1	23.648	2247700	10000	10000	10000	2986200	10000	0.754341	0.852459
Complement component C8 beta chain	Q8BH35	C8b	66.229	2731100	2141900	3008600	2062000	4297300	4145700	0.750271	0.31682
Enoyl-CoA hydratase domain-containing protein 2, mitochondrial	Q3TLP5	Echdc2	31.852	64998000	18032000	65955000	63779000	79165000	57792000	0.742194	0.368889
Probable D-lactate dehydrogenase, mitochondrial	Q7TNG8	Ldhd	51.847	113050000	26880000	400300000	211160000	308720000	212050000	0.73809	0.615266
Cadherin-16	O88338	Cdh16	89.859	1126500	1342800	1836300	4641200	408780	804870	0.73539	0.724579
Acyl-coenzyme A synthetase ACSM3, mitochondrial	Q3UNX5	Acsm3	65.622	22570000	1056100	19430000	29758000	21801000	7692700	0.726664	0.593029
Ig kappa chain V-V region L6	P01638		12.986	3161500	1692700	10000	4492100	2276700	10000	0.717561	0.707299
Fibrillin-1	Q61554	Fbn1	312.3	10000	3112300	10000	10000	4434700	10000	0.703145	0.818721
Transitional endoplasmic reticulum ATPase	Q01853	Vcp	89.321	111330000	33410000	67429000	105610000	125520000	74059000	0.695205	0.316003
Proteasome subunit beta type-8	P28063	Psmb8	30.26	9064300	1621500	1410600	4750200	7695200	5095000	0.689631	0.535904
N(G),N(G)-dimethylarginine dimethylaminohydrolase 1	Q9CWS0	Ddah1	31.381	275500	1094800	5634900	10416000	10000	10000	0.671253	0.781133
Coatomer subunit delta	Q5XJY5	Arcn1	57.229	10000	10000	1118000	10000	1328300	368040	0.666925	0.743293
Pro-cathepsin H;Cathepsin H mini chain;Cathepsin H;Cathepsin H heavy chain;Cathepsin H light chain	P49935	Ctsh	37.17	2112900	1226700	2702300	5482500	2834000	1015400	0.647446	0.467063
Dihydropyrimidinase	Q9EQF5	Dpys	56.724	5863600	6466900	23738000	26382000	13243000	16514000	0.642486	0.397383
Ficolin-1	O70165	Fcn1	36.298	9409700	5528800	1645500	5252800	10831000	10188000	0.631247	0.320646
Ig kappa chain V-III region PC 4050;Ig kappa chain V-III region ABPC 22/PC 9245	P01663;P01662		12.005	675450	10000	10000	1111700	10000	10000	0.614518	0.751697
Ig kappa chain V-III region PC 3741/TEPC 111	P01660		12.099	5009300	3143400	3260400	9334600	6258400	3350000	0.602497	0.242138
Eukaryotic translation initiation factor 5	P59325	Eif5	48.968	765770	298790	916950	1657500	1790500	211480	0.541473	0.357838
Gamma-glutamyltranspeptidase 1;Gamma-glutamyltranspeptidase 1 heavy chain;Gamma-glutamyltranspeptidase 1 light chain	Q60928	Ggt1	61.562	10000	10000	7919100	14858000	10000	10000	0.533613	0.701149
Proteasome subunit beta type-10	O35955	Psmb10	29.063	10000	2132100	1383800	1496000	2795700	2384600	0.528122	0.223797
Adiponectin	Q60994	Adipoq	26.809	3394300	1987600	1994700	1878700	6392900	6098700	0.513323	0.202584
Dipeptidase 1	P31428	Dpep1	45.722	671220	10000	2373000	5516400	10000	473080	0.509081	0.632376
Carbonic anhydrase 1	P13634	Ca1	28.33	6551400	5535100	6574000	12413000	5528400	20850000	0.481047	0.205544
Sorbin and SH3 domain-containing protein 1	Q62417	Sorbs1	143.07	1010800	434610	10000	1601100	1343800	259420	0.454202	0.311027
Lamin-B2	P21619	Lmnb2	67.317	1969700	928670	374500	5354300	1496600	595250	0.439539	0.415385
2-oxoglutarate dehydrogenase, mitochondrial	Q60597	Ogdh	116.45	269350	10000	266310	560530	267080	422470	0.4365	0.12364
Complement C1q tumor necrosis factor-related protein 3	Q9ES30	C1qtnf3	26.828	2543000	17047000	4307100	19031000	6223900	29824000	0.43387	0.274219
Acylcarnitine hydrolase	Q91WG0	Ces2c	62.469	5638400	3065400	17781000	42749000	12015000	6363400	0.433272	0.396833
Clusterin;Clusterin beta chain;Clusterin alpha chain	Q06890	Clu	51.655	10000	2628200	1347100	4132700	2800700	2319200	0.430722	0.132166
Protein 4.1	P48193	Epb41	95.91	1538400	10000	10000	2613300	1114400	10000	0.416941	0.469554
60S ribosomal protein L30	P62889	Rpl30	12.784	1230100	10000	10000	10000	1824800	1238200	0.406801	0.41688
Ras-related protein Rab-11A;Ras-related protein Rab-11B	P62492;P46638	Rab11a;Rab11b	24.393	10000	10000	2753000	2857200	363640	3789400	0.395564	0.361363
Ig gamma-3 chain C region	P03987		43.929	10000	10000	1178400	2824700	365920	10000	0.374427	0.527962
Caspase-7;Caspase-7 subunit p20;Caspase-7 subunit p11	P97864	Casp7	34.06	10000	464990	1343300	1054900	1901900	2357000	0.342183	0.0999807
Acid sphingomyelinase-like phosphodiesterase 3a	P70158	Smpdl3a	49.857	10000	272330	10000	10000	705420	139230	0.342046	0.462212
NSFL1 cofactor p47	Q9CZ44	Nsfl1c	40.709	1916400	658210	1440700	3748400	6273300	1747300	0.341177	0.130147
Complement component C8 alpha chain	Q8K182	C8a	66.08	2225300	10000	1585600	10000	6113200	5409300	0.331316	0.275566
D-dopachrome decarboxylase	O35215	Ddt	13.077	561090	371910	748510	5344200	348420	10000	0.294866	0.481212
Aldehyde dehydrogenase, cytosolic 1	O35945	Aldh1a7	54.587	2199600	10000	10000	10000	7312500	682120	0.27729	0.473882
Electron transfer flavoprotein-ubiquinone oxidoreductase, mitochondrial	Q921G7	Etfdh	68.09	10000	10000	3701500	10000	13823000	10000	0.268836	0.518071
Beta-hexosaminidase subunit beta	P20060	Hexb	61.115	1465100	10000	10000	2991700	872670	1718800	0.265996	0.156364
Actin-related protein 2/3 complex subunit 1B	Q9WV32	Arpc1b	41.063	198720	121030	157150	1066500	1425000	10000	0.190646	0.187755
Collagen alpha-1(XVIII) chain;Endostatin	P39061	Col18a1	182.17	10000	883320	10000	3193700	957120	686720	0.186731	0.196085
Thyroid hormone receptor-associated protein 3	Q569Z6	Thrap3	108.18	10000	61177	10000	10000	10000	1036500	0.0768358	0.396374
Pleiotropic regulator 1	Q922V4	Plrg1	56.937	10000	10000	10000	461240	724450	10000	0.0250901	0.135988
Plastin-2;Plastin-3	Q61233;Q99K51	Lcp1;Pls3	70.148	10000	10000	10000	10000	752280	580510	0.0223415	0.122881
Transcription elongation factor B polypeptide 2	P62869	Tceb2	13.17	10000	10000	10000	885060	562950	10000	0.020576	0.135948
Golgi apparatus protein 1	Q61543	Glg1	133.73	10000	10000	10000	849260	645510	10000	0.0199366	0.123653
Protein TANC2	A2A690	Tanc2	220.26	10000	3340800	10000	3397500	181550000	1297400	0.0180451	0.365267
Carboxylesterase 1C	P23953	Ces1c	61.055	10000	10000	10000	1177200	644790	10000	0.0163756	0.149613
Titin	A2ASS6	Ttn	3906.4	10000	168440	10000	10000	10000	13097000	0.0143661	0.379162
COP9 signalosome complex subunit 1	Q99LD4	Gps1	53.442	10000	10000	10000	1675300	10000	536790	0.0135008	0.211245
Ig heavy chain V region MOPC 47A;Ig heavy chain V region M511;Ig heavy chain V region M603;Ig heavy chain V region HPCG14;Ig heavy chain V region HPCG13;Ig heavy chain V region HPCG8;Ig heavy chain V region HPCM6;Ig heavy chain V region H8;Ig heavy chain V regions TEPC 15/S107/HPCM1/HPCM2/HPCM3	P01786;P01790;P01789;P01794;P01793;P01792;P01791;P01788;P01787		12.374	10000	10000	10000	10000	174790	2171400	0.0127324	0.326836
Lactosylceramide 4-alpha-galactosyltransferase	Q67BJ4	A4galt	41.366	10000	10000	10000	1905700	1260200	10000	0.00944614	0.132586
Sorting nexin-5	Q9D8U8	Snx5	46.797	10000	10000	10000	10000	2544700	1686600	0.0070733	0.132362
Junction plakoglobin	Q02257	Jup	81.8	10000	10000	10000	10000	3507500	1281800	0.00625091	0.194824
Serine protease HTRA2, mitochondrial	Q9JIY5	Htra2	49.348	10000	10000	10000	2141700	3887000	10000	0.00496796	0.148531
Desmoplakin	E9Q557	Dsp	332.91	10000	10000	10000	10000	4563400	2823500	0.00405575	0.137813
Apolipoprotein A-I;Proapolipoprotein A-I;Truncated apolipoprotein A-I	Q00623	Apoa1	30.615	10000	10000	10000	7166300	1285400	2156800	0.00282792	0.126639
GRB2-associated and regulator of MAPK protein-like	Q6PAJ3	Gareml	93.509	10000	10000	10000	6716300	15732000	10000	0.00133581	0.176069
Protein disulfide-isomerase A6	Q922R8	Pdia6	48.1	10000	2184500	1297900	2768800	3882700	3941100	0.329702	0.0326228
Complement C4-B;Complement C4 beta chain;Complement C4 alpha chain;C4a anaphylatoxin;Complement C4 gamma chain	P01029	C4b	192.91	10000	1404100	1524100	2707200	3077800	4258100	0.292559	0.0246312
Pyruvate dehydrogenase protein X component, mitochondrial	Q8BKZ9	Pdhx	53.998	1384100	10000	1146600	3681600	2602900	3048900	0.272216	0.0126816
Malectin	Q6ZQI3	Mlec	32.342	2841300	10000	3476900	8525000	9288900	5498600	0.271451	0.0227845
Ig heavy chain V region 441;Ig heavy chain V region T601;Ig heavy chain V region X44;Ig heavy chain V region MOPC 173;Ig heavy chain V region UPC10;Ig heavy chain V region J539	P01806;P01808;P01807;P01812;P01811;P01810		12.911	10000	1305300	10000	2154300	4276100	3241900	0.13702	0.0206087
Parkinson disease 7 domain-containing protein 1	Q8BFQ8	Pddc1	23.277	10000	10000	10000	798350	429520	316450	0.019426	0.0255997
Sorting nexin-1	Q9WV80	Snx1	58.951	10000	10000	10000	989900	847310	398400	0.0134192	0.0145501
