# Supplementary material for: Dietary restriction transforms the mammalian protein persulfidome in a tissue-specific and cystathionine γ-lyase-dependent manner
Source: Nat Commun. 2021 Mar 19;12:1745. doi: 10.1038/s41467-021-22001-w (PMC7979915; doi:10.1038/s41467-021-22001-w)
Supplement: Supplementary file 36 — Supplementary Data 33 [file 41467_2021_22001_MOESM36_ESM.xlsx]

## Sheet: CGL WT vs KO Protein level BTA
Supplementary Data 33: 1 year old 50% DR CGL WT vs CGL KO Brain Protein-level BTA (Intensity)
Protein names	Majority protein IDs	Gene names	Mol. weight [kDa]	Intensity DR Brain KO1	Intensity DR Brain KO2	Intensity DR Brain KO3	Intensity DR Brain WT1	Intensity DR Brain WT2	Intensity DR Brain WT3	WT/KO intensity ratio	P-value
NADH dehydrogenase [ubiquinone] flavoprotein 1, mitochondrial	Q91YT0	Ndufv1	50.834	270330	374530	10000	3458900	5755100	2580300	18.0104	0.0175749		Green	WT enriched
Thy-1 membrane glycoprotein	P01831	Thy1	18.08	10000	2200900	10000	5498100	12539000	5197100	10.4616	0.0491369		Gray	No Change
Myosin light polypeptide 6	Q60605	Myl6	16.93	770600	223420	233670	1976000	2379100	1048800	4.40168	0.0325079		Blue	KO enriched
V-type proton ATPase subunit G 2	Q9WTT4	Atp6v1g2	13.651	10000	142990	255390	367370	482530	314210	2.85056	0.0437095
Transforming growth factor-beta-induced protein ig-h3	P82198	Tgfbi	74.596	4932900	2985600	4201200	9992200	8421900	6834400	2.08326	0.015164
Vesicle-fusing ATPase	P46460	Nsf	82.613	10000	10000	10000	1083100	25799000	10000	896.403	0.347689
Excitatory amino acid transporter 2	P43006	Slc1a2	62.03	10000	10000	10000	593760	22418000	10000	767.392	0.357349
Glutamate dehydrogenase 1, mitochondrial	P26443	Glud1	61.336	10000	10000	10000	1073500	18948000	10000	667.717	0.338818
Voltage-dependent anion-selective channel protein 1	Q60932	Vdac1	32.351	10000	10000	10000	1236200	16706000	485910	614.27	0.310512
Cytochrome b-c1 complex subunit 1, mitochondrial	Q9CZ13	Uqcrc1	52.851	10000	10000	10000	1234100	14922000	10000	538.87	0.323408
Cytochrome b-c1 complex subunit 2, mitochondrial	Q9DB77	Uqcrc2	48.234	10000	10000	10000	900320	11149000	10000	401.977	0.324671
Isocitrate dehydrogenase [NAD] subunit alpha, mitochondrial	Q9D6R2	Idh3a	39.638	10000	10000	10000	621750	10377000	433270	381.067	0.311491
Pyruvate dehydrogenase E1 component subunit alpha, somatic form, mitochondrial	P35486	Pdha1	43.231	10000	10000	10000	633450	7541200	10000	272.822	0.323003
Early endosome antigen 1	Q8BL66	Eea1	160.91	10000	10000	10000	10000	2119100	5099000	240.937	0.179415
Synaptophysin	Q62277	Syp	34.024	10000	10000	10000	443290	6767600	10000	240.696	0.33403
Voltage-dependent anion-selective channel protein 2	Q60930	Vdac2	31.732	10000	10000	10000	128570	6535900	10000	222.482	0.362309
NAD-dependent protein deacetylase sirtuin-2	Q8VDQ8	Sirt2	43.256	10000	10000	10000	227450	4235000	10000	149.082	0.34166
NADH dehydrogenase [ubiquinone] iron-sulfur protein 6, mitochondrial	P52503	Ndufs6	13.02	10000	10000	10000	10000	3151700	1128700	143.013	0.197309
Ras-related protein Rab-3A	P63011	Rab3a	24.97	10000	10000	10000	322190	3314300	10000	121.55	0.316235
Charged multivesicular body protein 4b	Q9D8B3	Chmp4b	24.936	10000	10000	10000	10000	802720	1631900	81.4873	0.160752
Sodium/potassium-transporting ATPase subunit alpha-1	Q8VDN2	Atp1a1	112.98	203820	10000	10000	477590	17195000	10000	79.0036	0.361388
Calcium/calmodulin-dependent protein kinase type II subunit alpha	P11798	Camk2a	54.114	510770	10000	10000	347230	33060000	406920	63.7077	0.366137
D-3-phosphoglycerate dehydrogenase	Q61753	Phgdh	56.585	10000	10000	10000	10000	891640	415910	43.9183	0.167356
Ras-related C3 botulinum toxin substrate 2;Ras-related C3 botulinum toxin substrate 1;Ras-related C3 botulinum toxin substrate 3	Q05144;P63001;P60764	Rac2;Rac1;Rac3	21.441	10000	10000	10000	689150	614500	10000	43.7883	0.11746
Ubiquitin-conjugating enzyme E2 variant 1	Q9CZY3	Ube2v1	16.355	10000	10000	10000	357630	929050	10000	43.2227	0.19016
Syntaxin-binding protein 1	O08599	Stxbp1	67.568	10000	10000	663600	1723300	23914000	10000	37.518	0.340724
Phosphoglucomutase-1	Q9D0F9	Pgm1	61.417	10000	10000	10000	943050	159520	10000	37.0857	0.280363
Rab GDP dissociation inhibitor alpha	P50396	Gdi1	50.521	10000	10000	244800	389410	9409500	10000	37.0427	0.35901
Sodium/potassium-transporting ATPase subunit alpha-3	Q6PIC6	Atp1a3	111.69	862330	784710	1686400	2507100	115110000	2893700	36.1521	0.35609
Guanine nucleotide-binding protein G(o) subunit alpha	P18872	Gnao1	40.084	894160	10000	747190	981730	55183000	1344500	34.8256	0.359598
ADP/ATP translocase 2;ADP/ATP translocase 2, N-terminally processed	P51881	Slc25a5	32.931	10000	10000	452480	840970	10900000	407230	25.7116	0.319993
2,3-cyclic-nucleotide 3-phosphodiesterase	P16330	Cnp	47.123	1061200	756630	2130800	5837300	83930000	1111500	23.0153	0.341329
Sodium/potassium-transporting ATPase subunit beta-1	P14094	Atp1b1	35.194	10000	10000	1470500	996280	30524000	544450	21.5127	0.362776
Myelin-oligodendrocyte glycoprotein	Q61885	Mog	28.271	10000	10000	732340	1646200	11994000	10000	18.1437	0.316592
Cytochrome c oxidase subunit 5B, mitochondrial	P19536	Cox5b	13.813	604690	362540	489000	1692400	21277000	2565300	17.5348	0.277333
Palmitoyl-protein thioesterase 1	O88531	Ppt1	34.49	10000	10000	276750	4646000	10000	10000	15.7237	0.400027
Amphiphysin	Q7TQF7	Amph	75.012	326600	10000	10000	259100	4949600	10000	15.0568	0.370199
Citrate synthase, mitochondrial	Q9CZU6	Cs	51.736	10000	618950	807700	10000	19846000	10000	13.828	0.405718
Beta-actin-like protein 2	Q8BFZ3	Actbl2	42.004	13160000	10000	10000	10000	109700000	71292000	13.7331	0.159648
Ras-related protein Rab-10;Ras-related protein Rab-1B;Ras-related protein Rab-13;Ras-related protein Rab-1A;Ras-related protein Rab-8B;Ras-related protein Rab-8A;Ras-related protein Rab-15	P61027;Q9D1G1;Q9DD03;P62821;P61028;P55258;Q8K386	Rab10;Rab1b;Rab13;Rab1A;Rab8b;Rab8a;Rab15	22.541	10000	10000	262580	322470	3480500	10000	13.4934	0.349462
ADP/ATP translocase 1	P48962	Slc25a4	32.904	906230	797940	1620200	2306300	36423000	187420	11.7065	0.369538
ATP synthase subunit alpha, mitochondrial	Q03265	Atp5a1	59.752	2285900	3506700	3793800	6312700	95432000	4675100	11.1011	0.342338
ATP synthase subunit beta, mitochondrial	P56480	Atp5b	56.3	2250400	2699600	4428500	10148000	87599000	1772200	10.6114	0.333284
Neurotrimin	Q99PJ0	Ntm	37.984	10000	1827000	10000	3370000	10524000	4254900	9.82615	0.0802151
Guanine nucleotide-binding protein G(I)/G(S)/G(T) subunit beta-2;Guanine nucleotide-binding protein subunit beta-4	P62880;P29387	Gnb2;Gnb4	37.331	10000	936860	1077400	245520	18348000	660420	9.51159	0.390922
Tubulin beta-4B chain	P68372	Tubb4b	49.83	5459400	7008600	10810000	9318400	186820000	6688400	8.71324	0.372334
40S ribosomal protein S12	P63323	Rps12	14.525	10000	10000	356670	10000	2380400	833720	8.55953	0.249068
Aldehyde dehydrogenase, mitochondrial	P47738	Aldh2	56.537	10000	179110	10000	10000	951330	664490	8.16544	0.169579
Acylphosphatase-1	P56376	Acyp1	11.241	10000	10000	241610	10000	1142900	944280	8.01644	0.162339
Serine--tRNA ligase, cytoplasmic	P26638	Sars	58.388	10000	110390	10000	10000	979990	10000	7.66922	0.422927
Tubulin alpha-1C chain;Tubulin alpha-1A chain;Tubulin alpha-3 chain;Tubulin alpha-8 chain	P68373;P68369;P05214;Q9JJZ2	Tuba1c;Tuba1a;Tuba3a;Tuba8	49.909	9483700	15091000	18539000	21152000	297670000	11823000	7.66914	0.364663
Phosphate carrier protein, mitochondrial	Q8VEM8	Slc25a3	39.632	546390	10000	751940	865710	8674400	10000	7.29947	0.376736
Tubulin alpha-4A chain	P68368	Tuba4a	49.924	1328500	1684000	2545400	2932300	35764000	1825900	7.29092	0.354469
Oligodendrocyte-myelin glycoprotein	Q63912	Omg	49.283	10000	517640	10000	10000	2812300	1007500	7.12335	0.26019
Myelin proteolipid protein	P60202	Plp1	30.077	3330100	5583200	4797800	12909000	76823000	6920900	7.04924	0.284283
Phosphoglycerate kinase 1	P09411	Pgk1	44.55	341570	708810	1079200	749900	12671000	386260	6.48351	0.389997
Tubulin beta-2A chain;Tubulin beta-2B chain	Q7TMM9;Q9CWF2	Tubb2a;Tubb2b	49.906	1792500	3105500	5171100	4393200	58717000	1614300	6.42803	0.38313
Myotrophin	P62774	Mtpn	12.861	1617200	10000	3088000	1999200	16573000	9577000	5.96988	0.143519
Peptidyl-prolyl cis-trans isomerase FKBP2	P45878	Fkbp2	15.344	10000	10000	1013600	10000	4598700	1144700	5.56637	0.329982
Limbic system-associated membrane protein	Q8BLK3	Lsamp	38.086	344800	609530	420660	1391400	4421600	1793100	5.53175	0.0949151
Heat shock protein HSP 90-alpha	P07901	Hsp90aa1	84.787	1394000	1792900	2602800	1215600	27304000	731370	5.05224	0.423668
Glucose-6-phosphate isomerase	P06745;CON__Q3ZBD7	Gpi	62.766	318020	1059100	1605000	8989100	5388000	502030	4.98945	0.186103
Arf-GAP with GTPase, ANK repeat and PH domain-containing protein 3;Arf-GAP with GTPase, ANK repeat and PH domain-containing protein 1	Q8VHH5;Q8BXK8	Agap3;Agap1	97.964	10000	1280000	630770	10000	4797500	4692000	4.94567	0.194034
Cadherin-13	Q9WTR5	Cdh13	78.185	10000	246890	10000	10000	1147000	156220	4.92045	0.3943
NADH dehydrogenase [ubiquinone] flavoprotein 2, mitochondrial	Q9D6J6	Ndufv2	27.285	212350	609420	1436700	784650	7374800	2694500	4.80589	0.223458
Guanine nucleotide-binding protein G(I)/G(S)/G(T) subunit beta-1	P62874	Gnb1	37.377	10000	1113700	490280	505440	6536800	611250	4.742	0.375036
Alpha-synuclein	O55042	Snca	14.485	10000	10000	1225500	10000	5555200	10000	4.47627	0.488144
Haptoglobin;Haptoglobin alpha chain;Haptoglobin beta chain	Q61646	Hp	38.752	483050	1615600	1400800	10000	8837000	6060100	4.25984	0.221596
Profilin-2	Q9JJV2	Pfn2	15.032	2810300	4018200	168210	1815400	13325000	12794000	3.99251	0.149583
Phosphoserine aminotransferase	Q99K85	Psat1	40.472	10000	472750	10000	610020	1325300	10000	3.94788	0.303331
Serine/threonine-protein phosphatase 2A catalytic subunit alpha isoform	P63330	Ppp2ca	35.608	10000	1122000	231730	10000	3980300	1381400	3.93898	0.33248
Synaptotagmin-1	P46096	Syt1	47.417	1545900	1489800	1816500	1586900	12950000	3367900	3.69004	0.285234
60 kDa heat shock protein, mitochondrial	P63038	Hspd1	60.955	394590	1606100	1337100	953330	10597000	576590	3.63322	0.424769
Glyceraldehyde-3-phosphate dehydrogenase	P16858	Gapdh	35.81	6765400	16740000	14281000	11917000	111620000	9247300	3.51408	0.402141
Hyaluronan and proteoglycan link protein 2	Q9ESM3	Hapln2	37.925	1372400	1124500	670020	1474300	4235900	4804700	3.32023	0.0797989
F-actin-capping protein subunit alpha-2;F-actin-capping protein subunit alpha-1	P47754;P47753	Capza2;Capza1	32.967	10000	461640	503570	10000	2632900	412530	3.1331	0.450824
Sorting nexin-3	O70492	Snx3	18.757	10000	1520900	1233300	326240	4519300	3019800	2.84543	0.264451
Peptidyl-prolyl cis-trans isomerase NIMA-interacting 1	Q9QUR7	Pin1	18.37	968760	4497200	3141000	10000	17694000	6683400	2.83345	0.373666
Guanine nucleotide-binding protein subunit beta-5	P62881	Gnb5	43.565	10000	8523600	10000	10000	16014000	7567000	2.76125	0.407436
Dual specificity protein phosphatase 3	Q9D7X3	Dusp3	20.472	10000	1057200	10000	10000	2478800	415710	2.69635	0.508656
Lamin-B2	P21619	Lmnb2	67.317	10000	1242100	10000	10000	1838900	1503600	2.65629	0.373526
Isoaspartyl peptidase/L-asparaginase;Isoaspartyl peptidase/L-asparaginase alpha chain;Isoaspartyl peptidase/L-asparaginase beta chain	Q8C0M9	Asrgl1	33.95	21436000	33583000	23031000	33230000	100550000	73242000	2.65243	0.0970489
Glutaredoxin-1	Q9QUH0	Glrx	11.871	1011300	1561800	2039600	1057400	5780100	5376800	2.64797	0.175333
Syntaxin-1A	O35526	Stx1a	33.054	10000	10000	503490	10000	1359800	10000	2.63577	0.583369
Dynein light chain 2, cytoplasmic	Q9D0M5	Dynll2	10.35	600460	10000	3065300	10000	4001000	5676700	2.63556	0.356341
Heterogeneous nuclear ribonucleoproteins C1/C2	Q9Z204	Hnrnpc	34.384	10000	421940	10000	10000	1142100	10000	2.62954	0.582183
3(2),5-bisphosphate nucleotidase 1	Q9Z0S1	Bpnt1	33.196	1084100	503200	10000	488920	2000400	1674500	2.60679	0.197617
Alpha-internexin	P46660	Ina	55.382	3217600	5121800	4530600	8857900	20288000	4323700	2.60059	0.224438
Glutathione S-transferase P 1	P19157	Gstp1	23.609	1093000	3557200	2864100	514380	16143000	2480600	2.54687	0.479115
Peptidyl-prolyl cis-trans isomerase FKBP3	Q62446	Fkbp3	25.147	349940	2324700	1934600	413990	5287900	6004900	2.53985	0.271707
Stress-70 protein, mitochondrial	P38647	Hspa9	73.46	10000	2523700	1930400	10000	8303900	3010000	2.53666	0.418974
Tropomodulin-1	P49813	Tmod1	40.466	96315	513290	349060	10000	1968800	385910	2.46667	0.486678
Fatty acid-binding protein, epidermal	Q05816	Fabp5	15.137	7379400	22334000	24599000	11276000	82339000	39535000	2.45156	0.285827
Endonuclease domain-containing 1 protein	Q8C522	Endod1	55.262	420660	1011500	516680	422180	3196500	1132800	2.43811	0.334405
Elongation factor 1-gamma	Q9D8N0	Eef1g	50.06	10000	10000	243920	10000	618580	10000	2.4196	0.596306
Hypoxanthine-guanine phosphoribosyltransferase	P00493	Hprt1	24.57	19388000	47026000	32144000	28379000	106490000	102330000	2.40669	0.157315
CUGBP Elav-like family member 2	Q9Z0H4	Celf2	54.27	10000	1256200	10000	10000	1204000	1835800	2.38975	0.43218
Heat shock protein 105 kDa	Q61699	Hsph1	96.406	280970	288220	494810	1123700	1116000	292820	2.38019	0.160394
Proteasome subunit beta type-2	Q9R1P3	Psmb2	22.906	794590	754620	1389700	488410	4799500	1696600	2.37656	0.358257
Fatty acid-binding protein, heart	P11404	Fabp3	14.819	1589400	4036400	4034100	2954200	10059000	9727800	2.35417	0.150288
Phosphopantothenoylcysteine decarboxylase	Q8BZB2	Ppcdc	22.344	10000	791430	10000	10000	1333800	529580	2.30874	0.488829
Hemoglobin subunit beta-1;Hemoglobin subunit beta-2	P02088;P02089	Hbb-b1;Hbb-b2	15.84	1674600	2924200	4073100	1665400	15359000	2689200	2.27327	0.455416
Elongation factor 1-alpha 1;Elongation factor 1-alpha 2	P10126;P62631	Eef1a1;Eef1a2	50.113	1729400	1842800	4026000	2265100	13075000	1908200	2.27005	0.438203
Proteasome subunit beta type-3	Q9R1P1	Psmb3	22.965	444150	1011900	1001000	10000	3600100	1956800	2.26568	0.381205
Actin-related protein 2/3 complex subunit 4	P59999	Arpc4	19.667	303850	10000	534880	10000	1287700	615650	2.25437	0.424084
Thioredoxin domain-containing protein 17	Q9CQM5	Txndc17	14.015	328800	2034200	1900500	569620	5969000	3065800	2.25271	0.342208
Copper chaperone for superoxide dismutase	Q9WU84	Ccs	28.911	2918900	1468600	2802300	1956300	8242300	5995900	2.25243	0.18875
Splicing factor 1	Q64213	Sf1	70.402	10000	1697700	10000	10000	3127700	719440	2.24553	0.551594
Adenylyl cyclase-associated protein 1	P40124	Cap1	51.564	10000	10000	604960	10000	1373900	10000	2.23038	0.632585
Acyl-coenzyme A thioesterase THEM4	Q3UUI3	Them4	26.031	157300	737000	815810	10000	2522500	1268000	2.22237	0.407961
Beta-adducin	Q9QYB8	Add2	80.641	10000	497170	230790	10000	1620000	10000	2.22234	0.616648
Eukaryotic translation initiation factor 1A, X-chromosomal;Eukaryotic translation initiation factor 1A	Q8BMJ3;Q60872	Eif1ax;Eif1a	16.46	10000	799810	1097900	10000	2589600	1630500	2.21737	0.398473
SH3 domain-binding glutamic acid-rich-like protein	Q9JJU8	Sh3bgrl	12.811	984090	953420	1048400	903660	3777900	1927400	2.21338	0.224593
Scaffold attachment factor B1;Scaffold attachment factor B2	D3YXK2;Q80YR5	Safb;Safb2	105.1	373430	4850500	228550	936410	7300400	3676700	2.18497	0.417959
Glial fibrillary acidic protein	P03995	Gfap	49.899	2957900	8726400	6617200	3115800	14593000	21354000	2.1344	0.282941
Cytosolic 10-formyltetrahydrofolate dehydrogenase	Q8R0Y6	Aldh1l1	98.708	10000	411630	10000	10000	627120	271370	2.10479	0.516055
Copine-4;Copine-3;Copine-2;Copine-6;Copine-7	Q8BLR2;Q8BT60;P59108;Q9Z140;Q0VE82	Cpne4;Cpne3;Cpne2;Cpne6;Cpne7	62.407	10000	662460	199260	10000	1217300	602700	2.0993	0.468021
Peptidyl-prolyl cis-trans isomerase FKBP1A	P26883	Fkbp1a	11.922	5284400	6873800	9457500	8666900	22174000	14188000	2.08316	0.130059
Heterogeneous nuclear ribonucleoprotein A3	Q8BG05	Hnrnpa3	39.652	2694000	48011000	16384000	5024000	96505000	38138000	2.08182	0.464099
Disks large homolog 4	Q62108	Dlg4	80.471	1259900	120680	529020	10000	3882700	10000	2.04373	0.644414
Myelin basic protein	P04370	Mbp	27.167	471900	1311400	1806400	963040	4325900	2045800	2.04327	0.306128
Transcriptional activator protein Pur-alpha	P42669	Pura	34.883	10000	276620	212570	10000	996840	10000	2.03698	0.637179
Aggrecan core protein	Q61282	Acan	221.94	3137700	4471700	1564200	2915700	9991800	5682100	2.02642	0.230949
Prolyl endopeptidase	Q9QUR6	Prep	80.751	10000	178030	10000	10000	379440	10000	2.01707	0.645744
Neurofilament heavy polypeptide	P19246	Nefh	116.99	221420	736690	242530	1441900	558160	421290	2.01672	0.323233
Synapsin-1	O88935	Syn1	74.096	1998300	10159000	4852500	1372900	29945000	2866700	2.0097	0.5826
Paralemmin-2	Q8BR92	Palm2	42.095	10000	1381300	689460	10000	3342100	813920	2.00216	0.554577
Protein phosphatase 1 regulatory subunit 11	Q8K1L5	Ppp1r11	14.544	10000	812830	2799600	1374300	5193600	671630	1.99853	0.500876
Protein bassoon	O88737	Bsn	418.84	2181300	19844000	6720200	1435200	36732000	18975000	1.98787	0.456092
V-type proton ATPase subunit E 1	P50518	Atp6v1e1	26.157	993500	1450700	2069500	1946900	5534700	1464400	1.98197	0.326095
Heterogeneous nuclear ribonucleoprotein Q	Q7TMK9	Syncrip	69.632	10000	945190	509220	10000	1496300	1378600	1.97001	0.43647
Prelamin-A/C;Lamin-A/C	P48678	Lmna	74.237	14055000	25261000	15124000	15023000	56525000	35176000	1.9604	0.235791
Neurofilament light polypeptide	P08551	Nefl	61.508	1711800	5099200	4385600	881420	20472000	498520	1.95166	0.622839
Calmodulin-1	P0DP28;P0DP27;P0DP26		16.837	299280	4834300	3389100	1709100	11686000	3095500	1.93491	0.477738
Abl interactor 1;Abl interactor 2	Q8CBW3;P62484	Abi1;Abi2	52.287	10000	10000	549340	10000	10000	1076400	1.92574	0.681972
Cytochrome P450 3A11;Cytochrome P450 3A41	Q64459;Q9JMA7	Cyp3a11;Cyp3a41a	57.854	14134000	10000	10000	12988000	14031000	10000	1.90964	0.54632
Cytochrome c, somatic	P62897	Cycs	11.605	10062000	25746000	28115000	17328000	72311000	31275000	1.89156	0.33743
Eukaryotic translation initiation factor 5A-1;Eukaryotic translation initiation factor 5A-2	P63242;Q8BGY2	Eif5a;Eif5a2	16.832	2777400	18987000	8490800	393370	36175000	20049000	1.87133	0.483203
Phospholipid hydroperoxide glutathione peroxidase, mitochondrial	O70325	Gpx4	22.228	665790	24317000	8403900	1501400	31907000	28826000	1.86405	0.464707
L-lactate dehydrogenase A chain	P06151	Ldha	36.498	1830300	1518500	1339900	369090	8159800	207720	1.86333	0.634721
Lamin-B1	P14733	Lmnb1	66.785	10000	734860	10000	10000	1372500	10000	1.84471	0.700676
Macrophage migration inhibitory factor	P34884	Mif	12.504	797250	755820	2762700	379140	4856800	2642600	1.82552	0.459435
Platelet-activating factor acetylhydrolase IB subunit beta	Q61206	Pafah1b2	25.581	10000	1962200	299390	10000	3781900	342620	1.8201	0.669519
Heterogeneous nuclear ribonucleoprotein D-like	Q9Z130	Hnrnpdl	33.558	553160	6670500	1462400	979640	12092000	2735600	1.81984	0.579388
Neurocan core protein	P55066	Ncan	137.2	3804700	7113100	5542700	961410	18438000	10419000	1.81151	0.435238
Succinate dehydrogenase [ubiquinone] iron-sulfur subunit, mitochondrial	Q9CQA3	Sdhb	31.814	1410900	6968900	3956900	10000	9339000	12903000	1.80372	0.471983
Acyl-CoA-binding protein	P31786	Dbi	10	1306900	690420	2972900	1623400	3634400	3695700	1.80143	0.240224
Neuronal cell adhesion molecule	Q810U4	Nrcam	138.52	1897400	19469000	6436300	645380	26954000	21217000	1.75581	0.504656
RNA binding motif protein, X-linked-like-1;RNA-binding motif protein, X chromosome;RNA-binding motif protein, X chromosome, N-terminally processed	Q91VM5;Q9WV02	Rbmxl1;Rbmx	42.161	413520	1456200	878100	578400	3316900	909960	1.74875	0.494812
Syntaxin-1B	P61264	Stx1b	33.244	15987000	25003000	9738000	1707100	65320000	21530000	1.74572	0.549342
Coactosin-like protein	Q9CQI6	Cotl1	15.944	3683900	10481000	5843600	3194500	15855000	15837000	1.74358	0.348081
Malate dehydrogenase, cytoplasmic	P14152	Mdh1	36.511	7188400	13467000	10035000	4810500	41683000	6912400	1.74015	0.56518
60S ribosomal protein L12	P35979	Rpl12	17.804	1715800	5440700	921430	993130	9687400	3180900	1.71596	0.550298
Thioredoxin	P10639	Txn	11.675	5974000	6715300	11480000	3405300	16204000	21727000	1.71028	0.37176
Heterogeneous nuclear ribonucleoprotein A/B	Q99020	Hnrnpab	30.831	1955000	9773800	3741300	868030	16319000	8967100	1.69062	0.519596
L-lactate dehydrogenase B chain	P16125	Ldhb	36.572	6872700	15112000	12241000	8918200	39214000	9384000	1.6805	0.493285
Xaa-Pro dipeptidase	Q11136	Pepd	55.028	1531600	9505700	1673400	1738200	11667000	7842500	1.67164	0.507227
Dihydrolipoyllysine-residue acetyltransferase component of pyruvate dehydrogenase complex, mitochondrial	Q8BMF4	Dlat	67.941	344350	1295400	634780	438640	2725300	609610	1.65905	0.560171
Heat shock cognate 71 kDa protein	P63017	Hspa8	70.87	149040000	1080400000	309020000	135230000	1670000000	739830000	1.65429	0.561737
Serine/arginine-rich splicing factor 3	P84104	Srsf3	19.329	516320	2190300	2392100	10000	6231600	2176500	1.65102	0.594904
Aspartoacylase	Q8R3P0	Aspa	35.344	2944300	7489400	2250700	2942400	10319000	7652700	1.6488	0.36883
RNA-binding protein FUS	P56959	Fus	52.673	10000	1579200	411570	10000	1904700	1366400	1.63992	0.592298
Elongation factor 2;116 kDa U5 small nuclear ribonucleoprotein component	P58252;O08810	Eef2;Eftud2	95.313	10000	10000	637090	10000	1049000	10000	1.62687	0.751366
Poly(rC)-binding protein 2;Poly(rC)-binding protein 3	Q61990;P57722	Pcbp2;Pcbp3	38.221	10000	1792600	852370	10000	3086100	1222100	1.62646	0.619669
Cofilin-1	P18760	Cfl1	18.559	191880000	374310000	297120000	153770000	785330000	462700000	1.62375	0.397936
Alpha-adducin	Q9QYC0	Add1	80.646	1843900	3984200	2291700	508140	9971700	2673000	1.61985	0.598293
Ermin	Q5EBJ4	Ermn	32.148	2840000	10000000	4846200	3002600	18178000	7355500	1.61347	0.508723
10 kDa heat shock protein, mitochondrial	Q64433	Hspe1	10.963	10000	1855700	570430	286460	2335300	1307100	1.61275	0.570037
Vesicle-associated membrane protein-associated protein A	Q9WV55	Vapa	27.855	419320	493770	488830	10000	1347900	898000	1.60915	0.509769
Vesicle-associated membrane protein-associated protein B	Q9QY76	Vapb	26.946	1544900	3540700	2982600	282130	8529200	4149400	1.6064	0.542887
Iron-sulfur cluster assembly 1 homolog, mitochondrial	Q9D924	Isca1	14.188	598400	945910	1553200	10000	3356400	1596800	1.60232	0.569884
Insulin-degrading enzyme	Q9JHR7	Ide	117.77	1743800	1613300	2551900	10000	3093100	6362500	1.6019	0.558008
Copper homeostasis protein cutC homolog	Q9D8X1	Cutc	29.003	1075600	301710	184360	10000	1693800	797100	1.60143	0.60658
Phosphatidylethanolamine-binding protein 1;Hippocampal cholinergic neurostimulating peptide	P70296	Pebp1	20.83	111640000	329050000	236900000	106770000	669410000	306610000	1.598	0.486354
Pyruvate kinase PKM	P52480	Pkm	57.844	9621200	22594000	18468000	5966300	60855000	14029000	1.59521	0.597014
WW domain-binding protein 2	P97765	Wbp2	28.032	462800	6137000	2109000	10000	8573900	5193000	1.58195	0.604241
Actin, gamma-enteric smooth muscle;Actin, aortic smooth muscle	P63268;P62737	Actg2;Acta2	41.876	12832000	19620000	12027000	18076000	31861000	19503000	1.56119	0.171119
Cytochrome b-c1 complex subunit Rieske, mitochondrial;Cytochrome b-c1 complex subunit 11	Q9CR68	Uqcrfs1	29.367	8586400	7339900	6072500	350810	18679000	15247000	1.55812	0.510487
Peptidyl-prolyl cis-trans isomerase FKBP4;Peptidyl-prolyl cis-trans isomerase FKBP4, N-terminally processed	P30416	Fkbp4	51.572	956130	19180000	4310300	10000	19489000	18117000	1.53871	0.629326
ADP-ribosylation factor-like protein 3	Q9WUL7	Arl3	20.486	804700	1899800	358720	10000	3006600	1659600	1.52656	0.612452
Dihydropyrimidinase-related protein 2	O08553	Dpysl2	62.277	2895700000	3968400000	2569300000	2387200000	7850800000	4100000000	1.51992	0.382462
Proteasome subunit beta type-4	P99026	Psmb4	29.116	2791400	1147500	5219100	1776600	6801200	5326200	1.51824	0.452572
Probable aminopeptidase NPEPL1	Q6NSR8	Npepl1	55.939	588790	7234000	1684800	1436800	9298800	3697800	1.51809	0.625799
Pyridoxal phosphate phosphatase	P60487	Pdxp	31.512	156800	10000	319830	10000	718210	10000	1.51698	0.756437
Synaptojanin-1	Q8CHC4	Synj1	172.62	8374500	17438000	10699000	9717500	26269000	19160000	1.51039	0.322695
40S ribosomal protein SA	P14206	Rpsa	32.838	3992000	12901000	7532800	4674800	19528000	12388000	1.49804	0.463698
Diphosphoinositol polyphosphate phosphohydrolase 1	Q9JI46	Nudt3	19.029	798420	4731300	6213100	493820	14133000	2871700	1.49015	0.692181
Tropomyosin alpha-4 chain	Q6IRU2	Tpm4	28.467	2086700	2446100	1477000	1917300	2953100	4069600	1.48757	0.225815
Peroxiredoxin-5, mitochondrial	P99029	Prdx5	21.897	60814000	109310000	118100000	35994000	261080000	131090000	1.48553	0.528259
Destrin	Q9R0P5	Dstn	18.521	3530300	4683900	4271100	1793600	10583000	5919700	1.46543	0.491574
Methionine adenosyltransferase 2 subunit beta	Q99LB6	Mat2b	37.392	1551900	1669600	1027500	478440	3421000	2308100	1.46094	0.49946
Spectrin alpha chain, non-erythrocytic 1	P16546	Sptan1	284.59	1121100	145030000	18238000	10000	76849000	162650000	1.45696	0.720961
Cofilin-2	P45591	Cfl2	18.709	710920	7057400	3732200	1289300	10699000	4726200	1.45337	0.626682
Hemoglobin subunit alpha	P01942	Hba	15.085	3431100	3418600	7143500	3855200	13751000	2726500	1.45304	0.599877
Dihydrolipoyl dehydrogenase, mitochondrial	O08749	Dld	54.272	20718000	53910000	26146000	25115000	72136000	49112000	1.45239	0.422589
Triosephosphate isomerase	P17751	Tpi1	32.191	646650000	829670000	799240000	648070000	1378000000	1275400000	1.45084	0.219412
Beta-synuclein	Q91ZZ3	Sncb	14.051	643450	2660300	3125500	578110	6046500	2633000	1.43992	0.621985
Peptidyl-prolyl cis-trans isomerase H	Q9D868	Ppih	20.463	10000	503120	206770	10000	10000	1015400	1.43828	0.787269
Ubiquitin-60S ribosomal protein L40;Ubiquitin;60S ribosomal protein L40;Ubiquitin-40S ribosomal protein S27a;Ubiquitin;40S ribosomal protein S27a;Polyubiquitin-B;Ubiquitin;Polyubiquitin-C;Ubiquitin;Ubiquitin-related 1;Ubiquitin-related 2	P62984;P62983;P0CG49;P0CG50	Uba52;Rps27a;Ubb;Ubc	14.728	2926100	7672300	7509400	876230	18709000	6451600	1.43788	0.655477
Hepatoma-derived growth factor	P51859	Hdgf	26.268	6817600	18374000	9214700	6474000	28505000	14456000	1.4368	0.532374
Kynurenine--oxoglutarate transaminase 1	Q8BTY1	Ccbl1	47.563	973770	1986000	1236600	341890	4036200	1632700	1.43238	0.619103
F-actin-capping protein subunit beta	P47757	Capzb	31.345	264620	10000	897970	10000	1658900	10000	1.43179	0.795657
Neutral alpha-glucosidase AB	Q8BHN3	Ganab	106.91	10000	1779700	400560	10000	2526100	590650	1.42757	0.754236
Peptidyl-prolyl cis-trans isomerase A;Peptidyl-prolyl cis-trans isomerase A, N-terminally processed	P17742	Ppia	17.971	158590000	376330000	349910000	94588000	840820000	325340000	1.42485	0.616324
Aspartate aminotransferase, mitochondrial	P05202	Got2	47.411	9539700	27774000	17640000	15401000	48127000	14405000	1.41816	0.566292
Galectin-1	P16045	Lgals1	14.866	10000	470560	10000	10000	10000	674870	1.41648	0.813022
Myosin-9	Q8VDD5	Myh9	226.37	5327200	4070600	3423300	6951100	5784400	5268500	1.40425	0.0821684
Protein NipSnap homolog 3B	Q9CQE1	Nipsnap3b	28.308	2041500	2757900	3540900	1226700	6015000	4259400	1.37898	0.511545
Glia maturation factor beta	Q9CQI3	Gmfb	16.723	1436900	5718200	4005800	1129000	8784300	5415500	1.37344	0.61357
ATP synthase subunit delta, mitochondrial	Q9D3D9	Atp5d	17.6	1056200	4936700	3727400	458090	8840800	4023900	1.37062	0.677942
Malate dehydrogenase, mitochondrial	P08249	Mdh2	35.611	28145000	150000000	117860000	182830000	159210000	62640000	1.36714	0.522723
Tubulin polymerization-promoting protein	Q7TQD2	Tppp	23.574	118320000	176510000	179570000	92066000	332820000	223370000	1.36648	0.46825
Adenylate kinase isoenzyme 1	Q9R0Y5	Ak1	21.539	11226000	30171000	22232000	8304100	50700000	27805000	1.3643	0.595794
Phosphotriesterase-related protein	Q60866	Pter	39.218	10000	1160100	10000	10000	1125200	472760	1.36256	0.790272
ADP-ribose pyrophosphatase, mitochondrial	Q8BVU5	Nudt9	38.604	1919600	2649000	1694600	1493800	3462200	3554100	1.35875	0.363543
Proteasome subunit alpha type-7	Q9Z2U0	Psma7	27.855	5268800	11172000	7726800	5059400	14706000	12922000	1.35253	0.453288
Chromobox protein homolog 1	P83917	Cbx1	21.418	10000	929870	632370	10000	1100400	1012500	1.35024	0.699532
Small ubiquitin-related modifier 2;Small ubiquitin-related modifier 3	P61957;Q9Z172	Sumo2;Sumo3	10.871	995470	2925700	3385900	1429400	4132600	4295700	1.34906	0.512159
Heat shock 70 kDa protein 4	Q61316	Hspa4	94.132	738010	1398600	1958300	10000	4241500	1246100	1.34254	0.738198
Tropomyosin alpha-3 chain	P21107	Tpm3	32.994	27565000	71293000	36893000	21664000	79616000	80691000	1.34048	0.549508
Histidine triad nucleotide-binding protein 1	P70349	Hint1	13.777	12074000	21347000	31990000	12323000	39872000	35229000	1.33653	0.514683
Dihydropyrimidinase-related protein 4	O35098	Dpysl4	61.961	9542600	155450000	32658000	23308000	84891000	155730000	1.33533	0.728276
FAD-linked sulfhydryl oxidase ALR	P56213	Gfer	22.876	860000	3448800	793400	1177700	3268400	2349500	1.3319	0.62358
Spectrin beta chain, non-erythrocytic 1	Q62261	Sptbn1	274.22	1079300	4928300	781640	3259300	2107500	3657000	1.32913	0.626189
CB1 cannabinoid receptor-interacting protein 1	Q5M8N0	Cnrip1	18.612	605830	1364500	1453200	527220	2733400	1286100	1.32808	0.621469
Vimentin	P20152	Vim	53.687	5176100	5805700	4495500	7829600	6427700	6241400	1.32444	0.0560776
Dynein light chain 1, cytoplasmic	P63168	Dynll1	10.366	5773100	6405900	3392200	10000	17848000	2753700	1.32371	0.779894
Eukaryotic translation initiation factor 4H	Q9WUK2	Eif4h	27.341	560820	8501800	4682600	1217100	11463000	5483400	1.32144	0.71478
Stress-induced-phosphoprotein 1	Q60864	Stip1	62.581	10000	7176800	602560	10000	7900500	2346300	1.31677	0.814287
Plasminogen activator inhibitor 1 RNA-binding protein	Q9CY58	Serbp1	44.714	639350	2804700	2175900	752640	4275400	2367900	1.31602	0.648756
Heterogeneous nuclear ribonucleoprotein D0	Q60668	Hnrnpd	38.354	5200900	68366000	9749000	8449200	66128000	34908000	1.3141	0.756762
Hsp90 co-chaperone Cdc37;Hsp90 co-chaperone Cdc37, N-terminally processed	Q61081	Cdc37	44.593	10000	803260	10000	10000	1056200	10000	1.30724	0.856617
SH3 and multiple ankyrin repeat domains protein 2	Q80Z38	Shank2	158.97	10000	1095900	10000	10000	785030	661400	1.30516	0.806816
Gamma-enolase	P17183	Eno2	47.296	27819000	68718000	62635000	103270000	64410000	39952000	1.30445	0.510895
Transgelin-3	Q9R1Q8	Tagln3	22.47	6947700	75144000	56379000	10487000	103050000	67080000	1.30437	0.698638
Dihydropyrimidinase-related protein 1	P97427	Crmp1	62.167	297820000	414600000	275980000	215060000	655680000	413350000	1.29916	0.504237
Heterogeneous nuclear ribonucleoproteins A2/B1	O88569	Hnrnpa2b1	37.402	44342000	166400000	96866000	49250000	222970000	127040000	1.29795	0.645053
Alpha-enolase	P17182	Eno1	47.14	63440000	127150000	88747000	198960000	111230000	50845000	1.29247	0.591995
PITH domain-containing protein 1	Q8BWR2	Pithd1	24.192	7547000	5009800	6321400	2978500	13631000	7628600	1.28392	0.60303
Sialic acid synthase	Q99J77	Nans	40.024	463400	1926000	664950	10000	2643900	1232000	1.27225	0.77053
Inositol monophosphatase 1	O55023	Impa1	30.436	255430000	418940000	288700000	251980000	636790000	336320000	1.27207	0.529405
Splicing factor, proline- and glutamine-rich	Q8VIJ6	Sfpq	75.441	10000	7818100	4637800	10000	11980000	3863100	1.27172	0.801052
Tubulin polymerization-promoting protein family member 3	Q9CRB6	Tppp3	18.965	3178100	9942000	4614500	2101300	15352000	5044900	1.2686	0.742732
Stathmin	P54227	Stmn1	17.274	2008300	5832600	6323800	2593700	11620000	3744400	1.26781	0.70841
Clathrin light chain B	Q6IRU5	Cltb	25.171	2268800	18805000	9071600	6260400	18991000	12770000	1.26127	0.686439
Aminoacylase-1	Q99JW2	Acy1	45.78	655660	21210000	8979000	1071200	32448000	5227300	1.25618	0.830198
14-3-3 protein theta	P68254	Ywhaq	27.778	804770	3370200	2427400	697180	5051800	2538300	1.2552	0.721429
GMP reductase 1	Q9DCZ1	Gmpr	37.482	11364000	25310000	11469000	4412600	37205000	18750000	1.25392	0.719253
Growth factor receptor-bound protein 2	Q60631	Grb2	25.238	25590000	32066000	22366000	18551000	40940000	40479000	1.24928	0.44834
Acetyl-CoA acetyltransferase, mitochondrial	Q8QZT1	Acat1	44.816	2124600	6418300	4989700	4151600	7677500	5046000	1.247	0.535894
Dematin	Q9WV69	Dmtn	45.468	721710	8616200	3005800	1482800	8095000	5792200	1.24517	0.75686
Fumarylacetoacetase	P35505	Fah	46.175	1754100	6535100	1784100	1351800	5758500	5422000	1.24411	0.719739
Metallothionein-3	P28184	Mt3	7.0092	1294300	1815400	2063200	1376100	2228300	2803200	1.23869	0.432832
Transcription elongation factor B polypeptide 2	P62869	Tceb2	13.17	879740	3054800	2344700	10000	2551500	5193000	1.23494	0.777604
Succinate dehydrogenase [ubiquinone] flavoprotein subunit, mitochondrial	Q8K2B3	Sdha	72.585	21308000	76812000	34284000	19431000	77714000	65609000	1.22922	0.699916
Superoxide dismutase [Cu-Zn]	P08228	Sod1	15.942	1162400	4198700	5129600	8486900	1747700	2611500	1.22452	0.763039
Clathrin coat assembly protein AP180	Q61548	Snap91	91.85	395230	2752700	1027600	10000	4130100	969430	1.22368	0.838329
Band 4.1-like protein 3;Band 4.1-like protein 3, N-terminally processed	Q9WV92	Epb41l3	103.34	11220000	28826000	15915000	6658200	42092000	19087000	1.21222	0.750851
Ran-specific GTPase-activating protein	P34022	Ranbp1	23.596	16608000	41652000	27530000	11825000	52405000	39601000	1.21029	0.689656
Na(+)/H(+) exchange regulatory cofactor NHE-RF1	P70441	Slc9a3r1	38.6	2030300	47619000	11798000	4277900	44808000	24960000	1.20503	0.828256
Cytospin-B	Q5SXY1	Specc1	118.1	1174400	6734300	4201000	10000	7015400	7563600	1.20474	0.790837
Drebrin-like protein	Q62418	Dbnl	48.699	1249100	40008000	14804000	3305200	32610000	31326000	1.19943	0.814153
Paralemmin-1	Q9Z0P4	Palm	41.614	14576000	33249000	13764000	6235300	52849000	14579000	1.19605	0.810306
Drebrin	Q9QXS6	Dbn1	77.286	6221200	26633000	12972000	2949800	34672000	17136000	1.1949	0.799417
Versican core protein	Q62059	Vcan	366.78	15868000	32592000	19724000	11579000	45797000	23924000	1.19236	0.716401
Acylphosphatase-2	P56375	Acyp2	11.877	1553500	623650	1312100	501970	1466800	2184800	1.19039	0.713432
Transketolase	P40142	Tkt	67.63	13720000	49006000	35287000	25858000	65978000	24545000	1.1874	0.737527
Arpin	Q9D0A3	Arpin	25.193	1694900	3823900	2537200	1739000	3166200	4628900	1.18348	0.660034
Glutathione synthetase	P51855	Gss	52.246	224690	2471000	1009200	534950	2029000	1815900	1.18218	0.794173
Myosin-6;Myosin-7	Q02566;Q91Z83	Myh6;Myh7	223.56	684980	697850	777470	1445000	552250	555730	1.18177	0.683576
Selenium-binding protein 1;Selenium-binding protein 2	P17563;Q63836	Selenbp1;Selenbp2	52.513	5093700	7104100	3715300	3684100	9316600	5786600	1.18062	0.643193
UPF0515 protein C19orf66 homolog	Q8CAK3		33.015	356110	10000	630150	449830	10000	714170	1.17841	0.838643
Na(+)/H(+) exchange regulatory cofactor NHE-RF2	Q9JHL1	Slc9a3r2	37.402	1607700	6009300	3859500	1539400	8254400	3726000	1.17804	0.786391
2-aminoethanethiol dioxygenase	Q6PDY2	Ado	28.372	296120	1186800	811220	302820	1584300	813590	1.17722	0.779798
Dihydropyrimidinase-related protein 5	Q9EQF6	Dpysl5	61.516	316810	1631000	834880	389000	1639400	1236200	1.17318	0.77729
Chromobox protein homolog 3	P23198	Cbx3	20.855	12975000	31762000	23463000	9661700	36764000	33446000	1.17114	0.720186
WAS/WASL-interacting protein family member 3	P0C7L0	Wipf3	49.452	5538000	11138000	6720200	2793200	15088000	9508100	1.17067	0.75258
182 kDa tankyrase-1-binding protein	P58871	Tnks1bp1	181.82	10000	1885200	686000	10000	1473400	1532900	1.16857	0.854309
Transgelin	P37804	Tagln	22.576	10000	1035000	10000	10000	10000	1211200	1.16701	0.916529
Fumarylacetoacetate hydrolase domain-containing protein 2A	Q3TC72	Fahd2	34.69	10000	720130	10000	10000	841300	10000	1.16371	0.917091
Homer protein homolog 3	Q99JP6	Homer3	39.694	10000	531190	10000	10000	621420	10000	1.1637	0.915989
78 kDa glucose-regulated protein	P20029	Hspa5	72.421	9638900	37730000	21482000	6536800	49850000	23634000	1.16223	0.816164
Isocitrate dehydrogenase [NADP] cytoplasmic	O88844	Idh1	46.674	41690000	86908000	68204000	23072000	113540000	90911000	1.1561	0.751452
Pyruvate dehydrogenase protein X component, mitochondrial	Q8BKZ9	Pdhx	53.998	1175300	2545100	2015100	704600	4508300	1415500	1.15568	0.821238
26S proteasome non-ATPase regulatory subunit 9	Q9CR00	Psmd9	24.72	18877000	35962000	28421000	13515000	44831000	37721000	1.15382	0.710046
Poly(rC)-binding protein 1	P60335	Pcbp1	37.497	2110600	11773000	5371300	874690	14628000	6686600	1.1524	0.851312
Aspartyl aminopeptidase	Q9Z2W0	Dnpep	52.206	3090100	5669200	1453200	911480	8452200	2401300	1.15202	0.852609
Fatty acid-binding protein, liver	P12710	Fabp1	14.245	594170	675160	651810	606270	10000	1595200	1.15112	0.844609
Charged multivesicular body protein 5	Q9D7S9	Chmp5	24.575	10000	396540	10000	10000	10000	459390	1.15089	0.920664
Dihydropyrimidinase-related protein 3	Q62188	Dpysl3	61.936	131690000	155520000	112720000	85118000	210380000	164540000	1.1503	0.631357
Adapter molecule crk	Q64010	Crk	33.814	3349000	13267000	9420500	3063800	15686000	11174000	1.1493	0.795906
Stathmin-2	P55821	Stmn2	20.828	985640	2046700	2851900	1092800	3127100	2531000	1.14728	0.739471
Proteasome subunit beta type-6	Q60692	Psmb6	25.378	7162800	8207600	8174700	5087600	11969000	9945100	1.14681	0.607534
Clathrin light chain A	O08585	Clta	25.604	306140	17790000	5843200	1125900	13220000	13096000	1.14631	0.866885
Prefoldin subunit 3	P61759	Vbp1	22.435	10000	1394800	1293000	10000	1717700	1360000	1.14453	0.858715
Microtubule-associated protein tau	P10637	Mapt	76.243	238680000	516770000	325320000	172860000	662100000	396140000	1.1391	0.774586
Actin, cytoplasmic 1;Actin, cytoplasmic 1, N-terminally processed	P60710	Actb	41.736	163180000	586210000	405690000	206390000	607810000	496400000	1.13464	0.777223
Neuromodulin	P06837	Gap43	23.632	356650000	286100000	208940000	185890000	480510000	298830000	1.13331	0.713055
14 kDa phosphohistidine phosphatase	Q9DAK9	Phpt1	13.996	772290	2259300	1894400	10000	3026700	2508500	1.1257	0.851404
Cytosolic non-specific dipeptidase	Q9D1A2	Cndp2	52.767	9837600	19654000	12751000	8755700	23168000	15552000	1.12388	0.748574
Tubulin-folding cofactor B	Q9D1E6	Tbcb	27.385	981990	7798900	3757700	750580	7697700	5490300	1.11165	0.877834
Cytosol aminopeptidase	Q9CPY7	Lap3	56.141	130140000	249570000	154770000	101500000	315580000	175210000	1.10816	0.803749
Enoyl-CoA hydratase, mitochondrial	Q8BH95	Echs1	31.474	4966800	30393000	18836000	5241700	28828000	25791000	1.10453	0.865207
Hydroxyacylglutathione hydrolase, mitochondrial	Q99KB8	Hagh	34.084	6456200	11034000	6041000	5904200	11660000	8409200	1.10379	0.742291
Ubiquitin-conjugating enzyme E2 variant 2	Q9D2M8	Ube2v2	16.367	682540	3144800	3108700	546050	3744900	3338300	1.09994	0.866966
Toll-interacting protein	Q9QZ06	Tollip	30.345	7498700	16936000	11556000	6450000	18625000	14486000	1.0992	0.804464
Nucleoside diphosphate kinase A	P15532	Nme1	17.208	21873000	34818000	49426000	9899800	54493000	52005000	1.09688	0.845726
Protein enabled homolog	Q03173	Enah	85.843	850380	2481300	1204300	376260	2853900	1731900	1.09393	0.878358
Ribose-phosphate pyrophosphokinase 1	Q9D7G0	Prps1	34.834	10000	2048200	259360	10000	1659900	858520	1.09098	0.934157
Src substrate cortactin	Q60598	Cttn	61.249	9435800	61464000	43200000	14886000	61371000	47986000	1.0889	0.877412
Proteasome subunit beta type-5	O55234	Psmb5	28.532	7305100	8848700	10185000	5531300	10516000	12594000	1.08742	0.750685
NSFL1 cofactor p47	Q9CZ44	Nsfl1c	40.709	18453000	38449000	28639000	16554000	48340000	27886000	1.08463	0.836329
AP2-associated protein kinase 1	Q3UHJ0	Aak1	103.35	2557100	14659000	6993000	1316700	16961000	7699100	1.07302	0.923378
Fructose-bisphosphate aldolase B	Q91Y97	Aldob	39.507	184890	10000	10000	199500	10000	10000	1.07131	0.957536
Superoxide dismutase [Mn], mitochondrial	P09671	Sod2	24.603	35769000	31838000	25952000	17365000	40383000	42242000	1.06874	0.813187
Sorting nexin-12	O70493	Snx12	19.116	2892700	9003500	10391000	2768200	11985000	8995400	1.06557	0.897779
Microtubule-associated protein 1A;MAP1A heavy chain;MAP1 light chain LC2	Q9QYR6	Map1a	300.14	105070000	249960000	132250000	42286000	279040000	197380000	1.06449	0.90503
Ubiquitin carboxyl-terminal hydrolase isozyme L1	Q9R0P9	Uchl1	24.838	12023000	81222000	47113000	12787000	74278000	62111000	1.06283	0.919829
Small nuclear ribonucleoprotein Sm D3	P62320	Snrpd3	13.916	10000	3429900	2008200	10000	3338000	2436100	1.06167	0.940253
Disks large homolog 2	Q91XM9	Dlg2	94.879	3896500	11264000	6911500	480900	14421000	8400900	1.05576	0.932754
Cellular nucleic acid-binding protein	P53996	Cnbp	19.592	10000	1773200	659230	297020	1635400	626270	1.0476	0.955563
High mobility group protein B1	P63158	Hmgb1	24.893	627700	20674000	4765000	645530	15337000	11298000	1.04657	0.959667
Gamma-glutamylcyclotransferase	Q9D7X8	Ggct	21.166	1185700	10000	2257400	246700	10000	3340300	1.04167	0.971317
Translationally-controlled tumor protein	P63028	Tpt1	19.462	10000	2076800	1452000	10000	2502400	1168400	1.04013	0.962454
Delta-aminolevulinic acid dehydratase	P10518	Alad	36.023	493990	5218200	2860400	673890	5076200	3155700	1.03887	0.955403
Heterogeneous nuclear ribonucleoprotein H;Heterogeneous nuclear ribonucleoprotein H, N-terminally processed;Heterogeneous nuclear ribonucleoprotein H2	O35737;P70333	Hnrnph1;Hnrnph2	49.199	753080	10584000	4540200	557100	11137000	4786700	1.03801	0.964102
Neural cell adhesion molecule 1	P13595	Ncam1	119.43	13150000	51441000	19994000	2709100	57540000	27426000	1.03653	0.960921
Sorbin and SH3 domain-containing protein 1	Q62417	Sorbs1	143.07	258790	5452900	1264700	571390	3614500	3025200	1.03364	0.968181
Brevican core protein	Q61361	Bcan	95.814	24066000	62143000	26252000	5009800	49170000	61806000	1.03134	0.958431
Proteasome subunit beta type-1	O09061	Psmb1	26.372	3179800	4296600	2981200	1367600	5363900	4036900	1.02972	0.93765
Ig heavy chain V region AC38 205.12;Ig heavy chain V region J558;Ig heavy chain V region MOPC 104E	P06330;P01757;P01756		12.934	2739000	1448200	10000	3065200	10000	1238300	1.02771	0.975511
Serine/arginine-rich splicing factor 1	Q6PDM2	Srsf1	27.744	1345400	14928000	9360300	3359400	12527000	10427000	1.02652	0.96476
Fibronectin;Anastellin	P11276	Fn1	272.53	3802200	569820	1057400	2764300	859120	1946000	1.02579	0.969509
Coiled-coil domain-containing protein 6	D3YZP9	Ccdc6	52.938	293600	3313800	974250	10000	2784800	1878300	1.01996	0.981359
Heterogeneous nuclear ribonucleoprotein A1;Heterogeneous nuclear ribonucleoprotein A1, N-terminally processed	P49312	Hnrnpa1	34.196	15663000	51344000	30976000	13513000	63130000	23100000	1.01796	0.976062
Mammalian ependymin-related protein 1	Q99M71	Epdr1	25.485	60587000	61747000	55170000	35785000	85562000	58772000	1.01473	0.955027
Dihydrolipoyllysine-residue succinyltransferase component of 2-oxoglutarate dehydrogenase complex, mitochondrial	Q9D2G2	Dlst	48.994	112180000	190160000	112390000	90369000	247380000	83030000	1.01459	0.974614
Cysteine and glycine-rich protein 1	P97315	Csrp1	20.583	1507500	9803900	6827700	1631400	12332000	4380200	1.01127	0.987292
Band 4.1-like protein 1	Q9Z2H5	Epb41l1	98.314	1560000	6483800	2213300	10000	6106500	4236100	1.00931	0.989943
Neuronal-specific septin-3	Q9Z1S5	2020-09-03	40.037	386040	1232300	883880	10000	2236700	273390	1.00714	0.993997
S-adenosylmethionine synthase isoform type-2	Q3THS6	Mat2a	43.688	6651900	5785600	5686800	1576400	10099000	6565600	1.00644	0.988289
Synaptosomal-associated protein 25	P60879	Snap25	23.315	7438200	63943000	65244000	7069700	79439000	50428000	1.00228	0.997256
Nucleoside diphosphate kinase B	Q01768	Nme2	17.363	10000	4735900	10000	309610	3397700	1034700	0.997079	0.998103
Protein kinase C and casein kinase substrate in neurons protein 1	Q61644	Pacsin1	50.575	452890	5706200	3023600	341920	8134000	677060	0.996765	0.997492
Inorganic pyrophosphatase 2, mitochondrial	Q91VM9	Ppa2	38.114	10000	7229000	2503700	10000	7212300	2468100	0.994632	0.995629
Uncharacterized protein KIAA1107	Q80TK0	Kiaa1107	134.06	3517600	12077000	5020600	370860	13559000	6381800	0.985276	0.983633
Histone H4	P62806	Hist1h4a	11.367	146820	455650	446430	10000	322150	690120	0.974611	0.969911
Serine/arginine-rich splicing factor 2	Q62093	Srsf2	25.476	967650	189480	1606800	477580	2202200	10000	0.973172	0.976315
Aspartate aminotransferase, cytoplasmic	P05201	Got1	46.247	207330000	332970000	176290000	176130000	297110000	223230000	0.971923	0.91561
Serine/threonine-protein phosphatase 2A 55 kDa regulatory subunit B alpha isoform	Q6P1F6	Ppp2r2a	51.691	10000	4210000	2690100	10000	3768000	2911100	0.968018	0.966997
Creatine kinase U-type, mitochondrial	P30275	Ckmt1	47.003	10710000	54113000	27127000	13083000	52297000	23587000	0.967558	0.956789
Phosphoglycolate phosphatase	Q8CHP8	Pgp	34.54	4556500	3469100	5808700	1990600	6555400	4798800	0.964617	0.918146
Serine/threonine-protein phosphatase 6 catalytic subunit;Serine/threonine-protein phosphatase 6 catalytic subunit, N-terminally processed	Q9CQR6	Ppp6c	35.159	1062700	9677300	2199700	310450	9715000	2444500	0.963697	0.970088
Microtubule-associated protein 4	P27546	Map4	117.43	8704500	26076000	13884000	7185400	19263000	20383000	0.962332	0.931316
Hyaluronan and proteoglycan link protein 1	Q9QUP5	Hapln1	40.477	9012900	14209000	8735800	3593200	20167000	6896600	0.959293	0.9395
Chromobox protein homolog 5	Q61686	Cbx5	22.186	10000	1943100	1212400	10000	990630	2018400	0.953729	0.954748
Ferritin heavy chain;Ferritin heavy chain, N-terminally processed	P09528	Fth1	21.066	507450	10678000	6665100	2302300	6065200	8638200	0.952671	0.939444
Titin	A2ASS6	Ttn	3906.4	10000	248520	10000	10000	76120	168890	0.949687	0.963265
Peroxiredoxin-6	O08709	Prdx6	24.87	8883800	60232000	35796000	5847500	61277000	31783000	0.942768	0.931339
Proteasome subunit alpha type-2	P49722	Psma2	25.926	615910	825590	912860	369300	906380	929070	0.936454	0.818069
Methylcrotonoyl-CoA carboxylase beta chain, mitochondrial	Q3ULD5	Mccc2	61.378	295760	22882000	8915700	1542600	18526000	9964400	0.935798	0.93732
UV excision repair protein RAD23 homolog B;UV excision repair protein RAD23 homolog A	P54728;P54726	Rad23b;Rad23a	43.512	463720	2954500	1461700	10000	2577500	1960400	0.931962	0.921833
Peroxiredoxin-4	O08807	Prdx4	31.052	50052000	77716000	61056000	21269000	87458000	66939000	0.930316	0.845845
Radixin;Moesin;Ezrin	P26043;P26041;P26040	Rdx;Msn;Ezr	68.542	1265600	3519600	1782700	851870	3889700	1359900	0.928983	0.899913
Cysteine-rich protein 2	Q9DCT8	Crip2	22.727	10000	2924000	1719400	10000	4288100	10000	0.925796	0.94798
Pyridoxal kinase	Q8K183	Pdxk	35.015	4091600	89474000	29205000	6484100	62503000	44531000	0.924636	0.923677
Proteasome subunit alpha type-4	Q9R1P0	Psma4	29.47	12683000	11402000	12903000	7320800	10850000	16027000	0.924565	0.735854
Reticulon-4	Q99P72	Rtn4	126.61	9381700	27165000	17036000	956250	23666000	24736000	0.92116	0.887085
Proteasome subunit alpha type-5	Q9Z2U1	Psma5	26.411	9804600	11961000	11343000	6001500	13103000	11363000	0.920229	0.713286
Lactoylglutathione lyase	Q9CPU0	Glo1	20.809	5717300	15128000	13934000	9247200	8314700	14252000	0.914737	0.790792
Mitochondrial peptide methionine sulfoxide reductase	Q9D6Y7	Msra	25.988	424700	501260	427930	10000	10000	1216400	0.91322	0.927242
Protein phosphatase 1 regulatory subunit 1B	Q60829	Ppp1r1b	21.78	3276000	8509500	6862800	4687500	7245600	5084100	0.912534	0.769976
UMP-CMP kinase	Q9DBP5	Cmpk1	22.165	4327000	14137000	8558300	1951500	13203000	9475900	0.911484	0.863835
LIM and SH3 domain protein 1	Q61792	Lasp1	29.994	8225500	55596000	37152000	7343300	62407000	22285000	0.91148	0.896267
Adaptin ear-binding coat-associated protein 1	Q9CR95	Necap1	29.639	1215300	25737000	16417000	3038700	23482000	12914000	0.909277	0.894316
Serine/threonine-protein kinase WNK2	Q3UH66	Wnk2	227.52	10000	10000	798930	10000	10000	723810	0.908271	0.9471
Glutamine synthetase	P15105	Glul	42.119	208680000	309870000	170780000	71437000	271900000	281790000	0.906862	0.802596
Far upstream element-binding protein 2	Q3U0V1	Khsrp	76.775	299160	6922100	641410	288160	4434100	2403000	0.906214	0.925313
Carbonic anhydrase-related protein 10	P61215	Ca10	37.562	8512500	12187000	8025100	5297600	12855000	7870500	0.905952	0.744487
Actin, cytoplasmic 2;Actin, cytoplasmic 2, N-terminally processed	P63260	Actg1	41.792	455970	3426100	1568000	350340	3192000	1361300	0.899739	0.886789
Brain acid soluble protein 1	Q91XV3	Basp1	22.086	5391500	10143000	4789200	6941200	8894600	2427800	0.898636	0.801487
Heterogeneous nuclear ribonucleoprotein K	P61979	Hnrnpk	50.976	655660	16388000	7924400	874330	14151000	7311300	0.894608	0.889866
Ubiquitin-conjugating enzyme E2 N	P61089	Ube2n	17.138	1365400	1154100	2843700	442030	3159700	1167000	0.889158	0.848239
Protein deglycase DJ-1	Q99LX0	Park7	20.021	9345000	41664000	32240000	4166100	39730000	29861000	0.885982	0.835709
Glutaredoxin-3	Q9CQM9	Glrx3	37.778	334550	4253900	10000	10000	2581900	1465300	0.882297	0.913158
DAZ-associated protein 1	Q9JII5	Dazap1	43.214	10000	5802700	2356000	10000	4946600	2230100	0.879785	0.889233
Tropomyosin alpha-1 chain	P58771	Tpm1	32.68	4985000	8534200	3727600	2668100	4959300	7531800	0.878957	0.746771
Latexin	P70202	Lxn	25.492	207490	490220	320940	10000	873930	10000	0.877563	0.896296
Gephyrin;Molybdopterin adenylyltransferase;Molybdopterin molybdenumtransferase	Q8BUV3	Gphn	83.281	2762100	6663100	2231700	10000	7448900	2728900	0.873972	0.858895
Crk-like protein	P47941	Crkl	33.83	6135300	14921000	5767100	636150	9800400	12961000	0.872281	0.822016
G protein-regulated inducer of neurite outgrowth 1	Q3UNH4	Gprin1	95.495	18657000	41509000	20729000	7081000	43817000	19377000	0.868719	0.799323
Proteasome subunit alpha type-3	O70435	Psma3	28.405	4796700	6815700	6865700	3132300	5947000	6939500	0.866907	0.570548
Thioredoxin domain-containing protein 12	Q9CQU0	Txndc12	19.048	10000	1876000	1360600	10000	1169600	1630700	0.865613	0.853032
Persulfide dioxygenase ETHE1, mitochondrial	Q9DCM0	Ethe1	27.738	2553400	4327900	4301400	641060	5889900	3052400	0.856981	0.759531
Isopentenyl-diphosphate Delta-isomerase 1	P58044	Idi1	26.289	220250	544970	343620	218540	720240	10000	0.855651	0.828703
Disks large homolog 3	P70175	Dlg3	93.481	6351000	15837000	14655000	1935500	15687000	13768000	0.852007	0.745912
Microtubule-associated protein 2	P20357	Map2	199.13	112190000	265260000	140380000	34087000	220350000	186440000	0.851393	0.746708
GMP reductase 2	Q99L27	Gmpr2	38.018	1515300	8783800	4750600	10000	7000700	5768500	0.849133	0.813881
Serine-threonine kinase receptor-associated protein	Q9Z1Z2	Strap	38.442	1777300	9248600	3899300	734330	6829300	5094300	0.848091	0.805204
Cleavage and polyadenylation specificity factor subunit 5	Q9CQF3	Nudt21	26.24	3018100	8045200	8209100	2134200	6019500	8189000	0.847985	0.711379
Transgelin-2	Q9WVA4	Tagln2	22.395	10000	795420	624340	10000	622090	579480	0.847394	0.825761
Neurogranin;NEUG(55-78)	P60761	Nrgn	7.4963	2072400	4983800	5323900	2112900	7840300	479950	0.842736	0.804852
Tenascin-R	Q8BYI9	Tnr	149.59	3270600	5729700	2167000	10000	2781400	6576200	0.838842	0.796356
Creatine kinase B-type	Q04447	Ckb	42.713	87306000	542450000	301980000	83842000	456290000	239250000	0.836484	0.780192
Small nuclear ribonucleoprotein Sm D2	P62317	Snrpd2	13.527	10000	3572100	3204300	10000	3215400	2444300	0.83545	0.814716
Succinyl-CoA:3-ketoacid coenzyme A transferase 1, mitochondrial	Q9D0K2	Oxct1	55.988	487360	3741700	1713800	3015400	1930400	10000	0.833908	0.81172
Beta-arrestin-1	Q8BWG8	Arrb1	46.972	6302700	25064000	13533000	3243100	19635000	14555000	0.833705	0.750362
Phospholipase D3	O35405	Pld3	54.388	12660000	24435000	19240000	5658000	27448000	13823000	0.833035	0.686149
Serine/threonine-protein phosphatase 5	Q60676	Ppp5c	56.876	481660	4673100	712540	518850	2653500	1702500	0.830851	0.835588
Succinate-semialdehyde dehydrogenase, mitochondrial	Q8BWF0	Aldh5a1	55.968	65967000	187620000	99155000	41412000	142960000	107320000	0.826927	0.686957
Peroxiredoxin-1	P35700	Prdx1	22.176	162030000	241160000	217240000	64022000	157160000	288010000	0.820708	0.619803
Transcription elongation factor A protein-like 3	Q8R0A5	Tceal3	22.468	692010	1649100	2286800	10000	1542800	2236300	0.81875	0.745726
Rabphilin-3A	P47708	Rph3a	75.488	19526000	63438000	41468000	9932000	63876000	27938000	0.817684	0.728417
Reticulon-3	Q9ES97	Rtn3	103.88	3911100	15165000	7507300	2491100	9189600	10051000	0.817491	0.712668
Fructose-bisphosphate aldolase A	P05064	Aldoa	39.355	45721000	132440000	96635000	24101000	103490000	96622000	0.815925	0.661751
Betaine--homocysteine S-methyltransferase 1;S-methylmethionine--homocysteine S-methyltransferase BHMT2	O35490;Q91WS4	Bhmt;Bhmt2	45.02	855930	648530	1041600	1378500	10000	686970	0.815169	0.722151
Ig kappa chain C region	P01837		11.934	13119000	17895000	6188600	12323000	5687800	12300000	0.81475	0.601106
S-phase kinase-associated protein 1	Q9WTX5	Skp1	18.672	1024100	5964000	1645100	10000	3389100	3626000	0.813731	0.79636
Proteasome subunit alpha type-6	Q9QUM9	Psma6	27.372	8464400	11717000	11457000	6093600	11167000	8483500	0.813698	0.336138
14-3-3 protein beta/alpha;14-3-3 protein beta/alpha, N-terminally processed	Q9CQV8	Ywhab	28.086	3258800	38001000	27589000	1782400	32548000	21496000	0.810855	0.766752
Hemopexin	Q91X72	Hpx	51.317	2171000	7498000	4140400	3615400	4331900	3249100	0.810781	0.612371
Myristoylated alanine-rich C-kinase substrate	P26645	Marcks	29.661	16513000	46559000	22801000	3597300	43663000	21763000	0.803783	0.722905
Synaptopodin	Q8CC35	Synpo	99.55	126400	8013600	4929800	10000	8640700	1841800	0.802805	0.817519
Oxygen-dependent coproporphyrinogen-III oxidase, mitochondrial	P36552	Cpox	49.714	10000	1841800	10000	10000	411260	1071300	0.801676	0.866045
Serine/threonine-protein phosphatase PP1-gamma catalytic subunit	P63087	Ppp1cc	36.983	2058800	5236300	3161300	1460000	4291700	2592300	0.79798	0.601312
Wiskott-Aldrich syndrome protein family member 1	Q8R5H6	Wasf1	61.508	1524400	2244600	2179100	489460	2613400	1601200	0.790851	0.561077
Histone H2A.Z;Histone H2A.V;Histone H2A type 1-F;Histone H2A type 1-H;Histone H2A type 1-K;Histone H2A type 2-B;Histone H2A type 3;Histone H2A type 2-A;Histone H2A.J;Histone H2A type 2-C;Histone H2AX	P0C0S6;Q3THW5;Q8CGP5;C0HKE8;C0HKE1;C0HKE2;C0HKE3;C0HKE4;C0HKE9;C0HKE5;C0HKE7;C0HKE6;Q8CGP6;Q8CGP7;Q64522;Q8BFU2;Q6GSS7;Q8R1M2;Q64523;P27661	H2afz;H2afv;Hist1h2af;Hist1h2ah;Hist1h2ak;Hist2h2ab;Hist3h2a;Hist2h2aa1;H2afj;Hist2h2ac;H2afx	13.553	1940800	1724100	1577500	1398000	1747200	982390	0.787347	0.203856
Reticulon-1	Q8K0T0	Rtn1	83.571	12134000	30353000	17562000	6051100	25328000	15900000	0.787342	0.612277
LIM zinc-binding domain-containing Nebulette	Q9DC07	Nebl	31.113	551600	4350300	3378800	389420	3409700	2699600	0.784803	0.704812
Serine/arginine-rich splicing factor 4;Serine/arginine-rich splicing factor 5;Serine/arginine-rich splicing factor 6	Q8VE97;O35326;Q3TWW8	Srsf4;Srsf5;Srsf6	55.979	1584500	4116700	2422500	1344500	2405900	2609500	0.782882	0.523348
Protein disulfide-isomerase	P09103	P4hb	57.058	21292000	80646000	48629000	7237200	70213000	40146000	0.781022	0.682904
Membrane-associated guanylate kinase, WW and PDZ domain-containing protein 2;Transcriptional coactivator YAP1;Membrane-associated guanylate kinase, WW and PDZ domain-containing protein 1	Q9WVQ1;P46938;Q6RHR9	Magi2;Yap1;Magi1	140.92	10000	1428000	617780	10000	1000900	588770	0.778133	0.776789
Thioredoxin-dependent peroxide reductase, mitochondrial	P20108	Prdx3	28.127	4311700	8715600	4226200	2069900	7526600	3818600	0.777529	0.590032
Rho GDP-dissociation inhibitor 1	Q99PT1	Arhgdia	23.407	10474000	27450000	20048000	4666000	29662000	10727000	0.777186	0.656981
Secernin-1	Q9CZC8	Scrn1	46.325	1795700	5491800	3123700	465120	3973000	3625200	0.774485	0.640911
Cytosolic acyl coenzyme A thioester hydrolase	Q91V12	Acot7	42.536	255390	5216700	1393800	10000	3568300	1736700	0.774117	0.790302
Prostaglandin-H2 D-isomerase	O09114	Ptgds	21.066	553670	1060000	3208200	1701700	1730300	298180	0.773596	0.718666
Peroxiredoxin-2	Q61171	Prdx2	21.778	116100000	139460000	142690000	54887000	124380000	128370000	0.772472	0.298253
Microtubule-associated protein 1B;MAP1B heavy chain;MAP1 light chain LC1	P14873	Map1b	270.25	60682000	191860000	89569000	26401000	140370000	96947000	0.770855	0.640656
Neurofascin	Q810U3	Nfasc	137.97	7072600	11622000	6226800	637060	9682100	8839200	0.768751	0.595567
Microtubule-associated protein 6	Q7TSJ2	Map6	96.449	140890000	299680000	173670000	55798000	228490000	183430000	0.761458	0.52841
NIF3-like protein 1	Q9EQ80	Nif3l1	41.745	2225100	5054500	1841000	603890	3637900	2690400	0.760059	0.618315
Ig mu chain C region	P01872	Ighm	49.971	69641000	160960000	32544000	61219000	66583000	71324000	0.756716	0.606821
WD repeat domain phosphoinositide-interacting protein 3	Q9CR39	Wdr45b	38.02	10000	720410	808200	10000	10000	1137500	0.752302	0.793004
Breast carcinoma-amplified sequence 1 homolog	Q80YN3	Bcas1	67.377	20961000	51959000	34152000	17481000	26072000	36318000	0.745956	0.436669
Alpha-aminoadipic semialdehyde dehydrogenase	Q9DBF1	Aldh7a1	58.861	15770000	12049000	11463000	6528600	12698000	9980600	0.743526	0.20775
S-methyl-5-thioadenosine phosphorylase	Q9CQ65	Mtap	31.062	1033200	5750700	1808900	1098900	2211400	3044900	0.739596	0.658617
CD5 antigen-like	Q9QWK4	Cd5l	38.862	13043000	22189000	7452600	7964700	10188000	13275000	0.736277	0.457058
Contactin-1	P12960	Cntn1	113.39	3476600	16474000	5381800	10000	11117000	7506400	0.735556	0.690171
Elongation factor 1-delta	P57776	Eef1d	31.293	10000	146360	685310	10000	598210	10000	0.734504	0.806403
ELKS/Rab6-interacting/CAST family member 1	Q99MI1	Erc1	128.33	432600	5690900	1949900	10000	4473200	1419000	0.731067	0.741121
Glutathione reductase, mitochondrial	P47791	Gsr	53.662	68680000	216850000	105150000	51261000	144540000	89008000	0.729008	0.535774
14-3-3 protein zeta/delta	P63101	Ywhaz	27.771	45201000	680980000	399880000	41130000	397540000	380910000	0.727829	0.663078
Methylglutaconyl-CoA hydratase, mitochondrial	Q9JLZ3	Auh	33.395	16805000	31456000	37882000	8932600	30187000	23254000	0.72407	0.420538
Transcription elongation factor A protein-like 5	Q8CCT4	Tceal5	22.038	2157000	15609000	5410000	2878000	7579900	6304700	0.723274	0.644296
Immunoglobulin J chain	P01592	Igj	18.013	787800	4035500	10000	10000	1928600	1551700	0.722136	0.759455
Elongation factor 1-beta	O70251	Eef1b	24.693	336640	4664300	2021800	10000	5034300	10000	0.719705	0.769833
Malectin	Q6ZQI3	Mlec	32.342	1373000	999040	859180	544420	1000700	768800	0.716113	0.204976
Small nuclear ribonucleoprotein-associated protein B;Small nuclear ribonucleoprotein-associated protein N	P27048;P63163	Snrpb;Snrpn	23.656	10000	6173900	3009400	10000	4207800	2274400	0.706188	0.697373
Myc box-dependent-interacting protein 1	O08539	Bin1	64.469	5659900	13658000	10827000	2879400	11695000	6546300	0.700639	0.434541
UBX domain-containing protein 1	Q922Y1	Ubxn1	33.572	1409900	9377200	2639700	474210	4404700	4465700	0.695967	0.65313
Serine/threonine-protein phosphatase PP1-beta catalytic subunit	P62141	Ppp1cb	37.186	30843000	52971000	20326000	7849500	29239000	35251000	0.694637	0.45138
Protein phosphatase 1 regulatory subunit 7	Q3UM45	Ppp1r7	41.291	98612000	156700000	117950000	39655000	129650000	89789000	0.694134	0.288721
Receptor-type tyrosine-protein phosphatase zeta	B9EKR1	Ptprz1	254.4	2454900	7828600	5152800	890670	5244200	4562300	0.692988	0.485472
Fatty acid-binding protein, brain	P51880	Fabp7	14.893	203400	10030000	4731900	10000	6815900	3523600	0.691566	0.67897
Rab GTPase-binding effector protein 1	O35551	Rabep1	99.523	10000	2043700	10000	10000	1021600	382380	0.685167	0.784179
Annexin A5	P48036	Anxa5	35.752	3452000	2092400	3648900	258570	3502500	2532300	0.68456	0.42084
Phosphoglycerate mutase 1	Q9DBJ1	Pgam1	28.832	33322000	52463000	31345000	14308000	41847000	23961000	0.683992	0.30549
Cytochrome c oxidase assembly factor 7	Q921H9	Coa7	25.617	10000	2135400	1676000	10000	2076700	524320	0.683263	0.675817
Adenosylhomocysteinase	P50247	Ahcy	47.688	671320	2378200	1792700	639850	722800	1916100	0.677117	0.466744
Neurofilament medium polypeptide	P08553	Nefm	95.915	10080000	25119000	12660000	3987600	22365000	6015900	0.67633	0.526031
DDB1- and CUL4-associated factor 7	P61963	Dcaf7	38.926	10000	661290	476830	10000	756030	10000	0.675914	0.714097
Protein piccolo	Q9QYX7	Pclo	550.83	20226000	61254000	41180000	2220800	50207000	30209000	0.673706	0.505824
Septin-6	Q9R1T4	2020-09-06	49.619	478630	3596200	1178700	285710	2367300	885600	0.673568	0.63925
Thioredoxin reductase 2, mitochondrial	Q9JLT4	Txnrd2	56.602	20923000	10813000	11058000	10631000	9684700	8496400	0.673274	0.240791
NFU1 iron-sulfur cluster scaffold homolog, mitochondrial	Q9QZ23	Nfu1	28.567	342990	2422100	2258500	10000	1336200	2030300	0.672129	0.571759
Serum albumin	P07724	Alb	68.692	816580000	1709300000	963910000	620830000	882960000	840350000	0.671714	0.255494
Eukaryotic translation initiation factor 4B	Q8BGD9	Eif4b	68.839	8292700	22927000	14739000	5862700	16284000	8676200	0.670665	0.391418
Septin-5	Q9Z2Q6	2020-09-05	42.747	658020	12814000	3108200	10000	6803800	4288600	0.669617	0.686739
Neural Wiskott-Aldrich syndrome protein	Q91YD9	Wasl	54.274	10000	650620	732700	10000	907320	10000	0.665547	0.700979
Serine/threonine-protein phosphatase PP1-alpha catalytic subunit	P62137	Ppp1ca	37.54	31366000	82411000	35468000	11287000	52401000	35380000	0.663794	0.455399
Alpha-1-antitrypsin 1-3;Alpha-1-antitrypsin 1-4;Alpha-1-antitrypsin 1-2;Alpha-1-antitrypsin 1-1	Q00896;Q00897;P22599;P07758	Serpina1c;Serpina1d;Serpina1b;Serpina1a	45.823	490640	1839500	403350	620490	847040	344330	0.662838	0.562441
Hepatoma-derived growth factor-related protein 3	Q9JMG7	Hdgfrp3	22.43	3422200	9200700	1338200	1296300	2423100	5524900	0.662147	0.587607
Zyxin	Q62523	Zyx	60.545	10000	1332100	452740	10000	1165300	10000	0.660393	0.729166
Endoplasmic reticulum resident protein 29	P57759	Erp29	28.823	947710	6068100	1518400	359650	2857300	2411300	0.659493	0.617772
Peptidyl-prolyl cis-trans isomerase B	P24369	Ppib	23.713	296060	350860	711100	10000	564490	321050	0.659445	0.49708
Cyclic AMP-responsive element-binding protein 1;Cyclic AMP-dependent transcription factor ATF-1	Q01147;P81269	Creb1;Atf1	36.674	10000	2360400	474800	10000	1856200	10000	0.659426	0.749989
Nucleolysin TIAR;Nucleolysin TIA-1	P70318;P52912	Tial1;Tia1	43.388	794070	2889200	2474200	479520	942190	2627600	0.657626	0.485092
Kinesin-like protein KIF21A	Q9QXL2	Kif21a	186.53	10000	1499700	10000	10000	638110	348280	0.655649	0.758003
Aconitate hydratase, mitochondrial	Q99KI0	Aco2	85.462	135700000	227220000	156370000	39086000	156610000	143380000	0.652961	0.264776
Ankyrin repeat domain-containing protein 26	Q811D2	Ankrd26	180.64	1751400	88092	1594600	10000	2211000	10000	0.649662	0.680655
Splicing factor 3B subunit 4	Q8QZY9	Sf3b4	44.355	10000	2386900	1323100	279410	978870	1142000	0.645237	0.58251
Serotransferrin	Q921I1	Tf	76.723	15715000	33289000	22453000	10917000	20569000	14523000	0.64387	0.220157
Density-regulated protein	Q9CQJ6	Denr	22.166	294640	4467700	2838000	10000	1823900	3032600	0.6403	0.575973
Tropomodulin-2	Q9JKK7	Tmod2	39.51	763970	6754200	6196700	1312700	5047000	2315000	0.632503	0.489954
Ephrin type-A receptor 2	Q03145	Epha2	108.85	4987300	3529600	6257300	4372800	1718700	3251900	0.632413	0.175556
14-3-3 protein sigma	O70456	Sfn	27.706	10000	42447000	2040600	10000	27991000	10000	0.629495	0.75823
Carbonic anhydrase 2	P00920	Ca2	29.032	6677600	19708000	14952000	5154600	6385400	14373000	0.626863	0.342592
Thioredoxin-like protein 1	Q8CDN6	Txnl1	32.237	1888900	13036000	8012500	522610	7123200	6729400	0.626715	0.501492
Far upstream element-binding protein 1	Q91WJ8	Fubp1	68.539	10000	16453000	5278500	377510	8474400	4751700	0.625698	0.640794
Heterogeneous nuclear ribonucleoprotein F;Heterogeneous nuclear ribonucleoprotein F, N-terminally processed	Q9Z2X1	Hnrnpf	45.729	86626	3748100	2186100	352470	1670900	1732900	0.62388	0.548186
MAP7 domain-containing protein 2	A2AG50	Map7d2	86.049	10518000	24231000	14369000	3291400	17536000	9661100	0.620719	0.344665
Glutathione peroxidase 1	P11352	Gpx1	22.329	6713600	23168000	18213000	2331400	13839000	13248000	0.611678	0.368252
D-tyrosyl-tRNA(Tyr) deacylase 1	Q9DD18	Dtd1	23.384	2103500	2516300	2349300	10000	2780700	1459300	0.609835	0.325309
14-3-3 protein epsilon	P62259	Ywhae	29.174	18232000	625110000	367170000	14273000	330100000	271540000	0.609506	0.548245
DnaJ homolog subfamily B member 11	Q99KV1	Dnajb11	40.555	5165300	12406000	9851100	756620	11456000	4465000	0.608175	0.397716
Disks large homolog 1	Q811D0	Dlg1	100.12	5684200	6266000	3879500	10000	6451700	3151800	0.607308	0.357354
Thioredoxin domain-containing protein 5	Q91W90	Txndc5	46.415	500420	2355500	1718100	10000	1646700	1107600	0.604348	0.453122
Proteasome subunit beta type-7	P70195	Psmb7	29.891	1833000	2303000	2188800	1293100	10000	2515300	0.603719	0.320299
Fructose-bisphosphate aldolase C	P05063	Aldoc	39.394	80218000	193120000	105040000	31915000	76175000	119900000	0.602546	0.304975
Caskin-1	Q6P9K8	Caskin1	150.49	1120400	4202400	3412100	716490	2698000	1736800	0.589737	0.333481
F-box only protein 2	Q80UW2	Fbxo2	33.676	1064400	1468800	1013100	413170	933490	744510	0.589677	0.0815668
Gelsolin	P13020;CON__Q3SX14	Gsn	85.941	7607000	32174000	13807000	1987800	10276000	19178000	0.586732	0.45304
Transitional endoplasmic reticulum ATPase	Q01853	Vcp	89.321	1141300	12077000	10396000	10000	8417400	5309500	0.58172	0.476239
Diphosphoinositol polyphosphate phosphohydrolase 3-alpha;Diphosphoinositol polyphosphate phosphohydrolase 3-beta;Diphosphoinositol polyphosphate phosphohydrolase 2	P0C027;P0C028;Q8R2U6	Nudt10;Nudt11;Nudt4	18.593	10000	833800	898010	10000	10000	991630	0.580792	0.605267
Glutathione S-transferase Mu 1	P10649	Gstm1	25.97	13911000	37462000	33005000	6328600	27318000	15106000	0.577788	0.277061
A-kinase anchor protein 12	Q9WTQ5	Akap12	180.69	1858600	6946300	3015800	374940	3192300	3244000	0.576213	0.407996
14-3-3 protein gamma;14-3-3 protein gamma, N-terminally processed	P61982	Ywhag	28.302	12086000	129080000	126450000	11341000	57845000	83546000	0.570713	0.433004
Oxidation resistance protein 1	Q4KMM3	Oxr1	95.911	341290	7215600	2977700	10000	3438500	2411900	0.556301	0.525922
A-kinase anchor protein 5	D3YVF0	Akap5	79.396	6025100	31246000	19489000	658920	20115000	10415000	0.549487	0.406614
Calretinin	Q08331	Calb2	31.372	2537800	25925000	10627000	3137300	8650200	9562300	0.546173	0.454407
Flavin reductase (NADPH)	Q923D2	Blvrb	22.197	10000	2435300	818430	297820	764120	717260	0.545143	0.534095
14-3-3 protein eta	P68510	Ywhah	28.211	10000	12872000	5636700	386490	6836600	2794000	0.540918	0.534174
Branched-chain-amino-acid aminotransferase, cytosolic	P24288	Bcat1	42.791	10000	4808900	9577900	3280300	2690700	1773600	0.537939	0.472216
Ankyrin-2	Q8C8R3	Ank2	426.26	10625000	35401000	16577000	532560	15895000	17104000	0.535622	0.350516
Transaldolase	Q93092	Taldo1	37.387	2403500	6080100	3852600	10000	2905700	3642000	0.531582	0.279233
BAG family molecular chaperone regulator 3	Q9JLV1	Bag3	61.859	203880	1924900	261770	830300	10000	427850	0.530485	0.573989
Syntenin-1	O08992	Sdcbp	32.379	386160	2729300	702350	10000	10000	1970200	0.521294	0.568885
Endophilin-A1	Q62420	Sh3gl2	39.955	1312400	32902000	15141000	976670	15570000	8608300	0.50967	0.467855
Septin-8	Q8CHH9	2020-09-08	49.812	10000	8965700	3398900	10000	2734200	3474200	0.502513	0.506422
Selenide, water dikinase 1	Q8BH69	Sephs1	42.906	10000	806460	636050	10000	10000	704570	0.49884	0.50898
ES1 protein homolog, mitochondrial	Q9D172	D10Jhu81e	28.09	825010	1998900	1560800	354480	1617600	199380	0.495235	0.261535
Protein PRRC2C	Q3TLH4	Prrc2c	310.89	699560	4382300	2080700	10000	1647800	1869200	0.492422	0.37809
Protein disulfide-isomerase A3	P27773	Pdia3	56.678	1363600	20376000	9586400	1132100	9094800	5031400	0.487081	0.420059
Proteasome subunit alpha type-1	Q9R1P4	Psma1	29.546	12329000	15993000	26634000	4716400	12079000	9912300	0.485983	0.122131
Nitrilase homolog 1	Q8VDK1	Nit1	35.705	1641700	1628100	1070900	809930	10000	1270400	0.481565	0.143829
NEDD8-conjugating enzyme Ubc12	P61082	Ube2m	20.9	10000	2383200	1734800	10000	1179300	767100	0.473934	0.409529
WD repeat domain phosphoinositide-interacting protein 4	Q91VM3	Wdr45	39.787	541770	3205100	1610700	10000	1453600	1074500	0.473741	0.348741
Protein DEK	Q7TNV0	Dek	43.158	10000	496950	942560	10000	662570	10000	0.470897	0.5012
Cleavage and polyadenylation specificity factor subunit 7	Q8BTV2	Cpsf7	52.01	10000	1987700	1305000	10000	1018800	494340	0.46118	0.412429
Septin-7	O55131	2020-09-07	50.549	8646800	51352000	36861000	1501000	23412000	19738000	0.460986	0.289092
Dihydropteridine reductase	Q8BVI4	Qdpr	25.57	219860	4997300	13631000	10000	8352200	10000	0.444192	0.50803
Carbonic anhydrase-related protein 11	O70354	Ca11	36.051	1226000	1125300	652190	10000	497080	812600	0.439382	0.127819
Transcription elongation factor A protein 1	P10711	Tcea1	33.88	1606300	16703000	6572900	812800	5560400	4358900	0.431316	0.369188
PC4 and SFRS1-interacting protein	Q99JF8	Psip1	59.696	2530300	6294700	3133600	1049000	2473700	1628700	0.430769	0.140867
Protein disulfide-isomerase A4	P08003	Pdia4	71.982	673130	10715000	3148800	10000	2979000	3264500	0.43018	0.436172
Lamina-associated polypeptide 2, isoforms beta/delta/epsilon/gamma;Lamina-associated polypeptide 2, isoforms alpha/zeta	Q61029;Q61033	Tmpo	50.372	515310	10002000	6343300	639750	3399200	2982300	0.416429	0.320226
Ran-binding protein 3	Q9CT10	Ranbp3	52.572	407670	978720	676040	10000	270220	578110	0.416174	0.159697
Protein phosphatase 1 regulatory subunit 12A	Q9DBR7	Ppp1r12a	114.99	5545200	12930000	10165000	1461300	5147600	5242700	0.41381	0.0877128
Prostaglandin E synthase 3	Q9R0Q7	Ptges3	18.721	10000	9688700	2123600	10000	2495300	2356900	0.411274	0.488782
MAP7 domain-containing protein 1	A2AJI0	Map7d1	93.275	599290	2012300	699130	10000	721390	628810	0.410847	0.269052
Septin-11	Q8C1B7	2020-09-11	49.694	5216900	38879000	27053000	1865200	12992000	14113000	0.407177	0.255615
SH3-containing GRB2-like protein 3-interacting protein 1	Q8VD37	Sgip1	86.062	2674800	12757000	6054100	10000	6908300	1738800	0.40292	0.302408
Centrosomal protein of 170 kDa	Q6A065	Cep170	175.05	374050	6983000	2015400	10000	1696000	2020000	0.397548	0.417145
Septin-2	P42208	2020-09-02	41.525	672580	14645000	5583100	380960	5901900	2010700	0.396808	0.394392
Calreticulin	P14211	Calr	47.994	33267000	83194000	57744000	9808600	35338000	23807000	0.395819	0.0961841
Retinal dehydrogenase 1	P24549	Aldh1a1	54.467	580510	5032300	955860	10000	1159000	1340900	0.382102	0.41384
Apoptotic chromatin condensation inducer in the nucleus	Q9JIX8	Acin1	150.72	2529800	14467000	5551700	1163000	4861700	2420000	0.374513	0.277592
Nucleophosmin	Q61937	Npm1	32.56	1607000	5347000	8939400	983720	2032900	2885900	0.371382	0.202502
Endoplasmic reticulum resident protein 44	Q9D1Q6	Erp44	46.852	2628500	4730300	518510	10000	1595900	1280900	0.36647	0.272643
CAP-Gly domain-containing linker protein 1	Q922J3	Clip1	155.81	1721400	12703000	6059000	857420	2144300	4458200	0.364193	0.26626
Fibrinogen alpha chain;Fibrinopeptide A;Fibrinogen alpha chain	E9PV24	Fga	87.428	3400400	12954000	2651600	329610	3460200	3083500	0.361639	0.307378
Cold shock domain-containing protein E1	Q91W50	Csde1	88.79	10000	727810	10000	10000	10000	248410	0.358928	0.560632
Serine/threonine-protein phosphatase 2B catalytic subunit alpha isoform	P63328	Ppp3ca	58.643	10000	10000	23307000	904800	7344600	10000	0.35407	0.568885
GRIP1-associated protein 1	Q8VD04	Gripap1	92.714	777610	3144000	854550	10000	924140	718770	0.346075	0.275148
Calcyclin-binding protein	Q9CXW3	Cacybp	26.51	555270	1781800	1282100	10000	632030	581570	0.338089	0.122049
Actin-related protein 2/3 complex subunit 3	Q9JM76	Arpc3	20.524	10000	306510	1250500	10000	482220	10000	0.320496	0.431123
Vitamin D-binding protein	P21614	Gc	53.6	1264600	4217600	1834100	10000	10000	2200000	0.303432	0.217675
Sickle tail protein	A2AQ25	Skt	213.03	527870	1157300	617090	10000	10000	675260	0.30199	0.144988
Serine/threonine-protein kinase SMG1	Q8BKX6	Smg1	409.76	10000	1589700	10000	10000	458630	10000	0.297341	0.528839
Probable G-protein coupled receptor 158	Q8C419	Gpr158	134.42	789700	2716400	1157600	10000	836230	525310	0.294088	0.160442
ADP-sugar pyrophosphatase	Q9JKX6	Nudt5	23.984	10000	1021100	10000	10000	10000	284260	0.292249	0.520629
Gamma-soluble NSF attachment protein	Q9CWZ7	Napg	34.732	2294800	9253600	2302400	357210	2519900	1087200	0.286215	0.242275
Vinculin	Q64727	Vcl	116.72	1652000	10785000	3788500	10000	1330300	3240000	0.28229	0.253534
SAP domain-containing ribonucleoprotein	Q9D1J3	Sarnp	23.532	10000	1669000	10000	10000	10000	435310	0.269574	0.511164
Caspase-3;Caspase-3 subunit p17;Caspase-3 subunit p12	P70677	Casp3	31.474	10000	1275800	702260	10000	10000	511030	0.26711	0.293788
Serine/threonine-protein kinase WNK1	P83741	Wnk1	250.93	10000	773290	10000	10000	190440	10000	0.265275	0.498683
Fibrinogen beta chain;Fibrinopeptide B;Fibrinogen beta chain	Q8K0E8	Fgb	54.752	1436200	6234100	1412300	10000	1333900	1033800	0.261786	0.247656
Leucine zipper putative tumor suppressor 3	A2AHG0	Lzts3	74.985	950160	1103900	692410	10000	669580	10000	0.251079	0.0520625
Peptidyl-prolyl cis-trans isomerase D	Q9CR16	Ppid	40.742	989890	4810600	1287300	10000	825180	876300	0.241469	0.22761
Nucleolar and coiled-body phosphoprotein 1	E9Q5C9	Nolc1	73.697	228910	1184900	649510	10000	440640	10000	0.223252	0.161656
Protein phosphatase 1 regulatory subunit 12C	Q3UMT1	Ppp1r12c	84.684	10000	1354700	391810	10000	10000	333010	0.200972	0.321956
Adenylosuccinate synthetase isozyme 2	P46664	Adss	50.02	10000	10676000	317120	10000	1815200	364200	0.19898	0.454248
Mitotic checkpoint protein BUB3	Q9WVA3	Bub3	36.954	445860	1212800	547210	397810	10000	10000	0.189408	0.0944682
Epsin-1	Q80VP1	Epn1	60.211	585810	6406700	5346900	774970	10000	1432700	0.179723	0.140078
Serine/threonine-protein kinase LMTK3	Q5XJV6	Lmtk3	150.89	10000	1492000	652790	10000	320930	10000	0.15822	0.242621
Polyadenylate-binding protein 1	P29341	Pabpc1	70.67	170120	3387200	310120	10000	276450	320320	0.156892	0.360823
26S proteasome non-ATPase regulatory subunit 4	O35226	Psmd4	40.703	10000	3318300	1901900	10000	10000	785490	0.154007	0.211479
Nucleolar protein 3	Q9D1X0	Nol3	24.567	10000	2310100	389990	10000	10000	376950	0.146471	0.345896
Eukaryotic translation initiation factor 3 subunit I	Q9QZD9	Eif3i	36.46	1990800	2740400	690230	10000	10000	721620	0.136794	0.072638
Nucleolin	P09405	Ncl	76.722	2085700	33142000	13102000	10000	2346500	3434100	0.119815	0.196004
Nascent polypeptide-associated complex subunit alpha, muscle-specific form;Nascent polypeptide-associated complex subunit alpha	P70670;Q60817	Naca	220.5	64182000	109930000	4102600	3279100	11784000	5079900	0.113027	0.161795
Septin-4	P28661	2020-09-04	54.935	10000	1439600	839280	10000	10000	203100	0.0974713	0.17598
Annexin A2	P07356	Anxa2	38.676	10000	536350	6022700	10000	10000	501450	0.0793798	0.355109
Glucosidase 2 subunit beta	O08795	Prkcsh	58.792	797560	4588700	2037400	553160	10000	10000	0.0772072	0.113536
CAP-Gly domain-containing linker protein 2	Q9Z0H8	Clip2	115.91	338310	5941600	2069900	10000	287790	122900	0.0503832	0.18621
Arginase-1	Q61176	Arg1	34.807	196080	10000	389460	10000	10000	10000	0.0503745	0.160393
Treacle protein	O08784	Tcof1	135	223600	683370	10000	10000	10000	10000	0.0327164	0.210922
G protein-regulated inducer of neurite outgrowth 3	Q8BWS5	Gprin3	80.484	437040	543060	10000	10000	10000	10000	0.0303	0.120944
Histone-binding protein RBBP7;Histone-binding protein RBBP4	Q60973;Q60972	Rbbp7;Rbbp4	47.789	10000	890750	280980	10000	10000	10000	0.0253865	0.214477
LysM and putative peptidoglycan-binding domain-containing protein 2	Q9D7V2	Lysmd2	23.693	10000	991530	257270	10000	10000	10000	0.0238322	0.236968
WASH complex subunit FAM21	Q6PGL7	Fam21	145.31	307710	979590	10000	10000	10000	10000	0.023125	0.214712
Neuronal pentraxin receptor	Q99J85	Nptxr	52.284	305230	1032100	10000	10000	10000	10000	0.0222663	0.221742
Stromal cell-derived factor 2	Q9DCT5	Sdf2	23.159	1115900	10000	837870	10000	10000	10000	0.0152767	0.124273
Glyoxalase domain-containing protein 4	Q9CPV4	Glod4	33.316	10000	1252600	1094900	10000	10000	10000	0.0127253	0.117939
Desmoplakin	E9Q557	Dsp	332.91	10000	10000	38905000	474420	10000	10000	0.0127019	0.379089
Protein-methionine sulfoxide oxidase MICAL3	Q8CJ19	Mical3	223.72	10000	1855900	501950	10000	10000	10000	0.0126697	0.230798
Neurabin-2	Q6R891	Ppp1r9b	89.519	10000	1845000	605130	10000	10000	10000	0.0121945	0.208327
Caprin-1	Q60865	Caprin1	78.168	312310	1502700	798920	10000	10000	10000	0.011477	0.0672918
Junction plakoglobin	Q02257	Jup	81.8	10000	10000	34322000	295500	10000	10000	0.009187	0.377503
Microtubule-associated protein RP/EB family member 1	Q61166	Mapre1	30.016	10000	3032400	1421500	10000	10000	10000	0.00672058	0.165761
Acidic leucine-rich nuclear phosphoprotein 32 family member A	O35381	Anp32a	28.537	10000	4709700	815030	10000	10000	10000	0.00542032	0.274718
Hepatoma-derived growth factor-related protein 2	Q3UMU9	Hdgfrp2	74.29	265140	3812900	2042800	10000	10000	10000	0.00490129	0.118475
Tripartite motif-containing protein 2	Q9ESN6	Trim2	81.444	10000	2167100	11938000	10000	10000	10000	0.00212538	0.269928
TOM1-like protein 2	Q5SRX1	Tom1l2	55.662	1611400	3734400	3840600	1186700	752460	318820	0.245796	0.0396665
Fibrinogen gamma chain	Q8VCM7	Fgg	49.391	3039500	5496800	2578600	364690	839300	828120	0.182828	0.030104
Ig heavy chain V region 1-62-3;Ig heavy chain V region VH558 B4;Ig heavy chain V region 186-1	P01754;P06328;P01753	Ighv1-62-3	12.921	275120	367220	289660	10000	10000	10000	0.0321888	0.000462087
