# Supplementary material for: Dietary restriction transforms the mammalian protein persulfidome in a tissue-specific and cystathionine γ-lyase-dependent manner
Source: Nat Commun. 2021 Mar 19;12:1745. doi: 10.1038/s41467-021-22001-w (PMC7979915; doi:10.1038/s41467-021-22001-w)
Supplement: Supplementary file 37 — Supplementary Data 34 [file 41467_2021_22001_MOESM37_ESM.xlsx]

## Sheet: WT vs KO Kidney Peptide BTA
Supplementary Data 34: 1 year old 50% DR CGL WT vs CGL KO Kidney Peptide-level BTA (Intensity)
Protein names	Majority protein IDs	Gene names	Mol. weight [kDa]	Intensity KIdney WT1	Intensity KIdney WT2	Intensity KIdney WT3	Intensity Kidney KO1	Intensity Kidney KO2	Intensity Kidney KO3	WT/KO intensity ratio	P-value
Transketolase	P40142	Tkt	67.63	579510	443980	223860	106750	10000	10000	9.84103	0.0262539		Green	WT enriched
Xaa-Pro dipeptidase	Q11136	Pepd	55.028	320030	248980	193420	10000	71448	10000	8.33731	0.00597247		Gray	No Change
Serine protease inhibitor A3K	P07759	Serpina3k	46.879	251880	189250	126770	89948	10000	10000	5.16517	0.0272519		Blue	KO enriched
Tubulin beta-4B chain;Tubulin beta-4A chain	P68372;Q9D6F9	Tubb4b;Tubb4a	49.83	101240	109680	141770	10000	74243	10000	3.74235	0.0252322
Methylcrotonoyl-CoA carboxylase beta chain, mitochondrial	Q3ULD5	Mccc2	61.378	585020	464000	334480	168600	118440	105590	3.52367	0.0115759
Selenium-binding protein 1;Selenium-binding protein 2	P17563;Q63836	Selenbp1;Selenbp2	52.513	247510	156690	237180	63954	104050	60983	2.80095	0.0125396
Heat shock protein HSP 90-beta	P11499	Hsp90ab1	83.28	805070	755330	438160	327580	174920	386680	2.24764	0.0477864
Peroxiredoxin-2	Q61171	Prdx2	21.778	1119400	34632	90362	10000	10000	10000	41.4798	0.315025
Phosphotriesterase-related protein	Q60866	Pter	39.218	541650	283990	10000	10000	10000	10000	27.8547	0.155105
Heterogeneous nuclear ribonucleoprotein A3	Q8BG05	Hnrnpa3	39.652	394640	179000	10000	10000	10000	10000	19.4547	0.17266
Hydroxyacyl-coenzyme A dehydrogenase, mitochondrial	Q61425	Hadh	34.463	366980	190520	10000	10000	10000	10000	18.9167	0.157099
Serotransferrin	Q921I1	Tf	76.723	406770	10000	126090	10000	10000	10000	18.0953	0.220271
Probable aminopeptidase NPEPL1	Q6NSR8	Npepl1	55.939	336980	191280	10000	10000	10000	10000	17.942	0.147719
Na(+)/H(+) exchange regulatory cofactor NHE-RF3	Q9JIL4	Pdzk1	56.498	261860	198360	10000	10000	10000	10000	15.674	0.124326
Aconitate hydratase, mitochondrial	Q99KI0	Aco2	85.462	261830	117690	65725	10000	10000	10000	14.8415	0.077689
Gelsolin	P13020;CON__Q3SX14	Gsn	85.941	329110	98281	10000	10000	10000	10000	14.5797	0.226629
Haptoglobin;Haptoglobin alpha chain;Haptoglobin beta chain	Q61646	Hp	38.752	274570	60411	10000	10000	10000	10000	11.4994	0.265151
ATP synthase subunit delta, mitochondrial	Q9D3D9	Atp5d	17.6	172500	10000	76746	10000	10000	10000	8.64153	0.180461
Aminoacylase-1	Q99JW2	Acy1	45.78	157110	10000	85182	10000	10000	10000	8.40973	0.155983
Acyl-CoA-binding protein	P31786	Dbi	10	100470	10000	141340	10000	10000	10000	8.39367	0.129442
Delta(3,5)-Delta(2,4)-dienoyl-CoA isomerase, mitochondrial	O35459	Ech1	36.118	140100	96898	10000	10000	10000	10000	8.23327	0.131638
Acylamino-acid-releasing enzyme	Q8R146	Apeh	81.58	131340	83314	10000	10000	10000	10000	7.48847	0.139743
3-hydroxyacyl-CoA dehydrogenase type-2	O08756	Hsd17b10	27.418	118270	96372	10000	10000	10000	10000	7.48807	0.121127
Methylmalonyl-CoA mutase, mitochondrial	P16332	Mut	82.843	112000	91978	10000	10000	10000	10000	7.1326	0.120806
Meprin A subunit alpha	P28825	Mep1a	84.23	1641900	727960	66184	235390	118890	10000	6.68728	0.208823
Succinyl-CoA ligase [ADP/GDP-forming] subunit alpha, mitochondrial	Q9WUM5	Suclg1	36.154	46487	126490	10000	10000	10000	10000	6.09923	0.212398
Uromodulin;Uromodulin, secreted form	Q91X17	Umod	70.844	372210	176260	10000	74475	10000	10000	5.9113	0.221358
Glutathione peroxidase 1	P11352	Gpx1	22.329	3798700	1818000	886390	735410	66943	309050	5.85124	0.110844
N-acyl-aromatic-L-amino acid amidohydrolase (carboxylate-forming)	Q91XE4	Acy3	35.286	7123900	2075600	1299800	777330	560730	466420	5.81846	0.18807
Acyl-coenzyme A synthetase ACSM2, mitochondrial	Q8K0L3	Acsm2	64.268	470930	10000	60700	73119	10000	10000	5.81654	0.367928
RNA-binding protein PNO1	Q9CPS7	Pno1	27.453	95548	59859	10000	10000	10000	10000	5.51357	0.14298
Methylmalonate-semialdehyde dehydrogenase [acylating], mitochondrial	Q9EQ20	Aldh6a1	57.915	372710	332770	99048	10000	76289	59706	5.51065	0.0664317
Protein patched homolog 1	Q61115	Ptch1	159.27	898920	100970	815880	10000	219050	100790	5.505	0.129934
Cytosol aminopeptidase	Q9CPY7	Lap3	56.141	3032600	1436800	864350	298570	448940	242570	5.38719	0.0904266
40S ribosomal protein S25	P62852	Rps25	13.742	72709	53020	10000	10000	10000	10000	4.5243	0.129724
Homogentisate 1,2-dioxygenase	O09173	Hgd	49.959	277480	10000	104070	10000	69540	10000	4.37291	0.280856
Isocitrate dehydrogenase [NADP] cytoplasmic	O88844	Idh1	46.674	1107300	599980	197150	134720	175690	143140	4.19894	0.140471
Enoyl-CoA hydratase, mitochondrial	Q8BH95	Echs1	31.474	216530	80282	108170	85714	10000	10000	3.83092	0.109467
Bifunctional ATP-dependent dihydroxyacetone kinase/FAD-AMP lyase (cyclizing);ATP-dependent dihydroxyacetone kinase;FAD-AMP lyase (cyclizing)	Q8VC30	Dak	59.69	40684	10000	59870	10000	10000	10000	3.68513	0.138173
Creatine kinase B-type	Q04447	Ckb	42.713	10000	44257	54911	10000	10000	10000	3.63893	0.12327
Heterogeneous nuclear ribonucleoprotein A1;Heterogeneous nuclear ribonucleoprotein A1, N-terminally processed	P49312	Hnrnpa1	34.196	201650	66404	105540	10000	91799	10000	3.34166	0.14673
Guanine nucleotide-binding protein G(t) subunit alpha-1;Guanine nucleotide-binding protein G(k) subunit alpha;Guanine nucleotide-binding protein G(t) subunit alpha-3;Guanine nucleotide-binding protein G(t) subunit alpha-2;Guanine nucleotide-binding protein G(o) subunit alpha;Guanine nucleotide-binding protein G(i) subunit alpha-1;Guanine nucleotide-binding protein G(i) subunit alpha-2;Guanine nuc…	P20612;Q9DC51;Q3V3I2;P50149;P18872;B2RSH2;P08752;Q8CGK7;P63094;Q6R0H7	Gnat1;Gnai3;Gnat3;Gnat2;Gnao1;Gnai1;Gnai2;Gnal;Gnas	39.966	10000	35584	45383	10000	10000	10000	3.03223	0.126289
Stress-70 protein, mitochondrial	P38647	Hspa9	73.46	603570	409630	217540	54392	317390	72969	2.76726	0.134606
Fructose-bisphosphate aldolase A	P05064	Aldoa	39.355	93692	71449	46251	56530	10000	10000	2.76221	0.0955929
Glutathione reductase, mitochondrial	P47791	Gsr	53.662	747120	1341100	1922500	743810	379280	382080	2.66463	0.0812866
14-3-3 protein zeta/delta	P63101	Ywhaz	27.771	805140	342840	126480	86163	223200	194110	2.53134	0.277142
Malate dehydrogenase, cytoplasmic	P14152	Mdh1	36.511	390170	337720	286750	102310	298170	10000	2.47184	0.088983
Heterogeneous nuclear ribonucleoproteins A2/B1	O88569	Hnrnpa2b1	37.402	968520	608740	363120	292560	345280	221210	2.25875	0.11496
Retinal dehydrogenase 1	P24549	Aldh1a1	54.467	91967	70718	175930	10000	101980	38456	2.25089	0.21033
Sorbitol dehydrogenase	Q64442	Sord	38.249	430910	248300	193620	54519	245410	89280	2.24257	0.157006
Peroxiredoxin-6	O08709	Prdx6	24.87	206860	184210	55952	57508	68640	76831	2.20231	0.160702
60 kDa heat shock protein, mitochondrial	P63038	Hspd1	60.955	769810	270380	375660	138780	248900	288310	2.09448	0.194584
Glutathione synthetase	P51855	Gss	52.246	122210	402570	229540	205850	149330	10000	2.06561	0.265493
Calmodulin-like protein 3	P0DP28;P0DP27;P0DP26;Q9D6P8	Calml3	16.837	76586	10000	66676	10000	10000	55452	2.03125	0.369731
Microsomal glutathione S-transferase 1	Q91VS7	Mgst1	17.551	202900	204500	10000	10000	10000	189450	1.99284	0.475014
Peroxiredoxin-1	P35700	Prdx1	22.176	2255600	694140	619740	898410	535030	357750	1.9928	0.346868
Tubulin beta-5 chain;Tubulin beta-2B chain;Tubulin beta-2A chain;Tubulin beta-3 chain	P99024;Q9CWF2;Q7TMM9;Q9ERD7	Tubb5;Tubb2b;Tubb2a;Tubb3	49.67	306440	494670	509030	233750	162230	266840	1.97662	0.040397
Catalase	P24270	Cat	59.795	619140	714740	545660	368450	207190	424050	1.88012	0.0226927
Peroxiredoxin-5, mitochondrial	P99029	Prdx5	21.897	136200	87439	156980	10000	123710	69380	1.87414	0.201608
Tubulin alpha-1C chain;Tubulin alpha-1A chain;Tubulin alpha-1B chain;Tubulin alpha-3 chain;Tubulin alpha-4A chain;Tubulin alpha-8 chain	P68373;P68369;P05213;P05214;P68368;Q9JJZ2	Tuba1c;Tuba1a;Tuba1b;Tuba3a;Tuba4a;Tuba8	49.909	804220	503060	512280	472960	10000	519180	1.81567	0.225428
Ornithine carbamoyltransferase, mitochondrial	P11725	Otc	39.764	191670	133570	129550	118720	83156	48619	1.81557	0.0752283
ADP/ATP translocase 2;ADP/ATP translocase 2, N-terminally processed	P51881	Slc25a5	32.931	184770	52245	135340	107140	93363	10000	1.76888	0.334002
Actin, cytoplasmic 1;Actin, cytoplasmic 1, N-terminally processed;Actin, cytoplasmic 2;Actin, cytoplasmic 2, N-terminally processed	P60710;P63260	Actb;Actg1	41.736	6723600	5191800	3774700	2936900	2973800	3080300	1.74509	0.0588507
Electron transfer flavoprotein subunit alpha, mitochondrial	Q99LC5	Etfa	35.009	301860	182260	10000	10000	176640	103530	1.70286	0.523934
Serum albumin	P07724	Alb	68.692	3822800	2812000	1678400	2465900	885910	1596200	1.68011	0.218726
Macrophage migration inhibitory factor	P34884	Mif	12.504	69982	146820	105030	59572	59649	72817	1.67588	0.128622
2,4-dienoyl-CoA reductase, mitochondrial	Q9CQ62	Decr1	36.213	57816	52971	51133	77499	10000	10000	1.66073	0.395602
Fructose-1,6-bisphosphatase 1	Q9QXD6	Fbp1	36.912	36899000	26607000	24080000	18747000	18355000	16022000	1.64871	0.0457633
Nucleoside diphosphate kinase B;Nucleoside diphosphate kinase A	Q01768;P15532	Nme2;Nme1	17.363	112160	10000	128450	55696	87408	10000	1.63686	0.495044
Heat shock protein HSP 90-alpha	P07901	Hsp90aa1	84.787	78827	10000	10000	40596	10000	10000	1.63092	0.63846
Histone H2A.Z;Histone H2A.V;Histone H2A type 1-F;Histone H2A type 1-H;Histone H2A type 1-K;Histone H2A type 2-B;Histone H2A type 3;Histone H2A type 2-A;Histone H2A.J;Histone H2A type 2-C;Histone H2AX	P0C0S6;Q3THW5;Q8CGP5;C0HKE8;C0HKE1;C0HKE2;C0HKE3;C0HKE4;C0HKE9;C0HKE5;C0HKE7;C0HKE6;Q8CGP6;Q8CGP7;Q64522;Q8BFU2;Q6GSS7;Q8R1M2;Q64523;P27661	H2afz;H2afv;Hist1h2af;Hist1h2ah;Hist1h2ak;Hist2h2ab;Hist3h2a;Hist2h2aa1;H2afj;Hist2h2ac;H2afx	13.553	544450	591860	493240	465690	538590	10000	1.60661	0.288777
Malate dehydrogenase, mitochondrial	P08249	Mdh2	35.611	332200	412340	321600	240210	88095	354350	1.56176	0.1952
78 kDa glucose-regulated protein	P20029	Hspa5	72.421	172480	215000	256440	122890	97566	192730	1.55843	0.108748
60S acidic ribosomal protein P2	P99027	Rplp2	11.651	79572	79938	63288	10000	60249	74328	1.54103	0.267959
Vimentin	P20152	Vim	53.687	10000	103130	140400	109150	10000	46392	1.53151	0.577208
Cofilin-1	P18760	Cfl1	18.559	93898	68189	63762	10000	68842	69257	1.52499	0.300461
10 kDa heat shock protein, mitochondrial	Q64433	Hspe1	10.963	195760	91854	95573	107300	10000	140740	1.48499	0.466755
Heat shock cognate 71 kDa protein;Heat shock-related 70 kDa protein 2	P63017;P17156	Hspa8;Hspa2	70.87	1389800	938840	1005600	671100	637640	938070	1.48399	0.0994705
Fructose-bisphosphate aldolase B	Q91Y97	Aldob	39.507	992050	1790400	1426500	901540	892640	1044200	1.48287	0.124892
Pyruvate kinase PKM	P52480	Pkm	57.844	247070	37946	128310	86086	132670	65621	1.45344	0.536941
Fumarylacetoacetase	P35505	Fah	46.175	276800	275310	114830	122310	226200	112760	1.44588	0.350182
Glyceraldehyde-3-phosphate dehydrogenase	P16858	Gapdh	35.81	838050	1475400	1141400	232500	1441700	781260	1.40701	0.446566
GTP-binding nuclear protein Ran	P62827	Ran	24.423	10000	10000	48635	10000	28951	10000	1.40212	0.671111
Enoyl-CoA delta isomerase 1, mitochondrial	P42125	Eci1	32.25	92696	89102	57871	49839	48564	72651	1.40113	0.166615
Arginase-1	Q61176	Arg1	34.807	451750	400680	401230	129140	343270	422460	1.40094	0.251213
Hydroxymethylglutaryl-CoA synthase, mitochondrial	P54869	Hmgcs2	56.822	1214500	959310	843280	830980	929590	424900	1.38052	0.217149
Protein disulfide-isomerase	P09103	P4hb	57.058	671710	440230	290580	314530	323280	398180	1.3538	0.344195
Carboxylesterase 1D	Q8VCT4	Ces1d	61.787	185780	198700	191210	92831	121770	227430	1.30237	0.339083
Tricarboxylate transport protein, mitochondrial	Q8JZU2	Slc25a1	33.931	4749000	4428900	4204700	4050800	3504500	2774600	1.29552	0.0645781
Histone H2B type 3-A;Histone H2B type 1-P;Histone H2B type 1-K;Histone H2B type 3-B;Histone H2B type 1-C/E/G;Histone H2B type 2-B;Histone H2B type 2-E;Histone H2B type 1-H;Histone H2B type 1-B;Histone H2B type 1-M;Histone H2B type 1-F/J/L;Histone H2B type 1-A	Q9D2U9;Q8CGP2;Q8CGP1;Q8CGP0;Q6ZWY9;Q64525;Q64524;Q64478;Q64475;P10854;P10853;P70696	Hist3h2ba;Hist1h2bp;Hist1h2bk;Hist3h2bb;Hist1h2bc;Hist2h2bb;Hist2h2be;Hist1h2bh;Hist1h2bb;Hist1h2bm;Hist1h2bf;Hist1h2ba	13.994	976610	1040700	257280	10000	1044300	752550	1.25887	0.714767
Hemoglobin subunit beta-1;Hemoglobin subunit beta-2	P02088;P02089	Hbb-b1;Hbb-b2	15.84	1478000	1864300	1474500	1215100	1209400	1404700	1.25791	0.0848022
Glutathione S-transferase A3	P30115	Gsta3	25.36	343240	294590	224710	395200	164400	126130	1.25784	0.551706
Glutamine synthetase	P15105	Glul	42.119	211400	329060	313370	116240	318000	279540	1.19621	0.55214
Carbonic anhydrase 3	P16015	Ca3	29.366	446840	460630	161150	229370	245430	419660	1.19471	0.640418
Hemoglobin subunit epsilon-Y2	P02104	Hbb-y	16.136	232960	270610	296320	227230	226560	232080	1.16624	0.108873
Alpha-enolase	P17182	Eno1	47.14	580570	778050	603750	438250	669220	576110	1.16559	0.367582
Aldehyde dehydrogenase, mitochondrial	P47738	Aldh2	56.537	641440	790760	521190	607400	526550	548990	1.1607	0.331277
Electron transfer flavoprotein subunit beta	Q9DCW4	Etfb	27.623	398800	280200	323120	374820	234290	260030	1.153	0.468385
Alcohol dehydrogenase 1	P00329	Adh1	39.771	582790	10000	518750	304480	328290	343720	1.1383	0.816387
Histone H3.3;Histone H3.2;Histone H3.1;Histone H3.3C	P84244;P84228;P68433;P02301	H3f3a;Hist1h3b;Hist1h3a;H3f3c	15.328	10000	10000	317910	282070	10000	10000	1.11865	0.934685
L-lactate dehydrogenase A chain	P06151	Ldha	36.498	128450	264700	496440	165890	248940	394960	1.09854	0.843818
Elongation factor 1-alpha 1;Elongation factor 1-alpha 2	P10126;P62631	Eef1a1;Eef1a2	50.113	475400	649640	435760	504340	472830	444770	1.09766	0.532901
40S ribosomal protein SA	P14206	Rpsa	32.838	51074	46588	10000	10000	41867	46662	1.09269	0.869358
Cytochrome b-c1 complex subunit 2, mitochondrial	Q9DB77	Uqcrc2	48.234	68095	10000	10000	60707	10000	10000	1.09154	0.92828
Triosephosphate isomerase	P17751	Tpi1	32.191	196200	366430	87378	143550	210700	241250	1.09153	0.84332
Carbamoyl-phosphate synthase [ammonia], mitochondrial	Q8C196	Cps1	164.62	2808100	4163800	2489600	3607400	2968300	2144200	1.08505	0.729122
Alpha-aminoadipic semialdehyde dehydrogenase	Q9DBF1	Aldh7a1	58.861	386540	10000	195830	217810	192440	139070	1.07837	0.903506
Ephrin type-A receptor 2	Q03145	Epha2	108.85	7421900	6547400	5754700	5278400	8903600	4177700	1.07431	0.777818
Histone H1.2;Histone H1.4;Histone H1.3;Histone H1t;Histone H1.1	P15864;P43274;P43277;Q07133;P43275	Hist1h1c;Hist1h1e;Hist1h1d;Hist1h1t;Hist1h1a	21.266	66619	71001	66938	102850	10000	78864	1.067	0.885322
Succinate dehydrogenase [ubiquinone] flavoprotein subunit, mitochondrial	Q8K2B3	Sdha	72.585	816500	270490	196930	624710	372310	212080	1.06188	0.918653
ATP synthase subunit beta, mitochondrial	P56480	Atp5b	56.3	309050	215500	595070	172980	442620	457160	1.04368	0.920426
ATP synthase subunit d, mitochondrial	Q9DCX2	Atp5h	18.749	10000	61914	10000	58870	10000	10000	1.0386	0.967991
Persulfide dioxygenase ETHE1, mitochondrial	Q9DCM0	Ethe1	27.738	10000	10000	146090	82839	70872	10000	1.01453	0.98826
Non-specific lipid-transfer protein	P32020	Scp2	59.125	175620	296930	297920	317220	136310	308580	1.01097	0.9708
3-ketoacyl-CoA thiolase, mitochondrial	Q8BWT1	Acaa2	41.829	292910	458460	258160	321820	242670	462360	0.983133	0.951465
Glutamate dehydrogenase 1, mitochondrial	P26443	Glud1	61.336	239790	365410	273690	293130	391690	238440	0.951942	0.812768
Fatty acid-binding protein, liver	P12710	Fabp1	14.245	3201200	2677700	1482600	1919700	2845900	3032500	0.944012	0.824294
Acetyl-CoA acetyltransferase, mitochondrial	Q8QZT1	Acat1	44.816	251630	169910	232500	102200	370020	232860	0.927611	0.844208
Ribonuclease UK114	P52760	Hrsp12	14.255	448660	554390	290740	308800	665660	430190	0.921076	0.789974
Sarcosine dehydrogenase, mitochondrial	Q99LB7	Sardh	101.68	154790	286840	137080	186230	204280	240260	0.917466	0.745273
Pyruvate carboxylase, mitochondrial	Q05920	Pc	129.68	91564	158000	122240	141500	81652	185350	0.910164	0.748852
Cytosolic 10-formyltetrahydrofolate dehydrogenase	Q8R0Y6	Aldh1l1	98.708	233600	109620	256970	283180	67707	322460	0.891353	0.802894
Peroxisomal acyl-coenzyme A oxidase 1	Q9R0H0	Acox1	74.648	81953	10000	49187	43472	108650	10000	0.870579	0.854061
Aspartate aminotransferase, mitochondrial	P05202	Got2	47.411	285550	180430	239900	285960	204560	325000	0.865558	0.477977
Peptidyl-prolyl cis-trans isomerase A;Peptidyl-prolyl cis-trans isomerase A, N-terminally processed	P17742	Ppia	17.971	331560	305790	302580	338950	343240	415940	0.855937	0.118566
Trifunctional enzyme subunit alpha, mitochondrial;Long-chain enoyl-CoA hydratase;Long chain 3-hydroxyacyl-CoA dehydrogenase	Q8BMS1	Hadha	82.669	76755	40166	51123	106280	10000	80868	0.852375	0.768383
Glutathione S-transferase Mu 1	P10649	Gstm1	25.97	217290	369100	300760	428910	301860	314620	0.848631	0.426515
Glycine N-methyltransferase	Q9QXF8	Gnmt	32.675	60302	89335	10000	72631	105590	10000	0.848136	0.806293
4-hydroxyphenylpyruvate dioxygenase	P49429	Hpd	45.054	164030	141220	174870	139860	157210	274440	0.84009	0.521548
ATP synthase subunit O, mitochondrial	Q9DB20	Atp5o	23.363	10000	46754	44955	10000	52899	58779	0.835887	0.749769
Actin, gamma-enteric smooth muscle;Actin, alpha skeletal muscle;Actin, alpha cardiac muscle 1;Actin, aortic smooth muscle	P63268;P68134;P68033;P62737	Actg2;Acta1;Actc1;Acta2	41.876	351100	99662	10000	239980	10000	303840	0.831971	0.830265
D-dopachrome decarboxylase	O35215	Ddt	13.077	169060	214420	168440	277730	221560	170930	0.823491	0.31554
Argininosuccinate synthase	P16460	Ass1	46.584	578790	257460	131870	126790	559170	506440	0.811909	0.714624
Voltage-dependent anion-selective channel protein 1	Q60932	Vdac1	32.351	49401	52652	10000	57207	10000	71520	0.807723	0.719833
S-arrestin	P20443	Sag	44.93	47683	10000	10000	10000	64681	10000	0.79927	0.810604
Hemoglobin subunit alpha	P01942	Hba	15.085	1638600	3546300	259900	799740	3042200	3105000	0.78377	0.70199
40S ribosomal protein S3	P62908	Rps3	26.674	10000	31045	10000	46866	10000	10000	0.763392	0.728281
Histidine triad nucleotide-binding protein 1	P70349	Hint1	13.777	44046	10000	10000	10000	10000	67556	0.731486	0.7429
Ubiquitin-60S ribosomal protein L40;Ubiquitin;60S ribosomal protein L40;Ubiquitin-40S ribosomal protein S27a;Ubiquitin;40S ribosomal protein S27a;Polyubiquitin-B;Ubiquitin;Polyubiquitin-C;Ubiquitin;Ubiquitin-related 1;Ubiquitin-related 2	P62984;P62983;P0CG49;P0CG50	Uba52;Rps27a;Ubb;Ubc	14.728	173250	122180	46729	164130	151970	151950	0.731031	0.319771
3-ketoacyl-CoA thiolase A, peroxisomal;3-ketoacyl-CoA thiolase B, peroxisomal	Q921H8;Q8VCH0	Acaa1a;Acaa1b	43.953	10000	57524	10000	10000	86569	10000	0.727454	0.763369
Phosphoglycerate kinase 1;Phosphoglycerate kinase 2	P09411;P09041	Pgk1;Pgk2	44.55	10000	113000	171110	126190	145340	160360	0.680984	0.394034
Elongation factor 2	P58252	Eef2	95.313	55431	10000	53393	65558	57922	53136	0.672782	0.27515
Regucalcin	Q64374	Rgn	33.406	299550	467790	123440	279800	501290	554550	0.666931	0.318415
Medium-chain specific acyl-CoA dehydrogenase, mitochondrial	P45952	Acadm	46.481	10000	10000	67587	46719	80455	10000	0.63851	0.586341
Thioredoxin	P10639	Txn	11.675	97680	10000	10000	80649	94116	10000	0.636917	0.59866
Major urinary protein 6;Major urinary protein 17;Major urinary proteins 11 and 8;Major urinary protein 5;Major urinary protein 2;Major urinary protein 1	A2BIM8;P02762;B5X0G2;P04938;P11591;P11589;P11588	Mup9;Mup6;Mup17;Mup8;Mup5;Mup2;Mup1	20.762	103030	145130	10000	177380	86135	152520	0.620525	0.337388
Keratin, type II cytoskeletal 8	P11679	Krt8	54.565	160380	120070	123850	207090	117790	328340	0.618934	0.254073
Betaine--homocysteine S-methyltransferase 1	O35490	Bhmt	45.02	536910	681110	616720	1022600	911580	1074500	0.609816	0.00354572
Endoplasmin	P08113	Hsp90b1	92.475	71788	10000	64901	79794	59490	101500	0.609214	0.244479
Cytochrome b5	P56395	Cyb5a	15.241	229330	286570	82816	273540	635730	143600	0.568651	0.395644
Histone H4	P62806	Hist1h4a	11.367	10000	390810	333470	468670	512120	361100	0.547198	0.185316
Myosin-7;Myosin-6	Q91Z83;Q02566	Myh7;Myh6	222.88	47169	10000	10000	39430	50703	49650	0.480523	0.133864
Adenosylhomocysteinase	P50247	Ahcy	47.688	72856	71497	229550	368640	227740	215780	0.460381	0.111768
Indolethylamine N-methyltransferase	P40936	Inmt	29.459	52693	92905	10000	95994	135560	142470	0.416011	0.0598783
Cytochrome c oxidase subunit 5A, mitochondrial	P12787	Cox5a	16.101	10000	48065	10000	69921	53437	42038	0.411527	0.0973534
Superoxide dismutase [Cu-Zn]	P08228	Sod1	15.942	10000	178040	280600	239120	578140	387200	0.389087	0.12321
Glutathione S-transferase P 1	P19157	Gstp1	23.609	10000	10000	77824	99821	74211	91745	0.368068	0.0786434
S-adenosylmethionine synthase isoform type-1	Q91X83	Mat1a	43.508	10000	97927	69282	108460	277100	182020	0.312219	0.078092
ATP synthase subunit alpha, mitochondrial	Q03265	Atp5a1	59.752	821250	234360	838240	755930	699410	7610000	0.208911	0.35785
Peroxiredoxin-4	O08807	Prdx4	31.052	10000	10000	10000	10000	162410	180910	0.0849089	0.117417
Uricase	P25688	Uox	35.039	80136	56417	108910	271300	327990	204610	0.30534	0.00862551
Delta-1-pyrroline-5-carboxylate dehydrogenase, mitochondrial	Q8CHT0	Aldh4a1	61.84	10000	63735	10000	97317	121420	117650	0.248925	0.0122702
