# Supplementary material for: Dietary restriction transforms the mammalian protein persulfidome in a tissue-specific and cystathionine γ-lyase-dependent manner
Source: Nat Commun. 2021 Mar 19;12:1745. doi: 10.1038/s41467-021-22001-w (PMC7979915; doi:10.1038/s41467-021-22001-w)
Supplement: Supplementary file 38 — Supplementary Data 35 [file 41467_2021_22001_MOESM38_ESM.xlsx]

## Sheet: WT vs KO Peptide Level BTA
Supplementary Data 35: 1 year old 50% DR CGL WT vs CGL KO Brain Peptide-level BTA (Intensity)
Protein names	Majority protein IDs	Gene names	Mol. weight [kDa]	Intensity DR Brain WT1	Intensity DR Brain WT2	Intensity DR Brain WT3	Intensity DR Brain KO1	Intensity DR Brain KO2	Intensity DR Brain KO3	WT/KO intensity ratio	P-value
14-3-3 protein zeta/delta;14-3-3 protein theta;14-3-3 protein beta/alpha;14-3-3 protein beta/alpha, N-terminally processed;14-3-3 protein eta;14-3-3 protein gamma;14-3-3 protein gamma, N-terminally processed;14-3-3 protein sigma;14-3-3 protein epsilon	P63101;P68254;Q9CQV8;P68510;P61982;O70456;P62259	Ywhaz;Ywhaq;Ywhab;Ywhah;Ywhag;Sfn;Ywhae	27.771	140480	129680	146950	10000	10000	10000	13.9037	1.37949e-05		Green	WT enriched
Protein disulfide-isomerase	P09103	P4hb	57.058	101590	103800	197490	10000	10000	10000	13.4293	0.0170636		Gray	No Change
Transketolase	P40142	Tkt	67.63	104290	50721	82295	10000	10000	10000	7.9102	0.0112908		Blue	KO enriched
Aspartate aminotransferase, mitochondrial	P05202	Got2	47.411	106340	195920	288550	10000	10000	57494	7.62395	0.035705
Phosphoglycerate kinase 1	P09411	Pgk1	44.55	68060	78744	70405	10000	10000	10000	7.2403	4.29326e-05
Alcohol dehydrogenase 1	P00329	Adh1	39.771	559040	588900	679090	267900	316130	264660	2.15276	0.00120138
Creatine kinase B-type	Q04447	Ckb	42.713	578980	10000	199800	10000	10000	10000	26.2927	0.20502
Myosin-4;Myosin-3	Q5SX39;P13541	Myh4;Myh3	222.86	123460	102410	10000	10000	10000	10000	7.86233	0.120258
Dihydropyrimidinase-related protein 2	O08553	Dpysl2	62.277	1697900	886110	581600	308480	92223	201720	5.2548	0.0653089
Peroxiredoxin-5, mitochondrial	P99029	Prdx5	21.897	10000	69289	61892	10000	10000	10000	4.70603	0.117874
Superoxide dismutase [Mn], mitochondrial	P09671	Sod2	24.603	10000	67602	59862	10000	10000	10000	4.58213	0.118176
Triosephosphate isomerase	P17751	Tpi1	32.191	55301	202400	138020	73230	10000	10000	4.24457	0.101056
Sarcoplasmic/endoplasmic reticulum calcium ATPase 1	Q8R429	Atp2a1	109.42	209780	616540	551660	63261	175880	124250	3.792	0.0603341
Alpha-internexin	P46660	Ina	55.382	265320	10000	138380	10000	92236	10000	3.68598	0.270418
Electron transfer flavoprotein subunit alpha, mitochondrial	Q99LC5	Etfa	35.009	147940	65900	131970	48252	61663	10000	2.88379	0.0631305
Sodium/potassium-transporting ATPase subunit alpha-3;Sodium/potassium-transporting ATPase subunit alpha-2	Q6PIC6;Q6PIE5	Atp1a3;Atp1a2	111.69	125800	160200	10000	10000	90719	10000	2.67343	0.307076
Actin, aortic smooth muscle;Actin, gamma-enteric smooth muscle	P62737;P63268	Acta2;Actg2	42.009	91153	117690	10000	61998	10000	10000	2.66888	0.28221
Peptidyl-prolyl cis-trans isomerase A;Peptidyl-prolyl cis-trans isomerase A, N-terminally processed	P17742	Ppia	17.971	346710	432000	530260	366340	126460	10000	2.60336	0.0842156
Heat shock protein HSP 90-alpha;Heat shock protein HSP 90-beta	P07901;P11499	Hsp90aa1;Hsp90ab1	84.787	183970	304480	417700	184690	10000	159830	2.55599	0.10147
Fructose-1,6-bisphosphatase 1	Q9QXD6	Fbp1	36.912	126310	152300	226890	10000	178080	10000	2.552	0.182538
Collagen alpha-2(I) chain	Q01149	Col1a2	129.56	10000	184380	87779	93583	10000	10000	2.48417	0.384676
Peroxiredoxin-6	O08709	Prdx6	24.87	90514	10000	64072	10000	10000	47213	2.44872	0.291655
Glutamate dehydrogenase 1, mitochondrial	P26443	Glud1	61.336	83574	192110	232740	72028	10000	131210	2.3843	0.157289
60 kDa heat shock protein, mitochondrial	P63038	Hspd1	60.955	95301	71597	96792	10000	91122	10000	2.37298	0.146152
Creatine kinase M-type	P07310	Ckm	43.044	102980	108860	179690	147210	10000	10000	2.34155	0.223505
Pyruvate kinase PKM	P52480	Pkm	57.844	115100	497920	346060	10000	268500	140510	2.28892	0.250268
Collagen alpha-1(VI) chain	Q04857	Col6a1	108.49	94577	85062	139070	119940	10000	10000	2.27747	0.212848
Sorbitol dehydrogenase	Q64442	Sord	38.249	10000	149990	229800	10000	152870	10000	2.25482	0.417015
Isocitrate dehydrogenase [NADP] cytoplasmic;Isocitrate dehydrogenase [NADP], mitochondrial	O88844;P54071	Idh1;Idh2	46.674	120270	10000	86385	76928	10000	10000	2.23522	0.369605
4-hydroxyphenylpyruvate dioxygenase	P49429	Hpd	45.054	10000	66597	136070	79737	10000	10000	2.13228	0.433089
Fibronectin;Anastellin	P11276	Fn1	272.53	1747700	802090	1182000	783200	464410	532040	2.09692	0.0892606
Hemoglobin subunit beta-1;Hemoglobin subunit beta-2	P02088;P02089	Hbb-b1;Hbb-b2	15.84	1456900	1665400	1357400	899530	1236600	354930	1.79831	0.0717218
Heat shock protein 105 kDa	Q61699	Hsph1	96.406	216160	307930	208560	134910	263900	10000	1.79215	0.248306
Catalase	P24270	Cat	59.795	94736	168940	222280	10000	123290	141040	1.77143	0.270742
Regucalcin	Q64374	Rgn	33.406	122080	67960	259270	80989	166520	10000	1.74483	0.428986
Electron transfer flavoprotein subunit beta	Q9DCW4	Etfb	27.623	164910	307940	226060	10000	235950	169220	1.68343	0.296242
Ribonuclease ZC3H12A	Q5D1E7	Zc3h12a	65.597	10000	294510	266740	10000	320960	10000	1.67542	0.606788
Cytochrome b5	P56395	Cyb5a	15.241	10000	268880	362770	208110	166050	10000	1.67027	0.518849
Carbonic anhydrase 3	P16015	Ca3	29.366	10000	10000	219100	10000	10000	125290	1.64567	0.714449
Myosin regulatory light chain 12B	Q3THE2	Myl12b	19.779	1099500	899220	619750	569070	541080	485550	1.64095	0.0732914
Serine protease HTRA1	Q9R118	Htra1	51.213	286520	333290	208820	194540	160820	154260	1.62598	0.0503138
Microsomal glutathione S-transferase 1	Q91VS7	Mgst1	17.551	124980	119990	10000	142030	10000	10000	1.5736	0.620587
Tropomyosin alpha-1 chain;Tropomyosin beta chain;Tropomyosin alpha-3 chain	P58771;CON__Q3SX28;P58774;P21107	Tpm1;Tpm2;Tpm3	32.68	530130	452510	166120	382550	10000	354440	1.53785	0.457675
Myosin-1	Q5SX40	Myh1	223.34	502140	739270	764350	369210	441510	511900	1.51651	0.0708402
Myosin light polypeptide 6	Q60605	Myl6	16.93	252340	117480	292500	106310	123560	210840	1.50285	0.299585
Glutamine synthetase	P15105	Glul	42.119	126060	175260	132050	107280	172320	10000	1.49644	0.389057
Elongation factor 1-alpha 1;Elongation factor 1-alpha 2	P10126;P62631	Eef1a1;Eef1a2	50.113	469990	807770	891390	542670	484760	425040	1.49342	0.14738
Cofilin-1	P18760	Cfl1	18.559	107670	127760	100010	98062	118680	10000	1.47939	0.35086
ADP/ATP translocase 1	P48962	Slc25a4	32.904	278000	250860	410610	259130	259990	116830	1.47727	0.214014
Tricarboxylate transport protein, mitochondrial	Q8JZU2	Slc25a1	33.931	963810	689440	85182	900240	10000	278960	1.46185	0.646623
Tenascin	Q80YX1	Tnc	231.8	1203500	1267000	1070300	808530	1005100	706400	1.40506	0.031733
Heat shock cognate 71 kDa protein;Heat shock-related 70 kDa protein 2	P63017;P17156	Hspa8;Hspa2	70.87	981630	567030	669010	643540	587460	348600	1.40394	0.239537
Non-specific lipid-transfer protein	P32020	Scp2	59.125	246670	160110	246240	224010	123950	117350	1.40341	0.236189
Alpha-crystallin A chain	P24622	Cryaa	22.489	10000	71075	127720	132850	10000	10000	1.36601	0.743708
Guanine nucleotide-binding protein G(t) subunit alpha-1;Guanine nucleotide-binding protein G(k) subunit alpha;Guanine nucleotide-binding protein G(t) subunit alpha-3;Guanine nucleotide-binding protein G(t) subunit alpha-2;Guanine nucleotide-binding protein G(o) subunit alpha;Guanine nucleotide-binding protein G(i) subunit alpha-1;Guanine nucleotide-binding protein G(i) subunit alpha-2;Guanine nuc…	P20612;Q9DC51;Q3V3I2;P50149;P18872;B2RSH2;P08752;Q8CGK7;P63094;Q6R0H7	Gnat1;Gnai3;Gnat3;Gnat2;Gnao1;Gnai1;Gnai2;Gnal;Gnas	39.966	59535	65508	67641	63308	68688	10000	1.35697	0.421573
Aldehyde dehydrogenase, dimeric NADP-preferring	P47739	Aldh3a1	50.48	72732	93779	71398	105700	10000	61077	1.34581	0.515258
Actin, alpha cardiac muscle 1	P68033	Actc1	42.019	4676300	4216700	3603700	4631800	2093500	2911100	1.29682	0.304421
Fructose-bisphosphate aldolase B	Q91Y97	Aldob	39.507	600040	966920	1316900	820200	734000	695890	1.28166	0.371748
Glutathione S-transferase A3	P30115	Gsta3	25.36	227760	10000	255560	181750	10000	195500	1.27391	0.736304
Myosin-9	Q8VDD5	Myh9	226.37	1106700	3778400	2538900	3220600	2438800	233210	1.25988	0.687972
Pyruvate carboxylase, mitochondrial	Q05920	Pc	129.68	10000	10000	73692	54437	10000	10000	1.25868	0.816393
Histone H2B type 1-P;Histone H2B type 1-K;Histone H2B type 1-C/E/G;Histone H2B type 2-B;Histone H2B type 1-H;Histone H2B type 1-B;Histone H2B type 1-M;Histone H2B type 1-F/J/L;Histone H2B type 3-A;Histone H2B type 3-B;Histone H2B type 2-E;Histone H2B type 1-A	Q8CGP2;Q8CGP1;Q6ZWY9;Q64525;Q64478;Q64475;P10854;P10853;Q9D2U9;Q8CGP0;Q64524;P70696	Hist1h2bp;Hist1h2bk;Hist1h2bc;Hist2h2bb;Hist1h2bh;Hist1h2bb;Hist1h2bm;Hist1h2bf;Hist3h2ba;Hist3h2bb;Hist2h2be;Hist1h2ba	13.992	2031600	1250500	1007200	1123300	1037900	1252400	1.25653	0.406864
Superoxide dismutase [Cu-Zn]	P08228	Sod1	15.942	79543	10000	205020	217700	10000	10000	1.23922	0.843009
Peroxiredoxin-1	P35700	Prdx1	22.176	323540	515970	248190	405410	128870	366990	1.20685	0.625248
Uricase	P25688	Uox	35.039	10000	51757	66473	10000	10000	86697	1.20181	0.826365
Carbamoyl-phosphate synthase [ammonia], mitochondrial	Q8C196	Cps1	164.62	1681500	1804700	2942700	2138700	1458000	1757100	1.20081	0.467797
Actin, cytoplasmic 2;Actin, cytoplasmic 2, N-terminally processed	P63260	Actg1	41.792	27395000	35015000	21283000	33513000	19924000	16638000	1.19433	0.524379
Serum albumin	P07724	Alb	68.692	1101100	2372800	2371900	1313100	1782100	1806000	1.19273	0.525375
Malate dehydrogenase, mitochondrial	P08249	Mdh2	35.611	215410	153940	360210	175920	278270	161650	1.18466	0.623244
Vimentin	P20152	Vim	53.687	3299100	3362000	3940500	2840800	3108400	3034500	1.18009	0.0696392
Cytochrome c oxidase subunit 6B1	P56391	Cox6b1	10.071	66511	10000	10000	55446	10000	10000	1.14666	0.886114
Ephrin type-A receptor 2	Q03145	Epha2	108.85	3957500	4921000	2516000	3781800	3176200	3272900	1.11373	0.620372
Histone H4	P62806	Hist1h4a	11.367	10000	1228500	522090	697240	527880	378400	1.09795	0.89289
Ubiquitin carboxyl-terminal hydrolase 34	Q6ZQ93	Usp34	408.21	10000	84529	10000	75709	10000	10000	1.09215	0.933532
Arginase-1	Q61176	Arg1	34.807	261200	222940	123450	225570	249880	86690	1.08085	0.828022
Malate dehydrogenase, cytoplasmic	P14152	Mdh1	36.511	143510	353470	189770	212610	162160	267120	1.06989	0.842473
L-lactate dehydrogenase A chain;L-lactate dehydrogenase C chain	P06151;P00342	Ldha;Ldhc	36.498	167260	542600	175870	503420	317960	10000	1.06537	0.928531
Myosin-6;Myosin-7	Q02566;Q91Z83	Myh6;Myh7	223.56	609760	848000	797210	726840	632150	777940	1.05524	0.664237
Aconitate hydratase, mitochondrial	Q99KI0	Aco2	85.462	10000	10000	73525	68720	10000	10000	1.05416	0.958368
Troponin I, cardiac muscle	P48787	Tnni3	24.258	261630	272760	256030	275040	254990	220730	1.05283	0.470416
Acetyl-CoA acetyltransferase, mitochondrial	Q8QZT1	Acat1	44.816	10000	122710	136290	116000	10000	130640	1.04816	0.944084
Alpha-enolase	P17182	Eno1	47.14	724220	790050	554020	925210	394060	656550	1.0468	0.863903
Heterogeneous nuclear ribonucleoproteins A2/B1	O88569	Hnrnpa2b1	37.402	10000	10000	151580	10000	10000	144720	1.04165	0.973681
Hemoglobin subunit epsilon-Y2	P02104	Hbb-y	16.136	10000	174120	201780	199260	162490	10000	1.03806	0.957562
Actin, cytoplasmic 1;Actin, cytoplasmic 1, N-terminally processed	P60710	Actb	41.736	652140	817640	795800	790490	758590	671140	1.02043	0.822095
Aldehyde dehydrogenase, mitochondrial	P47738	Aldh2	56.537	325450	72352	396190	464180	128190	187950	1.01752	0.976058
Interleukin-5 receptor subunit alpha	P21183	Il5ra	46.988	106590	117540	10000	210700	10000	10000	1.01487	0.988586
Collagen alpha-1(II) chain;Collagen alpha-1(II) chain;Chondrocalcin	P28481	Col2a1	141.97	278630	10000	332610	319890	10000	285430	1.00962	0.989421
3-ketoacyl-CoA thiolase, mitochondrial	Q8BWT1	Acaa2	41.829	10000	379410	47751	10000	78917	345440	1.00646	0.995497
Myelin basic protein	P04370	Mbp	27.167	249160	247620	253440	186660	367610	195700	1.00033	0.998939
Tubulin beta-5 chain;Tubulin beta-2B chain;Tubulin beta-2A chain;Tubulin beta-3 chain	P99024;Q9CWF2;Q7TMM9;Q9ERD7	Tubb5;Tubb2b;Tubb2a;Tubb3	49.67	588670	839680	937040	583810	1088000	723180	0.987641	0.959512
Histone H2A type 1-K;Histone H2A type 1-F;Histone H2A type 3;Histone H2A type 2-A;Histone H2A type 1-H;Histone H2A.J;Histone H2A type 2-C;Histone H2A.Z;Histone H2A type 2-B;Histone H2A.V;Histone H2AX	C0HKE6;C0HKE9;C0HKE1;C0HKE8;C0HKE2;C0HKE3;C0HKE4;C0HKE5;C0HKE7;Q8CGP7;Q8CGP5;Q8BFU2;Q6GSS7;Q8CGP6;Q8R1M2;Q64523;P0C0S6;Q64522;Q3THW5;P27661	Hist1h2ak;Hist1h2af;Hist3h2a;Hist2h2aa1;Hist1h2ah;H2afj;Hist2h2ac;H2afz;Hist2h2ab;H2afv;H2afx	14.135	769840	842300	758000	901330	857040	706100	0.961724	0.652413
S-adenosylmethionine synthase isoform type-1	Q91X83	Mat1a	43.508	241140	119190	10000	136040	112630	138320	0.95695	0.938165
Betaine--homocysteine S-methyltransferase 1	O35490	Bhmt	45.02	844900	903590	825220	905180	887720	900230	0.955658	0.174014
Glyceraldehyde-3-phosphate dehydrogenase	P16858	Gapdh	35.81	965340	1208500	1252200	1257500	1501500	853040	0.948506	0.781592
Adenosylhomocysteinase	P50247	Ahcy	47.688	10000	10000	112050	10000	119510	10000	0.946527	0.962642
Transforming growth factor-beta-induced protein ig-h3	P82198	Tgfbi	74.596	2636200	3846400	2562200	3233800	3036600	3383000	0.936955	0.660366
Histone H1t;Histone H1.2;Histone H1.4;Histone H1.3	Q07133;P15864;P43274;P43277	Hist1h1t;Hist1h1c;Hist1h1e;Hist1h1d	21.54	111530	62882	97070	82435	99302	114970	0.914983	0.650771
Enoyl-CoA delta isomerase 1, mitochondrial	P42125	Eci1	32.25	76574	10000	10000	86852	10000	10000	0.903811	0.924348
Histone deacetylase complex subunit SAP25	Q1EHW4	Sap25	19.845	10000	122620	10000	10000	10000	139450	0.89445	0.926582
ATP synthase subunit beta, mitochondrial	P56480	Atp5b	56.3	474910	976480	629730	612090	1049000	684440	0.887271	0.683187
ATP synthase subunit alpha, mitochondrial	Q03265	Atp5a1	59.752	807480	575760	885210	686350	1006500	898390	0.87543	0.461418
Ribonuclease UK114	P52760	Hrsp12	14.255	279770	167710	204590	323430	10000	416460	0.869554	0.810469
Tubulin alpha-1C chain;Tubulin alpha-1A chain;Tubulin alpha-1B chain;Tubulin alpha-3 chain;Tubulin alpha-4A chain;Tubulin alpha-8 chain	P68373;P68369;P05213;P05214;P68368;Q9JJZ2	Tuba1c;Tuba1a;Tuba1b;Tuba3a;Tuba4a;Tuba8	49.909	521140	637700	347560	633310	378480	764330	0.848141	0.558918
Fatty acid-binding protein, liver	P12710	Fabp1	14.245	774470	2022200	1342100	2554100	1801000	746320	0.811298	0.640595
Hydroxymethylglutaryl-CoA synthase, mitochondrial	P54869	Hmgcs2	56.822	499270	588040	274540	579880	661080	485400	0.788856	0.316434
Hemoglobin subunit alpha	P01942	Hba	15.085	2592000	867970	1622900	2411300	2286400	1900100	0.770389	0.388253
10 kDa heat shock protein, mitochondrial	Q64433	Hspe1	10.963	10000	10000	87060	10000	124560	10000	0.740592	0.799364
Heterogeneous nuclear ribonucleoprotein A1;Heterogeneous nuclear ribonucleoprotein A1, N-terminally processed	P49312	Hnrnpa1	34.196	10000	97255	110310	99366	110400	99081	0.704443	0.391578
Transcription elongation factor B polypeptide 2	P62869	Tceb2	13.17	10000	51154	10000	10000	59284	59365	0.553086	0.421363
Tubulin beta-4B chain;Tubulin beta-4A chain	P68372;Q9D6F9	Tubb4b;Tubb4a	49.83	10000	169670	108400	182140	210550	144780	0.535974	0.173422
Glutathione S-transferase Mu 1;Glutathione S-transferase Mu 7;Glutathione S-transferase Mu 2;Glutathione S-transferase Mu 5	P10649;Q80W21;P15626;P48774	Gstm1;Gstm7;Gstm2;Gstm5	25.97	111590	107830	114910	276100	206890	172480	0.510061	0.0247762
ADP/ATP translocase 2;ADP/ATP translocase 2, N-terminally processed	P51881	Slc25a5	32.931	10000	80766	10000	10000	183410	10000	0.495384	0.612814
Retinal dehydrogenase 1	P24549	Aldh1a1	54.467	10000	10000	45921	75800	10000	67787	0.42921	0.289209
Basement membrane-specific heparan sulfate proteoglycan core protein;Endorepellin;LG3 peptide	Q05793	Hspg2	398.29	10000	10000	10000	68151	72583	10000	0.199026	0.116652
78 kDa glucose-regulated protein	P20029	Hspa5	72.421	10000	10000	10000	78279	94966	10000	0.163715	0.120811
Gem-associated protein 5	Q8BX17	Gemin5	166.59	10000	10000	10000	100630	10000	90242	0.149349	0.117585
Macrophage migration inhibitory factor	P34884	Mif	12.504	10000	10000	10000	118790	10000	78355	0.144826	0.136414
EF-hand calcium-binding domain-containing protein 6	Q6P1E8	Efcab6	175.77	10000	10000	10000	190590	10000	227880	0.0700166	0.119588
SH3 domain-containing protein 21	Q7TSG5	Sh3d21	60.323	10000	10000	10000	493980	10000	536990	0.0288193	0.116836
Histone H3.3;Histone H3.2;Histone H3.1;Histone H3.3C	P84244;P84228;P68433;P02301	H3f3a;Hist1h3b;Hist1h3a;H3f3c	15.328	10000	10000	10000	10000	552930	480850	0.0287417	0.118123
Ubiquitin-60S ribosomal protein L40;Ubiquitin;60S ribosomal protein L40;Ubiquitin-40S ribosomal protein S27a;Ubiquitin;40S ribosomal protein S27a;Polyubiquitin-B;Ubiquitin;Polyubiquitin-C;Ubiquitin;Ubiquitin-related 1;Ubiquitin-related 2	P62984;P62983;P0CG49;P0CG50	Uba52;Rps27a;Ubb;Ubc	14.728	10000	10000	10000	132580	122760	125680	0.078736	2.29037e-06
