# Supplementary material for: Dietary restriction transforms the mammalian protein persulfidome in a tissue-specific and cystathionine γ-lyase-dependent manner
Source: Nat Commun. 2021 Mar 19;12:1745. doi: 10.1038/s41467-021-22001-w (PMC7979915; doi:10.1038/s41467-021-22001-w)
Supplement: Supplementary file 39 — Supplementary Data 36 [file 41467_2021_22001_MOESM39_ESM.xlsx]

## Sheet: Tab 1 ID and Intensity
Supplementary Data 36 (Tab 1): 1 year old 50% DR CGL WT vs CGL KO Kidney Peptide-level BTA iodoTMT labeled Protein ID and Intensity
			iodoTMT Tag:	Tg-126	Tg-127	Tg-128	Tg-129	Tg-130	Tg-131
Protein ID	Accession	Gene ID	MW	Kidney WT1	Kidney WT2	Kidney WT3	Kidney KO1	Kidney KO2	Kidney KO3	WT/KO Intensity	P-Value
60S ribosomal protein L22	P67984	Rpl22	14.8	3959.41	2093.78	2669.44	928.208	100	100	7.73141	0.0148015		Green	WT enriched
Acyl-coenzyme A synthetase ACSM3, mitochondrial	Q3UNX5	Acsm3	65.6	3503.34	2194.36	2276.77	100	1661.82	100	4.28315	0.0385238		Gray	No Change
EH domain-containing protein 1	Q9WVK4	Ehd1	60.6	3175.21	2882.42	2826.21	761.398	1276.22	100	4.15594	0.00325324		Blue	KO enriched
Hydroxyacid oxidase 2	Q9NYQ2	Hao2	38.7	17215.6	9318.55	11971	3763.33	7554.97	4500.82	2.43409	0.0434693
Potassium-transporting ATPase alpha chain 2	Q9Z1W8	Atp12a	114.7	69146.3	43279	64842.4	20394.7	41468.7	12625.7	2.37978	0.0435286
Sodium/potassium-transporting ATPase subunit alpha-4	Q9WV27	Atp1a4	114.8	103407	65264.9	87949.8	33600.3	60435.3	24999.1	2.15586	0.0406658
Cathepsin D	P18242	Ctsd	44.9	6202.63	4217.48	5357.54	3435.75	2804.68	1323.78	2.08583	0.032257
Sodium/potassium-transporting ATPase subunit alpha-2	Q6PIE5	Atp1a2	112.1	113007	73045.1	97074.4	39979.6	66906.8	29200.9	2.08047	0.0385519
Sodium/potassium-transporting ATPase subunit alpha-3	Q6PIC6	Atp1a3	111.6	113007	73045.1	97074.4	39979.6	66906.8	29200.9	2.08047	0.0385519
L-lactate dehydrogenase A chain	P06151	Ldha	36.5	8918.94	6242.21	5966.25	1735.62	4018.56	4570.95	2.04621	0.0482218
Uncharacterized protein C4orf54 homolog	E0CYV9	1 SV	189.6	11357	7573.89	6633.12	4337.55	4370.4	3840.74	2.03719	0.0405646
Sulfite oxidase, mitochondrial	Q8R086	Suox	60.7	7622.91	6617.26	5949.42	4023.67	2970.05	3088.38	2.00252	0.00463863
ATP-dependent 6-phosphofructokinase, platelet type	Q9WUA3	Pfkp	85.4	8385.54	6048.96	7765.5	2753.09	5304.69	3591.4	1.90571	0.0265693
Talin-1	P26039	Tln1	269.7	15204.7	9103.41	12627.3	7029.89	7488.62	4888.97	1.90315	0.0395667
Sushi domain-containing protein 2	Q9DBX3	Susd2	90.6	50421.7	32072.6	32188.7	20600	18622.1	22804.7	1.84892	0.0476408
Receptor of activated protein C kinase 1	P68040	Rack1	35.1	6224.39	7612.42	4751.46	2865.45	3462.93	3795.98	1.83599	0.0315553
Medium-chain specific acyl-CoA dehydrogenase, mitochondrial	P45952	Acadm	46.5	9525.15	8635.08	10967.2	5130.68	5864.65	4874.42	1.8354	0.00397804
TAR DNA-binding protein 43	Q921F2	Tardbp	44.5	7141.43	6568.44	4993.71	4126.24	4151.83	2086.12	1.80463	0.041461
Enoyl-[acyl-carrier-protein] reductase, mitochondrial	Q9DCS3	Mecr	40.3	16400.6	9686.64	12669.1	6655.27	8315.03	6677.99	1.79027	0.0475691
Aldehyde dehydrogenase, mitochondrial	P47738	Aldh2	56.5	30010.8	23993.4	28999	14703.8	22311.9	9993.21	1.76569	0.041218
Heat shock protein HSP 90-beta	P11499	Hsp90ab1	83.2	13151.2	9879.01	10652.7	7548.88	5989.09	5991.27	1.72474	0.0133861
60S ribosomal protein L10-like	P86048	Rpl10l	24.5	12417.5	7378.94	10058.6	5624.16	5519.86	6340.95	1.70747	0.0493394
60S ribosomal protein L10	Q6ZWV3	Rpl10	24.6	12417.5	7378.94	10058.6	5624.16	5519.86	6340.95	1.70747	0.0493394
Phosphoribosylformylglycinamidine synthase	Q5SUR0	Pfas	144.5	9878.75	8046.9	9588.78	5406.06	5823.89	5077.75	1.6872	0.00356089
Glutamine amidotransferase-like class 1 domain-containing protein 3A, mitochondrial	Q9D172	Gatd3a	28.1	10256.8	6548.26	9033.43	5726.94	4847.04	5201.95	1.63784	0.0402057
V-type proton ATPase subunit C 1	Q9Z1G3	Atp6v1c1	43.9	41302.9	28919.8	33168.4	19047.6	24445	20152	1.62451	0.0293297
Ferrochelatase, mitochondrial	P22315	Fech	47.1	44139.2	27534	36550.5	20735.6	23967.8	22077.7	1.62057	0.0475897
Na(+)/H(+) exchange regulatory cofactor NHE-RF3	Q9JIL4	Pdzk1	56.5	11511.4	7903.68	10291.5	5570.11	7232.27	5577.8	1.61623	0.0342065
3-hydroxyanthranilate 3,4-dioxygenase	Q78JT3	Haao	32.8	5404.24	4868.93	3727.8	2752.71	3155.7	2915.62	1.58669	0.0273599
Succinate--CoA ligase [GDP-forming] subunit beta, mitochondrial	Q9Z2I8	Suclg2	46.8	11330.1	10375	9479.47	7026.21	7158.1	6297.61	1.52254	0.00395411
WD repeat-containing protein 1	O88342	Wdr1	66.4	13223	12854.9	13849.1	9865.18	9243.43	7565.8	1.49683	0.00406412
60S acidic ribosomal protein P0	P14869	Rplp0	34.2	9202.98	10529.9	9543.74	5364.32	7660.36	6713.35	1.48326	0.0148823
ATP synthase subunit O, mitochondrial	Q9DB20	Atp5po	23.3	6345.97	5781.91	5922.93	4469.57	4320	4003.65	1.41097	0.00130278
40S ribosomal protein S11	P62281	Rps11	18.4	38887.7	33503.5	38004.2	28178.7	27886.8	25013.1	1.36158	0.00741967
Protein-glutamine gamma-glutamyltransferase 2	P21981	Tgm2	77	16820.7	14677.9	17839.8	10998.8	14282.9	12309	1.31252	0.0425689
Xaa-Pro dipeptidase	Q11136	Pepd	55	11389.2	9969.43	10571.2	8794.44	8665.65	9473.36	1.18551	0.0258794
Non-specific lipid-transfer protein	P32020	Scp2	59.1	8909.72	6319.64	6760.55	3037.07	5817.78	3509.84	1.77844	0.0522734
Peroxisomal trans-2-enoyl-CoA reductase	Q99MZ7	Pecr	32.4	126473	108285	129426	87285.7	106874	72208	1.36722	0.0533502
Lymphocyte antigen 6C2	P0CW03	Ly6c2	14.1	5943.36	6443.11	5966.92	5362.3	4117.91	2840.53	1.48963	0.054339
Lymphocyte antigen 6C1	P0CW02	Ly6c1	14.2	5943.36	6443.11	5966.92	5362.3	4117.91	2840.53	1.48963	0.054339
Endoplasmin	P08113	Hsp90b1	92.4	17407.7	12722.9	14083.5	8790.26	11257.3	11191.1	1.41536	0.0549358
Short-chain specific acyl-CoA dehydrogenase, mitochondrial	Q07417	Acads	44.9	79508.1	58580	70977.7	44108.6	58390	39234.1	1.47507	0.0550249
Delta-1-pyrroline-5-carboxylate dehydrogenase, mitochondrial	Q8CHT0	Aldh4a1	61.8	16957.5	10928.1	13064.8	8330.98	9990.84	6752.36	1.63317	0.0570056
Cadherin-16	O88338	Cdh16	89.8	21723.3	17751.4	18025.2	9434.25	16721.1	8728.95	1.6483	0.0577033
Guanine nucleotide-binding protein G(I)/G(S)/G(T) subunit beta-2	P62880	Gnb2	37.3	67670.9	44752.9	54366.7	33765.2	42424.6	25470.8	1.64066	0.0581437
Pyruvate carboxylase, mitochondrial	Q05920	Pc	129.6	34172	24196.5	32468.5	11797.4	24784.5	8841.39	1.99979	0.0590039
39S ribosomal protein L45, mitochondrial	Q9D0Q7	Mrpl45	35.4	13192.9	7664.25	8295.61	5141.26	5545.94	4598.8	1.90715	0.0592017
Sodium/potassium-transporting ATPase subunit alpha-1	Q8VDN2	Atp1a1	112.9	333998	197534	210012	104838	156708	118692	1.95021	0.0597431
Peroxisomal bifunctional enzyme	Q9DBM2	Ehhadh	78.3	168342	98454.4	113099	49361.1	88381.9	45480.4	2.0734	0.0606595
Nucleoside diphosphate-linked moiety X motif 19	P11930	Nudt19	40.3	5892.65	5717.55	3725.86	3632.67	3180.78	2845.26	1.58779	0.0608509
Alpha-aminoadipic semialdehyde dehydrogenase	Q9DBF1	Aldh7a1	58.8	32822.5	23221.8	29134.2	18039.5	23297.5	14530.8	1.52464	0.0611391
Elongation factor 1-alpha 1	P10126	Eef1a1	50.1	39826.3	29939.8	28139	22188.2	24759.1	15239.5	1.57437	0.0612774
Ceruloplasmin	Q61147	Cp	121.1	8523.38	5752.06	8034.79	4921.51	5733.36	3775.33	1.54608	0.0625786
Fructose-1,6-bisphosphatase 1	Q9QXD6	Fbp1	36.9	35611.4	22765	24419.6	18239.1	17949.5	12221.1	1.71032	0.0629433
Elongation factor Tu, mitochondrial	Q8BFR5	Tufm	49.5	21697.9	13889.1	14683.6	9453.41	11560.6	9680.42	1.63778	0.0640069
Alpha-enolase	P17182	Eno1	47.1	7894.66	5258.37	3794.34	1929.36	3231.01	2210.18	2.29934	0.0648593
Beta-enolase	P21550	Eno3	47	7894.66	5258.37	3794.34	1929.36	3231.01	2210.18	2.29934	0.0648593
Gamma-enolase	P17183	Eno2	47.3	7894.66	5258.37	3794.34	1929.36	3231.01	2210.18	2.29934	0.0648593
Inorganic pyrophosphatase 2, mitochondrial	Q91VM9	Ppa2	38.1	19818.4	15720.7	20675.6	8785.31	16222	7262.12	1.74204	0.0650666
Probable phospholipid-transporting ATPase IH	P98197	Atp11a	135.4	6342.83	5631.48	7325.32	2876.79	5620.27	2363.58	1.77702	0.0665601
4-trimethylaminobutyraldehyde dehydrogenase	Q9JLJ2	Aldh9a1	53.5	52067.9	33583.3	41939.9	26721.3	31246.5	28479.9	1.47593	0.0673631
Rab GDP dissociation inhibitor beta	Q61598	Gdi2	50.5	19880.8	18173.9	25772.9	13319.6	17281	9721.77	1.58294	0.0689627
Growth arrest-specific protein 2	P11862	Gas2	34.9	15134.4	10476.2	14441.8	7938.71	10898.3	5557.35	1.64188	0.0694982
Annexin A4	P97429	Anxa4	35.9	15084.1	8097.21	11241	6473.02	7207.54	5420.74	1.8021	0.0705609
ATP-dependent 6-phosphofructokinase, liver type	P12382	Pfkl	85.3	18380.5	14166.3	20011.2	10018.6	14598.6	6456.43	1.6914	0.0708944
Fumarate hydratase, mitochondrial	P97807	Fh	54.3	11071.2	8250.26	8139.27	4987.6	7295.87	6570.38	1.4565	0.0713614
Glutaminase kidney isoform, mitochondrial	D3Z7P3	Gls	73.9	13346.7	6376.75	9242.48	4286.01	5655.34	3634.57	2.13363	0.071743
MICOS complex subunit Mic60	Q8CAQ8	Immt	83.8	3308.73	1610	1935.33	100	1145.07	1105.22	2.91626	0.0735175
Glycerol kinase	Q64516	Gk	61.2	38237.8	23011.5	23365.9	14782.3	17746.4	15192.5	1.77312	0.0735342
Chloride intracellular channel protein 1	Q9Z1Q5	Clic1	27	28370	15882.5	18258.1	10737.1	13316.2	9923.14	1.83982	0.0743409
Chloride intracellular channel protein 5	Q8BXK9	Clic5	28.3	10453.1	5989.98	9284.23	4242.9	6247.97	4662.72	1.69777	0.0744229
Succinyl-CoA:3-ketoacid coenzyme A transferase 1, mitochondrial	Q9D0K2	Oxct1	56	31844.2	19712.4	21568.9	16003.4	16647	11014.7	1.67469	0.0781673
Ubiquitin carboxyl-terminal hydrolase 5	P56399	Usp5	95.8	3325.09	2460.14	2789.47	100	1406.56	2271.95	2.26933	0.0783467
NADH dehydrogenase [ubiquinone] flavoprotein 1, mitochondrial	Q91YT0	Ndufv1	50.8	23035.4	12984.3	12611.4	6980.88	9586.95	7302.44	2.03731	0.0784707
Elongation factor 2	P58252	Eef2	95.3	62368.9	39203.4	54432.9	26106.8	42603.4	22785.3	1.70506	0.0785412
Sarcosine dehydrogenase, mitochondrial	Q99LB7	Sardh	101.6	60866.1	46153	64174.3	34365.2	48988.7	24086.6	1.59338	0.079873
Ribonuclease inhibitor	Q91VI7	Rnh1	49.8	23651.6	14161.3	13224.6	10419.1	9486.93	6312.54	1.94662	0.0804995
Unconventional myosin-Ic	Q9WTI7	Myo1c	121.9	19251.1	12605.9	21197.3	8976.92	13970	7242.62	1.75737	0.0815042
Inositol-3-phosphate synthase 1	Q9JHU9	Isyna1	60.9	3734.3	2195.07	2477.14	100	1779.62	1597.85	2.41741	0.0822721
Malate dehydrogenase, cytoplasmic	P14152	Mdh1	36.5	38466.9	28674	40044.3	13963.4	31310.6	8854.76	1.98019	0.0824165
NADH dehydrogenase [ubiquinone] 1 alpha subcomplex subunit 8	Q9DCJ5	Ndufa8	20	22259.5	11058.1	15009.3	8389.3	9846.26	6436.4	1.95878	0.0827702
Aflatoxin B1 aldehyde reductase member 2	Q8CG76	Akr7a2	40.6	15890.4	11054.1	11449.5	9571.93	9570.91	7781.2	1.42601	0.0828126
Poly(rC)-binding protein 1	P60335	Pcbp1	37.5	8716.21	7262.17	9060.67	5494.82	7409.11	3511.19	1.52536	0.0834705
5-oxoprolinase	Q8K010	Oplah	137.5	31853.5	20001.9	25098	12353.3	21232.4	11690.8	1.69963	0.0837736
Fructose-bisphosphate aldolase A	P05064	Aldoa	39.3	35576.7	26284.9	36632.6	21312.5	28369.8	17789.1	1.45979	0.0843334
3-ketoacyl-CoA thiolase, mitochondrial	Q8BWT1	Acaa2	41.8	170353	100151	100923	75542.6	69576.4	66756.3	1.75305	0.085616
Nucleoplasmin-3	Q9CPP0	Npm3	19	11615.9	5781.4	6165.41	3452.88	4036.48	3416.33	2.16059	0.0899447
Guanine nucleotide-binding protein G(I)/G(S)/G(T) subunit beta-1	P62874	Gnb1	37.4	11521.7	6643.15	5703.21	3347.62	4339.3	3984.08	2.04507	0.0900219
Phenylalanine-4-hydroxylase	P16331	Pah	51.9	9358.79	5324.51	5579.89	3687.8	4414.37	3278.7	1.78046	0.0926672
Endoribonuclease LACTB2	Q99KR3	Lactb2	32.7	60375.8	33787.4	47295.1	25872.7	35689.6	24006.1	1.65316	0.0931887
Condensin-2 complex subunit G2	Q6DFV1	Ncapg2	130.8	6850.65	4445.32	3476.62	3485.04	1483.92	2224.24	2.05369	0.0950982
Mitochondrial amidoxime reducing component 2	Q922Q1	Mtarc2	38.2	83119.6	41182.4	45053.6	24851.2	30403.6	26092.7	2.08188	0.0952435
Methyltransferase-like 26	Q9DCS2	Mettl26	22.7	7873.26	7819.79	8145.76	4601.02	7621.43	3407.87	1.52516	0.0952652
NADP-dependent malic enzyme	P06801	Me1	63.9	32411.4	17136.5	20092.7	11321	14934.6	12071.4	1.81701	0.0955791
Catalase	P24270	Cat	59.8	67791.4	38893.3	47716.4	28792.9	39145.2	23305.3	1.69219	0.0964924
Mitochondrial carnitine/acylcarnitine carrier protein	Q9Z2Z6	Slc25a20	33	17628.9	10755.4	16962.8	8051.83	12511.7	6271.98	1.68981	0.0979406
Omega-amidase NIT2	Q9JHW2	Nit2	30.5	15923.8	11622.7	7543.9	5594.26	7293.88	6280.54	1.83061	0.0980512
Hemoglobin subunit alpha	P01942	Hba	15.1	10163.7	7241.64	8330.33	6716.1	7144.82	5241.43	1.34725	0.0981592
Elongation factor 1-beta	O70251	Eef1b	24.7	12975.4	8342.25	7129.7	4264.66	4262.61	7027.29	1.82888	0.0987444
Annexin A2	P07356	Anxa2	38.7	11825.9	5823.6	7451.88	3429.27	5383.84	4231.82	1.92422	0.0993162
NAD(P)H-hydrate epimerase	Q8K4Z3	Naxe	31	10076.4	6746.13	8453.8	6335.09	6692.06	3686.94	1.51228	0.102034
Quinone oxidoreductase	P47199	Cryz	35.2	88176.1	49554.9	55843.1	34954.9	46080.5	32642.5	1.70283	0.103284
Actin, cytoplasmic 1	P60710	Actb	41.7	46002.2	27344.7	25028.8	16574.6	22130.7	16397.2	1.78532	0.104794
Pyruvate kinase PKM	P52480	Pkm	57.8	49522.6	33829.9	46779.9	24096.9	38844	18180	1.60418	0.104957
Isocitrate dehydrogenase [NADP], mitochondrial	P54071	Idh2	50.9	48569.9	27202.8	34896.4	20423.2	28744.6	16845.1	1.67648	0.10663
Homogentisate 1,2-dioxygenase	O09173	Hgd	49.9	38428.3	21041.3	23960.1	15064	20234.2	10191.6	1.83403	0.107157
Quinone oxidoreductase-like protein 2	Q3UNZ8	Cryzl2	37.8	86226.7	37667.5	55040.8	24441.6	37733.2	25036.8	2.05173	0.108628
Indolethylamine N-methyltransferase	P40936	Inmt	29.4	38102.5	18370.2	21497.9	14721.6	14667.4	9825.8	1.98829	0.11102
Very long-chain specific acyl-CoA dehydrogenase, mitochondrial	P50544	Acadvl	70.8	15903.6	9590.93	11486.1	7849.4	9728.64	6943.51	1.50809	0.111744
Serotransferrin	Q921I1	Tf	76.7	75408.5	42489.9	56194.8	34816.8	45379.6	16462.2	1.80112	0.112889
Isocitrate dehydrogenase [NADP] cytoplasmic	O88844	Idh1	46.6	10649.4	6713.05	6476.43	3228.67	6327.63	4456.15	1.70126	0.114184
Leucine-rich PPR motif-containing protein, mitochondrial	Q6PB66	Lrpprc	156.5	33266.9	19443.2	22256.5	13185.4	20031.9	12928	1.62458	0.116853
Glyceraldehyde-3-phosphate dehydrogenase	P16858	Gapdh	35.8	113545	83774.3	101974	67159.7	92663.7	49767.6	1.42799	0.120095
Histidine triad nucleotide-binding protein 2, mitochondrial	Q9D0S9	Hint2	17.3	23980.5	13381.5	12935.7	10762.8	9566.94	8180.88	1.76418	0.120125
S-formylglutathione hydrolase	Q9R0P3	Esd	31.3	45553.2	19909.7	25450	12722.6	15650.4	16083.2	2.045	0.120199
Ubiquitin-like modifier-activating enzyme 5	Q8VE47	Uba5	44.8	9053.87	5274.26	4826.79	4626.99	2949.73	3047.96	1.80287	0.120788
Low-density lipoprotein receptor-related protein 2	A2ARV4	Lrp2	518.9	158007	82837.5	110024	66480.3	90476.2	41647.7	1.76667	0.123796
Cytoplasmic aconitate hydratase	P28271	Aco1	98.1	37011.1	18092.2	24942.1	16745.9	17724.8	11354.8	1.74674	0.124117
Trifunctional enzyme subunit beta, mitochondrial	Q99JY0	Hadhb	51.4	8273.33	4185.99	5609.58	3913.17	4026.13	2793.93	1.68345	0.124456
Profilin-1	P62962	Pfn1	14.9	18076.8	9838.86	11319.8	8524.55	9151.62	5454.58	1.69625	0.125756
Lipoamide acyltransferase component of branched-chain alpha-keto acid dehydrogenase complex, mitochondrial	P53395	Dbt	53.2	6198.04	4074.24	4268.86	3029.19	4176.23	2156.17	1.55328	0.126049
Serine/threonine-protein phosphatase 2A 65 kDa regulatory subunit A alpha isoform	Q76MZ3	Ppp2r1a	65.3	11806.2	7063.16	8805.8	7949.45	5325.79	4195.27	1.5841	0.128003
Succinate-semialdehyde dehydrogenase, mitochondrial	Q8BWF0	Aldh5a1	55.9	7596.12	3604.28	4207.65	1956.95	2870.33	3152.08	1.93099	0.128129
Propionyl-CoA carboxylase beta chain, mitochondrial	Q99MN9	Pccb	58.4	13658.4	6915.05	6463.43	4243.58	5266.95	4002.98	2.00073	0.128584
Cystathionine beta-synthase	Q91WT9	Cbs	61.5	5929.9	3102.88	4250.07	2580.25	3413.27	2128.69	1.63537	0.129496
Apoptosis-inducing factor 1, mitochondrial	Q9Z0X1	Aifm1	66.7	17042.8	8668.89	14480.4	9709.69	8549.47	7232.76	1.57666	0.130188
Napsin-A	O09043	Napsa	45.5	46163.9	19222.8	22816.9	11012.4	18216.2	7769.16	2.38402	0.130506
Enoyl-CoA hydratase domain-containing protein 3, mitochondrial	Q9D7J9	Echdc3	32.4	15617.7	9261.43	9375.32	6494.47	7988.33	7595.82	1.55148	0.131709
C-1-tetrahydrofolate synthase, cytoplasmic	Q922D8	Mthfd1	101.1	7648.92	4164.84	4932.48	2807.08	4045.67	3565.41	1.60741	0.131919
Triosephosphate isomerase	P17751	Tpi1	26.7	7162.09	5789.07	6928.13	5704.94	6042.88	4317.85	1.23738	0.133661
Triokinase/FMN cyclase	Q8VC30	Tkfc	59.7	14749.4	7712.04	9747.08	5871.02	7091.29	7248.26	1.59365	0.134423
Tubulin alpha-4A chain	P68368	Tuba4a	49.9	92825.2	47894.2	63863.7	38585.9	51263.6	36677.4	1.61691	0.135042
60S ribosomal protein L23	P62830	Rpl23	14.9	14959.7	7735.99	10307.7	6673.16	8341.31	4953.74	1.65279	0.135536
Ras-related protein Rap-1A	P62835	Rap1a	21	11918.1	7606.59	14191.6	6638.94	9294.13	4534.35	1.64731	0.136082
Ketohexokinase	P97328	Khk	32.7	53279.7	28840.5	33861.5	21525.6	29643.2	19984.4	1.63003	0.136321
Trifunctional enzyme subunit alpha, mitochondrial	Q8BMS1	Hadha	82.6	30849.7	18622.6	25163.5	13998.9	22207.4	12705.9	1.52591	0.136945
Electron transfer flavoprotein subunit beta	Q9DCW4	Etfb	27.6	11951.9	5905.27	9521.82	4685.63	7239.75	4516.58	1.66519	0.137169
2-aminomuconic semialdehyde dehydrogenase	Q8BH00	Aldh8a1	53.6	7836.31	3563.88	3993.04	2718.65	2885.65	2205.22	1.97108	0.139547
Acyl-protein thioesterase 1	P97823	Lypla1	24.7	17005	7282.49	9596.5	6452.6	6551.76	4126.42	1.97796	0.139839
Transitional endoplasmic reticulum ATPase	Q01853	Vcp	89.3	30352.8	16792.8	21293.2	14276.6	18488.8	8280.24	1.66738	0.139879
Electron transfer flavoprotein-ubiquinone oxidoreductase, mitochondrial	Q921G7	Etfdh	68	6820.34	5569.99	4383.93	3958.01	4514.73	4324.67	1.31075	0.140299
Hemopexin	Q91X72	Hpx	51.3	23291.5	18685.3	23833.3	14756.5	21187.6	10354.1	1.42144	0.140402
Glycine amidinotransferase, mitochondrial	Q9D964	Gatm	48.3	35456.7	17238.7	30930.2	16347.5	21551.7	12010.7	1.67553	0.140761
Succinate dehydrogenase [ubiquinone] flavoprotein subunit, mitochondrial	Q8K2B3	Sdha	72.5	171185	88854.4	128619	76771.7	99045.5	76140.1	1.54256	0.141662
Aspartate aminotransferase, mitochondrial	P05202	Got2	47.4	62642.3	32157.7	42069.9	28188.2	32769.7	25334.3	1.58612	0.141961
Aconitate hydratase, mitochondrial	Q99KI0	Aco2	85.4	162769	79119	106020	64832.3	86356.8	49676.4	1.73204	0.142008
Ester hydrolase C11orf54 homolog	Q91V76	1 SV	35	71544.3	47762.5	67589.1	43608.3	55433	24550.7	1.5122	0.143589
4-aminobutyrate aminotransferase, mitochondrial	P61922	Abat	56.4	21896.8	12989.8	21553.1	12596.5	15637	5474.71	1.67436	0.144821
4-hydroxy-2-oxoglutarate aldolase, mitochondrial	Q9DCU9	Hoga1	34.6	25626.8	14104.5	22888.4	11618.4	17901.2	10507.1	1.56445	0.145124
Peroxisomal sarcosine oxidase	Q9D826	Pipox	43.8	20662.2	9167.98	7782.86	4943.07	5989.98	4419.98	2.44988	0.145175
Tubulin alpha-1B chain	P05213	Tuba1b	50.1	53154.2	27168.7	36044.1	20884.9	28345.3	24200.5	1.58472	0.145245
Protein NDRG1	Q62433	Ndrg1	43	24575	21618.1	33899.7	10777.1	25262.9	11938.3	1.66935	0.14591
Methylcrotonoyl-CoA carboxylase beta chain, mitochondrial	Q3ULD5	Mccc2	61.3	32626.3	16003.9	19552.5	11446.3	16957.9	10303.6	1.76147	0.146097
Acylpyruvase FAHD1, mitochondrial	Q8R0F8	Fahd1	25.2	30820.2	16307	29485.5	12021.7	21932.6	11871.3	1.67183	0.146364
2,4-dienoyl-CoA reductase, mitochondrial	Q9CQ62	Decr1	36.2	10565.1	7516.77	9630.95	6629.05	8634.07	5962.11	1.30566	0.147758
40S ribosomal protein S5	P97461	Rps5	22.9	22809.7	12119.9	17187.6	9413.96	13798.8	10943.3	1.52586	0.147882
Choline dehydrogenase, mitochondrial	Q8BJ64	Chdh	66.4	52553.5	24375.4	32524.1	19828	25996.6	16451.5	1.75754	0.149379
Actin, cytoplasmic 2	P63260	Actg1	41.8	43229.3	25124.7	22040.3	15792.4	22130.7	15272.7	1.69927	0.149736
Cytochrome b-c1 complex subunit 6, mitochondrial	P99028	Uqcrh	10.4	29479.5	18682.1	14211.3	12741.1	12905.3	12554.8	1.63274	0.150133
Fructose-bisphosphate aldolase B	Q91Y97	Aldob	39.5	220902	108747	148712	88379.6	118539	88577.1	1.61885	0.150316
Tubulin alpha-1C chain	P68373	Tuba1c	49.9	12534.3	5308.98	8915.08	3768.27	6861.42	3717.26	1.86509	0.150524
Tubulin alpha-8 chain	Q9JJZ2	Tuba8	50	12534.3	5308.98	8915.08	3768.27	6861.42	3717.26	1.86509	0.150524
Isochorismatase domain-containing protein 2A	P85094	Isoc2a	22.4	32283	16723.3	14991.6	10823.9	10623.3	13094.7	1.85276	0.151864
Albumin	P07724	Alb	68.6	1.00284e+06	487902	523095	361031	473416	214020	1.92074	0.152266
Aspartyl aminopeptidase	Q9Z2W0	Dnpep	52.2	13016.9	10275.4	15593.6	5730.31	12703.6	5645.03	1.61493	0.15248
Cytochrome c1, heme protein, mitochondrial	Q9D0M3	Cyc1	35.3	64540.4	29196.4	24190.5	13126	17393.2	19523.9	2.35652	0.152723
Mitochondrial-processing peptidase subunit beta	Q9CXT8	Pmpcb	54.6	18023.3	9674.31	18443.4	6996.9	13716.3	4517.87	1.82873	0.153434
ATP-dependent 6-phosphofructokinase, muscle type	P47857	Pfkm	85.2	22544.7	15874.7	20813.9	13560.9	18476.5	7647.72	1.49258	0.154201
Malate dehydrogenase, mitochondrial	P08249	Mdh2	35.6	73852.2	38351.9	44082.1	30035.2	36243.5	31300.9	1.60163	0.154537
Pregnancy zone protein	Q61838	Pzp	165.7	11727.9	5489.51	6951.09	3965.82	5681.25	4229.69	1.74166	0.154602
D-dopachrome decarboxylase	O35215	Ddt	13.1	56854.1	27417	51803.9	21902.1	38965	12354.2	1.85841	0.154846
Serine hydroxymethyltransferase, mitochondrial	Q9CZN7	Shmt2	55.7	47021.3	32952.2	48075.6	22555.2	41659.6	16057.1	1.59519	0.154988
NADPH-dependent 3-keto-steroid reductase Hsd3b5	Q61694	Hsd3b5	41.9	25971.8	14976.6	13369.3	9159.94	12331	11472.2	1.64783	0.155352
NADPH-dependent 3-keto-steroid reductase Hsd3b4	Q61767	Hsd3b4	41.7	25971.8	14976.6	13369.3	9159.94	12331	11472.2	1.64783	0.155352
Phosphoglycerate mutase 1	Q9DBJ1	Pgam1	28.8	44166.4	24990.8	27405.1	19058.8	26546.1	14833.4	1.5977	0.157493
Glyoxylate reductase/hydroxypyruvate reductase	Q91Z53	Grhpr	35.3	62435.2	34688	47210.9	28002.3	42298.5	23471.6	1.5392	0.161444
40S ribosomal protein S4, X isoform	P62702	Rps4x	29.6	21146.7	15122.2	17793.9	10377.5	17687.4	11102.5	1.3803	0.162701
Glyceraldehyde-3-phosphate dehydrogenase, testis-specific	Q64467	Gapdhs	47.6	46353.8	32259.9	36028.4	26811.4	35887.8	20782.8	1.37326	0.162988
Persulfide dioxygenase ETHE1, mitochondrial	Q9DCM0	Ethe1	27.7	33332.8	22583.6	35732.8	17329.6	28950.6	15544.6	1.4824	0.163448
Tubulin alpha-1A chain	P68369	Tuba1a	50.1	25022.1	13064.9	21261.2	10759.6	16316.7	12340.1	1.50567	0.163497
Tubulin alpha-3 chain	P05214	Tuba3a	49.9	25022.1	13064.9	21261.2	10759.6	16316.7	12340.1	1.50567	0.163497
Peroxiredoxin-5, mitochondrial	P99029	Prdx5	21.9	32470.8	13097.3	15595.3	8555.12	11612.4	9851.36	2.0375	0.166596
UDP-glucose 6-dehydrogenase	O70475	Ugdh	54.8	5762.43	4755.32	2694.46	1182.35	3837.4	2167.04	1.8384	0.166679
NADH dehydrogenase [ubiquinone] iron-sulfur protein 8, mitochondrial	Q8K3J1	Ndufs8	24	12796.7	9835.25	13349.4	4986.3	12346.8	5317.28	1.58855	0.16719
Glutaryl-CoA dehydrogenase, mitochondrial	Q60759	Gcdh	48.6	34394.5	19966	27148.9	15357.5	25177.8	11830.3	1.55654	0.167548
N(G),N(G)-dimethylarginine dimethylaminohydrolase 1	Q9CWS0	Ddah1	31.4	9437.72	6444.31	7424.86	5800.48	7108.72	4907.2	1.30817	0.168007
Phosphatidylethanolamine-binding protein 1	P70296	Pebp1	20.8	13469.9	6469.05	8154.72	5917.55	5520.85	6028.61	1.60838	0.169311
Peptidyl-prolyl cis-trans isomerase A	P17742	Ppia	18	116146	55494.4	77330.5	46078.7	61045.3	50042.1	1.58413	0.169656
Myosin light polypeptide 6	Q60605	Myl6	16.9	16020.1	14298.5	20521	6882.21	17449.4	4088.66	1.78885	0.169997
Hydroxyacyl-coenzyme A dehydrogenase, mitochondrial	Q61425	Hadh	34.4	15056.8	7641.12	13280.4	7670.18	9909.62	5712.87	1.54462	0.17169
Phosphoenolpyruvate carboxykinase, cytosolic [GTP]	Q9Z2V4	Pck1	69.3	28274.1	15428.8	23238.6	14334.7	17922.3	15304.5	1.40747	0.171894
Methanethiol oxidase	P17563	Selenbp1	52.5	88549.1	40778.2	60207.5	38865	47450	30264.5	1.6258	0.174108
Selenium-binding protein 2	Q63836	Selenbp2	52.6	88549.1	40778.2	60207.5	38865	47450	30264.5	1.6258	0.174108
Lysozyme C-2	P08905	Lyz2	16.7	38321.8	24810.3	21464.4	17312.9	17463.5	22921	1.46621	0.176709
Phenylalanine--tRNA ligase beta subunit	Q9WUA2	Farsb	65.7	9052.12	4951.28	6738.9	4454.06	6051.59	2918.71	1.54512	0.177483
Solute carrier family 12 member 1	P55014	Slc12a1	120.3	33113.4	8932.71	31280.2	7629.4	15309.3	10977.9	2.16196	0.179502
Dihydrolipoyllysine-residue succinyltransferase component of 2-oxoglutarate dehydrogenase complex, mitochondrial	Q9D2G2	Dlst	49	9757.58	5370.7	6480.59	4853.35	5323.35	4985.73	1.42516	0.179994
2-oxoisovalerate dehydrogenase subunit beta, mitochondrial	Q6P3A8	Bckdhb	42.9	18200.2	9758.38	19152.8	9278.96	13704.1	5936.98	1.62902	0.18008
Complex I assembly factor ACAD9, mitochondrial	Q8JZN5	Acad9	68.7	8569.44	6459.08	7821.94	3316.77	8047.6	2967.71	1.59436	0.180171
Uromodulin	Q91X17	Umod	70.8	32652.2	16203.8	33454.5	13490.1	24600.5	8343.61	1.77262	0.180919
Alpha-aminoadipic semialdehyde synthase, mitochondrial	Q99K67	Aass	102.9	49176.6	18665.2	22640.5	12209.9	18347.4	12579.2	2.09758	0.181924
Putative L-aspartate dehydrogenase	Q9DCQ2	Aspdh	30.3	15715.7	8627.21	14036	7904.11	11578.7	5325.14	1.54704	0.182053
Aldo-keto reductase family 1 member A1	Q9JII6	Akr1a1	36.6	51243.2	28123.2	33665	21486.3	31857.2	22431.4	1.49167	0.182773
UDP-glucuronosyltransferase 1A1	Q63886	Ugt1a1	60	13758.6	5119.59	6173.13	2480.79	4696.29	4367.34	2.17	0.184028
UDP-glucuronosyltransferase 1A7	Q6ZQM8	Ugt1a7	59.7	13758.6	5119.59	6173.13	2480.79	4696.29	4367.34	2.17	0.184028
UDP-glucuronosyltransferase 1-6	Q64435	Ugt1a6	60.4	13758.6	5119.59	6173.13	2480.79	4696.29	4367.34	2.17	0.184028
UDP-glucuronosyltransferase 1-2	P70691	Ugt1a2	60.2	13758.6	5119.59	6173.13	2480.79	4696.29	4367.34	2.17	0.184028
UDP-glucuronosyltransferase 1A9	Q62452	Ugt1a9	60	13758.6	5119.59	6173.13	2480.79	4696.29	4367.34	2.17	0.184028
Methylmalonate-semialdehyde dehydrogenase [acylating], mitochondrial	Q9EQ20	Aldh6a1	57.9	76337.1	37801.2	52629.8	35630.5	45755.9	22502.4	1.60526	0.184489
2-oxoglutarate dehydrogenase, mitochondrial	Q60597	Ogdh	116.4	47819.4	20019.3	29269.8	19288.7	22697.4	14412.6	1.72182	0.18643
Phosphomannomutase 2	Q9Z2M7	Pmm2	27.6	10616.5	6190.75	7228.2	4138.23	7687.08	2748.24	1.64925	0.187625
Glutathione hydrolase 1 proenzyme	Q60928	Ggt1	61.5	23683.6	14318.9	15840.7	11169.9	16354.6	9456.33	1.45598	0.190127
Mitochondrial dicarboxylate carrier	Q9QZD8	Slc25a10	31.7	13932.1	14352.9	19599.9	10374.7	15777.5	7584.36	1.41938	0.193153
Bifunctional epoxide hydrolase 2	P34914	Ephx2	62.5	53250.9	31016.5	42108.5	27560.6	38977.4	21407.8	1.43697	0.194466
Valacyclovir hydrolase	Q8R164	Bphl	32.8	23631.4	16399.8	24057.3	13283.3	20892.3	13628.6	1.34065	0.197
Hexokinase-1	P17710	Hk1	108.2	21694.6	12903.1	22456	9039.59	18934.6	6610.58	1.64968	0.198009
Glutamate--cysteine ligase regulatory subunit	O09172	Gclm	30.5	12908.9	9029.16	14878.1	9016.83	11184.2	6589.3	1.37423	0.198566
Cytosolic 10-formyltetrahydrofolate dehydrogenase	Q8R0Y6	Aldh1l1	98.6	18244.3	8942.07	6485.21	5112.82	6277.22	5707.82	1.96934	0.199358
Acylcarnitine hydrolase	Q91WG0	Ces2c	62.4	16023.3	8039.41	9184.72	6316.97	9195.96	4840.39	1.63352	0.199754
Cytidine deaminase	P56389	Cda	16.1	114203	58286.5	59512.7	41877.5	55981.3	47243.9	1.59888	0.199956
Cytosol aminopeptidase	Q9CPY7	Lap3	56.1	31728.7	17694.5	25410.3	14216	23855.2	11010.2	1.52468	0.200118
3-ketoacyl-CoA thiolase B, peroxisomal	Q8VCH0	Acaa1b	44	58899.4	30284.2	50229.3	28962.4	42043.6	19152.4	1.54631	0.201672
Protein ABHD14B	Q8VCR7	Abhd14b	22.4	17776.1	8904.84	11321.4	7879.48	10573.5	5975.81	1.55564	0.201695
CD81 antigen	P35762	Cd81	25.8	10477.2	4484.9	5032.6	3611.52	4100.49	3523.64	1.77958	0.203191
3'(2'),5'-bisphosphate nucleotidase 1	Q9Z0S1	Bpnt1	33.2	70304	48731.7	74960	38876	64712.4	32328.6	1.42731	0.204024
V-type proton ATPase subunit B, brain isoform	P62814	Atp6v1b2	56.5	37272.5	19057.7	23738.7	15240.4	22649.6	14770.3	1.52048	0.204195
6-phosphogluconolactonase	Q9CQ60	Pgls	27.2	21217.9	8291.05	6906.86	5406.02	3708.38	6454.29	2.33904	0.207538
Phosphoglycerate kinase 1	P09411	Pgk1	44.5	78502.9	44503.2	67450.5	44666.3	57771.9	31447.2	1.42253	0.207968
CD9 antigen	P40240	Cd9	25.2	13416	5687.37	5032.3	2435.94	4019.35	5081.73	2.09202	0.207992
L-lactate dehydrogenase B chain	P16125	Ldhb	36.5	20016	7968.6	6276.55	4879.75	4155.68	5692.65	2.32625	0.208638
Cytochrome b-c1 complex subunit 1, mitochondrial	Q9CZ13	Uqcrc1	52.8	113722	67374.1	111504	47174	99204.6	34060.1	1.62161	0.208676
D-glutamate cyclase, mitochondrial	Q8BH86	Dglucy	66.3	26105.6	20315.5	31214.2	17305.3	25678.7	10155.2	1.46098	0.21049
N-acyl-aromatic-L-amino acid amidohydrolase (carboxylate-forming)	Q91XE4	Acy3	35.3	184112	120427	192602	109076	161582	77950.5	1.42607	0.212173
Carnitine O-palmitoyltransferase 1, liver isoform	P97742	Cpt1a	88.2	32678.3	16598.5	25976.8	13107.3	22689.9	14962.5	1.48254	0.212501
Branched-chain-amino-acid aminotransferase, mitochondrial	O35855	Bcat2	44.1	11405.7	6492.08	10877	6328.6	8986.86	4233.09	1.47196	0.212933
GTP:AMP phosphotransferase AK3, mitochondrial	Q9WTP7	Ak3	25.4	15593.2	7735.35	8097.84	6308.31	6483.99	7262.19	1.56705	0.21537
Argininosuccinate synthase	P16460	Ass1	46.6	66137.4	32677.3	44172.8	33396.9	38816.1	23123.6	1.49982	0.216733
Ezrin	P26040	Ezr	69.4	7588.92	3189.74	3470.61	2225.38	3047.74	2708.16	1.78534	0.220887
Acyl-coenzyme A synthetase ACSM2, mitochondrial	Q8K0L3	Acsm2	64.2	57704	45819.1	73913.4	33112.8	60189.7	28428.1	1.45762	0.221004
Transaldolase	Q93092	Taldo1	37.4	13747.8	10543.2	14552.8	9575.31	12857.2	4040.99	1.46727	0.221386
Transketolase	P40142	Tkt	67.6	20517.9	8341.71	9329.48	5783.13	9047.26	5775.18	1.85334	0.221735
40S ribosomal protein SA	P14206	Rpsa	32.8	28109.3	15100	18968.1	13670.4	18504.8	10531.5	1.45592	0.22272
Glutathione S-transferase Mu 1	P10649	Gstm1	26	19314.1	9253.35	11176.6	8523.77	9323.86	8512.4	1.50774	0.222914
Clathrin heavy chain 1	Q68FD5	Cltc	191.4	25997.4	13668.4	22032.1	12505.5	19525.6	9278.95	1.49353	0.223974
Alanine--glyoxylate aminotransferase 2, mitochondrial	Q3UEG6	Agxt2	57.1	10041.2	5508.09	10281.8	5512.53	8087.5	3208.54	1.53678	0.224788
Adenylate kinase 2, mitochondrial	Q9WTP6	Ak2	26.5	22870.5	11422.9	13961.9	8721.06	13625.6	9684.53	1.50651	0.22589
Glycerol kinase 2	Q9WU65	Gk2	60.6	7336.96	2685.27	2455.97	2052.37	1935.48	1765.11	2.16901	0.231944
Glutamine amidotransferase-like class 1 domain-containing protein 1	Q8BFQ8	Gatd1	23.3	9043.79	3774.87	4616.42	3159.06	4529.76	2364.16	1.73432	0.232929
Rho-related GTP-binding protein RhoC	Q62159	Rhoc	22	18527.2	12137.1	17341.6	12256.7	15485.5	7641.29	1.35673	0.234109
3-ketoacyl-CoA thiolase A, peroxisomal	Q921H8	Acaa1a	43.9	27192.2	13667.4	22321.9	12762.1	20207.3	7691.73	1.55385	0.234775
NADH dehydrogenase [ubiquinone] flavoprotein 2, mitochondrial	Q9D6J6	Ndufv2	27.3	12520.7	4125.21	8068.25	4918.89	6025.43	2944.07	1.77948	0.235533
ADP/ATP translocase 2	P51881	Slc25a5	32.9	132650	60651.5	67171.8	31928.1	57983	66401.1	1.66637	0.240689
Dihydrolipoyl dehydrogenase, mitochondrial	O08749	Dld	54.2	25377.8	22060.2	32157.1	20363.7	26180	14437	1.30525	0.240707
NADH dehydrogenase [ubiquinone] 1 alpha subcomplex subunit 11	Q9D8B4	Ndufa11	15	17683.5	6228.67	7588.6	4478.59	6560.04	5336.27	1.92372	0.240722
Alpha-methylacyl-CoA racemase	O09174	Amacr	41.7	9054.13	4034.79	2703.46	1960.53	3219.25	2517.1	2.05179	0.242126
Annexin A11	P97384	Anxa11	54	15059	7546.2	8366.79	6755.08	8235.56	5883.6	1.48374	0.245663
Glycerol-3-phosphate dehydrogenase, mitochondrial	Q64521	Gpd2	80.9	8286.33	4760.08	4722.55	3157.22	5551.43	3363.06	1.47195	0.248796
Acetyl-CoA acetyltransferase, cytosolic	Q8CAY6	Acat2	41.3	31717.5	15610.1	16061.2	14063.3	16332.1	10643.8	1.54459	0.250443
Cysteine sulfinic acid decarboxylase	Q9DBE0	Csad	55.1	20074.6	8878.41	8889.59	5852.99	9300.02	7143.66	1.69723	0.25091
Xylulose kinase	Q3TNA1	Xylb	59.5	17921.8	10387.4	12456.9	8906.56	12000.6	10179.5	1.31137	0.253327
Nucleoside diphosphate kinase B	Q01768	Nme2	17.4	58220.5	29177.3	63182.5	24438.2	51078.2	15737.3	1.65013	0.258241
Nucleoside diphosphate kinase A	P15532	Nme1	17.2	58220.5	29177.3	63182.5	24438.2	51078.2	15737.3	1.65013	0.258241
Glutathione peroxidase 1	P11352	Gpx1	22.3	50908.2	27141.9	37894.9	27235.3	31460.4	29762	1.31074	0.259534
ADP/ATP translocase 1	P48962	Slc25a4	32.9	91276.4	40639.1	36567.8	16102.9	27877.2	46801.2	1.85592	0.259688
Clustered mitochondria protein homolog	Q5SW19	Cluh	148	6703.88	3529.26	4753.47	2653.17	4919.9	2840.29	1.43917	0.264492
Cubilin	Q9JLB4	Cubn	398.8	69320.2	45445.2	87058.2	37036.3	69698.8	25700.6	1.52394	0.265204
N(G),N(G)-dimethylarginine dimethylaminohydrolase 2	Q99LD8	Ddah2	29.6	15459.7	10304.8	15090.5	11933	12587.2	4791.58	1.3938	0.268687
Dipeptidase 1	P31428	Dpep1	45.7	13341.7	8201.38	14816.2	6057.26	12811.8	5771.2	1.4756	0.26972
Filamin-A	Q8BTM8	Flna	281	14495.1	4756.69	4287.4	3155.99	3925.12	3693.7	2.18465	0.271065
Sorbitol dehydrogenase	Q64442	Sord	38.2	51197.1	27332.6	29013.2	22079.5	27295	27968.8	1.39046	0.272194
Superoxide dismutase [Cu-Zn]	P08228	Sod1	15.9	37424.7	24171.5	50589.7	22504.9	37610.5	11428.4	1.56807	0.276406
60S ribosomal protein L27a	P14115	Rpl27a	16.6	5177.71	2483.45	1275.22	1001.04	1909.83	1601.94	1.98023	0.280936
AP-2 complex subunit alpha-2	P17427	Ap2a2	104	15388.2	10955.4	28503.1	11127.4	15725.6	5382.34	1.70145	0.281404
Voltage-dependent anion-selective channel protein 1	Q60932	Vdac1	32.3	11313.5	6441.88	7964.54	5458.03	8786.14	3880.94	1.41902	0.282372
Cytochrome b-c1 complex subunit 2, mitochondrial	Q9DB77	Uqcrc2	48.2	20968.5	12250.3	21629.1	10180.6	19147	9358.85	1.41775	0.283685
Plasminogen	P20918	Plg	90.7	11723.9	4409.21	6049.37	3815.95	5527.48	4409.15	1.61297	0.283845
Bifunctional purine biosynthesis protein ATIC	Q9CWJ9	Atic	64.2	6101.94	2948.6	3220.44	2847.38	2874.83	2815.17	1.43732	0.284944
Sarcoplasmic/endoplasmic reticulum calcium ATPase 2	O55143	Atp2a2	114.8	17571	9453.79	18121.8	8601.03	15672.1	6545.69	1.46491	0.291716
Sarcoplasmic/endoplasmic reticulum calcium ATPase 3	Q64518	Atp2a3	113.6	17571	9453.79	18121.8	8601.03	15672.1	6545.69	1.46491	0.291716
Fructose-bisphosphate aldolase C	P05063	Aldoc	39.4	18197.3	9541.6	13672.2	10220.1	12728	8367.45	1.32238	0.295821
Peroxisomal acyl-coenzyme A oxidase 1	Q9R0H0	Acox1	74.6	14341.5	9339.6	18158.1	7362.89	15342.1	3717.95	1.58344	0.295937
Tubulin beta-4A chain	Q9D6F9	Tubb4a	49.6	35009.8	16631.7	17101.6	12125.2	16362.7	17672.3	1.48923	0.296588
Tubulin beta-4B chain	P68372	Tubb4b	49.8	35009.8	16631.7	17101.6	12125.2	16362.7	17672.3	1.48923	0.296588
Tubulin beta-5 chain	P99024	Tubb5	49.6	35009.8	16631.7	17101.6	12125.2	16362.7	17672.3	1.48923	0.296588
Electron transfer flavoprotein subunit alpha, mitochondrial	Q99LC5	Etfa	35	11495.2	5873.19	9995.19	4837.94	9732.64	3945.64	1.47781	0.297071
Purine nucleoside phosphorylase	P23492	Pnp	32.3	15824.9	8363.42	13842	9073.88	12443.7	6368.11	1.36379	0.299652
Acetyl-CoA acetyltransferase, mitochondrial	Q8QZT1	Acat1	44.8	24912.5	16274.4	31357.9	12730.8	26508.6	8312.87	1.52558	0.300304
6-phosphogluconate dehydrogenase, decarboxylating	Q9DCD0	Pgd	53.2	19754.6	6124.02	4622.96	3398.25	4630.05	5250.42	2.29703	0.301544
60S ribosomal protein L4	Q9D8E6	Rpl4	47.1	8177.01	3870.61	3234.98	2810.27	3979.16	2842.48	1.58666	0.304152
Tubulin beta-2A chain	Q7TMM9	Tubb2a	49.9	18534.8	9151.05	9322.51	5683.65	8231.32	10971.4	1.48709	0.307172
Tubulin beta-2B chain	Q9CWF2	Tubb2b	49.9	18534.8	9151.05	9322.51	5683.65	8231.32	10971.4	1.48709	0.307172
Heterogeneous nuclear ribonucleoprotein U-like protein 1	Q8VDM6	Hnrnpul1	95.9	4513.2	1714.53	2244.43	1309.07	1823.34	2239.41	1.57715	0.31462
Ig alpha chain C region	P01878	1 SV	36.9	44796.6	12678	16977.2	9500.77	18552.6	10342	1.93909	0.315077
Filamin-C	Q8VHX6	Flnc	290.9	13271.6	11343.2	16421.2	5973.6	14319.8	10971.5	1.31253	0.315518
Filamin-B	Q80X90	Flnb	277.7	13271.6	11343.2	16421.2	5973.6	14319.8	10971.5	1.31253	0.315518
Putative hydrolase RBBP9	O88851	Rbbp9	20.9	20904.2	10338.2	11827.6	9831.62	13214.7	7185.42	1.42466	0.315733
Glutamate--cysteine ligase catalytic subunit	P97494	Gclc	72.5	17858.5	14421.5	23125.3	13393.8	19494.8	8737.7	1.33102	0.316274
Glutaredoxin-related protein 5, mitochondrial	Q80Y14	Glrx5	16.3	8761.71	4548.59	5565.48	4255.18	5829.97	4042.21	1.33612	0.318052
Phosphoglycerate mutase 2	O70250	Pgam2	28.8	22766	13095.9	22789.4	11524.5	21475.8	7974.24	1.43141	0.318145
Protein NipSnap homolog 1	O55125	Nipsnap1	33.3	12309.3	4855.54	5654.13	4235.09	6334.38	3727.01	1.59613	0.318243
Aminoacylase-1	Q99JW2	Acy1	45.8	11990.3	4791.14	5624.91	4277.94	4719.56	5708.47	1.52362	0.329251
Probable D-lactate dehydrogenase, mitochondrial	Q7TNG8	Ldhd	51.8	128722	74969.7	111340	67230.4	107787	72320.7	1.27369	0.329356
Glycine N-acyltransferase-like protein Keg1	Q9DCY0	Keg1	33.7	6330.25	4303.83	9898.68	5797.02	5954.53	1927.11	1.50108	0.337736
Methylglutaconyl-CoA hydratase, mitochondrial	Q9JLZ3	Auh	33.4	18684.6	8585.93	18476.3	10177.3	15617.1	5646.75	1.455	0.33997
Dynein light chain 2, cytoplasmic	Q9D0M5	Dynll2	10.3	8694.35	5327.9	8372.46	5229.39	7957.73	4197.54	1.28819	0.342467
Glucose-6-phosphate isomerase	P06745	Gpi	62.7	6797.26	4218.81	7905.68	4986.65	6458.24	2458.08	1.36099	0.354546
Sideroflexin-3	Q91V61	Sfxn3	35.4	12295	3558.36	4801.46	3180.72	4195.31	4712.62	1.70862	0.360183
Sideroflexin-1	Q99JR1	Sfxn1	35.6	12295	3558.36	4801.46	3180.72	4195.31	4712.62	1.70862	0.360183
Synaptic vesicle membrane protein VAT-1 homolog	Q62465	Vat1	43.1	16534.9	9007.38	12080.5	11608.3	11010.9	6786.22	1.27945	0.361394
Acyl-coenzyme A synthetase ACSM5, mitochondrial	Q8BGA8	Acsm5	64.3	20857.6	17006.6	27056.3	13632.5	24836	10175.1	1.33462	0.364285
Peroxiredoxin-6	O08709	Prdx6	24.9	17300.8	15966.3	24978	9840.71	23556	7127.22	1.4373	0.366684
Moesin	P26041	Msn	67.7	2602.32	1374.13	1741.6	100	1462.84	2066.3	1.5756	0.367536
Acetyl-coenzyme A synthetase 2-like, mitochondrial	Q99NB1	Acss1	74.6	7168.5	3024.15	3093.3	3330.15	3590.2	1909.73	1.50462	0.368356
Glutamine synthetase	P15105	Glul	42.1	12832.5	8611.59	12724.4	6583.05	13568.2	5032.77	1.35676	0.370343
Cathepsin B	P10605	Ctsb	37.3	18302.3	11951.6	20457.7	13002.5	18377.6	8142.15	1.28311	0.393698
Acylamino-acid-releasing enzyme	Q8R146	Apeh	81.5	9757.63	5136.43	7335.58	4980.59	7841.78	4589.24	1.27671	0.393958
Alpha-actinin-1	Q7TPR4	Actn1	103	11426.7	10410.8	23619.3	4654.76	19087	2867.6	1.70831	0.399011
UPF0598 protein C8orf82 homolog	Q8VE95	1 SV	24.3	10775.5	5331.9	10203.5	6277.65	9598.93	4231.99	1.30844	0.425026
Isobutyryl-CoA dehydrogenase, mitochondrial	Q9D7B6	Acad8	45	27728.8	19600.1	32414.1	17129.9	31331.1	13934.8	1.27802	0.425683
Alpha-actinin-4	P57780	Actn4	104.9	21345.8	17490.9	33684	11966.1	30971.6	8114.41	1.42052	0.451589
14-3-3 protein zeta/delta	P63101	Ywhaz	27.8	5174.84	3052.45	2482.78	3024.68	3173.83	2420.86	1.24256	0.458726
Heat shock 70 kDa protein 4L	P48722	Hspa4l	94.3	16724.1	9119.07	15693	12712.2	13362.7	8814.71	1.1905	0.469068
Peptidyl-prolyl cis-trans isomerase F, mitochondrial	Q99KR7	Ppif	21.7	12776.2	8423.1	13949.4	8117.62	14265.8	5569.09	1.25744	0.479645
Ribonuclease 4	Q9JJH1	Rnase4	17	12093.2	8661.43	15481.1	8407.55	15124.3	3718.38	1.32974	0.480162
Neprilysin	Q61391	Mme	85.6	12328.4	7377.05	8720.2	8889.16	9380.63	5945.36	1.17388	0.485093
Cytochrome P450 4B1	Q64462	Cyp4b1	58.9	10108.3	9461.31	15946.1	10220.2	13485.9	3683.64	1.29668	0.487241
Vitamin D-binding protein	P21614	Gc	53.6	15517.9	7839.43	18915.1	7156.16	18328.4	4583.15	1.40591	0.488703
Heat shock cognate 71 kDa protein	P63017	Hspa8	70.8	8338.41	4857.9	8926.41	5297.49	8863.33	3279.98	1.26845	0.492429
Hemoglobin subunit beta-1	P02088	Hbb-b1	15.8	28579.1	15984.5	22728.6	22083.1	22060.1	12471	1.18861	0.503374
Lon protease homolog, mitochondrial	Q8CGK3	Lonp1	105.8	15863.5	10048.6	17500	11331.7	16458.1	8621.28	1.19228	0.509192
Glycerol-3-phosphate dehydrogenase [NAD(+)], cytoplasmic	P13707	Gpd1	37.5	34429.2	18833.7	38367.9	17971.6	39931.2	11123.3	1.32748	0.514155
Heterogeneous nuclear ribonucleoprotein A3	Q8BG05	Hnrnpa3	39.6	13288.9	8055.8	15659.8	9460.12	13956.2	7431.72	1.19958	0.526293
Alpha-2-HS-glycoprotein	P29699	Ahsg	37.3	6505.68	3884.5	1422.22	2418.6	3848.45	2628.92	1.32784	0.560659
Serine protease inhibitor A3M	Q03734	Serpina3m	47	11711.7	8562.27	14439.4	6615.18	15909.5	5335.03	1.24601	0.574283
Serine protease inhibitor A3K	P07759	Serpina3k	46.8	11711.7	8562.27	14439.4	6615.18	15909.5	5335.03	1.24601	0.574283
Junction plakoglobin	Q02257	Jup	81.7	14349.5	6948.24	18567.1	9832.96	15684.8	6446.08	1.24719	0.576498
Catenin beta-1	Q02248	Ctnnb1	85.4	14349.5	6948.24	18567.1	9832.96	15684.8	6446.08	1.24719	0.576498
Glycine N-acyltransferase	Q91XE0	Glyat	34.1	9115.85	3776.7	5497.07	3292.78	6864.99	4858.67	1.22463	0.582515
Dehydrogenase/reductase SDR family member 4	Q99LB2	Dhrs4	29.9	22683.4	13845.7	32389.5	19553.5	28742	5746.27	1.27528	0.593589
Isovaleryl-CoA dehydrogenase, mitochondrial	Q9JHI5	Ivd	46.3	11803.6	7522.41	13233.2	9269.6	13316.4	5108.52	1.17565	0.608905
Fumarylacetoacetase	P35505	Fah	46.1	11332.1	9725.32	7860.83	8026.56	11581.1	6370.75	1.11316	0.621677
Endoplasmic reticulum resident protein 44	Q9D1Q6	Erp44	46.8	9645.43	4145.23	5808.73	6118.84	7162.68	3927.08	1.13893	0.694516
Hemoglobin subunit beta-2	P02089	Hbb-b2	15.9	23308.8	12646.3	18731.2	19461.4	19120.2	10885	1.10552	0.697995
Transcriptional activator protein Pur-alpha	P42669	Pura	34.9	4961.29	6190.32	6941.35	6197.69	6509.93	4256.9	1.06652	0.700826
High mobility group protein B1	P63158	Hmgb1	24.9	16702.9	11584.1	15147.2	11490.7	17473.2	11463.2	1.07438	0.709841
High mobility group protein B2	P30681	Hmgb2	24.1	16702.9	11584.1	15147.2	11490.7	17473.2	11463.2	1.07438	0.709841
Lambda-crystallin homolog	Q99KP3	Cryl1	35.2	20543.9	15072.5	26235.3	12157.6	30476.1	10981.7	1.15362	0.718177
Ras-related C3 botulinum toxin substrate 1	P63001	Rac1	21.4	10656.2	8108.56	16541.7	11337.2	15472.7	3615.04	1.16044	0.723082
Aldehyde dehydrogenase family 3 member A2	P47740	Aldh3a2	53.9	9714.25	6986.5	11121.8	11143.1	10592.2	3918.82	1.08452	0.796301
Macrophage migration inhibitory factor	P34884	Mif	12.5	13434.3	8810.27	13674	13005.2	14221.1	6714.65	1.05827	0.826255
Heat shock protein 105 kDa	Q61699	Hsph1	96.3	9234.77	5971.04	10857.1	9798.32	10439	4496.53	1.05373	0.860744
Heat shock 70 kDa protein 4	Q61316	Hspa4	94.1	9234.77	5971.04	10857.1	9798.32	10439	4496.53	1.05373	0.860744
Glutamate dehydrogenase 1, mitochondrial	P26443	Glud1	61.3	7939.91	4228.9	3001.51	5506.84	4447.68	4459.89	1.05244	0.876811
Cytochrome c oxidase subunit 6B1	P56391	Cox6b1	10.1	9224.21	4700.08	7221.93	8188.75	9716.12	3161.51	1.00379	0.99159

## Sheet: Tab 2 Cysteine mod location
Supplementary Data 36 (Tab 2): 1 year old 50% DR CGL WT vs CGL KO Kidney Peptide-level BTA iodoTMT labeled Peptide Site Level Cysteine Modification Location
					iodoTMT Tag:	Tg-126	Tg-127	Tg-128	Tg-129	Tg-130	Tg-131
Annotated Sequence	Modifications	Positions in Master Proteins	Master Protein Descriptions	Gene ID	Theo. MH+ [Da]	Kidney WT1	Kidney WT2	Kidney WT3	Kidney KO1	Kidney KO2	Kidney KO3
[R].DICNDVLSLLEK.[F]	1×iodoTMT6plex [C3]	P63101 [92-103]	14-3-3 protein zeta/delta	Ywhaz	1690.92	5174.84	3052.45	2482.78	3024.68	3173.83	2420.86
[K].AMTTFLSTLGAQCVIASR.[N]	1×Oxidation [M2]; 1×iodoTMT6plex [C13]	Q9CQ62 [74-91]	2,4-dienoyl-CoA reductase, mitochondrial	Decr1	2215.18	10565.1	7516.77	9630.95	6629.05	8634.07	5962.11
[K].LSLELGGKNPAIIFEDANLEECIPATVR.[S]	1×iodoTMT6plex [C22]	Q8BH00 [250-277]	2-aminomuconic semialdehyde dehydrogenase	Aldh8a1	3341.8	7836.31	3563.88	3993.04	2718.65	2885.65	2205.22
[R].SMTCPSTGLEEDVLFHIGK.[V]	1×Oxidation [M2]; 1×iodoTMT6plex [C4]	Q60597 [601-619]	2-oxoglutarate dehydrogenase, mitochondrial	Ogdh	2409.2	13633.2	8459.17	8714.97	8216.31	10500.6	7128.98
[R].SMTCPSTGLEEDVLFHIGK.[V]	1×iodoTMT6plex [C4]	Q60597 [601-619]	2-oxoglutarate dehydrogenase, mitochondrial	Ogdh	2393.2	24593.2	7041.35	15851.8	5660.89	9069.95	5055.79
[R].LLFCTGKVYYDLTR.[E]	1×iodoTMT6plex [C4]	Q60597 [901-914]	2-oxoglutarate dehydrogenase, mitochondrial	Ogdh	2021.11	9593.01	4518.8	4703.06	5411.51	3126.81	2227.86
[R].SGDLFNCGSLTIR.[A]	1×iodoTMT6plex [C7]	Q6P3A8 [169-181]	2-oxoisovalerate dehydrogenase subunit beta, mitochondrial	Bckdhb	1711.9	18200.2	9758.38	19152.8	9278.96	13704.1	5936.98
[R].SHSNQLVTDCISAMNPDTVLR.[V]	1×iodoTMT6plex [C10]	Q9Z0S1 [197-217]	3'(2'),5'-bisphosphate nucleotidase 1	Bpnt1	2630.32	42767.1	25402	35923.1	21881.3	34478.8	21881.2
[R].SHSNQLVTDCISAMNPDTVLR.[V]	1×Oxidation [M14]; 1×iodoTMT6plex [C10]	Q9Z0S1 [197-217]	3'(2'),5'-bisphosphate nucleotidase 1	Bpnt1	2646.32	11179.6	13403.8	16388.4	6930.88	12197.8	6207.61
[R].LVQMSICSSLAR.[K]	1×iodoTMT6plex [C7]	Q9Z0S1 [53-64]	3'(2'),5'-bisphosphate nucleotidase 1	Bpnt1	1636.91	16357.3	9925.82	22648.5	10063.8	18035.9	4239.87
[R].LERPIHLACTAGIFDPYVPPEGDAR.[M]	1×iodoTMT6plex [C9]	Q9D0Q7 [72-96]	39S ribosomal protein L45, mitochondrial	Mrpl45	3066.6	13192.9	7664.25	8295.61	5141.26	5545.94	4598.8
[K].VTMGGQCIALAPDDSLLVPAGTSYVWER.[A]	1×iodoTMT6plex [C7]	Q78JT3 [239-266]	3-hydroxyanthranilate 3,4-dioxygenase	Haao	3278.68	5404.24	4868.93	3727.8	2752.71	3155.7	2915.62
[R].QCSSGLQAVANIAGGIR.[N]	1×iodoTMT6plex [C2]	Q8VCH0 [122-138]; Q921H8 [122-138]	3-ketoacyl-CoA thiolase B, peroxisomal	Acaa1b	1974.08	14407.4	7314.84	12203.3	7486.12	10259.2	3203.68
[R].NGSYDIGMACGVESMTLSQR.[G]	1×iodoTMT6plex [C10]	Q8VCH0 [139-158]	3-ketoacyl-CoA thiolase B, peroxisomal	Acaa1b	2448.15	9018.17	5004.96	8215.28	4397.88	5041.93	3754.63
[R].LLENEKARDCLIPMGITSENVAER.[F]	1×iodoTMT6plex [C10]	Q8VCH0 [168-191]	3-ketoacyl-CoA thiolase B, peroxisomal	Acaa1b	3030.59	8792.32	5351.78	8217.78	5373.03	7030.58	3276.9
[R].DCLIPMGITSENVAER.[F]	1×iodoTMT6plex [C2]	Q8VCH0 [176-191]	3-ketoacyl-CoA thiolase B, peroxisomal	Acaa1b	2077.06	13896.8	6260.12	11474.4	6429.31	9763.83	4429.18
[K].VNPLGGAIALGHPLGCTGAR.[Q]	1×iodoTMT6plex [C16]	Q8VCH0 [366-385]; Q921H8 [366-385]	3-ketoacyl-CoA thiolase B, peroxisomal	Acaa1b	2203.23	12784.8	6352.54	10118.6	5276.01	9948.05	4488.05
[K].DAEVVLCGGTESMSQSPYCVR.[N]	2×iodoTMT6plex [C7; C19]	Q8BWT1 [110-130]	3-ketoacyl-CoA thiolase, mitochondrial	Acaa2	2889.43	70796.8	51908.4	50140.9	32750.7	33891.7	26159.6
[R].VVGYFVSGCDPTIMGIGPVPAINGALK.[K]	1×iodoTMT6plex [C9]	Q8BWT1 [279-305]	3-ketoacyl-CoA thiolase, mitochondrial	Acaa2	3004.62	13745.2	5464.11	7094.76	4117.48	2269.71	5026.85
[R].VVGYFVSGCDPTIMGIGPVPAINGALK.[K]	1×Oxidation [M14]; 1×iodoTMT6plex [C9]	Q8BWT1 [279-305]	3-ketoacyl-CoA thiolase, mitochondrial	Acaa2	3020.62	10019.7	8337.68	7489.96	6072.23	6804.07	3570.5
[R].VVGYFVSGCDPTIMGIGPVPAINGALKK.[A]	1×iodoTMT6plex [C9]	Q8BWT1 [279-306]	3-ketoacyl-CoA thiolase, mitochondrial	Acaa2	3132.72	13417.5	4781.87	4083.64	3730.08	4373.09	4784.48
[R].LCGSGFQSIVSGCQEICSK.[D]	3×iodoTMT6plex [C2; C13; C17]	Q8BWT1 [91-109]	3-ketoacyl-CoA thiolase, mitochondrial	Acaa2	2933.56	62374.3	29658.7	32113.8	28872.1	22237.9	27214.9
[R].DVQIGDIVTVGECRPLSK.[T]	1×iodoTMT6plex [C13]	P62281 [119-136]	40S ribosomal protein S11	Rps11	2258.24	38887.7	33503.5	38004.2	28178.7	27886.8	25013.1
[K].FDTGNLCMVTGGANLGR.[I]	1×iodoTMT6plex [C7]	P62702 [175-191]	40S ribosomal protein S4, X isoform	Rps4x	2055.03	21146.7	15122.2	17793.9	10377.5	17687.4	11102.5
[R].VNQAIWLLCTGAR.[E]	1×iodoTMT6plex [C9]	P97461 [147-159]	40S ribosomal protein S5	Rps5	1774	22809.7	12119.9	17187.6	9413.96	13798.8	10943.3
[R].ADHQPLTEASYVNLPTIALCNTDSPLR.[Y]	1×iodoTMT6plex [C20]	P14206 [129-155]	40S ribosomal protein SA	Rpsa	3268.68	28109.3	15100	18968.1	13670.4	18504.8	10531.5
[R].GRGTFCSFDTPDEAIR.[N]	1×iodoTMT6plex [C6]	P61922 [435-450]	4-aminobutyrate aminotransferase, mitochondrial	Abat	2101.03	21896.8	12989.8	21553.1	12596.5	15637	5474.71
[R].LCLTGQWEAAQELQHR.[L]	1×iodoTMT6plex [C2]	Q9DCU9 [250-265]	4-hydroxy-2-oxoglutarate aldolase, mitochondrial	Hoga1	2212.15	10238.5	7755.2	11204	5224.12	9730.43	3526.31
[K].TMDWFGYYGGPCR.[A]	1×iodoTMT6plex [C12]	Q9DCU9 [285-297]	4-hydroxy-2-oxoglutarate aldolase, mitochondrial	Hoga1	1881.86	15388.3	6349.3	11684.4	6394.31	8170.73	6980.81
[K].AGAPPGLFNVVQGGAATGQFLCHHR.[E]	1×iodoTMT6plex [C22]	Q9JLJ2 [199-223]	4-trimethylaminobutyraldehyde dehydrogenase	Aldh9a1	2834.48	16828.4	10127.7	13658.2	9592.58	11161.9	11069.2
[K].SPLIIFSDCNMENAVK.[G]	1×iodoTMT6plex [C9]	Q9JLJ2 [259-274]	4-trimethylaminobutyraldehyde dehydrogenase	Aldh9a1	2110.09	21584.7	11222.7	15555	10920.6	11136.6	9877.16
[R].VAAELQAGTCYINNYNVSPVELPFGGYK.[K]	1×iodoTMT6plex [C10]	Q9JLJ2 [434-461]	4-trimethylaminobutyraldehyde dehydrogenase	Aldh9a1	3346.7	7794.88	7147.65	5791.17	2662.92	4355.41	3393.63
[R].VAAELQAGTCYINNYNVSPVELPFGGYKK.[S]	1×iodoTMT6plex [C10]	Q9JLJ2 [434-462]	4-trimethylaminobutyraldehyde dehydrogenase	Aldh9a1	3474.79	5859.87	5085.3	6935.44	3545.19	4592.67	4139.89
[R].LLPASFPCIFGPGEDQPLSPEASR.[K]	1×iodoTMT6plex [C8]	Q8K010 [401-424]	5-oxoprolinase	Oplah	2857.48	14643.8	7949.32	7564.04	4024.76	6428.96	5963.17
[R].LLPASFPCIFGPGEDQPLSPEASRK.[A]	1×iodoTMT6plex [C8]	Q8K010 [401-425]	5-oxoprolinase	Oplah	2985.57	4651.54	3836.62	4024.89	2718.94	3975.57	1745.93
[R].LSRLEEQCVDALQAQGFSR.[S]	1×iodoTMT6plex [C8]	Q8K010 [551-569]	5-oxoprolinase	Oplah	2479.29	12558.2	8216.01	13509.1	5609.59	10827.9	3981.71
[R].AGAIAPCEVTVPAQNTGLGPEK.[T]	1×iodoTMT6plex [C7]	P14869 [113-134]	60S acidic ribosomal protein P0	Rplp0	2452.31	9202.98	10529.9	9543.74	5364.32	7660.36	6713.35
[K].AKVDEFPLCGHMVSDEYEQLSSEALEAAR.[I]	1×iodoTMT6plex [C9]	P86048 [41-69]	60S ribosomal protein L10-like	Rpl10l	3553.71	5713.97	3296.7	3291.61	2311.52	1861.75	3261.2
[K].VDEFPLCGHMVSDEYEQLSSEALEAAR.[I]	1×iodoTMT6plex [C7]	P86048 [43-69]	60S ribosomal protein L10-like	Rpl10l	3354.58	6703.54	4082.24	6766.97	3312.64	3658.11	3079.75
[K].FTLDCTHPVEDGIMDAANFEQFLQER.[I]	1×iodoTMT6plex [C5]	P67984 [21-46]	60S ribosomal protein L22	Rpl22	3355.59	3959.41	2093.78	2669.44	928.208
[R].ISLGLPVGAVINCADNTGAK.[N]	1×iodoTMT6plex [C13]	P62830 [16-35]	60S ribosomal protein L23	Rpl23	2242.24	14959.7	7735.99	10307.7	6673.16	8341.31	4953.74
[R].NQSFCPTVNLDKLWTLVSEQTR.[V]	1×iodoTMT6plex [C5]	P14115 [66-87]	60S ribosomal protein L27a	Rpl27a	2908.52	5177.71	2483.45	1275.22	1001.04	1909.83	1601.94
[R].YAICSALAASALPALVMSK.[G]	1×iodoTMT6plex [C4]	Q9D8E6 [122-140]	60S ribosomal protein L4	Rpl4	2209.23	8177.01	3870.61	3234.98	2810.27	3979.16	2842.48
[R].VISTGVQAGIPMPCFTTALSFYDGYRHEMLPANLIQAQR.[D]	1×iodoTMT6plex [C14]	Q9DCD0 [409-447]	6-phosphogluconate dehydrogenase, decarboxylating	Pgd	4625.37	19754.6	6124.02	4622.96	3398.25	4630.05	5250.42
[R].TGALCWFLDEAAAR.[L]	1×iodoTMT6plex [C5]	Q9CQ60 [232-245]	6-phosphogluconolactonase	Pgls	1852.96	21217.9	8291.05	6906.86	5406.02	3708.38	6454.29
[R].AKVAPEEVSEVIFGHVLTAGCGQNPTR.[Q]	1×iodoTMT6plex [C21]	Q8CAY6 [45-71]	Acetyl-CoA acetyltransferase, cytosolic	Acat2	3138.66	10795.8	4345.52	4724.46	3248.36	5194.98	2843.17
[K].VAPEEVSEVIFGHVLTAGCGQNPTR.[Q]	1×iodoTMT6plex [C19]	Q8CAY6 [47-71]	Acetyl-CoA acetyltransferase, cytosolic	Acat2	2939.52	20921.7	11264.5	11336.8	10814.9	11137.1	7800.59
[R].QATLGAGLPISTPCTTVNK.[V]	1×iodoTMT6plex [C14]	Q8QZT1 [103-121]	Acetyl-CoA acetyltransferase, mitochondrial	Acat1	2201.22	8605.77	7901.79	12499.5	7052.03	11447.5	4063.27
[R].QATLGAGLPISTPCTTVNKVCASGMK.[A]	2×iodoTMT6plex [C14; C21]	Q8QZT1 [103-128]	Acetyl-CoA acetyltransferase, mitochondrial	Acat1	3206.75	16306.7	8372.6	18858.5	5678.81	15061.1	4249.59
[R].LPGCVPAAAQPGSYPALSAQAAQEPAAFWGPLAR.[D]	1×iodoTMT6plex [C4]	Q99NB1 [38-71]	Acetyl-coenzyme A synthetase 2-like, mitochondrial	Acss1	3692.92	7168.5	3024.15	3093.3	3330.15	3590.2	1909.73
[K].VAVPSTIHCDHLIEAQVGGEK.[D]	1×iodoTMT6plex [C9]	Q99KI0 [118-138]	Aconitate hydratase, mitochondrial	Aco2	2532.34	14036.5	9904.49	19875.7	9553.75	19970.5	5250.45
[K].VAVPSTIHCDHLIEAQVGGEKDLR.[R]	1×iodoTMT6plex [C9]	Q99KI0 [118-141]	Aconitate hydratase, mitochondrial	Aco2	2916.56	14977.4	7673.25	12751.3	9794.96	12159.4	4349.94
[R].VGLIGSCTNSSYEDMGR.[S]	1×iodoTMT6plex [C7]	Q99KI0 [379-395]	Aconitate hydratase, mitochondrial	Aco2	2118.02	20188.6	11336.7	18561	8162.15	14943.8	9421.36
[R].DVGGIVLANACGPCIGQWDR.[K]	2×iodoTMT6plex [C11; C14]	Q99KI0 [438-457]	Aconitate hydratase, mitochondrial	Aco2	2702.43	75014.1	32873.4	37806.7	26592.8	26604.5	22927.1
[R].DVGGIVLANACGPCIGQWDRK.[D]	2×iodoTMT6plex [C11; C14]	Q99KI0 [438-458]	Aconitate hydratase, mitochondrial	Aco2	2830.52	38552.2	17331.1	17025.5	10728.6	12678.6	7727.55
[-].MDDDIAALVVDNGSGMCKAGFAGDDAPR.[A]	2×Oxidation [M1; M16]; 1×iodoTMT6plex [C17]	P60710 [1-28]	Actin, cytoplasmic 1	Actb	3172.45	2772.84	2219.98	2988.47	782.199		1124.47
[R].DIKEKLCYVALDFEQEMATAASSSSLEK.[S]	1×Oxidation [M17]; 1×iodoTMT6plex [C7]	P60710 [211-238]	Actin, cytoplasmic 1	Actb	3451.72	12682.6	10187.5	9842.94	6634.76	9112.7	5221.97
[R].DIKEKLCYVALDFEQEMATAASSSSLEK.[S]	1×iodoTMT6plex [C7]	P60710 [211-238]	Actin, cytoplasmic 1	Actb	3435.72	7958.49	5196.61	4366.62	2900.82	3219.93	1601.64
[K].LCYVALDFEQEMATAASSSSLEK.[S]	1×iodoTMT6plex [C2]	P60710 [216-238]	Actin, cytoplasmic 1	Actb	2822.38	5821.64	2828.26	2722.9	2083.92	2742.56	1844.28
[R].FRCPEALFQPSFLGMESCGIHETTFNSIMK.[C]	2×iodoTMT6plex [C3; C18]	P60710 [255-284]	Actin, cytoplasmic 1	Actb	4079.04	16766.6	6912.25	5107.88	4172.92	7055.56	6604.86
[R].QPSLSAACLGPEVTTQYGGLYR.[T]	1×iodoTMT6plex [C8]	Q8R146 [23-44]	Acylamino-acid-releasing enzyme	Apeh	2640.37	9757.63	5136.43	7335.58	4980.59	7841.78	4589.24
[R].DGTAHPAMCLQNLDMLNEAGLPDMK.[M]	1×iodoTMT6plex [C9]	Q91WG0 [89-113]	Acylcarnitine hydrolase	Ces2c	3014.44	16023.3	8039.41	9184.72	6316.97	9195.96	4840.39
[R].AIVAGDEVAQEVDAVAPDCSFLK.[I]	1×iodoTMT6plex [C19]	Q8K0L3 [156-178]	Acyl-coenzyme A synthetase ACSM2, mitochondrial	Acsm2	2676.38	14317.2	8102.85	11497.1	8177.92	8614.87	6670.45
[R].MLLQQDLSSYKFPHLHSCFSGGETLLPETLENWK.[A]	1×iodoTMT6plex [C18]	Q8K0L3 [318-351]	Acyl-coenzyme A synthetase ACSM2, mitochondrial	Acsm2	4278.16	4995.59	2836.63	2633.32		1184.93	2598.05
[R].EIYGQTETGLICR.[V]	1×iodoTMT6plex [C12]	Q8K0L3 [360-372]	Acyl-coenzyme A synthetase ACSM2, mitochondrial	Acsm2	1811.95	38391.2	34879.6	59782.9	24934.9	50389.9	19159.6
[R].FESTSILQTLSKFPITVFCSAPTAYR.[M]	1×iodoTMT6plex [C19]	Q3UNX5 [300-325]	Acyl-coenzyme A synthetase ACSM3, mitochondrial	Acsm3	3236.72	3503.34	2194.36	2276.77		1661.82
[K].AANVLEGVCGLQPGDR.[M]	1×iodoTMT6plex [C9]	Q8BGA8 [101-116]	Acyl-coenzyme A synthetase ACSM5, mitochondrial	Acsm5	1928.02	10389.3	8534.31	16632.2	6899.55	15040	3901.26
[K].SIVTSDALAPQVDAISADCPSLQTK.[L]	1×iodoTMT6plex [C19]	Q8BGA8 [164-188]	Acyl-coenzyme A synthetase ACSM5, mitochondrial	Acsm5	2859.5	10468.3	8472.29	10424.1	6732.94	9795.97	6273.83
[K].LAGVTALSCWLPLR.[A]	1×iodoTMT6plex [C9]	P97823 [136-149]	Acyl-protein thioesterase 1	Lypla1	1829.07	11371.6	5270.16	6581.03	4415.55	4811.52	2855.49
[R].DISVLQCHGDCDPLVPLMFGSLTVER.[L]	2×iodoTMT6plex [C7; C11]	P97823 [163-188]	Acyl-protein thioesterase 1	Lypla1	3502.83	5633.32	2012.33	3015.47	2037.05	1740.24	1270.93
[K].SFTSSCPVSAFVPK.[E]	1×iodoTMT6plex [C6]	Q8R0F8 [127-140]	Acylpyruvase FAHD1, mitochondrial	Fahd1	1785.94	22011.7	11840.5	23629.7	8572.53	16792.6	6726.87
[R].STVLSEPVLFLKPSTAYAPEGSPVLMPAYCR.[N]	1×iodoTMT6plex [C30]	Q8R0F8 [39-69]	Acylpyruvase FAHD1, mitochondrial	Fahd1	3652.93	8808.55	4466.47	5855.71	3449.18	5140.06	5144.45
[R].GIHCAIDASQTPDIVFASILAAFSK.[A]	1×iodoTMT6plex [C4]	Q9WTP6 [205-229]	Adenylate kinase 2, mitochondrial	Ak2	2904.55	2054.52		958.894		807.729
[K].LAENFCVCHLATGDMLR.[A]	2×iodoTMT6plex [C6; C8]	Q9WTP6 [35-51]	Adenylate kinase 2, mitochondrial	Ak2	2551.33	20816	11422.9	13003	8721.06	12817.9	9684.53
[R].YFAGNLASGGAAGATSLCFVYPLDFAR.[T]	1×iodoTMT6plex [C18]	P48962 [112-138]; P51881 [112-138]	ADP/ATP translocase 1	Slc25a4	3068.55	91276.4	40639.1	36567.8	16102.9	27877.2	46801.2
[R].KGTDIMYTGTLDCWR.[K]	1×iodoTMT6plex [C13]	P51881 [245-259]	ADP/ATP translocase 2	Slc25a5	2089.04	17202.9	8576.99	15355.8	6878.74	15788.5	8946.78
[K].GTDIMYTGTLDCWR.[K]	1×iodoTMT6plex [C12]	P51881 [246-259]	ADP/ATP translocase 2	Slc25a5	1960.95	24171.1	11435.4	15248.1	8946.41	14317.3	10653
[R].LQCPRVDLFYLHAPDHSTPVEETLR.[A]	1×iodoTMT6plex [C3]	Q8CG76 [138-162]	Aflatoxin B1 aldehyde reductase member 2	Akr7a2	3265.7	15890.4	11054.1	11449.5	9571.93	9570.91	7781.2
[R].GAYHGCSPYTLGLTNVGIYK.[M]	1×iodoTMT6plex [C6]	Q3UEG6 [194-213]	Alanine--glyoxylate aminotransferase 2, mitochondrial	Agxt2	2443.26	10041.2	5508.09	10281.8	5512.53	8087.5	3208.54
[R].ENYGELADCCTKQEPER.[N]	2×iodoTMT6plex [C9; C10]	P07724 [106-122]	Albumin	Alb	2643.29	23836.2	15396.9	30095.4	10025.3	19821.7	3736.08
[R].NECFLQHKDDNPSLPPFERPEAEAMCTSFK.[E]	2×iodoTMT6plex [C3; C26]	P07724 [123-152]	Albumin	Alb	4139.02	38061.7	19003.8	25724.9	21387.5	21813.3	11773
[K].DDNPSLPPFERPEAEAMCTSFK.[E]	1×iodoTMT6plex [C18]	P07724 [131-152]	Albumin	Alb	2810.33	19246	13495.2	16802.9	14576.8	14236.3	8036.28
[K].DDNPSLPPFERPEAEAMCTSFK.[E]	1×Oxidation [M17]; 1×iodoTMT6plex [C18]	P07724 [131-152]	Albumin	Alb	2826.33	11743.1	11066	12053.9	6848.74	10787.6	4440.08
[K].DDNPSLPPFERPEAEAMCTSFKENPTTFMGHYLHEVAR.[R]	1×iodoTMT6plex [C18]	P07724 [131-168]	Albumin	Alb	4693.21	11462.2	4143.65	4849.36	3593.28	5721.72	2967.34
[K].VNKECCHGDLLECADDRAELAK.[Y]	3×iodoTMT6plex [C5; C6; C13]	P07724 [265-286]	Albumin	Alb	3419.78	49058.5	21329.6	29652.9	21055.7	32669	8744.41
[K].ECCHGDLLECADDR.[A]	3×iodoTMT6plex [C2; C3; C10]	P07724 [268-281]	Albumin	Alb	2566.28	27885.9	18434	25995.2	17925.1	25700.1	6192.94
[K].YMCENQATISSK.[L]	1×iodoTMT6plex [C3]	P07724 [287-298]	Albumin	Alb	1703.83	16173.4	10297.8	14157.3	3456.83	8271.25	1935.62
[K].AHCLSEVEHDTMPADLPAIAADFVEDQEVCK.[N]	2×iodoTMT6plex [C3; C30]	P07724 [311-341]	Albumin	Alb	4041.98	28637.9	14130.7	15100.6	13785.8	15310.7	9728.88
[K].AHCLSEVEHDTMPADLPAIAADFVEDQEVCKNYAEAK.[D]	2×iodoTMT6plex [C3; C30]	P07724 [311-347]	Albumin	Alb	4718.29	9289.04	5463.35	5046.87	3716.09	3829.07	2002.92
[K].KYEATLEKCCAEANPPACYGTVLAEFQPLVEEPK.[N]	3×iodoTMT6plex [C9; C10; C18]	P07724 [376-409]	Albumin	Alb	4729.46	35885.1	18060.9	16202.7	13488.1	16368	8327.43
[K].CCAEANPPACYGTVLAEFQPLVEEPK.[N]	3×iodoTMT6plex [C1; C2; C10]	P07724 [384-409]	Albumin	Alb	3766.96	18030.9	6387.89	8062.62	9653.84	9613.6	4460.12
[K].TNCDLYEKLGEYGFQNAILVR.[Y]	1×iodoTMT6plex [C3]	P07724 [414-434]	Albumin	Alb	2775.43	36674.2	15806.8	13230.3	9916.54	10159.4	7243.27
[R].VGTKCCTLPEDQRLPCVEDYLSAILNR.[V]	3×iodoTMT6plex [C5; C6; C16]	P07724 [457-483]	Albumin	Alb	4024.17	29157	10432.7	7886.19	8544.36	7537.85	5664.39
[R].RPCFSALTVDETYVPK.[E]	1×iodoTMT6plex [C3]	P07724 [509-524]	Albumin	Alb	2155.14	36731.7	19899	25474.2	19684.4	22702.1	11297.1
[R].RPCFSALTVDETYVPKEFK.[A]	1×iodoTMT6plex [C3]	P07724 [509-527]	Albumin	Alb	2559.35	24037.2	10011.8	12616.9	11093.6	13267.3	5392.1
[K].AETFTFHSDICTLPEK.[E]	1×iodoTMT6plex [C11]	P07724 [528-543]	Albumin	Alb	2168.09	19493.3	9774.51	15688.9	11788.3	13050.7	6983.58
[K].AETFTFHSDICTLPEKEK.[Q]	1×iodoTMT6plex [C11]	P07724 [528-545]	Albumin	Alb	2425.23	43741.6	25100	37182	21779.9	39224.7	12757.9
[K].TVMDDFAQFLDTCCK.[A]	2×iodoTMT6plex [C13; C14]	P07724 [570-584]	Albumin	Alb	2395.19	119874	58182.3	22652.9	14444	16438.4	18328.4
[K].TVMDDFAQFLDTCCKAADKDTCFSTEGPNLVTR.[C]	3×iodoTMT6plex [C13; C14; C22]	P07724 [570-602]	Albumin	Alb	4630.3	89880	50974.9	22966.6	19146.1	20655.9	13886.7
[K].TVMDDFAQFLDTCCKAADKDTCFSTEGPNLVTR.[C]	1×Oxidation [M3]; 3×iodoTMT6plex [C13; C14; C22]	P07724 [570-602]	Albumin	Alb	4646.3	20017.7	11322.9	12549.6	10923.2	12937.6	4009.18
[K].AADKDTCFSTEGPNLVTR.[C]	1×iodoTMT6plex [C7]	P07724 [585-602]	Albumin	Alb	2254.13	18666.2	16382.5	37412.9	11350.5	31269	6843.52
[K].DTCFSTEGPNLVTR.[C]	1×iodoTMT6plex [C3]	P07724 [589-602]	Albumin	Alb	1868.94	10033.5	9557.06	18729.1	7171.82	16170.6	2822.77
[K].LVQEVTDFAKTCVADESAANCDK.[S]	2×iodoTMT6plex [C12; C21]	P07724 [66-88]	Albumin	Alb	3115.58	46228.4	23677	30156.2	24365.1	29286.2	10409.3
[K].SLHTLFGDKLCAIPNLR.[E]	1×iodoTMT6plex [C11]	P07724 [89-105]	Albumin	Alb	2227.26	74158.4	28620.6	29167.5	26686.4	25585.1	15230.5
[K].SLHTLFGDKLCAIPNLRENYGELADCCTK.[Q]	3×iodoTMT6plex [C11; C26; C27]	P07724 [89-117]	Albumin	Alb	4212.23	144838	40950.2	33637.2	24623.5	30989.2	20806
[K].YSFDTFSHQRPCLLK.[G]	1×iodoTMT6plex [C12]	P47740 [414-428]	Aldehyde dehydrogenase family 3 member A2	Aldh3a2	2171.13	9714.25	6986.5	11121.8	11143.1	10592.2	3918.82
[R].KTFPTVNPSTGEVICQVAEGNKEDVDK.[A]	1×iodoTMT6plex [C15]	P47738 [54-80]	Aldehyde dehydrogenase, mitochondrial	Aldh2	3234.65	22431.7	18424.2	22544.4	11827.5	18330.4	7921.5
[K].TFPTVNPSTGEVICQVAEGNKEDVDK.[A]	1×iodoTMT6plex [C14]	P47738 [55-80]	Aldehyde dehydrogenase, mitochondrial	Aldh2	3106.56	7579.18	5569.2	6454.55	2876.35	3981.57	2071.71
[R].QIDDVLSVASVRPAVLQVECHPYLAQNELIAHCHAR.[G]	2×iodoTMT6plex [C20; C33]	Q9JII6 [168-203]	Aldo-keto reductase family 1 member A1	Akr1a1	4653.49	23017.6	12519.3	10346.3	7286.65	11693.1	10606.4
[R].HIDCASVYGNETEIGEALK.[E]	1×iodoTMT6plex [C4]	Q9JII6 [43-61]	Aldo-keto reductase family 1 member A1	Akr1a1	2378.19	8471.78	3696.25	6799.69	4044.41	3995.01	3380.19
[R].HIDCASVYGNETEIGEALKESVGSGK.[A]	1×iodoTMT6plex [C4]	Q9JII6 [43-68]	Aldo-keto reductase family 1 member A1	Akr1a1	3022.5	19753.8	11907.7	16519	10155.2	16169.1	8444.82
[R].AQNVPLPVSTLVEFVIAATDCTAK.[E]	1×iodoTMT6plex [C21]	P29699 [188-211]	Alpha-2-HS-glycoprotein	Ahsg	2816.54	6505.68	3884.5	1422.22	2418.6	3848.45	2628.92
[K].ACLISLGYDVENDR.[Q]	1×iodoTMT6plex [C2]	P57780 [793-806]	Alpha-actinin-4	Actn4	1896.97	9919.08	7080.04	10064.7	7311.32	11884.6	5246.81
[R].ELPPDQAEYCIAR.[M]	1×iodoTMT6plex [C10]	P57780 [871-883]	Alpha-actinin-4	Actn4	1833.94	11426.7	10410.8	23619.3	4654.76	19087	2867.6
[K].GSDCGIVNVNIPTSGAEIGGAFGGEK.[H]	1×iodoTMT6plex [C4]	Q9DBF1 [475-500]	Alpha-aminoadipic semialdehyde dehydrogenase	Aldh7a1	2778.39	19586.7	13618.9	16031	11284.5	12519.3	8911.15
[R].STCTINYSTSLPLAQGIK.[F]	1×iodoTMT6plex [C3]	Q9DBF1 [520-537]	Alpha-aminoadipic semialdehyde dehydrogenase	Aldh7a1	2226.2	5910.16	3403.61	7115.58	3561.42	5327.43	2593.95
[R].GEVITTYCPANNEPIAR.[V]	1×iodoTMT6plex [C8]	Q9DBF1 [63-79]	Alpha-aminoadipic semialdehyde dehydrogenase	Aldh7a1	2177.12	7325.61	6199.23	5987.61	3193.61	5450.82	3025.69
[K].GAQEVFNELPCEYVEPHELR.[E]	1×iodoTMT6plex [C11]	Q99K67 [230-249]	Alpha-aminoadipic semialdehyde synthase, mitochondrial	Aass	2688.33	18431.4	7565.52	12252.1	6394.02	10805	3783.17
[R].FNTDIAPYTTCLINGIYWEQNTPR.[L]	1×iodoTMT6plex [C11]	Q99K67 [295-318]	Alpha-aminoadipic semialdehyde synthase, mitochondrial	Aass	3159.58	30745.2	11099.7	10388.4	5815.88	7542.46	8796
[R].SGETEDTFIADLVVGLCTGQIK.[T]	1×iodoTMT6plex [C17]	P17182 [373-394]	Alpha-enolase	Eno1	2625.36	7894.66	5258.37	3794.34	1929.36	3231.01	2210.18
[R].VVELAGLAPGPFCGMVLADFGAEVVR.[V]	1×iodoTMT6plex [C13]	O09174 [8-33]	Alpha-methylacyl-CoA racemase	Amacr	2946.58	9054.13	4034.79	2703.46	1960.53	3219.25	2517.1
[R].MTPTDDSDPWWAAFSGACK.[A]	1×iodoTMT6plex [C18]	Q99JW2 [314-332]	Aminoacylase-1	Acy1	2415.09	11990.3	4791.14	5624.91	4277.94	4719.56	5708.47
[K].GFGTDEQAIIDCLGSR.[S]	1×iodoTMT6plex [C12]	P97384 [213-228]	Annexin A11	Anxa11	2011.01	15059	7546.2	8366.79	6755.08	8235.56	5883.6
[K].GLGTDEDSLIEIICSR.[T]	1×iodoTMT6plex [C14]	P07356 [120-135]	Annexin A2	Anxa2	2050.07	11825.9	5823.6	7451.88	3429.27	5383.84	4231.82
[K].GAGTDEGCLIEILASR.[T]	1×iodoTMT6plex [C8]	P97429 [101-116]	Annexin A4	Anxa4	1934.02	15084.1	8097.21	11241	6473.02	7207.54	5420.74
[R].LTECLETILNK.[A]	1×iodoTMT6plex [C4]	P17427 [279-289]	AP-2 complex subunit alpha-2	Ap2a2	1605.91	15388.2	10955.4	28503.1	11127.4	15725.6	5382.34
[K].LNDGSQITFEKCLIATGGTPR.[S]	1×iodoTMT6plex [C12]	Q9Z0X1 [244-264]	Apoptosis-inducing factor 1, mitochondrial	Aifm1	2550.35	17042.8	8668.89	14480.4	9709.69	8549.47	7232.76
[K].GNDQVRFELTCYSLAPQIK.[V]	1×iodoTMT6plex [C11]	P16460 [122-140]	Argininosuccinate synthase	Ass1	2511.32	20933.9	10647	15838.2	9291.64	12935.6	7423.31
[R].FELTCYSLAPQIK.[V]	1×iodoTMT6plex [C5]	P16460 [128-140]	Argininosuccinate synthase	Ass1	1842	39493	18436.9	25009.3	20943.4	23381.4	13686.2
[R].FELTCYSLAPQIKVIAPWR.[M]	1×iodoTMT6plex [C5]	P16460 [128-146]	Argininosuccinate synthase	Ass1	2564.43	5710.52	3593.4	3325.23	3161.81	2499.19	2014.13
[K].TCGFDFSGALEDISK.[I]	1×iodoTMT6plex [C2]	P05202 [186-200]	Aspartate aminotransferase, mitochondrial	Got2	1918.94	16214.4	9941.68	14638.6	11232.2	9377.38	7494.43
[K].EGSSHNWQHITDQIGMFCFTGLKPEQVER.[L]	1×iodoTMT6plex [C18]	P05202 [365-393]	Aspartate aminotransferase, mitochondrial	Got2	3703.79	32249.8	15202.5	16238.7	10720.1	14319.2	10920.1
[K].EYLPIGGLAEFCK.[A]	1×iodoTMT6plex [C12]	P05202 [95-107]	Aspartate aminotransferase, mitochondrial	Got2	1768.95	14178.1	7013.57	11192.5	6235.94	9073.14	6919.74
[R].NDSPCGTTIGPILASR.[L]	1×iodoTMT6plex [C5]	Q9Z2W0 [407-422]	Aspartyl aminopeptidase	Dnpep	1931.02	13016.9	10275.4	15593.6	5730.31	12703.6	5645.03
[R].GEVPCTVTTASPLDDAVLSELK.[T]	1×iodoTMT6plex [C5]	Q9DB20 [137-158]	ATP synthase subunit O, mitochondrial	Atp5po	2574.35	6345.97	5781.91	5922.93	4469.57	4320	4003.65
[R].VFANAPDSACVIGLR.[K]	1×iodoTMT6plex [C10]	P12382 [699-713]	ATP-dependent 6-phosphofructokinase, liver type	Pfkl	1862.02	18380.5	14166.3	20011.2	10018.6	14598.6	6456.43
[R].IFANTPDSGCVLGMR.[K]	1×iodoTMT6plex [C10]	P47857 [700-714]	ATP-dependent 6-phosphofructokinase, muscle type	Pfkm	1909.98	22544.7	15874.7	20813.9	13560.9	18476.5	7647.72
[K].SNCNVAVINVGAPAAGMNAAVR.[S]	1×iodoTMT6plex [C3]	Q9WUA3 [408-429]	ATP-dependent 6-phosphofructokinase, platelet type	Pfkp	2428.28	8385.54	6048.96	7765.5	2753.09	5304.69	3591.4
[K].VTGTQFPEAPLPVPCNPNDVSHGYVTVKPGIR.[L]	1×iodoTMT6plex [C15]	P34914 [216-247]	Bifunctional epoxide hydrolase 2	Ephx2	3718.96	10417	7239.57	9265.84	6075.77	9906.91	4528.89
[R].GHIEDCGHWTQIEKPTEVNQILIK.[W]	1×iodoTMT6plex [C6]	P34914 [516-539]	Bifunctional epoxide hydrolase 2	Ephx2	3117.64	20886.5	13305.4	20620.6	13538.2	17586.2	9811.5
[K].ACGANLPENFSISQIFSQAMAAR.[S]	1×iodoTMT6plex [C2]	P34914 [77-99]	Bifunctional epoxide hydrolase 2	Ephx2	2755.39	13937.5	5453.64	7419.32	3754.1	5158.67	3932.02
[K].ACGANLPENFSISQIFSQAMAAR.[S]	1×Oxidation [M20]; 1×iodoTMT6plex [C2]	P34914 [77-99]	Bifunctional epoxide hydrolase 2	Ephx2	2771.38	8009.97	5017.96	4802.77	4192.58	6325.69	3135.4
[R].VCMVYDLYPTLTPLAVAYAR.[A]	1×iodoTMT6plex [C2]	Q9CWJ9 [286-305]	Bifunctional purine biosynthesis protein ATIC	Atic	2588.38	6101.94	2948.6	3220.44	2847.38	2874.83	2815.17
[R].AWIGGVGDCKLGGNYGPTVAVQR.[E]	1×iodoTMT6plex [C9]	O35855 [221-243]	Branched-chain-amino-acid aminotransferase, mitochondrial	Bcat2	2647.4	11405.7	6492.08	10877	6328.6	8986.86	4233.09
[R].EHGAFDAVKCTHWAEGGQGALALAQAVQR.[A]	1×iodoTMT6plex [C10]	Q922D8 [776-804]	C-1-tetrahydrofolate synthase, cytoplasmic	Mthfd1	3350.7	7648.92	4164.84	4932.48	2807.08	4045.67	3565.41
[R].HLCTPRQDYGVVVSGVSEDPDLANR.[N]	1×iodoTMT6plex [C3]	O88338 [676-700]	Cadherin-16	Cdh16	3056.54	16338.3	12894.3	14877.2	7186.17	13795.5	6603.19
[R].HLCTPRQDYGVVVSGVSEDPDLANRNGPYSFALGPNPTVQR.[D]	1×iodoTMT6plex [C3]	O88338 [676-716]	Cadherin-16	Cdh16	4755.39	5385.02	4857.15	3147.99	2248.08	2925.58	2125.76
[R].LLGSTIPLCSAQWER.[L]	1×iodoTMT6plex [C9]	P97742 [296-310]	Carnitine O-palmitoyltransferase 1, liver isoform	Cpt1a	2003.09	32678.3	16598.5	25976.8	13107.3	22689.9	14962.5
[R].LGPNYLQIPVNCPYR.[A]	1×iodoTMT6plex [C12]	P24270 [366-380]	Catalase	Cat	2076.13	37516.4	19997.8	21481.8	14320	21038.4	15114.3
[R].LGPNYLQIPVNCPYRAR.[V]	1×iodoTMT6plex [C12]	P24270 [366-382]	Catalase	Cat	2303.26	17397.8	11549.5	17219.3	7444.1	11002	4141.05
[R].DGPMCMHDNQGGAPNYYPNSFSAPEQQR.[S]	1×iodoTMT6plex [C5]	P24270 [389-416]	Catalase	Cat	3440.5	12877.2	7346.02	9015.28	7028.82	7104.75	4050
[K].ILRGENHCGIESEIVAGIPR.[T]	1×iodoTMT6plex [C8]	P10605 [312-331]	Cathepsin B	Ctsb	2492.36	11809.8	6710.49	8591.46	6210.88	7712.73	4284.2
[R].GENHCGIESEIVAGIPR.[T]	1×iodoTMT6plex [C5]	P10605 [315-331]	Cathepsin B	Ctsb	2110.09	6492.47	5241.15	11866.2	6791.64	10664.9	3857.95
[K].AIGAVPLIQGEYMIPCEKVSSLPTVYLK.[L]	1×iodoTMT6plex [C16]	P18242 [312-339]	Cathepsin D	Ctsd	3348.85	6202.63	4217.48	5357.54	3435.75	2804.68	1323.78
[K].TFHETLNCCGSNALTTLTTTILR.[N]	2×iodoTMT6plex [C8; C9]	P35762 [149-171]	CD81 antigen	Cd81	3168.69	10477.2	4484.9	5032.6	3611.52	4100.49	3523.64
[K].AIHMALDCCGIAGPLEQFISDTCPK.[K]	3×iodoTMT6plex [C8; C9; C23]	P40240 [143-167]	CD9 antigen	Cd9	3620.9	13416	5687.37	5032.3	2435.94	4019.35	5081.73
[R].ADDKVLPGQQYVYVLHANEPSPGEGDSNCVTR.[I]	1×iodoTMT6plex [C29]	Q61147 [145-176]	Ceruloplasmin	Cp	3787.85	8523.38	5752.06	8034.79	4921.51	5733.36	3775.33
[R].EEFASTCPDDEEIELAYEQVAR.[A]	1×iodoTMT6plex [C7]	Q9Z1Q5 [217-238]	Chloride intracellular channel protein 1	Clic1	2873.33	28370	15882.5	18258.1	10737.1	13316.2	9923.14
[R].DEFTNTCAADSEIELAYADVAR.[R]	1×iodoTMT6plex [C7]	Q8BXK9 [225-246]	Chloride intracellular channel protein 5	Clic5	2733.29	10453.1	5989.98	9284.23	4242.9	6247.97	4662.72
[R].EGAEGWDYAHCLPYFR.[K]	1×iodoTMT6plex [C11]	Q8BJ64 [155-170]	Choline dehydrogenase, mitochondrial	Chdh	2243.05	37143.9	14825.3	19722.9	11978.4	14395.3	11876.9
[R].DHPVIHPNYLSTETDVEDFRQCVR.[L]	1×iodoTMT6plex [C22]	Q8BJ64 [446-469]	Choline dehydrogenase, mitochondrial	Chdh	3199.58	15409.7	9550.07	12801.2	7849.53	11601.3	4574.64
[R].AYEFAERCNEPAVWSQLAK.[A]	1×iodoTMT6plex [C8]	Q68FD5 [1095-1113]	Clathrin heavy chain 1	Cltc	2541.28	16609.9	7916.81	13440.6	7240.42	9966.43	4370.13
[R].LAELEEFINGPNNAHIQQVGDRCYDEK.[M]	1×iodoTMT6plex [C23]	Q68FD5 [1183-1209]	Clathrin heavy chain 1	Cltc	3431.69	9387.47	5751.6	8591.42	5265.05	9559.13	4908.82
[K].GLEMDPIDCTPPEYILPGSR.[E]	1×iodoTMT6plex [C9]	Q5SW19 [176-195]	Clustered mitochondria protein homolog	Cluh	2532.27	6703.88	3529.26	4753.47	2653.17	4919.9	2840.29
[K].LSSGEHIAAFCLTEPASGSDAASIQTR.[A]	1×iodoTMT6plex [C11]	Q8JZN5 [173-199]	Complex I assembly factor ACAD9, mitochondrial	Acad9	3048.53	8569.44	6459.08	7821.94	3316.77	8047.6	2967.71
[K].LIHVIRHCLNACIQRTLR.[E]	2×iodoTMT6plex [C8; C12]	Q6DFV1 [569-586]	Condensin-2 complex subunit G2	Ncapg2	2817.67	6850.65	4445.32	3476.62	3485.04	1483.92	2224.24
[R].IAQLCSRSPSANPMQISSTDNELAIR.[F]	1×iodoTMT6plex [C5]	Q9JLB4 [1462-1487]	Cubilin	Cubn	3131.61	8417.69	4481.21	6725.26	3426.79	6385.76	2469.04
[R].LSQQLAVLCGR.[S]	1×iodoTMT6plex [C9]	Q9JLB4 [2046-2056]	Cubilin	Cubn	1516.88	18774.9	14336.8	31801.4	13690	22131.6	6237.19
[R].DSSCSQGDYLVLR.[N]	1×iodoTMT6plex [C4]	Q9JLB4 [2144-2156]	Cubilin	Cubn	1771.88	17547.1	11463	28351	7049.93	25786.5	5784
[R].YCGQSVPGPIQSGSNQLVVTFNTNNQGQSR.[G]	1×iodoTMT6plex [C2]	Q9JLB4 [2763-2792]	Cubilin	Cubn	3509.74	9491.78	7085.12	7677.24	7060.29	6824.68	5787.53
[R].DGPFHHDPILGKFCTSLSTPPLQTTGPAAR.[I]	1×iodoTMT6plex [C14]	Q9JLB4 [652-681]	Cubilin	Cubn	3490.81	15088.8	8079.11	12503.3	5809.3	8570.25	5422.88
[R].VQELSLSAPLTVLPTVTCEDTIAILR.[E]	1×iodoTMT6plex [C18]	Q91WT9 [410-435]	Cystathionine beta-synthase	Cbs	3111.75	5929.9	3102.88	4250.07	2580.25	3413.27	2128.69
[R].ALVGWNSGDGVFCPGGSISNMYAMNLAR.[F]	1×iodoTMT6plex [C13]	Q9DBE0 [137-164]	Cysteine sulfinic acid decarboxylase	Csad	3216.56	15721.7	7082.43	6842.24	3433.45	7601.64	7143.66
[R].ADSVAWNPHKLLAAGLQCSALLLR.[D]	1×iodoTMT6plex [C18]	Q9DBE0 [296-319]	Cysteine sulfinic acid decarboxylase	Csad	2876.61	4352.87	1795.97	2047.35	2419.54	1698.39
[K].SAYCPYSRFPVGAALLTGDGR.[I]	1×iodoTMT6plex [C4]	P56389 [28-48]	Cytidine deaminase	Cda	2530.31	10715.9	5762.5	6014.84	3978.34	5794.48	3186.98
[R].IFSGCNIENACYPLGVCAER.[T]	3×iodoTMT6plex [C5; C11; C17]	P56389 [49-68]	Cytidine deaminase	Cda	3146.65	85731.2	38649.3	39762.9	28035	37230.6	34900
[R].AIAISSDLQEEFISPCGACR.[Q]	2×iodoTMT6plex [C16; C19]	P56389 [84-103]	Cytidine deaminase	Cda	2768.45	17756.3	13874.6	13735	9864.16	12956.3	9156.93
[R].VYEEDAVPGLTPCR.[F]	1×iodoTMT6plex [C13]	Q9CZ13 [256-269]	Cytochrome b-c1 complex subunit 1, mitochondrial	Uqcrc1	1877.96	28508.7	14147.8	28749.7	9600.46	34480.9	7055.25
[R].NALVSHLDGTTPVCEDIGR.[S]	1×iodoTMT6plex [C14]	Q9CZ13 [397-415]	Cytochrome b-c1 complex subunit 1, mitochondrial	Uqcrc1	2326.2	46196.3	28182.6	39640.8	22544.3	36148.9	13400.8
[R].NALVSHLDGTTPVCEDIGRSLLTYGR.[R]	1×iodoTMT6plex [C14]	Q9CZ13 [397-422]	Cytochrome b-c1 complex subunit 1, mitochondrial	Uqcrc1	3116.64	16239.4	5659.68	7734.25	3144.75	4578.02	3377.7
[R].VASEQSSHATCTVGVWIDAGSR.[Y]	1×iodoTMT6plex [C11]	Q9CZ13 [59-80]	Cytochrome b-c1 complex subunit 1, mitochondrial	Uqcrc1	2590.29	22777.4	19384	35379.6	11884.5	23996.7	10226.3
[K].NALANPLYCPDYR.[M]	1×iodoTMT6plex [C9]	Q9DB77 [184-196]	Cytochrome b-c1 complex subunit 2, mitochondrial	Uqcrc2	1838.94	20968.5	12250.3	21629.1	10180.6	19147	9358.85
[R].SQTEEDCTEELFDFLHAR.[D]	1×iodoTMT6plex [C7]	P99028 [59-76]	Cytochrome b-c1 complex subunit 6, mitochondrial	Uqcrh	2499.17	29479.5	18682.1	14211.3	12741.1	12905.3	12554.8
[K].NCWQNYLDFHR.[C]	1×iodoTMT6plex [C2]	P56391 [29-39]	Cytochrome c oxidase subunit 6B1	Cox6b1	1824.88	9224.21	4700.08	7221.93	8188.75	9716.12	3161.51
[R].ARHGGEDYVFSLLTGYCEPPTGVSLR.[E]	1×iodoTMT6plex [C17]	Q9D0M3 [203-228]	Cytochrome c1, heme protein, mitochondrial	Cyc1	3153.6	30547.6	11126.1	10678.2	5022.31	9666.82	6727.37
[R].HGGEDYVFSLLTGYCEPPTGVSLR.[E]	1×iodoTMT6plex [C15]	Q9D0M3 [205-228]	Cytochrome c1, heme protein, mitochondrial	Cyc1	2926.46	33992.9	18070.3	13512.3	8103.7	7726.37	12796.5
[R].FLRACQIAHDHTDHVIR.[Q]	1×iodoTMT6plex [C5]	Q64462 [246-262]	Cytochrome P450 4B1	Cyp4b1	2361.26	10108.3	9461.31	15946.1	10220.2	13485.9	3683.64
[K].LGGNPEKINPVCPADLVIDHSIQVDFNR.[R]	1×iodoTMT6plex [C12]	P28271 [107-134]	Cytoplasmic aconitate hydratase	Aco1	3389.78	8258.71	4396.63	6882.57	3751.6	5300.73	3443.09
[K].INPVCPADLVIDHSIQVDFNR.[R]	1×iodoTMT6plex [C5]	P28271 [114-134]	Cytoplasmic aconitate hydratase	Aco1	2694.42	18744.4	9086.81	10867.3	8864.21	7229.47	5253.45
[K].INPVCPADLVIDHSIQVDFNRR.[A]	1×iodoTMT6plex [C5]	P28271 [114-135]	Cytoplasmic aconitate hydratase	Aco1	2850.52	10008	4608.73	7192.22	4130.07	5194.63	2658.22
[R].ADMGGAATICSAIVSAAK.[L]	1×iodoTMT6plex [C10]	Q9CPY7 [304-321]	Cytosol aminopeptidase	Lap3	1966.03	16671.7	8725.79	16016	8044.35	13835.5	5743.49
[K].LNLPINIIGLAPLCENMPSGK.[A]	1×iodoTMT6plex [C14]	Q9CPY7 [322-342]	Cytosol aminopeptidase	Lap3	2536.42	6437.76	3573.75	1777.67	1497.1	3659.12	2594.26
[R].LILADALCYAHTFNPK.[V]	1×iodoTMT6plex [C8]	Q9CPY7 [369-384]	Cytosol aminopeptidase	Lap3	2119.16	8619.25	5395.01	7616.62	4674.52	6360.56	2672.44
[K].YQALGAELNVLPFCSQFIPMEVINAPR.[H]	1×iodoTMT6plex [C14]	Q8R0Y6 [73-99]	Cytosolic 10-formyltetrahydrofolate dehydrogenase	Aldh1l1	3349.76	18244.3	8942.07	6485.21	5112.82	6277.22	5707.82
[R].IPAGLENRLCAATATILDKPEDR.[V]	1×iodoTMT6plex [C10]	O35215 [15-37]	D-dopachrome decarboxylase	Ddt	2796.52	27809.2	13674.8	18395.2	10014.5	12926.7	5795.02
[R].LCAATATILDKPEDR.[V]	1×iodoTMT6plex [C2]	O35215 [23-37]	D-dopachrome decarboxylase	Ddt	1946.06	29044.9	13742.1	33408.6	11887.6	26038.3	6559.19
[R].VNCLAPGLIK.[T]	1×iodoTMT6plex [C3]	Q99LB2 [208-217]	Dehydrogenase/reductase SDR family member 4	Dhrs4	1356.82	22683.4	13845.7	32389.5	19553.5	28742	5746.27
[R].LAGECGGKNFHFVHSSADVDSVVSGTLR.[S]	1×iodoTMT6plex [C5]	Q8CHT0 [310-337]	Delta-1-pyrroline-5-carboxylate dehydrogenase, mitochondrial	Aldh4a1	3218.62	16957.5	10928.1	13064.8	8330.98	9990.84	6752.36
[R].SLAPAFESFCQGNR.[G]	1×iodoTMT6plex [C10]	Q8BH86 [45-58]	D-glutamate cyclase, mitochondrial	Dglucy	1855.93	17920.2	13787.1	24934.7	13051.3	20096.5	7444.76
[R].SLAPAFESFCQGNRGPLPLLGQSEAVK.[T]	1×iodoTMT6plex [C10]	Q8BH86 [45-71]	D-glutamate cyclase, mitochondrial	Dglucy	3145.67	8185.36	6528.36	6279.54	4253.94	5582.17	2710.42
[R].VLGAHILGPGAGEMVNEAALALEYGASCEDIAR.[V]	1×iodoTMT6plex [C28]	O08749 [450-482]	Dihydrolipoyl dehydrogenase, mitochondrial	Dld	3626.85	6765.64	3666.74	1796.09	1674.86	2287.73	3021.28
[R].VCHAHPTLSEAFR.[E]	1×iodoTMT6plex [C2]	O08749 [483-495]	Dihydrolipoyl dehydrogenase, mitochondrial	Dld	1796.94	18612.2	18393.4	30361	18688.9	23892.2	11415.8
[K].EAQNTCAMLTTFNEVDMSNIQEMR.[A]	1×iodoTMT6plex [C6]	Q9D2G2 [241-264]	Dihydrolipoyllysine-residue succinyltransferase component of 2-oxoglutarate dehydrogenase complex, mitochondrial	Dlst	3105.43	9757.58	5370.7	6480.59	4853.35	5323.35	4985.73
[R].APVIFSHSSAYSLCPHRR.[N]	1×iodoTMT6plex [C14]	P31428 [229-246]	Dipeptidase 1	Dpep1	2357.25	13341.7	8201.38	14816.2	6057.26	12811.8	5771.2
[K].NADMSEDMQQDAVDCATQAMEK.[Y]	1×iodoTMT6plex [C15]	Q9D0M5 [10-31]	Dynein light chain 2, cytoplasmic	Dynll2	2760.18	8694.35	5327.9	8372.46	5229.39	7957.73	4197.54
[R].FMCAQLPNPVLDSISIIDTPGILSGEK.[Q]	1×iodoTMT6plex [C3]	Q9WVK4 [136-162]	EH domain-containing protein 1	Ehd1	3187.69	3175.21	2882.42	2826.21	761.398	1276.22
[R].LGGEVSCLVAGTKCDKVVQDLCK.[V]	3×iodoTMT6plex [C7; C14; C22]	Q99LC5 [47-69]	Electron transfer flavoprotein subunit alpha, mitochondrial	Etfa	3352.87	11495.2	5873.19	9995.19	4837.94	9732.64	3945.64
[K].HSMNPFCEIAVEEAVR.[L]	1×iodoTMT6plex [C7]	Q9DCW4 [36-51]	Electron transfer flavoprotein subunit beta	Etfb	2161.07	11951.9	5905.27	9521.82	4685.63	7239.75	4516.58
[R].FCPAGVYEFVPLEQGDGFR.[L]	1×iodoTMT6plex [C2]	Q921G7 [559-577]	Electron transfer flavoprotein-ubiquinone oxidoreductase, mitochondrial	Etfdh	2460.22	6820.34	5569.99	4383.93	3958.01	4514.73	4324.67
[K].DGSASGTTLLEALDCILPPTRPTDKPLR.[L]	1×iodoTMT6plex [C15]	P10126 [220-247]	Elongation factor 1-alpha 1	Eef1a1	3266.76	5226.21	4642.27	2397.8	2244.63	2362.16	2222.58
[K].SGDAAIVDMVPGKPMCVESFSDYPPLGR.[F]	1×iodoTMT6plex [C16]	P10126 [396-423]	Elongation factor 1-alpha 1	Eef1a1	3267.6	34600.1	25297.6	25741.2	19943.6	22397	13016.9
[K].SYIEGYVPSQADVAVFEAVSGPPPADLCHALR.[W]	1×iodoTMT6plex [C28]	O70251 [23-54]	Elongation factor 1-beta	Eef1b	3687.87	12975.4	8342.25	7129.7	4264.66	4262.61	7027.29
[K].STLTDSLVCKAGIIASAR.[A]	1×iodoTMT6plex [C9]	P58252 [33-50]	Elongation factor 2	Eef2	2135.21	20921.8	13262	15990.4	9245.18	15565.1	7080.52
[R].YVEPIEDVPCGNIVGLVGVDQFLVK.[T]	1×iodoTMT6plex [C10]	P58252 [457-481]	Elongation factor 2	Eef2	3031.64	5442.34	3861.38	3232.99	1714.6	2233.09	2917.26
[R].ETVSEESNVLCLSK.[S]	1×iodoTMT6plex [C11]	P58252 [581-594]	Elongation factor 2	Eef2	1866.97	10009.9	8224.93	20906.8	6250.82	15120.3	3344.25
[R].KIWCFGPDGTGPNILTDITK.[G]	1×iodoTMT6plex [C4]	P58252 [648-667]	Elongation factor 2	Eef2	2505.34	11095.9	4705.36	5203.34	4238.3	3624.57	4605.87
[R].LMEPIYLVEIQCPEQVVGGIYGVLNR.[K]	1×iodoTMT6plex [C12]	P58252 [740-765]	Elongation factor 2	Eef2	3261.76	6257.32	4096.51	2689.66	1603.21	908.148	2711.06
[R].SNTGGQAFPQCVFDHWQILPGDPFDNSSRPSQVVAETR.[K]	1×iodoTMT6plex [C11]	P58252 [802-839]	Elongation factor 2	Eef2	4517.19	8641.64	5053.19	6409.7	3054.72	5152.21	2126.31
[K].NMITGTAPLDGCILVVAANDGPMPQTR.[E]	1×iodoTMT6plex [C12]	Q8BFR5 [136-162]	Elongation factor Tu, mitochondrial	Tufm	3084.58	21697.9	13889.1	14683.6	9453.41	11560.6	9680.42
[R].VASILHDDCAFLSAFGDLSKPER.[Y]	1×iodoTMT6plex [C9]	Q9D1Q6 [181-203]	Endoplasmic reticulum resident protein 44	Erp44	2820.46	9645.43	4145.23	5808.73	6118.84	7162.68	3927.08
[R].LTESPCALVASQYGWSGNMER.[I]	1×iodoTMT6plex [C6]	P08113 [640-660]	Endoplasmin	Hsp90b1	2628.27	17407.7	12722.9	14083.5	8790.26	11257.3	11191.1
[R].VVRVLGCNPGPMTLQGTNTYLVGTGSR.[R]	1×iodoTMT6plex [C7]	Q99KR3 [15-41]	Endoribonuclease LACTB2	Lactb2	3119.67	9361.23	5727.2	7077.54	3860.5	4516.45	2430.84
[R].VLGCNPGPMTLQGTNTYLVGTGSR.[R]	1×iodoTMT6plex [C4]	Q99KR3 [18-41]	Endoribonuclease LACTB2	Lactb2	2765.43	21364.9	10723	15758.3	6852.98	13707.9	9262.87
[R].VLGCNPGPMTLQGTNTYLVGTGSR.[R]	1×Oxidation [M9]; 1×iodoTMT6plex [C4]	Q99KR3 [18-41]	Endoribonuclease LACTB2	Lactb2	2781.42	6494.89	5064.69	7149.7	5104.69	4432.44	3853.72
[R].VLGCNPGPMTLQGTNTYLVGTGSRR.[I]	1×iodoTMT6plex [C4]	Q99KR3 [18-42]	Endoribonuclease LACTB2	Lactb2	2921.53	14563.5	6069.75	9088.29	4425.48	7928.44	4819.87
[R].ILIDTGEPSVPEYISCLK.[Q]	1×iodoTMT6plex [C16]	Q99KR3 [43-60]	Endoribonuclease LACTB2	Lactb2	2306.25	8591.3	6202.7	8221.32	5629.1	5104.38	3638.81
[K].DIPLQSAATLGVNPCTAYR.[M]	1×iodoTMT6plex [C15]	Q9DCS3 [155-173]	Enoyl-[acyl-carrier-protein] reductase, mitochondrial	Mecr	2319.23	10975.8	6114.29	8766.5	4220.89	5340.78	5126.2
[R].LTAPSCSEVPLQGYQQALEASMKPFVSSK.[Q]	1×iodoTMT6plex [C6]	Q9DCS3 [340-368]	Enoyl-[acyl-carrier-protein] reductase, mitochondrial	Mecr	3425.76	5424.82	3572.35	3902.63	2434.39	2974.25	1551.79
[K].SSFATPGVNVGLFCSTPAVALGR.[A]	1×iodoTMT6plex [C14]	Q9D7J9 [170-192]	Enoyl-CoA hydratase domain-containing protein 3, mitochondrial	Echdc3	2580.38	15617.7	9261.43	9375.32	6494.47	7988.33	7595.82
[K].YHDFGCALLANLFASEGQPGK.[V]	1×iodoTMT6plex [C6]	Q91V76 [149-169]	Ester hydrolase C11orf54 homolog	1 SV	2567.29	6215.65	3274.93	2645.05	1990.97	2198.37	1703.22
[R].TGELNFVSCMR.[Q]	1×iodoTMT6plex [C9]	Q91V76 [179-189]	Ester hydrolase C11orf54 homolog	1 SV	1585.8	30251.4	25039.3	42747.6	23576.7	35378.5	11903.7
[R].TGELNFVSCMRQTLEEHYGDKPVGMGGTFIVQK.[G]	1×iodoTMT6plex [C9]	Q91V76 [179-211]	Ester hydrolase C11orf54 homolog	1 SV	4000.99	9793.83	4609.68	3245.45	2132.9	2346.9	1088.15
[K].GLTDNFADVQVSVVDCPDLTKEPFTFPVR.[G]	1×iodoTMT6plex [C16]	Q91V76 [23-51]	Ester hydrolase C11orf54 homolog	1 SV	3538.81	8842.27	6357.4	6079.6	4880.48	4829.76	3817.47
[K].APLVCLPVFVSK.[D]	1×iodoTMT6plex [C5]	Q91V76 [245-256]	Ester hydrolase C11orf54 homolog	1 SV	1601.97	5952.18	4066.22	5332.68	6203.22	3733.95	1730.51
[K].APLVCLPVFVSKDPGLDLR.[L]	1×iodoTMT6plex [C5]	Q91V76 [245-263]	Ester hydrolase C11orf54 homolog	1 SV	2368.36	10489	4414.96	7538.67	4824.04	6945.48	4307.69
[K].DGILSDEIYCPPETAVLLGSYAVQAK.[F]	1×iodoTMT6plex [C10]	P26040 [108-133]	Ezrin	Ezr	3081.6	7588.92	3189.74	3470.61	2225.38	3047.74	2708.16
[R].AIAFTQYPQYSCSTTGSSLNAIYR.[Y]	1×iodoTMT6plex [C12]	P22315 [182-205]	Ferrochelatase, mitochondrial	Fech	2971.48	35373.9	22093.3	28573.4	17049.5	18648.6	18414.1
[K].VGPVPWLGPQTDEAIKGLCER.[G]	1×iodoTMT6plex [C19]	P22315 [302-322]	Ferrochelatase, mitochondrial	Fech	2594.4	8765.28	5440.74	7977.09	3686.14	5319.23	3663.55
[R].YWPQEAGEYAVHVLCNSEDIR.[L]	1×iodoTMT6plex [C15]	Q8BTM8 [635-655]	Filamin-A	Flna	2808.36	14495.1	4756.69	4287.4	3155.99	3925.12	3693.7
[K].GAGTGGLGLTVEGPCEAK.[I]	1×iodoTMT6plex [C15]	Q80X90 [1067-1084]	Filamin-B	Flnb	1946.02	13271.6	11343.2	16421.2	5973.6	14319.8	10971.5
[K].LRLLYECNPIAYVMEK.[A]	1×iodoTMT6plex [C7]	Q9QXD6 [276-291]	Fructose-1,6-bisphosphatase 1	Fbp1	2284.24	7994.28	3800.66	4916.8	3349.7	2866.1	2671.19
[R].LLYECNPIAYVMEK.[A]	1×iodoTMT6plex [C5]	Q9QXD6 [278-291]	Fructose-1,6-bisphosphatase 1	Fbp1	2015.05	27617.1	18964.3	19502.8	14889.4	15083.4	9549.88
[R].YASICQQNGIVPIVEPEILPDGDHDLK.[R]	1×iodoTMT6plex [C5]	P05064 [174-200]	Fructose-bisphosphate aldolase A	Aldoa	3292.71	6272.81	3936.2	6005.7	4022.73	4865.32	3596.77
[R].YASICQQNGIVPIVEPEILPDGDHDLKR.[C]	1×iodoTMT6plex [C5]	P05064 [174-201]	Fructose-bisphosphate aldolase A	Aldoa	3448.81	11924.5	5605.4	7666.53	6197.4	7862.69	4770.68
[R].ALANSLACQGK.[Y]	1×iodoTMT6plex [C8]	P05064 [332-342]	Fructose-bisphosphate aldolase A	Aldoa	1404.78	8940.04	11371.9	16256	7732.18	10274.1	6421.61
[R].ALANSLACQGKYTPSGQSGAAASESLFISNHAY.[-]	1×iodoTMT6plex [C8]	P05064 [332-364]	Fructose-bisphosphate aldolase A	Aldoa	3643.8	8439.37	5371.45	6704.41	3360.23	5367.76	3000.04
[R].AVLRIADQCPSSLAIQENANALAR.[Y]	1×iodoTMT6plex [C9]	Q91Y97 [150-173]	Fructose-bisphosphate aldolase B	Aldob	2853.56	32238.4	18366.1	25922.3	15842.6	21430.5	13029
[R].IADQCPSSLAIQENANALAR.[Y]	1×iodoTMT6plex [C5]	Q91Y97 [154-173]	Fructose-bisphosphate aldolase B	Aldob	2414.27	84392.7	40402.5	46362.5	25749.1	30881.4	20478.4
[R].YASICQQNGLVPIVEPEVLPDGDHDLEHCQYVSEK.[V]	2×iodoTMT6plex [C5; C29]	Q91Y97 [174-208]	Fructose-bisphosphate aldolase B	Aldob	4583.3	8950.32	5708.49	8556.34	3595.46	5252.4	4298.89
[K].ALNDHHVYLEGTLLKPNMVTAGHACTK.[K]	1×iodoTMT6plex [C25]	Q91Y97 [216-242]	Fructose-bisphosphate aldolase B	Aldob	3262.7	11758.3	5162.23	16835.5	7566.9	17858.4	7604.02
[R].TVPAAVPGICFLSGGMSEEDATLNLNAINR.[C]	1×iodoTMT6plex [C10]	Q91Y97 [260-289]	Fructose-bisphosphate aldolase B	Aldob	3389.74	23763.4	12114	19035.1	13084.2	19132	20265.6
[R].TVPAAVPGICFLSGGMSEEDATLNLNAINR.[C]	1×Oxidation [M16]; 1×iodoTMT6plex [C10]	Q91Y97 [260-289]	Fructose-bisphosphate aldolase B	Aldob	3405.73	8180.2	4805.71	5708.49	7172.55	6249.13	6479.86
[R].TVPAAVPGICFLSGGMSEEDATLNLNAINRCPLPRPWK.[L]	2×iodoTMT6plex [C10; C31]	Q91Y97 [260-297]	Fructose-bisphosphate aldolase B	Aldob	4696.49	13685.1	6175.45	4874.42	1812.83	3313.72	3500.6
[R].AMANCQAAQGQYVHTGSSGAAATQSLFTASYTY.[-]	1×iodoTMT6plex [C5]	Q91Y97 [332-364]	Fructose-bisphosphate aldolase B	Aldob	3685.72	37933.9	16012.9	21417.8	13556	14421.1	12920.8
[R].LLGDASVSFTDNCVVGIQANTER.[I]	1×iodoTMT6plex [C13]	P97807 [419-441]	Fumarate hydratase, mitochondrial	Fh	2738.4	11071.2	8250.26	8139.27	4987.6	7295.87	6570.38
[R].TFLLDGDEVIITGHCQGDGYR.[V]	1×iodoTMT6plex [C15]	P35505 [382-402]	Fumarylacetoacetase	Fah	2638.31	11332.1	9725.32	7860.83	8026.56	11581.1	6370.75
[K].MIPCDFLIPVQTQHPIR.[K]	1×iodoTMT6plex [C4]	P06745 [401-417]	Glucose-6-phosphate isomerase	Gpi	2337.28	6797.26	4218.81	7905.68	4986.65	6458.24	2458.08
[R].IIKPCNHVLSLSFPIRR.[D]	1×iodoTMT6plex [C5]	P26443 [108-124]	Glutamate dehydrogenase 1, mitochondrial	Glud1	2322.38	7939.91	4228.9	3001.51	5506.84	4447.68	4459.89
[R].LGCPGFTLPEHRPNPEEGGASK.[S]	1×iodoTMT6plex [C3]	P97494 [150-171]	Glutamate--cysteine ligase catalytic subunit	Gclc	2622.33	17858.5	14421.5	23125.3	13393.8	19494.8	8737.7
[R].EFPDVLECTMSHAVEK.[I]	1×iodoTMT6plex [C8]	O09172 [65-80]	Glutamate--cysteine ligase regulatory subunit	Gclm	2164.06	12908.9	9029.16	14878.1	9016.83	11184.2	6589.3
[K].FSPDLWGVSVCTVDGQR.[H]	1×iodoTMT6plex [C11]	D3Z7P3 [261-277]	Glutaminase kidney isoform, mitochondrial	Gls	2195.11	13346.7	6376.75	9242.48	4286.01	5655.34	3634.57
[R].YHALLIPSCPGALTDLASSGSLAR.[I]	1×iodoTMT6plex [C9]	Q8BFQ8 [86-109]	Glutamine amidotransferase-like class 1 domain-containing protein 1	Gatd1	2742.48	9043.79	3774.87	4616.42	3159.06	4529.76	2364.16
[K].VVTTPAFMCETALHHIHDGIGAMVK.[N]	1×iodoTMT6plex [C9]	Q9D172 [234-258]	Glutamine amidotransferase-like class 1 domain-containing protein 3A, mitochondrial	Gatd3a	3007.55	10256.8	6548.26	9033.43	5726.94	4847.04	5201.95
[R].RPSANCDPYAVTEAIVR.[T]	1×iodoTMT6plex [C6]	P15105 [341-357]	Glutamine synthetase	Glul	2191.15	12832.5	8611.59	12724.4	6583.05	13568.2	5032.77
[K].GTPEQPQCGFSNAVVQILR.[L]	1×iodoTMT6plex [C8]	Q80Y14 [56-74]	Glutaredoxin-related protein 5, mitochondrial	Glrx5	2373.25	8761.71	4548.59	5565.48	4255.18	5829.97	4042.21
[K].GYGCAGVSSVAYGLLTR.[E]	1×iodoTMT6plex [C4]	Q60759 [112-128]	Glutaryl-CoA dehydrogenase, mitochondrial	Gcdh	2003.06	14226.7	8566.23	13344.6	7186.97	10963.7	5363.67
[K].GELLGCFGLTEPNHGSDPGGMETR.[A]	1×iodoTMT6plex [C6]	Q60759 [171-194]	Glutaryl-CoA dehydrogenase, mitochondrial	Gcdh	2803.33	20167.8	11399.8	13804.3	8170.57	14214	6466.64
[R].VAPSPANFIKPGKQPLSSMCPSIILDKDGQVR.[M]	1×iodoTMT6plex [C20]	Q60928 [434-465]	Glutathione hydrolase 1 proenzyme	Ggt1	3723.03	23683.6	14318.9	15840.7	11169.9	16354.6	9456.33
[K].YIIWSPVCR.[N]	1×iodoTMT6plex [C8]	P11352 [147-155]	Glutathione peroxidase 1	Gpx1	1465.82	31583.3	16831.2	22693	16282.6	18151.6	19554.7
[R].GLVVLGFPCNQFGHQENGK.[N]	1×iodoTMT6plex [C9]	P11352 [68-86]	Glutathione peroxidase 1	Gpx1	2373.23	8163.69	5825.32	9048.62	4870.7	7404.15	3948.95
[R].GLVVLGFPCNQFGHQENGKNEEILNSLK.[Y]	1×iodoTMT6plex [C9]	P11352 [68-95]	Glutathione peroxidase 1	Gpx1	3413.78	11161.2	4485.36	6153.27	6081.95	5904.58	6258.29
[R].MQLIMLCYNPDFEK.[Q]	1×iodoTMT6plex [C7]	P10649 [109-122]	Glutathione S-transferase Mu 1	Gstm1	2074.04	19314.1	9253.35	11176.6	8523.77	9323.86	8512.4
[K].IVSNASCTTNCLAPLAK.[V]	2×iodoTMT6plex [C7; C11]	P16858 [144-160]	Glyceraldehyde-3-phosphate dehydrogenase	Gapdh	2364.31	43247	33542.6	41516.8	24844.4	32315.4	18159.5
[R].VPTPNVSVVDLTCR.[L]	1×iodoTMT6plex [C13]	P16858 [233-246]	Glyceraldehyde-3-phosphate dehydrogenase	Gapdh	1829.02	46353.8	32259.9	36028.4	26811.4	35887.8	20782.8
[R].VPTPNVSVVDLTCRLEKPAK.[Y]	1×iodoTMT6plex [C13]	P16858 [233-252]	Glyceraldehyde-3-phosphate dehydrogenase	Gapdh	2495.42	13206	9109.71	13619.9	9224.29	12513	5253
[R].VPTPNVSVVDLTCRLEKPAKYDDIK.[K]	1×iodoTMT6plex [C13]	P16858 [233-257]	Glyceraldehyde-3-phosphate dehydrogenase	Gapdh	3129.72	6867.09	4294.46	7181.15	3287.55	6036.57	1979.46
[K].GILGYTEDQVVSCDFNSNSHSSTFDAGAGIALNDNFVK.[L]	1×iodoTMT6plex [C13]	P16858 [270-307]	Glyceraldehyde-3-phosphate dehydrogenase	Gapdh	4322.05	3871.04	4567.67	3627.47	2992.04	5910.96	3592.83
[K].AGALEGVPISGCLGDQSAALVGQMCFQDGQAK.[N]	2×iodoTMT6plex [C12; C25]	Q64516 [251-282]	Glycerol kinase	Gk	3779.93	30900.8	20326.2	20909.9	12729.9	15810.9	13427.4
[KR].EVGTSYGCYFVPAFSGLYAPYWEPSAR.[G]	1×iodoTMT6plex [C8]	Q64516 [357-383]	Glycerol kinase	Gk	3346.61	7336.96	2685.27	2455.97	2052.37	1935.48	1765.11
[K].VCYEGQPVGEFIR.[C]	1×iodoTMT6plex [C2]	P13707 [328-340]	Glycerol-3-phosphate dehydrogenase [NAD(+)], cytoplasmic	Gpd1	1825.95	15898	9765.75	17527.4	8098.58	23126.6	6154.34
[K].VCIVGSGNWGSAIAK.[I]	1×iodoTMT6plex [C2]	P13707 [6-20]	Glycerol-3-phosphate dehydrogenase [NAD(+)], cytoplasmic	Gpd1	1790.98	18531.1	9067.92	20840.5	9873.07	16804.6	4968.93
[K].NTPEFDILVIGGGATGCGCALDAVTR.[G]	2×iodoTMT6plex [C17; C19]	Q64521 [66-91]	Glycerol-3-phosphate dehydrogenase, mitochondrial	Gpd2	3208.69	8286.33	4760.08	4722.55	3157.22	5551.43	3363.06
[K].AVAEVEEMCNILSMEGVTVR.[R]	1×iodoTMT6plex [C9]	Q9D964 [123-142]	Glycine amidinotransferase, mitochondrial	Gatm	2509.27	15664.4	6538.29	7472.79	5586.53	5036.53	4716.92
[R].AENACVPPFTVEVK.[A]	1×iodoTMT6plex [C5]	Q9D964 [83-96]	Glycine amidinotransferase, mitochondrial	Gatm	1832.98	19792.4	10700.4	23457.4	10760.9	16515.2	7293.81
[K].MSYTLQHLPMPCAWNQWK.[C]	1×iodoTMT6plex [C12]	Q91XE0 [275-292]	Glycine N-acyltransferase	Glyat	2563.26	9115.85	3776.7	5497.07	3292.78	6864.99	4858.67
[K].HCQEFLGSSEVINWK.[Q]	1×iodoTMT6plex [C2]	Q9DCY0 [84-98]	Glycine N-acyltransferase-like protein Keg1	Keg1	2106.06	6330.25	4303.83	9898.68	5797.02	5954.53	1927.11
[R].VGYTPGVLTDATAELAVSLLLTTCR.[R]	1×iodoTMT6plex [C24]	Q91Z53 [100-124]	Glyoxylate reductase/hydroxypyruvate reductase	Grhpr	2893.59	1877.42	2527.38	993.581		1287.84	1061.39
[R].AALAQAADCEVEQWNSDDPIPR.[K]	1×iodoTMT6plex [C9]	Q91Z53 [21-42]	Glyoxylate reductase/hydroxypyruvate reductase	Grhpr	2728.32	35175.3	19504.3	25731.1	15159.4	22219.2	14368.6
[K].DLEQGVVGAHGLLCR.[L]	1×iodoTMT6plex [C14]	Q91Z53 [44-58]	Glyoxylate reductase/hydroxypyruvate reductase	Grhpr	1896.03	25382.5	12656.4	20486.2	12842.9	18791.5	8041.54
[R].DNTANFLSWCR.[D]	1×iodoTMT6plex [C10]	P11862 [112-122]	Growth arrest-specific protein 2	Gas2	1655.82	15134.4	10476.2	14441.8	7938.71	10898.3	5557.35
[K].TLTQCSWLLDGFPR.[T]	1×iodoTMT6plex [C5]	Q9WTP7 [81-94]	GTP:AMP phosphotransferase AK3, mitochondrial	Ak3	1966.04	15593.2	7735.35	8097.84	6308.31	6483.99	7262.19
[R].KACGDSTLTQITAGLDPVGR.[I]	1×iodoTMT6plex [C3]	P62880 [23-42]	Guanine nucleotide-binding protein G(I)/G(S)/G(T) subunit beta-2	Gnb2	2332.25	34304.1	24084.5	31840.2	19537.1	26642.1	12444.6
[K].ACGDSTLTQITAGLDPVGR.[I]	1×iodoTMT6plex [C2]	P62880 [24-42]	Guanine nucleotide-binding protein G(I)/G(S)/G(T) subunit beta-2	Gnb2	2204.15	13466.5	9823.6	12252.5	8697.4	9365.28	6805.24
[R].LLLAGYDDFNCNIWDAMKGDR.[A]	1×iodoTMT6plex [C11]	P62880 [284-304]	Guanine nucleotide-binding protein G(I)/G(S)/G(T) subunit beta-2	Gnb2	2759.35	8378.57	4201.63	4570.87	2183.12	2077.91	2236.9
[R].VSCLGVTDDGMAVATGSWDSFLK.[I]	1×iodoTMT6plex [C3]	P62880 [315-337]	Guanine nucleotide-binding protein G(I)/G(S)/G(T) subunit beta-2	Gnb2	2688.32	11521.7	6643.15	5703.21	3347.62	4339.3	3984.08
[R].SVMAAAQVAGLNCLRLMNETTAVALAYGIYK.[Q]	1×iodoTMT6plex [C13]	P48722 [155-185]	Heat shock 70 kDa protein 4L	Hspa4l	3571.9	7489.35	3148.03	4835.93	2913.91	2923.65	4318.18
[R].GCALQCAILSPAFK.[V]	2×iodoTMT6plex [C2; C6]	P48722 [375-388]	Heat shock 70 kDa protein 4L	Hspa4l	2080.18	9234.77	5971.04	10857.1	9798.32	10439	4496.53
[K].GPAVGIDLGTTYSCVGVFQHGK.[V]	1×iodoTMT6plex [C14]	P63017 [4-25]	Heat shock cognate 71 kDa protein	Hspa8	2535.32	8338.41	4857.9	8926.41	5297.49	8863.33	3279.98
[R].LVSSPCCIVTSTYGWTANMER.[I]	2×iodoTMT6plex [C6; C7]	P11499 [584-604]	Heat shock protein HSP 90-beta	Hsp90ab1	2976.51	13151.2	9879.01	10652.7	7548.88	5989.09	5991.27
[K].LLSHCLLVTLASHHPADFTPAVHASLDK.[F]	1×iodoTMT6plex [C5]	P01942 [101-128]	Hemoglobin subunit alpha	Hba	3322.79	10163.7	7241.64	8330.33	6716.1	7144.82	5241.43
[K].VITAFNDGLNHLDSLKGTFASLSELHCDK.[L]	1×iodoTMT6plex [C27]	P02088 [68-96]	Hemoglobin subunit beta-1	Hbb-b1	3474.79	5270.22	3338.19	3997.44	2621.69	2939.92	1586.01
[K].GTFASLSELHCDKLHVDPENFR.[L]	1×iodoTMT6plex [C11]	P02088 [84-105]	Hemoglobin subunit beta-1	Hbb-b1	2844.43	23308.8	12646.3	18731.2	19461.4	19120.2	10885
[R].CSPDPGLTALLSDHR.[G]	1×iodoTMT6plex [C1]	Q91X72 [255-269]	Hemopexin	Hpx	1911	6700.43	5180.62	9557.22	6687.52	7274.16	4619.9
[K].SLPQPQKVNSILGCSQ.[-]	1×iodoTMT6plex [C14]	Q91X72 [445-460]	Hemopexin	Hpx	2028.11	16591.1	13504.7	14276	8068.97	13913.4	5734.25
[K].WGTLTDCVVMR.[D]	1×iodoTMT6plex [C7]	Q8BG05 [58-68]	Heterogeneous nuclear ribonucleoprotein A3	Hnrnpa3	1609.84	13288.9	8055.8	15659.8	9460.12	13956.2	7431.72
[R].AEPYCSVLPGFTFIQHLPLSER.[I]	1×iodoTMT6plex [C5]	Q8VDM6 [388-409]	Heterogeneous nuclear ribonucleoprotein U-like protein 1	Hnrnpul1	2833.49	4513.2	1714.53	2244.43	1309.07	1823.34	2239.41
[K].ATDCVGHDVATLLR.[D]	1×iodoTMT6plex [C4]	P17710 [681-694]	Hexokinase-1	Hk1	1799.96	21694.6	12903.1	22456	9039.59	18934.6	6610.58
[K].MSSYAFFVQTCR.[E]	1×iodoTMT6plex [C11]	P63158 [13-24]	High mobility group protein B1	Hmgb1	1768.87	16702.9	11584.1	15147.2	11490.7	17473.2	11463.2
[R].SLPADILYEDQQCLVFR.[D]	1×iodoTMT6plex [C13]	Q9D0S9 [63-79]	Histidine triad nucleotide-binding protein 2, mitochondrial	Hint2	2339.23	13947	7309.26	6842.97	5440.74	4825.55	5243.25
[R].SLPADILYEDQQCLVFRDVAPQAPVHFLVIPR.[K]	1×iodoTMT6plex [C13]	Q9D0S9 [63-94]	Histidine triad nucleotide-binding protein 2, mitochondrial	Hint2	3979.15	10033.5	6072.28	6092.73	5322.04	4741.39	2937.62
[K].GQNNPQVCPYNLYAEQLSGSAFTCPR.[N]	2×iodoTMT6plex [C8; C24]	O09173 [28-53]	Homogentisate 1,2-dioxygenase	Hgd	3515.76	26503.7	12527.7	12303.7	7355.04	9269.07	5705.55
[K].QGGFLPGGGSLHSAMTPHGPDADCFEK.[A]	1×iodoTMT6plex [C24]	O09173 [354-380]	Homogentisate 1,2-dioxygenase	Hgd	3042.44	11924.5	8513.68	11656.4	7708.97	10965.1	4486
[R].TTIQGQEINAPICISPTAFHSIAWADGEK.[S]	1×iodoTMT6plex [C13]	Q9NYQ2 [62-90]	Hydroxyacid oxidase 2	Hao2	3427.75	17215.6	9318.55	11971	3763.33	7554.97	4500.82
[K].TFESLVDFCK.[T]	1×iodoTMT6plex [C9]	Q61425 [193-202]	Hydroxyacyl-coenzyme A dehydrogenase, mitochondrial	Hadh	1517.79	15056.8	7641.12	13280.4	7670.18	9909.62	5712.87
[K].AVQNSCGCYSVSSVLPGCAER.[W]	3×iodoTMT6plex [C6; C8; C18]	P01878 [166-186]	Ig alpha chain C region	1 SV	3117.62	44796.6	12678	16977.2	9500.77	18552.6	10342
[K].KEPGAYDWSSIVQHACELEGDR.[S]	1×iodoTMT6plex [C16]	P40936 [101-122]	Indolethylamine N-methyltransferase	Inmt	2819.36	12271.3	4827.58	8162.83	4897.99	4128.81	2702.98
[K].EPGAYDWSSIVQHACELEGDR.[S]	1×iodoTMT6plex [C15]	P40936 [102-122]	Indolethylamine N-methyltransferase	Inmt	2691.27	25831.2	13542.7	13335.1	9823.66	10538.6	7122.83
[K].STDCCGDNDPIDVCEIGSK.[V]	3×iodoTMT6plex [C4; C5; C14]	Q91VM9 [153-171]	Inorganic pyrophosphatase 2, mitochondrial	Ppa2	2958.46	19818.4	15720.7	20675.6	8785.31	16222	7262.12
[R].AQVLDCGLQEQLWPHMESLRPRPSVYIPEFIAANQTAR.[A]	1×iodoTMT6plex [C6]	Q9JHU9 [154-191]	Inositol-3-phosphate synthase 1	Isyna1	4693.43	3734.3	2195.07	2477.14		1779.62	1597.85
[K].FASYCLTEPGSGSDAASLLTSAK.[Q]	1×iodoTMT6plex [C5]	Q9D7B6 [153-175]	Isobutyryl-CoA dehydrogenase, mitochondrial	Acad8	2605.3	10047	8759.39	8913.17	6937.86	8397.55	6289.15
[R].AVIFEDCAVPVANR.[I]	1×iodoTMT6plex [C7]	Q9D7B6 [243-256]	Isobutyryl-CoA dehydrogenase, mitochondrial	Acad8	1832.99	17681.8	10840.7	23500.9	10192	22933.6	7645.65
[R].ILPESSILFLCDLQEK.[F]	1×iodoTMT6plex [C11]	P85094 [11-26]	Isochorismatase domain-containing protein 2A	Isoc2a	2177.21	10789.1	7096.18	5223.38	4064.86	3886.78	5371.93
[K].IIKEPVPDSGLLSLFQGQSPLTSC.[-]	1×iodoTMT6plex [C24]	P85094 [183-206]	Isochorismatase domain-containing protein 2A	Isoc2a	2858.55	16618.5	7066.89	7457.44	5046.16	4424.1	5510.83
[K].EPVPDSGLLSLFQGQSPLTSC.[-]	1×iodoTMT6plex [C21]	P85094 [186-206]	Isochorismatase domain-containing protein 2A	Isoc2a	2504.29	4875.4	2560.18	2310.76	1712.93	2312.37	2211.93
[K].ALEDVCIETIEAGFMTK.[D]	1×iodoTMT6plex [C6]	O88844 [358-374]	Isocitrate dehydrogenase [NADP] cytoplasmic	Idh1	2199.12	10649.4	6713.05	6476.43	3228.67	6327.63	4456.15
[R].NILGGTVFREPIICK.[N]	1×iodoTMT6plex [C14]	P54071 [141-155]	Isocitrate dehydrogenase [NADP], mitochondrial	Idh2	1989.15	26047.7	15687.9	21469	10968.9	18009.5	9297.25
[R].NILGGTVFREPIICKNIPR.[L]	1×iodoTMT6plex [C14]	P54071 [141-159]	Isocitrate dehydrogenase [NADP], mitochondrial	Idh2	2469.43	22522.1	11514.9	13427.3	9454.35	10735	7547.85
[R].GSNTCELVFEDCKVPAANVLSQESK.[G]	2×iodoTMT6plex [C5; C12]	Q9JHI5 [248-272]	Isovaleryl-CoA dehydrogenase, mitochondrial	Ivd	3326.71	11803.6	7522.41	13233.2	9269.6	13316.4	5108.52
[R].LVQNCLWTLR.[N]	1×iodoTMT6plex [C5]	Q02257 [368-377]	Junction plakoglobin	Jup	1574.9	14349.5	6948.24	18567.1	9832.96	15684.8	6446.08
[R].GVDVSQVTWQSQGDTPCSCCIVNNSNGSR.[T]	3×iodoTMT6plex [C17; C19; C20]	P97328 [80-108]	Ketohexokinase	Khk	4028.99	53279.7	28840.5	33861.5	21525.6	29643.2	19984.4
[K].QCIVAHPVNPPYYVPLVELVPHPETAPATMDR.[T]	1×iodoTMT6plex [C2]	Q99KP3 [140-171]	Lambda-crystallin homolog	Cryl1	3883.02	5630.17	2117.11	2159.38	2279.72	3314.26	2376.5
[R].VSEDMCMKVPDDPEHLAAR.[R]	1×iodoTMT6plex [C6]	Q99KP3 [280-298]	Lambda-crystallin homolog	Cryl1	2472.19	14913.8	12955.4	24075.9	9877.92	27161.8	8605.24
[R].VFESTCSSGSPGSNQALLLLR.[S]	1×iodoTMT6plex [C6]	Q6PB66 [107-127]	Leucine-rich PPR motif-containing protein, mitochondrial	Lrpprc	2495.31	12955.8	6756.02	8385.02	5828.51	6973.9	5117.34
[K].VGVDPDQETYINYVFPCFDSAQSVR.[A]	1×iodoTMT6plex [C17]	Q6PB66 [467-491]	Leucine-rich PPR motif-containing protein, mitochondrial	Lrpprc	3178.54	10055.5	7064.1	5224.4	3799.25	6266.79	3228.25
[R].AALQENECLLASSTFAQAEVK.[N]	1×iodoTMT6plex [C8]	Q6PB66 [492-512]	Leucine-rich PPR motif-containing protein, mitochondrial	Lrpprc	2552.32	10255.6	5623.09	8647.09	3557.64	6791.19	4582.4
[K].IPHFGYCDEIDLTQLVK.[L]	1×iodoTMT6plex [C7]	P53395 [273-289]	Lipoamide acyltransferase component of branched-chain alpha-keto acid dehydrogenase complex, mitochondrial	Dbt	2320.22	6198.04	4074.24	4268.86	3029.19	4176.23	2156.17
[R].LGVHALSCHGWVLGEHGDSSVPVWSGVNVAGVSLK.[S]	1×iodoTMT6plex [C8]	P06151 [178-212]	L-lactate dehydrogenase A chain	Ldha	3883.03	8918.94	6242.21	5966.25	1735.62	4018.56	4570.95
[K].ITVVGVGQVGMACAISILGK.[S]	1×iodoTMT6plex [C13]	P16125 [24-43]	L-lactate dehydrogenase B chain	Ldhb	2245.3	6035.99	3275.58	2902.9	3006.35	1927.05	2428.29
[K].GMYGIENEVFLSLPCILNAR.[G]	1×iodoTMT6plex [C15]	P16125 [280-299]	L-lactate dehydrogenase B chain	Ldhb	2568.35	13980	4693.02	3373.65	1873.4	2228.63	3264.36
[R].AGVTCIILPAENR.[K]	1×iodoTMT6plex [C5]	Q8CGK3 [894-906]	Lon protease homolog, mitochondrial	Lonp1	1685.96	15863.5	10048.6	17500	11331.7	16458.1	8621.28
[R].SCSPYNSFIVVSMLPAVR.[G]	1×Oxidation [M13]; 1×iodoTMT6plex [C2]	A2ARV4 [2058-2075]	Low-density lipoprotein receptor-related protein 2	Lrp2	2315.21	6130.29	4530.43	6904.26	3308.73	4268.07	2455.36
[R].AIVLDPCRGYMYWTDWGTNAK.[I]	1×iodoTMT6plex [C7]	A2ARV4 [2512-2532]	Low-density lipoprotein receptor-related protein 2	Lrp2	2789.37	49564.6	17792.3	14284.1	7361.87	10668.6	7712.22
[R].QPIMSNPCATNNGGCSHLCLIK.[A]	3×iodoTMT6plex [C8; C15; C19]	A2ARV4 [3464-3485]	Low-density lipoprotein receptor-related protein 2	Lrp2	3288.74	28952.8	12085.6	18638	12278.5	19271.2	8683.21
[R].GFTCECPDDFQTVQLR.[D]	2×iodoTMT6plex [C4; C6]	A2ARV4 [3490-3505]	Low-density lipoprotein receptor-related protein 2	Lrp2	2517.26	33656.1	15934.7	26969.8	13505.6	18749	7339.93
[R].HQCLCEEGYILER.[G]	2×iodoTMT6plex [C3; C5]	A2ARV4 [368-380]	Low-density lipoprotein receptor-related protein 2	Lrp2	2251.17	28471.6	26768.4	36765	25273	31570.4	11971.3
[R].CAADGSPPLLLLPENVR.[I]	1×iodoTMT6plex [C1]	A2ARV4 [4049-4065]	Low-density lipoprotein receptor-related protein 2	Lrp2	2094.16	11231.8	5726	6462.4	4752.65	5948.81	3485.76
[R].ASDGFCIAQNIELIEDSQR.[R]	1×iodoTMT6plex [C6]	P0CW03 [48-66]	Lymphocyte antigen 6C2	Ly6c2	2438.22	5943.36	6443.11	5966.92	5362.3	4117.91	2840.53
[R].NGMAGYYGVSLADWVCLAQHESNYNTR.[A]	1×iodoTMT6plex [C16]	P08905 [33-59]	Lysozyme C-2	Lyz2	3348.57	11897.5	7218.46	4408.7	3236.16	3709.28	5213.68
[R].AVNACGINCSALLQDDITAAIQCAK.[R]	3×iodoTMT6plex [C5; C9; C23]	P08905 [91-115]	Lysozyme C-2	Lyz2	3493.89	26424.3	17591.9	17055.7	14076.8	13754.2	17707.3
[K].LLCGLLSDR.[L]	1×iodoTMT6plex [C3]	P34884 [79-87]	Macrophage migration inhibitory factor	Mif	1318.77	13434.3	8810.27	13674	13005.2	14221.1	6714.65
[K].VIVVGNPANTNCLTASK.[S]	1×iodoTMT6plex [C12]	P14152 [126-142]	Malate dehydrogenase, cytoplasmic	Mdh1	2030.13	16363.2	9614.68	17126.8	3660.47	10926.7	4287.27
[K].SAPSIPKENFSCLTR.[L]	1×iodoTMT6plex [C12]	P14152 [143-157]	Malate dehydrogenase, cytoplasmic	Mdh1	1979.06	22103.7	19059.3	22917.5	10302.9	20383.9	4567.49
[K].TIIPLISQCTPKVDFPQDQLATLTGR.[I]	1×iodoTMT6plex [C9]	P08249 [204-229]	Malate dehydrogenase, mitochondrial	Mdh2	3184.76	14814.1	7647.75	7762.73	5471.17	7255.59	4672.5
[K].ETECTYFSTPLLLGK.[K]	1×iodoTMT6plex [C4]	P08249 [282-296]	Malate dehydrogenase, mitochondrial	Mdh2	2031.07	14768.2	8522.41	11332.2	7198.9	8595.45	10089.6
[K].GYLGPEQLPDCLKGCDVVVIPAGVPR.[K]	2×iodoTMT6plex [C11; C15]	P08249 [79-104]	Malate dehydrogenase, mitochondrial	Mdh2	3353.85	44269.9	22181.7	24987.1	17365.2	20392.5	16538.8
[R].MTEQPMMCAYCVTEPSAGSDVAAIK.[T]	1×Oxidation [M7]; 2×iodoTMT6plex [C8; C11]	P45952 [149-173]	Medium-chain specific acyl-CoA dehydrogenase, mitochondrial	Acadm	3307.59	9525.15	8635.08	10967.2	5130.68	5864.65	4874.42
[R].AQEIALQNRLPCIYLVDSGGANLPR.[Q]	1×iodoTMT6plex [C12]	Q3ULD5 [156-180]	Methylcrotonoyl-CoA carboxylase beta chain, mitochondrial	Mccc2	3040.66	19210.5	9217.58	10128.3	5782.52	8372.35	4574.06
[R].LPCIYLVDSGGANLPR.[Q]	1×iodoTMT6plex [C3]	Q3ULD5 [165-180]	Methylcrotonoyl-CoA carboxylase beta chain, mitochondrial	Mccc2	2017.11	13415.8	6786.34	9424.19	5663.78	8585.59	5729.5
[R].SEVPGIFCAGADLK.[E]	1×iodoTMT6plex [C8]	Q9JLZ3 [106-119]	Methylglutaconyl-CoA hydratase, mitochondrial	Auh	1735.93	18684.6	8585.93	18476.3	10177.3	15617.1	5646.75
[R].GLQVVEHACSVTSLMLGETMPSITK.[D]	1×iodoTMT6plex [C9]	Q9EQ20 [141-165]	Methylmalonate-semialdehyde dehydrogenase [acylating], mitochondrial	Aldh6a1	2960.55	5394.46	3071.55	3205.36	2572.68	3068.2	1409.56
[K].LLQDSGAPDGTLNIIHGQHDAVNFICDHPDIK.[A]	1×iodoTMT6plex [C26]	Q9EQ20 [224-255]	Methylmalonate-semialdehyde dehydrogenase [acylating], mitochondrial	Aldh6a1	3782.91	14490.2	7499.75	8527.8	7130.46	9352.07	3916.87
[R].VCNLIDSGTKEGASILLDGRR.[I]	1×iodoTMT6plex [C2]	Q9EQ20 [367-387]	Methylmalonate-semialdehyde dehydrogenase [acylating], mitochondrial	Aldh6a1	2546.39	26797.4	14065.1	22033.3	13335.7	18358.9	8338.73
[K].AEMDAAVESCKRAFPAWADTSILSR.[Q]	1×iodoTMT6plex [C10]	Q9EQ20 [77-101]	Methylmalonate-semialdehyde dehydrogenase [acylating], mitochondrial	Aldh6a1	3054.53	29655.1	13164.8	18863.3	12591.7	14976.7	8837.27
[R].VLEVASGSGQHAAHFAQAFPNAEWQPSDVDQRCLDSIAATTR.[A]	1×iodoTMT6plex [C33]	Q9DCS2 [31-72]	Methyltransferase-like 26	Mettl26	4810.36	7873.26	7819.79	8145.76	4601.02	7621.43	3407.87
[K].TSSAEMPTIPLGSAVEAIRVNCSDNEFTQALTAAIPPESLTR.[G]	1×iodoTMT6plex [C22]	Q8CAQ8 [581-622]	MICOS complex subunit Mic60	Immt	4717.4	3308.73	1610	1935.33		1145.07	1105.22
[K].GRDCGDEVAQWFTNYLK.[T]	1×iodoTMT6plex [C4]	Q922Q1 [157-173]	Mitochondrial amidoxime reducing component 2	Mtarc2	2331.14	9203.73	4145.96	3915.84	2611.12	2922.28	2962.83
[R].DCGDEVAQWFTNYLK.[T]	1×iodoTMT6plex [C2]	Q922Q1 [159-173]	Mitochondrial amidoxime reducing component 2	Mtarc2	2118.02	6389.94	1408.39	2478.65	1827.04	1948.85	2369
[K].LYPSESYLQNYEVAYPDCSPVHLISEASLVDLNTR.[L]	1×iodoTMT6plex [C18]	Q922Q1 [194-228]	Mitochondrial amidoxime reducing component 2	Mtarc2	4315.14	13245.2	7514.73	7853.29	4076.96	3787.09	5163.58
[R].VLSCPRCVLTTVDPDTGIIDR.[K]	2×iodoTMT6plex [C4; C7]	Q922Q1 [268-288]	Mitochondrial amidoxime reducing component 2	Mtarc2	2931.62	54280.7	28113.3	30805.8	16336.1	21745.3	15597.3
[R].LQTQPPSLSGQPPMYSGTLDCFR.[K]	1×iodoTMT6plex [C21]	Q9Z2Z6 [38-60]	Mitochondrial carnitine/acylcarnitine carrier protein	Slc25a20	2852.43	8682.92	6407.96	9327.95	5538.67	6752.82	4172.52
[R].LQTQPPSLSGQPPMYSGTLDCFRK.[T]	1×iodoTMT6plex [C21]	Q9Z2Z6 [38-61]	Mitochondrial carnitine/acylcarnitine carrier protein	Slc25a20	2980.52	8945.94	4347.45	7634.83	2513.16	5758.92	2099.46
[R].GALVTVGQLSCYDQAK.[Q]	1×iodoTMT6plex [C11]	Q9QZD8 [170-185]	Mitochondrial dicarboxylate carrier	Slc25a10	1982.06	13932.1	14352.9	19599.9	10374.7	15777.5	7584.36
[R].LPDFNQICSNMR.[W]	1×iodoTMT6plex [C8]	Q9CXT8 [474-485]	Mitochondrial-processing peptidase subunit beta	Pmpcb	1766.89	18023.3	9674.31	18443.4	6996.9	13716.3	4517.87
[K].EGILNDDIYCPPETAVLLASYAVQSK.[Y]	1×iodoTMT6plex [C10]	P26041 [108-133]	Moesin	Msn	3138.62	2602.32	1374.13	1741.6		1462.84	2066.3
[K].ILYSQCGDVMR.[A]	1×iodoTMT6plex [C6]	Q60605 [27-37]	Myosin light polypeptide 6	Myl6	1613.83	16020.1	14298.5	20521	6882.21	17449.4	4088.66
[K].SFCSMAGPNLIAIGSSESAQK.[A]	1×iodoTMT6plex [C3]	Q9CWS0 [176-196]	N(G),N(G)-dimethylarginine dimethylaminohydrolase 1	Ddah1	2427.22	9437.72	6444.31	7424.86	5800.48	7108.72	4907.2
[K].LSDVTLVPVSCSELEK.[A]	1×iodoTMT6plex [C11]	Q99LD8 [252-267]	N(G),N(G)-dimethylarginine dimethylaminohydrolase 2	Ddah2	2048.11	15459.7	10304.8	15090.5	11933	12587.2	4791.58
[R].FSPLLYCQSQELPNGSVK.[E]	1×iodoTMT6plex [C7]	Q9JIL4 [333-350]	Na(+)/H(+) exchange regulatory cofactor NHE-RF3	Pdzk1	2339.23	11511.4	7903.68	10291.5	5570.11	7232.27	5577.8
[R].VAVTGGTHGNEMCGVYLAR.[Y]	1×iodoTMT6plex [C13]	Q91XE4 [14-32]	N-acyl-aromatic-L-amino acid amidohydrolase (carboxylate-forming)	Acy3	2264.15	52237.5	34369.9	74770.7	30903.7	58357.1	22836.2
[R].QNPGMPCRLFLYEPAGTETFSVESISK.[N]	1×iodoTMT6plex [C7]	Q91XE4 [145-171]	N-acyl-aromatic-L-amino acid amidohydrolase (carboxylate-forming)	Acy3	3330.67	9348.68	7021.43	6814.43	5648.04	5351.89	3260.27
[K].NGICLEMGPQPQGVLR.[A]	1×iodoTMT6plex [C4]	Q91XE4 [172-187]	N-acyl-aromatic-L-amino acid amidohydrolase (carboxylate-forming)	Acy3	2041.09	18387.5	12154.6	17210.4	14198.6	17638.7	7714.27
[K].NGICLEMGPQPQGVLR.[A]	1×Oxidation [M7]; 1×iodoTMT6plex [C4]	Q91XE4 [172-187]	N-acyl-aromatic-L-amino acid amidohydrolase (carboxylate-forming)	Acy3	2057.08	11960.4	10576.3	20344.2	9958.61	17468.9	5534.61
[R].YWLQNPGELQRPSFSAMPVLANPAATAACCR.[Y]	2×iodoTMT6plex [C29; C30]	Q91XE4 [33-63]	N-acyl-aromatic-L-amino acid amidohydrolase (carboxylate-forming)	Acy3	4021.08	33102	12233.9	13899.3	8666.63	16437.6	11202
[R].DLNRSCTLTFLGSTATPDDPYEVKR.[A]	1×iodoTMT6plex [C6]	Q91XE4 [68-92]	N-acyl-aromatic-L-amino acid amidohydrolase (carboxylate-forming)	Acy3	3128.59	32868.3	21201.8	29762.9	20036.6	22827.7	8694.58
[R].SCTLTFLGSTATPDDPYEVK.[R]	1×iodoTMT6plex [C2]	Q91XE4 [72-91]	N-acyl-aromatic-L-amino acid amidohydrolase (carboxylate-forming)	Acy3	2474.23	10807.6	11077.5	10657.2	9407.41	8583.59	6480.66
[R].SCTLTFLGSTATPDDPYEVKR.[A]	1×iodoTMT6plex [C2]	Q91XE4 [72-92]	N-acyl-aromatic-L-amino acid amidohydrolase (carboxylate-forming)	Acy3	2630.33	15400.1	11791.2	19142.7	10256.9	14916.9	12228
[K].YQLNLPSYPDTECVYR.[L]	1×iodoTMT6plex [C13]	Q8K4Z3 [265-280]	NAD(P)H-hydrate epimerase	Naxe	2290.14	10076.4	6746.13	8453.8	6335.09	6692.06	3686.94
[R].EKPDDPLNYFIGGCAGGLTLGAR.[T]	1×iodoTMT6plex [C14]	Q9D8B4 [82-104]	NADH dehydrogenase [ubiquinone] 1 alpha subcomplex subunit 11	Ndufa11	2693.39	17683.5	6228.67	7588.6	4478.59	6560.04	5336.27
[K].LVNGCALNFFR.[Q]	1×iodoTMT6plex [C5]	Q9DCJ5 [62-72]	NADH dehydrogenase [ubiquinone] 1 alpha subcomplex subunit 8	Ndufa8	1582.87	22259.5	11058.1	15009.3	8389.3	9846.26	6436.4
[R].LKPPFPADVGVFGCPTTVANVETVAVSPTICR.[R]	2×iodoTMT6plex [C14; C31]	Q91YT0 [225-256]	NADH dehydrogenase [ubiquinone] flavoprotein 1, mitochondrial	Ndufv1	3944.15	14551.5	8582.39	8898.29	3846.74	6363.21	4410.66
[K].QIEGHTICALGDGAAWPVQGLIR.[H]	1×iodoTMT6plex [C8]	Q91YT0 [418-440]	NADH dehydrogenase [ubiquinone] flavoprotein 1, mitochondrial	Ndufv1	2734.47	8483.91	4401.88	3713.1	3134.14	3223.74	2891.78
[R].SGRFCCEPAGGLTSLTEPPKGPGFGVQAGL.[-]	2×iodoTMT6plex [C5; C6]	Q9D6J6 [219-248]	NADH dehydrogenase [ubiquinone] flavoprotein 2, mitochondrial	Ndufv2	3591.88	12520.7	4125.21	8068.25	4918.89	6025.43	2944.07
[K].LCEAICPAQAITIEAEPR.[A]	2×iodoTMT6plex [C2; C6]	Q8K3J1 [118-135]	NADH dehydrogenase [ubiquinone] iron-sulfur protein 8, mitochondrial	Ndufs8	2586.41	12796.7	9835.25	13349.4	4986.3	12346.8	5317.28
[R].ILGLGDLGCNGMGIPVGK.[L]	1×iodoTMT6plex [C9]	P06801 [156-173]	NADP-dependent malic enzyme	Me1	2043.13	11528.9	6565.59	8143.52	5738.45	5224.07	4441.31
[K].YGMNCLIQFEDFANR.[N]	1×iodoTMT6plex [C5]	P06801 [236-250]	NADP-dependent malic enzyme	Me1	2150.04	10533.3	4952.02	6478.73	2154.07	5043.43	2953.56
[R].TLFPGQGNNSYVFPGVALGVVACGLR.[H]	1×iodoTMT6plex [C23]	P06801 [446-471]	NADP-dependent malic enzyme	Me1	2965.59	10349.2	5618.85	5470.4	3428.47	4667.06	4676.57
[R].ACQGMSAVIHTAAAIDPLGAASR.[Q]	1×iodoTMT6plex [C2]	Q61767 [72-94]	NADPH-dependent 3-keto-steroid reductase Hsd3b4	Hsd3b4	2540.33	25971.8	14976.6	13369.3	9159.94	12331	11472.2
[K].VGTGLSLCAQGCSAILDTGTSLITGPSEEIR.[A]	2×iodoTMT6plex [C8; C12]	O09043 [262-292]	Napsin-A	Napsa	3707.97	17017.4	6011.21	7855.26	2968.14	6034.25	2703.92
[K].AIGGYPFLNGQYFIQCSK.[T]	1×iodoTMT6plex [C16]	O09043 [297-314]	Napsin-A	Napsa	2335.21	29146.5	13211.6	14961.6	8044.29	12181.9	5065.24
[R].IIGTLQNSAEFADAFHCR.[K]	1×iodoTMT6plex [C17]	Q61391 [719-736]	Neprilysin	Mme	2322.19	12328.4	7377.05	8720.2	8889.16	9380.63	5945.36
[K].KADCTITMADSDLLALMTGK.[M]	1×iodoTMT6plex [C4]	P32020 [492-511]	Non-specific lipid-transfer protein	Scp2	2427.25	3469.5	2806.53	3585.13	2238.24	3401.64	1126.2
[K].ADCTITMADSDLLALMTGK.[M]	1×iodoTMT6plex [C3]	P32020 [493-511]	Non-specific lipid-transfer protein	Scp2	2299.15	5440.22	3513.12	3175.42	798.833	2416.14	2383.63
[R].LSCQPMLSVDDFQLQPPVTFR.[L]	1×iodoTMT6plex [C3]	Q9CPP0 [103-123]	Nucleoplasmin-3	Npm3	2750.42	11615.9	5781.4	6165.41	3452.88	4036.48	3416.33
[R].GDFCIQVGR.[N]	1×iodoTMT6plex [C4]	Q01768 [106-114]	Nucleoside diphosphate kinase B	Nme2	1323.7	46625.2	20622.8	53270	19014.9	41158.9	10723.4
[R].VMLGETNPADSKPGTIRGDFCIQVGR.[N]	1×iodoTMT6plex [C21]	Q01768 [89-114]	Nucleoside diphosphate kinase B	Nme2	3090.6	11595.3	8554.47	9912.56	5423.33	9919.24	5013.89
[R].VEPDVAEVVGYQWLSPSEATECFLSK.[E]	1×iodoTMT6plex [C22]	P11930 [206-231]	Nucleoside diphosphate-linked moiety X motif 19	Nudt19	3212.6	5892.65	5717.55	3725.86	3632.67	3180.78	2845.26
[R].GCQLLVYPGAFNLTTGPAHWELLQR.[A]	1×iodoTMT6plex [C2]	Q9JHW2 [169-193]	Omega-amidase NIT2	Nit2	3113.66	6175.15	4127.74	1001.97	1196.85	1682.29	2451.1
[K].QGANIVSLPECFNSPYGTTYFPDYAEK.[I]	1×iodoTMT6plex [C11]	Q9JHW2 [34-60]	Omega-amidase NIT2	Nit2	3340.6	9748.67	7494.93	6541.93	4397.41	5611.59	3829.44
[K].ITISDCGQL.[-]	1×iodoTMT6plex [C6]	P17742 [156-164]	Peptidyl-prolyl cis-trans isomerase A	Ppia	1278.69	20540.6	14788.2	26068	11056.1	19460.5	8888.64
[R].IIPGFMCQGGDFTR.[H]	1×iodoTMT6plex [C7]	P17742 [56-69]	Peptidyl-prolyl cis-trans isomerase A	Ppia	1870.95	86229.1	36707.1	44829.5	32223.9	37019.8	36174.7
[K].HTGPGILSMANAGPNTNGSQFFICTAK.[T]	1×iodoTMT6plex [C24]	P17742 [92-118]	Peptidyl-prolyl cis-trans isomerase A	Ppia	3063.53	9376.78	3999.05	6433.01	2798.64	4564.94	4978.8
[R].VIPAFMCQAGDFTNHNGTGGR.[S]	1×iodoTMT6plex [C7]	Q99KR7 [97-117]	Peptidyl-prolyl cis-trans isomerase F, mitochondrial	Ppif	2522.22	12776.2	8423.1	13949.4	8117.62	14265.8	5569.09
[K].GVLFGVPGAFTPGCSKTHLPGFVEQAGALK.[A]	1×iodoTMT6plex [C14]	P99029 [83-112]	Peroxiredoxin-5, mitochondrial	Prdx5	3314.79	9106.21	4278.51	3154.49	1505.73	1970.51	2737.05
[K].GVLFGVPGAFTPGCSK.[T]	1×iodoTMT6plex [C14]	P99029 [83-98]	Peroxiredoxin-5, mitochondrial	Prdx5	1866.01	23364.6	8818.78	12440.8	7049.39	9641.87	7114.31
[R].DFTPVCTTELGR.[A]	1×iodoTMT6plex [C6]	O08709 [42-53]	Peroxiredoxin-6	Prdx6	1667.86	17300.8	15966.3	24978	9840.71	23556	7127.22
[K].AFTTWTANAGIEECR.[M]	1×iodoTMT6plex [C14]	Q9R0H0 [379-393]	Peroxisomal acyl-coenzyme A oxidase 1	Acox1	1998.99	14341.5	9339.6	18158.1	7362.89	15342.1	3717.95
[K].IGVVVGNCYGFVGNR.[M]	1×iodoTMT6plex [C8]	Q9DBM2 [464-478]	Peroxisomal bifunctional enzyme	Ehhadh	1883.02	16443.5	9744.92	18998.8	5875.03	15194.9	5523.03
[R].AIVICGANDNFCAGADIHGFK.[S]	2×iodoTMT6plex [C5; C12]	Q9DBM2 [47-67]	Peroxisomal bifunctional enzyme	Ehhadh	2794.45	12241.5	9620.41	14123.3	6324.42	12416.1	4073.15
[R].YSPIADMLCEAGR.[F]	1×iodoTMT6plex [C9]	Q9DBM2 [553-565]	Peroxisomal bifunctional enzyme	Ehhadh	1754.88	98234	54382.8	58027.4	25849.2	41925.2	25811.8
[R].YSPIADMLCEAGRFGQK.[T]	1×iodoTMT6plex [C9]	Q9DBM2 [553-569]	Peroxisomal bifunctional enzyme	Ehhadh	2215.12	12268.1	6059.87	6703.27	1416.78	5011.15	1964.05
[R].LPHSLAMIRLCNPPVNAISPTVITEVR.[N]	1×iodoTMT6plex [C11]	Q9DBM2 [7-33]	Peroxisomal bifunctional enzyme	Ehhadh	3270.84	18844.6	12140.8	8212.61	6158.84	9009.43	4859.81
[R].LPHSLAMIRLCNPPVNAISPTVITEVR.[N]	1×Oxidation [M7]; 1×iodoTMT6plex [C11]	Q9DBM2 [7-33]	Peroxisomal bifunctional enzyme	Ehhadh	3286.83	10310.6	6505.58	7033.25	3736.79	4825.12	3248.51
[K].TFSDIQDVQILCHFVR.[D]	1×iodoTMT6plex [C12]	Q9D826 [288-303]	Peroxisomal sarcosine oxidase	Pipox	2250.19	20662.2	9167.98	7782.86	4943.07	5989.98	4419.98
[R].ELLHLGCNVVIASR.[K]	1×iodoTMT6plex [C7]	Q99MZ7 [37-50]	Peroxisomal trans-2-enoyl-CoA reductase	Pecr	1853.06	9452.77	8054.31	12349.5	11244.8	9962.43	5015.7
[R].ASLPPSSSAEVSAIQCNIR.[K]	1×iodoTMT6plex [C16]	Q99MZ7 [64-82]	Peroxisomal trans-2-enoyl-CoA reductase	Pecr	2259.2	96593.4	89057.5	92504.3	69940.8	77585.7	63356.8
[R].ASLPPSSSAEVSAIQCNIRK.[E]	1×iodoTMT6plex [C16]	Q99MZ7 [64-83]	Peroxisomal trans-2-enoyl-CoA reductase	Pecr	2387.29	20426.9	11173.6	24571.7	6100.03	19325.6	3835.5
[R].ASPGHTPGCVTFVLNDQSMAFTGDALLIR.[G]	1×iodoTMT6plex [C9]	Q9DCM0 [131-159]	Persulfide dioxygenase ETHE1, mitochondrial	Ethe1	3347.71	5027.37	2536.82	4560.79	2070.37	2776.89	2652.34
[R].ASPGHTPGCVTFVLNDQSMAFTGDALLIRGCGR.[T]	2×iodoTMT6plex [C9; C31]	Q9DCM0 [131-163]	Persulfide dioxygenase ETHE1, mitochondrial	Ethe1	4050.09	11379.6	5884.29	6573.3	4393.98	4158.18	4691.29
[K].IFTLPGNCLIYPAHDYHGLTVSTVEEER.[T]	1×iodoTMT6plex [C8]	Q9DCM0 [182-209]	Persulfide dioxygenase ETHE1, mitochondrial	Ethe1	3503.78	8503.42	5857.4	7425.68	3122.38	5184.28	5738.36
[K].LLYAVNTHCHADHITGTGVLR.[S]	1×iodoTMT6plex [C9]	Q9DCM0 [72-92]	Persulfide dioxygenase ETHE1, mitochondrial	Ethe1	2620.4	8422.51	8305.11	17173	7742.88	16831.3	2462.63
[K].TACQEYTVTEFQPLYYVAESFNDAK.[E]	1×iodoTMT6plex [C3]	P16331 [372-396]	Phenylalanine-4-hydroxylase	Pah	3246.55	9358.79	5324.51	5579.89	3687.8	4414.37	3278.7
[K].IDVPANRYDLLCLEGLAR.[G]	1×iodoTMT6plex [C12]	Q9WUA2 [65-82]	Phenylalanine--tRNA ligase beta subunit	Farsb	2360.3	9052.12	4951.28	6738.9	4454.06	6051.59	2918.71
[R].YVWLVYEQEQPLSCDEPILSNK.[S]	1×iodoTMT6plex [C14]	P70296 [120-141]	Phosphatidylethanolamine-binding protein 1	Pebp1	2982.51	13469.9	6469.05	8154.72	5917.55	5520.85	6028.61
[R].FCTPASQCPIIDPAWESPEGVPIEGIIFGGR.[R]	2×iodoTMT6plex [C2; C8]	Q9Z2V4 [406-436]	Phosphoenolpyruvate carboxykinase, cytosolic [GTP]	Pck1	3945.04	6886.55	4392.29	4597.61	2429.97	4226.04	3909.69
[K].YDNCWLALTDPR.[D]	1×iodoTMT6plex [C4]	Q9Z2V4 [72-83]	Phosphoenolpyruvate carboxykinase, cytosolic [GTP]	Pck1	1795.9	21387.5	11036.5	18641	11904.7	13696.3	11394.8
[K].TGQATVASGIPAGWMGLDCGTESSK.[K]	1×iodoTMT6plex [C19]	P09411 [298-322]	Phosphoglycerate kinase 1	Pgk1	2753.34	16034.4	8270.05	10085.8	8737.23	8487.12	5972.72
[K].TGQATVASGIPAGWMGLDCGTESSKK.[Y]	1×iodoTMT6plex [C19]	P09411 [298-323]	Phosphoglycerate kinase 1	Pgk1	2881.44	18568.9	12454.7	15827.4	11886.7	12427.3	8339.01
[R].GCITIIGGGDTATCCAK.[W]	3×iodoTMT6plex [C2; C14; C15]	P09411 [366-382]	Phosphoglycerate kinase 1	Pgk1	2571.4	28670.3	14404.2	26173.6	13251.5	22151.6	12874.4
[K].AAVPSIKFCLDNGAK.[S]	1×iodoTMT6plex [C9]	P09411 [42-56]	Phosphoglycerate kinase 1	Pgk1	1863.04	15229.3	9374.22	15363.7	10790.9	14705.8	4261.16
[R].YADLTEDQLPSCESLKDTIAR.[A]	1×iodoTMT6plex [C12]	Q9DBJ1 [142-162]	Phosphoglycerate mutase 1	Pgam1	2697.36	44166.4	24990.8	27405.1	19058.8	26546.1	14833.4
[R].YAGLKPEELPTCESLKDTIAR.[A]	1×iodoTMT6plex [C12]	O70250 [142-162]	Phosphoglycerate mutase 2	Pgam2	2663.43	22766	13095.9	22789.4	11524.5	21475.8	7974.24
[R].TVGYTVTAPEDTRRICEGLFP.[-]	1×iodoTMT6plex [C16]	Q9Z2M7 [222-242]	Phosphomannomutase 2	Pmm2	2654.38	10616.5	6190.75	7228.2	4138.23	7687.08	2748.24
[R].LNFSTPASTNIVSVCQAAGLR.[A]	1×iodoTMT6plex [C15]	Q5SUR0 [94-114]	Phosphoribosylformylglycinamidine synthase	Pfas	2478.33	9878.75	8046.9	9588.78	5406.06	5823.89	5077.75
[R].VVGGCVANPHSWPWQISLR.[T]	1×iodoTMT6plex [C5]	P20918 [582-600]	Plasminogen	Plg	2435.3	11723.9	4409.21	6049.37	3815.95	5527.48	4409.15
[R].VMTIPYQPMPASSPVICAGGQDR.[C]	1×iodoTMT6plex [C17]	P60335 [178-200]	Poly(rC)-binding protein 1	Pcbp1	2747.39	8716.21	7262.17	9060.67	5494.82	7409.11	3511.19
[K].AAPLSLCALTAVDQSVLLLKPEAK.[L]	1×iodoTMT6plex [C7]	Q61838 [588-611]	Pregnancy zone protein	Pzp	2780.62	7588.93	3550.63	4163.91	2712.68	2505.31	1856.53
[R].FCQEFQHYPAMGGVAPQALAVAASGPGSSFR.[A]	1×iodoTMT6plex [C2]	Q61838 [688-718]	Pregnancy zone protein	Pzp	3510.72	4139.02	1938.88	2787.17	1253.14	3175.94	2373.15
[R].DSGLWFPVDPGADASLCGMAATGASGTNAVR.[Y]	1×iodoTMT6plex [C17]	Q7TNG8 [149-179]	Probable D-lactate dehydrogenase, mitochondrial	Ldhd	3323.6	32165.2	14780	23365.8	12255.9	21548.5	15482.5
[R].DSGLWFPVDPGADASLCGMAATGASGTNAVR.[Y]	1×Oxidation [M19]; 1×iodoTMT6plex [C17]	Q7TNG8 [149-179]	Probable D-lactate dehydrogenase, mitochondrial	Ldhd	3339.59	17859.8	12244.7	16633.4	10287.9	19612.8	7305.71
[R].LHPAPEATVAATCAFPSVQAAVDSTVQILQAAVPVAR.[I]	1×iodoTMT6plex [C13]	Q7TNG8 [239-275]	Probable D-lactate dehydrogenase, mitochondrial	Ldhd	4029.18	5081.8	3021.22	1587.55	2018.57	2203.87	1748.87
[R].IEFLDDVMMDACNR.[H]	1×iodoTMT6plex [C12]	Q7TNG8 [276-289]	Probable D-lactate dehydrogenase, mitochondrial	Ldhd	2000.94	28706.3	16508.6	22290.7	14828.1	18825.9	17633.8
[R].IEFLDDVMMDACNRHSK.[L]	1×iodoTMT6plex [C12]	Q7TNG8 [276-292]	Probable D-lactate dehydrogenase, mitochondrial	Ldhd	2353.13	7483.83	4834.89	7396.42	6361.61	8551.66	3585.22
[K].LNCPVAPTLFLEFHGSQQTLAEQLQR.[T]	1×iodoTMT6plex [C3]	Q7TNG8 [293-318]	Probable D-lactate dehydrogenase, mitochondrial	Ldhd	3269.73	15052.9	7652.94	12813.6	6732.51	10504	9581.5
[K].LTGAIVGHVGDGNFHCILLVDPDDAEEQR.[R]	1×iodoTMT6plex [C16]	Q7TNG8 [391-419]	Probable D-lactate dehydrogenase, mitochondrial	Ldhd	3419.72	6649.92	5185.26	8143.78	5227.71	8192.02	5063.9
[K].LTGAIVGHVGDGNFHCILLVDPDDAEEQRR.[V]	1×iodoTMT6plex [C16]	Q7TNG8 [391-420]	Probable D-lactate dehydrogenase, mitochondrial	Ldhd	3575.82	7594.73	4327.77	10030.2	5408.05	11107.5	8472.45
[R].CQPPDAVVWPQNVDQVSR.[V]	1×iodoTMT6plex [C1]	Q7TNG8 [63-80]	Probable D-lactate dehydrogenase, mitochondrial	Ldhd	2367.21	8128.03	6414.32	9078.94	4110.13	7240.8	3446.69
[K].SCVYISSSPDEVALVEGVQR.[L]	1×iodoTMT6plex [C2]	P98197 [503-522]	Probable phospholipid-transporting ATPase IH	Atp11a	2467.27	6342.83	5631.48	7325.32	2876.79	5620.27	2363.58
[R].SSFFVNGLTLGGQKCSVIR.[D]	1×iodoTMT6plex [C15]	P62962 [57-75]	Profilin-1	Pfn1	2342.29	18076.8	9838.86	11319.8	8524.55	9151.62	5454.58
[R].TVGIVGNQPNVASGCLDINSSVK.[G]	1×iodoTMT6plex [C15]	Q99MN9 [353-375]	Propionyl-CoA carboxylase beta chain, mitochondrial	Pccb	2601.39	13658.4	6915.05	6463.43	4243.58	5266.95	4002.98
[R].GFVPVAPICTDKINAVDYASVK.[T]	1×iodoTMT6plex [C9]	Q8VCR7 [130-151]	Protein ABHD14B	Abhd14b	2636.43	17776.1	8904.84	11321.4	7879.48	10573.5	5975.81
[R].DLEIERPMPGTHTVTLQCPALLVVGDNSPAVDAVVECNSK.[L]	2×iodoTMT6plex [C18; C37]	Q62433 [236-275]	Protein NDRG1	Ndrg1	4876.54	11728.6	9230.77	9745.92	4991.29	8590.26	6510.21
[K].MADCGGLPQISQPAK.[L]	1×iodoTMT6plex [C4]	Q62433 [286-300]	Protein NDRG1	Ndrg1	1844.96	12846.4	12387.3	24153.8	5785.8	16672.7	5428.1
[K].IQFHNVKPECLDAYNSLTEAVLPK.[L]	1×iodoTMT6plex [C10]	O55125 [74-97]	Protein NipSnap homolog 1	Nipsnap1	3058.62	12309.3	4855.54	5654.13	4235.09	6334.38	3727.01
[R].VVSAMVNCNDDQGVLLGR.[W]	1×iodoTMT6plex [C8]	P21981 [223-240]	Protein-glutamine gamma-glutamyltransferase 2	Tgm2	2219.15	16820.7	14677.9	17839.8	10998.8	14282.9	12309
[R].DHINLPGFCGQNPLRGPNDER.[F]	1×iodoTMT6plex [C9]	P23492 [134-154]	Purine nucleoside phosphorylase	Pnp	2678.34	15824.9	8363.42	13842	9073.88	12443.7	6368.11
[K].GLEQIPGFQCLAK.[N]	1×iodoTMT6plex [C10]	O88851 [30-42]	Putative hydrolase RBBP9	Rbbp9	1732.96	20904.2	10338.2	11827.6	9831.62	13214.7	7185.42
[R].TVLYEGPVRGLCPLAPR.[N]	1×iodoTMT6plex [C12]	Q9DCQ2 [177-193]	Putative L-aspartate dehydrogenase	Aspdh	2170.24	15715.7	8627.21	14036	7904.11	11578.7	5325.14
[R].ADFAQACQDAGVR.[F]	1×iodoTMT6plex [C7]	Q05920 [125-137]	Pyruvate carboxylase, mitochondrial	Pc	1680.83	15988.6	10349.5	18636.9	4974.52	13550.3	4178.3
[R].ADFAQACQDAGVRFIGPSPEVVR.[K]	1×iodoTMT6plex [C7]	Q05920 [125-147]	Pyruvate carboxylase, mitochondrial	Pc	2762.42	18183.4	13847	13831.6	6822.92	11234.2	4663.09
[R].AEGSDVANAVLDGADCIMLSGETAK.[G]	1×iodoTMT6plex [C16]	P52480 [343-367]	Pyruvate kinase PKM	Pkm	2766.35	12692.9	6782.68	8207.31	6278.37	7329.5	6358.14
[R].AEGSDVANAVLDGADCIMLSGETAKGDYPLEAVR.[M]	1×iodoTMT6plex [C16]	P52480 [343-376]	Pyruvate kinase PKM	Pkm	3766.85	14367.3	8166.59	9369.65	5593.49	6488.61	4598.4
[R].NTGIICTIGPASR.[S]	1×iodoTMT6plex [C6]	P52480 [44-56]	Pyruvate kinase PKM	Pkm	1631.91	19157.3	17009.7	27862	10303.9	23485.6	5668.58
[R].GIFPVLCKDAVLNAWAEDVDLR.[V]	1×iodoTMT6plex [C7]	P52480 [468-489]	Pyruvate kinase PKM	Pkm	2773.49	3305.11	1870.93	1340.95	1921.14	1540.3	1554.9
[R].QGAALGIPYFTACR.[A]	1×iodoTMT6plex [C13]	P47199 [125-138]	Quinone oxidoreductase	Cryz	1796.97	36367.3	24340.5	30927.1	19222	24697.8	17818.8
[R].QGAALGIPYFTACRALFHSAR.[A]	1×iodoTMT6plex [C13]	P47199 [125-145]	Quinone oxidoreductase	Cryz	2579.39	30381.1	11472	8180.09	5535.81	10102.1	6464.07
[R].AGESVLVHGASGGVGLATCQIAR.[A]	1×iodoTMT6plex [C19]	P47199 [148-170]	Quinone oxidoreductase	Cryz	2482.34	21427.7	13742.4	16735.9	10197.1	11280.6	8359.62
[R].VIGVSSFHAMAEQCITDQK.[T]	1×iodoTMT6plex [C14]	Q3UNZ8 [109-127]	Quinone oxidoreductase-like protein 2	Cryzl2	2393.22	33964.6	13313.6	26502.4	10063.3	17494.3	8209.44
[R].AALCTELKQPLTIQEVAPRPVGPQEVR.[V]	1×iodoTMT6plex [C4]	Q3UNZ8 [29-55]	Quinone oxidoreductase-like protein 2	Cryzl2	3272.84	26889.5	12864.7	18002.8	9256.83	12698	8332.2
[R].VDVHFCGVNFADILACR.[G]	2×iodoTMT6plex [C6; C16]	Q3UNZ8 [56-72]	Quinone oxidoreductase-like protein 2	Cryzl2	2537.35	25372.6	11489.3	10535.6	5121.5	7540.93	8495.17
[R].AYDATTHFETTCDDIKDIYKR.[M]	1×iodoTMT6plex [C12]	Q61598 [403-423]	Rab GDP dissociation inhibitor beta	Gdi2	2835.38	19880.8	18173.9	25772.9	13319.6	17281	9721.77
[R].HHCPNTPIILVGTK.[L]	1×iodoTMT6plex [C3]	P63001 [103-116]	Ras-related C3 botulinum toxin substrate 1	Rac1	1859.05	10656.2	8108.56	16541.7	11337.2	15472.7	3615.04
[K].DTEDVPMILVGNKCDLEDER.[V]	1×iodoTMT6plex [C14]	P62835 [105-124]	Ras-related protein Rap-1A	Rap1a	2620.28	11918.1	7606.59	14191.6	6638.94	9294.13	4534.35
[K].AEPPQCTSLAWSADGQTLFAGYTDNLVR.[V]	1×iodoTMT6plex [C6]	P68040 [281-308]	Receptor of activated protein C kinase 1	Rack1	3340.65	6224.39	7612.42	4751.46	2865.45	3462.93	3795.98
[R].ISAFGYLECSAK.[T]	1×iodoTMT6plex [C9]	Q62159 [151-162]	Rho-related GTP-binding protein RhoC	Rhoc	1617.85	18527.2	12137.1	17341.6	12256.7	15485.5	7641.29
[R].VVIACEGDPEVPVHFDR.[-]	1×iodoTMT6plex [C5]	Q9JJH1 [132-148]	Ribonuclease 4	Rnase4	2211.14	12093.2	8661.43	15481.1	8407.55	15124.3	3718.38
[R].TNELGDGGVGLVLQGLQNPTCK.[I]	1×iodoTMT6plex [C21]	Q91VI7 [60-81]	Ribonuclease inhibitor	Rnh1	2542.35	13504.4	7065.92	6678.51	5384.23	4071.55	3607.86
[K].LSLQNCGLTEAGCGILPGMLR.[S]	2×iodoTMT6plex [C6; C13]	Q91VI7 [85-105]	Ribonuclease inhibitor	Rnh1	2804.53	10147.2	7095.39	6546.11	5034.87	5415.39	2704.68
[K].VGEATETALTCLVEK.[M]	1×iodoTMT6plex [C11]	Q64518 [437-451]	Sarcoplasmic/endoplasmic reticulum calcium ATPase 3	Atp2a3	1893.02	17571	9453.79	18121.8	8601.03	15672.1	6545.69
[R].GAQVIENCAVTGIR.[V]	1×iodoTMT6plex [C8]	Q99LB7 [229-242]	Sarcosine dehydrogenase, mitochondrial	Sardh	1759.97	23138	21746.7	30089	15935.3	23328.4	10645
[K].STVCGPESFTPDHKPLMGEAPELR.[G]	1×iodoTMT6plex [C4]	Q99LB7 [379-402]	Sarcosine dehydrogenase, mitochondrial	Sardh	2927.46	12930.8	11104.4	16194.2	5864.99	10542.3	5656.05
[R].RDPLHEELLGQGCVFQER.[Q]	1×iodoTMT6plex [C13]	Q99LB7 [486-503]	Sarcosine dehydrogenase, mitochondrial	Sardh	2455.27	13204.9	7622.06	12562.4	9856.29	9808.41	4108.12
[K].AADWLFSADVNRPPGSTVYTCMLNQR.[G]	1×iodoTMT6plex [C21]	Q99LB7 [590-615]	Sarcosine dehydrogenase, mitochondrial	Sardh	3241.61	11592.4	5679.91	5328.67	2708.54	5309.54	3677.39
[R].EEIVYLPCIYR.[N]	1×iodoTMT6plex [C8]	Q63836 [24-34]	Selenium-binding protein 2	Selenbp2	1726.94	43314	19937.9	31106	17834.9	21230.8	11773.5
[R].FLHDPSATQGFVGCALSSNIQR.[F]	1×iodoTMT6plex [C14]	Q63836 [255-276]	Selenium-binding protein 2	Selenbp2	2677.37	45235.1	20840.3	29101.5	21030.1	26219.3	18491
[R].YYGGAEVVDEIELLCQRR.[A]	1×iodoTMT6plex [C15]	Q9CZN7 [105-122]	Serine hydroxymethyltransferase, mitochondrial	Shmt2	2442.26	13210.5	6401.9	5031.42	2827.34	5147.08	2918.36
[R].VLELVSITANKNTCPGDR.[S]	1×iodoTMT6plex [C14]	Q9CZN7 [399-416]	Serine hydroxymethyltransferase, mitochondrial	Shmt2	2259.23	14160.3	13152.6	21972	8132.78	16653.5	5587.24
[R].GLELIASENFCSR.[A]	1×iodoTMT6plex [C11]	Q9CZN7 [70-82]	Serine hydroxymethyltransferase, mitochondrial	Shmt2	1767.93	19650.6	13397.7	21072.2	11595.1	19859	7551.5
[R].DEELSCSVLELK.[Y]	1×iodoTMT6plex [C6]	P07759 [255-266]	Serine protease inhibitor A3K	Serpina3k	1693.89	11711.7	8562.27	14439.4	6615.18	15909.5	5335.03
[K].TDLVPAFQNLMKDCEAEVR.[A]	1×iodoTMT6plex [C14]	Q76MZ3 [281-299]	Serine/threonine-protein phosphatase 2A 65 kDa regulatory subunit A alpha isoform	Ppp2r1a	2508.28	11806.2	7063.16	8805.8	7949.45	5325.79	4195.27
[R].SAGWVIPIGLLFCK.[L]	1×iodoTMT6plex [C13]	Q921I1 [144-157]	Serotransferrin	Tf	1833.07	4973.37	2505.72	2301.42	1799.25	1285.37	1834.13
[R].KPVDQYEDCYLAR.[I]	1×iodoTMT6plex [C9]	Q921I1 [252-264]	Serotransferrin	Tf	1928.97	13215.1	8191.61	18566	5286.44	13604.4	1853.09
[R].KPVDQYEDCYLARIPSHAVVAR.[K]	1×iodoTMT6plex [C9]	Q921I1 [252-273]	Serotransferrin	Tf	2859.51	12272.5	8086.33	10733.3	7290.91	9874.99	4626.76
[R].NQQEGVCPEGSIDNSPVKWCALSHLER.[T]	2×iodoTMT6plex [C7; C20]	Q921I1 [344-370]	Serotransferrin	Tf	3654.85	44947.6	23706.2	24594.2	20440.2	20614.9	8148.19
[R].SVSAFAPICNPVLCSWGK.[K]	2×iodoTMT6plex [C9; C14]	Q9R0P3 [168-185]	S-formylglutathione hydrolase	Esd	2537.38	45553.2	19909.7	25450	12722.6	15650.4	16083.2
[K].QQWITPFTNGDKIGCFALSEPGNGSDAGAASTTAR.[E]	1×iodoTMT6plex [C15]	Q07417 [137-171]	Short-chain specific acyl-CoA dehydrogenase, mitochondrial	Acads	3897.9	11870.3	8050.02	9482.1	7509.12	7192.86	6611.5
[K].IGCFALSEPGNGSDAGAASTTAR.[E]	1×iodoTMT6plex [C3]	Q07417 [149-171]	Short-chain specific acyl-CoA dehydrogenase, mitochondrial	Acads	2482.22	15355	19484	20015.1	10589.7	13949.3	14526.6
[R].ASSTANLIFEDCRIPK.[E]	1×iodoTMT6plex [C12]	Q07417 [235-250]	Short-chain specific acyl-CoA dehydrogenase, mitochondrial	Acads	2094.12	13673.7	9746.27	18518.1	10569.2	16726.4	4556.58
[R].ASSTANLIFEDCRIPKENLLGEPGMGFK.[I]	1×iodoTMT6plex [C12]	Q07417 [235-262]	Short-chain specific acyl-CoA dehydrogenase, mitochondrial	Acads	3366.74	21176.9	12451.2	13311.2	8426.04	13229.5	7292.69
[R].IGIASQALGIAQASLDCAVK.[Y]	1×iodoTMT6plex [C17]	Q07417 [273-292]	Short-chain specific acyl-CoA dehydrogenase, mitochondrial	Acads	2258.27	11791.4	6586.98	6758.27	5270.69	5717.34	4549.57
[R].IGIASQALGIAQASLDCAVKYAENR.[N]	1×iodoTMT6plex [C17]	Q07417 [273-297]	Short-chain specific acyl-CoA dehydrogenase, mitochondrial	Acads	2891.56	5640.89	2261.53	2892.92	1743.76	1574.64	1697.13
[R].FVPFAAVAAANCINIPLMR.[Q]	1×iodoTMT6plex [C12]	Q99JR1 [179-197]	Sideroflexin-1	Sfxn1	2347.3	12295	3558.36	4801.46	3180.72	4195.31	4712.62
[R].IISANGCKVDNSSLTGESEPQTR.[S]	1×iodoTMT6plex [C7]	Q8VDN2 [205-227]	Sodium/potassium-transporting ATPase subunit alpha-1	Atp1a1	2735.38	4204.13	4814.36	6348.56	2590.7	4428.9	3819.12
[R].NIAFFSTNCVEGTAR.[G]	1×iodoTMT6plex [C9]	Q8VDN2 [241-255]	Sodium/potassium-transporting ATPase subunit alpha-1	Atp1a1	1959	70814.1	36464.4	42471	22400.9	31361.5	28385.9
[K].NLEAVETLGSTSTICSDKTGTLTQNR.[M]	1×iodoTMT6plex [C15]	Q8VDN2 [360-385]	Sodium/potassium-transporting ATPase subunit alpha-1	Atp1a1	3068.57	34260.6	21985.8	23107.4	13205.6	18966.6	12373.4
[R].IAGLCNRAVFQANQENLPILKR.[A]	1×iodoTMT6plex [C5]	Q8VDN2 [424-445]	Sodium/potassium-transporting ATPase subunit alpha-1	Atp1a1	2797.58	8836.66	6675.41	6230.19	4677.97	5535.65	15416.7
[R].AVAGDASESALLKCIEVCCGSVMEMR.[E]	3×iodoTMT6plex [C14; C18; C19]	Q8VDN2 [446-471]	Sodium/potassium-transporting ATPase subunit alpha-1	Atp1a1	3659.9	104465	50641.2	23302.9	13989.1	18469.9	27621.8
[R].ILDRCSSILLHGK.[E]	1×iodoTMT6plex [C5]	Q8VDN2 [514-526]	Sodium/potassium-transporting ATPase subunit alpha-1	Atp1a1	1784.04	10498.6	10313.6	16344	11094.2	17074.2	4407.85
[R].DAKACVVHGSDLKDMTSEELDDILR.[Y]	1×iodoTMT6plex [C5]	Q8VDN2 [659-683]	Sodium/potassium-transporting ATPase subunit alpha-1	Atp1a1	3089.54	8859.43	5640.36	6279.15	3953.63	4722.04	3166.09
[K].ACVVHGSDLKDMTSEELDDILR.[Y]	1×iodoTMT6plex [C2]	Q8VDN2 [662-683]	Sodium/potassium-transporting ATPase subunit alpha-1	Atp1a1	2775.39	13312.9	9939.22	11961.9	6152.41	8208.95	6673.99
[K].LIIVEGCQR.[QL]	1×iodoTMT6plex [C7]	Q8VDN2 [699-707]	Sodium/potassium-transporting ATPase subunit alpha-1	Atp1a1	1359.8	69146.3	43279	64842.4	20394.7	41468.7	12625.7
[R].DGPNALTPPPTTPEWVKFCR.[Q]	1×iodoTMT6plex [C19]	Q8VDN2 [75-94]	Sodium/potassium-transporting ATPase subunit alpha-1	Atp1a1	2555.33	9599.91	7780.22	9124.52	6379.38	6471.51	4201.75
[R].ISFRPGNQECYDNFLQTGETAK.[T]	1×iodoTMT6plex [C10]	P55014 [56-77]	Solute carrier family 12 member 1	Slc12a1	2847.39	33113.4	8932.71	31280.2	7629.4	15309.3	10977.9
[K].IGRYNLTPTIFFCATPPDDGNLCR.[F]	2×iodoTMT6plex [C13; C23]	Q64442 [108-131]	Sorbitol dehydrogenase	Sord	3342.75	25660.9	13453.6	15776	10466.7	13110.6	13256.5
[R].YNLTPTIFFCATPPDDGNLCR.[F]	2×iodoTMT6plex [C10; C20]	Q64442 [111-131]	Sorbitol dehydrogenase	Sord	3016.54	25536.2	13878.9	13237.2	11612.8	14184.4	14712.3
[R].TYFSCTSAHTSTGDGTAMVTR.[A]	1×iodoTMT6plex [C5]	Q8K2B3 [262-282]	Succinate dehydrogenase [ubiquinone] flavoprotein subunit, mitochondrial	Sdha	2523.18	17582.7	13439.3	21455.3	10857.8	15087.2	10437.1
[R].AGLPCQDLEFVQFHPTGIYGAGCLITEGCR.[G]	3×iodoTMT6plex [C5; C23; C29]	Q8K2B3 [283-312]	Succinate dehydrogenase [ubiquinone] flavoprotein subunit, mitochondrial	Sdha	4183.19	49115	22540.3	21354.1	14618.9	21653.5	30901.5
[K].HVNGQDQIVPGLYACGEAACASVHGANR.[L]	2×iodoTMT6plex [C15; C20]	Q8K2B3 [424-451]	Succinate dehydrogenase [ubiquinone] flavoprotein subunit, mitochondrial	Sdha	3495.77	61322.8	24698.5	50246	22276.9	36746.9	16576.8
[R].ACALSIAESCRPGDKVPSIK.[A]	2×iodoTMT6plex [C2; C10]	Q8K2B3 [466-485]	Succinate dehydrogenase [ubiquinone] flavoprotein subunit, mitochondrial	Sdha	2703.51	19015.9	13221.5	19423.4	18213.4	16444.8	8694.7
[R].AAFGLSEAGFNTACLTK.[L]	1×iodoTMT6plex [C14]	Q8K2B3 [76-92]	Succinate dehydrogenase [ubiquinone] flavoprotein subunit, mitochondrial	Sdha	2030.06	11921.2	7689.1	9632.59	7751	6817.98	6729.83
[R].AAFGLSEAGFNTACLTKLFPTR.[S]	1×iodoTMT6plex [C14]	Q8K2B3 [76-97]	Succinate dehydrogenase [ubiquinone] flavoprotein subunit, mitochondrial	Sdha	2644.41	12226.9	7265.73	6507.71	3053.73	2295.07	2800.31
[K].IDATQVEVNPFGETPEGQVVCFDAK.[I]	1×iodoTMT6plex [C21]	Q9Z2I8 [236-260]	Succinate--CoA ligase [GDP-forming] subunit beta, mitochondrial	Suclg2	3022.5	11330.1	10375	9479.47	7026.21	7158.1	6297.61
[R].VAEQLEVGMVGVNEGLISSVECPFGGVK.[Q]	1×iodoTMT6plex [C22]	Q8BWF0 [469-496]	Succinate-semialdehyde dehydrogenase, mitochondrial	Aldh5a1	3176.65	7596.12	3604.28	4207.65	1956.95	2870.33	3152.08
[K].STGCDFAVSPNLMPMQQIST.[-]	1×iodoTMT6plex [C4]	Q9D0K2 [501-520]	Succinyl-CoA:3-ketoacid coenzyme A transferase 1, mitochondrial	Oxct1	2456.18	23516.8	13297.8	13533.8	8862.75	10012.1	7800.77
[K].STGCDFAVSPNLMPMQQIST.[-]	1×Oxidation [M15]; 1×iodoTMT6plex [C4]	Q9D0K2 [501-520]	Succinyl-CoA:3-ketoacid coenzyme A transferase 1, mitochondrial	Oxct1	2472.18	8327.39	6414.63	8035.1	7140.62	6634.92	3213.93
[R].LCDSEAHVCFEGLDSDPTGTAYGASIPLAR.[A]	2×iodoTMT6plex [C2; C9]	Q8R086 [310-339]	Sulfite oxidase, mitochondrial	Suox	3753.86	7622.91	6617.26	5949.42	4023.67	2970.05	3088.38
[K].TGNAGSRLACGVIGIAQ.[-]	1×iodoTMT6plex [C10]	P08228 [138-154]	Superoxide dismutase [Cu-Zn]	Sod1	1917.05	22871.3	11886.1	23820.7	11110.8	17462.9	6353.62
[K].AVCVLKGDGPVQGTIHFEQK.[A]	1×iodoTMT6plex [C3]	P08228 [5-24]	Superoxide dismutase [Cu-Zn]	Sod1	2455.33	14553.4	12285.3	26769	11394	20147.6	5074.75
[R].AQCLAWEALEDQLPNFLTELPDCPCTLAQAR.[A]	3×iodoTMT6plex [C3; C23; C25]	Q9DBX3 [288-318]	Sushi domain-containing protein 2	Susd2	4447.32	11800.5	9940.97	5532.15	2488.78	2041.88	4755.15
[R].FFTDYGCDIEHGSVCTYHPGAVHCVR.[S]	3×iodoTMT6plex [C7; C15; C24]	Q9DBX3 [324-349]	Sushi domain-containing protein 2	Susd2	3900.93	25150.2	15080.3	16338.3	11381.3	8872.16	12445.6
[R].YGSGQQCCYTAAGTQLLTSDSTSGSTPDR.[G]	2×iodoTMT6plex [C7; C8]	Q9DBX3 [357-385]	Sushi domain-containing protein 2	Susd2	3613.73	5433.92	4109.45	5256.81	2617.71	3527.11	2419.2
[R].YGSGQQCCYTAAGTQLLTSDSTSGSTPDRGHDWGAPPYR.[T]	2×iodoTMT6plex [C7; C8]	Q9DBX3 [357-395]	Sushi domain-containing protein 2	Susd2	4750.24	8037.06	2941.93	5061.38	4112.29	4180.98	3184.73
[R].VRACGLNFADLMGR.[Q]	1×iodoTMT6plex [C4]	Q62465 [96-109]	Synaptic vesicle membrane protein VAT-1 homolog	Vat1	1851.99	6633.03	4605.5	5180.88	5504.61	4001.79	1839.43
[R].ACGLNFADLMGR.[Q]	1×iodoTMT6plex [C2]	Q62465 [98-109]	Synaptic vesicle membrane protein VAT-1 homolog	Vat1	1596.82	9901.88	4401.88	6899.57	6103.65	7009.06	4946.79
[K].ALCGFTEAAAQAAYLVGVSDPNSQAGQQGLVEPTQFAR.[A]	1×iodoTMT6plex [C3]	P26039 [1432-1469]	Talin-1	Tln1	4195.11	4033.6	2214.65	2533.52	1914.12	1641.84	1499.15
[K].VVAPTISSPVCQEQLVEAGR.[L]	1×iodoTMT6plex [C11]	P26039 [722-741]	Talin-1	Tln1	2412.31	11171.1	6888.76	10093.7	5115.77	5846.78	3389.81
[R].VTEDENDEPIEIPSEDDGTVLLSTVTAQFPGACGLR.[Y]	1×iodoTMT6plex [C33]	Q921F2 [7-42]	TAR DNA-binding protein 43	Tardbp	4147.02	7141.43	6568.44	4993.71	4126.24	4151.83	2086.12
[K].ALAGCDFLTISPK.[L]	1×iodoTMT6plex [C5]	Q93092 [246-258]	Transaldolase	Taldo1	1664.92	13747.8	10543.2	14552.8	9575.31	12857.2	4040.99
[R].AACEQLHQQQQQQQEETTAATLLLQGEEEGEED.[-]	1×iodoTMT6plex [C3]	P42669 [289-321]	Transcriptional activator protein Pur-alpha	Pura	4041.88	4961.29	6190.32	6941.35	6197.69	6509.93	4256.9
[K].VVETDPSPYCIVAPDTVIHCEGEPIKR.[E]	2×iodoTMT6plex [C10; C20]	Q01853 [165-191]	Transitional endoplasmic reticulum ATPase	Vcp	3625.91	16219.1	9302.34	15023.9	9545.87	12228.3	5169.58
[K].LADDVDLEQVANETHGHVGADLAALCSEAALQAIR.[K]	1×iodoTMT6plex [C26]	Q01853 [390-424]	Transitional endoplasmic reticulum ATPase	Vcp	3945	14133.7	7490.5	6269.25	4730.74	6260.48	3110.66
[R].TVPFCSTFAAFFTR.[A]	1×iodoTMT6plex [C5]	P40142 [382-395]	Transketolase	Tkt	1924	12755.1	4237.79	4653.06	3005.21	4552.27	3452
[R].MAAISESNINLCGSHCGVSIGEDGPSQMALEDLAMFR.[S]	2×iodoTMT6plex [C12; C16]	P40142 [402-438]	Transketolase	Tkt	4512.19	7762.85	4103.92	4676.42	2777.91	4494.99	2323.18
[R].KYESAYGTQFTPCQLLLDHANNSSK.[K]	1×iodoTMT6plex [C13]	Q8BMS1 [735-759]	Trifunctional enzyme subunit alpha, mitochondrial	Hadha	3144.56	30849.7	18622.6	25163.5	13998.9	22207.4	12705.9
[K].DGGQYALVAACAAGGQGHAMIVEAYPK.[-]	1×iodoTMT6plex [C11]	Q99JY0 [449-475]	Trifunctional enzyme subunit beta, mitochondrial	Hadhb	2977.49	8273.33	4185.99	5609.58	3913.17	4026.13	2793.93
[R].ICTTLIGLEEHLNALDR.[A]	1×iodoTMT6plex [C2]	Q8VC30 [381-397]	Triokinase/FMN cyclase	Tkfc	2240.23	8055.41	4136.19	6093.7	3355.8	4655.87	4893.36
[K].MVNSVEGCADDALAGLVASNPDLQLLQGHR.[V]	1×iodoTMT6plex [C8]	Q8VC30 [6-35]	Triokinase/FMN cyclase	Tkfc	3422.74	6694.03	3575.85	3653.38	2515.23	2435.42	2354.9
[K].VSHALAEGLGVIACIGEK.[L]	1×iodoTMT6plex [C14]	P17751 [114-131]	Triosephosphate isomerase	Tpi1	2096.17	7162.09	5789.07	6928.13	5704.94	6042.88	4317.85
[K].AYHEQLSVAEITNACFEPANQMVK.[C]	1×iodoTMT6plex [C15]	P05213 [281-304]; P68368 [281-304]	Tubulin alpha-1B chain	Tuba1b	3022.5	12487.8	7755.89	12346.1	6991.29	9455.27	8622.88
[R].SIQFVDWCPTGFK.[V]	1×iodoTMT6plex [C8]	P05213 [340-352]; P68368 [340-352]	Tubulin alpha-1B chain	Tuba1b	1856.96	17050.4	9029.88	10485.1	7310.67	8488.05	7869.08
[R].SIQFVDWCPTGFKVGINYQPPTVVPGGDLAK.[V]	1×iodoTMT6plex [C8]	P05213 [340-370]; P68368 [340-370]	Tubulin alpha-1B chain	Tuba1b	3662.92	11081.7	5073.91	4297.87	2814.66	3540.53	3991.27
[R].AVCMLSNTTAIAEAWAR.[L]	1×iodoTMT6plex [C3]	P05213 [374-390]; P68368 [374-390]	Tubulin alpha-1B chain	Tuba1b	2137.11	12534.3	5308.98	8915.08	3768.27	6861.42	3717.26
[K].TIGGGDDSFTTFFCETGAGK.[H]	1×iodoTMT6plex [C14]	P68368 [41-60]	Tubulin alpha-4A chain	Tuba4a	2340.1	8373.82	4566.1	7382.91	3337.75	4695.5	2710.87
[K].TIGGGDDSFTTFFCETGAGKHVPR.[A]	1×iodoTMT6plex [C14]	P68368 [41-64]	Tubulin alpha-4A chain	Tuba4a	2829.38	31297.2	16159.4	20436.7	14363.2	18222.9	9766.09
[K].EAESCDCLQGFQLTHSLGGGTGSGMGTLLISK.[I]	2×iodoTMT6plex [C5; C7]	Q9D6F9 [123-154]	Tubulin beta-4A chain	Tubb4a	3855.94	16475.1	7480.66	7779.06	6441.54	8131.39	6700.91
[K].LTTPTYGDLNHLVSATMSGVTTCLR.[F]	1×iodoTMT6plex [C23]	Q9D6F9 [217-241]	Tubulin beta-4A chain	Tubb4a	2980.54	12519.3	5880.17	6709.6	3595.98	5806.61	7933.57
[K].LTTPTYGDLNHLVSATMSGVTTCLRFPGQLNADLR.[K]	1×iodoTMT6plex [C23]	Q9D6F9 [217-251]	Tubulin beta-4A chain	Tubb4a	4092.12	6015.45	3270.88	2612.91	2087.67	2424.71	3037.8
[R].AQVPFSSCLEAYGAPEQVDDFWSTALQAK.[S]	1×iodoTMT6plex [C8]	P56399 [525-553]	Ubiquitin carboxyl-terminal hydrolase 5	Usp5	3487.7	3325.09	2460.14	2789.47		1406.56	2271.95
[R].ISNGGLEEGQPVDLVLSCVDNFEAR.[M]	1×iodoTMT6plex [C18]	Q8VE47 [162-186]	Ubiquitin-like modifier-activating enzyme 5	Uba5	2990.51	9053.87	5274.26	4826.79	4626.99	2949.73	3047.96
[R].ISSINSISALCEATGADVEEVATAIGMDQR.[I]	1×iodoTMT6plex [C11]	O70475 [231-260]	UDP-glucose 6-dehydrogenase	Ugdh	3380.69	5762.43	4755.32	2694.46	1182.35	3837.4	2167.04
[R].AFITHSGSHGIYEGICNGVPMVMMPLFGDQMDNAK.[R]	1×iodoTMT6plex [C16]	P70691 [368-402]	UDP-glucuronosyltransferase 1-2	Ugt1a2	4096.94	6535.45	2959.09	2884.2	1149.65	3095.54	2738.95
[R].AFITHSGSHGIYEGICNGVPMVMMPLFGDQMDNAKR.[M]	1×iodoTMT6plex [C16]	P70691 [368-403]	UDP-glucuronosyltransferase 1-2	Ugt1a2	4253.04	7223.17	2160.5	3288.94	1331.14	1600.75	1628.38
[R].SLSPMVIMCQAVANPREEGVDR.[E]	2×Oxidation [M5; M8]; 1×iodoTMT6plex [C9]	E0CYV9 [1139-1160]	Uncharacterized protein C4orf54 homolog	1 SV	2763.38	11357	7573.89	6633.12	4337.55	4370.4	3840.74
[R].LLQFYAETCPAPER.[G]	1×iodoTMT6plex [C9]	Q9WTI7 [153-166]	Unconventional myosin-Ic	Myo1c	1967.03	19251.1	12605.9	21197.3	8976.92	13970	7242.62
[R].LSYCGGGEALAIPFEPAR.[L]	1×iodoTMT6plex [C4]	Q8VE95 [129-146]	UPF0598 protein C8orf82 homolog	1 SV	2180.14	10775.5	5331.9	10203.5	6277.65	9598.93	4231.99
[R].STEYGVGYSCDAGLHGWYR.[F]	1×iodoTMT6plex [C10]	Q91X17 [187-205]	Uromodulin	Umod	2450.14	32652.2	16203.8	33454.5	13490.1	24600.5	8343.61
[K].TCEDWVDGISQFK.[Q]	1×iodoTMT6plex [C2]	Q8R164 [205-217]	Valacyclovir hydrolase	Bphl	1856.91	13852	11593.1	17457.1	9911.85	14683.5	9024.63
[R].HLLPLVQCPTLIVHGEKDPLVPR.[F]	1×iodoTMT6plex [C8]	Q8R164 [227-249]	Valacyclovir hydrolase	Bphl	2903.69	9779.48	4806.65	6600.17	3371.44	6208.8	4604.01
[R].VASGQALAAFCLTEPSSGSDVASIR.[S]	1×iodoTMT6plex [C11]	P50544 [206-230]	Very long-chain specific acyl-CoA dehydrogenase, mitochondrial	Acadvl	2766.43	15903.6	9590.93	11486.1	7849.4	9728.64	6943.51
[K].SCESDAPFPVHPGTPECCTK.[E]	3×iodoTMT6plex [C2; C17; C18]	P21614 [95-114]	Vitamin D-binding protein	Gc	3092.56	15517.9	7839.43	18915.1	7156.16	18328.4	4583.15
[R].EHINLGCDVDFDIAGPSIR.[G]	1×iodoTMT6plex [C7]	Q60932 [134-152]	Voltage-dependent anion-selective channel protein 1	Vdac1	2400.22	11313.5	6441.88	7964.54	5458.03	8786.14	3880.94
[R].GQKIPIFSAAGLPHNEIAAQICR.[Q]	1×iodoTMT6plex [C22]	P62814 [186-208]	V-type proton ATPase subunit B, brain isoform	Atp6v1b2	2763.53	22255.3	11109.3	12538.9	8877.58	13468.7	7427.93
[K].IPIFSAAGLPHNEIAAQICR.[Q]	1×iodoTMT6plex [C19]	P62814 [189-208]	V-type proton ATPase subunit B, brain isoform	Atp6v1b2	2450.35	15017.2	7948.41	11199.7	6362.86	9180.9	7342.35
[R].SSNVLSEDQDSYLCNVTLFR.[K]	1×iodoTMT6plex [C14]	Q9Z1G3 [212-231]	V-type proton ATPase subunit C 1	Atp6v1c1	2619.29	41302.9	28919.8	33168.4	19047.6	24445	20152
[R].MTVNESEQLVSCSMDDTVR.[Y]	1×iodoTMT6plex [C12]	O88342 [371-389]	WD repeat-containing protein 1	Wdr1	2473.16	13223	12854.9	13849.1	9865.18	9243.43	7565.8
[R].IEEDVVVTDSGMELLTCVPR.[T]	1×iodoTMT6plex [C17]	Q11136 [451-470]	Xaa-Pro dipeptidase	Pepd	2534.3	11389.2	9969.43	10571.2	8794.44	8665.65	9473.36
[K].LGSPVPSCSVVGTISSYYVQR.[Y]	1×iodoTMT6plex [C8]	Q3TNA1 [260-280]	Xylulose kinase	Xylb	2528.34	17921.8	10387.4	12456.9	8906.56	12000.6	10179.5
