# Supplementary material for: Dietary restriction transforms the mammalian protein persulfidome in a tissue-specific and cystathionine γ-lyase-dependent manner
Source: Nat Commun. 2021 Mar 19;12:1745. doi: 10.1038/s41467-021-22001-w (PMC7979915; doi:10.1038/s41467-021-22001-w)
Supplement: Supplementary file 40 — Supplementary Data 37 [file 41467_2021_22001_MOESM40_ESM.xlsx]

## Sheet: Tab 1 ID and Intensity
Supplementary Data 37 (Tab 1): 1 year old 50% DR CGL WT vs CGL KO Brain Peptide-level BTA iodoTMT labeled Protein ID and Intensity
			iodoTMT Tag:	Tg-126	Tg-127	Tg-128	Tg-129	Tg-130	Tg-131
Description	Accession	Gene ID	MW [kDa]	Brain WT1	Brain WT2	Brain WT3	Brain KO1	Brain KO2	Brain KO3	WT/KO Intensity	P-Value		Green	WT enriched
Potassium-transporting ATPase alpha chain 2 OS	Q9Z1W8	Atp12a	114.7	71132	126428	94207.7	33090.5	55208.8	13859.4	2.85602	0.0341582		Gray	No Change
Sodium/potassium-transporting ATPase subunit alpha-4 OS	Q9WV27	Atp1a4	114.8	77311.3	134590	107055	38641.7	62748.5	16987.9	2.69439	0.0342475		Blue	KO enriched
Ubiquitin carboxyl-terminal hydrolase 5 OS	P56399	Usp5	95.8	1272.96	2091.24	100	100	100	802.366	3.45602	0.25847
Sodium/potassium-transporting ATPase subunit alpha-1 OS	Q8VDN2	Atp1a1	112.9	107304	191175	149577	79274.1	105191	40428	1.99231	0.0723092
Myelin-oligodendrocyte glycoprotein OS	Q61885	Mog	28.3	29055.6	45566.9	46380.1	18248	32776.8	9773.05	1.99025	0.0840976
Succinate--CoA ligase [ADP/GDP-forming] subunit alpha, mitochondrial OS	Q9WUM5	Suclg1	36.1	16665.6	23169.1	33391.6	11563.6	22364.4	5527.66	1.85591	0.179358
Spectrin alpha chain, non-erythrocytic 1 OS	P16546	Sptan1	284.4	53242.4	86709.8	87983.2	37855.9	60029.6	26092.7	1.83851	0.0835679
Dihydrolipoyllysine-residue acetyltransferase component of pyruvate dehydrogenase complex, mitochondrial OS	Q8BMF4	Dlat	67.9	15556.7	9686.64	13959.7	8217.01	7340.07	5991.45	1.81929	0.0345017
Ras-related protein Rap-1A OS	P62835	Rap1a	21	88460.2	53824.3	120079	38430.1	72170.2	34498.8	1.80817	0.158211
Glycogen phosphorylase, brain form OS	Q8CI94	Pygb	96.7	13190.8	15399	26847.1	7936.21	18888.4	4273.65	1.78263	0.254176
Sodium/potassium-transporting ATPase subunit alpha-2 OS	Q6PIE5	Atp1a2	112.1	148173	234562	208913	126995	157789	61945	1.70637	0.0989929
Ubiquitin carboxyl-terminal hydrolase isozyme L1 OS	Q9R0P9	Uchl1	24.8	31778.8	45364.3	59908.2	22263.6	44124.5	14341.3	1.69766	0.194327
Sodium/potassium-transporting ATPase subunit alpha-3 OS	Q6PIC6	Atp1a3	111.6	168209	290035	239467	134036	186595	91369.6	1.69347	0.100682
Complex I assembly factor ACAD9, mitochondrial OS	Q8JZN5	Acad9	68.7	2864.31	5043.34	5695.5	2890.57	3984.54	1202.01	1.68416	0.192945
Peroxiredoxin-6 OS	O08709	Prdx6	24.9	21831.7	31859.1	42977.4	16043.8	33262.2	8301.12	1.67806	0.245548
2-oxoglutarate dehydrogenase, mitochondrial OS	Q60597	Ogdh	116.4	13834.2	10473.9	13266.6	7322.53	8150.57	6991.55	1.67262	0.0100081
Dihydrolipoyllysine-residue succinyltransferase component of 2-oxoglutarate dehydrogenase complex, mitochondrial OS	Q9D2G2	Dlst	49	11073.6	14185.7	11336.4	8192	7976.76	5774.38	1.66775	0.0179357
Transforming protein RhoA OS	Q9QUI0	Rhoa	21.8	18165.1	25245.7	28890.7	12462.3	23929.5	7439.05	1.64956	0.177579
Gephyrin OS	Q8BUV3	Gphn	83.2	13120.3	20800.6	25000.9	12659.7	19504.2	4966.08	1.58691	0.253634
Fructose-bisphosphate aldolase A OS	P05064	Aldoa	39.3	57176.6	53792.6	48118.3	35366.1	40388	26400.3	1.55732	0.017592
Isocitrate dehydrogenase [NAD] subunit gamma 1, mitochondrial OS	P70404	Idh3g	42.8	21466.8	28745.1	34939.8	16075.8	27145.6	12031.2	1.54113	0.170017
Cytochrome b-c1 complex subunit 2, mitochondrial OS	Q9DB77	Uqcrc2	48.2	15743	21900	28024.8	12938.4	23147.6	6871.28	1.52868	0.270585
Protein NDRG2 OS	Q9QYG0	Ndrg2	40.8	4087.42	4617.03	6375.44	3449.15	4352.14	2076.62	1.52663	0.144223
Probable D-lactate dehydrogenase, mitochondrial OS	Q7TNG8	Ldhd	51.8	12465	9336.09	10252.6	6020.02	8956.39	6031.96	1.52576	0.0523553
Glycogen phosphorylase, muscle form OS	Q9WUB3	Pygm	97.2	22538.5	26832.7	41494.3	20928.5	27760.8	10871.2	1.5256	0.239057
Fascin OS	Q61553	Fscn1	54.5	4176.58	7218.74	4974.28	4473.81	3304.63	2987.68	1.52047	0.14005
Catenin beta-1 OS	Q02248	Ctnnb1	85.4	8804.32	19067.9	26953.5	15571	16239	4817.71	1.49684	0.398677
Junction plakoglobin OS	Q02257	Jup	81.7	8804.32	19067.9	26953.5	15571	16239	4817.71	1.49684	0.398677
Hexokinase-1 OS	P17710	Hk1	108.2	20938.7	31668.3	33156.8	18651.3	24865.5	13923.2	1.4931	0.131162
Ankyrin-2 OS	Q8C8R3	Ank2	426	5033.05	6603.47	6240.13	3468.12	4371.66	4141.32	1.49207	0.022854
Gamma-enolase OS	P17183	Eno2	47.3	47807.8	67801.2	70791.7	37710.6	59480.6	28746.7	1.4801	0.158213
Aspartyl aminopeptidase OS	Q9Z2W0	Dnpep	52.2	9042.41	13075.7	14472.5	6059.9	14444.2	4240.53	1.47873	0.327016
Secernin-1 OS	Q9CZC8	Scrn1	46.3	43989.2	63149.2	71977.6	39954.9	51671	29627.7	1.4772	0.138121
Cytochrome b-c1 complex subunit 1, mitochondrial OS	Q9CZ13	Uqcrc1	52.8	59724	86699.4	105384	48350.7	90935.8	31607.2	1.47347	0.288954
Tubulin beta-3 chain OS	Q9ERD7	Tubb3	50.4	32478.2	52444.4	48985	30039	38295.8	23206.1	1.46282	0.134699
Serine/threonine-protein kinase DCLK1 OS	Q9JLM8	Dclk1	84.1	9744.47	22788.7	18591.4	12032.1	15027.1	7990.37	1.45864	0.285638
Acetyl-CoA acetyltransferase, mitochondrial OS	Q8QZT1	Acat1	44.8	9025.55	12424.5	14574.7	6469.65	12010.3	6255.69	1.45639	0.203981
Glyoxylate reductase/hydroxypyruvate reductase OS	Q91Z53	Grhpr	35.3	8079.03	13801.2	12657.1	8348.62	8030	7338.71	1.45621	0.111737
Profilin-2 OS	Q9JJV2	Pfn2	15	16383.1	28507.1	34566.6	14667.1	29181.7	10922.4	1.45071	0.346476
Methylglutaconyl-CoA hydratase, mitochondrial OS	Q9JLZ3	Auh	33.4	13429.5	18234.5	21671.4	13825.3	16234.9	6975.01	1.44013	0.211981
Carboxypeptidase E OS	Q00493	Cpe	53.2	6172.86	10875.5	14085.1	6868.78	10995.4	3764.23	1.43947	0.365773
Murinoglobulin-1 OS	P28665	Mug1	165.2	63945.6	80599.1	78084.3	48595	66850.8	40959.3	1.42341	0.0758012
Murinoglobulin-2 OS	P28666	Mug2	162.3	63945.6	80599.1	78084.3	48595	66850.8	40959.3	1.42341	0.0758012
Ribose-phosphate pyrophosphokinase 1 OS	Q9D7G0	Prps1	34.8	13360	20765	18150.2	15539.5	13313.3	7877.84	1.4232	0.174583
Ribose-phosphate pyrophosphokinase 2 OS	Q9CS42	Prps2	34.8	13360	20765	18150.2	15539.5	13313.3	7877.84	1.4232	0.174583
Armadillo repeat-containing protein 1 OS	Q9D7A8	Armc1	31.2	1856.54	2315.16	1221.51	1229.73	1035.12	1529.72	1.42129	0.200649
4-aminobutyrate aminotransferase, mitochondrial OS	P61922	Abat	56.4	42193.4	58401.1	73073.3	40147.7	62748.7	20896.7	1.40289	0.330635
Glycerol-3-phosphate phosphatase OS	Q8CHP8	Pgp	34.5	5909.48	6657.08	5790.26	5282.7	5256.4	2602.78	1.39682	0.134781
Basigin OS	P18572	Bsg	42.4	12697.9	17051.6	17472.6	13053.6	13318.2	7608.74	1.38968	0.140553
Superoxide dismutase [Cu-Zn] OS	P08228	Sod1	15.9	41461.5	61096.5	67641.7	39416.8	57024.6	26356.5	1.38602	0.253849
Acyl-coenzyme A thioesterase 6 OS	Q32Q92	Acot6	46.7	9565.85	12323.5	15642.5	11300.6	11076.5	4958.76	1.37299	0.279716
Acyl-coenzyme A thioesterase 2, mitochondrial OS	Q9QYR9	Acot2	49.6	9565.85	12323.5	15642.5	11300.6	11076.5	4958.76	1.37299	0.279716
Peroxisomal succinyl-coenzyme A thioesterase OS	Q8BWN8	Acot4	46.5	9565.85	12323.5	15642.5	11300.6	11076.5	4958.76	1.37299	0.279716
Acyl-coenzyme A thioesterase 1 OS	O55137	Acot1	46.1	9565.85	12323.5	15642.5	11300.6	11076.5	4958.76	1.37299	0.279716
Triosephosphate isomerase OS	P17751	Tpi1	26.7	14482	20847.5	17971.4	15492.2	10420.2	13276.2	1.36011	0.116357
Ras-related C3 botulinum toxin substrate 1 OS	P63001	Rac1	21.4	14819.6	22399.6	29848.1	18100.7	22417	9221.42	1.34838	0.377397
Transcriptional activator protein Pur-alpha OS	P42669	Pura	34.9	5340.82	8480.93	7151.84	5517.66	4940.97	5128.18	1.3456	0.12443
Catenin alpha-2 OS	Q61301	Ctnna2	105.2	1845.09	4045.23	2436.01	2661.61	2082.39	1444.87	1.34537	0.393292
Clathrin heavy chain 1 OS	Q68FD5	Cltc	191.4	49034.3	79578.4	63143	51436.4	63177.6	28234.3	1.34237	0.294916
Dihydropyrimidinase-related protein 2 OS	O08553	Dpysl2	62.2	44008.8	60321.7	65018.1	37526	56625.3	32366.2	1.33854	0.21678
Nitric oxide synthase, brain OS	Q9Z0J4	Nos1	160.4	4802.66	6115.94	5367.38	4857	3431.4	3918.83	1.33413	0.0739801
Peptidyl-prolyl cis-trans isomerase F, mitochondrial OS	Q99KR7	Ppif	21.7	7107.07	9464.07	18298.2	6935.02	14831.1	4593.72	1.32282	0.57113
Rab GDP dissociation inhibitor alpha OS	P50396	Gdi1	50.5	19601.3	32796.1	31702.1	22364.7	24446.9	16774.3	1.32261	0.228077
Heterogeneous nuclear ribonucleoprotein D0 OS	Q60668	Hnrnpd	38.3	4520.39	7357.96	7588.34	6699.18	4834.82	3263.46	1.31554	0.328488
Guanylate kinase OS	Q64520	Guk1	21.9	3426.54	9656.21	10298.5	7146.42	7150.44	3493.73	1.31425	0.498614
Transitional endoplasmic reticulum ATPase OS	Q01853	Vcp	89.3	43437.5	64560.4	63039	48487.4	51551.5	30329.7	1.31195	0.226482
Isobutyryl-CoA dehydrogenase, mitochondrial OS	Q9D7B6	Acad8	45	14278.1	20490	29074.8	15038.4	25058.1	8593.03	1.31122	0.476065
Pyruvate dehydrogenase E1 component subunit beta, mitochondrial OS	Q9D051	Pdhb	38.9	16539.7	25890.1	27536.7	18789.8	21817.6	13102.1	1.30268	0.273454
Glycosylphosphatidylinositol anchor attachment 1 protein OS	Q9WTK3	Gpaa1	67.9	17409.2	31284.6	32228.7	19551.6	26170.5	16410.2	1.30242	0.325058
Quinone oxidoreductase OS	P47199	Cryz	35.2	8008.28	13088.3	16160.7	8984.66	13389.9	6234.86	1.30227	0.413414
D-3-phosphoglycerate dehydrogenase OS	Q61753	Phgdh	56.5	21135.3	30455	28821.9	23596	23687.8	14485.5	1.30181	0.212359
Synaptojanin-1 OS	Q8CHC4	Synj1	172.5	5876.59	9173.78	7429.27	6045.13	7652.06	3689.65	1.29291	0.319193
Vesicle-fusing ATPase OS	P46460	Nsf	82.6	51386.7	63724.2	73596.3	51125.6	62765.9	32161.3	1.29205	0.265469
Fumarate hydratase, mitochondrial OS	P97807	Fh	54.3	4859.06	6899.74	5692.98	4853.48	4217.82	4452.2	1.29048	0.102559
40S ribosomal protein S4, X isoform OS	P62702	Rps4x	29.6	7220.13	13439.5	12682.8	8234.95	11324.7	6320.25	1.28835	0.365998
Histidine triad nucleotide-binding protein 2, mitochondrial OS	Q9D0S9	Hint2	17.3	5277.83	5633.49	4622.33	3923.41	4130.71	4037.84	1.28463	0.0191546
Intercellular adhesion molecule 5 OS	Q60625	Icam5	96.9	4812.22	9856.8	7639.34	7945.41	5433.74	3987.09	1.28458	0.426348
Alpha-adducin OS	Q9QYC0	Add1	80.6	3241.5	5679.69	5208.63	4612.27	4404.19	1986.94	1.28413	0.407012
Brevican core protein OS	Q61361	Bcan	95.8	31031.7	50888.2	44487.5	39097.2	34842.6	24501	1.2841	0.269664
Synaptic vesicle membrane protein VAT-1 homolog-like OS	Q80TB8	Vat1l	45.8	3414.07	3599.52	7706.5	4927.61	3155.17	3388.08	1.28326	0.512139
Alpha-aminoadipic semialdehyde dehydrogenase OS	Q9DBF1	Aldh7a1	58.8	5204.25	5156.44	7696.69	4671.05	5809.34	3597.05	1.28272	0.276747
Glycerol-3-phosphate dehydrogenase [NAD(+)], cytoplasmic OS	P13707	Gpd1	37.5	11223.9	14999	23426.5	11153.6	21691.4	5945.85	1.27993	0.570867
NAD-dependent protein deacetylase sirtuin-2 OS	Q8VDQ8	Sirt2	43.2	21056.6	26207.6	23709.7	18906.8	21614.4	15203	1.27366	0.0995649
Ankyrin-1 OS	Q02357	Ank1	204.1	15327.7	25310.7	34627.3	21831.1	28198.4	9076.25	1.27341	0.53353
Hemoglobin subunit beta-2 OS	P02089	Hbb-b2	15.9	22774.3	32837.7	49765.1	22155.1	52720	8007.9	1.2714	0.651107
60 kDa heat shock protein, mitochondrial OS	P63038	Hspd1	60.9	10372.9	13228.7	9901.1	8388.62	8379.33	9649.02	1.26823	0.103019
Actin-related protein 3B OS	Q641P0	Actr3b	47.5	3045.3	6189.67	3537.84	4319.59	2952.7	2807.37	1.26719	0.455976
Succinate dehydrogenase [ubiquinone] flavoprotein subunit, mitochondrial OS	Q8K2B3	Sdha	72.5	8306.25	15989.8	11460	11963.6	11128.5	5168.17	1.26524	0.464133
Myelin proteolipid protein OS	P60202	Plp1	30.1	55888.3	77356	63608.5	57566.8	59970.1	38262.6	1.2635	0.215415
Versican core protein OS	Q62059	Vcan	366.6	6325.75	8778.98	9303.18	7682.39	7202.5	4571.49	1.25449	0.283377
ATP-dependent 6-phosphofructokinase, liver type OS	P12382	Pfkl	85.3	19912.2	34543.1	40703.8	28448.9	31835.5	15611.6	1.25381	0.462019
D-dopachrome decarboxylase OS	O35215	Ddt	13.1	5336.25	8706.64	8059.3	5086.55	8668.63	3926.6	1.25	0.449963
BDNF/NT-3 growth factors receptor OS	P15209	Ntrk2	92.1	9715.38	14642.2	13081.8	9812.95	12072.8	8170.81	1.24563	0.252475
3-ketoacyl-CoA thiolase, mitochondrial OS	Q8BWT1	Acaa2	41.8	11470.8	16520.2	19433.4	14496.5	15507.7	8076.5	1.24537	0.397426
Hemoglobin subunit beta-1 OS	P02088	Hbb-b1	15.8	25911	38553.7	53564.4	27250	56624.1	11069.9	1.24314	0.646548
AP-2 complex subunit alpha-2 OS	P17427	Ap2a2	104	7657.83	11359.8	8405.35	8186.14	7386.1	6600.45	1.23679	0.224548
AP-2 complex subunit alpha-1 OS	P17426	Ap2a1	107.6	7657.83	11359.8	8405.35	8186.14	7386.1	6600.45	1.23679	0.224548
TAR DNA-binding protein 43 OS	Q921F2	Tardbp	44.5	4198.28	5585.32	2843.49	4937.48	3031.69	2245.93	1.23612	0.514221
Kinesin-like protein KIF21A OS	Q9QXL2	Kif21a	186.4	5689.52	10176	10240.1	7516.62	9414.15	4234.25	1.23343	0.483526
Alanine--tRNA ligase, cytoplasmic OS	Q8BGQ7	Aars1	106.8	3525.76	6374.66	4058.92	4984.87	3722.75	2625.64	1.23172	0.473964
Ubiquitin thioesterase OTUB1 OS	Q7TQI3	Otub1	31.2	6500.42	11618.9	7010.04	7571.82	7693.8	5139.41	1.23153	0.437584
Septin-7 OS	O55131	Septin7	50.5	11664.8	23004.2	16548.8	13962.2	14444.3	13223.7	1.2303	0.388052
Guanine nucleotide-binding protein G(o) subunit alpha OS	P18872	Gnao1	40.1	13429.2	34622.6	14853.6	20083.9	19477.2	11579.3	1.23005	0.622726
Malate dehydrogenase, mitochondrial OS	P08249	Mdh2	35.6	39743.7	66534.9	58409.2	51283.6	51177.4	31798.8	1.22664	0.377995
Catalase OS	P24270	Cat	59.8	7537.97	10218.2	9489.32	9009.82	8447.44	4775.34	1.22547	0.341734
Microtubule-associated protein 1B OS	P14873	Map1b	270.1	10001.3	11387.2	23058.3	13062.9	15970.8	7290.44	1.22361	0.607397
Guanylate cyclase soluble subunit beta-1 OS	O54865	Gucy1b1	70.6	5662.02	11770.4	15112.7	9180.85	12407.7	5023.68	1.22294	0.601851
Pregnancy zone protein OS	Q61838	Pzp	165.7	3214.78	8988.93	5563.34	6659.19	3384.82	4502.52	1.22139	0.608131
ATP-dependent 6-phosphofructokinase, platelet type OS	Q9WUA3	Pfkp	85.4	21955.4	38529.4	30260.9	26354.7	30286.1	18126	1.21372	0.423229
N(G),N(G)-dimethylarginine dimethylaminohydrolase 1 OS	Q9CWS0	Ddah1	31.4	4836.81	4950.61	5466.95	5151.38	3724.77	3758.77	1.20732	0.161026
Peptidyl-prolyl cis-trans isomerase A OS	P17742	Ppia	18	62951.7	108195	87539	79095	77708.9	57501.8	1.20709	0.374746
Creatine kinase S-type, mitochondrial OS	Q6P8J7	Ckmt2	47.4	14133	26068.6	21405.7	19523.5	14547.7	17037	1.20543	0.404448
Glutathione S-transferase Mu 1 OS	P10649	Gstm1	26	6454.72	9219.27	8456.77	7939.78	6320.63	5774.89	1.20441	0.26334
CYFIP-related Rac1 interactor B OS	Q921M7	Cyrib	36.8	5896.79	12632.5	10612.6	10273.3	9587.59	4407.11	1.20084	0.582799
Phosphoglycerate kinase 1 OS	P09411	Pgk1	44.5	66779.5	117403	119179	86309.9	102936	63948.3	1.19813	0.461642
Succinyl-CoA:3-ketoacid coenzyme A transferase 1, mitochondrial OS	Q9D0K2	Oxct1	56	3426.24	6768.13	4655.62	5159.49	3271.45	3985.8	1.19597	0.509181
Endoplasmin OS	P08113	Hsp90b1	92.4	9826.19	15008.2	12197.3	10510.6	10590.2	9872.27	1.19561	0.253342
Nck-associated protein 1 OS	P28660	Nckap1	128.7	990.43	3338.26	1516.88	2055.23	1096.86	1740.5	1.19478	0.699334
Immunoglobulin superfamily member 8 OS	Q8R366	Igsf8	65	6298.8	11311.7	12660.4	8870.55	11816.3	4708.31	1.192	0.596256
Selenium-binding protein 2 OS	Q63836	Selenbp2	52.6	10623.3	13723.4	14036.1	14762.7	11694.7	5870.73	1.18729	0.51459
Methanethiol oxidase OS	P17563	Selenbp1	52.5	10623.3	13723.4	14036.1	14762.7	11694.7	5870.73	1.18729	0.51459
Dynein light chain 2, cytoplasmic OS	Q9D0M5	Dynll2	10.3	35682.9	63100.7	67558.4	52875.5	59536.4	28295.4	1.18218	0.568463
L-lactate dehydrogenase A chain OS	P06151	Ldha	36.5	2033.46	3883.8	2826.78	2626.47	2106.34	2668.84	1.18137	0.473164
Creatine kinase U-type, mitochondrial OS	P30275	Ckmt1	47	20777.4	33526	30160.2	27319.9	21773.8	22427	1.18097	0.362038
Serine/threonine-protein phosphatase 2A 65 kDa regulatory subunit A beta isoform OS	Q7TNP2	Ppp2r1b	65.9	17364.9	29839	21209.7	21713.7	19164.5	17083.8	1.18032	0.424752
60S ribosomal protein L23 OS	P62830	Rpl23	14.9	3723.05	4924.02	5174.69	5094.66	3270.62	3362.27	1.17857	0.40092
ATP-dependent 6-phosphofructokinase, muscle type OS	P47857	Pfkm	85.2	17648.6	33307	35935.4	27775.1	30030.4	16354.4	1.17167	0.582564
Ras-related protein Rab-3C OS	P62823	Rab3c	25.9	4791.29	5525.58	6506.46	5985.59	5514.88	2885.45	1.16943	0.495591
Protein phosphatase 1E OS	Q80TL0	Ppm1e	83.4	9513.14	16075.9	13143.2	15514.6	11772.6	5855.65	1.16865	0.612086
Heat shock 70 kDa protein 4L OS	P48722	Hspa4l	94.3	20639.5	28815.3	28366.5	25674.6	27832.7	13241.7	1.16588	0.521911
Neurofascin OS	Q810U3	Nfasc	137.9	13292.9	24000.6	16220.7	17498.4	15438.4	13018.6	1.16448	0.505363
Dynein light chain 1, cytoplasmic OS	P63168	Dynll1	10.4	30184.9	52036.9	60224.4	46434.8	52887.6	23016.4	1.16436	0.627082
Microtubule-associated protein 1A OS	Q9QYR6	Map1a	300	7009.04	11607.9	10922.1	8913.45	11473.5	5038.91	1.16178	0.591796
Serine/threonine-protein phosphatase 2A catalytic subunit alpha isoform OS	P63330	Ppp2ca	35.6	21486	41028.3	30092.9	29501.9	26808.6	23772.8	1.15639	0.517718
Serine/threonine-protein phosphatase 2A catalytic subunit beta isoform OS	P62715	Ppp2cb	35.6	21486	41028.3	30092.9	29501.9	26808.6	23772.8	1.15639	0.517718
Protein kinase C gamma type OS	P63318	Prkcg	78.3	9588.43	19560.9	19016.6	15562.1	16848.7	9248.55	1.15618	0.616417
Cytoplasmic dynein 1 heavy chain 1 OS	Q9JHU4	Dync1h1	531.7	8346.07	14634.4	11000.4	11618.6	10100.8	7717.69	1.15436	0.519495
Serine/threonine-protein phosphatase 2A 65 kDa regulatory subunit A alpha isoform OS	Q76MZ3	Ppp2r1a	65.3	24488.7	40121.6	27697.2	32063.2	26435.2	21573.9	1.1528	0.510257
ADP/ATP translocase 1 OS	P48962	Slc25a4	32.9	59199.6	85065.9	100478	74164.5	95147	43069.6	1.15238	0.606658
Hyaluronan and proteoglycan link protein 2 OS	Q9ESM3	Hapln2	37.9	16487.7	26458.9	37183.9	23908.2	33476.5	12335.8	1.14931	0.705557
Phosphoglycerate mutase 1 OS	Q9DBJ1	Pgam1	28.8	22614.5	39494.6	28197.2	34474.6	25753.4	18348.7	1.14927	0.596599
Glyceraldehyde-3-phosphate dehydrogenase OS	P16858	Gapdh	35.8	55902.4	95703.4	77567.9	81070.1	67390.9	51134.1	1.14819	0.531022
Guanine nucleotide-binding protein G(I)/G(S)/G(T) subunit beta-2 OS	P62880	Gnb2	37.3	27700.9	55851.5	30707	38267.8	33048.6	28324.2	1.14671	0.630673
Sodium/potassium-transporting ATPase subunit beta-2 OS	P14231	Atp1b2	33.3	23818.5	32219.6	32168.6	29269.4	25869.6	21869.4	1.14542	0.348339
Cytochrome c oxidase subunit 6B1 OS	P56391	Cox6b1	10.1	4994.13	6400.17	6408.87	5617.79	4715.05	5245.11	1.14284	0.240195
Glyceraldehyde-3-phosphate dehydrogenase, testis-specific OS	Q64467	Gapdhs	47.6	26107.5	52417.5	41004.7	43784.5	34779	26327.8	1.13956	0.621494
Complexin-2 OS	P84086	Cplx2	15.4	4562.42	10155.1	5012.26	7386.9	5734.73	4204.32	1.13874	0.711275
14-3-3 protein zeta/delta OS	P63101	Ywhaz	27.8	2921.67	7553.67	2842.05	6256.19	2287.56	3174.25	1.13649	0.799847
Guanine nucleotide-binding protein G(I)/G(S)/G(T) subunit beta-1 OS	P62874	Gnb1	37.4	57772.2	101935	69500.5	78172.6	70355.1	53208	1.13618	0.577574
MICOS complex subunit Mic60 OS	Q8CAQ8	Immt	83.8	6623	9256.32	6587.93	6259.32	6558.63	7053.24	1.13064	0.397125
40S ribosomal protein SA OS	P14206	Rpsa	32.8	8145.45	16298.4	8590.95	12506.2	6731.26	10096.2	1.12617	0.713736
Guanine nucleotide-binding protein-like 1 OS	P36916	Gnl1	68.7	5231.91	11210.1	11154.3	9863.49	10360.8	4423.62	1.11962	0.738661
G-protein coupled receptor 37-like 1 OS	Q99JG2	Gpr37l1	52.7	6599.41	6861.11	8825.41	8479.09	7538.02	3888.6	1.11957	0.639115
Aconitate hydratase, mitochondrial OS	Q99KI0	Aco2	85.4	40975	76172.3	60273.2	60423.6	64490.2	34357.5	1.11395	0.685438
Heat shock protein HSP 90-alpha OS	P07901	Hsp90aa1	84.7	4264.74	9694.19	7735.43	7604.6	5752.72	6130.14	1.11325	0.684952
Cathepsin D OS	P18242	Ctsd	44.9	9657.43	13024.5	11849.7	12024.8	12180.7	6828.89	1.11269	0.594165
Heat shock protein 105 kDa OS	Q61699	Hsph1	96.3	7589.09	11470.9	10777	11279.5	10310.7	5235.84	1.11224	0.675003
Albumin OS	P07724	Alb	68.6	86315.6	131433	93174.3	119822	97384.8	62539.8	1.11144	0.658289
Ras-related protein Rab-3A OS	P63011	Rab3a	25	9087.72	13865.5	9746.72	11051.1	10462.6	7920.59	1.11095	0.573249
Glutamine synthetase OS	P15105	Glul	42.1	44631.2	66477.3	66610.7	59410.8	61892.5	39542	1.10491	0.609594
CUGBP Elav-like family member 2 OS	Q9Z0H4	Celf2	54.2	7514.79	11417.2	9188.83	10277.1	7873.47	7366.37	1.10204	0.58005
Septin-5 OS	Q9Z2Q6	Septin5	42.7	8646.86	17914.5	8791.65	13640.8	11276.4	7166.23	1.10191	0.777302
Tubulin beta-5 chain OS	P99024	Tubb5	49.6	62403.9	137902	89231.6	97222.8	88726.4	77872.4	1.09748	0.725973
Tubulin beta-2A chain OS	Q7TMM9	Tubb2a	49.9	68995.5	156528	97165.6	105401	101872	86898.4	1.09694	0.737132
Tubulin beta-2B chain OS	Q9CWF2	Tubb2b	49.9	68995.5	156528	97165.6	105401	101872	86898.4	1.09694	0.737132
Protein kinase C beta type OS	P68404	Prkcb	76.7	3917.03	5852.36	4177.38	4787.28	4103.17	3867.36	1.0932	0.583927
Protein kinase C alpha type OS	P20444	Prkca	76.8	3917.03	5852.36	4177.38	4787.28	4103.17	3867.36	1.0932	0.583927
Dihydrolipoyl dehydrogenase, mitochondrial OS	O08749	Dld	54.2	4291.55	11229.6	4623.76	9077.41	5350.12	4018	1.09213	0.845193
Syntaxin-binding protein 1 OS	O08599	Stxbp1	67.5	31552.3	53000.4	35173.4	41735.1	37367.6	30696.1	1.09041	0.676482
Aspartate aminotransferase, mitochondrial OS	P05202	Got2	47.4	31367.4	55505	45172.5	49586.1	44079.8	27793.3	1.08715	0.731179
Tubulin alpha-4A chain OS	P68368	Tuba4a	49.9	166065	275947	194349	214315	196278	176857	1.08326	0.662684
Tubulin alpha chain-like 3 OS	Q3UX10	Tubal3	50	27622.4	55472	41535.8	42634.7	45886.4	26672.3	1.08192	0.76869
T-complex protein 1 subunit beta OS	P80314	Cct2	57.4	10775.3	15801.3	13918.6	12886.4	12756.7	11787.6	1.08187	0.534915
Kelch repeat and BTB domain-containing protein 11 OS	Q8BNW9	Kbtbd11	67.9	14065.1	18325.6	17710.5	16226.9	20050.1	10091.3	1.08051	0.716435
Mitochondrial 2-oxoglutarate/malate carrier protein OS	Q9CR62	Slc25a11	34.1	8296.56	10119.6	11671.4	11573.6	9785.79	6674.15	1.07327	0.712805
Fructose-bisphosphate aldolase C OS	P05063	Aldoc	39.4	7935.6	9846.26	8469.54	9012.14	8563.91	6937.32	1.0709	0.532589
Ubiquitin-like modifier-activating enzyme 1 OS	Q02053	Uba1	117.7	3946.17	9537.58	4968.26	7612.72	5062.16	4565.06	1.07031	0.846838
Regulator of G-protein signaling 6 OS	Q9Z2H2	Rgs6	54.5	4898.21	6710.61	6377.39	6687.23	6094.38	4025.26	1.07017	0.708946
Heat shock cognate 71 kDa protein OS	P63017	Hspa8	70.8	8171.38	8518.15	11069.7	7753.91	12793.4	5508.13	1.06539	0.820155
Tubulin alpha-1A chain OS	P68369	Tuba1a	50.1	108476	182963	131302	142430	136637	118273	1.06393	0.733681
Phosphoribosylformylglycinamidine synthase OS	Q5SUR0	Pfas	144.5	8286.84	12139.3	10286.8	13279.8	8216.78	7379.31	1.06362	0.790196
Tubulin alpha-3 chain OS	P05214	Tuba3a	49.9	79672.2	123766	87943.4	96806.8	88387.2	89547.7	1.06056	0.708008
V-type proton ATPase subunit B, brain isoform OS	P62814	Atp6v1b2	56.5	14453	28286.8	15006.2	23005	15191.2	16264.7	1.06032	0.841734
Tubulin alpha-1C chain OS	P68373	Tuba1c	49.9	79277	142421	102925	113886	108810	83604.5	1.05982	0.782251
Tubulin alpha-1B chain OS	P05213	Tuba1b	50.1	127579	213509	151194	165124	156816	144213	1.05605	0.7575
Heat shock 70 kDa protein 4 OS	Q61316	Hspa4	94.1	18838.3	32161.9	29884.5	32748.8	29276	14726.1	1.05386	0.851146
Prolow-density lipoprotein receptor-related protein 1 OS	Q91ZX7	Lrp1	504.4	9224.07	17980.5	20396.7	19764.4	18476	6948.35	1.05339	0.886804
Voltage-dependent anion-selective channel protein 1 OS	Q60932	Vdac1	32.3	7708.02	6352.43	7654.01	10179.8	6713.11	3735.44	1.05265	0.859186
Tubulin alpha-8 chain OS	Q9JJZ2	Tuba8	50	50473.2	83223.6	59566.3	68262.2	60560.2	54879.4	1.05205	0.776677
Elongation factor 1-alpha 2 OS	P62631	Eef1a2	50.4	5773.59	11763.1	6465.28	9258.73	7757.06	5817.03	1.0512	0.864232
ADP/ATP translocase 2 OS	P51881	Slc25a5	32.9	16874.7	28241.8	22873.6	23646.4	23076.8	18339.8	1.04499	0.804469
Macrophage migration inhibitory factor OS	P34884	Mif	12.5	11318.6	17945.5	16515.5	21269.4	16222.5	6486.02	1.04097	0.906139
Elongation factor Tu, mitochondrial OS	Q8BFR5	Tufm	49.5	3048.53	6540.26	4249.1	4823.62	4441.78	4084.34	1.03657	0.883938
CD81 antigen OS	P35762	Cd81	25.8	8536.45	15754.6	8871.77	12562.2	11431.4	8147.55	1.03179	0.90568
Transgelin-3 OS	Q9R1Q8	Tagln3	22.5	5961.76	8096.15	7447.54	7448.82	8578.95	4855.57	1.02979	0.878249
Neurofilament heavy polypeptide OS	P19246	Nefh	116.9	11650.9	11712.5	10030.8	13903.4	10825.2	7890.79	1.02375	0.894079
Kinesin-like protein KIF2A OS	P28740	Kif2a	79.7	5146.85	7406.1	7118.55	8610.48	5873.15	4811.69	1.0195	0.929734
Inositol 1,4,5-trisphosphate receptor type 1 OS	P11881	Itpr1	313	6191.38	7382.81	7816.86	8954.72	7495.87	4609.6	1.01571	0.93953
Elongation factor 2 OS	P58252	Eef2	95.3	5114.65	9962.83	4507.21	8278.83	5891.11	5152.84	1.01355	0.966729
Phosphatidylethanolamine-binding protein 1 OS	P70296	Pebp1	20.8	17205.5	26679.9	16902.2	22131.5	21151.6	16736.2	1.0128	0.946909
Pyruvate kinase PKM OS	P52480	Pkm	57.8	29589.9	50225.5	36658.3	47887.6	35048.7	32214.6	1.01149	0.957307
Disintegrin and metalloproteinase domain-containing protein 22 OS	Q9R1V6	Adam22	99.7	12591.9	21688.3	17772.6	20721.8	16762.4	13979.7	1.01144	0.955168
2',3'-cyclic-nucleotide 3'-phosphodiesterase OS	P16330	Cnp	47.1	4547.07	6505.59	7060.48	6755.71	6089.75	5073.89	1.01081	0.946563
Cytochrome b-c1 complex subunit 6, mitochondrial OS	P99028	Uqcrh	10.4	17658.1	28208.5	18186.8	24761.4	21494.9	17421.9	1.00589	0.976762
Adenylosuccinate synthetase isozyme 1 OS	P28650	Adss1	50.2	4824.87	6849.08	5932.96	7991.38	5928.36	3660.43	1.00152	0.995159
Transketolase OS	P40142	Tkt	67.6	5255.78	12012.7	7124.48	9767.66	9041.49	5580.87	1.00012	0.999687
Elongation factor 1-beta OS	O70251	Eef1b	24.7	3958.3	6796.98	4522.29	6314.6	3861.07	5100.14	1.00012	0.999608
60S ribosomal protein L10 OS	Q6ZWV3	Rpl10	24.6	3511.15	3848.65	3457.95	4581.08	2395.62	3875	0.996871	0.98705
60S ribosomal protein L10-like OS	P86048	Rpl10l	24.5	3511.15	3848.65	3457.95	4581.08	2395.62	3875	0.996871	0.98705
High mobility group protein B2 OS	P30681	Hmgb2	24.1	17044.8	18353.8	23597.3	22070	25600.4	11669.1	0.994209	0.981473
Peroxiredoxin-5, mitochondrial OS	P99029	Prdx5	21.9	8502.24	19097.1	15488.9	20561.7	12475.3	10458	0.990649	0.976801
Phytanoyl-CoA hydroxylase-interacting protein OS	Q8K0S0	Phyhip	37.5	3407.32	6699.99	5436.16	5466.33	5480.06	4835.84	0.984872	0.939316
Ribonuclease inhibitor OS	Q91VI7	Rnh1	49.8	4885.32	5179.6	3790.11	5454.67	4452.43	4199.75	0.982148	0.890153
40S ribosomal protein S5 OS	P97461	Rps5	22.9	9481.94	13390.1	14322.6	14815.7	13356.7	9779.29	0.980052	0.910418
Palmitoyl-protein thioesterase 1 OS	O88531	Ppt1	34.5	4897.98	7450.82	4031.05	5351.3	5710.72	5671.85	0.978844	0.914529
Heat shock protein HSP 90-beta OS	P11499	Hsp90ab1	83.2	5840.74	16118	5378.75	11847.3	8905.99	7198.52	0.978022	0.959169
Glucose-6-phosphate isomerase OS	P06745	Gpi	62.7	4119.29	7627.89	8959	9141.5	5774.09	6312.32	0.975423	0.926937
Elongation factor 1-alpha 1 OS	P10126	Eef1a1	50.1	5125.97	13269.4	6276.19	10070.1	8796.21	6553.11	0.970579	0.93199
Acetyl-CoA acetyltransferase, cytosolic OS	Q8CAY6	Acat2	41.3	4380.53	6424.19	4072.38	5693.29	5639.42	4013.23	0.969449	0.873511
Synaptic vesicle membrane protein VAT-1 homolog OS	Q62465	Vat1	43.1	8364.15	12756.8	13042.5	16678	10683.4	8031.65	0.965262	0.896986
Synapsin-2 OS	Q64332	Syn2	63.3	2358.84	4957.67	2606.02	4072.6	3630.74	2633.01	0.959965	0.889408
Alpha-enolase OS	P17182	Eno1	47.1	2435.31	7182.47	2390.87	5125.23	4184.08	3247.81	0.956323	0.918569
Beta-enolase OS	P21550	Eno3	47	2435.31	7182.47	2390.87	5125.23	4184.08	3247.81	0.956323	0.918569
Dynamin-1 OS	P39053	Dnm1	97.7	1921.97	3548.16	2415.25	3163.25	2985.45	2117.65	0.953914	0.837334
CD9 antigen OS	P40240	Cd9	25.2	3771.94	8860.71	4429.11	8264.64	6255.59	3398.92	0.952153	0.89985
Contactin-associated protein 1 OS	O54991	Cntnap1	156.2	1585.96	3496.83	1880.33	3552.96	2072.55	1705.03	0.949877	0.88845
Endophilin-A1 OS	Q62420	Sh3gl2	39.9	4078.23	10835.7	6186.84	11087.2	5583.16	5638.43	0.945849	0.888863
Fructose-bisphosphate aldolase B OS	Q91Y97	Aldob	39.5	8282.92	8480.39	8698.32	7439.2	8934.15	10653.1	0.942101	0.607143
Alpha-internexin OS	P46660	Ina	55.3	5658.9	7713.27	10555.1	10685.4	8346.22	6516.18	0.936568	0.78626
Guanine nucleotide-binding protein G(i) subunit alpha-2 OS	P08752	Gnai2	40.5	3328.52	5964.33	3832.43	5924.02	4114.52	4016.46	0.933851	0.776071
Tubulin beta-4B chain OS	P68372	Tubb4b	49.8	35218.5	97546.1	45170.4	72650.1	57684.7	61692.3	0.926614	0.824493
Tubulin beta-4A chain OS	Q9D6F9	Tubb4a	49.6	35218.5	97546.1	45170.4	72650.1	57684.7	61692.3	0.926614	0.824493
High mobility group protein B1 OS	P63158	Hmgb1	24.9	20977.6	24688.8	27835.2	30209.3	33275.2	15878.1	0.92615	0.749722
Voltage-gated potassium channel subunit beta-2 OS	P62482	Kcnab2	41	3798.23	5963.52	4334.59	6884.14	4312.7	4075.03	0.923027	0.741964
Protein bassoon OS	O88737	Bsn	418.6	2600.21	5969.37	2248.4	5213.56	3681.12	2901.15	0.917102	0.823226
Neurochondrin OS	Q9Z0E0	Ncdn	78.8	13806.2	29673.2	13830.4	27735.3	16238.1	18724.7	0.91406	0.79084
NADP-dependent malic enzyme OS	P06801	Me1	63.9	2379.61	4675.98	3701.2	4544.85	3666.14	3743.96	0.899777	0.609729
Hemoglobin subunit alpha OS	P01942	Hba	15.1	8178.88	11466.4	10573.1	15155.9	7159.48	11621	0.890439	0.647744
Actin, cytoplasmic 2 OS	P63260	Actg1	41.8	31105.4	56764.3	36945.4	52569.1	41369.2	46284.7	0.890118	0.574577
Actin, cytoplasmic 1 OS	P60710	Actb	41.7	31105.4	56764.3	36945.4	52569.1	41369.2	46284.7	0.890118	0.574577
Sodium/potassium-transporting ATPase subunit beta-3 OS	P97370	Atp1b3	31.8	4653.38	7265.26	7116.53	9816.11	6141.58	5601.57	0.882923	0.620816
Heterogeneous nuclear ribonucleoprotein U OS	Q8VEK3	Hnrnpu	87.9	2243.11	4213.03	2661.26	4213.4	3716.21	2419.45	0.880989	0.636144
Calcium/calmodulin-dependent protein kinase type II subunit beta OS	P28652	Camk2b	60.4	2440.2	3522.29	2809.14	4379.02	2199.36	3425.29	0.876841	0.592116
Creatine kinase B-type OS	Q04447	Ckb	42.7	18911.7	39978.1	28750.6	42091.4	33429.8	26027.6	0.863037	0.577394
Cytochrome c1, heme protein, mitochondrial OS	Q9D0M3	Cyc1	35.3	4637.51	13099.3	5763.57	11353.1	9838.03	6419.7	0.851128	0.674332
Dynamin-3 OS	Q8BZ98	Dnm3	97.1	1957.3	3324.86	1871.14	3488	2991.53	2269.4	0.81762	0.417558
Glutamine amidotransferase-like class 1 domain-containing protein 1 OS	Q8BFQ8	Gatd1	23.3	3091.29	4989.87	3052.42	5929.92	4305.16	3511.41	0.809922	0.414167
L-lactate dehydrogenase B chain OS	P16125	Ldhb	36.5	7426.57	11830.4	8196.98	14562.4	12586.7	7904.79	0.783192	0.349997
N(G),N(G)-dimethylarginine dimethylaminohydrolase 2 OS	Q99LD8	Ddah2	29.6	3277.5	3868.67	3213.53	6139.47	3796.16	3387.27	0.777586	0.325663
6-phosphogluconate dehydrogenase, decarboxylating OS	Q9DCD0	Pgd	53.2	3036.66	5147.22	1516.77	6309.76	3684.02	3812.12	0.702645	0.369966
Carbonic anhydrase-related protein OS	P28651	Ca8	33.1	3817.41	3399.2	5629.96	7780.44	7211.41	4239.38	0.668006	0.175339
Peroxiredoxin-2 OS	Q61171	Prdx2	21.8	100	2363.79	1720.5	2760.7	2512.3	1005.8	0.666415	0.466495
Alpha-2-HS-glycoprotein OS	P29699	Ahsg	37.3	100	1003.11	852.254	100	1822.25	1152.74	0.635894	0.550908
Protein NipSnap homolog 1 OS	O55125	Nipsnap1	33.3	1000.38	2176.08	100	3127.81	100	1957.81	0.631836	0.58299
Calcium/calmodulin-dependent protein kinase type II subunit delta OS	Q6PHZ2	Camk2d	56.3	100	2970.79	100	1943.48	1854.01	1266.89	0.626095	0.554663
Neuronal cell adhesion molecule OS	Q810U4	Nrcam	138.4	100	2601.37	100	2095.13	1538.89	857.538	0.623698	0.568281
Dual specificity mitogen-activated protein kinase kinase 2 OS	Q63932	Map2k2	44.4	100	1751.51	928.236	1809.49	2118.39	833.179	0.583851	0.342826
Dual specificity mitogen-activated protein kinase kinase 1 OS	P31938	Map2k1	43.4	100	1751.51	928.236	1809.49	2118.39	833.179	0.583851	0.342826
Calcium/calmodulin-dependent protein kinase type II subunit alpha OS	P11798	Camk2a	54.1	920.502	1511.37	985.481	2321.63	2286.28	1872.37	0.527346	0.0124242

## Sheet: Tab 2 Cysteine mod location
Supplementary Data 37 (Tab 2): 1 year old 50% DR CGL WT vs CGL KO Brain Peptide-level BTA iodoTMT labeled Protein ID and Intensity
					iodoTMT Tag:	Tg-126	Tg-127	Tg-128	Tg-129	Tg-130	Tg-131
Annotated Sequence	Modifications	Positions in Master Proteins	Master Protein Descriptions	Gene ID	Theo. MH+ [Da]	Brain WT1	Brain WT2	Brain WT3	Brain KO1	Brain KO2	Brain KO3
[R].DICNDVLSLLEK.[F]	1×iodoTMT6plex [C3]	P63101 [92-103]	14-3-3 protein zeta/delta	Ywhaz	1690.92	2921.67	7553.67	2842.05	6256.19	2287.56	3174.25
[R].AHVTLGCAADVQPVQTGLDLLDILQQVK.[G]	1×iodoTMT6plex [C7]	P16330 [328-355]	2',3'-cyclic-nucleotide 3'-phosphodiesterase	Cnp	3274.8	3521.92	4095.58	4879.05	5232.99	4366.37	4098.54
[R].AHVTLGCAADVQPVQTGLDLLDILQQVKGGSQGEAVGELPR.[G]	1×iodoTMT6plex [C7]	P16330 [328-368]	2',3'-cyclic-nucleotide 3'-phosphodiesterase	Cnp	4512.41	1025.15	2410	2181.43	1522.72	1723.37	975.347
[R].SMTCPSTGLEEDVLFHIGK.[V]	1×iodoTMT6plex [C4]	Q60597 [601-619]	2-oxoglutarate dehydrogenase, mitochondrial	Ogdh	2393.2	13834.2	10473.9	13266.6	7322.53	8150.57	6991.55
[R].LCGSGFQSIVSGCQEICSK.[D]	3×iodoTMT6plex [C2; C13; C17]	Q8BWT1 [91-109]	3-ketoacyl-CoA thiolase, mitochondrial	Acaa2	2933.56	11470.8	16520.2	19433.4	14496.5	15507.7	8076.5
[K].FDTGNLCMVTGGANLGR.[I]	1×iodoTMT6plex [C7]	P62702 [175-191]	40S ribosomal protein S4, X isoform	Rps4x	2055.03	7220.13	13439.5	12682.8	8234.95	11324.7	6320.25
[R].VNQAIWLLCTGAR.[E]	1×iodoTMT6plex [C9]	P97461 [147-159]	40S ribosomal protein S5	Rps5	1774	9481.94	13390.1	14322.6	14815.7	13356.7	9779.29
[R].ADHQPLTEASYVNLPTIALCNTDSPLR.[Y]	1×iodoTMT6plex [C20]	P14206 [129-155]	40S ribosomal protein SA	Rpsa	3268.68	8145.45	16298.4	8590.95	12506.2	6731.26	10096.2
[R].GRGTFCSFDTPDEAIR.[N]	1×iodoTMT6plex [C6]	P61922 [435-450]	4-aminobutyrate aminotransferase, mitochondrial	Abat	2101.03	24650.3	37484.4	40981.8	24516.9	37236.4	11862.1
[R].GTFCSFDTPDEAIR.[N]	1×iodoTMT6plex [C4]	P61922 [437-450]	4-aminobutyrate aminotransferase, mitochondrial	Abat	1887.91	17543.1	20916.7	32091.5	15630.8	25512.3	9034.56
[R].AAVEEGIVLGGGCALLR.[C]	1×iodoTMT6plex [C13]	P63038 [430-446]	60 kDa heat shock protein, mitochondrial	Hspd1	1957.11	10372.9	13228.7	9901.1	8388.62	8379.33	9649.02
[K].VDEFPLCGHMVSDEYEQLSSEALEAAR.[I]	1×iodoTMT6plex [C7]	P86048 [43-69]	60S ribosomal protein L10-like	Rpl10l	3354.58	3511.15	3848.65	3457.95	4581.08	2395.62	3875
[R].ISLGLPVGAVINCADNTGAK.[N]	1×iodoTMT6plex [C13]	P62830 [16-35]	60S ribosomal protein L23	Rpl23	2242.24	3723.05	4924.02	5174.69	5094.66	3270.62	3362.27
[R].VISTGVQAGIPMPCFTTALSFYDGYRHEMLPANLIQAQR.[D]	1×iodoTMT6plex [C14]	Q9DCD0 [409-447]	6-phosphogluconate dehydrogenase, decarboxylating	Pgd	4625.37	3036.66	5147.22	1516.77	6309.76	3684.02	3812.12
[K].VAPEEVSEVIFGHVLTAGCGQNPTR.[Q]	1×iodoTMT6plex [C19]	Q8CAY6 [47-71]	Acetyl-CoA acetyltransferase, cytosolic	Acat2	2939.52	4380.53	6424.19	4072.38	5693.29	5639.42	4013.23
[R].QATLGAGLPISTPCTTVNK.[V]	1×iodoTMT6plex [C14]	Q8QZT1 [103-121]	Acetyl-CoA acetyltransferase, mitochondrial	Acat1	2201.22	9025.55	12424.5	14574.7	6469.65	12010.3	6255.69
[K].VAVPSTIHCDHLIEAQVGGEK.[D]	1×iodoTMT6plex [C9]	Q99KI0 [118-138]	Aconitate hydratase, mitochondrial	Aco2	2532.34	9329.6	13428.4	16035.6	10328.6	18403.2	4473.99
[R].VGLIGSCTNSSYEDMGR.[S]	1×iodoTMT6plex [C7]	Q99KI0 [379-395]	Aconitate hydratase, mitochondrial	Aco2	2118.02	12911.5	18246.1	21707.4	12774.4	19126.2	12084.4
[R].DVGGIVLANACGPCIGQWDR.[K]	2×iodoTMT6plex [C11; C14]	Q99KI0 [438-457]	Aconitate hydratase, mitochondrial	Aco2	2702.43	9663.47	22735.9	11086.8	19410.4	11441.9	9483.06
[R].DVGGIVLANACGPCIGQWDRK.[D]	2×iodoTMT6plex [C11; C14]	Q99KI0 [438-458]	Aconitate hydratase, mitochondrial	Aco2	2830.52	9070.41	21762	11443.4	17910.2	15519	8316.07
[R].DIKEKLCYVALDFEQEMATAASSSSLEK.[S]	1×iodoTMT6plex [C7]	P60710 [211-238]	Actin, cytoplasmic 1	Actb	3435.72	1246.74	6122.45	3404.85	4067.52	2992.14	2011.27
[K].EKLCYVALDFEQEMATAASSSSLEK.[S]	1×iodoTMT6plex [C4]	P60710 [214-238]	Actin, cytoplasmic 1	Actb	3079.52	1342.13	4066.12	1884.1	4014.79	2671.66	3377.94
[K].LCYVALDFEQEMATAASSSSLEK.[S]	1×iodoTMT6plex [C2]	P60710 [216-238]	Actin, cytoplasmic 1	Actb	2822.38	12397.8	17077.9	12881.3	16172	14068.1	13950.7
[K].LCYVALDFEQEMATAASSSSLEK.[S]	1×Oxidation [M12]; 1×iodoTMT6plex [C2]	P60710 [216-238]	Actin, cytoplasmic 1	Actb	2838.37	5135.48	6852.77	5622.12	4763.73	5490.67	5036.68
[R].FRCPEALFQPSFLGMESCGIHETTFNSIMK.[C]	2×iodoTMT6plex [C3; C18]	P60710 [255-284]	Actin, cytoplasmic 1	Actb	4079.04	7069.62	18019.3	10020	17556.1	12542.4	16370
[R].CPEALFQPSFLGMESCGIHETTFNSIMK.[C]	2×iodoTMT6plex [C1; C16]	P60710 [257-284]	Actin, cytoplasmic 1	Actb	3775.87	3913.66	4625.82	3133.09	5995.02	3604.34	5538.09
[K].LGYAGNTEPQFIIPSCIAIR.[E]	1×iodoTMT6plex [C16]	Q641P0 [19-38]	Actin-related protein 3B	Actr3b	2492.35	3045.3	6189.67	3537.84	4319.59	2952.7	2807.37
[R].ICDLLSDFDEFSAR.[F]	1×iodoTMT6plex [C2]	P28650 [182-195]	Adenylosuccinate synthetase isozyme 1	Adss1	1959.97	4824.87	6849.08	5932.96	7991.38	5928.36	3660.43
[R].YFAGNLASGGAAGATSLCFVYPLDFAR.[T]	1×iodoTMT6plex [C18]	P48962 [112-138]; P51881 [112-138]	ADP/ATP translocase 1	Slc25a4	3068.55	8958.35	15851	9230.79	13423	10344.6	13089.1
[R].EFNGLGDCLTK.[I]	1×iodoTMT6plex [C8]	P48962 [153-163]	ADP/ATP translocase 1	Slc25a4	1525.79	20329.8	27377.3	39977.4	13946.5	32752.9	5706.79
[R].KGADIMYTGTLDCWR.[K]	1×iodoTMT6plex [C13]	P48962 [245-259]	ADP/ATP translocase 1	Slc25a4	2059.03	10268.6	12142.8	11681.3	14552.4	13879.8	7633.45
[K].GADIMYTGTLDCWR.[K]	1×iodoTMT6plex [C12]	P48962 [246-259]	ADP/ATP translocase 1	Slc25a4	1930.94	11740.1	16727.1	24480.7	19881.8	22834.9	10652.5
[K].GADIMYTGTLDCWRK.[I]	1×iodoTMT6plex [C12]	P48962 [246-260]	ADP/ATP translocase 1	Slc25a4	2059.03	7902.77	12967.7	15108.1	12360.8	15334.8	5987.74
[R].KGTDIMYTGTLDCWR.[K]	1×iodoTMT6plex [C13]	P51881 [245-259]	ADP/ATP translocase 2	Slc25a5	2089.04	7916.35	12390.9	13642.8	10223.4	12732.3	5250.71
[R].LYVTYFGGDEAAGLEPDLECR.[Q]	1×iodoTMT6plex [C20]	Q8BGQ7 [133-153]	Alanine--tRNA ligase, cytoplasmic	Aars1	2647.29	3525.76	6374.66	4058.92	4984.87	3722.75	2625.64
[K].DDNPSLPPFERPEAEAMCTSFK.[E]	1×iodoTMT6plex [C18]	P07724 [131-152]	Albumin	Alb	2810.33	8603.69	12314.8	9599.61	9482.44	9330.11	8002.57
[K].DDNPSLPPFERPEAEAMCTSFKENPTTFMGHYLHEVAR.[R]	1×iodoTMT6plex [C18]	P07724 [131-168]	Albumin	Alb	4693.21	2599.35	3593.88	1730.84	3185.8	1964.75	3253.72
[K].YMCENQATISSK.[L]	1×iodoTMT6plex [C3]	P07724 [287-298]	Albumin	Alb	1703.83	11037.2	16625.1	12032.5	2701.37	6634.08	1352.07
[K].AHCLSEVEHDTMPADLPAIAADFVEDQEVCK.[N]	2×iodoTMT6plex [C3; C30]	P07724 [311-341]	Albumin	Alb	4041.98	4366.26	9148.33	6414.74	8079.91	5820.57	6520.32
[K].AHCLSEVEHDTMPADLPAIAADFVEDQEVCKNYAEAK.[D]	2×iodoTMT6plex [C3; C30]	P07724 [311-347]	Albumin	Alb	4718.29	2264.79	2876.16	2339.46	4149.78	2143.29	2405.4
[K].CCAEANPPACYGTVLAEFQPLVEEPK.[N]	3×iodoTMT6plex [C1; C2; C10]	P07724 [384-409]	Albumin	Alb	3766.96	3465.2	3331.68	2622.66	4741.06	4003.44	6170.02
[K].TNCDLYEKLGEYGFQNAILVR.[Y]	1×iodoTMT6plex [C3]	P07724 [414-434]	Albumin	Alb	2775.43	4163.12	7952.79	4713.01	7059.44	6117.79	2247.26
[R].RPCFSALTVDETYVPK.[E]	1×iodoTMT6plex [C3]	P07724 [509-524]	Albumin	Alb	2155.14	14736.8	14381.7	15648.4	20256.7	14983.2	12769.1
[R].RPCFSALTVDETYVPKEFK.[A]	1×iodoTMT6plex [C3]	P07724 [509-527]	Albumin	Alb	2559.35	4188.06	7655.38	7435.92	8822.95	5538.4	3764.8
[K].AETFTFHSDICTLPEK.[E]	1×iodoTMT6plex [C11]	P07724 [528-543]	Albumin	Alb	2168.09	12900.7	18665.3	16464	13828.8	20478.8	6515.47
[K].TVMDDFAQFLDTCCK.[A]	2×iodoTMT6plex [C13; C14]	P07724 [570-584]	Albumin	Alb	2395.19	9636.2	26134.2	8208.5	26714.4	12669.4	4398.93
[K].SLHTLFGDKLCAIPNLR.[E]	1×iodoTMT6plex [C11]	P07724 [89-105]	Albumin	Alb	2227.26	8354.2	8753.16	5964.66	10799.7	7701	5140.13
[R].AQNVPLPVSTLVEFVIAATDCTAK.[E]	1×iodoTMT6plex [C21]	P29699 [188-211]	Alpha-2-HS-glycoprotein	Ahsg	2816.54		1003.11	852.254		1822.25	1152.74
[K].YSDVEVPASVTGHSFASDGDSGTCSPLR.[H]	1×iodoTMT6plex [C24]	Q9QYC0 [407-434]	Alpha-adducin	Add1	3170.49	3241.5	5679.69	5208.63	4612.27	4404.19	1986.94
[R].STCTINYSTSLPLAQGIK.[F]	1×iodoTMT6plex [C3]	Q9DBF1 [520-537]	Alpha-aminoadipic semialdehyde dehydrogenase	Aldh7a1	2226.2	5204.25	5156.44	7696.69	4671.05	5809.34	3597.05
[R].SGETEDTFIADLVVGLCTGQIKTGAPCR.[S]	2×iodoTMT6plex [C17; C27]	P17182 [373-400]; P21550 [373-400]; P17183 [373-400]	Alpha-enolase	Eno1	3539.86	2435.31	7182.47	2390.87	5125.23	4184.08	3247.81
[R].SNVASTAACSSASSLGLGLAYR.[R]	1×iodoTMT6plex [C9]	P46660 [46-67]	Alpha-internexin	Ina	2415.25	5658.9	7713.27	10555.1	10685.4	8346.22	6516.18
[R].IPCVTPETVVIR.[S]	1×iodoTMT6plex [C3]	Q02357 [858-869]	Ankyrin-1	Ank1	1655.97	15327.7	25310.7	34627.3	21831.1	28198.4	9076.25
[R].DVEVLEGKPIYVDCFGNLVPLTK.[S]	1×iodoTMT6plex [C14]	Q8C8R3 [1339-1361]	Ankyrin-2	Ank2	2877.56	5033.05	6603.47	6240.13	3468.12	4371.66	4141.32
[R].YLALESMCTLASSEFSHEAVK.[T]	1×iodoTMT6plex [C8]	P17427 [346-366]; P17426 [347-367]	AP-2 complex subunit alpha-2	Ap2a2	2645.32	7657.83	11359.8	8405.35	8186.14	7386.1	6600.45
[R].AIVQDQGCLPGLILFMDHPNPPVVHSALLALR.[Y]	1×iodoTMT6plex [C8]	Q9D7A8 [33-64]	Armadillo repeat-containing protein 1	Armc1	3764.07	1856.54	2315.16	1221.51	1229.73	1035.12	1529.72
[R].YYDPKTCGFDFSGALEDISK.[I]	1×iodoTMT6plex [C7]	P05202 [181-200]	Aspartate aminotransferase, mitochondrial	Got2	2585.24	5338.12	7259.8	5896.05	4433.45	6071.06	2438.67
[K].TCGFDFSGALEDISK.[I]	1×iodoTMT6plex [C2]	P05202 [186-200]	Aspartate aminotransferase, mitochondrial	Got2	1918.94	6700.39	12090.2	9664.95	10568.3	8129.49	7583.12
[K].EGSSHNWQHITDQIGMFCFTGLKPEQVER.[L]	1×iodoTMT6plex [C18]	P05202 [365-393]	Aspartate aminotransferase, mitochondrial	Got2	3703.79	7904.97	15770.5	9328.48	14321.1	11542.8	9020.4
[K].NLDKEYLPIGGLAEFCK.[A]	1×iodoTMT6plex [C16]	P05202 [91-107]	Aspartate aminotransferase, mitochondrial	Got2	2239.2	4845.3	6454.43	7208.15	6781.33	7048.18	3080.7
[K].EYLPIGGLAEFCK.[A]	1×iodoTMT6plex [C12]	P05202 [95-107]	Aspartate aminotransferase, mitochondrial	Got2	1768.95	6578.6	13930.1	13074.8	13482	11288.3	5670.38
[R].NDSPCGTTIGPILASR.[L]	1×iodoTMT6plex [C5]	Q9Z2W0 [407-422]	Aspartyl aminopeptidase	Dnpep	1931.02	9042.41	13075.7	14472.5	6059.9	14444.2	4240.53
[R].VFANAPDSACVIGLR.[K]	1×iodoTMT6plex [C10]	P12382 [699-713]	ATP-dependent 6-phosphofructokinase, liver type	Pfkl	1862.02	10792.8	21222.7	19355.8	16951.6	16278.4	9650.8
[K].RGITNLCVIGGDGSLTGADTFR.[S]	1×iodoTMT6plex [C7]	P47857 [108-129]	ATP-dependent 6-phosphofructokinase, muscle type	Pfkm	2552.35	5259.57	9301.55	9319.57	7065.18	8967.23	5700.2
[R].MGVEAVMALLEGTPDTPACVVSLSGNQAVR.[L]	1×iodoTMT6plex [C19]	P47857 [316-345]	ATP-dependent 6-phosphofructokinase, muscle type	Pfkm	3344.72	3269.62	10685	5267.81	9212.6	5506.07	4693.42
[R].LPLMECVQVTK.[D]	1×iodoTMT6plex [C6]	P47857 [346-356]; P12382 [346-356]	ATP-dependent 6-phosphofructokinase, muscle type	Pfkm	1589.9	9119.41	13320.4	21348	11497.3	15557.1	5960.77
[R].LGITNLCVIGGDGSLTGANLFR.[K]	1×iodoTMT6plex [C7]	Q9WUA3 [116-137]	ATP-dependent 6-phosphofructokinase, platelet type	Pfkp	2520.38	4158.67	9973.5	5081.24	5796.39	4314.59	4211.04
[R].LPLMECVQMTQDVQK.[A]	1×iodoTMT6plex [C6]	Q9WUA3 [354-368]	ATP-dependent 6-phosphofructokinase, platelet type	Pfkp	2092.08	11271.2	20095.5	16595.2	15101.7	14235.1	10435.9
[K].SNCNVAVINVGAPAAGMNAAVR.[S]	1×iodoTMT6plex [C3]	Q9WUA3 [408-429]	ATP-dependent 6-phosphofructokinase, platelet type	Pfkp	2428.28	6525.62	8460.34	8584.47	5456.62	11736.4	3479
[R].SGEYSCIFLPEPVGR.[S]	1×iodoTMT6plex [C6]	P18572 [198-212]	Basigin	Bsg	1983.02	12697.9	17051.6	17472.6	13053.6	13318.2	7608.74
[R].IWCTEPSPGIVAFPR.[L]	1×iodoTMT6plex [C3]	P15209 [43-57]	BDNF/NT-3 growth factors receptor	Ntrk2	2002.08	9715.38	14642.2	13081.8	9812.95	12072.8	8170.81
[R].IATPEQLYAAYLGGYEQCDAGWLSDQTVR.[Y]	1×iodoTMT6plex [C18]	Q61361 [185-213]	Brevican core protein	Bcan	3547.74	2819.7	8999.72	4048.82	7413.77	4465.4	1697.1
[R].ALGAHLTSICTPEEQDFVNDR.[Y]	1×iodoTMT6plex [C10]	Q61361 [694-714]	Brevican core protein	Bcan	2645.32	14810.6	18809.2	19683	13740.8	14527.7	10612
[R].ALGAHLTSICTPEEQDFVNDRYR.[E]	1×iodoTMT6plex [C10]	Q61361 [694-716]	Brevican core protein	Bcan	2964.48	10028.4	16109.9	15377.2	13616.4	12100.6	8618.43
[K].MGLVSCGPPPQLPLAQIFGRPR.[L]	1×iodoTMT6plex [C6]	Q61361 [786-807]	Brevican core protein	Bcan	2663.48	3372.99	6969.46	5378.52	4326.18	3748.97	3573.48
[K].MCDPGMTAFEPEALGNLVEGLDFHR.[F]	1×iodoTMT6plex [C2]	P11798 [372-396]	Calcium/calmodulin-dependent protein kinase type II subunit alpha	Camk2a	3078.47	920.502	1511.37	985.481	2321.63	2286.28	1872.37
[K].ICDPGLTSFEPEALGNLVEGMDFHR.[F]	1×iodoTMT6plex [C2]	P28652 [436-460]	Calcium/calmodulin-dependent protein kinase type II subunit beta	Camk2b	3076.51	2440.2	3522.29	2809.14	4379.02	2199.36	3425.29
[K].ICDPGLTAFEPEALGNLVEGMDFHR.[F]	1×iodoTMT6plex [C2]	Q6PHZ2 [372-396]	Calcium/calmodulin-dependent protein kinase type II subunit delta	Camk2d	3060.51		2970.79		1943.48	1854.01	1266.89
[K].GAELVEGCDGILGDNFRPTQPLSDR.[V]	1×iodoTMT6plex [C8]	P28651 [260-284]	Carbonic anhydrase-related protein	Ca8	2988.5	3817.41	3399.2	5629.96	7780.44	7211.41	4239.38
[R].SGTAHEYSSCPDDAIFQSLAR.[A]	1×iodoTMT6plex [C10]	Q00493 [263-283]	Carboxypeptidase E	Cpe	2584.23	6172.86	10875.5	14085.1	6868.78	10995.4	3764.23
[R].LGPNYLQIPVNCPYR.[A]	1×iodoTMT6plex [C12]	P24270 [366-380]	Catalase	Cat	2076.13	7537.97	10218.2	9489.32	9009.82	8447.44	4775.34
[R].MAATQIDSLCPQVINAALTLAARPQSK.[V]	1×iodoTMT6plex [C10]	Q61301 [450-476]	Catenin alpha-2	Ctnna2	3140.71	1845.09	4045.23	2436.01	2661.61	2082.39	1444.87
[K].AIGAVPLIQGEYMIPCEK.[V]	1×iodoTMT6plex [C16]	P18242 [312-329]	Cathepsin D	Ctsd	2261.22	9657.43	13024.5	11849.7	12024.8	12180.7	6828.89
[K].TFHETLNCCGSNALTTLTTTILR.[N]	2×iodoTMT6plex [C8; C9]	P35762 [149-171]	CD81 antigen	Cd81	3168.69	8536.45	15754.6	8871.77	12562.2	11431.4	8147.55
[K].AIHMALDCCGIAGPLEQFISDTCPK.[K]	3×iodoTMT6plex [C8; C9; C23]	P40240 [143-167]	CD9 antigen	Cd9	3620.9	3771.94	8860.71	4429.11	8264.64	6255.59	3398.92
[R].AYEFAERCNEPAVWSQLAK.[A]	1×iodoTMT6plex [C8]	Q68FD5 [1095-1113]	Clathrin heavy chain 1	Cltc	2541.28	12244.3	21986.8	16453.6	16673.7	17582.9	11196.2
[R].KGQVLSVCVEEENIIPYITNVLQNPDLALR.[M]	1×iodoTMT6plex [C8]	Q68FD5 [321-350]	Clathrin heavy chain 1	Cltc	3697.02		1611.43		787.535
[K].LECSEELGDLVK.[S]	1×iodoTMT6plex [C3]	Q68FD5 [457-468]	Clathrin heavy chain 1	Cltc	1663.88	26489.9	33133.7	35418.4	15863.4	33670.5	8157.77
[R].GQCDLELINVCNENSLFK.[S]	2×iodoTMT6plex [C3; C11]	Q68FD5 [924-941]	Clathrin heavy chain 1	Cltc	2697.41	10300.1	22846.5	11271	18111.7	11924.2	8880.33
[K].LSSGEHIAAFCLTEPASGSDAASIQTR.[A]	1×iodoTMT6plex [C11]	Q8JZN5 [173-199]	Complex I assembly factor ACAD9, mitochondrial	Acad9	3048.53	2864.31	5043.34	5695.5	2890.57	3984.54	1202.01
[K].AIPAGCGDEEEEEEESILDTVLK.[Y]	1×iodoTMT6plex [C6]	P84086 [100-122]	Complexin-2	Cplx2	2805.35	4562.42	10155.1	5012.26	7386.9	5734.73	4204.32
[R].LGIYGCPYTSSILYFDGDDAISYR.[F]	1×iodoTMT6plex [C6]	O54991 [164-187]	Contactin-associated protein 1	Cntnap1	3018.48	1585.96	3496.83	1880.33	3552.96	2072.55	1705.03
[K].EVFTRFCTGLTQIETLFK.[S]	1×iodoTMT6plex [C7]	Q04447 [248-265]	Creatine kinase B-type	Ckb	2462.33	1953.87	3764.65	2466.53	3429.12	2562.26	2524.09
[R].FCTGLTQIETLFK.[S]	1×iodoTMT6plex [C2]	Q04447 [253-265]	Creatine kinase B-type	Ckb	1830	4344.5	8589.5	9477.51	7540.68	6493.9	5554.27
[K].SKNYEFMWNPHLGYILTCPSNLGTGLR.[A]	1×iodoTMT6plex [C18]	Q04447 [266-292]	Creatine kinase B-type	Ckb	3440.74	1767.33	5134.61	2048.44	6418.16	4068.34	3377.35
[K].NYEFMWNPHLGYILTCPSNLGTGLR.[A]	1×iodoTMT6plex [C16]	Q04447 [268-292]	Creatine kinase B-type	Ckb	3225.62	8164.24	17696.2	12342.1	20948.1	15342	11716.5
[K].NYEFMWNPHLGYILTCPSNLGTGLR.[A]	1×Oxidation [M5]; 1×iodoTMT6plex [C16]	Q04447 [268-292]	Creatine kinase B-type	Ckb	3241.61	2681.78	4793.21	2415.99	3755.41	4963.38	2855.38
[R].LGYILTCPSNLGTGLR.[A]	1×iodoTMT6plex [C7]	P30275 [311-326]	Creatine kinase U-type, mitochondrial	Ckmt1	2007.13	14133	26068.6	21405.7	19523.5	14547.7	17037
[R].LCDKTTPTGWTLDQCIQTGVDNPGHPFIK.[T]	2×iodoTMT6plex [C2; C15]	P30275 [76-104]	Creatine kinase U-type, mitochondrial	Ckmt1	3843.99	6644.35	7457.4	8754.49	7796.42	7226.13	5390.06
[R].VMFSPFGQIEECR.[I]	1×iodoTMT6plex [C12]	Q9Z0H4 [150-162]	CUGBP Elav-like family member 2	Celf2	1871.93	7514.79	11417.2	9188.83	10277.1	7873.47	7366.37
[K].NLPIENTTDCLSTMASVCR.[V]	2×iodoTMT6plex [C10; C18]	Q921M7 [214-232]	CYFIP-related Rac1 interactor B	Cyrib	2726.4	5896.79	12632.5	10612.6	10273.3	9587.59	4407.11
[R].VYEEDAVPGLTPCR.[F]	1×iodoTMT6plex [C13]	Q9CZ13 [256-269]	Cytochrome b-c1 complex subunit 1, mitochondrial	Uqcrc1	1877.96	20563.4	26812.2	41252.9	11348.6	32520.6	5792.54
[R].VYEEDAVPGLTPCRFTGSEIR.[H]	1×iodoTMT6plex [C13]	Q9CZ13 [256-276]	Cytochrome b-c1 complex subunit 1, mitochondrial	Uqcrc1	2668.36	11057.9	18315.7	15436.6	12616.1	15975.1	6794.66
[R].NALVSHLDGTTPVCEDIGR.[S]	1×iodoTMT6plex [C14]	Q9CZ13 [397-415]	Cytochrome b-c1 complex subunit 1, mitochondrial	Uqcrc1	2326.2	7192.45	9671.13	6965.92	6392.54	6223.45	3886.85
[R].VASEQSSHATCTVGVWIDAGSR.[Y]	1×iodoTMT6plex [C11]	Q9CZ13 [59-80]	Cytochrome b-c1 complex subunit 1, mitochondrial	Uqcrc1	2590.29	20910.2	31900.4	41728.4	17993.5	36216.7	15133.2
[K].NALANPLYCPDYR.[M]	1×iodoTMT6plex [C9]	Q9DB77 [184-196]	Cytochrome b-c1 complex subunit 2, mitochondrial	Uqcrc2	1838.94	15743	21900	28024.8	12938.4	23147.6	6871.28
[R].SQTEEDCTEELFDFLHAR.[D]	1×iodoTMT6plex [C7]	P99028 [59-76]	Cytochrome b-c1 complex subunit 6, mitochondrial	Uqcrh	2499.17	17658.1	28208.5	18186.8	24761.4	21494.9	17421.9
[K].SLCPVSWVSAWDDR.[I]	1×iodoTMT6plex [C3]	P56391 [63-76]	Cytochrome c oxidase subunit 6B1	Cox6b1	1949.97	4994.13	6400.17	6408.87	5617.79	4715.05	5245.11
[R].ARHGGEDYVFSLLTGYCEPPTGVSLR.[E]	1×iodoTMT6plex [C17]	Q9D0M3 [203-228]	Cytochrome c1, heme protein, mitochondrial	Cyc1	3153.6	1863.39	4370.25	1581.2	3053.96	3272.65	2326.52
[R].HGGEDYVFSLLTGYCEPPTGVSLR.[E]	1×iodoTMT6plex [C15]	Q9D0M3 [205-228]	Cytochrome c1, heme protein, mitochondrial	Cyc1	2926.46	2774.13	8729.02	4182.37	8299.13	6565.38	4093.18
[K].LVQTPLTDRCYLTMTQALEAR.[L]	1×iodoTMT6plex [C10]	Q9JHU4 [1877-1897]	Cytoplasmic dynein 1 heavy chain 1	Dync1h1	2752.47	4744.74	5919.76	6522.85	4972.28	4911.19	3661.37
[R].MNTLLANGEVPGLFEGDEYATLMTQCK.[E]	1×iodoTMT6plex [C26]	Q9JHU4 [3006-3032]	Cytoplasmic dynein 1 heavy chain 1	Dync1h1	3274.6	3601.33	8714.69	4477.56	6646.35	5189.57	4056.32
[R].ALQSGQCAGAALDVFTEEPPRDR.[A]	1×iodoTMT6plex [C7]	Q61753 [248-270]	D-3-phosphoglycerate dehydrogenase	Phgdh	2760.39	21135.3	30455	28821.9	23596	23687.8	14485.5
[K].STEPCAHLLVSSIGVVGTAEQNR.[T]	1×iodoTMT6plex [C5]	O35215 [53-75]	D-dopachrome decarboxylase	Ddt	2697.42	5336.25	8706.64	8059.3	5086.55	8668.63	3926.6
[R].VLGAHILGPGAGEMVNEAALALEYGASCEDIAR.[V]	1×iodoTMT6plex [C28]	O08749 [450-482]	Dihydrolipoyl dehydrogenase, mitochondrial	Dld	3626.85	4291.55	11229.6	4623.76	9077.41	5350.12	4018
[R].DVPLGAPLCIIVEK.[Q]	1×iodoTMT6plex [C9]	Q8BMF4 [282-295]	Dihydrolipoyllysine-residue acetyltransferase component of pyruvate dehydrogenase complex, mitochondrial	Dlat	1796.06	15556.7	9686.64	13959.7	8217.01	7340.07	5991.45
[R].LKEAQNTCAMLTTFNEVDMSNIQEMR.[A]	1×iodoTMT6plex [C8]	Q9D2G2 [239-264]	Dihydrolipoyllysine-residue succinyltransferase component of 2-oxoglutarate dehydrogenase complex, mitochondrial	Dlst	3346.61	3814.31	6269.05	5349.19	2991.18	2755.4	2215.48
[K].EAQNTCAMLTTFNEVDMSNIQEMR.[A]	1×iodoTMT6plex [C6]	Q9D2G2 [241-264]	Dihydrolipoyllysine-residue succinyltransferase component of 2-oxoglutarate dehydrogenase complex, mitochondrial	Dlst	3105.43	7259.27	7916.61	5987.19	5200.83	5221.36	3558.9
[R].SITIANQTNCPLYVTK.[V]	1×iodoTMT6plex [C10]	O08553 [239-254]	Dihydropyrimidinase-related protein 2	Dpysl2	2095.14	20545.5	29000.9	28741.8	15202.7	24947.1	12171.4
[K].THNSALEYNIFEGMECR.[G]	1×iodoTMT6plex [C16]	O08553 [424-440]	Dihydropyrimidinase-related protein 2	Dpysl2	2343.11	12211.9	14115.7	10879.6	11970.5	9836.05	11892.6
[R].GLYDGPVCEVSVTPK.[T]	1×iodoTMT6plex [C8]	O08553 [497-511]	Dihydropyrimidinase-related protein 2	Dpysl2	1893	11251.4	17205	25396.7	10352.8	21842.1	8302.15
[R].SGAAYIGGICSLLR.[G]	1×iodoTMT6plex [C10]	Q9R1V6 [338-351]	Disintegrin and metalloproteinase domain-containing protein 22	Adam22	1709.96	9757.49	13122.8	11991.4	13226.4	11612.6	6287.85
[R].DVLCGYLLCTNIGNIPR.[L]	2×iodoTMT6plex [C4; C9]	Q9R1V6 [595-611]	Disintegrin and metalloproteinase domain-containing protein 22	Adam22	2522.4	2834.41	8565.45	5781.22	7495.39	5149.74	7691.89
[R].GEIKLCDFGVSGQLIDSMANSFVGTR.[S]	1×iodoTMT6plex [C6]	P31938 [202-227]	Dual specificity mitogen-activated protein kinase kinase 1	Map2k1	3073.56		1751.51	928.236	1809.49	2118.39	833.179
[R].RPLVLQLVNSTTEYAEFLHCK.[G]	1×iodoTMT6plex [C20]	P39053 [67-87]	Dynamin-1	Dnm1	2790.52	1921.97	3548.16	2415.25	3163.25	2985.45	2117.65
[R].LQDAFSALGQSCLLELPQIAVVGGQSAGK.[S]	1×iodoTMT6plex [C12]	Q8BZ98 [16-44]	Dynamin-3	Dnm3	3229.75	1957.3	3324.86	1871.14	3488	2991.53	2269.4
[K].NADMSEDMQQDAVDCATQAMEK.[Y]	1×iodoTMT6plex [C15]	Q9D0M5 [10-31]	Dynein light chain 2, cytoplasmic	Dynll2	2760.18	5498.02	11063.8	7334.01	6440.75	6648.77	5279
[K].YNPTWHCIVGR.[N]	1×iodoTMT6plex [C7]	Q9D0M5 [50-60]	Dynein light chain 2, cytoplasmic	Dynll2	1674.87	30184.9	52036.9	60224.4	46434.8	52887.6	23016.4
[K].SGDAAIVDMVPGKPMCVESFSDYPPLGR.[F]	1×iodoTMT6plex [C16]	P10126 [396-423]	Elongation factor 1-alpha 1	Eef1a1	3267.6	5125.97	13269.4	6276.19	10070.1	8796.21	6553.11
[K].SGDAAIVEMVPGKPMCVESFSQYPPLGR.[F]	1×iodoTMT6plex [C16]	P62631 [396-423]	Elongation factor 1-alpha 2	Eef1a2	3294.65	5773.59	11763.1	6465.28	9258.73	7757.06	5817.03
[K].SYIEGYVPSQADVAVFEAVSGPPPADLCHALR.[W]	1×iodoTMT6plex [C28]	O70251 [23-54]	Elongation factor 1-beta	Eef1b	3687.87	3958.3	6796.98	4522.29	6314.6	3861.07	5100.14
[R].YVEPIEDVPCGNIVGLVGVDQFLVK.[T]	1×iodoTMT6plex [C10]	P58252 [457-481]	Elongation factor 2	Eef2	3031.64	3013.98	6596.01	2821.61	4893.53	2465.71	2900.59
[R].LMEPIYLVEIQCPEQVVGGIYGVLNR.[K]	1×iodoTMT6plex [C12]	P58252 [740-765]	Elongation factor 2	Eef2	3261.76	2100.67	3366.82	1685.6	3385.3	3425.4	2252.25
[K].NMITGTAPLDGCILVVAANDGPMPQTR.[E]	1×iodoTMT6plex [C12]	Q8BFR5 [136-162]	Elongation factor Tu, mitochondrial	Tufm	3084.58	3048.53	6540.26	4249.1	4823.62	4441.78	4084.34
[R].ELGDDCNFGPALGEVGEAMR.[E]	1×iodoTMT6plex [C6]	Q62420 [103-122]	Endophilin-A1	Sh3gl2	2409.14	4078.23	10835.7	6186.84	11087.2	5583.16	5638.43
[R].LTESPCALVASQYGWSGNMER.[I]	1×iodoTMT6plex [C6]	P08113 [640-660]	Endoplasmin	Hsp90b1	2628.27	9826.19	15008.2	12197.3	10510.6	10590.2	9872.27
[K].VGKDELFALEQSCAQVVLQAANER.[N]	1×iodoTMT6plex [C13]	Q61553 [248-271]	Fascin	Fscn1	2947.55	4176.58	7218.74	4974.28	4473.81	3304.63	2987.68
[K].ALSDHHVYLEGTLLKPNMVTPGHACTQK.[F]	1×iodoTMT6plex [C25]	P05064 [216-243]	Fructose-bisphosphate aldolase A	Aldoa	3389.77	29480	24766.7	23128.5	17156.7	21230.9	13810
[R].ALANSLACQGK.[Y]	1×iodoTMT6plex [C8]	P05064 [332-342]	Fructose-bisphosphate aldolase A	Aldoa	1404.78	19761.1	19179.7	16520.3	9197.26	10593.2	5652.95
[R].TVPAAVPGICFLSGGMSEEDATLNLNAINR.[C]	1×iodoTMT6plex [C10]	Q91Y97 [260-289]	Fructose-bisphosphate aldolase B	Aldob	3389.74	8282.92	8480.39	8698.32	7439.2	8934.15	10653.1
[R].YASICQQNGIVPIVEPEILPDGDHDLKR.[C]	1×iodoTMT6plex [C5]	P05063 [174-201]; P05064 [174-201]	Fructose-bisphosphate aldolase C	Aldoc	3448.81	7935.6	9846.26	8469.54	9012.14	8563.91	6937.32
[R].LLGDASVSFTDNCVVGIQANTER.[I]	1×iodoTMT6plex [C13]	P97807 [419-441]	Fumarate hydratase, mitochondrial	Fh	2738.4	4859.06	6899.74	5692.98	4853.48	4217.82	4452.2
[K].VNQIGSVTEAIQACK.[L]	1×iodoTMT6plex [C14]	P17183 [344-358]	Gamma-enolase	Eno2	1890.03	41035.1	50672.3	64653.4	27899.8	50616.3	20345.3
[K].VNQIGSVTEAIQACKLAQENGWGVMVSHR.[S]	1×iodoTMT6plex [C14]	P17183 [344-372]	Gamma-enolase	Eno2	3454.79	4337.32	9946.44	3747.41	4685.6	4680.24	5153.56
[R].VGVLTVSDSCFR.[N]	1×iodoTMT6plex [C10]	Q8BUV3 [17-28]	Gephyrin	Gphn	1611.87	13120.3	20800.6	25000.9	12659.7	19504.2	4966.08
[K].MIPCDFLIPVQTQHPIR.[K]	1×iodoTMT6plex [C4]	P06745 [401-417]	Glucose-6-phosphate isomerase	Gpi	2337.28	4119.29	7627.89	8959	9141.5	5774.09	6312.32
[R].YHALLIPSCPGALTDLASSGSLAR.[I]	1×iodoTMT6plex [C9]	Q8BFQ8 [86-109]	Glutamine amidotransferase-like class 1 domain-containing protein 1	Gatd1	2742.48	3091.29	4989.87	3052.42	5929.92	4305.16	3511.41
[K].ITGTNAEVMPAQWEFQIGPCEGIR.[M]	1×iodoTMT6plex [C20]	P15105 [190-213]	Glutamine synthetase	Glul	2976.49	10665	13232.2	10362.9	14250.7	10152.5	11749.1
[K].VQAMYIWVDGTGEGLRCK.[T]	1×iodoTMT6plex [C17]	P15105 [26-43]	Glutamine synthetase	Glul	2355.22	9152.34	15329.1	14748	12752.8	12925.4	8603.52
[K].GYFEDRRPSANCDPYAVTEAIVR.[T]	1×iodoTMT6plex [C12]	P15105 [335-357]	Glutamine synthetase	Glul	2958.47	6263.38	11605	10781.9	9969.66	9410.3	6104.05
[R].RPSANCDPYAVTEAIVR.[T]	1×iodoTMT6plex [C6]	P15105 [341-357]	Glutamine synthetase	Glul	2191.15	18550.5	26311.1	30717.9	22437.7	29404.3	13085.3
[R].MQLIMLCYNPDFEK.[Q]	1×iodoTMT6plex [C7]	P10649 [109-122]	Glutathione S-transferase Mu 1	Gstm1	2074.04	6454.72	9219.27	8456.77	7939.78	6320.63	5774.89
[K].LTGMAFRVPTPNVSVVDLTCR.[L]	1×iodoTMT6plex [C20]	P16858 [226-246]	Glyceraldehyde-3-phosphate dehydrogenase	Gapdh	2605.42	9470.94	21121.3	12078.3	17391.3	11031.3	11798
[R].VPTPNVSVVDLTCR.[L]	1×iodoTMT6plex [C13]	P16858 [233-246]	Glyceraldehyde-3-phosphate dehydrogenase	Gapdh	1829.02	16636.6	31296.3	28926.4	26393.2	23747.7	14529.8
[R].VPTPNVSVVDLTCRLEKPAK.[Y]	1×iodoTMT6plex [C13]	P16858 [233-252]	Glyceraldehyde-3-phosphate dehydrogenase	Gapdh	2495.42	9693.27	12994.4	12761.7	14714.6	11753.2	7578.43
[R].VPTPNVSVVDLTCRLEKPAKYDDIK.[K]	1×iodoTMT6plex [C13]	P16858 [233-257]	Glyceraldehyde-3-phosphate dehydrogenase	Gapdh	3129.72	10141.4	16041.4	11419.7	12905.9	11202.5	7778.38
[K].GILGYTEDQVVSCDFNSNSHSSTFDAGAGIALNDNFVK.[L]	1×iodoTMT6plex [C13]	P16858 [270-307]	Glyceraldehyde-3-phosphate dehydrogenase	Gapdh	4322.05	9960.28	14250.1	12381.8	9665.09	9656.14	9449.54
[K].VCYEGQPVGEFIR.[C]	1×iodoTMT6plex [C2]	P13707 [328-340]	Glycerol-3-phosphate dehydrogenase [NAD(+)], cytoplasmic	Gpd1	1825.95	11223.9	14999	23426.5	11153.6	21691.4	5945.85
[R].FIFDCVSQEYGINPER.[T]	1×iodoTMT6plex [C5]	Q8CHP8 [239-254]	Glycerol-3-phosphate phosphatase	Pgp	2246.11	5909.48	6657.08	5790.26	5282.7	5256.4	2602.78
[K].TCAYTNHTVLPEALER.[W]	1×iodoTMT6plex [C2]	Q9WUB3 [372-387]	Glycogen phosphorylase, muscle form	Pygm	2147.11	13190.8	15399	26847.1	7936.21	18888.4	4273.65
[R].RWLVLCNPGLAEVIAER.[I]	1×iodoTMT6plex [C6]	Q9WUB3 [491-507]	Glycogen phosphorylase, muscle form	Pygm	2268.28	6403.17	7845.97	9368.58	7785.43	4854.38	4199.78
[R].WLVLCNPGLAEVIAER.[I]	1×iodoTMT6plex [C5]	Q9WUB3 [492-507]	Glycogen phosphorylase, muscle form	Pygm	2112.18	2944.51	3587.75	5278.69	5206.9	4017.95	2397.76
[K].GGLLCTLQGK.[L]	1×iodoTMT6plex [C5]	Q9WTK3 [262-271]	Glycosylphosphatidylinositol anchor attachment 1 protein	Gpaa1	1318.77	17409.2	31284.6	32228.7	19551.6	26170.5	16410.2
[R].AALAQAADCEVEQWNSDDPIPR.[K]	1×iodoTMT6plex [C9]	Q91Z53 [21-42]	Glyoxylate reductase/hydroxypyruvate reductase	Grhpr	2728.32	8079.03	13801.2	12657.1	8348.62	8030	7338.71
[R].ESPPLLPLGTPC.[-]	1×iodoTMT6plex [C12]	Q99JG2 [470-481]	G-protein coupled receptor 37-like 1	Gpr37l1	1552.86	6599.41	6861.11	8825.41	8479.09	7538.02	3888.6
[R].QLFALSCAAEEQGMLPEDLSGVIR.[R]	1×iodoTMT6plex [C7]	P08752 [106-129]	Guanine nucleotide-binding protein G(i) subunit alpha-2	Gnai2	2906.5	3328.52	5964.33	3832.43	5924.02	4114.52	4016.46
[R].LFVSGACDASAKLWDVR.[E]	1×iodoTMT6plex [C7]	P62874 [198-214]	Guanine nucleotide-binding protein G(I)/G(S)/G(T) subunit beta-1	Gnb1	2167.15	5129.24	9729.47	8914.75	8567.4	8345.89	4772.03
[R].KACADATLSQITNNIDPVGR.[I]	1×iodoTMT6plex [C3]	P62874 [23-42]	Guanine nucleotide-binding protein G(I)/G(S)/G(T) subunit beta-1	Gnb1	2416.28	15453.6	23102.5	19946.1	16602.6	17694.4	9433.32
[K].ACADATLSQITNNIDPVGR.[I]	1×iodoTMT6plex [C2]	P62874 [24-42]	Guanine nucleotide-binding protein G(I)/G(S)/G(T) subunit beta-1	Gnb1	2288.19	5644.34	9503.04	8424.7	8436.07	7164.08	6171.43
[R].ADQELMTYSHDNIICGITSVSFSK.[S]	1×iodoTMT6plex [C15]	P62874 [257-280]	Guanine nucleotide-binding protein G(I)/G(S)/G(T) subunit beta-1	Gnb1	2988.46	12642.9	22413.6	12412.9	15741	11856.5	14218.6
[R].LLLAGYDDFNCNVWDALKADR.[A]	1×iodoTMT6plex [C11]	P62874 [284-304]	Guanine nucleotide-binding protein G(I)/G(S)/G(T) subunit beta-1	Gnb1	2741.39	3357.76	10215.8	3714.1	8198.95	6413.2	4324.97
[R].AGVLAGHDNRVSCLGVTDDGMAVATGSWDSFLK.[I]	1×iodoTMT6plex [C13]	P62874 [305-337]; P62880 [305-337]	Guanine nucleotide-binding protein G(I)/G(S)/G(T) subunit beta-1	Gnb1	3678.82	8177.3	15848.5	7655.38	12410.8	10090.6	8571.13
[R].VSCLGVTDDGMAVATGSWDSFLK.[I]	1×Oxidation [M11]; 1×iodoTMT6plex [C3]	P62874 [315-337]; P62880 [315-337]	Guanine nucleotide-binding protein G(I)/G(S)/G(T) subunit beta-1	Gnb1	2704.32	4889.9	7963.73	5405.16	5567.22	7094.39	5716.45
[R].VSCLGVTDDGMAVATGSWDSFLK.[I]	1×iodoTMT6plex [C3]	P62874 [315-337]; P62880 [315-337]	Guanine nucleotide-binding protein G(I)/G(S)/G(T) subunit beta-1	Gnb1	2688.32	2477.19	3158.81	3027.45	2648.57	1696.21
[K].ACGDSTLTQITAGLDPVGR.[I]	1×iodoTMT6plex [C2]	P62880 [24-42]	Guanine nucleotide-binding protein G(I)/G(S)/G(T) subunit beta-2	Gnb2	2204.15	6212.68	13249.5	7299.01	8273.49	6522.31	5861.15
[R].ADQELLMYSHDNIICGITSVAFSR.[S]	1×iodoTMT6plex [C15]	P62880 [257-280]	Guanine nucleotide-binding protein G(I)/G(S)/G(T) subunit beta-2	Gnb2	3012.51	2161.89	7114.51	3119.89	3544.43	4632.77	4412.71
[R].LLLAGYDDFNCNIWDAMKGDR.[A]	1×iodoTMT6plex [C11]	P62880 [284-304]	Guanine nucleotide-binding protein G(I)/G(S)/G(T) subunit beta-2	Gnb2	2759.35	3781.9	8516.38	4200.12	5823.31	3012.35	3762.81
[R].LWGDSGIQECFNR.[S]	1×iodoTMT6plex [C10]	P18872 [131-143]	Guanine nucleotide-binding protein G(o) subunit alpha	Gnao1	1853.92	5684.2	11530.8	8882.54	7900.77	9201.39	4549.81
[K].KSPLTICFPEYPGSNTYEDAAAYIQTQFESK.[N]	1×iodoTMT6plex [C7]	P18872 [281-311]	Guanine nucleotide-binding protein G(o) subunit alpha	Gnao1	3827.87	2737.98	5024.2	2402.45	3567.77	2169.63	2474.23
[K].SPLTICFPEYPGSNTYEDAAAYIQTQFESK.[N]	1×iodoTMT6plex [C6]	P18872 [282-311]	Guanine nucleotide-binding protein G(o) subunit alpha	Gnao1	3699.77	5007	18067.6	3568.62	8615.38	8106.2	4555.26
[R].LSLCFYPPGYSEQR.[G]	1×iodoTMT6plex [C4]	P36916 [514-527]	Guanine nucleotide-binding protein-like 1	Gnl1	1989.01	5231.91	11210.1	11154.3	9863.49	10360.8	4423.62
[R].YCLFGNTVNLTSR.[T]	1×iodoTMT6plex [C2]	O54865 [540-552]	Guanylate cyclase soluble subunit beta-1	Gucy1b1	1816.96	5662.02	11770.4	15112.7	9180.85	12407.7	5023.68
[R].ICVLDVDLQGVR.[S]	1×iodoTMT6plex [C2]	Q64520 [97-108]	Guanylate kinase	Guk1	1658.95	3426.54	9656.21	10298.5	7146.42	7150.44	3493.73
[R].SVMDATQIAGLNCLR.[L]	1×iodoTMT6plex [C13]	Q61316 [155-169]	Heat shock 70 kDa protein 4	Hspa4	1921.02	6948.19	10730	12016.4	9198.44	12913.4	4616.13
[R].GKFLEMCDDLLAR.[V]	1×iodoTMT6plex [C7]	Q61316 [304-316]	Heat shock 70 kDa protein 4	Hspa4	1839.97	4300.99	9960.99	7091.09	12270.9	6051.94	4874.17
[R].AQFEQLCASLLAR.[V]	1×iodoTMT6plex [C7]	P48722 [304-316]	Heat shock 70 kDa protein 4L	Hspa4l	1778.98	13050.4	17344.5	17589.4	14395.1	17522	8005.9
[K].GPAVGIDLGTTYSCVGVFQHGK.[V]	1×iodoTMT6plex [C14]	P63017 [4-25]	Heat shock cognate 71 kDa protein	Hspa8	2535.32	8171.38	8518.15	11069.7	7753.91	12793.4	5508.13
[R].GCALQCAILSPAFK.[V]	2×iodoTMT6plex [C2; C6]	Q61699 [375-388]; Q61316 [375-388]; P48722 [375-388]	Heat shock protein 105 kDa	Hsph1	2080.18	7589.09	11470.9	10777	11279.5	10310.7	5235.84
[R].LVTSPCCIVTSTYGWTANMER.[I]	2×iodoTMT6plex [C6; C7]	P07901 [593-613]	Heat shock protein HSP 90-alpha	Hsp90aa1	2990.53	4264.74	9694.19	7735.43	7604.6	5752.72	6130.14
[R].LVSSPCCIVTSTYGWTANMER.[I]	2×iodoTMT6plex [C6; C7]	P11499 [584-604]	Heat shock protein HSP 90-beta	Hsp90ab1	2976.51	5840.74	16118	5378.75	11847.3	8905.99	7198.52
[K].LLSHCLLVTLASHHPADFTPAVHASLDK.[F]	1×iodoTMT6plex [C5]	P01942 [101-128]	Hemoglobin subunit alpha	Hba	3322.79	8178.88	11466.4	10573.1	15155.9	7159.48	11621
[K].VITAFNDGLNHLDSLKGTFASLSELHCDK.[L]	1×iodoTMT6plex [C27]	P02088 [68-96]	Hemoglobin subunit beta-1	Hbb-b1	3474.79	3136.68	5715.94	3799.3	5094.89	3904.1	3061.99
[K].GTFASLSELHCDKLHVDPENFR.[L]	1×iodoTMT6plex [C11]	P02088 [84-105]	Hemoglobin subunit beta-1	Hbb-b1	2844.43	4559.11	5324.95	5185.54	5237.37	6368.77	2732.71
[K].GTFASLSELHCDK.[L]	1×iodoTMT6plex [C11]	P02088 [84-96]	Hemoglobin subunit beta-1	Hbb-b1	1736.88	18215.2	27512.8	44579.5	16917.7	46351.2	5275.19
[K].FGEVVDCTLKLDPITGR.[S]	1×iodoTMT6plex [C7]	Q60668 [120-136]	Heterogeneous nuclear ribonucleoprotein D0	Hnrnpd	2192.19	4520.39	7357.96	7588.34	6699.18	4834.82	3263.46
[K].EKPYFPIPEDCTFIQNVPLEDR.[V]	1×iodoTMT6plex [C11]	Q8VEK3 [439-460]	Heterogeneous nuclear ribonucleoprotein U	Hnrnpu	2979.51	2243.11	4213.03	2661.26	4213.4	3716.21	2419.45
[R].MCINTEWGAFGDDGSLEDIR.[T]	1×iodoTMT6plex [C2]	P17710 [311-330]	Hexokinase-1	Hk1	2558.19	3202.44	7520.91	5616.5	3001.55	4013.14	4053.51
[K].ATDCVGHDVATLLR.[D]	1×iodoTMT6plex [C4]	P17710 [681-694]	Hexokinase-1	Hk1	1799.96	17736.2	24147.4	27540.3	15649.8	20852.3	9869.68
[K].MSSYAFFVQTCR.[E]	1×iodoTMT6plex [C11]	P63158 [13-24]	High mobility group protein B1	Hmgb1	1768.87	17044.8	18353.8	23597.3	22070	25600.4	11669.1
[K].RPPSAFFLFCSEYRPK.[I]	1×iodoTMT6plex [C10]	P63158 [97-112]	High mobility group protein B1	Hmgb1	2274.21	3932.82	6335.02	4237.94	8139.3	7674.77	4209
[R].SLPADILYEDQQCLVFR.[D]	1×iodoTMT6plex [C13]	Q9D0S9 [63-79]	Histidine triad nucleotide-binding protein 2, mitochondrial	Hint2	2339.23	5277.83	5633.49	4622.33	3923.41	4130.71	4037.84
[R].RGATATLPCVLGTSPPSYK.[V]	1×iodoTMT6plex [C9]	Q9ESM3 [50-68]	Hyaluronan and proteoglycan link protein 2	Hapln2	2248.23	16487.7	26458.9	37183.9	23908.2	33476.5	12335.8
[R].LTVHEGQELALGCLAQTK.[T]	1×iodoTMT6plex [C13]	Q8R366 [172-189]	Immunoglobulin superfamily member 8	Igsf8	2240.23	6298.8	11311.7	12660.4	8870.55	11816.3	4708.31
[R].FLDYLSDLCVSMNK.[S]	1×iodoTMT6plex [C9]	P11881 [630-643]	Inositol 1,4,5-trisphosphate receptor type 1	Itpr1	1977	6191.38	7382.81	7816.86	8954.72	7495.87	4609.6
[R].GNPEPSVHCARPEGGAVLALGLLGPVTR.[A]	1×iodoTMT6plex [C9]	Q60625 [435-462]	Intercellular adhesion molecule 5	Icam5	3096.69	4812.22	9856.8	7639.34	7945.41	5433.74	3987.09
[R].AVIFEDCAVPVANR.[I]	1×iodoTMT6plex [C7]	Q9D7B6 [243-256]	Isobutyryl-CoA dehydrogenase, mitochondrial	Acad8	1832.99	14278.1	20490	29074.8	15038.4	25058.1	8593.03
[R].TSLDLYANVIHCK.[S]	1×iodoTMT6plex [C12]	P70404 [137-149]	Isocitrate dehydrogenase [NAD] subunit gamma 1, mitochondrial	Idh3g	1805.98	21466.8	28745.1	34939.8	16075.8	27145.6	12031.2
[R].LVQNCLWTLR.[N]	1×iodoTMT6plex [C5]	Q02257 [368-377]	Junction plakoglobin	Jup	1574.9	8804.32	19067.9	26953.5	15571	16239	4817.71
[R].ARPSDQVYCYNPVTDSWSTVRPLR.[Q]	1×iodoTMT6plex [C9]	Q8BNW9 [382-405]	Kelch repeat and BTB domain-containing protein 11	Kbtbd11	3139.59	14065.1	18325.6	17710.5	16226.9	20050.1	10091.3
[R].GHDSPINAICVNSTHVFTAADDR.[T]	1×iodoTMT6plex [C10]	Q9QXL2 [1622-1644]	Kinesin-like protein KIF21A	Kif21a	2769.36	5689.52	10176	10240.1	7516.62	9414.15	4234.25
[R].AQDVDATNPNYEIMCMIR.[D]	1×iodoTMT6plex [C15]	P28740 [184-201]	Kinesin-like protein KIF2A	Kif2a	2413.15	5146.85	7406.1	7118.55	8610.48	5873.15	4811.69
[R].LGVHALSCHGWVLGEHGDSSVPVWSGVNVAGVSLK.[S]	1×iodoTMT6plex [C8]	P06151 [178-212]	L-lactate dehydrogenase A chain	Ldha	3883.03	2033.46	3883.8	2826.78	2626.47	2106.34	2668.84
[K].ITVVGVGQVGMACAISILGK.[S]	1×iodoTMT6plex [C13]	P16125 [24-43]	L-lactate dehydrogenase B chain	Ldhb	2245.3	2730.62	2407.83	1521.27	3218.07	2371.34	2227.07
[K].GMYGIENEVFLSLPCILNAR.[G]	1×Oxidation [M2]; 1×iodoTMT6plex [C15]	P16125 [280-299]	L-lactate dehydrogenase B chain	Ldhb	2584.35	1493.21	4290.39	3390.31	3598.65	3932.66	2944.6
[K].GMYGIENEVFLSLPCILNAR.[G]	1×iodoTMT6plex [C15]	P16125 [280-299]	L-lactate dehydrogenase B chain	Ldhb	2568.35	3202.74	5132.15	3285.4	7745.7	6282.68	2733.12
[K].LLCGLLSDR.[L]	1×iodoTMT6plex [C3]	P34884 [79-87]	Macrophage migration inhibitory factor	Mif	1318.77	11318.6	17945.5	16515.5	21269.4	16222.5	6486.02
[K].ETECTYFSTPLLLGK.[K]	1×iodoTMT6plex [C4]	P08249 [282-296]	Malate dehydrogenase, mitochondrial	Mdh2	2031.07	10629.5	17396.2	12108	14874	10436.8	9646.08
[K].GYLGPEQLPDCLKGCDVVVIPAGVPR.[K]	2×iodoTMT6plex [C11; C15]	P08249 [79-104]	Malate dehydrogenase, mitochondrial	Mdh2	3353.85	18412.6	32703.3	20222.8	28428.3	22143.8	13681
[K].GCDVVVIPAGVPR.[K]	1×iodoTMT6plex [C2]	P08249 [92-104]	Malate dehydrogenase, mitochondrial	Mdh2	1610.92	10701.6	16435.4	26078.4	7981.33	18596.8	8471.72
[R].SEVPGIFCAGADLK.[E]	1×iodoTMT6plex [C8]	Q9JLZ3 [106-119]	Methylglutaconyl-CoA hydratase, mitochondrial	Auh	1735.93	13429.5	18234.5	21671.4	13825.3	16234.9	6975.01
[R].VNCSDNEFTQALTAAIPPESLTR.[G]	1×iodoTMT6plex [C3]	Q8CAQ8 [600-622]	MICOS complex subunit Mic60	Immt	2806.42	6623	9256.32	6587.93	6259.32	6558.63	7053.24
[K].GSSGPPVYVDLAYIPNHCSGK.[T]	1×iodoTMT6plex [C18]	Q9QYR6 [2658-2678]	Microtubule-associated protein 1A	Map1a	2490.26	7009.04	11607.9	10922.1	8913.45	11473.5	5038.91
[K].ASLTLFCPEEGDWK.[N]	1×iodoTMT6plex [C7]	P14873 [184-197]	Microtubule-associated protein 1B	Map1b	1924.97	10001.3	11387.2	23058.3	13062.9	15970.8	7290.44
[R].EEGVPTLWRGCIPTMAR.[A]	1×iodoTMT6plex [C11]	Q9CR62 [174-190]	Mitochondrial 2-oxoglutarate/malate carrier protein	Slc25a11	2245.18	8296.56	10119.6	11671.4	11573.6	9785.79	6674.15
[R].LQVTASPQSLCGLR.[A]	1×iodoTMT6plex [C11]	P28665 [577-590]	Murinoglobulin-1	Mug1	1802.02	63945.6	80599.1	78084.3	48595	66850.8	40959.3
[K].TSASIGSLCADAR.[M]	1×iodoTMT6plex [C9]	P60202 [193-205]	Myelin proteolipid protein	Plp1	1580.83	53716.2	72577.2	61804.3	52834.5	56540.5	35227.1
[K].TSASIGSLCADARMYGVLPWNAFPGK.[V]	1×iodoTMT6plex [C9]	P60202 [193-218]	Myelin proteolipid protein	Plp1	3041.55	2172.06	4778.81	1804.17	4732.3	3429.61	3035.56
[R].ALVGDEAELPCR.[I]	1×iodoTMT6plex [C11]	Q61885 [42-53]	Myelin-oligodendrocyte glycoprotein	Mog	1601.85	29055.6	45566.9	46380.1	18248	32776.8	9773.05
[K].SFCSMAGPNLIAIGSSESAQK.[A]	1×iodoTMT6plex [C3]	Q9CWS0 [176-196]	N(G),N(G)-dimethylarginine dimethylaminohydrolase 1	Ddah1	2427.22	4836.81	4950.61	5466.95	5151.38	3724.77	3758.77
[R].AMAALTDHPYASLTLPDDAASDCLFLRPGLPGATPFLLHR.[G]	1×iodoTMT6plex [C23]	Q99LD8 [198-237]	N(G),N(G)-dimethylarginine dimethylaminohydrolase 2	Ddah2	4564.37	3277.5	3868.67	3213.53	6139.47	3796.16	3387.27
[R].VAGLEPQDLVEAHGTFYTSHCVNTSCR.[K]	2×iodoTMT6plex [C21; C26]	Q8VDQ8 [175-201]	NAD-dependent protein deacetylase sirtuin-2	Sirt2	3592.8	21056.6	26207.6	23709.7	18906.8	21614.4	15203
[R].TLFPGQGNNSYVFPGVALGVVACGLR.[H]	1×iodoTMT6plex [C23]	P06801 [446-471]	NADP-dependent malic enzyme	Me1	2965.59	2379.61	4675.98	3701.2	4544.85	3666.14	3743.96
[K].VAMNVYELSSAAGLPCEIDPALVVALSSQK.[S]	1×iodoTMT6plex [C16]	P28660 [954-983]	Nck-associated protein 1	Nckap1	3404.8	990.43	3338.26	1516.88	2055.23	1096.86	1740.5
[R].SMIDDTYQCLTAVAGTPR.[G]	1×iodoTMT6plex [C9]	Q9Z0E0 [150-167]	Neurochondrin	Ncdn	2271.13	10425.3	23104.6	10481.2	16247.9	11965.2	11662.1
[R].AEDASKFELCQLLPLFLPPTTVPPECHR.[D]	2×iodoTMT6plex [C10; C26]	Q9Z0E0 [232-259]	Neurochondrin	Ncdn	3810.05	3380.94	6568.6	3349.23	11487.3	4272.91	7062.6
[R].VSQGHNGDLYFSNVMLQDMQTDYSCNAR.[F]	1×iodoTMT6plex [C25]	Q810U3 [189-216]	Neurofascin	Nfasc	3522.6	5758.49	9244.36	5772.07	7280.26	4367.03	4919.72
[R].TRLDCPFFGSPIPTLR.[W]	1×iodoTMT6plex [C5]	Q810U3 [448-463]	Neurofascin	Nfasc	2149.18	2328.47	4811.79	4460.48	2148.02	3745.24	2721.69
[R].LDCPFFGSPIPTLR.[W]	1×iodoTMT6plex [C3]	Q810U3 [450-463]	Neurofascin	Nfasc	1892.03	5205.93	9944.48	5988.13	8070.11	7326.09	5377.19
[R].GAASSTDSLDTLSNGPEGCVVAAVAAR.[S]	1×iodoTMT6plex [C19]	P19246 [67-93]	Neurofilament heavy polypeptide	Nefh	2848.43	11650.9	11712.5	10030.8	13903.4	10825.2	7890.79
[R].LEPIVLQNGQSLVLPCRPPIGLPPAIIFWMDNSFQR.[L]	1×iodoTMT6plex [C16]	Q810U4 [146-181]	Neuronal cell adhesion molecule	Nrcam	4388.4		2601.37		2095.13	1538.89	857.538
[R].NPQVPCILVGPGTGIAPFR.[S]	1×iodoTMT6plex [C6]	Q9Z0J4 [1239-1257]	Nitric oxide synthase, brain	Nos1	2265.27	4802.66	6115.94	5367.38	4857	3431.4	3918.83
[R].AVAQRCPTPPMMTLISVGGQHQGVFGLPR.[C]	1×iodoTMT6plex [C6]	O88531 [123-151]	Palmitoyl-protein thioesterase 1	Ppt1	3377.8	4897.98	7450.82	4031.05	5351.3	5710.72	5671.85
[K].ITISDCGQL.[-]	1×iodoTMT6plex [C6]	P17742 [156-164]	Peptidyl-prolyl cis-trans isomerase A	Ppia	1278.69	15328.4	28894.8	27317.1	17732.4	22356.9	10575.5
[R].IIPGFMCQGGDFTR.[H]	1×iodoTMT6plex [C7]	P17742 [56-69]	Peptidyl-prolyl cis-trans isomerase A	Ppia	1870.95	42633.1	70606.8	54078.7	54474.4	49677	37441.3
[K].HTGPGILSMANAGPNTNGSQFFICTAK.[T]	1×iodoTMT6plex [C24]	P17742 [92-118]	Peptidyl-prolyl cis-trans isomerase A	Ppia	3063.53	4990.16	8693.35	6143.23	6888.19	5675	9485.06
[R].VIPAFMCQAGDFTNHNGTGGR.[S]	1×iodoTMT6plex [C7]	Q99KR7 [97-117]	Peptidyl-prolyl cis-trans isomerase F, mitochondrial	Ppif	2522.22	7107.07	9464.07	18298.2	6935.02	14831.1	4593.72
[K].LGCEVLGVSVDSQFTHLAWINTPR.[K]	1×iodoTMT6plex [C3]	Q61171 [68-91]	Peroxiredoxin-2	Prdx2	2971.57		2363.79	1720.5	2760.7	2512.3	1005.8
[K].ALNVEPDGTGLTCSLAPNILSQL.[-]	1×iodoTMT6plex [C13]	P99029 [188-210]	Peroxiredoxin-5, mitochondrial	Prdx5	2655.42	2844.13	8667.54	4039.34	9316.25	5073.65	4897.12
[K].GVLFGVPGAFTPGCSK.[T]	1×iodoTMT6plex [C14]	P99029 [83-98]	Peroxiredoxin-5, mitochondrial	Prdx5	1866.01	5658.11	10429.5	11449.6	11245.4	7401.6	5560.93
[R].DFTPVCTTELGR.[A]	1×iodoTMT6plex [C6]	O08709 [42-53]	Peroxiredoxin-6	Prdx6	1667.86	21831.7	31859.1	42977.4	16043.8	33262.2	8301.12
[R].SCWDEPLSIAVR.[G]	1×iodoTMT6plex [C2]	Q8BWN8 [13-24]	Peroxisomal succinyl-coenzyme A thioesterase	Acot4	1704.89	9565.85	12323.5	15642.5	11300.6	11076.5	4958.76
[R].YVWLVYEQEQPLSCDEPILSNK.[S]	1×iodoTMT6plex [C14]	P70296 [120-141]	Phosphatidylethanolamine-binding protein 1	Pebp1	2982.51	17205.5	26679.9	16902.2	22131.5	21151.6	16736.2
[K].TGQATVASGIPAGWMGLDCGTESSK.[K]	1×iodoTMT6plex [C19]	P09411 [298-322]	Phosphoglycerate kinase 1	Pgk1	2753.34	5099.74	9148.45	5898.69	8497.37	4604.84	3717.13
[K].TGQATVASGIPAGWMGLDCGTESSKK.[Y]	1×iodoTMT6plex [C19]	P09411 [298-323]	Phosphoglycerate kinase 1	Pgk1	2881.44	14555.2	23349.5	20809.3	19034.9	17320	13412.4
[R].GCITIIGGGDTATCCAK.[W]	3×iodoTMT6plex [C2; C14; C15]	P09411 [366-382]	Phosphoglycerate kinase 1	Pgk1	2571.4	28791.5	49825.7	59273.8	30445.6	54436.3	33565.9
[K].AAVPSIKFCLDNGAK.[S]	1×iodoTMT6plex [C9]	P09411 [42-56]	Phosphoglycerate kinase 1	Pgk1	1863.04	15798.1	29337.7	30416.1	21408.3	23177.6	9520.83
[K].DCVGPEVENACANPAAGTVILLENLR.[F]	2×iodoTMT6plex [C2; C11]	P09411 [98-123]	Phosphoglycerate kinase 1	Pgk1	3326.76	2535.05	5741.25	2780.6	6923.78	3397.1	3732.05
[R].YADLTEDQLPSCESLKDTIAR.[A]	1×iodoTMT6plex [C12]	Q9DBJ1 [142-162]	Phosphoglycerate mutase 1	Pgam1	2697.36	22614.5	39494.6	28197.2	34474.6	25753.4	18348.7
[R].LGGTALAQCFSQLGEHPPDLDLPENLVR.[A]	1×iodoTMT6plex [C9]	Q5SUR0 [862-889]	Phosphoribosylformylglycinamidine synthase	Pfas	3319.73	3532.33	5720.55	3955.62	6647.19	3255.27	3480.39
[R].LNFSTPASTNIVSVCQAAGLR.[A]	1×iodoTMT6plex [C15]	Q5SUR0 [94-114]	Phosphoribosylformylglycinamidine synthase	Pfas	2478.33	4754.51	6418.77	6331.19	6632.66	4961.51	3898.91
[K].DNSGSHGSPTSGMLHGVFFSCNTEFNTGQPPQDSPYGR.[W]	1×iodoTMT6plex [C21]	Q8K0S0 [166-203]	Phytanoyl-CoA hydroxylase-interacting protein	Phyhip	4341.95	3407.32	6699.99	5436.16	5466.33	5480.06	4835.84
[K].AAPLSLCALTAVDQSVLLLKPEAK.[L]	1×iodoTMT6plex [C7]	Q61838 [588-611]	Pregnancy zone protein	Pzp	2780.62	1923.8	4184.77	2635.19	2797.96	1659.34	2160.06
[R].FCQEFQHYPAMGGVAPQALAVAASGPGSSFR.[A]	1×iodoTMT6plex [C2]	Q61838 [688-718]	Pregnancy zone protein	Pzp	3510.72	1290.98	4804.17	2928.15	3861.23	1725.47	2342.47
[R].DSGLWFPVDPGADASLCGMAATGASGTNAVR.[Y]	1×iodoTMT6plex [C17]	Q7TNG8 [149-179]	Probable D-lactate dehydrogenase, mitochondrial	Ldhd	3323.6	9054.67	6951.32	7592.38	4360.99	4600.02	3821.72
[K].LNCPVAPTLFLEFHGSQQTLAEQLQR.[T]	1×iodoTMT6plex [C3]	Q7TNG8 [293-318]	Probable D-lactate dehydrogenase, mitochondrial	Ldhd	3269.73	3410.33	2384.77	2660.18	1659.03	4356.37	2210.24
[R].DSLYVDGDCTMDIR.[T]	1×iodoTMT6plex [C9]	Q9JJV2 [76-89]	Profilin-2	Pfn2	1931.9	16383.1	28507.1	34566.6	14667.1	29181.7	10922.4
[R].LDGLCIPLR.[W]	1×iodoTMT6plex [C5]	Q91ZX7 [1072-1080]	Prolow-density lipoprotein receptor-related protein 1	Lrp1	1328.79	9224.07	17980.5	20396.7	19764.4	18476	6948.35
[R].APSAGTDGPLALYGWGALPAENISLCR.[I]	1×iodoTMT6plex [C26]	O88737 [1621-1647]	Protein bassoon	Bsn	3029.57	2600.21	5969.37	2248.4	5213.56	3681.12	2901.15
[K].FEACNYPLELYER.[V]	1×iodoTMT6plex [C4]	P63318 [302-314]	Protein kinase C gamma type	Prkcg	1975.98	5671.4	13708.5	14839.3	10774.9	12745.6	5381.19
[KR].TFCGTPDYIAPEIIAYQPYGK.[S]	1×iodoTMT6plex [C3]	P63318 [514-534]	Protein kinase C gamma type	Prkcg	2676.36	3917.03	5852.36	4177.38	4787.28	4103.17	3867.36
[R].TLSQSSESGTLPSGPPGHTMEVSC.[-]	1×iodoTMT6plex [C24]	Q9QYG0 [348-371]	Protein NDRG2	Ndrg2	2718.29	4087.42	4617.03	6375.44	3449.15	4352.14	2076.62
[K].LHLDEDYPCSLVGNWNTWYGEQDQAVHLWR.[F]	1×iodoTMT6plex [C9]	O55125 [98-127]	Protein NipSnap homolog 1	Nipsnap1	3973.89	1000.38	2176.08		3127.81		1957.81
[K].YNCPSFLAAALAR.[A]	1×iodoTMT6plex [C3]	Q80TL0 [152-164]	Protein phosphatase 1E	Ppm1e	1725.93	9513.14	16075.9	13143.2	15514.6	11772.6	5855.65
[K].EGIECEVINLR.[T]	1×iodoTMT6plex [C5]	Q9D051 [259-269]	Pyruvate dehydrogenase E1 component subunit beta, mitochondrial	Pdhb	1603.87	12795.9	19093.7	22711.9	13615.8	18186.8	8101.48
[K].TNHLVTVEGGWPQFGVGAEICAR.[I]	1×iodoTMT6plex [C21]	Q9D051 [286-308]	Pyruvate dehydrogenase E1 component subunit beta, mitochondrial	Pdhb	2770.43	3743.83	6796.43	4824.77	5174.03	3630.77	5000.65
[R].AGKPVICATQMLESMIK.[K]	1×iodoTMT6plex [C7]	P52480 [320-336]	Pyruvate kinase PKM	Pkm	2149.17	4967.19	7472.8	8508.5	8554.04	7708.56	6199.22
[R].AEGSDVANAVLDGADCIMLSGETAK.[G]	1×iodoTMT6plex [C16]	P52480 [343-367]	Pyruvate kinase PKM	Pkm	2766.35	15881.5	27428.8	19698.9	23782.8	16761.3	15385.4
[R].AEGSDVANAVLDGADCIMLSGETAK.[G]	1×Oxidation [M18]; 1×iodoTMT6plex [C16]	P52480 [343-367]	Pyruvate kinase PKM	Pkm	2782.34	5217	6940.74	5372.67	5830.2	4101.94	4555.61
[R].AEGSDVANAVLDGADCIMLSGETAKGDYPLEAVR.[M]	1×iodoTMT6plex [C16]	P52480 [343-376]	Pyruvate kinase PKM	Pkm	3766.85	2182.92	4218.92	928.797	4843.13	3657.37	3907.56
[R].GIFPVLCKDAVLNAWAEDVDLR.[V]	1×iodoTMT6plex [C7]	P52480 [468-489]	Pyruvate kinase PKM	Pkm	2773.49	1341.33	4164.2	2149.44	4877.44	2819.58	2166.86
[R].AGESVLVHGASGGVGLATCQIAR.[A]	1×iodoTMT6plex [C19]	P47199 [148-170]	Quinone oxidoreductase	Cryz	2482.34	8008.28	13088.3	16160.7	8984.66	13389.9	6234.86
[R].TDDYLDQPCLETINR.[I]	1×iodoTMT6plex [C9]	P50396 [194-208]	Rab GDP dissociation inhibitor alpha	Gdi1	2125.04	19601.3	32796.1	31702.1	22364.7	24446.9	16774.3
[R].HHCPNTPIILVGTK.[L]	1×iodoTMT6plex [C3]	P63001 [103-116]	Ras-related C3 botulinum toxin substrate 1	Rac1	1859.05	14819.6	22399.6	29848.1	18100.7	22417	9221.42
[K].TYSWDNAQVLLVGNKCDMEDER.[V]	1×iodoTMT6plex [C16]	P63011 [122-143]	Ras-related protein Rab-3A	Rab3a	2915.39	9087.72	13865.5	9746.72	11051.1	10462.6	7920.59
[R].LVDIICDKMSESLETDPAITAAK.[Q]	1×iodoTMT6plex [C6]	P62823 [187-209]	Ras-related protein Rab-3C	Rab3c	2792.46	4791.29	5525.58	6506.46	5985.59	5514.88	2885.45
[R].VKDTEDVPMILVGNKCDLEDER.[V]	1×iodoTMT6plex [C16]	P62835 [103-124]	Ras-related protein Rap-1A	Rap1a	2847.44	79826.5	38723.4	106034	28343.4	59332.2	27703.9
[K].DTEDVPMILVGNKCDLEDER.[V]	1×iodoTMT6plex [C14]	P62835 [105-124]	Ras-related protein Rap-1A	Rap1a	2620.28	8633.76	15100.8	14045.6	10086.7	12838	6794.91
[R].AFWDVHRPVPGCVNTTEMDIR.[K]	1×iodoTMT6plex [C12]	Q9Z2H2 [198-218]	Regulator of G-protein signaling 6	Rgs6	2772.39	4898.21	6710.61	6377.39	6687.23	6094.38	4025.26
[R].TNELGDGGVGLVLQGLQNPTCK.[I]	1×iodoTMT6plex [C21]	Q91VI7 [60-81]	Ribonuclease inhibitor	Rnh1	2542.35	4885.32	5179.6	3790.11	5454.67	4452.43	4199.75
[R].VTAVIPCFPYAR.[Q]	1×iodoTMT6plex [C7]	Q9CS42 [85-96]	Ribose-phosphate pyrophosphokinase 2	Prps2	1665.93	13360	20765	18150.2	15539.5	13313.3	7877.84
[R].SSPCIHYFTGTPDPSR.[S]	1×iodoTMT6plex [C4]	Q9CZC8 [287-302]	Secernin-1	Scrn1	2094.03	43989.2	63149.2	71977.6	39954.9	51671	29627.7
[R].EEIVYLPCIYR.[N]	1×iodoTMT6plex [C8]	Q63836 [24-34]	Selenium-binding protein 2	Selenbp2	1726.94	10623.3	13723.4	14036.1	14762.7	11694.7	5870.73
[R].LYPWGIVEVENQAHCDFVK.[L]	1×iodoTMT6plex [C15]	Q9Z2Q6 [264-282]	Septin-5	Septin5	2576.32	8646.86	17914.5	8791.65	13640.8	11276.4	7166.23
[R].GRQYPWGVAEVENGEHCDFTILR.[N]	1×iodoTMT6plex [C17]	O55131 [263-285]	Septin-7	Septin7	3005.49	5750.75	10040.7	7732.28	5367.16	5813.93	5009.01
[R].QYPWGVAEVENGEHCDFTILR.[N]	1×iodoTMT6plex [C15]	O55131 [265-285]	Septin-7	Septin7	2792.37	5914.03	12963.5	8816.53	8595.06	8630.32	8214.68
[R].YQDDFLLDESECR.[V]	1×iodoTMT6plex [C12]	Q9JLM8 [265-277]	Serine/threonine-protein kinase DCLK1	Dclk1	1961.91	9744.47	22788.7	18591.4	12032.1	15027.1	7990.37
[R].TSACGLFSVCYPR.[VA]	2×iodoTMT6plex [C4; C10]	Q76MZ3 [145-157]	Serine/threonine-protein phosphatase 2A 65 kDa regulatory subunit A alpha isoform	Ppp2r1a	2062.1	11909.1	21273.9	16398	15654.5	15084.1	13981
[K].TDLVPAFQNLMKDCEAEVR.[A]	1×iodoTMT6plex [C14]	Q76MZ3 [281-299]	Serine/threonine-protein phosphatase 2A 65 kDa regulatory subunit A alpha isoform	Ppp2r1a	2508.28	7123.8	10282.6	6487.46	10349.6	7270.71	4490.11
[R].LNIISNLDCVNEVIGIR.[Q]	1×iodoTMT6plex [C9]	Q76MZ3 [382-398]	Serine/threonine-protein phosphatase 2A 65 kDa regulatory subunit A alpha isoform	Ppp2r1a	2214.25	5455.77	8565.08	4811.76	6059.17	4080.39	3102.72
[R].LQEVPHEGPMCDLLWSDPDDR.[G]	1×iodoTMT6plex [C11]	P62715 [186-206]	Serine/threonine-protein phosphatase 2A catalytic subunit beta isoform	Ppp2cb	2781.32	5134.34	10514.1	7635.99	7506.06	7213.16	6136.49
[R].LQEVPHEGPMCDLLWSDPDDRGGWGISPR.[G]	1×iodoTMT6plex [C11]	P62715 [186-214]	Serine/threonine-protein phosphatase 2A catalytic subunit beta isoform	Ppp2cb	3591.73	8699.02	17981.3	8924.4	11900.4	9649.77	8727.64
[R].NVVTIFSAPNYCYR.[C]	1×iodoTMT6plex [C12]	P62715 [255-268]	Serine/threonine-protein phosphatase 2A catalytic subunit beta isoform	Ppp2cb	1976.03	7652.66	12532.8	13532.5	10095.5	9945.63	8908.66
[R].NIAFFSTNCVEGTAR.[G]	1×iodoTMT6plex [C9]	Q8VDN2 [241-255]	Sodium/potassium-transporting ATPase subunit alpha-1	Atp1a1	1959	14446.4	16052	19268.5	8814.79	16259.6	7456.09
[K].NLEAVETLGSTSTICSDK.[T]	1×iodoTMT6plex [C15]	Q8VDN2 [360-377]; Q6PIC6 [350-367]; Q6PIE5 [358-375]	Sodium/potassium-transporting ATPase subunit alpha-1	Atp1a1	2197.12	6179.34	8162.71	12847.5	5551.22	7539.67	3128.54
[R].AVAGDASESALLKCIEVCCGSVMEMR.[E]	3×iodoTMT6plex [C14; C18; C19]	Q8VDN2 [446-471]	Sodium/potassium-transporting ATPase subunit alpha-1	Atp1a1	3659.9	4590.24	18921.3	5880.13	11546.5	11257.4	6841.04
[K].ACVVHGSDLKDMTSEELDDILR.[Y]	1×iodoTMT6plex [C2]	Q8VDN2 [662-683]	Sodium/potassium-transporting ATPase subunit alpha-1	Atp1a1	2775.39	5980.52	9508.71	8189.52	10330.4	5788.81	5468.84
[K].LIIVEGCQR.[QL]	1×iodoTMT6plex [C7]	Q8VDN2 [699-707]; Q6PIC6 [689-697]; Q6PIE5 [696-704]	Sodium/potassium-transporting ATPase subunit alpha-1	Atp1a1	1359.8	71132	126428	94207.7	33090.5	55208.8	13859.4
[R].DGPNALTPPPTTPEWVKFCR.[Q]	1×iodoTMT6plex [C19]	Q8VDN2 [75-94]; Q6PIC6 [65-84]; Q6PIE5 [73-92]	Sodium/potassium-transporting ATPase subunit alpha-1	Atp1a1	2555.33	4975.6	12102	9184	9940.66	9136.73	3674.12
[R].NICFFSTNCVEGTAR.[G]	2×iodoTMT6plex [C3; C9]	Q6PIE5 [239-253]	Sodium/potassium-transporting ATPase subunit alpha-2	Atp1a2	2320.19	11799.5	19434.3	20158.9	16218.5	17140.4	7472.77
[R].DTAGDASESALLKCIELSCGSVR.[K]	2×iodoTMT6plex [C14; C19]	Q6PIE5 [444-466]	Sodium/potassium-transporting ATPase subunit alpha-2	Atp1a2	2983.56	13831.6	20651.3	18956	22128.8	24728.8	11862.8
[R].DTAGDASESALLKCIELSCGSVRK.[M]	2×iodoTMT6plex [C14; C19]	Q6PIE5 [444-467]	Sodium/potassium-transporting ATPase subunit alpha-2	Atp1a2	3111.65	5815.79	7358.87	8430.7	9688.78	10571.2	5216.01
[R].VLGFCQLNLPSGK.[F]	1×iodoTMT6plex [C5]	Q6PIE5 [549-561]	Sodium/potassium-transporting ATPase subunit alpha-2	Atp1a2	1704.97	22497	22792.2	26820.4	13497.5	18259.7	7398.07
[R].VLGFCQLNLPSGKFPR.[G]	1×iodoTMT6plex [C5]	Q6PIE5 [549-564]	Sodium/potassium-transporting ATPase subunit alpha-2	Atp1a2	2105.19	1913.77	2966.7	4722.81	7328.46	4994.44	1802.28
[K].LCFVGLMSMIDPPR.[A]	1×iodoTMT6plex [C2]	Q6PIE5 [580-593]	Sodium/potassium-transporting ATPase subunit alpha-2	Atp1a2	1908.01	2991.19	3716.71	2018.49	1870.16	1516.97	2178.29
[K].ACVVHGSDLKDMTSEQLDEILR.[D]	1×iodoTMT6plex [C2]	Q6PIE5 [659-680]	Sodium/potassium-transporting ATPase subunit alpha-2	Atp1a2	2788.42	7037.63	10949.8	11566.2	7680.24	8692.03	5352.76
[R].NITFFSTNCVEGTAR.[G]	1×iodoTMT6plex [C9]	Q6PIC6 [231-245]	Sodium/potassium-transporting ATPase subunit alpha-3	Atp1a3	1989.01	55531	83117.5	80186.3	44651.3	70298.4	42196.1
[K].SSHTWVALSHIAGLCNR.[A]	1×iodoTMT6plex [C15]	Q6PIC6 [404-420]	Sodium/potassium-transporting ATPase subunit alpha-3	Atp1a3	2181.15	9953.97	19360.1	14388.9	14960.9	15302.9	11295.2
[R].DVAGDASESALLKCIELSSGSVK.[L]	1×iodoTMT6plex [C14]	Q6PIC6 [436-458]	Sodium/potassium-transporting ATPase subunit alpha-3	Atp1a3	2608.37	5754.66	11128.2	7806.43	5841.49	9383.75	3688.51
[R].DVAGDASESALLKCIELSSGSVKLMR.[E]	1×iodoTMT6plex [C14]	Q6PIC6 [436-461]	Sodium/potassium-transporting ATPase subunit alpha-3	Atp1a3	3008.6	2948.81	4880.13	3297.44	3092.89	2476.83	2420.3
[R].VLGFCHYYLPEEQFPK.[G]	1×iodoTMT6plex [C5]	Q6PIC6 [542-557]	Sodium/potassium-transporting ATPase subunit alpha-3	Atp1a3	2299.18	11733.4	24856.6	17548.4	16906.6	17247.8	11107.4
[K].FLNVTPNVEVNVECR.[I]	1×iodoTMT6plex [C14]	P14231 [248-262]	Sodium/potassium-transporting ATPase subunit beta-2	Atp1b2	2062.1	23818.5	32219.6	32168.6	29269.4	25869.6	21869.4
[R].ACQFPVSLLEECSGVTDANFGYSK.[G]	2×iodoTMT6plex [C2; C12]	P97370 [143-166]	Sodium/potassium-transporting ATPase subunit beta-3	Atp1b3	3223.62	1885.6	1806.11	2718.67	4132.19	2654.3	1485.28
[R].IIDLIPDGYPQISCLPK.[E]	1×iodoTMT6plex [C14]	P97370 [178-194]	Sodium/potassium-transporting ATPase subunit beta-3	Atp1b3	2214.24	2767.79	5459.15	4397.86	5683.92	3487.29	4116.29
[R].MMLDHCLELQLFHR.[D]	1×iodoTMT6plex [C6]	P16546 [1439-1452]	Spectrin alpha chain, non-erythrocytic 1	Sptan1	2115.09	2370.23	3413.34	3277.63	3701.03	1958.74	2772.67
[R].DCEQAENWMAAR.[E]	1×iodoTMT6plex [C2]	P16546 [1453-1464]	Spectrin alpha chain, non-erythrocytic 1	Sptan1	1752.8	50872.2	83296.4	84705.6	34154.9	58070.8	23320
[R].AAFGLSEAGFNTACLTK.[L]	1×iodoTMT6plex [C14]	Q8K2B3 [76-92]	Succinate dehydrogenase [ubiquinone] flavoprotein subunit, mitochondrial	Sdha	2030.06	8306.25	15989.8	11460	11963.6	11128.5	5168.17
[R].LIGPNCPGVINPGECK.[I]	2×iodoTMT6plex [C6; C15]	Q9WUM5 [167-182]	Succinate--CoA ligase [ADP/GDP-forming] subunit alpha, mitochondrial	Suclg1	2269.26	16665.6	23169.1	33391.6	11563.6	22364.4	5527.66
[K].STGCDFAVSPNLMPMQQIST.[-]	1×iodoTMT6plex [C4]	Q9D0K2 [501-520]	Succinyl-CoA:3-ketoacid coenzyme A transferase 1, mitochondrial	Oxct1	2456.18	3426.24	6768.13	4655.62	5159.49	3271.45	3985.8
[R].LACGVIGIAQ.[-]	1×iodoTMT6plex [C3]	P08228 [145-154]	Superoxide dismutase [Cu-Zn]	Sod1	1273.75	41461.5	61096.5	67641.7	39416.8	57024.6	26356.5
[K].DGKDYIFEVMDCSMPLIGEHQVEDR.[Q]	1×iodoTMT6plex [C12]	Q64332 [380-404]	Synapsin-2	Syn2	3255.53	2358.84	4957.67	2606.02	4072.6	3630.74	2633.01
[R].VRACGLNFADLMGR.[Q]	1×iodoTMT6plex [C4]	Q62465 [96-109]	Synaptic vesicle membrane protein VAT-1 homolog	Vat1	1851.99	2467.94	5211.8	4162.7	7514.92	4570.84	2795.15
[R].ACGLNFADLMGR.[Q]	1×iodoTMT6plex [C2]	Q62465 [98-109]	Synaptic vesicle membrane protein VAT-1 homolog	Vat1	1596.82	5896.21	7545.01	8879.83	9163.05	6112.51	5236.5
[K].ACGLNFIDLMVR.[Q]	1×iodoTMT6plex [C2]	Q80TB8 [75-86]	Synaptic vesicle membrane protein VAT-1 homolog-like	Vat1l	1680.91	3414.07	3599.52	7706.5	4927.61	3155.17	3388.08
[R].TSPCQSPTVPEYSAPSLPIRPSR.[A]	1×iodoTMT6plex [C4]	Q8CHC4 [1048-1070]	Synaptojanin-1	Synj1	2799.47	5876.59	9173.78	7429.27	6045.13	7652.06	3689.65
[R].AAHVFFTDSCPDALFNELVK.[S]	1×iodoTMT6plex [C10]	O08599 [101-120]	Syntaxin-binding protein 1	Stxbp1	2553.3	11734.1	24745.9	11607.8	19137	13345.7	15630.1
[R].LAEQIATLCATLK.[E]	1×iodoTMT6plex [C9]	O08599 [172-184]	Syntaxin-binding protein 1	Stxbp1	1703.99	4777.74	9221.01	7851.48	5139.07	7418	4158.81
[R].LAEQIATLCATLKEYPAVR.[Y]	1×iodoTMT6plex [C9]	O08599 [172-190]	Syntaxin-binding protein 1	Stxbp1	2419.36	15040.5	19033.5	15714.1	17459	16603.9	10907.1
[R].VTEDENDEPIEIPSEDDGTVLLSTVTAQFPGACGLR.[Y]	1×iodoTMT6plex [C33]	Q921F2 [7-42]	TAR DNA-binding protein 43	Tardbp	4147.02	4198.28	5585.32	2843.49	4937.48	3031.69	2245.93
[R].TVYGGGCSEMLMAHAVTQLANR.[T]	1×iodoTMT6plex [C7]	P80314 [406-427]	T-complex protein 1 subunit beta	Cct2	2638.31	10775.3	15801.3	13918.6	12886.4	12756.7	11787.6
[R].AACEQLHQQQQQQQEETTAATLLLQGEEEGEED.[-]	1×iodoTMT6plex [C3]	P42669 [289-321]	Transcriptional activator protein Pur-alpha	Pura	4041.88	5340.82	8480.93	7151.84	5517.66	4940.97	5128.18
[R].IGAFGYMECSAK.[T]	1×iodoTMT6plex [C9]	Q9QUI0 [151-162]	Transforming protein RhoA	Rhoa	1605.8	18165.1	25245.7	28890.7	12462.3	23929.5	7439.05
[K].LVDWIILQCAEDIEHPPPGR.[A]	1×iodoTMT6plex [C9]	Q9R1Q8 [30-49]	Transgelin-3	Tagln3	2630.4	5961.76	8096.15	7447.54	7448.82	8578.95	4855.57
[K].VVETDPSPYCIVAPDTVIHCEGEPIKR.[E]	2×iodoTMT6plex [C10; C20]	Q01853 [165-191]	Transitional endoplasmic reticulum ATPase	Vcp	3625.91	8672.35	14073.1	13207.5	11181.5	14630.5	4637.56
[R].EDEEESLNEVGYDDIGGCR.[K]	1×iodoTMT6plex [C18]	Q01853 [192-210]	Transitional endoplasmic reticulum ATPase	Vcp	2458.09	4612.68	8668.89	7512.84	4581.01	4246.99	3643.03
[K].LADDVDLEQVANETHGHVGADLAALCSEAALQAIR.[K]	1×iodoTMT6plex [C26]	Q01853 [390-424]	Transitional endoplasmic reticulum ATPase	Vcp	3945	2256.85	7184.1	3072.21	6669.79	3865.34	2034.3
[R].QAAPCVLFFDELDSIAK.[A]	1×iodoTMT6plex [C5]	Q01853 [568-584]	Transitional endoplasmic reticulum ATPase	Vcp	2196.16	2468.87	3729.15	3188.01	4201.35	4460.91	4025.39
[K].MTNGFSGADLTEICQR.[A]	1×iodoTMT6plex [C14]	Q01853 [678-693]	Transitional endoplasmic reticulum ATPase	Vcp	2072.01	10663	16289.3	18775.2	9803.99	14274.2	7492.21
[R].VRLGDVISIQPCPDVK.[Y]	1×iodoTMT6plex [C12]	Q01853 [94-109]	Transitional endoplasmic reticulum ATPase	Vcp	2068.18	14763.7	14615.9	17283.3	12049.8	10073.6	8497.25
[R].TVPFCSTFAAFFTR.[A]	1×iodoTMT6plex [C5]	P40142 [382-395]	Transketolase	Tkt	1924	2376.71	6029.41	4180.65	5399.88	4198.76	3520.83
[R].MAAISESNINLCGSHCGVSIGEDGPSQMALEDLAMFR.[S]	2×iodoTMT6plex [C12; C16]	P40142 [402-438]	Transketolase	Tkt	4512.19	2879.08	5983.34	2943.83	4367.78	4842.73	2060.03
[K].VSHALAEGLGVIACIGEK.[L]	1×iodoTMT6plex [C14]	P17751 [114-131]	Triosephosphate isomerase	Tpi1	2096.17	14482	20847.5	17971.4	15492.2	10420.2	13276.2
[K].LADQCTGLQGFLVFHSFGGGTGSGFTSLLMER.[L]	1×iodoTMT6plex [C5]	P68369 [125-156]	Tubulin alpha-1A chain	Tuba1a	3662.83	1181.31	3725.53	1822.45	2988.7	2363.59	2052.83
[K].AYHEQLSVAEITNACFEPANQMVK.[C]	1×iodoTMT6plex [C15]	P68369 [281-304]; P68368 [281-304]	Tubulin alpha-1A chain	Tuba1a	3022.5	29198.9	40542	28377.2	28544.7	27827	34668.3
[K].YMACCLLYR.[G]	2×iodoTMT6plex [C4; C5]	P68369 [312-320]; P68368 [312-320]	Tubulin alpha-1A chain	Tuba1a	1793.96	27622.4	55472	41535.8	42634.7	45886.4	26672.3
[K].RTIQFVDWCPTGFK.[V]	1×iodoTMT6plex [C9]	P68369 [339-352]	Tubulin alpha-1A chain	Tuba1a	2027.07	16983	32655.8	22001.8	27163.4	23478.3	16154.4
[R].TIQFVDWCPTGFKVGINYQPPTVVPGGDLAK.[V]	1×iodoTMT6plex [C8]	P68369 [340-370]	Tubulin alpha-1A chain	Tuba1a	3676.94	4774.99	11515.7	3192.74	7284.48	7601.49	5280.75
[K].VQRAVCMLSNTTAIAEAWAR.[L]	1×iodoTMT6plex [C6]	P68369 [371-390]; P68368 [371-390]	Tubulin alpha-1A chain	Tuba1a	2520.34	5907.7	5946.59	6787.27	6459.47	4707.49	5051.44
[R].AVCMLSNTTAIAEAWAR.[L]	1×iodoTMT6plex [C3]	P68369 [374-390]; P68368 [374-390]	Tubulin alpha-1A chain	Tuba1a	2137.11	22807.5	33105.5	27584.5	27354.8	24772.9	28392.8
[K].LSDQCTGLQGFLVFHSFGGGTGSGFTSLLMER.[L]	1×iodoTMT6plex [C5]	P68368 [125-156]	Tubulin alpha-4A chain	Tuba4a	3678.82	1103.01	4362.76	874.677	3735.74	2662.69	2365.5
[K].RSIQFVDWCPTGFK.[V]	1×iodoTMT6plex [C9]	P68368 [339-352]	Tubulin alpha-4A chain	Tuba4a	2013.06	8305.57	13472.5	11203.2	9693.08	11202.4	8576.32
[R].SIQFVDWCPTGFK.[V]	1×iodoTMT6plex [C8]	P68368 [340-352]	Tubulin alpha-4A chain	Tuba4a	1856.96	25192.7	42984.8	25196.8	31952.2	27366.5	26774.8
[R].SIQFVDWCPTGFKVGINYQPPTVVPGGDLAK.[V]	1×iodoTMT6plex [C8]	P68368 [340-370]	Tubulin alpha-4A chain	Tuba4a	3662.92	7363.16	18259.8	8687.23	15496.5	12689.3	12024
[K].TIGGGDDSFTTFFCETGAGK.[H]	1×iodoTMT6plex [C14]	P68368 [41-60]	Tubulin alpha-4A chain	Tuba4a	2340.1	15088.8	29805	15694.4	21541.9	13320.4	14047
[K].TIGGGDDSFTTFFCETGAGKHVPR.[A]	1×iodoTMT6plex [C14]	P68368 [41-64]	Tubulin alpha-4A chain	Tuba4a	2829.38	23474.7	31995.7	28408.5	26901.8	25843	18285
[R].KESESCDCLQGFQLTHSLGGGTGSGMGTLLISK.[I]	2×iodoTMT6plex [C6; C8]	Q7TMM9 [122-154]	Tubulin beta-2A chain	Tubb2a	4000.03	17412.5	38754	19619.7	24922.9	23269.8	22543.9
[K].ESESCDCLQGFQLTHSLGGGTGSGMGTLLISK.[I]	2×iodoTMT6plex [C5; C7]	Q7TMM9 [123-154]	Tubulin beta-2A chain	Tubb2a	3871.94	4719.1	12334.9	5839.92	10844.1	5201.37	8968.41
[K].LTTPTYGDLNHLVSATMSGVTTCLR.[F]	1×iodoTMT6plex [C23]	Q7TMM9 [217-241]; Q9D6F9 [217-241]; P99024 [217-241]	Tubulin beta-2A chain	Tubb2a	2980.54	12812.6	20923.4	12645.3	16157.6	14147.1	14523.4
[K].LTTPTYGDLNHLVSATMSGVTTCLRFPGQLNADLR.[K]	1×iodoTMT6plex [C23]	Q7TMM9 [217-251]; Q9D6F9 [217-251]; P99024 [217-251]	Tubulin beta-2A chain	Tubb2a	4092.12	5605.7	32564.6	13607.5	20980.4	20177.9	18859.5
[K].LTTPTYGDLNHLVSATMSGVTTCLRFPGQLNADLRK.[L]	1×iodoTMT6plex [C23]	Q7TMM9 [217-252]; Q9D6F9 [217-252]; P99024 [217-252]	Tubulin beta-2A chain	Tubb2a	4220.22	1260.21	11594.8	1391.82	7923.47	8034.25	5823.12
[R].EIVHIQAGQCGNQIGAK.[F]	1×iodoTMT6plex [C10]	Q7TMM9 [3-19]; Q9ERD7 [3-19]; P99024 [3-19]	Tubulin beta-2A chain	Tubb2a	2095.13	27185.4	40356.4	44061.2	24572.7	31041.7	16180.1
[K].ECENCDCLQGFQLTHSLGGGTGSGMGTLLISK.[V]	3×iodoTMT6plex [C2; C5; C7]	Q9ERD7 [123-154]	Tubulin beta-3 chain	Tubb3	4244.15	5292.74	12088	4923.72	5466.3	7254.06	7026.06
[R].KEAESCDCLQGFQLTHSLGGGTGSGMGTLLISK.[I]	2×iodoTMT6plex [C6; C8]	Q9D6F9 [122-154]; P99024 [122-154]	Tubulin beta-4A chain	Tubb4a	3984.04	6075.67	12999.8	7379.34	10358.7	5761.5	9888.18
[K].EAESCDCLQGFQLTHSLGGGTGSGMGTLLISK.[I]	2×iodoTMT6plex [C5; C7]	Q9D6F9 [123-154]; P99024 [123-154]	Tubulin beta-4A chain	Tubb4a	3855.94	9464.32	19463.4	10146.3	17229.9	9563.97	12598.1
[R].NLGNSCYLNSVVQVLFSIPDFQR.[K]	1×iodoTMT6plex [C6]	P56399 [330-352]	Ubiquitin carboxyl-terminal hydrolase 5	Usp5	2942.54	1272.96	2091.24				802.366
[R].FSAVALCK.[A]	1×iodoTMT6plex [C7]	Q9R0P9 [214-221]	Ubiquitin carboxyl-terminal hydrolase isozyme L1	Uchl1	1167.68	31778.8	44367	59908.2	21133.8	43130.3	13378.9
[R].FADVLGLEEETLGSVPSPACALLLLFPLTAQHENFR.[K]	1×iodoTMT6plex [C20]	Q9R0P9 [28-63]	Ubiquitin carboxyl-terminal hydrolase isozyme L1	Uchl1	4227.24		997.216		1129.77	994.205	962.405
[K].QEPLGSDSEGVNCLAYDEAIMAQQDR.[I]	1×iodoTMT6plex [C13]	Q7TQI3 [11-36]	Ubiquitin thioesterase OTUB1	Otub1	3168.48	6500.42	11618.9	7010.04	7571.82	7693.8	5139.41
[K].VLGPYTFSICDTSNFSDYIR.[G]	1×iodoTMT6plex [C10]	Q02053 [269-288]	Ubiquitin-like modifier-activating enzyme 1	Uba1	2627.3	3946.17	9537.58	4968.26	7612.72	5062.16	4565.06
[R].NGFDQCDYGWLSDASVR.[H]	1×iodoTMT6plex [C6]	Q62059 [289-305]	Versican core protein	Vcan	2262.04	6325.75	8778.98	9303.18	7682.39	7202.5	4571.49
[R].VFPPEIVEQMGCK.[H]	1×iodoTMT6plex [C12]	P46460 [239-251]	Vesicle-fusing ATPase	Nsf	1805.95	13745.6	18241.2	17656.7	12207.1	16939.3	7652.59
[R].THPSVVPGCIAFSLPQR.[K]	1×iodoTMT6plex [C9]	P46460 [51-67]	Vesicle-fusing ATPase	Nsf	2138.17	6636.36	9280.33	9387.74	8450.17	7306.36	4203.85
[R].THPSVVPGCIAFSLPQRK.[W]	1×iodoTMT6plex [C9]	P46460 [51-68]	Vesicle-fusing ATPase	Nsf	2266.27	6596.98	11900.5	12267.8	11574.1	12465.2	6444.48
[K].IFDDAYKSQLSCVVVDDIER.[L]	1×iodoTMT6plex [C12]	P46460 [588-607]	Vesicle-fusing ATPase	Nsf	2644.35	6717.8	8964.56	8197.61	7401.48	6981.41	6928.1
[K].SQLSCVVVDDIER.[L]	1×iodoTMT6plex [C5]	P46460 [595-607]	Vesicle-fusing ATPase	Nsf	1791.95	17690	15337.5	26086.4	11492.7	19073.6	6932.22
[R].EHINLGCDVDFDIAGPSIR.[G]	1×iodoTMT6plex [C7]	Q60932 [134-152]	Voltage-dependent anion-selective channel protein 1	Vdac1	2400.22	7708.02	6352.43	7654.01	10179.8	6713.11	3735.44
[K].IGVGAMTWSPLACGIVSGK.[Y]	1×iodoTMT6plex [C13]	P62482 [236-254]	Voltage-gated potassium channel subunit beta-2	Kcnab2	2176.18	3798.23	5963.52	4334.59	6884.14	4312.7	4075.03
[R].VFNGSGKPIDRGPVVLAEDFLDIMGQPINPQCR.[I]	1×iodoTMT6plex [C32]	P62814 [131-163]	V-type proton ATPase subunit B, brain isoform	Atp6v1b2	3912.05	788.937	2984.96	1600.77	3652.35	932.547	1611.87
[R].GPVVLAEDFLDIMGQPINPQCR.[I]	1×iodoTMT6plex [C21]	P62814 [142-163]	V-type proton ATPase subunit B, brain isoform	Atp6v1b2	2741.43	2355.01	3564.79	2067.83	2093.03	1577.77	1758.47
[K].IPIFSAAGLPHNEIAAQICR.[Q]	1×iodoTMT6plex [C19]	P62814 [189-208]	V-type proton ATPase subunit B, brain isoform	Atp6v1b2	2450.35	6881.12	13443.1	7952.15	11883.2	7286.1	7704.72
[K].SDFEENGSMDNVCLFLNLANDPTIER.[I]	1×iodoTMT6plex [C13]	P62814 [246-271]	V-type proton ATPase subunit B, brain isoform	Atp6v1b2	3272.54	4427.96	8293.94	3385.41	5376.39	5394.82	5189.6
