# Supplementary material for: Dietary restriction transforms the mammalian protein persulfidome in a tissue-specific and cystathionine γ-lyase-dependent manner
Source: Nat Commun. 2021 Mar 19;12:1745. doi: 10.1038/s41467-021-22001-w (PMC7979915; doi:10.1038/s41467-021-22001-w)
Supplement: Supplementary file 41 — Supplementary Data 38 [file 41467_2021_22001_MOESM41_ESM.xlsx]

## Sheet: Tab 1 ID and Intensity
Supplementary Data 38 (Tab 1): 6 month old AL fed CGL WT vs CGL KO Kidney Peptide-level BTA iodoTMT labeled Protein ID and Intensity
			iodoTMT Tag:	Tg-126	Tg-127	Tg-128	Tg-129	Tg-130	Tg-131
Protein ID	Accession	Gene ID	MW	Kidney WT1	Kidney WT2	Kidney WT3	Kidney KO1	Kidney KO2	Kidney KO3	WT/KO Intensity	P-Value
Phosphoenolpyruvate carboxykinase, cytosolic [GTP]	Q9Z2V4	Pck1	69.3	50806.2	53190.5	47398.4	31223.2	36220.1	38271.3	1.43211	0.00476441		Green	WT enriched
Acyl-protein thioesterase 1	P97823	Lypla1	24.7	6044.33	11115.8	12191.5	7378.16	7143.68	7597.94	1.32694	0.273322		Gray	No Change
Histidine triad nucleotide-binding protein 2, mitochondrial	Q9D0S9	Hint2	17.3	5875.16	6553.82	6954.96	5191.66	4451.79	5063.68	1.318	0.0160475		Blue	KO enriched
Peroxisomal bifunctional enzyme	Q9DBM2	Ehhadh	78.3	196983	223855	281625	161454	208385	163283	1.31764	0.12642
Peroxisomal carnitine O-octanoyltransferase	Q9DC50	Crot	70.2	21891.9	24190.4	31491.5	19320.3	23632.6	18090.2	1.2708	0.174982
60S acidic ribosomal protein P0	P14869	Rplp0	34.2	16236.8	29032.4	20631.7	12738.6	18458.9	21498.7	1.25058	0.38795
Sodium/potassium-transporting ATPase subunit alpha-4	Q9WV27	Atp1a4	114.8	141625	178297	166018	114694	145306	134690	1.23119	0.0959365
Propionyl-CoA carboxylase beta chain, mitochondrial	Q99MN9	Pccb	58.4	64943.5	68586.7	62375.7	46076.3	58400	57028.7	1.213	0.05584
Ubiquitin-conjugating enzyme E2 D1	P61080	Ube2d1	16.6	10697.8	16662.7	14693.3	12849.6	11539.6	10441.5	1.20738	0.271187
Ubiquitin-conjugating enzyme E2 D3	P61079	Ube2d3	16.7	10697.8	16662.7	14693.3	12849.6	11539.6	10441.5	1.20738	0.271187
Ubiquitin-conjugating enzyme E2 D2	P62838	Ube2d2	16.7	10697.8	16662.7	14693.3	12849.6	11539.6	10441.5	1.20738	0.271187
Sulfite oxidase, mitochondrial	Q8R086	Suox	60.7	25940.3	18568.4	48328.4	20767.9	39744.8	17556.8	1.18916	0.685938
Villin-1	Q62468	Vil1	92.7	40527.2	36118.9	42921.2	16093.7	62422.1	22159.2	1.18766	0.689906
60S ribosomal protein L30	P62889	Rpl30	12.8	14946.3	16248.4	14629.1	11770.3	12070.2	15226.5	1.17295	0.136528
Sideroflexin-1	Q99JR1	Sfxn1	35.6	4743.16	9195.68	10058.1	7959.23	4993.01	7551.86	1.17035	0.571297
Sideroflexin-3	Q91V61	Sfxn3	35.4	4743.16	9195.68	10058.1	7959.23	4993.01	7551.86	1.17035	0.571297
ADP/ATP translocase 1	P48962	Slc25a4	32.9	48920.1	88238	104208	70427.4	66033.7	70009	1.16901	0.519409
Sodium/potassium-transporting ATPase subunit alpha-2	Q6PIE5	Atp1a2	112.1	170139	221172	204117	149039	190951	172285	1.16232	0.224023
Sodium/potassium-transporting ATPase subunit alpha-3	Q6PIC6	Atp1a3	111.6	170139	221172	204117	149039	190951	172285	1.16232	0.224023
Voltage-dependent anion-selective channel protein 1	Q60932	Vdac1	32.3	16286.1	23266.7	18337.2	13298.3	17110.5	19683.3	1.15567	0.402795
Alpha-methylacyl-CoA racemase	O09174	Amacr	41.7	18213.2	31472.7	42860.2	28062.1	23266.9	28903.2	1.15348	0.605605
Long-chain specific acyl-CoA dehydrogenase, mitochondrial	P51174	Acadl	47.9	9382.1	22746.6	10275.7	15883.6	10263.7	10736	1.14969	0.713858
Purine nucleoside phosphorylase	P23492	Pnp	32.3	11145.7	18296.2	13984.4	10741	16517.1	10524	1.14939	0.546413
NADH-ubiquinone oxidoreductase 75 kDa subunit, mitochondrial	Q91VD9	Ndufs1	79.7	7817.86	7362.7	9651.39	4725.52	10374.8	6637.93	1.14231	0.597447
Alpha-aminoadipic semialdehyde synthase, mitochondrial	Q99K67	Aass	102.9	48392.9	60932.3	55975.8	43408.7	53918.2	47654.2	1.14016	0.227443
NAD(P)H-hydrate epimerase	Q8K4Z3	Naxe	31	30159.3	38419.9	38282.2	27213.9	33752.9	32813.8	1.13948	0.270097
Dehydrogenase/reductase SDR family member 4	Q99LB2	Dhrs4	29.9	137357	104329	132327	96979.2	141029	90272.8	1.13931	0.466168
NADH dehydrogenase [ubiquinone] 1 alpha subcomplex subunit 8	Q9DCJ5	Ndufa8	20	16217.9	17698.5	21049.9	13961.1	17031.5	17341.6	1.13721	0.284582
Cytochrome b-c1 complex subunit 1, mitochondrial	Q9CZ13	Uqcrc1	52.8	165732	232840	213964	145198	220242	174554	1.13434	0.459785
Quinone oxidoreductase-like protein 2	Q3UNZ8	Cryzl2	37.8	132994	144778	137399	107333	151234	108311	1.13163	0.34007
MICOS complex subunit Mic60	Q8CAQ8	Immt	83.8	14164.4	14400.6	15083.6	11544.9	12384.4	15052.3	1.11973	0.227622
Lysozyme C-2	P08905	Lyz2	16.7	58870	107536	61789	63221.9	66522.7	74190.4	1.11896	0.641654
Sarcosine dehydrogenase, mitochondrial	Q99LB7	Sardh	101.6	170381	232331	206188	157486	212729	174201	1.11844	0.426176
Isoamyl acetate-hydrolyzing esterase 1 homolog	Q9DB29	Iah1	28	34548	57577.5	34429.9	36281.9	41909.2	35023.1	1.11784	0.607141
Fructose-bisphosphate aldolase A	P05064	Aldoa	39.3	29898.3	39678	35861.7	26086.1	39026.1	30128.6	1.10707	0.515054
Triosephosphate isomerase	P17751	Tpi1	26.7	39932.3	64665	47315.6	45179.3	49162	43086.3	1.1054	0.556963
Synaptic vesicle membrane protein VAT-1 homolog	Q62465	Vat1	43.1	7528.16	7004.38	14182.7	10549.8	7616.89	7840.52	1.10413	0.735837
Peroxisomal acyl-coenzyme A oxidase 1	Q9R0H0	Acox1	74.6	48220.7	65749.2	49259.3	41960.2	61530.5	44838.1	1.10045	0.583279
Alanine--glyoxylate aminotransferase 2, mitochondrial	Q3UEG6	Agxt2	57.1	16930.3	21942.8	24531.2	15233.2	27344.5	15084.9	1.09958	0.700799
Cytochrome c1, heme protein, mitochondrial	Q9D0M3	Cyc1	35.3	43264.8	69067.1	74878.5	57536.7	53592.4	59192.4	1.09916	0.598442
Apoptosis-inducing factor 1, mitochondrial	Q9Z0X1	Aifm1	66.7	3598.29	4235.42	5316.3	4011.64	3798.47	4154	1.09912	0.483129
Homogentisate 1,2-dioxygenase	O09173	Hgd	49.9	40150	64554.4	44604.8	44233.7	45723.8	46094.3	1.09744	0.58857
Hemoglobin subunit beta-1	P02088	Hbb-b1	15.8	251547	249746	287242	207148	267931	244942	1.09516	0.348371
Neprilysin	Q61391	Mme	85.6	17156.7	21701.3	29369.3	21905.9	21923.1	18489.3	1.09482	0.626485
Basement membrane-specific heparan sulfate proteoglycan core protein	Q05793	Hspg2	398	15673.5	22531.5	27808.1	13761.4	26464	20140.4	1.09355	0.729654
Glycine amidinotransferase, mitochondrial	Q9D964	Gatm	48.3	61563.5	83014.6	62822.1	61730.2	67251.9	61411.1	1.08932	0.475341
Endoribonuclease LACTB2	Q99KR3	Lactb2	32.7	55766.2	76427.2	62216.3	52800.5	63281	62425.2	1.08909	0.489104
Peroxisomal trans-2-enoyl-CoA reductase	Q99MZ7	Pecr	32.4	147733	135661	164161	127093	168327	116296	1.08705	0.54054
Glutaminase kidney isoform, mitochondrial	D3Z7P3	Gls	73.9	10744.9	17360.3	11030	11591.1	11755.5	12739.1	1.08451	0.666496
Peroxisomal sarcosine oxidase	Q9D826	Pipox	43.8	44717.7	53528.8	78649.4	50994.1	71575.2	40610.8	1.08405	0.754371
Guanine nucleotide-binding protein G(I)/G(S)/G(T) subunit beta-2	P62880	Gnb2	37.3	36399.3	59989.2	53775.5	45013	47457.2	46067.9	1.08392	0.613955
Cytochrome b-c1 complex subunit 2, mitochondrial	Q9DB77	Uqcrc2	48.2	32039.6	37746.3	39957.8	27520.1	40256.4	33537.9	1.0832	0.555235
Tubulin beta-2B chain	Q9CWF2	Tubb2b	49.9	22961.3	37860.7	36093.9	30540.4	25735	33399.5	1.08075	0.666939
Tubulin beta-2A chain	Q7TMM9	Tubb2a	49.9	22961.3	37860.7	36093.9	30540.4	25735	33399.5	1.08075	0.666939
Sodium/potassium-transporting ATPase subunit alpha-1	Q8VDN2	Atp1a1	112.9	285233	370723	398796	310627	349400	316982	1.07957	0.513647
Glutamate dehydrogenase 1, mitochondrial	P26443	Glud1	61.3	23939	37795.3	27014.9	25004.7	26098.8	31622.7	1.07281	0.68964
NADH dehydrogenase [ubiquinone] flavoprotein 1, mitochondrial	Q91YT0	Ndufv1	50.8	30930.4	43477.5	33434.9	26517.1	34343.1	39714.4	1.07227	0.678027
NADH dehydrogenase [ubiquinone] iron-sulfur protein 8, mitochondrial	Q8K3J1	Ndufs8	24	17373.3	21552.9	18156.2	14641.4	21947.8	16804.9	1.06908	0.65094
Sodium/potassium-transporting ATPase subunit beta-1	P14094	Atp1b1	35.2	35064	36000.3	63017.8	34913.5	60370.1	30470.7	1.06622	0.842165
Phosphoglycerate mutase 1	Q9DBJ1	Pgam1	28.8	55889.7	68845.8	63232.2	49296.5	71148	55854.1	1.06619	0.630604
Talin-1	P26039	Tln1	269.7	25934.3	35303.9	28269.9	23340.5	36355.8	24421.4	1.06408	0.73906
Selenium-binding protein 2	Q63836	Selenbp2	52.6	133056	179564	137696	141798	143975	138009	1.06261	0.584548
N-fatty-acyl-amino acid synthase/hydrolase PM20D1	Q8C165	Pm20d1	55.6	20943.8	27587.6	23220.4	21079.5	23079.2	23521	1.06017	0.551279
Isobutyryl-CoA dehydrogenase, mitochondrial	Q9D7B6	Acad8	45	54223.5	69246	59579.1	48138.5	61527.7	63165.6	1.05911	0.626927
Centromere protein V	Q9CXS4	Cenpv	27.5	11528	14413.6	19894.1	12142.3	21101.6	10285.6	1.05298	0.86185
Complex I assembly factor ACAD9, mitochondrial	Q8JZN5	Acad9	68.7	12743.8	17524.5	13452.2	12227.1	15920	13393.8	1.05247	0.713943
Potassium-transporting ATPase alpha chain 2	Q9Z1W8	Atp12a	114.7	31541	36598	47035.8	31229.1	49552.8	28759.2	1.05143	0.825703
Putative L-aspartate dehydrogenase	Q9DCQ2	Aspdh	30.3	13237	16544.9	15701.7	13136.8	14865.6	15456	1.0466	0.60724
L-lactate dehydrogenase A chain	P06151	Ldha	36.5	8606.13	14320.4	12565.3	11892.1	7881.67	14141.3	1.04649	0.843234
2-oxoisovalerate dehydrogenase subunit beta, mitochondrial	Q6P3A8	Bckdhb	42.9	26703.1	29783	36830.6	25873.4	36048	27419.3	1.0445	0.776273
Branched-chain-amino-acid aminotransferase, mitochondrial	O35855	Bcat2	44.1	13936.9	21533.6	22402.3	17796.7	20389	17247.7	1.044	0.79014
Actin-related protein 2/3 complex subunit 4	P59999	Arpc4	19.7	7077.32	11604.5	9226.29	9177.92	8461.42	9095.26	1.0439	0.782806
Mitochondrial amidoxime reducing component 2	Q922Q1	Mtarc2	38.2	63494	94255.5	75830.4	73202.5	73516.9	77907.6	1.03986	0.758536
Methylcrotonoyl-CoA carboxylase beta chain, mitochondrial	Q3ULD5	Mccc2	61.3	68378.4	97910.5	95541.8	77463.3	88314.3	86135.3	1.03937	0.758396
Aldo-keto reductase family 1 member C21	Q91WR5	Akr1c21	36.9	19313.2	25663.4	30039.9	23298.2	29379.2	19644.2	1.03726	0.841621
Long-chain-fatty-acid--CoA ligase 1	P41216	Acsl1	77.9	21444.2	22141.2	31835.3	18880.4	32548.7	21453	1.03483	0.882412
Electron transfer flavoprotein subunit beta	Q9DCW4	Etfb	27.6	20279.7	23491.4	27056	20117.1	29334.2	18999.7	1.03471	0.845663
Sepiapterin reductase	Q64105	Spr	27.9	17082.7	32170.3	26257.9	24041.3	22405.4	26535	1.03466	0.86203
N-acyl-aromatic-L-amino acid amidohydrolase (carboxylate-forming)	Q91XE4	Acy3	35.3	224143	342053	279679	244650	310533	263059	1.03377	0.826237
Ubiquitin-like modifier-activating enzyme 5	Q8VE47	Uba5	44.8	8816.92	10884.2	12853.1	9640.24	8869.22	12984.5	1.03367	0.84709
Ribose-phosphate pyrophosphokinase 2	Q9CS42	Prps2	34.8	19120.2	22518.8	23854.5	20827.5	23143.9	19517.7	1.03157	0.724023
Ribose-phosphate pyrophosphokinase 1	Q9D7G0	Prps1	34.8	19120.2	22518.8	23854.5	20827.5	23143.9	19517.7	1.03157	0.724023
Pyruvate dehydrogenase E1 component subunit beta, mitochondrial	Q9D051	Pdhb	38.9	11891.8	18349.1	22575.8	16898.8	18894.4	15419.7	1.03132	0.877894
Methanethiol oxidase	P17563	Selenbp1	52.5	141889	188932	148648	155237	157464	152298	1.03112	0.76021
L-lactate dehydrogenase B chain	P16125	Ldhb	36.5	25195	37654.9	47928.8	38757.7	33428.6	35553.2	1.02821	0.888009
Low-density lipoprotein receptor-related protein 2	A2ARV4	Lrp2	518.9	169228	253484	184255	186838	206218	197530	1.02774	0.847069
Carboxylesterase 1F	Q91WU0	Ces1f	61.6	44518.1	63119.1	63982.6	47385.5	69691.9	50001.1	1.02718	0.880873
Murinoglobulin-2	P28666	Mug2	162.3	50799.8	46884.8	46455.3	39601.7	50359.8	50379.1	1.02707	0.758469
Protein NipSnap homolog 1	O55125	Nipsnap1	33.3	14528.3	19961	18153.5	15046.8	18852.5	17359.7	1.02699	0.824061
T-complex protein 1 subunit eta	P80313	Cct7	59.6	14949	20958.2	16878.5	15152.9	15666.6	20589.2	1.02679	0.86206
Tubulin beta-4A chain	Q9D6F9	Tubb4a	49.6	32221.1	51583.8	46460.2	39697.3	37153.6	50134	1.02583	0.883818
Tubulin beta-4B chain	P68372	Tubb4b	49.8	32221.1	51583.8	46460.2	39697.3	37153.6	50134	1.02583	0.883818
Tubulin beta-5 chain	P99024	Tubb5	49.6	32221.1	51583.8	46460.2	39697.3	37153.6	50134	1.02583	0.883818
Guanine nucleotide-binding protein G(I)/G(S)/G(T) subunit beta-1	P62874	Gnb1	37.4	29536	44503.6	41135.6	34434.3	38954.4	38906.7	1.02564	0.850472
Ceruloplasmin	Q61147	Cp	121.1	15123.4	19883.7	16092.2	15431.4	17913.5	16529.7	1.02455	0.813506
Galactoside 2-alpha-L-fucosyltransferase 3	P97353	Sec1	41.4	38991.3	64740.8	50720.1	56735.1	43412.5	50618.9	1.02445	0.890534
Choline dehydrogenase, mitochondrial	Q8BJ64	Chdh	66.4	25666.3	29286.9	28234.9	23394	31826	26112.5	1.02281	0.830503
Very long-chain specific acyl-CoA dehydrogenase, mitochondrial	P50544	Acadvl	70.8	48321.7	64618.8	41016.5	39031.6	47662.7	63978.3	1.0218	0.918968
D-beta-hydroxybutyrate dehydrogenase, mitochondrial	Q80XN0	Bdh1	38.3	56250.4	67610.7	66114.4	51953.1	71351.8	62752.9	1.02106	0.853842
Aspartate--tRNA ligase, mitochondrial	Q8BIP0	Dars2	74.1	13546.6	19967.4	24345.7	14628.7	26505.5	15541.4	1.02089	0.94015
2-aminomuconic semialdehyde dehydrogenase	Q8BH00	Aldh8a1	53.6	9789.82	16205.6	12618.6	12823.9	13150.3	11915	1.01913	0.904589
Thiosulfate sulfurtransferase	P52196	Tst	33.4	18243.1	30687.6	34636.6	19200.5	39223.2	23778.5	1.01661	0.956365
Acyl-coenzyme A synthetase ACSM1, mitochondrial	Q91VA0	Acsm1	64.7	13523.7	12160.6	13738.8	13256	12510.7	13029	1.01617	0.718795
Peroxiredoxin-5, mitochondrial	P99029	Prdx5	21.9	36329.2	49533.7	48252.9	44499.2	40417.2	47067	1.01616	0.885388
ADP/ATP translocase 2	P51881	Slc25a5	32.9	165403	237408	260975	207237	244082	203951	1.013	0.932508
Probable D-lactate dehydrogenase, mitochondrial	Q7TNG8	Ldhd	51.8	164516	243683	222054	182124	239431	200782	1.01272	0.93194
2-oxoglutarate dehydrogenase, mitochondrial	Q60597	Ogdh	116.4	44473.5	51177.7	43337	39252.7	49220.7	48776.6	1.01266	0.893647
40S ribosomal protein SA	P14206	Rpsa	32.8	46663.4	76843.6	50826.2	49680.8	58588.7	64044.1	1.01172	0.951165
Fumarate hydratase, mitochondrial	P97807	Fh	54.3	38130.5	55389.5	43711.6	39160.9	42892.4	53897.3	1.00942	0.952515
Mitochondrial 2-oxoglutarate/malate carrier protein	Q9CR62	Slc25a11	34.1	7600.68	10638.3	12481.9	10249.8	11723.4	8468.67	1.00916	0.959141
Glutaredoxin-related protein 5, mitochondrial	Q80Y14	Glrx5	16.3	7211.54	11505.9	7772.71	8173.96	8570.85	9531.91	1.00812	0.962094
Basic leucine zipper and W2 domain-containing protein 1	Q9CQC6	Bzw1	48	2959.96	5896.1	5959.9	3901.35	4422.21	6387.03	1.00716	0.978859
TAR DNA-binding protein 43	Q921F2	Tardbp	44.5	11314.1	14829.8	13308.1	12113.9	11828.4	15256.7	1.00646	0.957774
Glycerol-3-phosphate dehydrogenase, mitochondrial	Q64521	Gpd2	80.9	7853.68	11452.4	8531.77	6973.01	7665.49	13021.7	1.00642	0.979879
Gephyrin	Q8BUV3	Gphn	83.2	11096.8	16833.9	13898.5	12545.2	15004.6	14036	1.00585	0.966281
Rho GDP-dissociation inhibitor 1	Q99PT1	Arhgdia	23.4	4646.85	5406.1	4252.1	3894.79	5611.07	4736.45	1.00441	0.973867
Ribonuclease 4	Q9JJH1	Rnase4	17	9310.24	14415.2	15327.8	11820	18186.6	8908.23	1.00356	0.989565
Cytochrome b-c1 complex subunit 6, mitochondrial	P99028	Uqcrh	10.4	26789.3	40070.8	44122.8	38373	32601.3	39661	1.00314	0.984673
Bifunctional epoxide hydrolase 2	P34914	Ephx2	62.5	65051.4	91516	73639.8	66412.5	76627.3	87099.5	1.0003	0.99827
Fructose-bisphosphate aldolase B	Q91Y97	Aldob	39.5	349608	612057	357816	379021	455908	484609	0.999957	0.999845
Ketohexokinase	P97328	Khk	32.7	54129.9	72829.4	43122.7	58407.3	58372.7	53341.4	0.999768	0.998883
Succinate dehydrogenase [ubiquinone] iron-sulfur subunit, mitochondrial	Q9CQA3	Sdhb	31.8	17615.1	25661.1	21654.4	19312.2	27125.6	18562.5	0.998928	0.995149
Pregnancy zone protein	Q61838	Pzp	165.7	17867.1	20707.8	18165.3	15809.5	17439.8	23583.3	0.998374	0.990876
2-amino-3-carboxymuconate-6-semialdehyde decarboxylase	Q8R519	Acmsd	38	19615.7	19774.5	25938.6	16059.8	34029	15387.4	0.997747	0.994283
Ester hydrolase C11orf54 homolog	Q91V76	1 SV	35	76447.6	98039.2	87894.8	90651	90918.4	81487.2	0.997434	0.97578
Endoplasmin	P08113	Hsp90b1	92.4	11687.8	10983.3	10983.6	10337.8	11941.7	11495.7	0.996433	0.943516
Elongation factor 2	P58252	Eef2	95.3	33583.1	45542.9	45445.7	40702	40309.7	44070.6	0.995918	0.969226
Catenin beta-1	Q02248	Ctnnb1	85.4	4279.46	5096.71	5813.88	5182.95	4452.47	5641.99	0.994282	0.961197
Peroxiredoxin-2	Q61171	Prdx2	21.8	3526.08	5946.44	8075.53	5074.31	6738.2	5845.56	0.99377	0.980348
40S ribosomal protein S23	P62267	Rps23	15.8	15766	22214.8	20529	22581.8	14414.3	21921.7	0.993076	0.96867
Cytoplasmic aconitate hydratase	P28271	Aco1	98.1	31684.6	42976.5	32333.3	34973.8	33240.5	39554.7	0.992812	0.952995
Glutaryl-CoA dehydrogenase, mitochondrial	Q60759	Gcdh	48.6	15128.7	17731.5	16712.1	14391	17336.5	18233.4	0.992222	0.930025
Stress-70 protein, mitochondrial	P38647	Hspa9	73.4	7350.57	7491.6	6913.4	5965.43	8607.66	7373.72	0.991286	0.939017
Thioredoxin-dependent peroxide reductase, mitochondrial	P20108	Prdx3	28.1	23790.3	35655.6	20143.6	25790.2	28884.7	25634.2	0.991041	0.962552
Calcium-binding mitochondrial carrier protein Aralar1	Q8BH59	Slc25a12	74.5	3208.69	5277.69	5977.36	4089.09	4798.51	5708.77	0.990914	0.965272
NADH dehydrogenase [ubiquinone] iron-sulfur protein 7, mitochondrial	Q9DC70	Ndufs7	24.7	1869.57	2256.79	4063.88	2565.52	2848.43	2854.26	0.990569	0.971463
Very long-chain acyl-CoA synthetase	O35488	Slc27a2	70.4	21647.9	22777.2	34185.9	17437.4	42965.6	19025.6	0.989707	0.977732
Phosphotriesterase-related protein	Q60866	Pter	39.2	23764.5	33170.4	37020.3	28064	39759.4	27116.1	0.989633	0.956552
Phospholipid hydroperoxide glutathione peroxidase	O70325	Gpx4	22.2	22597.8	28448.1	35510	29491.7	31644.5	26331.1	0.989581	0.943661
Succinate dehydrogenase [ubiquinone] flavoprotein subunit, mitochondrial	Q8K2B3	Sdha	72.5	209132	292801	263523	252299	278435	243124	0.989144	0.921514
Glyoxalase domain-containing protein 5	Q9D8I3	Glod5	16.6	4617.41	5523.43	5391.22	4869.88	5239.58	5600.16	0.988697	0.874818
Filamin-A	Q8BTM8	Flna	281	65848.3	66483.9	45779.6	54700.6	64325.5	61130.2	0.988651	0.93071
Electron transfer flavoprotein subunit alpha, mitochondrial	Q99LC5	Etfa	35	36223.3	41350.8	50722.9	38542.2	57930.5	33401.5	0.987856	0.954137
Sarcoplasmic/endoplasmic reticulum calcium ATPase 3	Q64518	Atp2a3	113.6	16673.4	23489.3	17903.3	19087.5	20913.4	18894.3	0.985922	0.90582
Sarcoplasmic/endoplasmic reticulum calcium ATPase 2	O55143	Atp2a2	114.8	16673.4	23489.3	17903.3	19087.5	20913.4	18894.3	0.985922	0.90582
Unconventional myosin-Ic	Q9WTI7	Myo1c	121.9	48231.1	59906.6	56407.4	55480.4	63154	48295.2	0.985716	0.892302
T-complex protein 1 subunit zeta	P80317	Cct6a	58	3388.11	4222.82	4369.95	4114.23	3894.45	4172.82	0.98353	0.843349
Electron transfer flavoprotein-ubiquinone oxidoreductase, mitochondrial	Q921G7	Etfdh	68	5825.23	8179.6	6924.88	7420.25	6503.32	7401.6	0.981455	0.868049
Elongation factor 1-alpha 1	P10126	Eef1a1	50.1	75584.5	94894.1	64165.4	65383.7	83054.1	90769.3	0.980924	0.902834
Phosphoglycerate mutase 2	O70250	Pgam2	28.8	9006.02	13994.9	14424.1	9101.15	18123.8	10969.5	0.979854	0.940948
Neutral and basic amino acid transport protein rBAT	Q91WV7	Slc3a1	78.1	16081	24144.2	21307.9	22879	19328.1	20608.9	0.979577	0.876377
Monocarboxylate transporter 3	O35308	Slc16a8	51.5	6720.65	7905.79	11630.6	9381.37	7335.8	10134.2	0.977867	0.912805
Short/branched chain specific acyl-CoA dehydrogenase, mitochondrial	Q9DBL1	Acadsb	47.8	30001.6	36620.5	32547.4	28084.3	35641.9	37712.4	0.97763	0.839648
Protein AMBP	Q07456	Ambp	39	12051.9	16452.2	23351.1	15213.4	22739	15144	0.976624	0.925259
Tubulin alpha-4A chain	P68368	Tuba4a	49.9	142083	163891	150690	148219	164023	155733	0.975827	0.654592
Succinate--CoA ligase [ADP/GDP-forming] subunit alpha, mitochondrial	Q9WUM5	Suclg1	36.1	33208.4	48467.1	50269.9	40722.7	57136.9	37428.3	0.975294	0.89788
Lon protease homolog, mitochondrial	Q8CGK3	Lonp1	105.8	16842.3	14186.2	20217.4	14963.3	22347	15301	0.974047	0.885742
Ribonuclease inhibitor	Q91VI7	Rnh1	49.8	13190.4	15349.5	10845.9	13381	13038.1	14046.5	0.973319	0.800633
Tubulin alpha-1A chain	P68369	Tuba1a	50.1	98385.7	114958	96420.6	103752	111086	103735	0.972351	0.668727
Tubulin alpha-3 chain	P05214	Tuba3a	49.9	98385.7	114958	96420.6	103752	111086	103735	0.972351	0.668727
60S ribosomal protein L23	P62830	Rpl23	14.9	16255	16880	15344.1	17428.5	15808.6	16651.2	0.971751	0.507556
Murinoglobulin-1	P28665	Mug1	165.2	59717.3	59142.2	58234.6	53565.9	63953.8	64833.8	0.971159	0.655573
Protein NDRG1	Q62433	Ndrg1	43	31317	38351.7	38195.3	27951.6	49202.2	34229.9	0.968399	0.869813
NADP-dependent malic enzyme	P06801	Me1	63.9	25413.7	37036.4	28694.4	26604.6	32561.2	34995.3	0.967962	0.825142
3'(2'),5'-bisphosphate nucleotidase 1	Q9Z0S1	Bpnt1	33.2	88404.8	120068	128229	88278.3	160603	98996.7	0.967874	0.891336
Prostaglandin reductase-3	Q8BGC4	Zadh2	40.5	38540.2	44715.8	43179.1	39834.6	44588.1	46351.6	0.966819	0.619236
Alpha-aminoadipic semialdehyde dehydrogenase	Q9DBF1	Aldh7a1	58.8	71870.6	90056.5	82876.9	75949.9	97575.2	79842.7	0.9662	0.753887
Acyl-coenzyme A synthetase ACSM2, mitochondrial	Q8K0L3	Acsm2	64.2	91578.7	127600	111167	107804	130316	103795	0.966164	0.78605
Succinyl-CoA:3-ketoacid coenzyme A transferase 1, mitochondrial	Q9D0K2	Oxct1	56	41814.6	54298.2	44427.8	48983.1	42656	53897.4	0.965673	0.755981
N(G),N(G)-dimethylarginine dimethylaminohydrolase 2	Q99LD8	Ddah2	29.6	3505.66	3499.47	3982.77	4253.59	3685.35	3440.71	0.965575	0.674943
Protein ABHD14B	Q8VCR7	Abhd14b	22.4	16069.7	20167.1	18386.4	18705.4	20664.9	17204.4	0.965506	0.696774
D-dopachrome decarboxylase	O35215	Ddt	13.1	65325.2	88007.9	85773.7	68227.5	96643.9	82952.4	0.964826	0.80346
Nicotinate-nucleotide pyrophosphorylase [carboxylating]	Q91X91	Qprt	31.5	11712.8	12881.7	10818.3	11200.4	11792.7	13754.4	0.963679	0.672144
Acyl-coenzyme A thioesterase 8	P58137	Acot8	35.8	15084.9	25045.3	21226.3	17241.2	28655.2	17854.6	0.962439	0.873578
Pyruvate kinase PKM	P52480	Pkm	57.8	75274.3	88851.7	75221.2	75975.8	70104	102655	0.962259	0.790073
Glutamine amidotransferase-like class 1 domain-containing protein 1	Q8BFQ8	Gatd1	23.3	15933.9	21647	20805.2	17965.4	19843.6	22925.9	0.961329	0.750051
Hemoglobin subunit beta-2	P02089	Hbb-b2	15.9	137601	169311	191777	140865	227670	150848	0.960158	0.837925
Acylcarnitine hydrolase	Q91WG0	Ces2c	62.4	20005.5	26159.5	18041.4	19790.4	25211	21877.5	0.96004	0.774823
2,4-dienoyl-CoA reductase, mitochondrial	Q9CQ62	Decr1	36.2	32624.8	44348.5	40230.5	39853.9	42354.6	39954.7	0.959403	0.663921
Lactoylglutathione lyase	Q9CPU0	Glo1	20.8	5203.43	7457.68	7164.82	6903.27	7492.66	6288.84	0.958479	0.734897
Tubulin alpha-1B chain	P05213	Tuba1b	50.1	108008	122148	106684	113649	122426	115568	0.957905	0.429564
Carnitine O-palmitoyltransferase 1, liver isoform	P97742	Cpt1a	88.2	40649.3	55883.2	53392.4	52969.6	49984.6	53568.8	0.957846	0.673498
Ras-related protein Rap-1b	Q99JI6	Rap1b	20.8	12482.9	16631.7	17190.3	14173.6	19904.7	14273.9	0.957656	0.790795
Enoyl-CoA hydratase domain-containing protein 3, mitochondrial	Q9D7J9	Echdc3	32.4	13359.5	15342.4	15889.1	14458.3	13898	18210.6	0.957569	0.693992
ATP synthase subunit d, mitochondrial	Q9DCX2	Atp5pd	18.7	7384.45	12557	9402.51	8458.47	12595.3	9617.4	0.956726	0.831225
Cubilin	Q9JLB4	Cubn	398.8	94646.8	132084	135143	108551	161939	108016	0.956062	0.814476
Filamin-B	Q80X90	Flnb	277.7	15502.5	19348.9	15961.4	17012.7	22794.2	13345.8	0.955979	0.808072
D-glutamate cyclase, mitochondrial	Q8BH86	Dglucy	66.3	8387.07	7748.34	7598.93	7454.6	8782.81	8608.72	0.955253	0.48466
Glyceraldehyde-3-phosphate dehydrogenase, testis-specific	Q64467	Gapdhs	47.6	122165	174525	137938	127206	165410	162589	0.954796	0.746345
39S ribosomal protein L45, mitochondrial	Q9D0Q7	Mrpl45	35.4	6811.58	9961.04	11016.3	10759.8	9494.15	8877.9	0.953903	0.761767
Cytochrome c oxidase subunit 6B1	P56391	Cox6b1	10.1	10244.7	13842.2	14276.6	13371.8	14145.2	12727.7	0.953256	0.664589
V-type proton ATPase catalytic subunit A	P50516	Atp6v1a	68.3	25733.2	39137.6	36552	30701.4	41431.5	34360.3	0.952387	0.760316
Acyl-coenzyme A thioesterase 6	Q32Q92	Acot6	46.7	11970.4	15268.6	20749.8	17299.8	18470.2	14668.5	0.951432	0.784792
Acyl-coenzyme A thioesterase 1	O55137	Acot1	46.1	11970.4	15268.6	20749.8	17299.8	18470.2	14668.5	0.951432	0.784792
Peroxisomal succinyl-coenzyme A thioesterase	Q8BWN8	Acot4	46.5	11970.4	15268.6	20749.8	17299.8	18470.2	14668.5	0.951432	0.784792
Acyl-coenzyme A thioesterase 2, mitochondrial	Q9QYR9	Acot2	49.6	11970.4	15268.6	20749.8	17299.8	18470.2	14668.5	0.951432	0.784792
Trifunctional enzyme subunit alpha, mitochondrial	Q8BMS1	Hadha	82.6	28989	37728.5	31502.7	32921.4	35958.2	34423.5	0.950796	0.570022
Tubulin alpha-1C chain	P68373	Tuba1c	49.9	56016.5	57820.3	58474.9	59708	59175.8	62443.3	0.950281	0.0741712
Tubulin alpha-8 chain	Q9JJZ2	Tuba8	50	56016.5	57820.3	58474.9	59708	59175.8	62443.3	0.950281	0.0741712
Membrane primary amine oxidase	O70423	Aoc3	84.5	8185.66	14574.3	9685.93	10429.6	11406.1	12324.7	0.949812	0.789758
Omega-amidase NIT2	Q9JHW2	Nit2	30.5	1829.91	3470.78	4208.58	3297.05	2788.24	3947.86	0.947784	0.833601
3-ketoacyl-CoA thiolase, mitochondrial	Q8BWT1	Acaa2	41.8	149998	195911	130905	135031	171642	196774	0.947099	0.752972
5-oxoprolinase	Q8K010	Oplah	137.5	40555.7	45266.7	52672.8	46029.6	55987.2	44265.5	0.946767	0.635939
UMP-CMP kinase 2, mitochondrial	Q3U5Q7	Cmpk2	50	47076.8	60465.6	52012.2	54012.4	60375.2	54175.3	0.946558	0.535493
Aminoacylase-1	Q99JW2	Acy1	45.8	9051.79	14252.2	13896.8	11621.4	14512.3	13182.2	0.946201	0.725839
Glyceraldehyde-3-phosphate dehydrogenase	P16858	Gapdh	35.8	211682	286185	240059	216922	288514	275247	0.945231	0.668591
Glycerol kinase	Q64516	Gk	61.2	14087.7	17746.3	11857.4	13484.8	14510	18251.5	0.944756	0.723843
Actin, cytoplasmic 2	P63260	Actg1	41.8	58514.9	86504.9	76700.8	74452	70746.7	89496.1	0.944719	0.687844
Actin, cytoplasmic 1	P60710	Actb	41.7	58514.9	86504.9	76700.8	74452	70746.7	89496.1	0.944719	0.687844
Haptoglobin	Q61646	Hp	38.7	6555.18	7530.46	15455.6	7536.09	18177.9	5557.8	0.944658	0.910633
Cytosolic 10-formyltetrahydrofolate dehydrogenase	Q8R0Y6	Aldh1l1	98.6	84909.5	103900	98000	92253	92580.4	118852	0.944429	0.618831
Pyruvate carboxylase, mitochondrial	Q05920	Pc	129.6	108569	134281	133387	119392	161979	117527	0.943188	0.675983
Methylmalonate-semialdehyde dehydrogenase [acylating], mitochondrial	Q9EQ20	Aldh6a1	57.9	132967	191671	144545	152266	180524	164700	0.9431	0.657389
Chloride intracellular channel protein 1	Q9Z1Q5	Clic1	27	27074.2	30089.4	25344.7	26795.4	29583.8	31126.6	0.942889	0.425262
Glutathione peroxidase 1	P11352	Gpx1	22.3	30865.5	37226	34276.2	45171.1	33569.4	29838.5	0.942795	0.698297
Catalase	P24270	Cat	59.8	124449	162138	185774	157398	201728	142086	0.942438	0.722898
Guanine nucleotide-binding protein G(i) subunit alpha-2	P08752	Gnai2	40.5	7342.66	11341	8815.47	8137.28	10216.7	10901.2	0.939976	0.703863
Phosphatidylethanolamine-binding protein 1	P70296	Pebp1	20.8	14031	18978.6	15112.1	14927.1	15976.9	20310.7	0.939608	0.667792
Plexin-B2	B2RXS4	Plxnb2	206.1	3790.16	2099.02	5205.98	4068.3	3326.43	4414.61	0.939524	0.81518
Hemopexin	Q91X72	Hpx	51.3	34932.4	40368.7	39031.6	34000.8	44180.6	43579.2	0.938995	0.538021
Phosphoglycerate kinase 1	P09411	Pgk1	44.5	56098.2	77564.1	65889.6	64040.5	78719.7	69802.7	0.938791	0.59559
Glyoxylate reductase/hydroxypyruvate reductase	Q91Z53	Grhpr	35.3	53727.9	78076.6	60738.3	59657.7	83158.6	62386.6	0.938305	0.704754
Fructose-bisphosphate aldolase C	P05063	Aldoc	39.4	6049.71	9103.23	8305.23	8195.67	8695.75	8164.3	0.93624	0.597717
Elongation factor 1-alpha 2	P62631	Eef1a2	50.4	55174.4	63395.7	40169.3	51280.5	54856.5	64097.6	0.932474	0.648919
Acetyl-CoA acetyltransferase, mitochondrial	Q8QZT1	Acat1	44.8	23168.1	30951.9	26158.2	27311.7	33793.3	24997.2	0.932358	0.606093
Aflatoxin B1 aldehyde reductase member 2	Q8CG76	Akr7a2	40.6	26680.9	28628.6	30384.3	28352.4	36233.6	27341.6	0.932189	0.527608
Aconitate hydratase, mitochondrial	Q99KI0	Aco2	85.4	161948	203530	184412	166797	230522	194014	0.929914	0.564574
Triokinase/FMN cyclase	Q8VC30	Tkfc	59.7	27547.3	36724	30104.2	32283.5	29185.2	40034.8	0.929776	0.604242
NADH dehydrogenase [ubiquinone] iron-sulfur protein 5	Q99LY9	Ndufs5	12.6	8793.19	10494.6	12909.9	11444.4	10771.4	12447.4	0.928873	0.55865
Phosphoribosylformylglycinamidine synthase	Q5SUR0	Pfas	144.5	3075.38	4551.98	3612.4	3567.78	4022.04	4524.62	0.927798	0.599778
Glucose-6-phosphate isomerase	P06745	Gpi	62.7	15906.3	21679.3	20647.2	19383.8	23547.3	19900.4	0.926809	0.525772
Serotransferrin	Q921I1	Tf	76.7	108974	142037	94687.4	86253.9	136977	149855	0.926593	0.722434
Alanine--tRNA ligase, cytoplasmic	Q8BGQ7	Aars1	106.8	1492.21	1791.34	2486.43	1941.22	1537.45	2748.74	0.926547	0.757981
CD9 antigen	P40240	Cd9	25.2	7653.18	11033.8	9019.62	8901.63	9367.37	11647.6	0.926126	0.600576
Peptidyl-prolyl cis-trans isomerase A	P17742	Ppia	18	226356	259751	259420	266532	279824	259846	0.92474	0.181982
Uromodulin	Q91X17	Umod	70.8	16112.9	17729	20057.2	15187.3	23839.5	19279.6	0.924412	0.621333
NADPH-dependent 3-keto-steroid reductase Hsd3b5	Q61694	Hsd3b5	41.9	19399.3	29952.7	28000	21938.1	36933.1	25015.6	0.9221	0.717355
NADPH-dependent 3-keto-steroid reductase Hsd3b4	Q61767	Hsd3b4	41.7	19399.3	29952.7	28000	21938.1	36933.1	25015.6	0.9221	0.717355
Cytosol aminopeptidase	Q9CPY7	Lap3	56.1	37281	48721.7	50615	45185.4	55863.9	47350.1	0.920608	0.498983
Na(+)/H(+) exchange regulatory cofactor NHE-RF3	Q9JIL4	Pdzk1	56.5	9805.11	18547.1	12556.8	12869.2	17002.6	14569.6	0.920517	0.70028
Nucleoside diphosphate kinase B	Q01768	Nme2	17.4	47674.5	61990	69768	49922.1	91968.7	53363	0.918971	0.742092
Nucleoside diphosphate kinase A	P15532	Nme1	17.2	47674.5	61990	69768	49922.1	91968.7	53363	0.918971	0.742092
EH domain-containing protein 2	Q8BH64	Ehd2	61.1	18951.9	24193.9	21793.5	20601.5	23296.9	26781	0.918786	0.460169
Malate dehydrogenase, mitochondrial	P08249	Mdh2	35.6	128393	166303	147279	149919	158465	172801	0.918513	0.365575
S-formylglutathione hydrolase	Q9R0P3	Esd	31.3	13997.6	22322.9	24097.2	25377.7	22187.7	18240.3	0.918122	0.655769
Acylamino-acid-releasing enzyme	Q8R146	Apeh	81.5	15246.5	22256.1	15162.3	17583.3	17992.2	21836.5	0.917315	0.591043
Isovaleryl-CoA dehydrogenase, mitochondrial	Q9JHI5	Ivd	46.3	42461.1	71439.3	48109.7	54332.6	66148.6	56169.6	0.917121	0.637918
Acyl-coenzyme A synthetase ACSM5, mitochondrial	Q8BGA8	Acsm5	64.3	36998.4	46754.6	37896.2	33703	54681.3	44275.1	0.917005	0.618504
Probable ATP-dependent RNA helicase DDX5	Q61656	Ddx5	69.2	10434.6	13645.2	15692.1	14337.9	16876.4	12224.3	0.915591	0.58085
Probable ATP-dependent RNA helicase DDX17	Q501J6	Ddx17	72.4	10434.6	13645.2	15692.1	14337.9	16876.4	12224.3	0.915591	0.58085
3-ketoacyl-CoA thiolase A, peroxisomal	Q921H8	Acaa1a	43.9	31614	50924.1	47595.9	41742.3	54630.7	45781.2	0.915443	0.601266
Isocitrate dehydrogenase [NADP], mitochondrial	P54071	Idh2	50.9	65512.3	95421.2	88239.5	72077	118013	82207.3	0.915077	0.666468
Methylcrotonoyl-CoA carboxylase subunit alpha, mitochondrial	Q99MR8	Mccc1	79.3	5035.53	10038.1	8678.33	7732.12	8075.81	10171.5	0.914261	0.680792
Elongation factor 1-gamma	Q9D8N0	Eef1g	50	9371.55	13350.9	9603.94	10736.1	11485	13137.9	0.914234	0.529934
Peroxiredoxin-6	O08709	Prdx6	24.9	15612.6	22324.3	25553.3	17912.3	31419.5	20140.7	0.913891	0.715943
NAD(P) transhydrogenase, mitochondrial	Q61941	Nnt	113.8	15345.9	17659.6	19893.9	17632.6	20655.2	19613.1	0.913621	0.352009
Phenylalanine-4-hydroxylase	P16331	Pah	51.9	30325.9	38785.6	32503.3	36084.6	36733.1	38436.4	0.913357	0.289094
4-trimethylaminobutyraldehyde dehydrogenase	Q9JLJ2	Aldh9a1	53.5	62748.4	89781.9	89206.8	78977.7	99686.8	86054.4	0.913184	0.516951
Aldehyde dehydrogenase, mitochondrial	P47738	Aldh2	56.5	33175.8	40595.4	39759.9	35478.4	49868.4	39002.7	0.913	0.504655
Glycerol-3-phosphate dehydrogenase [NAD(+)], cytoplasmic	P13707	Gpd1	37.5	42373.8	49149.6	45122.6	36343.9	63737.7	49602.2	0.912897	0.622126
Fumarylacetoacetase	P35505	Fah	46.1	12925.5	18267.5	13969.4	16572	17381.6	15544.2	0.912412	0.447838
3-ketoacyl-CoA thiolase B, peroxisomal	Q8VCH0	Acaa1b	44	45168.1	64589.2	62618	57077.6	71431.1	60438.7	0.912292	0.504476
Non-specific lipid-transfer protein	P32020	Scp2	59.1	16762.9	20168.8	24117.6	20385.7	22577.9	23980.3	0.911948	0.45342
Peroxisomal multifunctional enzyme type 2	P51660	Hsd17b4	79.4	71999.3	72070.1	67801	88147.9	72326.6	72178.7	0.91067	0.275068
Lambda-crystallin homolog	Q99KP3	Cryl1	35.2	15752.1	23987.3	19164.8	12531.8	34262.6	17941.8	0.90991	0.793696
Short-chain specific acyl-CoA dehydrogenase, mitochondrial	Q07417	Acads	44.9	110878	157882	154194	149666	170820	144941	0.908742	0.453253
Actin-related protein 3	Q99JY9	Actr3	47.3	12077.9	14783.8	12609.1	13633.7	13916.1	15925.2	0.907897	0.290971
Ubiquitin-like modifier-activating enzyme 1	Q02053	Uba1	117.7	16634.5	19385.1	26415.5	16135.7	35728	16907.9	0.90786	0.779006
Transitional endoplasmic reticulum ATPase	Q01853	Vcp	89.3	60438	73328.6	74815.2	70712.2	83123.6	76011.1	0.907482	0.289526
Leucine-rich PPR motif-containing protein, mitochondrial	Q6PB66	Lrpprc	156.5	78106.2	104164	77708	87389.8	96002.2	103293	0.906841	0.418781
Macrophage migration inhibitory factor	P34884	Mif	12.5	19912.1	31966.9	23323.7	31043.6	26839.9	25301.3	0.904044	0.540099
Poly(rC)-binding protein 1	P60335	Pcbp1	37.5	29588.9	42527.1	38087.5	35125.8	48500.8	38363.9	0.903378	0.516994
ATP-dependent (S)-NAD(P)H-hydrate dehydratase	Q9CZ42	Naxd	36.7	10782	11648.2	10145.6	9826.67	12904.4	13355.5	0.902714	0.381523
Methylmalonyl-CoA mutase, mitochondrial	P16332	Mmut	82.8	7734.38	10166.2	12558.9	10653.4	9900.67	13264.9	0.90066	0.551808
Annexin A7	Q07076	Anxa7	49.9	34494.9	45034.8	50828.9	41636.1	53453.3	49649.7	0.900646	0.463178
Clathrin heavy chain 1	Q68FD5	Cltc	191.4	18504.5	28679.5	23363.1	26363.9	23277.6	28936.6	0.897796	0.470585
Lymphocyte antigen 6C2	P0CW03	Ly6c2	14.1	11317.8	10229.9	9876.51	10416.9	12121.5	12488.5	0.897147	0.194632
Lymphocyte antigen 6C1	P0CW02	Ly6c1	14.2	11317.8	10229.9	9876.51	10416.9	12121.5	12488.5	0.897147	0.194632
Ubiquinone biosynthesis O-methyltransferase, mitochondrial	Q8BMS4	Coq3	40.9	10070.3	14405.9	14143.5	14598.8	13237.2	15267.3	0.895982	0.382668
Aspartate aminotransferase, mitochondrial	P05202	Got2	47.4	52632.3	62837.3	84450.8	64143.1	102589	56621.3	0.895084	0.670607
Band 3 anion transport protein	P04919	Slc4a1	103.1	20669.2	23136.2	14330.6	20809.7	20473.2	23677.7	0.894944	0.464019
Chloride intracellular channel protein 4	Q9QYB1	Clic4	28.7	9136	13495.6	14543.9	12696.7	16469.2	12405.6	0.894251	0.525701
Quinone oxidoreductase	P47199	Cryz	35.2	152998	196390	192547	178016	234868	194787	0.891821	0.372379
Parkinson disease protein 7 homolog	Q99LX0	Park7	20	12279.2	17008.3	22273.6	16045.9	26669.1	15111.3	0.891653	0.679649
Superoxide dismutase [Cu-Zn]	P08228	Sod1	15.9	38407	54755.2	53966.8	44183.2	70948.2	50248.7	0.889641	0.564337
V-type proton ATPase subunit B, brain isoform	P62814	Atp6v1b2	56.5	73454.1	111301	88562.7	97569.2	105794	104029	0.889152	0.370936
Adenylate kinase 2, mitochondrial	Q9WTP6	Ak2	26.5	37496.9	47973.9	49710.6	48208.9	51393.5	52653	0.887859	0.23146
Cathepsin B	P10605	Ctsb	37.3	48503	64852.8	71016.3	59075.7	89360.3	59390.1	0.887146	0.552849
ATP-dependent 6-phosphofructokinase, muscle type	P47857	Pfkm	85.2	19374.6	24925.8	29180.6	25286.2	33594.6	24092.6	0.885598	0.485509
Perilipin-1	Q8CGN5	Plin1	55.6	21542.1	41305	30754.5	15427.3	57483.5	32903.3	0.884585	0.777523
Fructose-1,6-bisphosphatase 1	Q9QXD6	Fbp1	36.9	20482	29139.7	27632.7	28945.1	31012.6	27586.4	0.882463	0.295166
WD repeat-containing protein 61	Q9ERF3	Wdr61	33.8	15921.2	19231.4	17272	16409.8	21550.5	21530.6	0.881221	0.296113
Succinate-semialdehyde dehydrogenase, mitochondrial	Q8BWF0	Aldh5a1	55.9	19909.2	26433.8	22850	25257.5	23277.1	29995.6	0.8811	0.320113
Ezrin	P26040	Ezr	69.4	27257.7	38141.7	35503.6	37125.9	38950.9	38460.2	0.880964	0.243234
Large neutral amino acids transporter small subunit 4	Q8CGA3	Slc43a2	62.4	11033.5	36888.5	13790.9	12261.4	18218.5	39617.2	0.880394	0.822505
T-complex protein 1 subunit gamma	P80318	Cct3	60.6	22263.3	23398	23624.4	22490.1	30823.6	25554.9	0.878495	0.265511
Cytidine deaminase	P56389	Cda	16.1	68270.5	116683	85544.8	104108	99019.3	104979	0.877941	0.429788
Basigin	P18572	Bsg	42.4	15213.3	19029.9	18475.3	18707.2	20883.8	20541.4	0.876706	0.145352
UPF0598 protein C8orf82 homolog	Q8VE95	1 SV	24.3	10519	14832.5	13868.7	13454.7	13488.2	17842.3	0.875739	0.396951
3-hydroxyacyl-CoA dehydrogenase type-2	O08756	Hsd17b10	27.4	8376.61	13038.1	12943.3	10481	17615.4	11170	0.874998	0.583081
Heat shock protein HSP 90-alpha	P07901	Hsp90aa1	84.7	11114.2	14405.5	13989.6	9703.17	22471.5	13077.3	0.873097	0.653907
Alpha-enolase	P17182	Eno1	47.1	29943.9	41388.3	45158.3	47653.8	37792.9	48047.6	0.872625	0.374256
Gamma-enolase	P17183	Eno2	47.3	29943.9	41388.3	45158.3	47653.8	37792.9	48047.6	0.872625	0.374256
Beta-enolase	P21550	Eno3	47	29943.9	41388.3	45158.3	47653.8	37792.9	48047.6	0.872625	0.374256
Vitamin D-binding protein	P21614	Gc	53.6	41677.8	51852.8	41365.2	48649.4	48554.8	57428.4	0.872364	0.220096
60S ribosomal protein L4	Q9D8E6	Rpl4	47.1	14656.1	13712.2	24904	16797	30113.1	14205.4	0.871667	0.689968
Cathepsin D	P18242	Ctsd	44.9	6332.81	8771.43	7537.01	8698.85	8111.95	9167.02	0.871561	0.2208
Methylglutaconyl-CoA hydratase, mitochondrial	Q9JLZ3	Auh	33.4	20446.6	37142.6	26270.9	18911	47701.6	29675.1	0.870933	0.691904
Protein-glutamine gamma-glutamyltransferase 2	P21981	Tgm2	77	8858.91	16614.8	16097.1	11708.5	24626.3	11491.2	0.869211	0.698785
Enoyl-[acyl-carrier-protein] reductase, mitochondrial	Q9DCS3	Mecr	40.3	34727.9	38749.5	34010.1	37727.4	43255.8	42969	0.867169	0.0775847
Solute carrier family 23 member 1	Q9Z2J0	Slc23a1	65.5	10793.2	9221.85	8079.2	9948.11	10984.3	11643.7	0.86242	0.182974
Mitochondrial-processing peptidase subunit beta	Q9CXT8	Pmpcb	54.6	14295.6	15127.7	17741.4	16511.1	20343.1	17958.4	0.860471	0.169906
Delta-1-pyrroline-5-carboxylate dehydrogenase, mitochondrial	Q8CHT0	Aldh4a1	61.8	25846.5	38076.7	31265.8	32475.7	36593.3	41638.6	0.859823	0.306867
ATP synthase subunit O, mitochondrial	Q9DB20	Atp5po	23.3	10064.6	16483.3	14737.2	14714.7	15160.8	18164.7	0.859389	0.36415
Heterogeneous nuclear ribonucleoprotein U	Q8VEK3	Hnrnpu	87.9	6549.31	12813.1	9363.78	10292.3	11030.3	12113.1	0.859147	0.452206
Xaa-Pro dipeptidase	Q11136	Pepd	55	38637.3	55695.6	48086.3	51449.5	57387.5	57015.4	0.858711	0.214149
6-phosphogluconate dehydrogenase, decarboxylating	Q9DCD0	Pgd	53.2	4251.96	6899.04	7150.08	6531.51	5469.51	9333.95	0.857797	0.531727
ATP-dependent 6-phosphofructokinase, liver type	P12382	Pfkl	85.3	11220	15934.6	19140	16924.1	23046.8	14014	0.857548	0.50658
Acetyl-CoA acetyltransferase, cytosolic	Q8CAY6	Acat2	41.3	38823.6	57711.3	40256.7	48396.4	54692.3	56451.8	0.85741	0.311089
Hydroxymethylglutaryl-CoA lyase, mitochondrial	P38060	Hmgcl	34.2	13416.3	19879.1	17370.2	22491.1	16924.7	19686.2	0.857258	0.319157
Serine protease inhibitor A3M	Q03734	Serpina3m	47	13963.9	20788.1	16694.4	14672.6	28318.5	17067.7	0.856602	0.57045
Serine protease inhibitor A3K	P07759	Serpina3k	46.8	13963.9	20788.1	16694.4	14672.6	28318.5	17067.7	0.856602	0.57045
Hydroxyacyl-coenzyme A dehydrogenase, mitochondrial	Q61425	Hadh	34.4	27989.7	35034.4	28627.5	34891.7	40347.7	31837.3	0.855943	0.200154
Kynurenine 3-monooxygenase	Q91WN4	Kmo	54.5	18590.9	27390.8	21638.3	23421.4	34237.7	21409.5	0.855207	0.466405
Mitochondrial antiviral-signaling protein	Q8VCF0	Mavs	53.4	18165.2	19484.8	15406	19658.8	21758.8	20739.7	0.853577	0.0872602
Isocitrate dehydrogenase [NAD] subunit gamma 1, mitochondrial	P70404	Idh3g	42.8	7116.14	10360	11306	12575.9	14062.2	7126.35	0.852439	0.536719
Serine/threonine-protein phosphatase 2A 65 kDa regulatory subunit A beta isoform	Q7TNP2	Ppp2r1b	65.9	17904.3	23200.2	27324.6	27225.3	26625	26456.1	0.8521	0.221488
Serine/threonine-protein phosphatase 2A 65 kDa regulatory subunit A alpha isoform	Q76MZ3	Ppp2r1a	65.3	17904.3	23200.2	27324.6	27225.3	26625	26456.1	0.8521	0.221488
Albumin	P07724	Alb	68.6	919079	1.21183e+06	1.05779e+06	981945	1.26555e+06	1.5135e+06	0.847833	0.33767
Serine hydroxymethyltransferase, mitochondrial	Q9CZN7	Shmt2	55.7	31500.1	41714.8	43337.2	46740.1	50727.4	40530.1	0.844595	0.206522
Dihydrolipoyl dehydrogenase, mitochondrial	O08749	Dld	54.2	6304.33	12515.2	15156.1	17679.2	9721.4	12885.9	0.843351	0.579986
Argininosuccinate synthase	P16460	Ass1	46.6	100738	155855	114944	155828	149874	135477	0.842146	0.257421
Sphingosine-1-phosphate phosphatase 1	Q9JI99	Sgpp1	47.7	11873.2	13311.9	12444.9	15314.6	15011.8	14646.2	0.83673	0.00603587
40S ribosomal protein S11	P62281	Rps11	18.4	37405.9	51286.7	40552.3	49049.7	53989.9	51472.7	0.836469	0.130523
Chloride intracellular channel protein 5	Q8BXK9	Clic5	28.3	9732.72	13044.6	10077.7	11943	12156.4	15234	0.835295	0.222145
Copper transport protein ATOX1	O08997	Atox1	7.3	11112.3	14932	15205.1	10606.8	22852.3	15945.3	0.834933	0.512124
Alcohol dehydrogenase 1	P00329	Adh1	39.7	12403.9	18333.9	21464.1	22348.8	21257.7	19034.6	0.833348	0.286237
Sorbitol dehydrogenase	Q64442	Sord	38.2	41800.7	81875.4	61902.2	80186.3	70087.7	72559.4	0.832812	0.357803
Dihydropyrimidinase-related protein 2	O08553	Dpysl2	62.2	11534.8	12671.1	16520.4	11960.4	24849.5	12154.8	0.83175	0.57656
Transaldolase	Q93092	Taldo1	37.4	14014.2	16171.6	16416.8	16620.3	22574	16892.3	0.830906	0.204146
Cystathionine beta-synthase	Q91WT9	Cbs	61.5	13699.6	14583.9	17095.6	19137.9	16537	19456.1	0.823113	0.0772526
Aldo-keto reductase family 1 member A1	Q9JII6	Akr1a1	36.6	55428.2	83214.9	60557.8	69401	90384.9	83151	0.81997	0.238199
Hemoglobin subunit alpha	P01942	Hba	15.1	5362.69	8109.23	7968.25	9071.46	9390.21	7824.47	0.815646	0.18593
Persulfide dioxygenase ETHE1, mitochondrial	Q9DCM0	Ethe1	27.7	46772	72074.1	56516.1	66659	76036.9	72557.5	0.814678	0.165955
Glutamate--cysteine ligase catalytic subunit	P97494	Gclc	72.5	19555	21609.4	23955.2	26018.7	32491.8	22456.7	0.804271	0.174175
39S ribosomal protein L10, mitochondrial	Q3TBW2	Mrpl10	29.4	1262.2	3252.27	3222.06	3139.42	3146.32	3399.25	0.798817	0.383325
UDP-glucose 6-dehydrogenase	O70475	Ugdh	54.8	14257.1	20829.4	21443.1	24695.8	19468.4	27010.4	0.794238	0.202269
Isochorismatase domain-containing protein 2A	P85094	Isoc2a	22.4	29165	31062.4	33871.3	30329.1	36996.5	52959.8	0.782295	0.27167
Glutathione hydrolase 1 proenzyme	Q60928	Ggt1	61.5	24179.8	31127.5	30470.8	36631.6	44720.1	29535.9	0.773559	0.163712
60 kDa heat shock protein, mitochondrial	P63038	Hspd1	60.9	79429.3	135375	101867	135291	130379	147765	0.765952	0.131635
Histidine triad nucleotide-binding protein 1	P70349	Hint1	13.8	5233.73	7686.94	8516.5	8962.09	7377.82	11725.7	0.763823	0.241361
Alpha-2-HS-glycoprotein	P29699	Ahsg	37.3	1122.64	1668.05	1226.62	1803.08	2314.33	1169.78	0.759819	0.317392
14-3-3 protein zeta/delta	P63101	Ywhaz	27.8	3201.33	5411.34	5181.25	7462.44	6015.79	4917.09	0.74986	0.206188
Glutathione S-transferase Mu 1	P10649	Gstm1	26	10736.7	10212.1	14006.4	13579.4	14412.7	18784.5	0.747277	0.12063
High mobility group protein B1	P63158	Hmgb1	24.9	15892.6	18090.3	21287.3	24326.9	28091.2	22440.9	0.738324	0.0459165
High mobility group protein B2	P30681	Hmgb2	24.1	15892.6	18090.3	21287.3	24326.9	28091.2	22440.9	0.738324	0.0459165
Fatty acid synthase	P19096	Fasn	272.3	14685.8	23083	15775.6	20470.7	19475.5	33716.4	0.726887	0.273935
NADH-cytochrome b5 reductase 3	Q9DCN2	Cyb5r3	34.1	5801.33	9659.66	7947.77	11782.8	11657.4	8791.2	0.726272	0.118447
Glutamine synthetase	P15105	Glul	42.1	7911.31	8839.24	11580	9999.18	19457.1	9602.49	0.72533	0.352726
40S ribosomal protein S5	P97461	Rps5	22.9	12649.2	17296.2	18541.2	22753.8	24105.9	20341.5	0.721514	0.0413482
Disabled homolog 2	P98078	Dab2	82.3	5926.92	9922.51	12436.4	13716.6	12742.4	12929.8	0.718119	0.125968
Adenylyl cyclase-associated protein 1	P40124	Cap1	51.5	1573.08	1660.95	2191.96	2398.92	2516.11	2871.47	0.696846	0.0305088
Immunoglobulin kappa constant	P01837	Igkc	11.9	3546.87	4150.59	5150.62	5066.05	4180.82	9236.17	0.695128	0.312666
Major urinary protein 17	B5X0G2	Mup17	20.6	20109.3	23778.7	28575.3	30308.9	40157.4	34515.3	0.690249	0.0449346
Major urinary protein 11	P04938	Mup11	20.7	20109.3	23778.7	28575.3	30308.9	40157.4	34515.3	0.690249	0.0449346
Major urinary protein 6	P02762	Mup6	20.6	20109.3	23778.7	28575.3	30308.9	40157.4	34515.3	0.690249	0.0449346

## Sheet: Tab 2 Cysteine mod location
Supplementary Data 38 (Tab 2): 6 month old AL fed CGL WT vs CGL KO Kidney Peptide-level BTA iodoTMT labeled Peptide Site Level Cysteine Modification Location
					iodoTMT Tag:	Tg-126	Tg-127	Tg-128	Tg-129	Tg-130	Tg-131
Annotated Sequence	Modifications	Positions in Master Proteins	Master Protein Descriptions		Theo. MH+ [Da]	Kidney WT1	Kidney WT2	Kidney WT3	Kidney KO1	Kidney KO2	Kidney KO3
[R].DICNDVLSLLEK.[F]	1×iodoTMT6plex [C3]	P63101 [92-103]	14-3-3 protein zeta/delta	Ywhaz	1690.92	3201.33	5411.34	5181.25	7462.44	6015.79	4917.09
[K].AMTTFLSTLGAQCVIASR.[N]	1×Oxidation [M2]; 1×iodoTMT6plex [C13]	Q9CQ62 [74-91]	2,4-dienoyl-CoA reductase, mitochondrial	Decr1	2215.18	16938.9	23948.9	22205	20598.3	23093	22350.4
[K].AMTTFLSTLGAQCVIASR.[N]	1×iodoTMT6plex [C13]	Q9CQ62 [74-91]	2,4-dienoyl-CoA reductase, mitochondrial	Decr1	2199.18	15685.9	20399.6	18025.4	19255.7	19261.6	17604.2
[R].VIQQNCWDPEVR.[I]	1×iodoTMT6plex [C6]	Q8R519 [48-59]	2-amino-3-carboxymuconate-6-semialdehyde decarboxylase	Acmsd	1815.94	19615.7	19774.5	25938.6	16059.8	34029	15387.4
[K].LSLELGGKNPAIIFEDANLEECIPATVR.[S]	1×iodoTMT6plex [C22]	Q8BH00 [250-277]	2-aminomuconic semialdehyde dehydrogenase	Aldh8a1	3341.8	9789.82	16205.6	12618.6	12823.9	13150.3	11915
[R].SMTCPSTGLEEDVLFHIGK.[V]	1×iodoTMT6plex [C4]	Q60597 [601-619]	2-oxoglutarate dehydrogenase, mitochondrial	Ogdh	2393.2	29384.3	31919.3	28908.4	23411.2	29424.9	28950.5
[R].SMTCPSTGLEEDVLFHIGK.[V]	1×Oxidation [M2]; 1×iodoTMT6plex [C4]	Q60597 [601-619]	2-oxoglutarate dehydrogenase, mitochondrial	Ogdh	2409.2	15089.2	19258.4	14428.6	15841.4	19795.8	19826.1
[R].SGDLFNCGSLTIR.[A]	1×iodoTMT6plex [C7]	Q6P3A8 [169-181]	2-oxoisovalerate dehydrogenase subunit beta, mitochondrial	Bckdhb	1711.9	26703.1	29783	36830.6	25873.4	36048	27419.3
[R].SHSNQLVTDCISAMNPDTVLR.[V]	1×Oxidation [M14]; 1×iodoTMT6plex [C10]	Q9Z0S1 [197-217]	3'(2'),5'-bisphosphate nucleotidase 1	Bpnt1	2646.32	24894.8	36173.5	32446	22556.2	37457.9	25532.6
[R].SHSNQLVTDCISAMNPDTVLR.[V]	1×iodoTMT6plex [C10]	Q9Z0S1 [197-217]	3'(2'),5'-bisphosphate nucleotidase 1	Bpnt1	2630.32	13292.8	23932.5	19110.5	14809.6	24258.7	20057.2
[K].ADRLVQMSICSSLAR.[K]	1×iodoTMT6plex [C10]	Q9Z0S1 [50-64]	3'(2'),5'-bisphosphate nucleotidase 1	Bpnt1	1979.07	7891.19	8251.5	14245.8	9590.87	12587.6	8369.16
[R].LVQMSICSSLAR.[K]	1×Oxidation [M4]; 1×iodoTMT6plex [C7]	Q9Z0S1 [53-64]	3'(2'),5'-bisphosphate nucleotidase 1	Bpnt1	1652.9	23822.8	32938.9	38243	22563.9	60011.8	26865
[R].LVQMSICSSLAR.[K]	1×iodoTMT6plex [C7]	Q9Z0S1 [53-64]	3'(2'),5'-bisphosphate nucleotidase 1	Bpnt1	1636.91	18503.2	18771.4	24183.6	18757.6	26286.7	18172.8
[K].SVPFLPLLGGCVDDTILSR.[Q]	1×iodoTMT6plex [C11]	Q3TBW2 [170-188]	39S ribosomal protein L10, mitochondrial	Mrpl10	2331.29	1262.2	3252.27	3222.06	3139.42	3146.32	3399.25
[R].LERPIHLACTAGIFDPYVPPEGDAR.[M]	1×iodoTMT6plex [C9]	Q9D0Q7 [72-96]	39S ribosomal protein L45, mitochondrial	Mrpl45	3066.6	6811.58	9961.04	11016.3	10759.8	9494.15	8877.9
[K].KLGESCIFAPANVTSEK.[E]	1×iodoTMT6plex [C6]	O08756 [53-69]	3-hydroxyacyl-CoA dehydrogenase type-2	Hsd17b10	2123.14	8376.61	13038.1	12943.3	10481	17615.4	11170
[R].IAQFLSGIPETVPLSTVNRQCSSGLQAVANIAGGIR.[N]	1×iodoTMT6plex [C21]	Q8VCH0 [103-138]	3-ketoacyl-CoA thiolase B, peroxisomal	Acaa1b	3997.19	9595.26	17102.8	16678.1	12682.2	15896.1	14549.3
[R].QCSSGLQAVANIAGGIR.[N]	1×iodoTMT6plex [C2]	Q8VCH0 [122-138]	3-ketoacyl-CoA thiolase B, peroxisomal	Acaa1b	1974.08	13497.6	19521.1	16387.6	16337.1	20999.2	20267.3
[R].DCLIPMGITSENVAER.[F]	1×iodoTMT6plex [C2]	Q8VCH0 [176-191]	3-ketoacyl-CoA thiolase B, peroxisomal	Acaa1b	2077.06	13554	13665.1	15022.1	15335.3	16800.4	14657.5
[K].VNPLGGAIALGHPLGCTGAR.[Q]	1×iodoTMT6plex [C16]	Q8VCH0 [366-385]	3-ketoacyl-CoA thiolase B, peroxisomal	Acaa1b	2203.23	8521.18	14300.2	14530.2	12723	17735.4	10964.6
[K].DAEVVLCGGTESMSQSPYCVR.[N]	1×Oxidation [M13]; 2×iodoTMT6plex [C7; C19]	Q8BWT1 [110-130]	3-ketoacyl-CoA thiolase, mitochondrial	Acaa2	2905.43	21755.2	30268.5	18771.3	14610.5	25642.6	27972.3
[K].DAEVVLCGGTESMSQSPYCVR.[N]	2×iodoTMT6plex [C7; C19]	Q8BWT1 [110-130]	3-ketoacyl-CoA thiolase, mitochondrial	Acaa2	2889.43	22155.4	25467.3	14334.8	20191.5	20372.7	23687.5
[R].VVGYFVSGCDPTIMGIGPVPAINGALK.[K]	1×Oxidation [M14]; 1×iodoTMT6plex [C9]	Q8BWT1 [279-305]	3-ketoacyl-CoA thiolase, mitochondrial	Acaa2	3020.62	17136.2	19345	16673.4	15119.4	17068.6	24462
[R].VVGYFVSGCDPTIMGIGPVPAINGALK.[K]	1×iodoTMT6plex [C9]	Q8BWT1 [279-305]	3-ketoacyl-CoA thiolase, mitochondrial	Acaa2	3004.62	12864.8	17303	11299.9	10275.1	15093.2	20446.4
[R].VVGYFVSGCDPTIMGIGPVPAINGALKK.[A]	1×Oxidation [M14]; 1×iodoTMT6plex [C9]	Q8BWT1 [279-306]	3-ketoacyl-CoA thiolase, mitochondrial	Acaa2	3148.71	5896.45	6076.64	5929.51	8679.33	8108.47	8318.23
[R].VVGYFVSGCDPTIMGIGPVPAINGALKK.[A]	1×iodoTMT6plex [C9]	Q8BWT1 [279-306]	3-ketoacyl-CoA thiolase, mitochondrial	Acaa2	3132.72	4463.38	5424.94	5827.45	4660.45	5111.83	7309
[R].LCGSGFQSIVSGCQEICSK.[D]	3×iodoTMT6plex [C2; C13; C17]	Q8BWT1 [91-109]	3-ketoacyl-CoA thiolase, mitochondrial	Acaa2	2933.56	65727	92025.2	58069.1	61494.9	80244.9	84578.4
[R].DVQIGDIVTVGECRPLSK.[T]	1×iodoTMT6plex [C13]	P62281 [119-136]	40S ribosomal protein S11	Rps11	2258.24	37405.9	51286.7	40552.3	49049.7	53989.9	51472.7
[K].ITAFVPNDGCLNFIEENDEVLVAGFGR.[K]	1×iodoTMT6plex [C10]	P62267 [81-107]	40S ribosomal protein S23	Rps23	3268.65	15766	22214.8	20529	22581.8	14414.3	21921.7
[R].VNQAIWLLCTGAR.[E]	1×iodoTMT6plex [C9]	P97461 [147-159]	40S ribosomal protein S5	Rps5	1774	12649.2	17296.2	18541.2	22753.8	24105.9	20341.5
[R].ADHQPLTEASYVNLPTIALCNTDSPLR.[Y]	1×iodoTMT6plex [C20]	P14206 [129-155]	40S ribosomal protein SA	Rpsa	3268.68	46663.4	76843.6	50826.2	49680.8	58588.7	64044.1
[K].AGAPPGLFNVVQGGAATGQFLCHHR.[E]	1×iodoTMT6plex [C22]	Q9JLJ2 [199-223]	4-trimethylaminobutyraldehyde dehydrogenase	Aldh9a1	2834.48	11163.1	14411.8	16860.9	16283	18712.8	12021.5
[K].AGAPPGLFNVVQGGAATGQFLCHHREVAK.[I]	1×iodoTMT6plex [C22]	Q9JLJ2 [199-227]	4-trimethylaminobutyraldehyde dehydrogenase	Aldh9a1	3261.73	4707.71	7207.84	6213.75	7690.03	6640.96	6376.21
[R].VIATFACSGEK.[E]	1×iodoTMT6plex [C7]	Q9JLJ2 [39-49]	4-trimethylaminobutyraldehyde dehydrogenase	Aldh9a1	1454.79	21927.4	27696.1	34085.4	25581.2	42192.9	27363.8
[R].VAAELQAGTCYINNYNVSPVELPFGGYK.[K]	1×iodoTMT6plex [C10]	Q9JLJ2 [434-461]	4-trimethylaminobutyraldehyde dehydrogenase	Aldh9a1	3346.7	15115.2	25930.8	22105	18700.1	19937.8	25763.2
[R].VAAELQAGTCYINNYNVSPVELPFGGYKK.[S]	1×iodoTMT6plex [C10]	Q9JLJ2 [434-462]	4-trimethylaminobutyraldehyde dehydrogenase	Aldh9a1	3474.79	9834.99	14535.4	9941.76	10723.4	12202.3	14529.7
[R].GGTFTDVFAQCPGGHVR.[V]	1×iodoTMT6plex [C11]	Q8K010 [15-31]	5-oxoprolinase	Oplah	2078.04	9582.23	10007	15750	12044.3	16631	8191.94
[R].SGLFVVGPESAGAHPGPACYR.[K]	1×iodoTMT6plex [C19]	Q8K010 [364-384]	5-oxoprolinase	Oplah	2401.23	20249.4	20259.5	19140.4	19961.1	25450.1	18841.7
[R].LLPASFPCIFGPGEDQPLSPEASR.[K]	1×iodoTMT6plex [C8]	Q8K010 [401-424]	5-oxoprolinase	Oplah	2857.48	10724	15000.2	17782.4	14024.2	13906.1	17231.8
[R].AAVEEGIVLGGGCALLR.[C]	1×iodoTMT6plex [C13]	P63038 [430-446]	60 kDa heat shock protein, mitochondrial	Hspd1	1957.11	79429.3	135375	101867	135291	130379	147765
[R].AGAIAPCEVTVPAQNTGLGPEK.[T]	1×iodoTMT6plex [C7]	P14869 [113-134]	60S acidic ribosomal protein P0	Rplp0	2452.31	16236.8	29032.4	20631.7	12738.6	18458.9	21498.7
[R].ISLGLPVGAVINCADNTGAK.[N]	1×iodoTMT6plex [C13]	P62830 [16-35]	60S ribosomal protein L23	Rpl23	2242.24	16255	16880	15344.1	17428.5	15808.6	16651.2
[R].VCTLAIIDPGDSDIIR.[S]	1×iodoTMT6plex [C2]	P62889 [91-106]	60S ribosomal protein L30	Rpl30	2030.12	14946.3	16248.4	14629.1	11770.3	12070.2	15226.5
[R].YAICSALAASALPALVMSK.[G]	1×iodoTMT6plex [C4]	Q9D8E6 [122-140]	60S ribosomal protein L4	Rpl4	2209.23	5894.6	6545.85	7343.97	8500.28	8450.53	6328.71
[R].RGPCIIYNEDNGIIK.[A]	1×iodoTMT6plex [C4]	Q9D8E6 [205-219]	60S ribosomal protein L4	Rpl4	2034.1	8761.52	7166.34	17560.1	8296.74	21662.5	7876.69
[R].VISTGVQAGIPMPCFTTALSFYDGYRHEMLPANLIQAQR.[D]	1×Oxidation [M29]; 1×iodoTMT6plex [C14]	Q9DCD0 [409-447]	6-phosphogluconate dehydrogenase, decarboxylating	Pgd	4641.36	4251.96	6899.04	7150.08	6531.51	5469.51	9333.95
[R].AKVAPEEVSEVIFGHVLTAGCGQNPTR.[Q]	1×iodoTMT6plex [C21]	Q8CAY6 [45-71]	Acetyl-CoA acetyltransferase, cytosolic	Acat2	3138.66	13197.5	18187.6	17682.3	17181.3	21180.3	18904.9
[K].VAPEEVSEVIFGHVLTAGCGQNPTR.[Q]	1×iodoTMT6plex [C19]	Q8CAY6 [47-71]	Acetyl-CoA acetyltransferase, cytosolic	Acat2	2939.52	25626.1	39523.7	22574.4	31215.1	33511.9	37546.9
[R].QATLGAGLPISTPCTTVNK.[V]	1×iodoTMT6plex [C14]	Q8QZT1 [103-121]	Acetyl-CoA acetyltransferase, mitochondrial	Acat1	2201.22	17227.2	25285.1	19692.6	20142.1	25719	16869.6
[R].IVVHMAHALKPGEFGLASICNGGGGASALLIEKL.[-]	1×Oxidation [M5]; 1×iodoTMT6plex [C20]	Q8QZT1 [391-424]	Acetyl-CoA acetyltransferase, mitochondrial	Acat1	3719.03	5940.88	5666.78	6465.59	7169.59	8074.32	8127.62
[K].VAVPSTIHCDHLIEAQVGGEK.[D]	1×iodoTMT6plex [C9]	Q99KI0 [118-138]	Aconitate hydratase, mitochondrial	Aco2	2532.34	71957.3	85951.8	83562.2	68490.7	109718	75541.8
[K].VAVPSTIHCDHLIEAQVGGEKDLR.[R]	1×iodoTMT6plex [C9]	Q99KI0 [118-141]	Aconitate hydratase, mitochondrial	Aco2	2916.56	25276	30281.5	33497.7	34673.9	38667.1	29055.8
[R].VGLIGSCTNSSYEDMGR.[S]	1×iodoTMT6plex [C7]	Q99KI0 [379-395]	Aconitate hydratase, mitochondrial	Aco2	2118.02	23650	26012	22975.9	20035.3	34072.1	24186
[R].DVGGIVLANACGPCIGQWDR.[K]	2×iodoTMT6plex [C11; C14]	Q99KI0 [438-457]	Aconitate hydratase, mitochondrial	Aco2	2702.43	41064.3	61284.7	44376.6	43597.2	48064.9	65230.7
[R].DIKEKLCYVALDFEQEMATAASSSSLEK.[S]	1×Oxidation [M17]; 1×iodoTMT6plex [C7]	P60710 [211-238]	Actin, cytoplasmic 1	Actb	3451.72	9472.3	11362.9	10946.6	8733.42	10389.5	12833.9
[R].DIKEKLCYVALDFEQEMATAASSSSLEK.[S]	1×iodoTMT6plex [C7]	P60710 [211-238]	Actin, cytoplasmic 1	Actb	3435.72	4887.6	7028.45	7147.64	7900.91	6092.18	8986.59
[K].EKLCYVALDFEQEMATAASSSSLEK.[S]	1×Oxidation [M14]; 1×iodoTMT6plex [C4]	P60710 [214-238]	Actin, cytoplasmic 1	Actb	3095.51	7568.8	9832.12	7006.48	7188.77	8864.73	7285.37
[K].LCYVALDFEQEMATAASSSSLEK.[S]	1×iodoTMT6plex [C2]	P60710 [216-238]	Actin, cytoplasmic 1	Actb	2822.38	12237.2	19185.1	14303.3	16820.5	14586.3	16992
[R].FRCPEALFQPSFLGMESCGIHETTFNSIMK.[C]	2×Oxidation [M15; M29]; 2×iodoTMT6plex [C3; C18]	P60710 [255-284]	Actin, cytoplasmic 1	Actb	4111.03	10283.9	15319.7	15922.5	14547.9	16259.4	17612.2
[R].FRCPEALFQPSFLGMESCGIHETTFNSIMK.[C]	1×Oxidation [M29]; 2×iodoTMT6plex [C3; C18]	P60710 [255-284]	Actin, cytoplasmic 1	Actb	4095.04	9385.56	14171.2	12088.3	11829.8	8980.08	14906.5
[R].FRCPEALFQPSFLGMESCGIHETTFNSIMK.[C]	2×iodoTMT6plex [C3; C18]	P60710 [255-284]	Actin, cytoplasmic 1	Actb	4079.04	4679.6	9605.45	9285.95	7430.69	5574.46	10879.5
[R].ATLQAALCLENFSSQVVER.[H]	1×iodoTMT6plex [C8]	P59999 [14-32]	Actin-related protein 2/3 complex subunit 4	Arpc4	2408.28	7077.32	11604.5	9226.29	9177.92	8461.42	9095.26
[K].LGYAGNTEPQFIIPSCIAIK.[E]	1×iodoTMT6plex [C16]	Q99JY9 [19-38]	Actin-related protein 3	Actr3	2464.35	12077.9	14783.8	12609.1	13633.7	13916.1	15925.2
[R].QPSLSAACLGPEVTTQYGGLYR.[T]	1×iodoTMT6plex [C8]	Q8R146 [23-44]	Acylamino-acid-releasing enzyme	Apeh	2640.37	15246.5	22256.1	15162.3	17583.3	17992.2	21836.5
[R].DGTAHPAMCLQNLDMLNEAGLPDMK.[M]	1×Oxidation [M24]; 1×iodoTMT6plex [C9]	Q91WG0 [89-113]	Acylcarnitine hydrolase	Ces2c	3030.44	9754	11563.2	7249.3	8864.77	12362.2	10967.7
[R].DGTAHPAMCLQNLDMLNEAGLPDMK.[M]	2×Oxidation [M15; M24]; 1×iodoTMT6plex [C9]	Q91WG0 [89-113]	Acylcarnitine hydrolase	Ces2c	3046.43	10251.5	14596.3	10792.1	10925.6	12848.8	10909.8
[K].AIVTTASLVPEVESVASECPDLK.[T]	1×iodoTMT6plex [C19]	Q91VA0 [157-179]	Acyl-coenzyme A synthetase ACSM1, mitochondrial	Acsm1	2687.44	13523.7	12160.6	13738.8	13256	12510.7	13029
[R].AIVAGDEVAQEVDAVAPDCSFLK.[I]	1×iodoTMT6plex [C19]	Q8K0L3 [156-178]	Acyl-coenzyme A synthetase ACSM2, mitochondrial	Acsm2	2676.38	36961.6	53231.8	36076.6	41891.2	42647	44919.8
[K].TGLEIREIYGQTETGLICR.[V]	1×iodoTMT6plex [C18]	Q8K0L3 [354-372]	Acyl-coenzyme A synthetase ACSM2, mitochondrial	Acsm2	2481.33	8419.67	12186.1	11306.7	11276.1	13058.8	9418.99
[R].EIYGQTETGLICR.[V]	1×iodoTMT6plex [C12]	Q8K0L3 [360-372]	Acyl-coenzyme A synthetase ACSM2, mitochondrial	Acsm2	1811.95	17607	23706.9	20809.5	22418.6	25098.6	19043.6
[R].EIYGQTETGLICRVSR.[T]	1×iodoTMT6plex [C12]	Q8K0L3 [360-375]	Acyl-coenzyme A synthetase ACSM2, mitochondrial	Acsm2	2154.15	28590.4	38475	42974.4	32218	49511.4	30412.7
[K].AANVLEGVCGLQPGDR.[M]	1×iodoTMT6plex [C9]	Q8BGA8 [101-116]	Acyl-coenzyme A synthetase ACSM5, mitochondrial	Acsm5	1928.02	21224.3	28067.9	26792.8	19899.1	38722.4	21471.9
[K].SIVTSDALAPQVDAISADCPSLQTK.[L]	1×iodoTMT6plex [C19]	Q8BGA8 [164-188]	Acyl-coenzyme A synthetase ACSM5, mitochondrial	Acsm5	2859.5	15774.1	18686.7	11103.4	13803.9	15958.9	22803.1
[R].DGVLAVTCAQEGVIR.[L]	1×iodoTMT6plex [C8]	P58137 [296-310]	Acyl-coenzyme A thioesterase 8	Acot8	1860.02	15084.9	25045.3	21226.3	17241.2	28655.2	17854.6
[K].LAGVTALSCWLPLR.[A]	1×iodoTMT6plex [C9]	P97823 [136-149]	Acyl-protein thioesterase 1	Lypla1	1829.07	6044.33	11115.8	12191.5	7378.16	7143.68	7597.94
[K].LAENFCVCHLATGDMLR.[A]	2×iodoTMT6plex [C6; C8]	Q9WTP6 [35-51]	Adenylate kinase 2, mitochondrial	Ak2	2551.33	27335.1	37177.3	36722.2	37320.2	38375.6	43489.7
[K].NLETPSCKNGFLLDGFPR.[T]	1×iodoTMT6plex [C7]	Q9WTP6 [86-103]	Adenylate kinase 2, mitochondrial	Ak2	2337.22	9041.72	10796.6	12141	9850.38	13018	9163.34
[R].ALLATASQCQQPAGNKLSDLLAPISEQIQEVITFR.[E]	1×iodoTMT6plex [C9]	P40124 [84-118]	Adenylyl cyclase-associated protein 1	Cap1	4083.21	1573.08	1660.95	2191.96	2398.92	2516.11	2871.47
[R].YFAGNLASGGAAGATSLCFVYPLDFAR.[T]	1×iodoTMT6plex [C18]	P48962 [112-138]; P51881 [112-138]	ADP/ATP translocase 1	Slc25a4	3068.55	45956.9	81190.4	96654.9	66007.7	59766.5	65669.7
[R].YFAGNLASGGAAGATSLCFVYPLDFARTR.[L]	1×iodoTMT6plex [C18]	P48962 [112-140]; P51881 [112-140]	ADP/ATP translocase 1	Slc25a4	3325.7	2963.23	7047.61	7553.12	4419.72	6267.15	4339.28
[R].KGTDIMYTGTLDCWR.[K]	1×Oxidation [M6]; 1×iodoTMT6plex [C13]	P51881 [245-259]	ADP/ATP translocase 2	Slc25a5	2105.04	46531.4	54387.9	62474.2	51320.5	69905.8	51462.5
[R].KGTDIMYTGTLDCWR.[K]	1×iodoTMT6plex [C13]	P51881 [245-259]	ADP/ATP translocase 2	Slc25a5	2089.04	15189.1	23789	21024	20401.7	25282	20853.7
[R].KGTDIMYTGTLDCWRK.[I]	1×iodoTMT6plex [C13]	P51881 [245-260]	ADP/ATP translocase 2	Slc25a5	2217.14	14725.9	21339.7	20096.6	19086.6	23507.7	16992.5
[K].GTDIMYTGTLDCWR.[K]	1×Oxidation [M5]; 1×iodoTMT6plex [C12]	P51881 [246-259]	ADP/ATP translocase 2	Slc25a5	1976.94	20997.8	25247.7	26306.2	23089	34550.4	23417.2
[K].GTDIMYTGTLDCWR.[K]	1×iodoTMT6plex [C12]	P51881 [246-259]	ADP/ATP translocase 2	Slc25a5	1960.95	19038.5	24406.1	26866.1	22911.8	24802.6	21215.6
[R].LQCPRVDLFYLHAPDHSTPVEETLR.[A]	1×iodoTMT6plex [C3]	Q8CG76 [138-162]	Aflatoxin B1 aldehyde reductase member 2	Akr7a2	3265.7	12480.7	10272.7	12482.3	10768.4	14537.9	11716.8
[R].QVEAELLPCLR.[H]	1×iodoTMT6plex [C9]	Q8CG76 [214-224]	Aflatoxin B1 aldehyde reductase member 2	Akr7a2	1599.91	14200.3	18355.9	17902	17584	21695.6	15624.8
[R].GGVCIADEVQTGFGR.[L]	1×iodoTMT6plex [C4]	Q3UEG6 [313-327]	Alanine--glyoxylate aminotransferase 2, mitochondrial	Agxt2	1837.94	16930.3	21942.8	24531.2	15233.2	27344.5	15084.9
[K].NVGCLQEALQLATSFAQLR.[L]	1×iodoTMT6plex [C4]	Q8BGQ7 [944-962]	Alanine--tRNA ligase, cytoplasmic	Aars1	2391.3	1492.21	1791.34	2486.43	1941.22	1537.45	2748.74
[R].NECFLQHKDDNPSLPPFERPEAEAMCTSFK.[E]	1×Oxidation [M25]; 2×iodoTMT6plex [C3; C26]	P07724 [123-152]	Albumin	Alb	4155.01	14944.4	22135	16891.5	13697	25088.2	20140.9
[K].DDNPSLPPFERPEAEAMCTSFK.[E]	1×iodoTMT6plex [C18]	P07724 [131-152]	Albumin	Alb	2810.33	46626.7	57932.9	42397.7	41277.5	50625.6	63379
[K].DDNPSLPPFERPEAEAMCTSFK.[E]	1×Oxidation [M17]; 1×iodoTMT6plex [C18]	P07724 [131-152]	Albumin	Alb	2826.33	19009.7	23534.6	22261.1	18366.3	25331.6	24137.5
[K].DDNPSLPPFERPEAEAMCTSFKENPTTFMGHYLHEVAR.[R]	1×Oxidation [M29]; 1×iodoTMT6plex [C18]	P07724 [131-168]	Albumin	Alb	4709.21	11353	13419.9	11087.7	10704.4	14906.6	18652.9
[K].DDNPSLPPFERPEAEAMCTSFKENPTTFMGHYLHEVAR.[R]	2×Oxidation [M17; M29]; 1×iodoTMT6plex [C18]	P07724 [131-168]	Albumin	Alb	4725.2	12227.5	15306.1	13522.2	13300.4	16781.7	16490.7
[K].VNKECCHGDLLECADDR.[A]	3×iodoTMT6plex [C5; C6; C13]	P07724 [265-281]	Albumin	Alb	2907.48	29159.4	37778.4	31985.3	29365.2	41865	45550.5
[K].VNKECCHGDLLECADDRAELAK.[Y]	3×iodoTMT6plex [C5; C6; C13]	P07724 [265-286]	Albumin	Alb	3419.78	19420.3	28796.2	18828	17890.3	26731	32018.9
[K].YMCENQATISSK.[L]	1×iodoTMT6plex [C3]	P07724 [287-298]	Albumin	Alb	1703.83	20777.9	25276.5	23088.9	11176.5	19850.4	19920.5
[K].YMCENQATISSK.[L]	1×Oxidation [M2]; 1×iodoTMT6plex [C3]	P07724 [287-298]	Albumin	Alb	1719.82	7959.77	8031.03	7383.22	4099.23	6914.51	11479.5
[K].AHCLSEVEHDTMPADLPAIAADFVEDQEVCK.[N]	2×iodoTMT6plex [C3; C30]	P07724 [311-341]	Albumin	Alb	4041.98	35198.7	40974.2	27841.2	30289.1	34473.6	50753.2
[K].AHCLSEVEHDTMPADLPAIAADFVEDQEVCK.[N]	1×Oxidation [M12]; 2×iodoTMT6plex [C3; C30]	P07724 [311-341]	Albumin	Alb	4057.97	16002.1	18872.4	17493.1	12781.7	19248.1	27376.5
[K].AHCLSEVEHDTMPADLPAIAADFVEDQEVCKNYAEAK.[D]	1×Oxidation [M12]; 2×iodoTMT6plex [C3; C30]	P07724 [311-347]	Albumin	Alb	4734.29	11967.2	16305.4	10185.5	11584.7	16809.4	21564.7
[K].YEATLEKCCAEANPPACYGTVLAEFQPLVEEPK.[N]	3×iodoTMT6plex [C8; C9; C17]	P07724 [377-409]	Albumin	Alb	4601.37	31897	37950.1	26055.3	26055.1	33925.4	48795.1
[K].NLVKTNCDLYEKLGEYGFQNAILVR.[Y]	1×iodoTMT6plex [C7]	P07724 [410-434]	Albumin	Alb	3229.72	23010.2	29947.6	22742.9	21101.7	24252.1	36626.6
[K].TNCDLYEKLGEYGFQNAILVR.[Y]	1×iodoTMT6plex [C3]	P07724 [414-434]	Albumin	Alb	2775.43	43281.3	62546.8	48614.4	34290.2	47714.4	73135
[R].LPCVEDYLSAILNR.[V]	1×iodoTMT6plex [C3]	P07724 [470-483]	Albumin	Alb	1935.06	2161.8	5506.53	6536.37	4684.12	5155.46	4865.44
[K].TPVSEHVTKCCSGSLVER.[R]	2×iodoTMT6plex [C10; C11]	P07724 [491-508]	Albumin	Alb	2590.38	27800.5	28111.7	32886.6	24556.1	52893.3	35149.7
[R].RPCFSALTVDETYVPK.[E]	1×iodoTMT6plex [C3]	P07724 [509-524]	Albumin	Alb	2155.14	53846.8	70510.8	47281.9	54198.7	72895.4	82405.6
[R].RPCFSALTVDETYVPKEFK.[A]	1×iodoTMT6plex [C3]	P07724 [509-527]	Albumin	Alb	2559.35	20440.2	24485.8	18437.4	14994.9	31114.9	33081.6
[K].AETFTFHSDICTLPEK.[E]	1×iodoTMT6plex [C11]	P07724 [528-543]	Albumin	Alb	2168.09	78479.6	95484.2	72670.2	71644	99053.2	118635
[K].AETFTFHSDICTLPEKEK.[Q]	1×iodoTMT6plex [C11]	P07724 [528-545]	Albumin	Alb	2425.23	29462.8	32178.2	33150.3	21904	39991.1	37594
[K].TVMDDFAQFLDTCCK.[A]	2×iodoTMT6plex [C13; C14]	P07724 [570-584]	Albumin	Alb	2395.19	20067.6	30947	49251.9	45155.9	20945.5	48477.3
[K].TVMDDFAQFLDTCCK.[A]	1×Oxidation [M3]; 2×iodoTMT6plex [C13; C14]	P07724 [570-584]	Albumin	Alb	2411.18	17820	29287.7	30732.9	31344.1	24248.1	37709.1
[K].TVMDDFAQFLDTCCKAADKDTCFSTEGPNLVTR.[C]	1×Oxidation [M3]; 3×iodoTMT6plex [C13; C14; C22]	P07724 [570-602]	Albumin	Alb	4646.3	25550.8	42762.6	37900.3	39525.9	43511.8	77306.4
[K].TVMDDFAQFLDTCCKAADKDTCFSTEGPNLVTR.[C]	3×iodoTMT6plex [C13; C14; C22]	P07724 [570-602]	Albumin	Alb	4630.3	12896.1	22860.1	24300.4	30044.6	24373.2	50420.5
[K].AADKDTCFSTEGPNLVTR.[C]	1×iodoTMT6plex [C7]	P07724 [585-602]	Albumin	Alb	2254.13	38451.3	45931.3	54480.9	42047.2	68508.3	55706.4
[K].DTCFSTEGPNLVTR.[C]	1×iodoTMT6plex [C3]	P07724 [589-602]	Albumin	Alb	1868.94	15424.6	21569	27897	16020.8	29811.8	18248.1
[K].LVQEVTDFAKTCVADESAANCDK.[S]	2×iodoTMT6plex [C12; C21]	P07724 [66-88]	Albumin	Alb	3115.58	100341	138299	89691.7	92633.2	131686	167123
[K].SLHTLFGDKLCAIPNLR.[E]	1×iodoTMT6plex [C11]	P07724 [89-105]	Albumin	Alb	2227.26	52948.8	79635.1	76233.5	63842	69659.9	104731
[K].SLHTLFGDKLCAIPNLRENYGELADCCTK.[Q]	3×iodoTMT6plex [C11; C26; C27]	P07724 [89-117]	Albumin	Alb	4212.23	25181.9	43124.6	32414.5	32917.2	39366.3	57959.3
[K].LCAIPNLR.[E]	1×iodoTMT6plex [C2]	P07724 [98-105]	Albumin	Alb	1228.74	55369.5	62326	83550.4	100453	107818	74070.1
[K].VIPLFSPQCGECR.[I]	2×iodoTMT6plex [C9; C12]	P00329 [90-102]	Alcohol dehydrogenase 1	Adh1	2107.16	12403.9	18333.9	21464.1	22348.8	21257.7	19034.6
[K].LLCGGGAAADRGYFIQPTVFGDVK.[D]	1×iodoTMT6plex [C3]	P47738 [386-409]	Aldehyde dehydrogenase, mitochondrial	Aldh2	2784.47	8456.33	12633.1	9843.76	11812.7	11576.9	14222.8
[R].KTFPTVNPSTGEVICQVAEGNKEDVDK.[A]	1×iodoTMT6plex [C15]	P47738 [54-80]	Aldehyde dehydrogenase, mitochondrial	Aldh2	3234.65	24719.5	27962.3	29916.1	23665.7	38291.5	24779.9
[R].QIDDVLSVASVRPAVLQVECHPYLAQNELIAHCHAR.[G]	2×iodoTMT6plex [C20; C33]	Q9JII6 [168-203]	Aldo-keto reductase family 1 member A1	Akr1a1	4653.49	30775.3	49444.8	35346	41884.1	53092.8	56641.1
[R].HIDCASVYGNETEIGEALK.[E]	1×iodoTMT6plex [C4]	Q9JII6 [43-61]	Aldo-keto reductase family 1 member A1	Akr1a1	2378.19	11056	17699.4	12423	14545.1	18111.4	12891.2
[R].HIDCASVYGNETEIGEALKESVGSGK.[A]	1×iodoTMT6plex [C4]	Q9JII6 [43-68]	Aldo-keto reductase family 1 member A1	Akr1a1	3022.5	13596.9	16070.7	12788.8	12971.8	19180.7	13618.8
[R].REDIFYTSKVWCTSLHPELVR.[A]	1×iodoTMT6plex [C12]	Q91WR5 [76-96]	Aldo-keto reductase family 1 member C21	Akr1c21	2908.53	10969.6	14799.6	16152.3	9984.21	10308	11244.7
[K].VWCTSLHPELVR.[A]	1×iodoTMT6plex [C3]	Q91WR5 [85-96]	Aldo-keto reductase family 1 member C21	Akr1c21	1768.97	8343.61	10863.7	13887.5	13314	19071.2	8399.47
[R].AQNVPLPVSTLVEFVIAATDCTAK.[E]	1×iodoTMT6plex [C21]	P29699 [188-211]	Alpha-2-HS-glycoprotein	Ahsg	2816.54	1122.64	1668.05	1226.62	1803.08	2314.33	1169.78
[K].GSDCGIVNVNIPTSGAEIGGAFGGEK.[H]	1×iodoTMT6plex [C4]	Q9DBF1 [475-500]	Alpha-aminoadipic semialdehyde dehydrogenase	Aldh7a1	2778.39	17287.7	21252.6	16240.2	20835.6	21204.3	23680.5
[R].RSTCTINYSTSLPLAQGIK.[F]	1×iodoTMT6plex [C4]	Q9DBF1 [519-537]	Alpha-aminoadipic semialdehyde dehydrogenase	Aldh7a1	2382.3	16240.1	15777.5	20152	15598.8	20690.1	14032
[R].STCTINYSTSLPLAQGIK.[F]	1×iodoTMT6plex [C3]	Q9DBF1 [520-537]	Alpha-aminoadipic semialdehyde dehydrogenase	Aldh7a1	2226.2	14956.4	21241	16053.5	15832.9	21764	20478.1
[R].GEVITTYCPANNEPIAR.[V]	1×iodoTMT6plex [C8]	Q9DBF1 [63-79]	Alpha-aminoadipic semialdehyde dehydrogenase	Aldh7a1	2177.12	23386.4	31785.4	30431.2	23682.5	33916.9	21652.1
[K].GAQEVFNELPCEYVEPHELR.[E]	1×iodoTMT6plex [C11]	Q99K67 [230-249]	Alpha-aminoadipic semialdehyde synthase, mitochondrial	Aass	2688.33	34925.9	41776.2	35939.5	30051.4	39195.2	31984.9
[R].FNTDIAPYTTCLINGIYWEQNTPR.[L]	1×iodoTMT6plex [C11]	Q99K67 [295-318]	Alpha-aminoadipic semialdehyde synthase, mitochondrial	Aass	3159.58	13467.1	19156.1	20036.3	13357.2	14723	15669.2
[K].FGANAILGVSLAVCK.[A]	1×iodoTMT6plex [C14]	P17182 [106-120]	Alpha-enolase	Eno1	1792.04	9937.77	11389.2	13134.7	14942.5	13632.8	12768.7
[R].SGETEDTFIADLVVGLCTGQIK.[T]	1×iodoTMT6plex [C17]	P17182 [373-394]	Alpha-enolase	Eno1	2625.36	4916.15	9762.5	7779.25	11038.9	4866.14	7649.24
[R].SGETEDTFIADLVVGLCTGQIKTGAPCR.[S]	2×iodoTMT6plex [C17; C27]	P17182 [373-400]	Alpha-enolase	Eno1	3539.86	7213.27	9317.75	10910.5	11422.6	10323.5	13336.6
[R].SGETEDTFIADLVVGLCTGQIKTGAPCRSER.[L]	2×iodoTMT6plex [C17; C27]	P17182 [373-403]	Alpha-enolase	Eno1	3912.04	7876.66	10918.8	13333.9	10249.8	8970.53	14293
[R].VVELAGLAPGPFCGMVLADFGAEVVR.[V]	1×iodoTMT6plex [C13]	O09174 [8-33]	Alpha-methylacyl-CoA racemase	Amacr	2946.58	8063.86	17680.6	25720.1	17085.5	12535.2	15941.6
[R].VVELAGLAPGPFCGMVLADFGAEVVR.[V]	1×Oxidation [M15]; 1×iodoTMT6plex [C13]	O09174 [8-33]	Alpha-methylacyl-CoA racemase	Amacr	2962.57	10149.3	13792.1	17140.1	10976.7	10731.6	12961.6
[R].ICTVQPNPDYGGAITFLEER.[A]	1×iodoTMT6plex [C2]	Q99JW2 [22-41]	Aminoacylase-1	Acy1	2552.3	9051.79	14252.2	13896.8	11621.4	14512.3	13182.2
[R].LGTDESCFNMILATR.[S]	1×iodoTMT6plex [C7]	Q07076 [332-346]	Annexin A7	Anxa7	2000.01	15765	25403.7	26729.7	25392	24589.3	28730.9
[R].LGTDESCFNMILATR.[S]	1×Oxidation [M10]; 1×iodoTMT6plex [C7]	Q07076 [332-346]	Annexin A7	Anxa7	2016.01	18730	19631.1	24099.2	16244.1	28864	20918.8
[K].SITVIGGGFLGSELACALGR.[K]	1×iodoTMT6plex [C16]	Q9Z0X1 [301-320]	Apoptosis-inducing factor 1, mitochondrial	Aifm1	2250.25	3598.29	4235.42	5316.3	4011.64	3798.47	4154
[K].GNDQVRFELTCYSLAPQIK.[V]	1×iodoTMT6plex [C11]	P16460 [122-140]	Argininosuccinate synthase	Ass1	2511.32	14929.9	25737.5	19156.1	21359.8	21486.4	21405.7
[R].FELTCYSLAPQIK.[V]	1×iodoTMT6plex [C5]	P16460 [128-140]	Argininosuccinate synthase	Ass1	1842	71252.4	106114	71492.4	101773	97225.3	90699
[R].YLLGTSLARPCIAR.[R]	1×iodoTMT6plex [C11]	P16460 [87-100]	Argininosuccinate synthase	Ass1	1863.08	14555.6	24003.1	24295.8	32695.1	31161.8	23372.5
[R].YYDPKTCGFDFSGALEDISK.[I]	1×iodoTMT6plex [C7]	P05202 [181-200]	Aspartate aminotransferase, mitochondrial	Got2	2585.24	6248.07	7240.97	7233.35	7844.53	8290.6	8256.59
[K].TCGFDFSGALEDISK.[I]	1×iodoTMT6plex [C2]	P05202 [186-200]	Aspartate aminotransferase, mitochondrial	Got2	1918.94	14905.1	16278.6	15039.7	17553.5	16659.7	15049.2
[R].VGAFTVVCK.[D]	1×iodoTMT6plex [C8]	P05202 [288-296]	Aspartate aminotransferase, mitochondrial	Got2	1252.73	22375.7	25401.1	46609.9	24399.6	63438.4	20472.6
[K].EYLPIGGLAEFCK.[A]	1×iodoTMT6plex [C12]	P05202 [95-107]	Aspartate aminotransferase, mitochondrial	Got2	1768.95	9103.45	13916.6	15567.8	14345.5	14200.7	12842.9
[R].ILCEAPVESVVR.[V]	1×iodoTMT6plex [C3]	Q8BIP0 [105-116]	Aspartate--tRNA ligase, mitochondrial	Dars2	1643.94	13546.6	19967.4	24345.7	14628.7	26505.5	15541.4
[K].YTALVDQEEKEDVKSCAEFVSGSQLR.[I]	1×iodoTMT6plex [C16]	Q9DCX2 [86-111]	ATP synthase subunit d, mitochondrial	Atp5pd	3260.63	7384.45	12557	9402.51	8458.47	12595.3	9617.4
[R].LGNTQGIISAFSTIMSVHRGEVPCTVTTASPLDDAVLSELK.[T]	1×Oxidation [M15]; 1×iodoTMT6plex [C24]	Q9DB20 [118-158]	ATP synthase subunit O, mitochondrial	Atp5po	4603.39	2050.64	4449.1	4676.27	3659.78	3677.91	5255.36
[R].GEVPCTVTTASPLDDAVLSELK.[T]	1×iodoTMT6plex [C5]	Q9DB20 [137-158]	ATP synthase subunit O, mitochondrial	Atp5po	2574.35	8014.01	12034.2	10060.9	11054.9	11482.8	12909.3
[R].IGIVGGCQEYTGAPYFAGISALK.[V]	1×iodoTMT6plex [C7]	Q9CZ42 [72-94]	ATP-dependent (S)-NAD(P)H-hydrate dehydratase	Naxd	2644.4	10782	11648.2	10145.6	9826.67	12904.4	13355.5
[R].GITNLCVIGGDGSLTGADTFR.[S]	1×iodoTMT6plex [C6]	P47857 [109-129]	ATP-dependent 6-phosphofructokinase, muscle type	Pfkm	2396.24	8154.56	8991.27	10040.6	8362.1	10547.8	10078.6
[R].LPLMECVQVTK.[D]	1×iodoTMT6plex [C6]	P47857 [346-356]; P12382 [346-356]	ATP-dependent 6-phosphofructokinase, muscle type	Pfkm	1589.9	11220	15934.6	19140	16924.1	23046.8	14014
[R].SGGASEPLLPHQPSLETQLYCGQAEGGSEGPSTSGTLK.[I]	1×iodoTMT6plex [C21]	P04919 [195-232]	Band 3 anion transport protein	Slc4a1	4100.01	20669.2	23136.2	14330.6	20809.7	20473.2	23677.7
[R].LPAIEPSDQGQYLCR.[A]	1×iodoTMT6plex [C14]	Q05793 [1919-1933]	Basement membrane-specific heparan sulfate proteoglycan core protein	Hspg2	2019.05	15673.5	22531.5	27808.1	13761.4	26464	20140.4
[R].FDPTQFQDCIIQGLTETGTDLEAVAK.[F]	1×iodoTMT6plex [C9]	Q9CQC6 [27-52]	Basic leucine zipper and W2 domain-containing protein 1	Bzw1	3169.59	2959.96	5896.1	5959.9	3901.35	4422.21	6387.03
[R].SGEYSCIFLPEPVGR.[S]	1×iodoTMT6plex [C6]	P18572 [198-212]	Basigin	Bsg	1983.02	15213.3	19029.9	18475.3	18707.2	20883.8	20541.4
[K].VTGTQFPEAPLPVPCNPNDVSHGYVTVKPGIR.[L]	1×iodoTMT6plex [C15]	P34914 [216-247]	Bifunctional epoxide hydrolase 2	Ephx2	3718.96	50021.3	67336.5	46311.4	42003.1	54978	58205.4
[K].SSKACGANLPENFSISQIFSQAMAAR.[S]	1×iodoTMT6plex [C5]	P34914 [74-99]	Bifunctional epoxide hydrolase 2	Ephx2	3057.54	1506.69	4273.64	2675.75	2257.54	4030.91	3740.54
[K].ACGANLPENFSISQIFSQAMAAR.[S]	1×iodoTMT6plex [C2]	P34914 [77-99]	Bifunctional epoxide hydrolase 2	Ephx2	2755.39	8892.28	13383.4	17396.6	16056.9	12125.7	16860.2
[K].ACGANLPENFSISQIFSQAMAAR.[S]	1×Oxidation [M20]; 1×iodoTMT6plex [C2]	P34914 [77-99]	Bifunctional epoxide hydrolase 2	Ephx2	2771.38	4631.1	6522.52	7256.02	6094.92	5492.78	8293.34
[R].AWIGGVGDCKLGGNYGPTVAVQR.[E]	1×iodoTMT6plex [C9]	O35855 [221-243]	Branched-chain-amino-acid aminotransferase, mitochondrial	Bcat2	2647.4	12793.5	18597.4	18277.8	13575.9	18284.6	14903.6
[R].IQPFQNLTLHPACSGLHYSLQLFEGLK.[A]	1×iodoTMT6plex [C13]	O35855 [81-107]	Branched-chain-amino-acid aminotransferase, mitochondrial	Bcat2	3383.81	1143.34	2936.15	4124.5	4220.83	2104.45	2344.06
[R].DGSIPLPAEILAGGCAGGSQVIFTNPLEIVK.[I]	1×iodoTMT6plex [C15]	Q8BH59 [421-451]	Calcium-binding mitochondrial carrier protein Aralar1	Slc25a12	3395.84	3208.69	5277.69	5977.36	4089.09	4798.51	5708.77
[K].DVRPITEQIAVTAGCK.[T]	1×iodoTMT6plex [C15]	Q91WU0 [259-274]	Carboxylesterase 1F	Ces1f	2030.13	44518.1	63119.1	63982.6	47385.5	69691.9	50001.1
[R].LLGSTIPLCSAQWER.[L]	1×iodoTMT6plex [C9]	P97742 [296-310]	Carnitine O-palmitoyltransferase 1, liver isoform	Cpt1a	2003.09	40649.3	55883.2	53392.4	52969.6	49984.6	53568.8
[R].LGPNYLQIPVNCPYR.[A]	1×iodoTMT6plex [C12]	P24270 [366-380]	Catalase	Cat	2076.13	75937.2	97006.3	112519	111929	115756	96946.8
[R].DGPMCMHDNQGGAPNYYPNSFSAPEQQR.[S]	1×iodoTMT6plex [C5]	P24270 [389-416]	Catalase	Cat	3440.5	20319.5	26849.6	23274.1	20435.3	28015.7	21325
[R].DGPMCMHDNQGGAPNYYPNSFSAPEQQR.[S]	1×Oxidation [M]; 1×iodoTMT6plex [C5]	P24270 [389-416]	Catalase	Cat	3456.5	11932.2	14609.9	19883.3	12575.8	20485.9	12174.7
[R].SALEHSVQCAVDVK.[R]	1×iodoTMT6plex [C9]	P24270 [417-430]	Catalase	Cat	1814.96	16260	23671.8	30097.9	12458.4	37470.5	11639.1
[R].VAAGVLCELAQDKEAAEAIEAEGATAPLTELLHSR.[N]	1×iodoTMT6plex [C7]	Q02248 [613-647]	Catenin beta-1	Ctnnb1	3906.05	4279.46	5096.71	5813.88	5182.95	4452.47	5641.99
[K].ILRGENHCGIESEIVAGIPR.[T]	1×iodoTMT6plex [C8]	P10605 [312-331]	Cathepsin B	Ctsb	2492.36	17173.7	22066.8	20887.8	23522.3	30611.5	23592.8
[R].GENHCGIESEIVAGIPR.[T]	1×iodoTMT6plex [C5]	P10605 [315-331]	Cathepsin B	Ctsb	2110.09	7672.08	12299.6	14167.8	12574.6	16578	10433.4
[R].EQWSNCPTIGQIR.[D]	1×iodoTMT6plex [C6]	P10605 [88-100]	Cathepsin B	Ctsb	1860.96	23657.3	30486.3	35960.8	22978.8	42170.8	25363.8
[K].AIGAVPLIQGEYMIPCEK.[V]	1×iodoTMT6plex [C16]	P18242 [312-329]	Cathepsin D	Ctsd	2261.22	6332.81	8771.43	7537.01	8698.85	8111.95	9167.02
[K].AIHMALDCCGIAGPLEQFISDTCPK.[K]	1×Oxidation [M4]; 3×iodoTMT6plex [C8; C9; C23]	P40240 [143-167]	CD9 antigen	Cd9	3636.9	7653.18	11033.8	9019.62	8901.63	9367.37	11647.6
[R].SNPGGFGIAPHCLDEGTVR.[S]	1×iodoTMT6plex [C12]	Q9CXS4 [206-224]	Centromere protein V	Cenpv	2256.14	11528	14413.6	19894.1	12142.3	21101.6	10285.6
[R].ADDKVLPGQQYVYVLHANEPSPGEGDSNCVTR.[I]	1×iodoTMT6plex [C29]	Q61147 [145-176]	Ceruloplasmin	Cp	3787.85	15123.4	19883.7	16092.2	15431.4	17913.5	16529.7
[R].EEFASTCPDDEEIELAYEQVAR.[A]	1×iodoTMT6plex [C7]	Q9Z1Q5 [217-238]	Chloride intracellular channel protein 1	Clic1	2873.33	27074.2	30089.4	25344.7	26795.4	29583.8	31126.6
[R].DEFTNTCPSDKEVEIAYSDVAK.[R]	1×iodoTMT6plex [C7]	Q9QYB1 [228-249]	Chloride intracellular channel protein 4	Clic4	2790.33	9136	13495.6	14543.9	12696.7	16469.2	12405.6
[R].DEFTNTCAADSEIELAYADVAR.[R]	1×iodoTMT6plex [C7]	Q8BXK9 [225-246]	Chloride intracellular channel protein 5	Clic5	2733.29	9732.72	13044.6	10077.7	11943	12156.4	15234
[R].EGAEGWDYAHCLPYFR.[K]	1×iodoTMT6plex [C11]	Q8BJ64 [155-170]	Choline dehydrogenase, mitochondrial	Chdh	2243.05	7363.62	9148.93	12443.1	10110	11959.6	9914.53
[R].DHPVIHPNYLSTETDVEDFRQCVR.[L]	1×iodoTMT6plex [C22]	Q8BJ64 [446-469]	Choline dehydrogenase, mitochondrial	Chdh	3199.58	18302.7	20137.9	15791.8	13284	19866.5	16197.9
[K].GQVLSVCVEEENIIPYITNVLQNPDLALR.[M]	1×iodoTMT6plex [C7]	Q68FD5 [322-350]	Clathrin heavy chain 1	Cltc	3568.92	1362.08	2076	2019.12	2445.86	1693.46	3117.25
[R].GQCDLELINVCNENSLFK.[S]	2×iodoTMT6plex [C3; C11]	Q68FD5 [924-941]	Clathrin heavy chain 1	Cltc	2697.41	17142.5	26603.5	21344	23918.1	21584.1	25819.3
[K].LSSGEHIAAFCLTEPASGSDAASIQTR.[A]	1×iodoTMT6plex [C11]	Q8JZN5 [173-199]	Complex I assembly factor ACAD9, mitochondrial	Acad9	3048.53	12743.8	17524.5	13452.2	12227.1	15920	13393.8
[K].VCIDSEHSSDTLLATLNK.[T]	1×iodoTMT6plex [C2]	O08997 [40-57]	Copper transport protein ATOX1	Atox1	2275.18	11112.3	14932	15205.1	10606.8	22852.3	15945.3
[R].IAQLCSRSPSANPMQISSTDNELAIR.[F]	1×Oxidation [M14]; 1×iodoTMT6plex [C5]	Q9JLB4 [1462-1487]	Cubilin	Cubn	3147.61	14643	18250.2	17036.9	17743.4	17670.2	16495.1
[R].IAQLCSRSPSANPMQISSTDNELAIR.[F]	1×iodoTMT6plex [C5]	Q9JLB4 [1462-1487]	Cubilin	Cubn	3131.61	9732.06	12649.5	9975.14	11654.3	13559	13064.2
[R].AVPGGCGGIFQVSR.[G]	1×iodoTMT6plex [C6]	Q9JLB4 [1505-1518]	Cubilin	Cubn	1676.91	11843.3	17144.2	23212.7	12995.9	28038.6	14120.8
[R].LSQQLAVLCGR.[S]	1×iodoTMT6plex [C9]	Q9JLB4 [2046-2056]	Cubilin	Cubn	1516.88	22985.4	30184.5	34207.6	24446	41676.3	21900.3
[R].YCGQSVPGPIQSGSNQLVVTFNTNNQGQSR.[G]	1×iodoTMT6plex [C2]	Q9JLB4 [2763-2792]	Cubilin	Cubn	3509.74	10904.5	15786.5	10025.6	10686	10736.2	13837.7
[K].FCTSLSTPPLQTTGPAAR.[I]	1×iodoTMT6plex [C2]	Q9JLB4 [664-681]	Cubilin	Cubn	2177.16	11766.3	21399.8	19604.5	15611.6	25005.9	14950.6
[K].LNDDDLGECLHQIQR.[N]	1×iodoTMT6plex [C9]	Q9JLB4 [70-84]	Cubilin	Cubn	2098.05	12772.2	16669.5	21081	15413.4	25252.4	13647.2
[R].LRVQELSLSAPLTVLPTVTCEDTIAILR.[E]	1×iodoTMT6plex [C20]	Q91WT9 [408-435]	Cystathionine beta-synthase	Cbs	3380.94	3537.48	5107.61	3971.22	6163.8	5883.41	6916.1
[R].VQELSLSAPLTVLPTVTCEDTIAILR.[E]	1×iodoTMT6plex [C18]	Q91WT9 [410-435]	Cystathionine beta-synthase	Cbs	3111.75	10162.1	9476.25	13124.4	12974.1	10653.6	12540
[R].IFSGCNIENACYPLGVCAER.[T]	3×iodoTMT6plex [C5; C11; C17]	P56389 [49-68]	Cytidine deaminase	Cda	3146.65	47191.6	80583	61956.3	77227.9	69935.9	77312.1
[R].AIAISSDLQEEFISPCGACR.[Q]	2×iodoTMT6plex [C16; C19]	P56389 [84-103]	Cytidine deaminase	Cda	2768.45	21078.9	36100.3	23588.5	26879.8	29083.4	27666.6
[R].VYEEDAVPGLTPCR.[F]	1×iodoTMT6plex [C13]	Q9CZ13 [256-269]	Cytochrome b-c1 complex subunit 1, mitochondrial	Uqcrc1	1877.96	26041.7	40608.5	43976.8	20081.7	49596.4	26986
[R].VYEEDAVPGLTPCRFTGSEIR.[H]	1×iodoTMT6plex [C13]	Q9CZ13 [256-276]	Cytochrome b-c1 complex subunit 1, mitochondrial	Uqcrc1	2668.36	29742.1	42251.9	27406	21962.5	27511.7	28483.7
[R].NALVSHLDGTTPVCEDIGR.[S]	1×iodoTMT6plex [C14]	Q9CZ13 [397-415]	Cytochrome b-c1 complex subunit 1, mitochondrial	Uqcrc1	2326.2	70504.3	98789.7	89714.2	66345.1	93430.3	76858.5
[R].NALVSHLDGTTPVCEDIGRSLLTYGR.[R]	1×iodoTMT6plex [C14]	Q9CZ13 [397-422]	Cytochrome b-c1 complex subunit 1, mitochondrial	Uqcrc1	3116.64	14028.9	19088.4	18399.5	16749.7	15746.7	17570.3
[R].VASEQSSHATCTVGVWIDAGSR.[Y]	1×iodoTMT6plex [C11]	Q9CZ13 [59-80]	Cytochrome b-c1 complex subunit 1, mitochondrial	Uqcrc1	2590.29	25414.9	32101.6	34467.7	20059.4	33957.1	24655
[K].NALANPLYCPDYR.[M]	1×iodoTMT6plex [C9]	Q9DB77 [184-196]	Cytochrome b-c1 complex subunit 2, mitochondrial	Uqcrc2	1838.94	32039.6	37746.3	39957.8	27520.1	40256.4	33537.9
[R].SQTEEDCTEELFDFLHAR.[D]	1×iodoTMT6plex [C7]	P99028 [59-76]	Cytochrome b-c1 complex subunit 6, mitochondrial	Uqcrh	2499.17	26789.3	40070.8	44122.8	38373	32601.3	39661
[K].SLCPVSWVSAWDDR.[I]	1×iodoTMT6plex [C3]	P56391 [63-76]	Cytochrome c oxidase subunit 6B1	Cox6b1	1949.97	10244.7	13842.2	14276.6	13371.8	14145.2	12727.7
[R].ARHGGEDYVFSLLTGYCEPPTGVSLR.[E]	1×iodoTMT6plex [C17]	Q9D0M3 [203-228]	Cytochrome c1, heme protein, mitochondrial	Cyc1	3153.6	18588.2	28690.5	34369.8	25952.9	24114	26067.7
[R].HGGEDYVFSLLTGYCEPPTGVSLR.[E]	1×iodoTMT6plex [C15]	Q9D0M3 [205-228]	Cytochrome c1, heme protein, mitochondrial	Cyc1	2926.46	24676.6	40376.6	40508.7	31583.8	29478.3	33124.7
[K].LGGNPEKINPVCPADLVIDHSIQVDFNR.[R]	1×iodoTMT6plex [C12]	P28271 [107-134]	Cytoplasmic aconitate hydratase	Aco1	3389.78	9557.01	11780.3	8665.94	10586.5	9850.12	11843.5
[K].INPVCPADLVIDHSIQVDFNR.[R]	1×iodoTMT6plex [C5]	P28271 [114-134]	Cytoplasmic aconitate hydratase	Aco1	2694.42	12208.7	19425.9	13150.5	13011.2	13524.9	17859.6
[K].INPVCPADLVIDHSIQVDFNRR.[A]	1×iodoTMT6plex [C5]	P28271 [114-135]	Cytoplasmic aconitate hydratase	Aco1	2850.52	9918.84	11770.3	10516.9	11376.1	9865.39	9851.62
[R].ADMGGAATICSAIVSAAK.[L]	1×Oxidation [M3]; 1×iodoTMT6plex [C10]	Q9CPY7 [304-321]	Cytosol aminopeptidase	Lap3	1982.02	18924	23274.2	23057.3	17994.4	30652.7	20718.5
[K].LNLPINIIGLAPLCENMPSGK.[A]	1×Oxidation [M17]; 1×iodoTMT6plex [C14]	Q9CPY7 [322-342]	Cytosol aminopeptidase	Lap3	2552.41	4881.81	7958.54	7153.07	6675.36	6707.65	7366.97
[R].LILADALCYAHTFNPK.[V]	1×iodoTMT6plex [C8]	Q9CPY7 [369-384]	Cytosol aminopeptidase	Lap3	2119.16	13475.2	17488.9	20404.7	20515.7	18503.5	19264.6
[K].TYSTINPTDGSVICQVSLAQVSDVDK.[A]	1×iodoTMT6plex [C14]	Q8R0Y6 [438-463]	Cytosolic 10-formyltetrahydrofolate dehydrogenase	Aldh1l1	3069.56	50050.4	57179.5	38119.8	40233.1	49448.9	56186
[K].TYSTINPTDGSVICQVSLAQVSDVDKAVAAAK.[E]	1×iodoTMT6plex [C14]	Q8R0Y6 [438-469]	Cytosolic 10-formyltetrahydrofolate dehydrogenase	Aldh1l1	3580.87	9401.79	10158.7	9331.55	9617.79	9557.11	14023.1
[K].YQALGAELNVLPFCSQFIPMEVINAPR.[H]	1×Oxidation [M20]; 1×iodoTMT6plex [C14]	Q8R0Y6 [73-99]	Cytosolic 10-formyltetrahydrofolate dehydrogenase	Aldh1l1	3365.76	14452	18838.9	26079.2	24319.7	16576.9	26174.4
[K].YQALGAELNVLPFCSQFIPMEVINAPR.[H]	1×iodoTMT6plex [C14]	Q8R0Y6 [73-99]	Cytosolic 10-formyltetrahydrofolate dehydrogenase	Aldh1l1	3349.76	11005.4	17722.8	24469.5	18082.4	16997.5	22468.7
[R].TIQLNVCNSEEVEK.[A]	1×iodoTMT6plex [C7]	Q80XN0 [109-122]	D-beta-hydroxybutyrate dehydrogenase, mitochondrial	Bdh1	1935.01	21448.5	28296.2	32766.2	17882.6	37028.4	18251.4
[R].TIQLNVCNSEEVEKAVETIR.[S]	1×iodoTMT6plex [C7]	Q80XN0 [109-128]	D-beta-hydroxybutyrate dehydrogenase, mitochondrial	Bdh1	2604.39	34801.9	39314.5	33348.2	34070.5	34323.5	44501.5
[R].IPAGLENRLCAATATILDKPEDR.[V]	1×iodoTMT6plex [C10]	O35215 [15-37]	D-dopachrome decarboxylase	Ddt	2796.52	27929.1	40072	32430.5	27985.7	35795.7	38311.1
[R].LCAATATILDKPEDR.[V]	1×iodoTMT6plex [C2]	O35215 [23-37]	D-dopachrome decarboxylase	Ddt	1946.06	15849.4	18730.3	28248.8	15203.5	30591.6	18094.5
[K].STEPCAHLLVSSIGVVGTAEQNR.[T]	1×iodoTMT6plex [C5]	O35215 [53-75]	D-dopachrome decarboxylase	Ddt	2697.42	21546.7	29205.6	25094.4	25038.2	30256.6	26546.7
[R].VNCLAPGLIK.[T]	1×iodoTMT6plex [C3]	Q99LB2 [208-217]	Dehydrogenase/reductase SDR family member 4	Dhrs4	1356.82	19441.5	19344.6	27823.6	21619.2	36466.9	17295.9
[R].LGKPEDCAGIVSFLCSEDASYINGETVVVGGGTPSRL.[-]	2×iodoTMT6plex [C7; C15]	Q99LB2 [243-279]	Dehydrogenase/reductase SDR family member 4	Dhrs4	4399.27	5425.33	7690.24	8688.66	6502.5	6109.05	8757.44
[R].AVATLQGEGLSVTGIVCHVGK.[A]	1×iodoTMT6plex [C17]	Q99LB2 [73-93]	Dehydrogenase/reductase SDR family member 4	Dhrs4	2368.32	28336.9	38345.5	31365	30859.4	39560.1	32988.5
[R].AVATLQGEGLSVTGIVCHVGKAEDR.[E]	1×iodoTMT6plex [C17]	Q99LB2 [73-97]	Dehydrogenase/reductase SDR family member 4	Dhrs4	2839.53	84152.8	38948.4	64449.4	37998.1	58892.5	31230.9
[R].EAGLPPNIIQFVPADGPTFGDTVTSSEHLCGINFTGSVPTFK.[H]	1×iodoTMT6plex [C30]	Q8CHT0 [250-291]	Delta-1-pyrroline-5-carboxylate dehydrogenase, mitochondrial	Aldh4a1	4690.37	2668.25	4151.09	5590.59	4726.56	3163.79	6825.13
[R].LAGECGGKNFHFVHSSADVDSVVSGTLR.[S]	1×iodoTMT6plex [C5]	Q8CHT0 [310-337]	Delta-1-pyrroline-5-carboxylate dehydrogenase, mitochondrial	Aldh4a1	3218.62	12362.5	20159.1	15880.9	15113.7	18897.8	20519.5
[R].SSPSLSILAGGQCNESVGYYVEPCIIESK.[D]	2×iodoTMT6plex [C13; C24]	Q8CHT0 [408-436]	Delta-1-pyrroline-5-carboxylate dehydrogenase, mitochondrial	Aldh4a1	3688.9	10815.7	13766.5	9794.35	12635.4	14531.7	14293.9
[R].SLAPAFESFCQGNRGPLPLLGQSEAVK.[T]	1×iodoTMT6plex [C10]	Q8BH86 [45-71]	D-glutamate cyclase, mitochondrial	Dglucy	3145.67	8387.07	7748.34	7598.93	7454.6	8782.81	8608.72
[R].VLGAHILGPGAGEMVNEAALALEYGASCEDIAR.[V]	1×iodoTMT6plex [C28]	O08749 [450-482]	Dihydrolipoyl dehydrogenase, mitochondrial	Dld	3626.85	6304.33	12515.2	15156.1	17679.2	9721.4	12885.9
[R].SITIANQTNCPLYVTK.[V]	1×iodoTMT6plex [C10]	O08553 [239-254]	Dihydropyrimidinase-related protein 2	Dpysl2	2095.14	11534.8	12671.1	16520.4	11960.4	24849.5	12154.8
[R].AFGYVCGGEGQHQFFAIK.[T]	1×iodoTMT6plex [C6]	P98078 [133-150]	Disabled homolog 2	Dab2	2288.15	5926.92	9922.51	12436.4	13716.6	12742.4	12929.8
[R].VGPEPTTDCFVAVMHGETEGTVPGNALVVDPEKPFR.[K]	1×iodoTMT6plex [C9]	Q8BH64 [88-123]	EH domain-containing protein 2	Ehd2	4125.06	11779.2	13034.1	12348	12758.4	11924.3	14798.5
[R].VGPEPTTDCFVAVMHGETEGTVPGNALVVDPEKPFR.[K]	1×Oxidation [M14]; 1×iodoTMT6plex [C9]	Q8BH64 [88-123]	EH domain-containing protein 2	Ehd2	4141.06	7172.67	11159.7	9445.5	7843.12	11372.6	11982.5
[R].LGGEVSCLVAGTK.[C]	1×iodoTMT6plex [C7]	Q99LC5 [47-59]	Electron transfer flavoprotein subunit alpha, mitochondrial	Etfa	1562.88	36223.3	41350.8	50722.9	38542.2	57930.5	33401.5
[K].HSMNPFCEIAVEEAVR.[L]	1×iodoTMT6plex [C7]	Q9DCW4 [36-51]	Electron transfer flavoprotein subunit beta	Etfb	2161.07	9219.08	9168.66	11283	11556.7	9623.23	9167.16
[K].EIIAVSCGPSQCQETIR.[T]	2×iodoTMT6plex [C7; C12]	Q9DCW4 [60-76]	Electron transfer flavoprotein subunit beta	Etfb	2492.34	11060.6	14322.7	15773	8560.38	19711	9832.54
[R].FCPAGVYEFVPLEQGDGFR.[L]	1×iodoTMT6plex [C2]	Q921G7 [559-577]	Electron transfer flavoprotein-ubiquinone oxidoreductase, mitochondrial	Etfdh	2460.22	5825.23	8179.6	6924.88	7420.25	6503.32	7401.6
[R].KDGSASGTTLLEALDCILPPTRPTDKPLRLPLQDVYK.[I]	1×iodoTMT6plex [C16]	P10126 [219-255]	Elongation factor 1-alpha 1	Eef1a1	4351.39	2824.06	5268.37	5869.51	5464.15	5187	5852.45
[K].DGSASGTTLLEALDCILPPTRPTDKPLR.[L]	1×iodoTMT6plex [C15]	P10126 [220-247]	Elongation factor 1-alpha 1	Eef1a1	3266.76	8449.48	10887.3	12708	11329.7	11295.2	11759.6
[K].SGDAAIVDMVPGKPMCVESFSDYPPLGR.[F]	1×Oxidation [M]; 1×iodoTMT6plex [C16]	P10126 [396-423]	Elongation factor 1-alpha 1	Eef1a1	3283.6	31982.2	39459.5	23352.5	29412.7	34589.4	38178.6
[K].SGDAAIVDMVPGKPMCVESFSDYPPLGR.[F]	1×iodoTMT6plex [C16]	P10126 [396-423]	Elongation factor 1-alpha 1	Eef1a1	3267.6	20558.9	25504.5	13043.9	11183	20880.5	22699.3
[K].SGDAAIVDMVPGKPMCVESFSDYPPLGR.[F]	2×Oxidation [M9; M15]; 1×iodoTMT6plex [C16]	P10126 [396-423]	Elongation factor 1-alpha 1	Eef1a1	3299.59	11769.9	13774.3	9191.54	7994.18	11102	12279.3
[K].SGDAAIVEMVPGKPMCVESFSQYPPLGR.[F]	2×Oxidation [M9; M15]; 1×iodoTMT6plex [C16]	P62631 [396-423]	Elongation factor 1-alpha 2	Eef1a2	3326.64	42968.4	49344.2	30650.4	40797.8	43148.9	48889.4
[K].SGDAAIVEMVPGKPMCVESFSQYPPLGR.[F]	1×Oxidation [M9]; 1×iodoTMT6plex [C16]	P62631 [396-423]	Elongation factor 1-alpha 2	Eef1a2	3310.65	12205.9	14051.5	9518.88	10482.8	11707.6	15208.2
[K].AAAPAPEEEMDECEQALAAEPK.[A]	1×iodoTMT6plex [C13]	Q9D8N0 [254-275]	Elongation factor 1-gamma	Eef1g	2629.23	9371.55	13350.9	9603.94	10736.1	11485	13137.9
[K].STLTDSLVCKAGIIASAR.[A]	1×iodoTMT6plex [C9]	P58252 [33-50]	Elongation factor 2	Eef2	2135.21	9632.29	9988.99	9499.26	7721.93	11411.2	10345.2
[R].YVEPIEDVPCGNIVGLVGVDQFLVK.[T]	1×iodoTMT6plex [C10]	P58252 [457-481]	Elongation factor 2	Eef2	3031.64	7508.36	10457.5	10086.2	8115.53	8169.36	10937.9
[R].LMEPIYLVEIQCPEQVVGGIYGVLNR.[K]	1×Oxidation [M2]; 1×iodoTMT6plex [C12]	P58252 [740-765]	Elongation factor 2	Eef2	3277.75	5683.8	7956.69	9109.8	7980.99	6669.78	7278.09
[R].LMEPIYLVEIQCPEQVVGGIYGVLNR.[K]	1×iodoTMT6plex [C12]	P58252 [740-765]	Elongation factor 2	Eef2	3261.76	4532.77	7973.34	7691.92	8181.36	6170.18	5103.35
[R].SNTGGQAFPQCVFDHWQILPGDPFDNSSRPSQVVAETR.[K]	1×iodoTMT6plex [C11]	P58252 [802-839]	Elongation factor 2	Eef2	4517.19	6225.86	9166.43	9058.52	8702.14	7889.19	10406
[R].LTESPCALVASQYGWSGNMER.[I]	1×Oxidation [M19]; 1×iodoTMT6plex [C6]	P08113 [640-660]	Endoplasmin	Hsp90b1	2644.27	11687.8	10983.3	10983.6	10337.8	11941.7	11495.7
[R].VVRVLGCNPGPMTLQGTNTYLVGTGSR.[R]	1×Oxidation [M12]; 1×iodoTMT6plex [C7]	Q99KR3 [15-41]	Endoribonuclease LACTB2	Lactb2	3135.66	10598.8	11875.1	12004.8	8848.77	11539.7	11912.5
[R].VLGCNPGPMTLQGTNTYLVGTGSR.[R]	1×Oxidation [M9]; 1×iodoTMT6plex [C4]	Q99KR3 [18-41]	Endoribonuclease LACTB2	Lactb2	2781.42	30116.3	42930.7	30833	27743.2	35176.7	33409.2
[R].VLGCNPGPMTLQGTNTYLVGTGSRR.[I]	1×Oxidation [M9]; 1×iodoTMT6plex [C4]	Q99KR3 [18-42]	Endoribonuclease LACTB2	Lactb2	2937.52	8765.68	12410	11132.9	9115.71	10394.4	8409.35
[R].ILIDTGEPSVPEYISCLK.[Q]	1×iodoTMT6plex [C16]	Q99KR3 [43-60]	Endoribonuclease LACTB2	Lactb2	2306.25	6285.42	9211.38	8245.53	7092.86	6170.29	8694.08
[R].TEAVFSEEALIGIPKDIPLQSAATLGVNPCTAYR.[M]	1×iodoTMT6plex [C30]	Q9DCS3 [140-173]	Enoyl-[acyl-carrier-protein] reductase, mitochondrial	Mecr	3904.07	5816.33	4770.85	5665.57	5821.19	6699.98	7834.05
[K].DIPLQSAATLGVNPCTAYR.[M]	1×iodoTMT6plex [C15]	Q9DCS3 [155-173]	Enoyl-[acyl-carrier-protein] reductase, mitochondrial	Mecr	2319.23	28911.6	33978.6	28344.6	31906.3	36555.8	35135
[K].SSFATPGVNVGLFCSTPAVALGR.[A]	1×iodoTMT6plex [C14]	Q9D7J9 [170-192]	Enoyl-CoA hydratase domain-containing protein 3, mitochondrial	Echdc3	2580.38	13359.5	15342.4	15889.1	14458.3	13898	18210.6
[K].YHDFGCALLANLFASEGQPGK.[V]	1×iodoTMT6plex [C6]	Q91V76 [149-169]	Ester hydrolase C11orf54 homolog	1 SV	2567.29	2612.77	3356.44	3502.04	5269.61	4188.58	3490.59
[R].TGELNFVSCMR.[Q]	1×iodoTMT6plex [C9]	Q91V76 [179-189]	Ester hydrolase C11orf54 homolog	1 SV	1585.8	32738.4	37302.1	34274.8	30224.5	36013.1	24135.8
[K].GLTDNFADVQVSVVDCPDLTK.[E]	1×iodoTMT6plex [C16]	Q91V76 [23-43]	Ester hydrolase C11orf54 homolog	1 SV	2565.31	22712.1	24951.6	20559.5	25135.4	23048.5	25611.5
[K].GLTDNFADVQVSVVDCPDLTKEPFTFPVR.[G]	1×iodoTMT6plex [C16]	Q91V76 [23-51]	Ester hydrolase C11orf54 homolog	1 SV	3538.81	6987.99	12005.8	11419.6	9442.07	11391.2	12025.3
[K].APLVCLPVFVSK.[D]	1×iodoTMT6plex [C5]	Q91V76 [245-256]	Ester hydrolase C11orf54 homolog	1 SV	1601.97	4813.84	7210.06	7534.83	12267.5	7939.7	7693.63
[K].APLVCLPVFVSKDPGLDLR.[L]	1×iodoTMT6plex [C5]	Q91V76 [245-263]	Ester hydrolase C11orf54 homolog	1 SV	2368.36	6582.51	13213.2	10604	8311.92	8337.26	8530.31
[K].DGILSDEIYCPPETAVLLGSYAVQAK.[F]	1×iodoTMT6plex [C10]	P26040 [108-133]	Ezrin	Ezr	3081.6	16480.2	22136.8	21272	20663.9	18780.6	24637.3
[R].ILQLCMGNHELYMR.[R]	1×Oxidation [M13]; 1×iodoTMT6plex [C5]	P26040 [280-293]	Ezrin	Ezr	2066.05	10777.5	16004.9	14231.6	16462	20170.3	13822.9
[R].LLAAACQLQLNGNLQLELGEALAQER.[L]	1×iodoTMT6plex [C6]	P19096 [1176-1201]	Fatty acid synthase	Fasn	3108.7	11560.8	18323.9	12674.9	16770.5	15912.5	26999.3
[R].SGECPAALVGGINLLLKPNTSVQFMK.[L]	1×iodoTMT6plex [C4]	P19096 [177-202]	Fatty acid synthase	Fasn	3016.65	3125.04	4759.18	3100.67	3700.2	3563	6717.09
[K].LQVEPAVDTSGVQCYGPGIEGQGVFR.[E]	1×iodoTMT6plex [C14]	Q8BTM8 [1247-1272]	Filamin-A	Flna	3035.55	40672	37465	20312.6	25456.3	29095.6	30028.6
[K].VEYTPYEEGVHSVDVTYDGSPVPSSPFQVPVTEGCDPSR.[V]	1×iodoTMT6plex [C35]	Q8BTM8 [1319-1357]	Filamin-A	Flna	4555.14	6919.82	7919.68	6440.08	8129.18	9285.79	8661.87
[K].AHEPTYFTVDCTEAGQGDVSIGIK.[C]	1×iodoTMT6plex [C11]	Q8BTM8 [786-809]	Filamin-A	Flna	2867.41	18256.4	21099.3	19026.9	21115.1	25944.1	22439.8
[K].SGCTINNPAEFIVDPK.[D]	1×iodoTMT6plex [C3]	Q80X90 [658-673]	Filamin-B	Flnb	2034.05	15502.5	19348.9	15961.4	17012.7	22794.2	13345.8
[R].KAQGTGELTQLLNSLCTAIK.[A]	1×iodoTMT6plex [C16]	Q9QXD6 [24-43]	Fructose-1,6-bisphosphatase 1	Fbp1	2418.36	3999.88	4739.51	6318.27	5504.16	4646.81	5285.14
[K].AQGTGELTQLLNSLCTAIK.[A]	1×iodoTMT6plex [C15]	Q9QXD6 [25-43]	Fructose-1,6-bisphosphatase 1	Fbp1	2290.26	1523.01	3730.93	3465.28	4243.34	4087.25	4122.79
[K].LRLLYECNPIAYVMEK.[A]	1×iodoTMT6plex [C7]	Q9QXD6 [276-291]	Fructose-1,6-bisphosphatase 1	Fbp1	2284.24	3710.47	3655.51	4499.54	5928.22	3907.5	3631.08
[K].SSYATCVLVSEENTNAIIIEPEKR.[G]	1×iodoTMT6plex [C6]	Q9QXD6 [88-111]	Fructose-1,6-bisphosphatase 1	Fbp1	2995.56	11248.7	17013.8	13349.6	13269.4	18371	14547.4
[R].YASICQQNGIVPIVEPEILPDGDHDLKR.[C]	1×iodoTMT6plex [C5]	P05064 [174-201]	Fructose-bisphosphate aldolase A	Aldoa	3448.81	6049.71	9103.23	8305.23	8195.67	8695.75	8164.3
[R].ALANSLACQGK.[Y]	1×iodoTMT6plex [C8]	P05064 [332-342]	Fructose-bisphosphate aldolase A	Aldoa	1404.78	12853.2	17564.9	20329.9	9969.59	21600	8572.95
[R].ALANSLACQGKYTPSGQSGAAASESLFISNHAY.[-]	1×iodoTMT6plex [C8]	P05064 [332-364]	Fructose-bisphosphate aldolase A	Aldoa	3643.8	10995.4	13009.9	7226.57	7920.8	8730.36	13391.4
[R].AVLRIADQCPSSLAIQENANALAR.[Y]	1×iodoTMT6plex [C9]	Q91Y97 [150-173]	Fructose-bisphosphate aldolase B	Aldob	2853.56	41869.2	73263.2	49089.5	55773.8	63627.5	67718.9
[R].IADQCPSSLAIQENANALAR.[Y]	1×iodoTMT6plex [C5]	Q91Y97 [154-173]	Fructose-bisphosphate aldolase B	Aldob	2414.27	182972	318900	173931	164563	200782	219135
[K].ALNDHHVYLEGTLLKPNMVTAGHACTK.[K]	1×iodoTMT6plex [C25]	Q91Y97 [216-242]	Fructose-bisphosphate aldolase B	Aldob	3262.7	7948.18	15952.8	13559.7	10753.1	18577.1	13342.3
[K].ALNDHHVYLEGTLLKPNMVTAGHACTK.[K]	1×Oxidation [M18]; 1×iodoTMT6plex [C25]	Q91Y97 [216-242]	Fructose-bisphosphate aldolase B	Aldob	3278.7	9928.44	15110	16321.7	14208.3	21684.8	12705.7
[R].TVPAAVPGICFLSGGMSEEDATLNLNAINR.[C]	1×Oxidation [M16]; 1×iodoTMT6plex [C10]	Q91Y97 [260-289]	Fructose-bisphosphate aldolase B	Aldob	3405.73	41688.4	80679.2	41001.9	56424.5	58102.4	70005.7
[R].TVPAAVPGICFLSGGMSEEDATLNLNAINR.[C]	1×iodoTMT6plex [C10]	Q91Y97 [260-289]	Fructose-bisphosphate aldolase B	Aldob	3389.74	30673.7	64656.5	34456.2	44488.2	46128.7	53312.6
[R].TVPAAVPGICFLSGGMSEEDATLNLNAINRCPLPRPWK.[L]	2×iodoTMT6plex [C10; C31]	Q91Y97 [260-297]	Fructose-bisphosphate aldolase B	Aldob	4696.49	6096.46	11796.2	8234.57	6648.69	8441.65	11688.6
[R].TVPAAVPGICFLSGGMSEEDATLNLNAINRCPLPRPWK.[L]	1×Oxidation [M16]; 2×iodoTMT6plex [C10; C31]	Q91Y97 [260-297]	Fructose-bisphosphate aldolase B	Aldob	4712.49	8545.23	10904.6	7631.73	9518.59	11062.3	11493.2
[R].AMANCQAAQGQYVHTGSSGAAATQSLFTASYTY.[-]	1×Oxidation [M2]; 1×iodoTMT6plex [C5]	Q91Y97 [332-364]	Fructose-bisphosphate aldolase B	Aldob	3701.72	10219.7	10535.7	6899.2	8317.11	13079.8	12630.3
[R].AMANCQAAQGQYVHTGSSGAAATQSLFTASYTY.[-]	1×iodoTMT6plex [C5]	Q91Y97 [332-364]	Fructose-bisphosphate aldolase B	Aldob	3685.72	9666.33	10259.2	6690.41	8325.87	14421.3	12576.2
[R].LLGDASVSFTDNCVVGIQANTER.[I]	1×iodoTMT6plex [C13]	P97807 [419-441]	Fumarate hydratase, mitochondrial	Fh	2738.4	38130.5	55389.5	43711.6	39160.9	42892.4	53897.3
[R].TFLLDGDEVIITGHCQGDGYR.[V]	1×iodoTMT6plex [C15]	P35505 [382-402]	Fumarylacetoacetase	Fah	2638.31	12925.5	18267.5	13969.4	16572	17381.6	15544.2
[-].MPSDSCLLSLTVLQR.[L]	1×iodoTMT6plex [C6]	P97353 [1-15]	Galactoside 2-alpha-L-fucosyltransferase 3	Sec1	1992.08	38991.3	64740.8	50720.1	56735.1	43412.5	50618.9
[R].VTTGAPIPCGADAVVQVEDTELIR.[E]	1×iodoTMT6plex [C9]	Q8BUV3 [444-467]	Gephyrin	Gphn	2783.48	11096.8	16833.9	13898.5	12545.2	15004.6	14036
[K].MIPCDFLIPVQTQHPIR.[K]	1×Oxidation [M1]; 1×iodoTMT6plex [C4]	P06745 [401-417]	Glucose-6-phosphate isomerase	Gpi	2353.27	8144.95	11883.3	12227.3	10731.5	12695.4	12444.6
[K].MIPCDFLIPVQTQHPIR.[K]	1×iodoTMT6plex [C4]	P06745 [401-417]	Glucose-6-phosphate isomerase	Gpi	2337.28	7761.31	9796	8419.85	8652.3	10851.8	7455.76
[K].AKVYEGSILEADCDILIPAASEK.[Q]	1×iodoTMT6plex [C13]	P26443 [364-386]	Glutamate dehydrogenase 1, mitochondrial	Glud1	2764.46	11503	15826.6	11079.2	13140.4	13540.8	14948
[K].VYEGSILEADCDILIPAASEK.[Q]	1×iodoTMT6plex [C11]	P26443 [366-386]	Glutamate dehydrogenase 1, mitochondrial	Glud1	2565.33	12436	21968.8	15935.7	11864.3	12558	16674.7
[R].LGCPGFTLPEHRPNPEEGGASK.[S]	1×iodoTMT6plex [C3]	P97494 [150-171]	Glutamate--cysteine ligase catalytic subunit	Gclc	2622.33	19555	21609.4	23955.2	26018.7	32491.8	22456.7
[K].FSPDLWGVSVCTVDGQR.[H]	1×iodoTMT6plex [C11]	D3Z7P3 [261-277]	Glutaminase kidney isoform, mitochondrial	Gls	2195.11	10744.9	17360.3	11030	11591.1	11755.5	12739.1
[R].YHALLIPSCPGALTDLASSGSLAR.[I]	1×iodoTMT6plex [C9]	Q8BFQ8 [86-109]	Glutamine amidotransferase-like class 1 domain-containing protein 1	Gatd1	2742.48	15933.9	21647	20805.2	17965.4	19843.6	22925.9
[R].RPSANCDPYAVTEAIVR.[T]	1×iodoTMT6plex [C6]	P15105 [341-357]	Glutamine synthetase	Glul	2191.15	7911.31	8839.24	11580	9999.18	19457.1	9602.49
[K].GTPEQPQCGFSNAVVQILR.[L]	1×iodoTMT6plex [C8]	Q80Y14 [56-74]	Glutaredoxin-related protein 5, mitochondrial	Glrx5	2373.25	7211.54	11505.9	7772.71	8173.96	8570.85	9531.91
[K].GELLGCFGLTEPNHGSDPGGMETR.[A]	1×iodoTMT6plex [C6]	Q60759 [171-194]	Glutaryl-CoA dehydrogenase, mitochondrial	Gcdh	2803.33	15128.7	17731.5	16712.1	14391	17336.5	18233.4
[K].TPALCEVFCR.[Q]	2×iodoTMT6plex [C5; C9]	Q60928 [187-196]	Glutathione hydrolase 1 proenzyme	Ggt1	1796.99	24179.8	31127.5	30470.8	36631.6	44720.1	29535.9
[K].YIIWSPVCR.[N]	1×iodoTMT6plex [C8]	P11352 [147-155]	Glutathione peroxidase 1	Gpx1	1465.82	14876.5	18821.8	21890.6	27470.2	19986.7	14009.2
[R].GLVVLGFPCNQFGHQENGKNEEILNSLK.[Y]	1×iodoTMT6plex [C9]	P11352 [68-95]	Glutathione peroxidase 1	Gpx1	3413.78	15989	18404.2	12385.6	17700.9	13582.7	15829.3
[R].MQLIMLCYNPDFEK.[Q]	1×iodoTMT6plex [C7]	P10649 [109-122]	Glutathione S-transferase Mu 1	Gstm1	2074.04	10736.7	10212.1	14006.4	13579.4	14412.7	18784.5
[K].IVSNASCTTNCLAPLAK.[V]	2×iodoTMT6plex [C7; C11]	P16858 [144-160]	Glyceraldehyde-3-phosphate dehydrogenase	Gapdh	2364.31	55127.4	69097.1	69335.4	56428.8	82365.9	70257.4
[K].LTGMAFRVPTPNVSVVDLTCR.[L]	1×Oxidation [M4]; 1×iodoTMT6plex [C20]	P16858 [226-246]	Glyceraldehyde-3-phosphate dehydrogenase	Gapdh	2621.41	12663.5	21113.9	20746.4	15726.7	19349.7	21646.6
[K].LTGMAFRVPTPNVSVVDLTCR.[L]	1×iodoTMT6plex [C20]	P16858 [226-246]	Glyceraldehyde-3-phosphate dehydrogenase	Gapdh	2605.42	10028.5	15495	13532.8	10624.9	14311.9	13922.2
[R].VPTPNVSVVDLTCR.[L]	1×iodoTMT6plex [C13]	P16858 [233-246]	Glyceraldehyde-3-phosphate dehydrogenase	Gapdh	1829.02	99473	137917	103658	100855	131748	127020
[R].VPTPNVSVVDLTCRLEKPAK.[Y]	1×iodoTMT6plex [C13]	P16858 [233-252]	Glyceraldehyde-3-phosphate dehydrogenase	Gapdh	2495.42	22488.9	28892.7	21839.7	22165.8	27545.8	26461.9
[K].GILGYTEDQVVSCDFNSNSHSSTFDAGAGIALNDNFVK.[L]	1×iodoTMT6plex [C13]	P16858 [270-307]	Glyceraldehyde-3-phosphate dehydrogenase	Gapdh	4322.05	11901.2	13669.4	10946.7	11121.6	13192.5	15938.8
[K].AGALEGVPISGCLGDQSAALVGQMCFQDGQAK.[N]	1×Oxidation [M24]; 2×iodoTMT6plex [C12; C25]	Q64516 [251-282]	Glycerol kinase	Gk	3795.92	14087.7	17746.3	11857.4	13484.8	14510	18251.5
[K].VCYEGQPVGEFIR.[C]	1×iodoTMT6plex [C2]	P13707 [328-340]	Glycerol-3-phosphate dehydrogenase [NAD(+)], cytoplasmic	Gpd1	1825.95	18701.8	28339.2	23263.5	18791.2	37577.4	28334.1
[K].VCIVGSGNWGSAIAK.[I]	1×iodoTMT6plex [C2]	P13707 [6-20]	Glycerol-3-phosphate dehydrogenase [NAD(+)], cytoplasmic	Gpd1	1790.98	23672.1	20810.4	21859	17552.7	26160.3	21268.1
[K].NTPEFDILVIGGGATGCGCALDAVTR.[G]	2×iodoTMT6plex [C17; C19]	Q64521 [66-91]	Glycerol-3-phosphate dehydrogenase, mitochondrial	Gpd2	3208.69	7853.68	11452.4	8531.77	6973.01	7665.49	13021.7
[K].AVAEVEEMCNILSMEGVTVR.[R]	1×Oxidation [M14]; 1×iodoTMT6plex [C9]	Q9D964 [123-142]	Glycine amidinotransferase, mitochondrial	Gatm	2525.26	12588.3	17421.5	13633.6	14498.2	14766.5	15302.2
[K].AVAEVEEMCNILSMEGVTVR.[R]	2×Oxidation [M8; M14]; 1×iodoTMT6plex [C9]	Q9D964 [123-142]	Glycine amidinotransferase, mitochondrial	Gatm	2541.26	11150.1	18847.7	10734.9	11806.6	12547.7	13008.2
[K].AVAEVEEMCNILSMEGVTVR.[R]	1×iodoTMT6plex [C9]	Q9D964 [123-142]	Glycine amidinotransferase, mitochondrial	Gatm	2509.27	14126.9	20318.4	16984.9	12509.9	13188.6	12889.5
[K].DCPVSSYNEWDPLEEVIVGR.[A]	1×iodoTMT6plex [C2]	Q9D964 [63-82]	Glycine amidinotransferase, mitochondrial	Gatm	2636.29	7945.5	10311.3	8402.5	11513.6	9723.54	8843.66
[R].AENACVPPFTVEVK.[A]	1×iodoTMT6plex [C5]	Q9D964 [83-96]	Glycine amidinotransferase, mitochondrial	Gatm	1832.98	15752.6	16115.8	13066.2	11402	17025.6	11367.5
[K].AAHPVPGSLDVCLITEAPLEEVIER.[L]	1×iodoTMT6plex [C12]	Q9D8I3 [81-105]	Glyoxalase domain-containing protein 5	Glod5	2987.61	4617.41	5523.43	5391.22	4869.88	5239.58	5600.16
[R].AALAQAADCEVEQWNSDDPIPR.[K]	1×iodoTMT6plex [C9]	Q91Z53 [21-42]	Glyoxylate reductase/hydroxypyruvate reductase	Grhpr	2728.32	32266.3	42316.9	24983.6	26832.4	34246.6	29196.7
[K].DLEQGVVGAHGLLCR.[L]	1×iodoTMT6plex [C14]	Q91Z53 [44-58]	Glyoxylate reductase/hydroxypyruvate reductase	Grhpr	1896.03	21461.7	35759.8	35754.8	32825.3	48912.1	33189.9
[R].QLFALSCAAEEQGMLPEDLSGVIR.[R]	1×iodoTMT6plex [C7]	P08752 [106-129]	Guanine nucleotide-binding protein G(i) subunit alpha-2	Gnai2	2906.5	7342.66	11341	8815.47	8137.28	10216.7	10901.2
[R].KACADATLSQITNNIDPVGR.[I]	1×iodoTMT6plex [C3]	P62874 [23-42]	Guanine nucleotide-binding protein G(I)/G(S)/G(T) subunit beta-1	Gnb1	2416.28	12902.9	16063.1	14828.8	13576.3	17483.3	15574
[R].VSCLGVTDDGMAVATGSWDSFLK.[I]	1×Oxidation [M11]; 1×iodoTMT6plex [C3]	P62874 [315-337]; P62880 [315-337]	Guanine nucleotide-binding protein G(I)/G(S)/G(T) subunit beta-1	Gnb1	2704.32	8133.15	16114.7	15308.5	11976.3	14441.7	13789.7
[R].VSCLGVTDDGMAVATGSWDSFLK.[I]	1×iodoTMT6plex [C3]	P62874 [315-337]; P62880 [315-337]	Guanine nucleotide-binding protein G(I)/G(S)/G(T) subunit beta-1	Gnb1	2688.32	8500.01	12325.7	10998.3	8881.66	7029.44	9543.03
[R].TFVSGACDASIKLWDVR.[D]	1×iodoTMT6plex [C7]	P62880 [198-214]	Guanine nucleotide-binding protein G(I)/G(S)/G(T) subunit beta-2	Gnb2	2197.16	4939.81	13833.8	10117.7	9479.34	9697.07	8181.78
[R].KACGDSTLTQITAGLDPVGR.[I]	1×iodoTMT6plex [C3]	P62880 [23-42]	Guanine nucleotide-binding protein G(I)/G(S)/G(T) subunit beta-2	Gnb2	2332.25	14826.3	17715	17351	14675.7	16289	14553.4
[R].VMPICLPSKDYIAPGR.[V]	1×iodoTMT6plex [C5]	Q61646 [203-218]	Haptoglobin	Hp	2089.15	6555.18	7530.46	15455.6	7536.09	18177.9	5557.8
[R].YYTSASGDEMVSLKDYCTR.[M]	1×iodoTMT6plex [C17]	P07901 [466-484]	Heat shock protein HSP 90-alpha	Hsp90aa1	2518.18	11114.2	14405.5	13989.6	9703.17	22471.5	13077.3
[K].LLSHCLLVTLASHHPADFTPAVHASLDK.[F]	1×iodoTMT6plex [C5]	P01942 [101-128]	Hemoglobin subunit alpha	Hba	3322.79	5362.69	8109.23	7968.25	9071.46	9390.21	7824.47
[K].AAVSCLWGKVNSDEVGGEALGR.[L]	1×iodoTMT6plex [C5]	P02088 [10-31]	Hemoglobin subunit beta-1	Hbb-b1	2547.32	120371	38830.9	93093	26985.8	35165.2	32894.7
[K].VITAFNDGLNHLDSLKGTFASLSELHCDKLHVDPENFR.[L]	1×iodoTMT6plex [C27]	P02088 [68-105]	Hemoglobin subunit beta-1	Hbb-b1	4582.34	13265.4	25737.2	23188.6	22449.5	22262.1	30233.4
[K].VITAFNDGLNHLDSLKGTFASLSELHCDK.[L]	1×iodoTMT6plex [C27]	P02088 [68-96]	Hemoglobin subunit beta-1	Hbb-b1	3474.79	21998.8	42631.5	31257.9	44606.9	36399.7	58009.5
[K].GTFASLSELHCDKLHVDPENFR.[L]	1×iodoTMT6plex [C11]	P02088 [84-105]; P02089 [84-105]	Hemoglobin subunit beta-1	Hbb-b1	2844.43	36190.1	52205.9	44056	43281.9	48000.2	48101.2
[K].GTFASLSELHCDK.[L]	1×iodoTMT6plex [C11]	P02088 [84-96]; P02089 [84-96]	Hemoglobin subunit beta-1	Hbb-b1	1736.88	59721.9	90340.7	95646.2	69824	126104	75703.1
[K].SAVSCLWAK.[V]	1×iodoTMT6plex [C5]	P02089 [10-18]	Hemoglobin subunit beta-2	Hbb-b2	1293.72	41688.5	26764.8	52074.4	27759	53565.2	27043.3
[K].ELGSPPGISLETIDAAFSCPGSSR.[L]	1×iodoTMT6plex [C19]	Q91X72 [346-369]	Hemopexin	Hpx	2720.38	15269.2	19721.1	15832.9	15205	15863.6	20550.2
[K].SLPQPQKVNSILGCSQ.[-]	1×iodoTMT6plex [C14]	Q91X72 [445-460]	Hemopexin	Hpx	2028.11	19663.2	20647.5	23198.7	18795.8	28317	23029
[K].EKPYFPIPEDCTFIQNVPLEDR.[V]	1×iodoTMT6plex [C11]	Q8VEK3 [439-460]	Heterogeneous nuclear ribonucleoprotein U	Hnrnpu	2979.51	6549.31	12813.1	9363.78	10292.3	11030.3	12113.1
[K].MSSYAFFVQTCR.[E]	1×iodoTMT6plex [C11]	P63158 [13-24]	High mobility group protein B1	Hmgb1	1768.87	15892.6	18090.3	21287.3	24326.9	28091.2	22440.9
[K].IIFEDDRCLAFHDISPQAPTHFLVIPK.[K]	1×iodoTMT6plex [C8]	P70349 [31-57]	Histidine triad nucleotide-binding protein 1	Hint1	3451.84	5233.73	7686.94	8516.5	8962.09	7377.82	11725.7
[R].SLPADILYEDQQCLVFRDVAPQAPVHFLVIPR.[K]	1×iodoTMT6plex [C13]	Q9D0S9 [63-94]	Histidine triad nucleotide-binding protein 2, mitochondrial	Hint2	3979.15	5875.16	6553.82	6954.96	5191.66	4451.79	5063.68
[K].KVDFVSGLYTLCGAGDIK.[S]	1×iodoTMT6plex [C12]	O09173 [109-126]	Homogentisate 1,2-dioxygenase	Hgd	2215.2	7101.35	8352.28	7475.91	7758.71	9102.17	7619.42
[K].VDFVSGLYTLCGAGDIK.[S]	1×iodoTMT6plex [C11]	O09173 [110-126]	Homogentisate 1,2-dioxygenase	Hgd	2087.1	8940.08	9087.57	9232.41	9803.07	9960.86	10693.6
[K].GQNNPQVCPYNLYAEQLSGSAFTCPR.[N]	2×iodoTMT6plex [C8; C24]	O09173 [28-53]	Homogentisate 1,2-dioxygenase	Hgd	3515.76	24108.6	47114.5	27896.4	26671.9	26660.8	27781.3
[K].TFESLVDFCK.[T]	1×iodoTMT6plex [C9]	Q61425 [193-202]	Hydroxyacyl-coenzyme A dehydrogenase, mitochondrial	Hadh	1517.79	26672.6	33549.3	26883.5	33659.6	40347.7	31837.3
[K].TLSCLSTSTDAASVVHSTDLVVEAIVENLK.[L]	1×iodoTMT6plex [C4]	Q61425 [96-125]	Hydroxyacyl-coenzyme A dehydrogenase, mitochondrial	Hadh	3431.81	1317.1	1485.17	1744.07	1232.08
[K].LLEAGDFICQALNR.[K]	1×iodoTMT6plex [C9]	P38060 [299-312]	Hydroxymethylglutaryl-CoA lyase, mitochondrial	Hmgcl	1892.03	13416.3	19879.1	17370.2	22491.1	16924.7	19686.2
[R].ADAAPTVSIFPPSSEQLTSGGASVVCFLNNFYPK.[D]	1×iodoTMT6plex [C26]	P01837 [2-35]	Immunoglobulin kappa constant	Igkc	3843.95	3546.87	4150.59	5150.62	5066.05	4180.82	9236.17
[R].LNSVVGEYANACLQVAR.[D]	1×iodoTMT6plex [C12]	Q9DB29 [155-171]	Isoamyl acetate-hydrolyzing esterase 1 homolog	Iah1	2136.14	34548	57577.5	34429.9	36281.9	41909.2	35023.1
[K].FASYCLTEPGSGSDAASLLTSAK.[Q]	1×iodoTMT6plex [C5]	Q9D7B6 [153-175]	Isobutyryl-CoA dehydrogenase, mitochondrial	Acad8	2605.3	19950.7	23162.4	18434.3	14917.4	16673.9	19427.1
[R].AVIFEDCAVPVANR.[I]	1×iodoTMT6plex [C7]	Q9D7B6 [243-256]	Isobutyryl-CoA dehydrogenase, mitochondrial	Acad8	1832.99	34272.8	46083.5	41144.8	33221.1	44853.8	43738.5
[K].IIKEPVPDSGLLSLFQGQSPLTSC.[-]	1×iodoTMT6plex [C24]	P85094 [183-206]	Isochorismatase domain-containing protein 2A	Isoc2a	2858.55	25466.2	28228.6	29773.2	25297.3	33087.2	46227
[K].EPVPDSGLLSLFQGQSPLTSC.[-]	1×iodoTMT6plex [C21]	P85094 [186-206]	Isochorismatase domain-containing protein 2A	Isoc2a	2504.29	3698.77	2833.82	4098.1	5031.88	3909.32	6732.82
[R].TSLDLYANVIHCK.[S]	1×iodoTMT6plex [C12]	P70404 [137-149]	Isocitrate dehydrogenase [NAD] subunit gamma 1, mitochondrial	Idh3g	1805.98	7116.14	10360	11306	12575.9	14062.2	7126.35
[R].NILGGTVFREPIICK.[N]	1×iodoTMT6plex [C14]	P54071 [141-155]	Isocitrate dehydrogenase [NADP], mitochondrial	Idh2	1989.15	34235.2	45216.9	49708.9	45625.4	54758.8	45376.3
[K].NYDGDVQSDILAQGFGSLGLMTSVLVCPDGK.[T]	1×iodoTMT6plex [C27]	P54071 [310-340]	Isocitrate dehydrogenase [NADP], mitochondrial	Idh2	3528.76	1776.12	3965.49	2017.78	4686.43	2725.82	4430.3
[R].FAQTLEKVCVQTVESGAMTK.[D]	1×iodoTMT6plex [C9]	P54071 [394-413]	Isocitrate dehydrogenase [NADP], mitochondrial	Idh2	2499.31	14270.7	25066.9	15627.5	12731.3	28009.4	17516.6
[R].FAQTLEKVCVQTVESGAMTK.[D]	1×Oxidation [M18]; 1×iodoTMT6plex [C9]	P54071 [394-413]	Isocitrate dehydrogenase [NADP], mitochondrial	Idh2	2515.31	15230.3	21171.9	20885.2	9033.92	32518.9	14884.1
[R].ASGAVGLSYGAHSNLCVNQIVR.[N]	1×iodoTMT6plex [C16]	Q9JHI5 [119-140]	Isovaleryl-CoA dehydrogenase, mitochondrial	Ivd	2545.35	42461.1	71439.3	48109.7	54332.6	66148.6	56169.6
[R].GGNASNSCTVLSLLGAR.[C]	1×iodoTMT6plex [C8]	P97328 [40-56]	Ketohexokinase	Khk	1949.04	25779	34124.1	27546	31239.2	30144.7	30976.6
[R].GVDVSQVTWQSQGDTPCSCCIVNNSNGSR.[T]	3×iodoTMT6plex [C17; C19; C20]	P97328 [80-108]	Ketohexokinase	Khk	4028.99	28350.9	38705.3	15576.7	27168.2	28227.9	22364.9
[R].DVTCDLVVGCDGAYSTVR.[A]	2×iodoTMT6plex [C4; C10]	Q91WN4 [157-174]	Kynurenine 3-monooxygenase	Kmo	2531.3	18590.9	27390.8	21638.3	23421.4	34237.7	21409.5
[R].GFGHIGIAVPDVYSACK.[R]	1×iodoTMT6plex [C16]	Q9CPU0 [124-140]	Lactoylglutathione lyase	Glo1	2063.09	5203.43	7457.68	7164.82	6903.27	7492.66	6288.84
[R].VSEDMCMKVPDDPEHLAAR.[R]	1×iodoTMT6plex [C6]	Q99KP3 [280-298]	Lambda-crystallin homolog	Cryl1	2472.19	15752.1	23987.3	19164.8	12531.8	34262.6	17941.8
[K].LCLSTVDLEVK.[C]	1×iodoTMT6plex [C2]	Q8CGA3 [294-304]	Large neutral amino acids transporter small subunit 4	Slc43a2	1548.89	11033.5	36888.5	13790.9	12261.4	18218.5	39617.2
[R].VFESTCSSGSPGSNQALLLLR.[S]	1×iodoTMT6plex [C6]	Q6PB66 [107-127]	Leucine-rich PPR motif-containing protein, mitochondrial	Lrpprc	2495.31	30395.7	42738.2	30712.2	29159.7	32834.4	40851.5
[R].SCGSLLPELSLAER.[T]	1×iodoTMT6plex [C2]	Q6PB66 [128-141]	Leucine-rich PPR motif-containing protein, mitochondrial	Lrpprc	1803.98	22369.7	25942.2	22597.5	29038.1	29036.2	24171
[K].VGVDPDQETYINYVFPCFDSAQSVR.[A]	1×iodoTMT6plex [C17]	Q6PB66 [467-491]	Leucine-rich PPR motif-containing protein, mitochondrial	Lrpprc	3178.54	6552	8679.22	9287.91	8616.21	8817.51	11194.3
[R].AALQENECLLASSTFAQAEVK.[N]	1×iodoTMT6plex [C8]	Q6PB66 [492-512]	Leucine-rich PPR motif-containing protein, mitochondrial	Lrpprc	2552.32	18788.7	26804.2	15110.4	20575.8	25314.1	27076.2
[K].GLYGINEDVFLSVPCILGQNGISDVVK.[V]	1×iodoTMT6plex [C15]	P06151 [279-305]	L-lactate dehydrogenase A chain	Ldha	3178.7	8606.13	14320.4	12565.3	11892.1	7881.67	14141.3
[K].ITVVGVGQVGMACAISILGK.[S]	1×Oxidation [M11]; 1×iodoTMT6plex [C13]	P16125 [24-43]	L-lactate dehydrogenase B chain	Ldhb	2261.29	6687.71	9333.95	7746.69	9022.8	10110.3	8051.92
[K].GMYGIENEVFLSLPCILNAR.[G]	1×Oxidation [M2]; 1×iodoTMT6plex [C15]	P16125 [280-299]	L-lactate dehydrogenase B chain	Ldhb	2584.35	12777.5	18256.2	23930.8	16949.3	13967.8	17771.8
[K].GMYGIENEVFLSLPCILNAR.[G]	1×iodoTMT6plex [C15]	P16125 [280-299]	L-lactate dehydrogenase B chain	Ldhb	2568.35	5729.85	10064.7	16251.3	12785.6	9350.6	9729.44
[R].AGVTCIILPAENR.[K]	1×iodoTMT6plex [C5]	Q8CGK3 [894-906]	Lon protease homolog, mitochondrial	Lonp1	1685.96	16842.3	14186.2	20217.4	14963.3	22347	15301
[K].FIPQMTAGKCIGAIAMTEPGAGSDLQGVR.[T]	2×Oxidation [M5; M16]; 1×iodoTMT6plex [C10]	P51174 [157-185]	Long-chain specific acyl-CoA dehydrogenase, mitochondrial	Acadl	3280.67	9382.1	22746.6	10275.7	15883.6	10263.7	10736
[R].GLQGSFEELCR.[N]	1×iodoTMT6plex [C10]	P41216 [617-627]	Long-chain-fatty-acid--CoA ligase 1	Acsl1	1567.81	21444.2	22141.2	31835.3	18880.4	32548.7	21453
[K].LSPDGRSCSPYNSFIVVSMLPAVR.[G]	1×iodoTMT6plex [C8]	A2ARV4 [2052-2075]	Low-density lipoprotein receptor-related protein 2	Lrp2	2924.53	2268.16	4156.81	3891.02	3856.47	4517.09	4117.97
[R].SCSPYNSFIVVSMLPAVR.[G]	1×iodoTMT6plex [C2]	A2ARV4 [2058-2075]	Low-density lipoprotein receptor-related protein 2	Lrp2	2299.21	4551.96	4876.14	6049.73	4507.61	5394.74	5120.16
[R].AIVLDPCRGYMYWTDWGTNAK.[I]	1×iodoTMT6plex [C7]	A2ARV4 [2512-2532]	Low-density lipoprotein receptor-related protein 2	Lrp2	2789.37	5321.64	10336.5	9873.98	9920.89	7520.12	8917.37
[R].GFTCECPDDFQTVQLR.[D]	2×iodoTMT6plex [C4; C6]	A2ARV4 [3490-3505]	Low-density lipoprotein receptor-related protein 2	Lrp2	2517.26	60300.9	91217	51045.5	58533.2	55342.6	68709.8
[R].TLCMPMCSSTQFLCGNNEK.[C]	3×iodoTMT6plex [C3; C7; C14]	A2ARV4 [3508-3526]	Low-density lipoprotein receptor-related protein 2	Lrp2	3094.56	16043.6	30400.5	20636.8	23625.6	24697.2	22116.1
[R].HQCLCEEGYILER.[G]	2×iodoTMT6plex [C3; C5]	A2ARV4 [368-380]	Low-density lipoprotein receptor-related protein 2	Lrp2	2251.17	16598.6	21672.4	18127.7	13229.4	25026.8	15314.8
[K].GSYECFCVDGFK.[S]	2×iodoTMT6plex [C5; C7]	A2ARV4 [4028-4039]	Low-density lipoprotein receptor-related protein 2	Lrp2	2013	19051.6	23505.2	24050.2	22676.7	26303.6	21702.6
[K].SMSTHYGERCAADGSPPLLLLPENVR.[I]	1×iodoTMT6plex [C10]	A2ARV4 [4040-4065]	Low-density lipoprotein receptor-related protein 2	Lrp2	3142.6	8565.09	11954.9	14437.1	12009.3	12063.3	10217.1
[R].CAADGSPPLLLLPENVR.[I]	1×iodoTMT6plex [C1]	A2ARV4 [4049-4065]	Low-density lipoprotein receptor-related protein 2	Lrp2	2094.16	10279.4	13041.7	10758.8	10917.5	12135.6	13743.3
[K].AYDADLQTGTNYCSQTTHPNGDCSHFCFPVPNFQR.[V]	3×iodoTMT6plex [C13; C23; C27]	A2ARV4 [961-995]	Low-density lipoprotein receptor-related protein 2	Lrp2	4922.34	26247.3	42323.3	25384.3	27561.7	33217.1	27570.9
[R].ASDGFCIAQNIELIEDSQR.[R]	1×iodoTMT6plex [C6]	P0CW03 [48-66]	Lymphocyte antigen 6C2	Ly6c2	2438.22	11317.8	10229.9	9876.51	10416.9	12121.5	12488.5
[R].NGMAGYYGVSLADWVCLAQHESNYNTR.[A]	1×iodoTMT6plex [C16]	P08905 [33-59]	Lysozyme C-2	Lyz2	3348.57	6596.38	8468.52	7592.49	8731.24	5695.47	5887.45
[R].AVNACGINCSALLQDDITAAIQCAK.[R]	3×iodoTMT6plex [C5; C9; C23]	P08905 [91-115]	Lysozyme C-2	Lyz2	3493.89	25276.3	52427.3	24340.4	24850.5	27054.7	31758.4
[R].AVNACGINCSALLQDDITAAIQCAKR.[V]	3×iodoTMT6plex [C5; C9; C23]	P08905 [91-116]	Lysozyme C-2	Lyz2	3649.99	26997.3	46640	29856.1	29640.1	33772.5	36544.6
[K].LLCGLLSDR.[L]	1×iodoTMT6plex [C3]	P34884 [79-87]	Macrophage migration inhibitory factor	Mif	1318.77	19912.1	31966.9	23323.7	31043.6	26839.9	25301.3
[R].FAQLCEEHGILR.[E]	1×iodoTMT6plex [C5]	B5X0G2 [152-163]	Major urinary protein 17	Mup17	1744.94	11370.6	14439	19599.4	20697.1	27739.8	22528.5
[R].FAQLCEEHGILRENIIDLSNANR.[C]	1×iodoTMT6plex [C5]	B5X0G2 [152-174]	Major urinary protein 17	Mup17	2984.56	8738.72	9339.78	8975.97	9611.79	12417.6	11986.8
[K].TIIPLISQCTPKVDFPQDQLATLTGR.[I]	1×iodoTMT6plex [C9]	P08249 [204-229]	Malate dehydrogenase, mitochondrial	Mdh2	3184.76	39734.3	47981.4	39179.7	35086.8	39395.5	53836.9
[K].ETECTYFSTPLLLGK.[K]	1×iodoTMT6plex [C4]	P08249 [282-296]	Malate dehydrogenase, mitochondrial	Mdh2	2031.07	17195.4	21513.7	21688.8	22925.8	21328.2	21623.5
[R].ANVKGYLGPEQLPDCLKGCDVVVIPAGVPR.[K]	2×iodoTMT6plex [C15; C19]	P08249 [75-104]	Malate dehydrogenase, mitochondrial	Mdh2	3766.09	10615	14341.6	9581.73	12131.5	13221	12939.8
[K].GYLGPEQLPDCLKGCDVVVIPAGVPR.[K]	2×iodoTMT6plex [C11; C15]	P08249 [79-104]	Malate dehydrogenase, mitochondrial	Mdh2	3353.85	47524.7	71142.9	58476.6	65218.9	62785.4	71905.2
[K].GCDVVVIPAGVPR.[K]	1×iodoTMT6plex [C2]	P08249 [92-104]	Malate dehydrogenase, mitochondrial	Mdh2	1610.92	13323.1	11323.2	18352.6	14556.4	21734.5	12496
[R].DAFCVFEQNQGLPLRR.[H]	1×iodoTMT6plex [C4]	O70423 [427-442]	Membrane primary amine oxidase	Aoc3	2222.17	8185.66	14574.3	9685.93	10429.6	11406.1	12324.7
[R].EEIVYLPCIYR.[N]	1×iodoTMT6plex [C8]	P17563 [24-34]	Methanethiol oxidase	Selenbp1	1726.94	78887.4	96473.8	74741	70953.8	68270.6	66036.4
[R].EEIVYLPCIYRNTGTEAPDYLATVDVDPK.[S]	1×iodoTMT6plex [C8]	P17563 [24-52]	Methanethiol oxidase	Selenbp1	3613.83	7244.98	8491.31	6247.55	5595.26	10562.3	9229.38
[R].FLHDPSATQGFVGCALSSNIQR.[F]	1×iodoTMT6plex [C14]	P17563 [255-276]	Methanethiol oxidase	Selenbp1	2677.37	46923.3	74599	56707.3	65249.1	65142.6	62742.8
[R].LAGQIFLGGSIVRGGSVQVLEDQELTCQPEPLVVK.[G]	1×iodoTMT6plex [C27]	P17563 [345-379]	Methanethiol oxidase	Selenbp1	4009.2	8833.47	9367.74	10952.2	13438.5	13488.2	14289.1
[R].VSGVECMIVANDATVK.[G]	1×iodoTMT6plex [C6]	Q3ULD5 [126-141]	Methylcrotonoyl-CoA carboxylase beta chain, mitochondrial	Mccc2	1965.03	13876.4	18587.3	20525	14239.7	25629.7	16235.9
[R].AQEIALQNRLPCIYLVDSGGANLPR.[Q]	1×iodoTMT6plex [C12]	Q3ULD5 [156-180]	Methylcrotonoyl-CoA carboxylase beta chain, mitochondrial	Mccc2	3040.66	42375	63740.5	59015.5	46827.2	43793.4	55878.7
[R].LPCIYLVDSGGANLPR.[Q]	1×iodoTMT6plex [C3]	Q3ULD5 [165-180]	Methylcrotonoyl-CoA carboxylase beta chain, mitochondrial	Mccc2	2017.11	12127.1	15582.7	16001.3	16396.4	18891.3	14020.7
[K].ESVCQAALGLILK.[E]	1×iodoTMT6plex [C4]	Q99MR8 [502-514]	Methylcrotonoyl-CoA carboxylase subunit alpha, mitochondrial	Mccc1	1673.98	5035.53	10038.1	8678.33	7732.12	8075.81	10171.5
[R].SEVPGIFCAGADLK.[E]	1×iodoTMT6plex [C8]	Q9JLZ3 [106-119]	Methylglutaconyl-CoA hydratase, mitochondrial	Auh	1735.93	20446.6	37142.6	26270.9	18911	47701.6	29675.1
[R].GLQVVEHACSVTSLMLGETMPSITK.[D]	1×Oxidation [M20]; 1×iodoTMT6plex [C9]	Q9EQ20 [141-165]	Methylmalonate-semialdehyde dehydrogenase [acylating], mitochondrial	Aldh6a1	2976.54	3607.17	4802.28	5306.42	5928.53	5299.53	5278.06
[R].GLQVVEHACSVTSLMLGETMPSITK.[D]	1×iodoTMT6plex [C9]	Q9EQ20 [141-165]	Methylmalonate-semialdehyde dehydrogenase [acylating], mitochondrial	Aldh6a1	2960.55	2178.68	4772.7	3576.07	3779.12	3893.9	4640.43
[K].LLQDSGAPDGTLNIIHGQHDAVNFICDHPDIK.[A]	1×iodoTMT6plex [C26]	Q9EQ20 [224-255]	Methylmalonate-semialdehyde dehydrogenase [acylating], mitochondrial	Aldh6a1	3782.91	76854.8	110394	66295.5	77903.6	92465.3	87710.6
[R].VCNLIDSGTKEGASILLDGR.[R]	1×iodoTMT6plex [C2]	Q9EQ20 [367-386]	Methylmalonate-semialdehyde dehydrogenase [acylating], mitochondrial	Aldh6a1	2390.29	20485.5	23766.5	26283.7	22578.5	26679.6	25170.4
[R].VCNLIDSGTKEGASILLDGRR.[I]	1×iodoTMT6plex [C2]	Q9EQ20 [367-387]	Methylmalonate-semialdehyde dehydrogenase [acylating], mitochondrial	Aldh6a1	2546.39	29840.8	47935.2	43083.2	42076.4	52185.4	41900.7
[R].DQALAEQCLSALTQCAASGDGNILALAVDAAR.[A]	2×iodoTMT6plex [C8; C15]	P16332 [524-555]	Methylmalonyl-CoA mutase, mitochondrial	Mmut	3817.99	7734.38	10166.2	12558.9	10653.4	9900.67	13264.9
[R].VNCSDNEFTQALTAAIPPESLTR.[G]	1×iodoTMT6plex [C3]	Q8CAQ8 [600-622]	MICOS complex subunit Mic60	Immt	2806.42	14164.4	14400.6	15083.6	11544.9	12384.4	15052.3
[R].EEGVPTLWRGCIPTMAR.[A]	1×iodoTMT6plex [C11]	Q9CR62 [174-190]	Mitochondrial 2-oxoglutarate/malate carrier protein	Slc25a11	2245.18	7600.68	10638.3	12481.9	10249.8	11723.4	8468.67
[K].LYPSESYLQNYEVAYPDCSPVHLISEASLVDLNTR.[L]	1×iodoTMT6plex [C18]	Q922Q1 [194-228]	Mitochondrial amidoxime reducing component 2	Mtarc2	4315.14	14494.8	18804.9	15367.7	13561.6	13409.4	15435.7
[R].VLSCPRCVLTTVDPDTGIIDR.[K]	2×iodoTMT6plex [C4; C7]	Q922Q1 [268-288]	Mitochondrial amidoxime reducing component 2	Mtarc2	2931.62	48999.3	75450.6	60462.7	59641	60107.5	62471.8
[R].ALQICELPGLADQVTR.[V]	1×iodoTMT6plex [C5]	Q8VCF0 [75-90]	Mitochondrial antiviral-signaling protein	Mavs	2056.14	18165.2	19484.8	15406	19658.8	21758.8	20739.7
[R].LPDFNQICSNMR.[W]	1×iodoTMT6plex [C8]	Q9CXT8 [474-485]	Mitochondrial-processing peptidase subunit beta	Pmpcb	1766.89	14295.6	15127.7	17741.4	16511.1	20343.1	17958.4
[R].FGCRPVMLAGGLLASAGMILASFASR.[L]	2×Oxidation [M7; M18]; 1×iodoTMT6plex [C3]	O35308 [82-107]	Monocarboxylate transporter 3	Slc16a8	2957.57	6720.65	7905.79	11630.6	9381.37	7335.8	10134.2
[R].LQVTASPQSLCGLR.[A]	1×iodoTMT6plex [C11]	P28665 [577-590]	Murinoglobulin-1	Mug1	1802.02	50799.8	46884.8	46455.3	39601.7	50359.8	50379.1
[R].LSEDQEDCILYSSWLAEK.[H]	1×iodoTMT6plex [C8]	P28665 [627-644]	Murinoglobulin-1	Mug1	2458.2	8917.43	12257.4	11779.3	13964.2	13594	14454.6
[R].AMAALTDHPYASLTLPDDAASDCLFLRPGLPGATPFLLHR.[G]	1×Oxidation [M2]; 1×iodoTMT6plex [C23]	Q99LD8 [198-237]	N(G),N(G)-dimethylarginine dimethylaminohydrolase 2	Ddah2	4580.36	3505.66	3499.47	3982.77	4253.59	3685.35	3440.71
[R].FSPLLYCQSQELPNGSVK.[E]	1×iodoTMT6plex [C7]	Q9JIL4 [333-350]	Na(+)/H(+) exchange regulatory cofactor NHE-RF3	Pdzk1	2339.23	9805.11	18547.1	12556.8	12869.2	17002.6	14569.6
[R].VAVTGGTHGNEMCGVYLAR.[Y]	1×iodoTMT6plex [C13]	Q91XE4 [14-32]	N-acyl-aromatic-L-amino acid amidohydrolase (carboxylate-forming)	Acy3	2264.15	33396	43964.2	54048.3	36971.6	63861	32565.9
[R].VAVTGGTHGNEMCGVYLAR.[Y]	1×Oxidation [M12]; 1×iodoTMT6plex [C13]	Q91XE4 [14-32]	N-acyl-aromatic-L-amino acid amidohydrolase (carboxylate-forming)	Acy3	2280.14	9031.08	14908.2	16608.2	12707	16533.2	11955.6
[R].QNPGMPCRLFLYEPAGTETFSVESISK.[N]	1×iodoTMT6plex [C7]	Q91XE4 [145-171]	N-acyl-aromatic-L-amino acid amidohydrolase (carboxylate-forming)	Acy3	3330.67	5433.23	6789.51	5345.2	6177.96	9130.44	8784.41
[K].NGICLEMGPQPQGVLR.[A]	1×iodoTMT6plex [C4]	Q91XE4 [172-187]	N-acyl-aromatic-L-amino acid amidohydrolase (carboxylate-forming)	Acy3	2041.09	14689.5	22881.3	21675.6	22964.1	22990.6	18289.3
[R].YWLQNPGELQRPSFSAMPVLANPAATAACCR.[Y]	1×Oxidation [M17]; 2×iodoTMT6plex [C29; C30]	Q91XE4 [33-63]	N-acyl-aromatic-L-amino acid amidohydrolase (carboxylate-forming)	Acy3	4037.07	10149.6	20637.6	18945.5	16205.7	16407.2	17817.1
[R].DLNRSCTLTFLGSTATPDDPYEVK.[R]	1×iodoTMT6plex [C6]	Q91XE4 [68-91]	N-acyl-aromatic-L-amino acid amidohydrolase (carboxylate-forming)	Acy3	2972.49	51958.9	81004.8	62091.6	48624.8	62340	58275.4
[R].DLNRSCTLTFLGSTATPDDPYEVKR.[A]	1×iodoTMT6plex [C6]	Q91XE4 [68-92]	N-acyl-aromatic-L-amino acid amidohydrolase (carboxylate-forming)	Acy3	3128.59	37827.4	57990.5	35721.9	35320.3	46037.2	45775.7
[R].SCTLTFLGSTATPDDPYEVK.[R]	1×iodoTMT6plex [C2]	Q91XE4 [72-91]	N-acyl-aromatic-L-amino acid amidohydrolase (carboxylate-forming)	Acy3	2474.23	19661.7	25718.1	16911.2	19348	18950.5	18968.4
[R].SCTLTFLGSTATPDDPYEVKR.[A]	1×iodoTMT6plex [C2]	Q91XE4 [72-92]	N-acyl-aromatic-L-amino acid amidohydrolase (carboxylate-forming)	Acy3	2630.33	41995.3	68158.8	48331.3	46330.8	54283.2	50626.8
[R].EANSIVITPGYGLCAAK.[A]	1×iodoTMT6plex [C14]	Q61941 [923-939]	NAD(P) transhydrogenase, mitochondrial	Nnt	2036.1	15345.9	17659.6	19893.9	17632.6	20655.2	19613.1
[K].SPPTVLVICGPGNNGGDGLVCAR.[H]	2×iodoTMT6plex [C9; C21]	Q8K4Z3 [101-123]	NAD(P)H-hydrate epimerase	Naxe	2854.54	12650.8	14658.4	19756.3	10251.8	15258.1	11597
[K].YQLNLPSYPDTECVYR.[L]	1×iodoTMT6plex [C13]	Q8K4Z3 [265-280]	NAD(P)H-hydrate epimerase	Naxe	2290.14	17508.5	23761.5	18525.9	16962	18494.8	21216.9
[K].LVNGCALNFFR.[Q]	1×iodoTMT6plex [C5]	Q9DCJ5 [62-72]	NADH dehydrogenase [ubiquinone] 1 alpha subcomplex subunit 8	Ndufa8	1582.87	16217.9	17698.5	21049.9	13961.1	17031.5	17341.6
[R].GAGAYICGEETALIESIEGK.[Q]	1×iodoTMT6plex [C7]	Q91YT0 [200-219]	NADH dehydrogenase [ubiquinone] flavoprotein 1, mitochondrial	Ndufv1	2340.2	8951.16	10695.2	6780.8	7261.68	8981.48	9368.55
[R].LKPPFPADVGVFGCPTTVANVETVAVSPTICR.[R]	2×iodoTMT6plex [C14; C31]	Q91YT0 [225-256]	NADH dehydrogenase [ubiquinone] flavoprotein 1, mitochondrial	Ndufv1	3944.15	11829.5	18310.1	13761.7	9115.75	14078.7	16412.5
[R].LKPPFPADVGVFGCPTTVANVETVAVSPTICRR.[G]	2×iodoTMT6plex [C14; C31]	Q91YT0 [225-257]	NADH dehydrogenase [ubiquinone] flavoprotein 1, mitochondrial	Ndufv1	4100.26	10149.8	14472.2	12892.3	10139.7	11282.9	13933.3
[K].IEFDDFEECLLR.[Y]	1×iodoTMT6plex [C9]	Q99LY9 [58-69]	NADH dehydrogenase [ubiquinone] iron-sulfur protein 5	Ndufs5	1857.93	8793.19	10494.6	12909.9	11444.4	10771.4	12447.4
[R].IVPVDIYVPGCPPTAEALLYGILQLQR.[K]	1×iodoTMT6plex [C11]	Q9DC70 [184-210]	NADH dehydrogenase [ubiquinone] iron-sulfur protein 7, mitochondrial	Ndufs7	3267.84	1869.57	2256.79	4063.88	2565.52	2848.43	2854.26
[K].LCEAICPAQAITIEAEPR.[A]	2×iodoTMT6plex [C2; C6]	Q8K3J1 [118-135]	NADH dehydrogenase [ubiquinone] iron-sulfur protein 8, mitochondrial	Ndufs8	2586.41	17373.3	21552.9	18156.2	14641.4	21947.8	16804.9
[R].DHLPTPGEEPLILMCGPPPMIQFACLPNLER.[V]	1×Oxidation [M14]; 2×iodoTMT6plex [C15; C25]	Q9DCN2 [260-290]	NADH-cytochrome b5 reductase 3	Cyb5r3	4103.14	5801.33	9659.66	7947.77	11782.8	11657.4	8791.2
[K].AVTEGAQAVEEPSIC.[-]	1×iodoTMT6plex [C15]	Q91VD9 [713-727]	NADH-ubiquinone oxidoreductase 75 kDa subunit, mitochondrial	Ndufs1	1832.93	7817.86	7362.7	9651.39	4725.52	10374.8	6637.93
[R].ILGLGDLGCNGMGIPVGK.[L]	1×Oxidation [M12]; 1×iodoTMT6plex [C9]	P06801 [156-173]	NADP-dependent malic enzyme	Me1	2059.12	13040.7	21202.9	13243.6	11945.7	17104.4	18363.1
[R].ILGLGDLGCNGMGIPVGK.[L]	1×iodoTMT6plex [C9]	P06801 [156-173]	NADP-dependent malic enzyme	Me1	2043.13	12373	15833.4	15450.7	14658.9	15456.8	16632.2
[R].ACQGMSAVIHTAAAIDPLGAASR.[Q]	1×Oxidation [M5]; 1×iodoTMT6plex [C2]	Q61767 [72-94]	NADPH-dependent 3-keto-steroid reductase Hsd3b4	Hsd3b4	2556.32	19399.3	29952.7	28000	21938.1	36933.1	25015.6
[R].IIGTLQNSAEFADAFHCR.[K]	1×iodoTMT6plex [C17]	Q61391 [719-736]	Neprilysin	Mme	2322.19	17156.7	21701.3	29369.3	21905.9	21923.1	18489.3
[R].ACYSSALDILYSSC.[-]	2×iodoTMT6plex [C2; C14]	Q91WV7 [672-685]	Neutral and basic amino acid transport protein rBAT	Slc3a1	2154.1	16081	24144.2	21307.9	22879	19328.1	20608.9
[K].VNVIPPLAQATINCR.[I]	1×iodoTMT6plex [C14]	Q8C165 [350-364]	N-fatty-acyl-amino acid synthase/hydrolase PM20D1	Pm20d1	1938.12	13860.8	14780.9	14965.2	13867	18057.9	15497.6
[R].SVFPEVDIVVPGICIANTDTR.[H]	1×iodoTMT6plex [C14]	Q8C165 [419-439]	N-fatty-acyl-amino acid synthase/hydrolase PM20D1	Pm20d1	2574.38	7083	12806.7	8255.11	7212.5	5021.36	8023.4
[R].VALNTLARCSGIASAAATAVEVAR.[S]	1×iodoTMT6plex [C9]	Q91X91 [103-126]	Nicotinate-nucleotide pyrophosphorylase [carboxylating]	Qprt	2644.48	11712.8	12881.7	10818.3	11200.4	11792.7	13754.4
[K].ADCTITMADSDLLALMTGK.[M]	1×Oxidation [M]; 1×iodoTMT6plex [C3]	P32020 [493-511]	Non-specific lipid-transfer protein	Scp2	2315.15	13785.7	16305.7	19428.4	14489.9	16310.8	18735.4
[K].ADCTITMADSDLLALMTGK.[M]	1×iodoTMT6plex [C3]	P32020 [493-511]	Non-specific lipid-transfer protein	Scp2	2299.15	2977.23	3863.1	4689.19	5895.78	6267.07	5244.88
[R].GDFCIQVGR.[N]	1×iodoTMT6plex [C4]	Q01768 [106-114]	Nucleoside diphosphate kinase B	Nme2	1323.7	16455.1	13314.6	30836.5	13640.3	38426	10967.4
[R].VMLGETNPADSKPGTIRGDFCIQVGR.[N]	1×Oxidation [M2]; 1×iodoTMT6plex [C21]	Q01768 [89-114]	Nucleoside diphosphate kinase B	Nme2	3106.6	16006.2	22886.5	19785	18599.6	27575.3	21549.1
[R].VMLGETNPADSKPGTIRGDFCIQVGR.[N]	1×iodoTMT6plex [C21]	Q01768 [89-114]	Nucleoside diphosphate kinase B	Nme2	3090.6	15213.1	25788.9	19146.5	17682.2	25967.4	20846.5
[R].GCQLLVYPGAFNLTTGPAHWELLQR.[A]	1×iodoTMT6plex [C2]	Q9JHW2 [169-193]	Omega-amidase NIT2	Nit2	3113.66	1829.91	3470.78	4208.58	3297.05	2788.24	3947.86
[R].DVMICPDTSLEDAK.[T]	1×iodoTMT6plex [C5]	Q99LX0 [49-62]	Parkinson disease protein 7 homolog	Park7	1865.92	12279.2	17008.3	22273.6	16045.9	26669.1	15111.3
[K].KITISDCGQL.[-]	1×iodoTMT6plex [C7]	P17742 [155-164]	Peptidyl-prolyl cis-trans isomerase A	Ppia	1406.79	77058.1	80464.7	83433.8	91679.8	88653.8	81222.6
[K].ITISDCGQL.[-]	1×iodoTMT6plex [C6]	P17742 [156-164]	Peptidyl-prolyl cis-trans isomerase A	Ppia	1278.69	31287.9	36712.2	43293.8	33959.3	50047.9	35700.1
[R].IIPGFMCQGGDFTR.[H]	1×iodoTMT6plex [C7]	P17742 [56-69]	Peptidyl-prolyl cis-trans isomerase A	Ppia	1870.95	80336.4	96001.2	85829.7	98442.4	89112.4	100127
[R].IIPGFMCQGGDFTR.[H]	1×Oxidation [M6]; 1×iodoTMT6plex [C7]	P17742 [56-69]	Peptidyl-prolyl cis-trans isomerase A	Ppia	1886.95	37674	46572.7	46862.6	42450.2	52009.6	42796.2
[R].LSTQFTAANELACR.[G]	1×iodoTMT6plex [C13]	Q8CGN5 [80-93]	Perilipin-1	Plin1	1853.97	21542.1	41305	30754.5	15427.3	57483.5	32903.3
[R].KLGCEVLGVSVDSQFTHLAWINTPR.[K]	1×iodoTMT6plex [C4]	Q61171 [67-91]	Peroxiredoxin-2	Prdx2	3099.66	3526.08	5946.44	8075.53	5074.31	6738.2	5845.56
[K].ALNVEPDGTGLTCSLAPNILSQL.[-]	1×iodoTMT6plex [C13]	P99029 [188-210]	Peroxiredoxin-5, mitochondrial	Prdx5	2655.42	27910.9	42977.3	37851.1	33221.9	28491.1	40930.4
[K].KGVLFGVPGAFTPGCSK.[T]	1×iodoTMT6plex [C15]	P99029 [82-98]	Peroxiredoxin-5, mitochondrial	Prdx5	1994.11	8418.32	6556.45	10401.8	11277.3	11926.1	6136.57
[R].DFTPVCTTELGR.[A]	1×iodoTMT6plex [C6]	O08709 [42-53]	Peroxiredoxin-6	Prdx6	1667.86	15612.6	22324.3	25553.3	17912.3	31419.5	20140.7
[K].AFTTWTANAGIEECR.[M]	1×iodoTMT6plex [C14]	Q9R0H0 [379-393]	Peroxisomal acyl-coenzyme A oxidase 1	Acox1	1998.99	48220.7	65749.2	49259.3	41960.2	61530.5	44838.1
[R].LCNPPVNAISPTVITEVR.[N]	1×iodoTMT6plex [C2]	Q9DBM2 [16-33]	Peroxisomal bifunctional enzyme	Ehhadh	2252.26	18479.4	25135.1	25665.4	18998.4	23668.7	19053.5
[K].IGVVVGNCYGFVGNR.[M]	1×iodoTMT6plex [C8]	Q9DBM2 [464-478]	Peroxisomal bifunctional enzyme	Ehhadh	1883.02	35169	38027.6	49347.3	23587.4	30609.7	22014.6
[R].AIVICGANDNFCAGADIHGFK.[S]	2×iodoTMT6plex [C5; C12]	Q9DBM2 [47-67]	Peroxisomal bifunctional enzyme	Ehhadh	2794.45	14867.9	18410.2	25138.4	18858.2	20558.1	12613.6
[R].AIVICGANDNFCAGADIHGFKSPTGLTLGSLVDEIQR.[Y]	2×iodoTMT6plex [C5; C12]	Q9DBM2 [47-83]	Peroxisomal bifunctional enzyme	Ehhadh	4461.34	4097.7	5068.66	5374.41	3675.85	3957.75	4543.26
[R].YSPIADMLCEAGR.[F]	1×iodoTMT6plex [C9]	Q9DBM2 [553-565]	Peroxisomal bifunctional enzyme	Ehhadh	1754.88	77729.4	81818.1	102110	60277.3	66899.7	60589.4
[R].YSPIADMLCEAGR.[F]	1×Oxidation [M7]; 1×iodoTMT6plex [C9]	Q9DBM2 [553-565]	Peroxisomal bifunctional enzyme	Ehhadh	1770.87	28848.6	38457.9	48538.5	19434.8	44964.3	26948.2
[R].LPHSLAMIRLCNPPVNAISPTVITEVR.[N]	1×Oxidation [M7]; 1×iodoTMT6plex [C11]	Q9DBM2 [7-33]	Peroxisomal bifunctional enzyme	Ehhadh	3286.83	8364.12	8072.71	10082	8883.73	9528.97	9832.83
[R].LPHSLAMIRLCNPPVNAISPTVITEVR.[N]	1×iodoTMT6plex [C11]	Q9DBM2 [7-33]	Peroxisomal bifunctional enzyme	Ehhadh	3270.84	9427.36	8864.6	15369.1	7738.48	8198.05	7687.61
[R].AFVFDVLHEGCLITPPELLR.[Q]	1×iodoTMT6plex [C11]	Q9DC50 [200-219]	Peroxisomal carnitine O-octanoyltransferase	Crot	2598.43	4329.72	4680.71	11831.9	4109.67	3368.95	3016.35
[K].CSNEPVGPSIAALTSEER.[T]	1×iodoTMT6plex [C1]	Q9DC50 [228-245]	Peroxisomal carnitine O-octanoyltransferase	Crot	2189.11	17562.1	19509.7	19659.6	15210.6	20263.6	15073.9
[K].LGILGLCNTLAIEGR.[K]	1×iodoTMT6plex [C7]	P51660 [169-183]	Peroxisomal multifunctional enzyme type 2	Hsd17b4	1872.09	71999.3	72070.1	67801	88147.9	72326.6	72178.7
[R].INVCYWR.[E]	1×iodoTMT6plex [C4]	Q9D826 [224-230]	Peroxisomal sarcosine oxidase	Pipox	1282.69	24395.4	30574.9	48159.8	29759.2	49024.8	21644.9
[K].TFSDIQDVQILCHFVR.[D]	1×iodoTMT6plex [C12]	Q9D826 [288-303]	Peroxisomal sarcosine oxidase	Pipox	2250.19	20322.3	22953.9	30489.6	21234.9	22550.4	18965.8
[R].SCWDEPLSIAVR.[G]	1×iodoTMT6plex [C2]	Q8BWN8 [13-24]	Peroxisomal succinyl-coenzyme A thioesterase	Acot4	1704.89	11970.4	15268.6	20749.8	17299.8	18470.2	14668.5
[R].ELLHLGCNVVIASR.[K]	1×iodoTMT6plex [C7]	Q99MZ7 [37-50]	Peroxisomal trans-2-enoyl-CoA reductase	Pecr	1853.06	40615.4	56021	55426.8	52317.3	53528.4	46712.8
[R].ASLPPSSSAEVSAIQCNIR.[K]	1×iodoTMT6plex [C16]	Q99MZ7 [64-82]	Peroxisomal trans-2-enoyl-CoA reductase	Pecr	2259.2	42420.9	47221.8	44050.7	48136.5	46325.8	42640.9
[R].ASLPPSSSAEVSAIQCNIRK.[E]	1×iodoTMT6plex [C16]	Q99MZ7 [64-83]	Peroxisomal trans-2-enoyl-CoA reductase	Pecr	2387.29	64696.3	32418.5	64683.1	26639.3	68472.7	26942.8
[R].ASPGHTPGCVTFVLNDQSMAFTGDALLIR.[G]	1×Oxidation [M19]; 1×iodoTMT6plex [C9]	Q9DCM0 [131-159]	Persulfide dioxygenase ETHE1, mitochondrial	Ethe1	3363.7	6919.37	12407.5	8755.15	14244.9	13146.6	12309
[R].ASPGHTPGCVTFVLNDQSMAFTGDALLIR.[G]	1×iodoTMT6plex [C9]	Q9DCM0 [131-159]	Persulfide dioxygenase ETHE1, mitochondrial	Ethe1	3347.71	6206.93	7583.68	6207.68	8752.28	7766.61	6742.96
[R].ASPGHTPGCVTFVLNDQSMAFTGDALLIRGCGR.[T]	2×iodoTMT6plex [C9; C31]	Q9DCM0 [131-163]	Persulfide dioxygenase ETHE1, mitochondrial	Ethe1	4050.09	9885.95	15028.6	13955.1	13385.9	14700.4	16324
[K].IFTLPGNCLIYPAHDYHGLTVSTVEEER.[T]	1×iodoTMT6plex [C8]	Q9DCM0 [182-209]	Persulfide dioxygenase ETHE1, mitochondrial	Ethe1	3503.78	8725.08	9713.83	9893.07	11646.1	11566	13876.3
[R].SLLPGCQSVISR.[L]	1×iodoTMT6plex [C6]	Q9DCM0 [93-104]	Persulfide dioxygenase ETHE1, mitochondrial	Ethe1	1588.9	15034.7	27340.5	17705.1	18629.7	28857.3	23305.3
[K].TACQEYTVTEFQPLYYVAESFNDAK.[E]	1×iodoTMT6plex [C3]	P16331 [372-396]	Phenylalanine-4-hydroxylase	Pah	3246.55	22440.4	27209.1	21226.6	26528.9	26055.1	27873.3
[K].ILADSINSEVGILCHALQK.[I]	1×iodoTMT6plex [C14]	P16331 [432-450]	Phenylalanine-4-hydroxylase	Pah	2353.31	7885.43	11576.5	11276.7	9555.69	10678	10563.1
[R].YVWLVYEQEQPLSCDEPILSNK.[S]	1×iodoTMT6plex [C14]	P70296 [120-141]	Phosphatidylethanolamine-binding protein 1	Pebp1	2982.51	14031	18978.6	15112.1	14927.1	15976.9	20310.7
[R].FCTPASQCPIIDPAWESPEGVPIEGIIFGGR.[R]	2×iodoTMT6plex [C2; C8]	Q9Z2V4 [406-436]	Phosphoenolpyruvate carboxykinase, cytosolic [GTP]	Pck1	3945.04	12195.4	25837.8	15574.6	10796.8	9650.36	17041
[K].YDNCWLALTDPR.[D]	1×iodoTMT6plex [C4]	Q9Z2V4 [72-83]	Phosphoenolpyruvate carboxykinase, cytosolic [GTP]	Pck1	1795.9	38610.8	27352.7	31823.8	20426.4	26569.7	21230.3
[K].TGQATVASGIPAGWMGLDCGTESSK.[K]	1×Oxidation [M15]; 1×iodoTMT6plex [C19]	P09411 [298-322]	Phosphoglycerate kinase 1	Pgk1	2769.34	21946.8	23911.7	17746.7	22082.1	24135.5	22043.7
[K].TGQATVASGIPAGWMGLDCGTESSK.[K]	1×iodoTMT6plex [C19]	P09411 [298-322]	Phosphoglycerate kinase 1	Pgk1	2753.34	13869.5	20686.6	15773.8	13633	18807.8	18465.9
[K].AAVPSIKFCLDNGAK.[S]	1×iodoTMT6plex [C9]	P09411 [42-56]	Phosphoglycerate kinase 1	Pgk1	1863.04	14419.5	25573.7	23978.2	20602.2	28753.5	20736.4
[K].DCVGPEVENACANPAAGTVILLENLR.[F]	2×iodoTMT6plex [C2; C11]	P09411 [98-123]	Phosphoglycerate kinase 1	Pgk1	3326.76	5862.35	7392.12	8391.01	7723.2	7022.89	8556.62
[R].YADLTEDQLPSCESLK.[D]	1×iodoTMT6plex [C12]	Q9DBJ1 [142-157]	Phosphoglycerate mutase 1	Pgam1	2141.06	14600.3	18184.6	26860	12833.4	33806.5	14710.5
[R].YADLTEDQLPSCESLKDTIAR.[A]	1×iodoTMT6plex [C12]	Q9DBJ1 [142-162]	Phosphoglycerate mutase 1	Pgam1	2697.36	41289.4	50661.2	36372.3	36463.1	37341.5	41143.6
[R].YAGLKPEELPTCESLKDTIAR.[A]	1×iodoTMT6plex [C12]	O70250 [142-162]	Phosphoglycerate mutase 2	Pgam2	2663.43	9006.02	13994.9	14424.1	9101.15	18123.8	10969.5
[R].ILAFPCNQFGR.[Q]	1×iodoTMT6plex [C6]	O70325 [97-107]	Phospholipid hydroperoxide glutathione peroxidase	Gpx4	1594.87	22597.8	28448.1	35510	29491.7	31644.5	26331.1
[R].LGGTALAQCFSQLGEHPPDLDLPENLVR.[A]	1×iodoTMT6plex [C9]	Q5SUR0 [862-889]	Phosphoribosylformylglycinamidine synthase	Pfas	3319.73	3075.38	4551.98	3612.4	3567.78	4022.04	4524.62
[K].ILEATAHAQAQLGCPVIIHPGR.[N]	1×iodoTMT6plex [C14]	Q60866 [183-204]	Phosphotriesterase-related protein	Pter	2624.47	23764.5	33170.4	37020.3	28064	39759.4	27116.1
[R].LSVSPLPTLTEDDELLCLFGDSPPHPAR.[V]	1×iodoTMT6plex [C17]	B2RXS4 [541-568]	Plexin-B2	Plxnb2	3348.73	3790.16	2099.02	5205.98	4068.3	3326.43	4414.61
[R].LVVPATQCGSLIGK.[G]	1×iodoTMT6plex [C8]	P60335 [102-115]	Poly(rC)-binding protein 1	Pcbp1	1715.01	17706	20398.8	24330.1	18698.1	33099.2	19034.5
[R].VMTIPYQPMPASSPVICAGGQDR.[C]	1×iodoTMT6plex [C17]	P60335 [178-200]	Poly(rC)-binding protein 1	Pcbp1	2747.39	11882.9	22128.3	13757.4	16427.7	15401.6	19329.4
[K].IKEEGTGIELTGIGSCEIANALSK.[L]	1×iodoTMT6plex [C16]	Q61838 [325-348]	Pregnancy zone protein	Pzp	2762.48	10503.6	11194.3	9329.49	8782.35	10743	11424.1
[K].AAPLSLCALTAVDQSVLLLKPEAK.[L]	1×iodoTMT6plex [C7]	Q61838 [588-611]	Pregnancy zone protein	Pzp	2780.62	7363.49	9513.53	8835.83	7027.16	6696.77	12159.2
[R].GDGPICLVLAPTR.[E]	1×iodoTMT6plex [C6]	Q501J6 [163-175]	Probable ATP-dependent RNA helicase DDX17	Ddx17	1640.94	10434.6	13645.2	15692.1	14337.9	16876.4	12224.3
[R].DSGLWFPVDPGADASLCGMAATGASGTNAVR.[Y]	1×Oxidation [M19]; 1×iodoTMT6plex [C17]	Q7TNG8 [149-179]	Probable D-lactate dehydrogenase, mitochondrial	Ldhd	3339.59	28541.9	42185.6	33314.1	22946.5	37356.5	34617.3
[R].DSGLWFPVDPGADASLCGMAATGASGTNAVR.[Y]	1×iodoTMT6plex [C17]	Q7TNG8 [149-179]	Probable D-lactate dehydrogenase, mitochondrial	Ldhd	3323.6	23143.4	34583.9	25727.5	22419.5	24382.6	25148.8
[R].LHPAPEATVAATCAFPSVQAAVDSTVQILQAAVPVAR.[I]	1×iodoTMT6plex [C13]	Q7TNG8 [239-275]	Probable D-lactate dehydrogenase, mitochondrial	Ldhd	4029.18	4789.55	6185.35	7874.72	5511.51	6253.87	4098.81
[R].IEFLDDVMMDACNR.[H]	2×Oxidation [M8; M9]; 1×iodoTMT6plex [C12]	Q7TNG8 [276-289]	Probable D-lactate dehydrogenase, mitochondrial	Ldhd	2032.93	18718.8	23598.4	24383.6	25658.1	26402.7	21067.6
[R].IEFLDDVMMDACNR.[H]	1×Oxidation [M8]; 1×iodoTMT6plex [C12]	Q7TNG8 [276-289]	Probable D-lactate dehydrogenase, mitochondrial	Ldhd	2016.94	12253.9	20953.7	14679.2	14553.8	16309.2	13061.6
[K].LNCPVAPTLFLEFHGSQQTLAEQLQR.[T]	1×iodoTMT6plex [C3]	Q7TNG8 [293-318]	Probable D-lactate dehydrogenase, mitochondrial	Ldhd	3269.73	24173	40767	36114.9	31674.9	34677.3	43124.3
[K].AYSTDVCVPISRLPEILVETK.[E]	1×iodoTMT6plex [C7]	Q7TNG8 [363-383]	Probable D-lactate dehydrogenase, mitochondrial	Ldhd	2662.47	13343.4	20544.2	19189	16274.8	17693.2	19261.7
[R].ALALGGTCTGEHGIGLGK.[R]	1×iodoTMT6plex [C8]	Q7TNG8 [432-449]	Probable D-lactate dehydrogenase, mitochondrial	Ldhd	1984.08	22289	32074.9	28681.5	26320.6	41045.7	26516.3
[R].ALALGGTCTGEHGIGLGKR.[Q]	1×iodoTMT6plex [C8]	Q7TNG8 [432-450]	Probable D-lactate dehydrogenase, mitochondrial	Ldhd	2140.19	17263.5	22790	32089.6	16764.2	35309.6	13885.5
[R].AFDNDVDALCNLR.[E]	1×iodoTMT6plex [C10]	Q99MN9 [262-274]	Propionyl-CoA carboxylase beta chain, mitochondrial	Pccb	1794.9	44303.5	35566.3	40218.4	27364.1	37659.1	31204.8
[R].TVGIVGNQPNVASGCLDINSSVK.[G]	1×iodoTMT6plex [C15]	Q99MN9 [353-375]	Propionyl-CoA carboxylase beta chain, mitochondrial	Pccb	2601.39	20640	33020.4	22157.3	18712.2	20740.9	25823.9
[R].LSPNFHEAVTLRRDCPVPLPGDGDLLVR.[N]	1×iodoTMT6plex [C15]	Q8BGC4 [41-68]	Prostaglandin reductase-3	Zadh2	3415.85	8181.43	11785.5	9201.92	10005.6	8613.08	9932.26
[R].DCPVPLPGDGDLLVR.[N]	1×iodoTMT6plex [C2]	Q8BGC4 [54-68]	Prostaglandin reductase-3	Zadh2	1895.03	30358.8	32930.4	33977.1	29829.1	35975	36419.3
[R].GFVPVAPICTDKINAVDYASVK.[T]	1×iodoTMT6plex [C9]	Q8VCR7 [130-151]	Protein ABHD14B	Abhd14b	2636.43	16069.7	20167.1	18386.4	18705.4	20664.9	17204.4
[R].TIAACNLPIVQGPCR.[A]	2×iodoTMT6plex [C5; C14]	Q07456 [282-296]	Protein AMBP	Ambp	2214.26	12051.9	16452.2	23351.1	15213.4	22739	15144
[K].GESITGLLQEFDVQEQDIETLHGSLHVTLCGTPK.[G]	1×iodoTMT6plex [C30]	Q62433 [20-53]	Protein NDRG1	Ndrg1	4024.05	5895.9	7752.62	7128.97	5705.64	5393.15	8393.12
[R].DLEIERPMPGTHTVTLQCPALLVVGDNSPAVDAVVECNSK.[L]	2×iodoTMT6plex [C18; C37]	Q62433 [236-275]	Protein NDRG1	Ndrg1	4876.54	7907.67	8398.94	6813.02	7509.05	9624.88	9822.07
[K].MADCGGLPQISQPAK.[L]	1×iodoTMT6plex [C4]	Q62433 [286-300]	Protein NDRG1	Ndrg1	1844.96	17513.5	22200.1	24253.3	14736.9	34184.2	16014.7
[K].IQFHNVKPECLDAYNSLTEAVLPK.[L]	1×iodoTMT6plex [C10]	O55125 [74-97]	Protein NipSnap homolog 1	Nipsnap1	3058.62	14528.3	19961	18153.5	15046.8	18852.5	17359.7
[R].VVSAMVNCNDDQGVLLGR.[W]	1×Oxidation [M5]; 1×iodoTMT6plex [C8]	P21981 [223-240]	Protein-glutamine gamma-glutamyltransferase 2	Tgm2	2235.14	8858.91	16614.8	16097.1	11708.5	24626.3	11491.2
[R].DHINLPGFCGQNPLRGPNDER.[F]	1×iodoTMT6plex [C9]	P23492 [134-154]	Purine nucleoside phosphorylase	Pnp	2678.34	11145.7	18296.2	13984.4	10741	16517.1	10524
[R].TVLYEGPVRGLCPLAPR.[N]	1×iodoTMT6plex [C12]	Q9DCQ2 [177-193]	Putative L-aspartate dehydrogenase	Aspdh	2170.24	13237	16544.9	15701.7	13136.8	14865.6	15456
[R].ADFAQACQDAGVR.[F]	1×iodoTMT6plex [C7]	Q05920 [125-137]	Pyruvate carboxylase, mitochondrial	Pc	1680.83	26159.1	28710.1	27630.7	29326.3	29831.8	22981.3
[R].ADFAQACQDAGVRFIGPSPEVVR.[K]	1×iodoTMT6plex [C7]	Q05920 [125-147]	Pyruvate carboxylase, mitochondrial	Pc	2762.42	20678.2	28631.7	23088.8	23662.3	28703.9	30946.8
[R].ADFAQACQDAGVRFIGPSPEVVRK.[M]	1×iodoTMT6plex [C7]	Q05920 [125-148]	Pyruvate carboxylase, mitochondrial	Pc	2890.52	6808.35	7953.97	12715.7	7328.45	15420.9	6970.96
[R].GLYAAFDCTATMK.[S]	1×iodoTMT6plex [C8]	Q05920 [843-855]	Pyruvate carboxylase, mitochondrial	Pc	1720.86	40396.6	46292.5	42974.1	43797.5	49426.7	39507.3
[R].GLYAAFDCTATMK.[S]	1×Oxidation [M12]; 1×iodoTMT6plex [C8]	Q05920 [843-855]	Pyruvate carboxylase, mitochondrial	Pc	1736.85	14526.5	22692.3	26977.7	15277.4	38596.2	17120.7
[K].EGIECEVINLR.[T]	1×iodoTMT6plex [C5]	Q9D051 [259-269]	Pyruvate dehydrogenase E1 component subunit beta, mitochondrial	Pdhb	1603.87	11891.8	18349.1	22575.8	16898.8	18894.4	15419.7
[R].AEGSDVANAVLDGADCIMLSGETAK.[G]	1×Oxidation [M18]; 1×iodoTMT6plex [C16]	P52480 [343-367]	Pyruvate kinase PKM	Pkm	2782.34	26757	32570.5	26556.4	27818.7	26302.3	37617.1
[R].AEGSDVANAVLDGADCIMLSGETAK.[G]	1×iodoTMT6plex [C16]	P52480 [343-367]	Pyruvate kinase PKM	Pkm	2766.35	18055.4	21506.4	19876.8	18379.3	16158.2	22581.2
[R].AEGSDVANAVLDGADCIMLSGETAKGDYPLEAVR.[M]	1×iodoTMT6plex [C16]	P52480 [343-376]	Pyruvate kinase PKM	Pkm	3766.85	13337.4	18182	15739.9	15379.7	13138.9	22423.5
[R].AEGSDVANAVLDGADCIMLSGETAKGDYPLEAVR.[M]	1×Oxidation [M18]; 1×iodoTMT6plex [C16]	P52480 [343-376]	Pyruvate kinase PKM	Pkm	3782.84	17124.5	16592.9	13048.1	14398.2	14504.7	20033.2
[R].QGAALGIPYFTACR.[A]	1×iodoTMT6plex [C13]	P47199 [125-138]	Quinone oxidoreductase	Cryz	1796.97	20797.7	17536.7	27033.2	25945.6	25836.2	21531.3
[R].ARAGESVLVHGASGGVGLATCQIAR.[A]	1×iodoTMT6plex [C21]	P47199 [146-170]	Quinone oxidoreductase	Cryz	2709.48	11626.5	20528.4	15684.2	14141.3	26375.7	14055.9
[R].AGESVLVHGASGGVGLATCQIAR.[A]	1×iodoTMT6plex [C19]	P47199 [148-170]	Quinone oxidoreductase	Cryz	2482.34	26938.9	41194.3	30331	25549.3	35819.4	35825.6
[R].VVVVGCRGPIEINPR.[D]	1×iodoTMT6plex [C6]	P47199 [245-259]	Quinone oxidoreductase	Cryz	1937.13	48502	60335.1	62105.2	56333.2	73202.9	64845.7
[K].LQSDVVVPVPQSHQVLIKVHACGVNPVETYIR.[S]	1×iodoTMT6plex [C22]	P47199 [24-55]	Quinone oxidoreductase	Cryz	3854.13	30883.8	41008	37791.1	39446.8	46344.6	46218.4
[K].VHACGVNPVETYIR.[S]	1×iodoTMT6plex [C4]	P47199 [42-55]	Quinone oxidoreductase	Cryz	1887.01	14248.6	15787.3	19602	16600	27289.1	12310.3
[R].VIGVSSFHAMAEQCITDQK.[T]	1×Oxidation [M10]; 1×iodoTMT6plex [C14]	Q3UNZ8 [109-127]	Quinone oxidoreductase-like protein 2	Cryzl2	2409.21	36587.1	42437.8	50025.9	40739	61056.6	36493
[R].VIGVSSFHAMAEQCITDQK.[T]	1×iodoTMT6plex [C14]	Q3UNZ8 [109-127]	Quinone oxidoreductase-like protein 2	Cryzl2	2393.22	56344.9	46676.6	48850.4	34957.6	46972	32169.7
[R].AALCTELKQPLTIQEVAPRPVGPQEVR.[V]	1×iodoTMT6plex [C4]	Q3UNZ8 [29-55]	Quinone oxidoreductase-like protein 2	Cryzl2	3272.84	40061.7	55663.6	38522.8	31636.1	43205	39648.6
[R].VKDTDDVPMILVGNKCDLEDER.[V]	1×iodoTMT6plex [C16]	Q99JI6 [103-124]	Ras-related protein Rap-1b	Rap1b	2833.43	12482.9	16631.7	17190.3	14173.6	19904.7	14273.9
[R].LTLVCSTAPGPLELDLTGDLESFKK.[Q]	1×iodoTMT6plex [C5]	Q99PT1 [75-99]	Rho GDP-dissociation inhibitor 1	Arhgdia	2976.62	4646.85	5406.1	4252.1	3894.79	5611.07	4736.45
[R].VVIACEGDPEVPVHFDR.[-]	1×iodoTMT6plex [C5]	Q9JJH1 [132-148]	Ribonuclease 4	Rnase4	2211.14	9310.24	14415.2	15327.8	11820	18186.6	8908.23
[R].TNELGDGGVGLVLQGLQNPTCK.[I]	1×iodoTMT6plex [C21]	Q91VI7 [60-81]	Ribonuclease inhibitor	Rnh1	2542.35	13190.4	15349.5	10845.9	13381	13038.1	14046.5
[R].VTAVIPCFPYAR.[Q]	1×iodoTMT6plex [C7]	Q9CS42 [85-96]	Ribose-phosphate pyrophosphokinase 2	Prps2	1665.93	19120.2	22518.8	23854.5	20827.5	23143.9	19517.7
[K].VGEATETALTCLVEK.[M]	1×iodoTMT6plex [C11]	Q64518 [437-451]	Sarcoplasmic/endoplasmic reticulum calcium ATPase 3	Atp2a3	1893.02	16673.4	23489.3	17903.3	19087.5	20913.4	18894.3
[R].GAQVIENCAVTGIR.[V]	1×iodoTMT6plex [C8]	Q99LB7 [229-242]	Sarcosine dehydrogenase, mitochondrial	Sardh	1759.97	38707	45039.6	49700.5	33370.2	53495.5	34186.7
[K].STVCGPESFTPDHKPLMGEAPELR.[G]	1×iodoTMT6plex [C4]	Q99LB7 [379-402]	Sarcosine dehydrogenase, mitochondrial	Sardh	2927.46	31801.5	38572	38868.9	39535.1	46427.8	35466.9
[K].STVCGPESFTPDHKPLMGEAPELR.[G]	1×Oxidation [M17]; 1×iodoTMT6plex [C4]	Q99LB7 [379-402]	Sarcosine dehydrogenase, mitochondrial	Sardh	2943.45	11500.5	16681	17000.6	10925.5	22828.5	10994.8
[R].RDPLHEELLGQGCVFQER.[Q]	1×iodoTMT6plex [C13]	Q99LB7 [486-503]	Sarcosine dehydrogenase, mitochondrial	Sardh	2455.27	74154.9	111179	86182.6	59082.3	74891.2	77427.8
[R].DPLHEELLGQGCVFQER.[Q]	1×iodoTMT6plex [C12]	Q99LB7 [487-503]	Sarcosine dehydrogenase, mitochondrial	Sardh	2299.17	14216.8	20858.9	14435.1	14572.9	15086.1	16124.8
[-].MEADGLGCAVCVLTGASR.[G]	2×iodoTMT6plex [C8; C11]	Q64105 [1-18]	Sepiapterin reductase	Spr	2411.26	17082.7	32170.3	26257.9	24041.3	22405.4	26535
[R].VLELVSITANKNTCPGDR.[S]	1×iodoTMT6plex [C14]	Q9CZN7 [399-416]	Serine hydroxymethyltransferase, mitochondrial	Shmt2	2259.23	15476	18496.3	20707.6	19457.8	24861.1	18613
[R].GLELIASENFCSR.[A]	1×iodoTMT6plex [C11]	Q9CZN7 [70-82]	Serine hydroxymethyltransferase, mitochondrial	Shmt2	1767.93	16024.2	23218.5	22629.6	27282.3	25866.3	21917.1
[R].DEELSCSVLELK.[Y]	1×iodoTMT6plex [C6]	P07759 [255-266]	Serine protease inhibitor A3K	Serpina3k	1693.89	13963.9	20788.1	16694.4	14672.6	28318.5	17067.7
[R].TSACGLFSVCYPR.[VA]	2×iodoTMT6plex [C4; C10]	Q76MZ3 [145-157]	Serine/threonine-protein phosphatase 2A 65 kDa regulatory subunit A alpha isoform	Ppp2r1a	2062.1	9521.28	11082	15406.5	15866.4	17358.2	13730.5
[R].LNIISNLDCVNEVIGIR.[Q]	1×iodoTMT6plex [C9]	Q76MZ3 [382-398]	Serine/threonine-protein phosphatase 2A 65 kDa regulatory subunit A alpha isoform	Ppp2r1a	2214.25	8383	12118.2	11918	11358.9	9266.78	12725.5
[K].ADRDQYELLCLDNTR.[K]	1×iodoTMT6plex [C10]	Q921I1 [237-251]	Serotransferrin	Tf	2154.08	12606.7	12397.9	18844.8	11356.2	23163.9	13420.4
[R].KPVDQYEDCYLARIPSHAVVAR.[K]	1×iodoTMT6plex [C9]	Q921I1 [252-273]	Serotransferrin	Tf	2859.51	10522.1	16194.7	14660.3	11432.5	19697.2	13521.8
[R].NQQEGVCPEGSIDNSPVKWCALSHLER.[T]	2×iodoTMT6plex [C7; C20]	Q921I1 [344-370]	Serotransferrin	Tf	3654.85	78147	102046	52652.9	55728.7	84319.5	109957
[K].AVLTSQETLFGGSDCTGNFCLFK.[S]	2×iodoTMT6plex [C15; C20]	Q921I1 [619-641]	Serotransferrin	Tf	3096.59	7697.79	11398.2	8529.46	7736.58	9795.92	12955.4
[R].SVSAFAPICNPVLCSWGK.[K]	2×iodoTMT6plex [C9; C14]	Q9R0P3 [168-185]	S-formylglutathione hydrolase	Esd	2537.38	13997.6	22322.9	24097.2	25377.7	22187.7	18240.3
[K].LGSFCLSEAGAGSDSFAMK.[T]	1×Oxidation [M18]; 1×iodoTMT6plex [C5]	Q9DBL1 [171-189]	Short/branched chain specific acyl-CoA dehydrogenase, mitochondrial	Acadsb	2223.06	15575.3	19553.4	17414.4	12055.1	17764.7	20502.8
[R].ASSTCQLTFENVKVPETNILGK.[I]	1×iodoTMT6plex [C5]	Q9DBL1 [257-278]	Short/branched chain specific acyl-CoA dehydrogenase, mitochondrial	Acadsb	2708.45	14426.3	17067.1	15133	16029.3	17877.2	17209.6
[K].IGCFALSEPGNGSDAGAASTTAR.[E]	1×iodoTMT6plex [C3]	Q07417 [149-171]	Short-chain specific acyl-CoA dehydrogenase, mitochondrial	Acads	2482.22	28807.8	29715.3	30773	33087.8	33625	30150.1
[R].ASSTANLIFEDCR.[I]	1×iodoTMT6plex [C12]	Q07417 [235-247]	Short-chain specific acyl-CoA dehydrogenase, mitochondrial	Acads	1755.89	30688.7	42940.2	43721.6	39423.2	57334.5	38224.4
[R].ASSTANLIFEDCRIPK.[E]	1×iodoTMT6plex [C12]	Q07417 [235-250]	Short-chain specific acyl-CoA dehydrogenase, mitochondrial	Acads	2094.12	37291.7	56546.2	46794.3	47914.3	55146.4	48050.5
[R].IGIASQALGIAQASLDCAVK.[Y]	1×iodoTMT6plex [C17]	Q07417 [273-292]	Short-chain specific acyl-CoA dehydrogenase, mitochondrial	Acads	2258.27	6982.94	14501.5	13837.5	14843.8	12505.2	14061.3
[R].IGIASQALGIAQASLDCAVKYAENR.[N]	1×iodoTMT6plex [C17]	Q07417 [273-297]	Short-chain specific acyl-CoA dehydrogenase, mitochondrial	Acads	2891.56	7107.08	14178.6	19067.6	14397.3	12209.1	14455.2
[R].FVPFAAVAAANCINIPLMR.[Q]	1×iodoTMT6plex [C12]	Q99JR1 [179-197]	Sideroflexin-1	Sfxn1	2347.3	4743.16	9195.68	10058.1	7959.23	4993.01	7551.86
[R].IISANGCKVDNSSLTGESEPQTR.[S]	1×iodoTMT6plex [C7]	Q8VDN2 [205-227]	Sodium/potassium-transporting ATPase subunit alpha-1	Atp1a1	2735.38	14843.9	18848.6	26319.4	12385.3	19040.1	14801.7
[K].NLEAVETLGSTSTICSDK.[T]	1×iodoTMT6plex [C15]	Q8VDN2 [360-377]	Sodium/potassium-transporting ATPase subunit alpha-1	Atp1a1	2197.12	30260.7	41819.5	36463	28602.6	32325.7	28618.7
[K].NLEAVETLGSTSTICSDKTGTLTQNR.[M]	1×iodoTMT6plex [C15]	Q8VDN2 [360-385]	Sodium/potassium-transporting ATPase subunit alpha-1	Atp1a1	3068.57	79823.1	99879.6	82519.1	54862.5	63427.8	77312.3
[R].IAGLCNRAVFQANQENLPILK.[R]	1×iodoTMT6plex [C5]	Q8VDN2 [424-444]	Sodium/potassium-transporting ATPase subunit alpha-1	Atp1a1	2641.48	25376.8	31618.5	29097.2	24834.1	28429	28032.5
[R].AVAGDASESALLKCIEVCCGSVMEMR.[E]	3×iodoTMT6plex [C14; C18; C19]	Q8VDN2 [446-471]	Sodium/potassium-transporting ATPase subunit alpha-1	Atp1a1	3659.9	28802.6	39114	70540.2	61280.8	30927.7	48054.3
[R].ILDRCSSILLHGK.[E]	1×iodoTMT6plex [C5]	Q8VDN2 [514-526]	Sodium/potassium-transporting ATPase subunit alpha-1	Atp1a1	1784.04	12727	15406.9	25149.2	23995.8	25937.1	14614.7
[R].DAKACVVHGSDLKDMTSEELDDILR.[Y]	1×Oxidation [M15]; 1×iodoTMT6plex [C5]	Q8VDN2 [659-683]	Sodium/potassium-transporting ATPase subunit alpha-1	Atp1a1	3105.54	8408.56	10096.5	7765.01	7642.03	10811.9	7030.33
[K].ACVVHGSDLKDMTSEELDDILR.[Y]	1×Oxidation [M12]; 1×iodoTMT6plex [C2]	Q8VDN2 [662-683]	Sodium/potassium-transporting ATPase subunit alpha-1	Atp1a1	2791.38	19118.1	24787.8	25203.3	21423.3	31689.8	24624.3
[K].ACVVHGSDLKDMTSEELDDILR.[Y]	1×iodoTMT6plex [C2]	Q8VDN2 [662-683]	Sodium/potassium-transporting ATPase subunit alpha-1	Atp1a1	2775.39	5816.11	9678.97	10604.5	10026.8	11614.2	7539.33
[R].TSPQQKLIIVEGCQRQGAIVAVTGDGVNDSPALK.[K]	1×iodoTMT6plex [C13]	Q8VDN2 [693-726]	Sodium/potassium-transporting ATPase subunit alpha-1	Atp1a1	3822.07	8054.68	13843.6	11114.8	11302.5	14245.7	10606.6
[K].LIIVEGCQR.[QL]	1×iodoTMT6plex [C7]	Q8VDN2 [699-707]	Sodium/potassium-transporting ATPase subunit alpha-1	Atp1a1	1359.8	31541	36598	47035.8	31229.1	49552.8	28759.2
[K].LIIVEGCQRQGAIVAVTGDGVNDSPALK.[K]	1×iodoTMT6plex [C7]	Q8VDN2 [699-726]	Sodium/potassium-transporting ATPase subunit alpha-1	Atp1a1	3152.73	9945	13702.4	11577.7	9797.69	12681.5	12484.4
[R].DGPNALTPPPTTPEWVKFCR.[Q]	1×iodoTMT6plex [C19]	Q8VDN2 [75-94]	Sodium/potassium-transporting ATPase subunit alpha-1	Atp1a1	2555.33	10514.9	15328.5	15406.3	13244.4	18716.9	14503.4
[K].YNPNVLPVQCTGK.[R]	1×iodoTMT6plex [C10]	P14094 [205-217]	Sodium/potassium-transporting ATPase subunit beta-1	Atp1b1	1761.95	17367.1	20438.5	32345.5	18630.2	33674.4	16836.2
[K].YNPNVLPVQCTGKR.[D]	1×iodoTMT6plex [C10]	P14094 [205-218]	Sodium/potassium-transporting ATPase subunit beta-1	Atp1b1	1918.05	17696.9	15561.9	30672.3	16283.2	26695.7	13634.5
[K].TQNQPPVLEDTPDNIETGSVCTKV.[-]	1×iodoTMT6plex [C21]	Q9Z2J0 [582-605]	Solute carrier family 23 member 1	Slc23a1	2914.47	10793.2	9221.85	8079.2	9948.11	10984.3	11643.7
[K].IGRYNLTPTIFFCATPPDDGNLCR.[F]	2×iodoTMT6plex [C13; C23]	Q64442 [108-131]	Sorbitol dehydrogenase	Sord	3342.75	12310.2	27257.5	21073.1	27271.3	28314.9	25037.8
[R].YNLTPTIFFCATPPDDGNLCR.[F]	2×iodoTMT6plex [C10; C20]	Q64442 [111-131]	Sorbitol dehydrogenase	Sord	3016.54	23653.7	47452.8	31924.9	47546.9	35358.3	39442.7
[K].LPDSVTFEEGALIEPLSVGIYACR.[R]	1×iodoTMT6plex [C23]	Q64442 [143-166]	Sorbitol dehydrogenase	Sord	2908.53	5836.75	7165.06	8904.18	5368.06	6414.5	8078.84
[R].LCGVEVPLSSPAADEDAETEVR.[G]	1×iodoTMT6plex [C2]	Q9JI99 [26-47]	Sphingosine-1-phosphate phosphatase 1	Sgpp1	2616.3	11873.2	13311.9	12444.9	15314.6	15011.8	14646.2
[K].AKCELSSSVQTDINLPYLTMDASGPK.[H]	1×Oxidation [M20]; 1×iodoTMT6plex [C3]	P38647 [315-340]	Stress-70 protein, mitochondrial	Hspa9	3113.57	7350.57	7491.6	6913.4	5965.43	8607.66	7373.72
[R].GVIALCIEDGSIHR.[I]	1×iodoTMT6plex [C6]	Q8K2B3 [233-246]	Succinate dehydrogenase [ubiquinone] flavoprotein subunit, mitochondrial	Sdha	1812	9063.53	11593	13731.2	13828.3	24668.5	7545.48
[R].TYFSCTSAHTSTGDGTAMVTR.[A]	1×Oxidation [M18]; 1×iodoTMT6plex [C5]	Q8K2B3 [262-282]	Succinate dehydrogenase [ubiquinone] flavoprotein subunit, mitochondrial	Sdha	2539.18	48041.7	46552.1	49751.6	55755.8	56755.2	45449.7
[R].TYFSCTSAHTSTGDGTAMVTR.[A]	1×iodoTMT6plex [C5]	Q8K2B3 [262-282]	Succinate dehydrogenase [ubiquinone] flavoprotein subunit, mitochondrial	Sdha	2523.18	19541.7	13735.1	25329.8	11329.7	28896	13610.1
[R].AGLPCQDLEFVQFHPTGIYGAGCLITEGCR.[G]	3×iodoTMT6plex [C5; C23; C29]	Q8K2B3 [283-312]	Succinate dehydrogenase [ubiquinone] flavoprotein subunit, mitochondrial	Sdha	4183.19	72881.6	136517	106886	105972	91928.6	107679
[K].HVNGQDQIVPGLYACGEAACASVHGANR.[L]	2×iodoTMT6plex [C15; C20]	Q8K2B3 [424-451]	Succinate dehydrogenase [ubiquinone] flavoprotein subunit, mitochondrial	Sdha	3495.77	15021.6	21908.6	18905.1	13965.1	22570.8	15907.2
[R].VGSVLQEGCEKISQLYGDLK.[H]	1×iodoTMT6plex [C9]	Q8K2B3 [528-547]	Succinate dehydrogenase [ubiquinone] flavoprotein subunit, mitochondrial	Sdha	2495.34	6502.5	9452.72	8132.01	8823.21	9995.16	9988.8
[R].AAFGLSEAGFNTACLTK.[L]	1×iodoTMT6plex [C14]	Q8K2B3 [76-92]	Succinate dehydrogenase [ubiquinone] flavoprotein subunit, mitochondrial	Sdha	2030.06	27272.9	38322.1	28944.2	28055.6	31145.1	30631.8
[R].AAFGLSEAGFNTACLTKLFPTR.[S]	1×iodoTMT6plex [C14]	Q8K2B3 [76-97]	Succinate dehydrogenase [ubiquinone] flavoprotein subunit, mitochondrial	Sdha	2644.41	10806.3	14720.7	11842.6	14568.5	12475.4	12311.9
[R].EGICGSCAMNINGGNTLACTR.[R]	3×iodoTMT6plex [C4; C7; C19]	Q9CQA3 [97-117]	Succinate dehydrogenase [ubiquinone] iron-sulfur subunit, mitochondrial	Sdhb	3072.58	17615.1	25661.1	21654.4	19312.2	27125.6	18562.5
[K].TGATASVIYVPPPFAAAAINEAIDAEIPLVVCITEGIPQQDMVR.[V]	1×iodoTMT6plex [C32]	Q9WUM5 [111-154]	Succinate--CoA ligase [ADP/GDP-forming] subunit alpha, mitochondrial	Suclg1	4880.58	1090.69	3832.32	4360.38	3308.43	1620.26	3356.85
[R].LIGPNCPGVINPGECK.[I]	2×iodoTMT6plex [C6; C15]	Q9WUM5 [167-182]	Succinate--CoA ligase [ADP/GDP-forming] subunit alpha, mitochondrial	Suclg1	2269.26	32117.7	44634.8	45909.5	37414.2	55516.6	34071.4
[R].VAEQLEVGMVGVNEGLISSVECPFGGVK.[Q]	1×Oxidation [M9]; 1×iodoTMT6plex [C22]	Q8BWF0 [469-496]	Succinate-semialdehyde dehydrogenase, mitochondrial	Aldh5a1	3192.65	11393.4	14478.9	12335.9	13935.3	14303.8	15253.9
[R].VAEQLEVGMVGVNEGLISSVECPFGGVK.[Q]	1×iodoTMT6plex [C22]	Q8BWF0 [469-496]	Succinate-semialdehyde dehydrogenase, mitochondrial	Aldh5a1	3176.65	8515.86	11954.9	10514.1	11322.2	8973.28	14741.8
[K].STGCDFAVSPNLMPMQQIST.[-]	1×iodoTMT6plex [C4]	Q9D0K2 [501-520]	Succinyl-CoA:3-ketoacid coenzyme A transferase 1, mitochondrial	Oxct1	2456.18	23336.3	29655.5	27415.8	29854.8	21589.6	32445.9
[K].STGCDFAVSPNLMPMQQIST.[-]	2×Oxidation [M13; M15]; 1×iodoTMT6plex [C4]	Q9D0K2 [501-520]	Succinyl-CoA:3-ketoacid coenzyme A transferase 1, mitochondrial	Oxct1	2488.17	18478.3	24642.7	17012.1	19128.3	21066.4	21451.5
[R].LCDVLAQAGHR.[L]	1×iodoTMT6plex [C2]	Q8R086 [299-309]	Sulfite oxidase, mitochondrial	Suox	1511.83	25940.3	18568.4	48328.4	20767.9	39744.8	17556.8
[R].LACGVIGIAQ.[-]	1×iodoTMT6plex [C3]	P08228 [145-154]	Superoxide dismutase [Cu-Zn]	Sod1	1273.75	30101.3	41059.8	34163.7	32114	48321.6	38671.5
[K].AVCVLKGDGPVQGTIHFEQK.[A]	1×iodoTMT6plex [C3]	P08228 [5-24]	Superoxide dismutase [Cu-Zn]	Sod1	2455.33	8305.72	13695.4	19803.1	12069.2	22626.6	11577.2
[R].ACGLNFADLMGR.[Q]	1×iodoTMT6plex [C2]	Q62465 [98-109]	Synaptic vesicle membrane protein VAT-1 homolog	Vat1	1596.82	7528.16	7004.38	14182.7	10549.8	7616.89	7840.52
[K].VVAPTISSPVCQEQLVEAGR.[L]	1×iodoTMT6plex [C11]	P26039 [722-741]	Talin-1	Tln1	2412.31	19427.9	25559.8	17792.7	15782.8	22058.8	18092.5
[K].AVEGCVSASQAATEDGQLLR.[G]	1×iodoTMT6plex [C5]	P26039 [746-765]	Talin-1	Tln1	2334.19	6506.44	9744.06	10477.2	7557.72	14297	6328.94
[R].VTEDENDEPIEIPSEDDGTVLLSTVTAQFPGACGLR.[Y]	1×iodoTMT6plex [C33]	Q921F2 [7-42]	TAR DNA-binding protein 43	Tardbp	4147.02	11314.1	14829.8	13308.1	12113.9	11828.4	15256.7
[K].EGTDSSQGIPQLVSNISACQVIAEAVR.[T]	1×iodoTMT6plex [C19]	P80313 [11-37]	T-complex protein 1 subunit eta	Cct7	3101.61	11147	15063.1	12298.1	10866.3	13312.3	14799.7
[K].EGTDSSQGIPQLVSNISACQVIAEAVRTTLGPR.[G]	1×iodoTMT6plex [C19]	P80313 [11-43]	T-complex protein 1 subunit eta	Cct7	3726.96	2315.49	4145	3593.5	2558.92	2354.27	3494.14
[R].INALTAASEAACLIVSVDETIKNPR.[S]	1×iodoTMT6plex [C12]	P80313 [500-524]	T-complex protein 1 subunit eta	Cct7	2928.6	1486.55	1750.09	986.836	1727.68		2295.34
[K].IPGGIIEDSCVLR.[G]	1×iodoTMT6plex [C10]	P80318 [204-216]	T-complex protein 1 subunit gamma	Cct3	1700.96	22263.3	23398	23624.4	22490.1	30823.6	25554.9
[K].NAIDDGCVVPGAGAVEVALAEALIK.[Y]	1×iodoTMT6plex [C7]	P80317 [400-424]	T-complex protein 1 subunit zeta	Cct6a	2724.48	3388.11	4222.82	4369.95	4114.23	3894.45	4172.82
[K].AFQFVETHGEVCPANWTPESPTIKPSPTASK.[E]	1×iodoTMT6plex [C12]	P20108 [219-249]	Thioredoxin-dependent peroxide reductase, mitochondrial	Prdx3	3685.85	23790.3	35655.6	20143.6	25790.2	28884.7	25634.2
[K].KVDLSQPLIATCR.[K]	1×iodoTMT6plex [C12]	P52196 [237-249]	Thiosulfate sulfurtransferase	Tst	1773.03	18243.1	30687.6	34636.6	19200.5	39223.2	23778.5
[K].ALAGCDFLTISPK.[L]	1×iodoTMT6plex [C5]	Q93092 [246-258]	Transaldolase	Taldo1	1664.92	14014.2	16171.6	16416.8	16620.3	22574	16892.3
[R].EDEEESLNEVGYDDIGGCR.[K]	1×iodoTMT6plex [C18]	Q01853 [192-210]	Transitional endoplasmic reticulum ATPase	Vcp	2458.09	16259.9	19059.2	15443.1	14846.1	16208.2	14248.1
[K].LADDVDLEQVANETHGHVGADLAALCSEAALQAIR.[K]	1×iodoTMT6plex [C26]	Q01853 [390-424]	Transitional endoplasmic reticulum ATPase	Vcp	3945	25284.1	28450.5	25785	27824.5	26816.1	37652.4
[K].LADDVDLEQVANETHGHVGADLAALCSEAALQAIRK.[K]	1×iodoTMT6plex [C26]	Q01853 [390-425]	Transitional endoplasmic reticulum ATPase	Vcp	4073.09	7159.35	9212.92	7907.86	8957.82	9310.31	10886
[K].GVLFYGPPGCGK.[T]	1×iodoTMT6plex [C10]	Q01853 [513-524]	Transitional endoplasmic reticulum ATPase	Vcp	1523.82	8705.39	10907.8	22501.2	15907.2	26180.2	9064.41
[R].QAAPCVLFFDELDSIAK.[A]	1×iodoTMT6plex [C5]	Q01853 [568-584]	Transitional endoplasmic reticulum ATPase	Vcp	2196.16	3029.35	5698.24	3178.07	3176.6	4608.8	4160.12
[K].EVESVTPEHCIFASNTSALPINQIAAVSK.[R]	1×iodoTMT6plex [C10]	Q8BMS1 [461-489]	Trifunctional enzyme subunit alpha, mitochondrial	Hadha	3384.77	9931.63	11097.7	8906.39	8659.2	10472.5	10148.9
[R].KYESAYGTQFTPCQLLLDHANNSSK.[K]	1×iodoTMT6plex [C13]	Q8BMS1 [735-759]	Trifunctional enzyme subunit alpha, mitochondrial	Hadha	3144.56	9736.96	12995.4	10201.3	11200.4	12734.6	10211.3
[R].SAVLISSKPGCFVAGADINMLSSCTTPQEATR.[I]	2×iodoTMT6plex [C11; C24]	Q8BMS1 [87-118]	Trifunctional enzyme subunit alpha, mitochondrial	Hadha	3913.04	9320.39	13635.4	12395	13061.8	12751.1	14063.2
[R].ICTTLIGLEEHLNALDR.[A]	1×iodoTMT6plex [C2]	Q8VC30 [381-397]	Triokinase/FMN cyclase	Tkfc	2240.23	4922.32	8464.93	7328.92	9240	7959.18	9810.43
[K].MVNSVEGCADDALAGLVASNPDLQLLQGHR.[V]	1×iodoTMT6plex [C8]	Q8VC30 [6-35]	Triokinase/FMN cyclase	Tkfc	3422.74	15054.1	17535.1	15385.5	15051.7	14789.3	19650.6
[K].MVNSVEGCADDALAGLVASNPDLQLLQGHR.[V]	1×Oxidation [M1]; 1×iodoTMT6plex [C8]	Q8VC30 [6-35]	Triokinase/FMN cyclase	Tkfc	3438.73	7570.91	10724	7389.83	7991.84	6436.63	10573.8
[K].VSHALAEGLGVIACIGEK.[L]	1×iodoTMT6plex [C14]	P17751 [114-131]	Triosephosphate isomerase	Tpi1	2096.17	26566.6	42294.7	27673.7	27520.8	31724.3	32270.7
[K].IAVAAQNCYK.[V]	1×iodoTMT6plex [C8]	P17751 [60-69]	Triosephosphate isomerase	Tpi1	1409.78	13365.7	22370.3	19641.9	17658.6	17437.7	10815.6
[K].AYHEQLSVAEITNACFEPANQMVK.[C]	1×iodoTMT6plex [C15]	P05214 [281-304]; P68368 [281-304]	Tubulin alpha-3 chain	Tuba3a	3022.5	28708.9	39982.2	26211.5	31192.6	37143.1	28800.6
[K].AYHEQLSVAEITNACFEPANQMVK.[C]	1×Oxidation [M22]; 1×iodoTMT6plex [C15]	P05214 [281-304]; P68368 [281-304]	Tubulin alpha-3 chain	Tuba3a	3038.49	13660.4	17156	11734.3	12850.8	14767.5	12491.3
[R].TIQFVDWCPTGFK.[V]	1×iodoTMT6plex [C8]	P05214 [340-352]	Tubulin alpha-3 chain	Tuba3a	1870.97	15001.6	17714.1	18315.2	17117.8	14186.4	16491.6
[R].AVCMLSNTTAIAEAWAR.[L]	1×Oxidation [M4]; 1×iodoTMT6plex [C3]	P05214 [374-390]; P68368 [374-390]	Tubulin alpha-3 chain	Tuba3a	2153.1	31280.9	29423.1	28667.4	31037.9	34218.4	32730.4
[R].AVCMLSNTTAIAEAWAR.[L]	1×iodoTMT6plex [C3]	P05214 [374-390]; P68368 [374-390]	Tubulin alpha-3 chain	Tuba3a	2137.11	9733.95	10683.1	11492.3	11552.3	10771	13221.3
[R].SIQFVDWCPTGFK.[V]	1×iodoTMT6plex [C8]	P68368 [340-352]	Tubulin alpha-4A chain	Tuba4a	1856.96	19256.1	18683.5	20540.2	21432.2	19271.2	20312.8
[R].SIQFVDWCPTGFKVGINYQPPTVVPGGDLAK.[V]	1×iodoTMT6plex [C8]	P68368 [340-370]	Tubulin alpha-4A chain	Tuba4a	3662.92	5367.4	6220.32	8038.78	5582.91	6254.79	8011.5
[K].TIGGGDDSFTTFFCETGAGK.[H]	1×iodoTMT6plex [C14]	P68368 [41-60]	Tubulin alpha-4A chain	Tuba4a	2340.1	15210.3	14860.7	16292	12399.6	14421.9	14133.6
[K].TIGGGDDSFTTFFCETGAGKHVPR.[A]	1×iodoTMT6plex [C14]	P68368 [41-64]	Tubulin alpha-4A chain	Tuba4a	2829.38	18864.9	26881.7	27713.7	22171.1	27175.3	26031.8
[K].EAESCDCLQGFQLTHSLGGGTGSGMGTLLISK.[I]	1×Oxidation [M25]; 2×iodoTMT6plex [C5; C7]	Q9D6F9 [123-154]	Tubulin beta-4A chain	Tubb4a	3871.94	9259.84	13723.1	10366.3	9156.89	11418.6	16734.5
[K].LTTPTYGDLNHLVSATMSGVTTCLR.[F]	1×iodoTMT6plex [C23]	Q9D6F9 [217-241]	Tubulin beta-4A chain	Tubb4a	2980.54	17396	24676.3	19004.1	20200.1	18192.9	19819.5
[K].LTTPTYGDLNHLVSATMSGVTTCLRFPGQLNADLR.[K]	1×iodoTMT6plex [C23]	Q9D6F9 [217-251]	Tubulin beta-4A chain	Tubb4a	4092.12	5565.26	13184.4	17089.8	10340.3	7542.09	13580
[K].ILDVGCGGGLLTEPLGR.[L]	1×iodoTMT6plex [C6]	Q8BMS4 [151-167]	Ubiquinone biosynthesis O-methyltransferase, mitochondrial	Coq3	1999.12	10070.3	14405.9	14143.5	14598.8	13237.2	15267.3
[KR].IYHPNINSNGSICLDILR.[S]	1×iodoTMT6plex [C13]	P61080 [73-90]	Ubiquitin-conjugating enzyme E2 D1	Ube2d1	2371.28	10697.8	16662.7	14693.3	12849.6	11539.6	10441.5
[K].DNPGVVTCLDEAR.[H]	1×iodoTMT6plex [C8]	Q02053 [227-239]	Ubiquitin-like modifier-activating enzyme 1	Uba1	1717.87	16634.5	19385.1	26415.5	16135.7	35728	16907.9
[R].ISNGGLEEGQPVDLVLSCVDNFEAR.[M]	1×iodoTMT6plex [C18]	Q8VE47 [162-186]	Ubiquitin-like modifier-activating enzyme 5	Uba5	2990.51	8816.92	10884.2	12853.1	9640.24	8869.22	12984.5
[R].ISSINSISALCEATGADVEEVATAIGMDQR.[I]	1×iodoTMT6plex [C11]	O70475 [231-260]	UDP-glucose 6-dehydrogenase	Ugdh	3380.69	6361.26	12116.8	11015.7	14767	10279.1	15012.2
[R].ISSINSISALCEATGADVEEVATAIGMDQR.[I]	1×Oxidation [M27]; 1×iodoTMT6plex [C11]	O70475 [231-260]	UDP-glucose 6-dehydrogenase	Ugdh	3396.68	7895.85	8712.61	10427.4	9928.77	9189.37	11998.2
[R].AVLEECTSFIPEAR.[A]	1×iodoTMT6plex [C6]	Q3U5Q7 [221-234]	UMP-CMP kinase 2, mitochondrial	Cmpk2	1893.99	23471.6	28837.1	24666.4	24660.1	26444.5	25489.7
[R].RFTVELPDCSLTHFVLGDATDHR.[D]	1×iodoTMT6plex [C9]	Q3U5Q7 [36-58]	UMP-CMP kinase 2, mitochondrial	Cmpk2	2958.51	6723.19	7065.36	7385.24	6456.1	6975.46	8099.32
[R].SYALCVPLAPGEGCGPR.[V]	2×iodoTMT6plex [C5; C14]	Q3U5Q7 [72-88]	UMP-CMP kinase 2, mitochondrial	Cmpk2	2348.26	16882	24563.1	19960.6	22896.2	26955.2	20586.3
[R].LLQFYAETCPAPER.[G]	1×iodoTMT6plex [C9]	Q9WTI7 [153-166]	Unconventional myosin-Ic	Myo1c	1967.03	21556.1	29385.3	28170.2	23841.3	30947.7	25316.8
[R].LLQFYAETCPAPERGGAVR.[D]	1×iodoTMT6plex [C9]	Q9WTI7 [153-171]	Unconventional myosin-Ic	Myo1c	2407.28	26675	30521.2	28237.2	31639.1	32206.3	22978.3
[R].LSYCGGGEALAIPFEPAR.[L]	1×iodoTMT6plex [C4]	Q8VE95 [129-146]	UPF0598 protein C8orf82 homolog	1 SV	2180.14	10519	14832.5	13868.7	13454.7	13488.2	17842.3
[R].STEYGVGYSCDAGLHGWYR.[F]	1×iodoTMT6plex [C10]	Q91X17 [187-205]	Uromodulin	Umod	2450.14	16112.9	17729	20057.2	15187.3	23839.5	19279.6
[K].GEVGLLVCK.[I]	1×iodoTMT6plex [C8]	O35488 [420-428]	Very long-chain acyl-CoA synthetase	Slc27a2	1246.74	21647.9	22777.2	34185.9	17437.4	42965.6	19025.6
[R].VASGQALAAFCLTEPSSGSDVASIR.[S]	1×iodoTMT6plex [C11]	P50544 [206-230]	Very long-chain specific acyl-CoA dehydrogenase, mitochondrial	Acadvl	2766.43	48321.7	64618.8	41016.5	39031.6	47662.7	63978.3
[R].LFECSNQTGR.[F]	1×iodoTMT6plex [C4]	Q62468 [621-630]	Villin-1	Vil1	1483.75	40527.2	36118.9	42921.2	16093.7	62422.1	22159.2
[K].DLCGQSTTQAMDQYTFELSR.[R]	1×iodoTMT6plex [C3]	P21614 [333-352]	Vitamin D-binding protein	Gc	2623.23	41677.8	51852.8	41365.2	48649.4	48554.8	57428.4
[R].EHINLGCDVDFDIAGPSIR.[G]	1×iodoTMT6plex [C7]	Q60932 [134-152]	Voltage-dependent anion-selective channel protein 1	Vdac1	2400.22	16286.1	23266.7	18337.2	13298.3	17110.5	19683.3
[R].VLDALFPCVQGGTTAIPGAFGCGK.[T]	2×iodoTMT6plex [C8; C22]	P50516 [233-256]	V-type proton ATPase catalytic subunit A	Atp6v1a	2980.62	7073.18	11720	11538	11312.2	11890.9	13071.5
[K].YSNSDVIIYVGCGER.[G]	1×iodoTMT6plex [C12]	P50516 [266-280]	V-type proton ATPase catalytic subunit A	Atp6v1a	2004.01	18660	27417.6	25014	19389.2	29540.6	21288.7
[K].TSCEFTGDILR.[T]	1×iodoTMT6plex [C3]	P62814 [110-120]	V-type proton ATPase subunit B, brain isoform	Atp6v1b2	1570.81	37251.5	44946.8	43465.1	48721.2	53595.5	46651.7
[R].VFNGSGKPIDRGPVVLAEDFLDIMGQPINPQCR.[I]	1×iodoTMT6plex [C32]	P62814 [131-163]	V-type proton ATPase subunit B, brain isoform	Atp6v1b2	3912.05	796.891	2717.48		1874.87	1695.11	3051.12
[R].GPVVLAEDFLDIMGQPINPQCR.[I]	1×Oxidation [M13]; 1×iodoTMT6plex [C21]	P62814 [142-163]	V-type proton ATPase subunit B, brain isoform	Atp6v1b2	2757.43	7183.59	9574.71	7787.97	7807.71	7170.27	8940.6
[R].GPVVLAEDFLDIMGQPINPQCR.[I]	1×iodoTMT6plex [C21]	P62814 [142-163]	V-type proton ATPase subunit B, brain isoform	Atp6v1b2	2741.43	6065.49	7337.6	7440.66	9215.22	6716.92	8055.25
[K].IPIFSAAGLPHNEIAAQICR.[Q]	1×iodoTMT6plex [C19]	P62814 [189-208]	V-type proton ATPase subunit B, brain isoform	Atp6v1b2	2450.35	22156.7	46724.5	29869	29950.2	36615.7	37330.1
[K].IVSVGDDQEIHVYDCPI.[-]	1×iodoTMT6plex [C15]	Q9ERF3 [289-305]	WD repeat-containing protein 61	Wdr61	2231.12	15921.2	19231.4	17272	16409.8	21550.5	21530.6
[R].IEEDVVVTDSGMELLTCVPR.[T]	1×Oxidation [M12]; 1×iodoTMT6plex [C17]	Q11136 [451-470]	Xaa-Pro dipeptidase	Pepd	2550.3	25165.6	36065.8	34329.5	33051.6	37501.5	38123.4
[R].IEEDVVVTDSGMELLTCVPR.[T]	1×iodoTMT6plex [C17]	Q11136 [451-470]	Xaa-Pro dipeptidase	Pepd	2534.3	13471.7	19629.8	13756.9	18397.9	19886	18892
