# Supplementary material for: Dietary restriction transforms the mammalian protein persulfidome in a tissue-specific and cystathionine γ-lyase-dependent manner
Source: Nat Commun. 2021 Mar 19;12:1745. doi: 10.1038/s41467-021-22001-w (PMC7979915; doi:10.1038/s41467-021-22001-w)
Supplement: Supplementary file 42 — Supplementary Data 39 [file 41467_2021_22001_MOESM42_ESM.xlsx]

## Sheet: Raw file name and experiment no
Supplementary Data 40: Thermomixture Quality Control (QC1) Information
Thermomixture Mass Spec Quality Control (QC1) raw data files available on Figshare here:
https://figshare.com/s/941a9d9bc9cd39b0dac6
https://figshare.com/s/f613f80460bce4eb722d
The files names found on Figshare and the tissues they correspond to for quality control purposes are given below:
File ID	File Name	Creation Date	RT Range [min]	Instrument Name	Software Revision	Ref. File ID
F1	F:\Hine_Nazmin Thermomix_for Ling\Lum_18aug205.raw	2018-08-03 07:57:31	5.02 - 65.00	Orbitrap Fusion Lumos	3.0.2022.4
F2	F:\Hine_Nazmin Thermomix_for Ling\Lum_18aug211.raw	2018-08-03 22:11:27	5.02 - 65.00	Orbitrap Fusion Lumos	3.0.2022.4	F1
F3	F:\Hine_Nazmin Thermomix_for Ling\Lum_18aug216.raw	2018-08-04 09:22:49	5.02 - 65.00	Orbitrap Fusion Lumos	3.0.2022.4	F1
F4	F:\Hine_Nazmin Thermomix_for Ling\Lum_18aug222.raw	2018-08-04 23:01:29	5.02 - 65.00	Orbitrap Fusion Lumos	3.0.2022.4	F1
	SP 07&08 (WT Liver&Kidney)
F5	F:\Hine_Nazmin Thermomix_for Ling\Lum_18sept111.raw	2018-09-03 12:06:05	5.02 - 65.00	Orbitrap Fusion Lumos	3.0.2022.4	F1
F6	F:\Hine_Nazmin Thermomix_for Ling\Lum_18sept122.raw	2018-09-04 16:11:26	5.02 - 65.00	Orbitrap Fusion Lumos	3.0.2022.4	F1
F7	F:\Hine_Nazmin Thermomix_for Ling\Lum_18sept1014.raw	2018-09-11 07:04:32	5.02 - 65.00	Orbitrap Fusion Lumos	3.0.2022.4	F1
	SP 09 (KO Liver & Kidney)
F8	F:\Hine_Nazmin Thermomix_for Ling\Lum_18sept1611.raw	2018-09-18 00:37:34	5.02 - 65.00	Orbitrap Fusion Lumos	3.0.2022.4	F1
F9	F:\Hine_Nazmin Thermomix_for Ling\Lum_18sept1622.raw	2018-09-19 00:59:35	5.02 - 65.00	Orbitrap Fusion Lumos	3.0.2022.4	F1
F10	F:\Hine_Nazmin Thermomix_for Ling\Lum_18sept2109.raw	2018-09-23 15:27:08	5.02 - 65.00	Orbitrap Fusion Lumos	3.0.2022.4	F1
	SP 10 (WT Heart & Brain)
F11	F:\Hine_Nazmin Thermomix_for Ling\Lum_18oct1315.raw	2018-10-15 11:06:30	5.02 - 65.00	Orbitrap Fusion Lumos	3.0.2022.4	F1
F12	F:\Hine_Nazmin Thermomix_for Ling\Lum_18oct1517.raw	2018-10-16 23:31:12	5.02 - 65.00	Orbitrap Fusion Lumos	3.0.2022.4	F1
F13	F:\Hine_Nazmin Thermomix_for Ling\Lum_18oct1527.raw	2018-10-17 22:35:50	5.02 - 65.00	Orbitrap Fusion Lumos	3.0.2022.4	F1
	SP 11 (WT Muscle & Serum)
F14	F:\Hine_Nazmin Thermomix_for Ling\Lum_19jul1013.raw	2019-07-11 15:53:06	0.00 - 70.00	Orbitrap Fusion Lumos	3.1.2412.25	F1
F15	F:\Hine_Nazmin Thermomix_for Ling\Lum_19jul1212.raw	2019-07-13 05:57:57	0.00 - 70.00	Orbitrap Fusion Lumos	3.1.2412.25	F1
F16	F:\Hine_Nazmin Thermomix_for Ling\Lum_19jul1224.raw	2019-07-14 09:11:03	0.00 - 70.00	Orbitrap Fusion Lumos	3.1.2412.25	F1
	SP 17 (EOD Liver & Kidney)
F17	F:\Hine_Nazmin Thermomix_for Ling\Lum_19aug2111.raw	2019-08-22 08:29:47	0.00 - 70.00	Orbitrap Fusion Lumos	3.1.2412.25	F1
F18	F:\Hine_Nazmin Thermomix_for Ling\Lum_19aug2301.raw	2019-08-23 12:26:17	0.00 - 70.00	Orbitrap Fusion Lumos	3.1.2412.25	F1
F19	F:\Hine_Nazmin Thermomix_for Ling\Lum_19aug2315.raw	2019-08-24 19:27:28	0.00 - 70.00	Orbitrap Fusion Lumos	3.1.2412.25	F1
	SP 18 (EOD Heart & Muscle)
F20	F:\Hine_Nazmin Thermomix_for Ling\Lum_19oct1119.raw	2019-10-14 16:26:14	0.00 - 70.00	Orbitrap Fusion Lumos	3.1.2412.25	F1
F21	F:\Hine_Nazmin Thermomix_for Ling\Lum_19oct1412.raw	2019-10-15 19:13:25	0.00 - 70.00	Orbitrap Fusion Lumos	3.1.2412.25	F1
F22	F:\Hine_Nazmin Thermomix_for Ling\Lum_19oct1424.raw	2019-10-16 22:00:27	0.00 - 70.00	Orbitrap Fusion Lumos	3.1.2412.25	F1
	SP 19 (EOD Brain & Serum)
F23	F:\Hine_Nazmin Thermomix_for Ling\Lum_19dec1102.raw	2019-12-11 20:18:28	0.00 - 70.00	Orbitrap Fusion Lumos	3.1.2412.25	F1
F24	F:\Hine_Nazmin Thermomix_for Ling\Lum_19dec1115.raw	2019-12-13 02:39:01	0.00 - 70.00	Orbitrap Fusion Lumos	3.1.2412.25	F1
F25	F:\Hine_Nazmin Thermomix_for Ling\Lum_19dec1221.raw	2019-12-15 05:34:12	0.00 - 70.00	Orbitrap Fusion Lumos	3.1.2412.25	F1
	SP 20 (KO Brain, Heart & Muscle)
F26	F:\Hine_Nazmin Thermomix_for Ling\Lum_20jul118.raw	2020-07-01 19:32:34	0.00 - 70.00	Orbitrap Fusion Lumos	3.1.2412.25	F1
F27	F:\Hine_Nazmin Thermomix_for Ling\Lum_20jul207.raw	2020-07-02 11:21:17	0.00 - 70.00	Orbitrap Fusion Lumos	3.1.2412.25	F1
F28	F:\Hine_Nazmin Thermomix_for Ling\Lum_20jul214.raw	2020-07-03 03:09:52	0.00 - 70.00	Orbitrap Fusion Lumos	3.1.2412.25	F1
	SP 27 (KO Kidney BTAvsPDP)
F29	F:\Hine_Nazmin Thermomix_for Ling\Lum_20jul1735.raw	2020-07-22 10:55:40	0.00 - 69.99	Orbitrap Fusion Lumos	3.1.2412.25	F1
F30	F:\Hine_Nazmin Thermomix_for Ling\Lum_20jul1742.raw	2020-07-23 02:44:12	0.00 - 70.00	Orbitrap Fusion Lumos	3.1.2412.25	F1
	SP 28 (KO Brain BTAvsPDP)

## Sheet: Retention Time
		RT [min]
		SP 07&08 (WT Liver&Kidney)							SP 09 (KO Liver & Kidney)						SP 10 (WT Heart & Brain)						SP 11 (WT Muscle & Serum)						SP 17 (EOD Liver & Kidney)						SP 18 (EOD Heart & Muscle)						SP 19 (EOD Brain & Serum)						SP 20 (KO Brain, Heart & Muscle)
Sequence	Modifications	F1	F2	F3	F4	RT (ave)	RT(sd)	cv (%)	F5	F6	F7	RT (ave)	RT(sd)	cv (%)	F8	F9	F10	RT (ave)	RT(sd)	cv (%)	F11	F12	F13	RT (ave)	RT(sd)	cv (%)	F14	F15	F16	RT (ave)	RT(sd)	cv (%)	F17	F18	F19	RT (ave)	RT(sd)	cv (%)	F20	F21	F22	RT (ave)	RT(sd)	cv (%)	F23	F24	F25	RT (ave)	RT(sd)
SSAAPPPPPR	R10(Label:13C(6)15N(4))					#DIV/0!	#DIV/0!	#DIV/0!		16.769	16.7654	16.7672	0.00179028	0.000106773	16.4561		16.5745	16.5153	0.0592322	0.00358651	16.3755			16.3755	0	0	19.1755	14.3371	13.9389	15.8172	2.38024	0.150484	17.7529	17.6405	19.431	18.2748	0.818837	0.0448069	19.6058	17.2294	16.4977	17.7776	1.32676	0.0746311	17.7368	17.507	16.4837	17.2425	0.544684
GISNEGQNASIK	K12(Label:13C(6)15N(2))					#DIV/0!	#DIV/0!	#DIV/0!	18.2071	18.1401	18.149	18.1654	0.0297264	0.00163643	18.2033	18.2603	18.2489	18.2375	0.0246487	0.00135154	18.2186	18.1907	17.7489	18.0527	0.215162	0.0119185	20.456	20.544	13.9344	18.3115	3.09524	0.169033	18.9533	18.8339	18.9242	18.9038	0.0508235	0.00268853	21.2813	20.0114	19.8202	20.371	0.648423	0.0318307	18.734	18.7386	18.6726	18.7151	0.0300969
HVLTSIGEK	K9(Label:13C(6)15N(2))					#DIV/0!	#DIV/0!	#DIV/0!	19.3554	19.242	19.2216	19.273	0.0588659	0.00305432	18.5502	18.718	18.5261	18.5981	0.0853452	0.00458891	18.4808	18.5362	18.4994	18.5055	0.0229922	0.00124245	20.6733	20.5072	13.9412	18.3739	3.13514	0.17063	19.6432	19.4379	19.4507	19.5106	0.0939062	0.00481308	21.7608	19.8501	19.7031	20.438	0.937268	0.0458591	21.2122	20.2416	19.1268	20.1935	0.852048
IGDYAGIK	K8(Label:13C(6)15N(2))			21.3638	21.2902	21.327	0.0367663	0.00172393		22.2127	21.1842	21.6984	0.514257	0.0237002	20.7794	20.8069	20.9151	20.8338	0.0585619	0.00281091	20.6625		20.6223	20.6424	0.0200828	0.000972894	23.7223	23.9346	22.4199	23.3589	0.669618	0.0286665	21.8811	22.7296	22.7985	22.4697	0.417187	0.0185666	24.503	22.2861	23.1501	23.3131	0.912335	0.0391341	22.2307	21.8933	21.8532	21.9924	0.169314
TASEFDSAIAQDK	K13(Label:13C(6)15N(2))					#DIV/0!	#DIV/0!	#DIV/0!	22.4628	22.4177	22.4213	22.4339	0.0204821	0.000912994	22.1395	22.1623	22.1894	22.1637	0.0203646	0.000918825	22.0679	22.0755	22.1688	22.1041	0.0458601	0.00207473	24.7526	25.682	16.9913	22.4753	3.8963	0.173359	24.1911	24.069	23.1825	23.8142	0.449476	0.0188743	25.3653	24.499	24.3868	24.7504	0.437205	0.0176646	23.321	23.0131	24.0199	23.4513	0.421243
SAAGAFGPELSR	R12(Label:13C(6)15N(4))		24.8481	25.0027		24.9254	0.0772963	0.00310111	23.8506	23.5588	23.782	23.7305	0.124572	0.00524947	23.3072	23.4539	23.4788	23.4133	0.0757332	0.00323463	23.3085	23.2524	22.6368	23.0659	0.304269	0.0131913	26.3304	26.6587	20.7095	24.5662	2.73038	0.111144	24.7983	24.4782	24.1588	24.4784	0.261073	0.0106654	26.8874	25.8185	25.7097	26.1385	0.531365	0.0203288	23.9721	24.6037	24.5802	24.3853	0.29237
ELGQSGVDTYLQTK	K14(Label:13C(6)15N(2))			25.6317	25.5893	25.6105	0.0211825	0.000827101	25.5752	25.5282	25.5429	25.5487	0.0196146	0.000767732	25.2002	25.3332	25.2668	25.2667	0.0542682	0.00214781	25.1776	25.1594	24.1931	24.8434	0.459881	0.0185112	27.862	27.1274	26.4989	27.1628	0.557055	0.020508	64.1754	26.4557	26.4037	39.0116	17.7935	0.456109	28.5238	26.5437	26.4353	27.1676	0.960024	0.0353371	26.4957	26.2419	26.239	26.3255	0.120324
GLILVGGYGTR	R11(Label:13C(6)15N(4))		27.7186	27.4196	27.4166	27.5183	0.141629	0.00514672	27.5069	27.4385	27.4417	27.4623	0.0315005	0.00114704	26.5303	26.7931	26.7418	26.6884	0.113714	0.00426079	26.6359	26.8305	27.8103	27.0922	0.513919	0.0189692	30.0666	30.2266	29.5802	29.9578	0.274848	0.0091745	58.459	31.013	28.8166	39.4295	13.4857	0.34202	29.7538	28.5212	29.3772	29.2174	0.515715	0.017651	28.6947	45.9186	27.4116	34.0083	8.43813
SFANQPLEVVYSK	K13(Label:13C(6)15N(2))	28.3645		26.1624		26.1624	0	0	27.2553	27.2177	27.2199	27.231	0.0172287	0.000632686	26.8416	27.0066	27.0029	26.9504	0.0769467	0.00285513	26.8854	26.8837	26.7211	26.8301	0.077051	0.00287181	29.6641	29.8563	29.2244	29.5816	0.264468	0.0089403	28.7151	28.558	28.4416	28.5716	0.112049	0.00392168	30.4082	29.2462	29.1059	29.5867	0.583675	0.0197276	28.4784	29.9213	28.135	28.8449	0.773947
GILFVGSGVSGGEEGAR	R17(Label:13C(6)15N(4))	26.9551	26.7721	26.7818	28.4822	27.3454	0.803877	0.0293972	27.9223	26.8565	26.8784	27.2191	0.497355	0.0182723	27.8849	28.7317	27.8323	28.1496	0.412158	0.0146417	27.9314	27.9008		27.9161	0.0153125	0.000548517	30.1721	29.4848	28.9398	29.5322	0.50422	0.0170736	28.2102	29.0412	28.6629	28.6381	0.339702	0.0118619	30.4676	28.9222	28.7764	29.3888	0.765185	0.0260367	28.0712	27.7368	27.7412	27.8497	0.156623
LTILEELR	R8(Label:13C(6)15N(4))					#DIV/0!	#DIV/0!	#DIV/0!	28.7568	28.6186	29.6482	29.0079	0.456265	0.015729	28.8725	28.0554	28.1192	28.349	0.371084	0.0130898	27.9051	27.9609	27.9582	27.9414	0.0257059	0.000919994	31.3453	31.4066	30.8612	31.2043	0.243955	0.00781798	30.48	30.2849	30.4862	30.417	0.0934992	0.00307391	32.145	30.8141	30.6773	31.2121	0.661968	0.0212087	32.1527	30.6715	29.6572	30.8271	1.02472
NGFILDGFPR	R10(Label:13C(6)15N(4))	32.3313	32.1436	32.1242	32.1702	32.146	0.0188569	0.000586601	30.3132	30.2111	30.2208	30.2484	0.0460143	0.00152121	29.6083	29.7936	29.8319	29.7446	0.0976106	0.00328162	29.6839	29.6344	29.5763	29.6316	0.0439654	0.00148373	32.8563	33.1084	32.3685	32.7777	0.307144	0.00937051	58.4545	32.5424	31.7132	40.9034	12.4151	0.303524	33.5065	32.3441	32.1548	32.6685	0.5976	0.0182929	31.6651	31.2245	31.2608	31.3835	0.199706
ELASGLSFPVGFK	K13(Label:13C(6)15N(2))					#DIV/0!	#DIV/0!	#DIV/0!	31.3326	31.2566	31.2539	31.281	0.0365058	0.00116703	30.7468	30.9122	30.9082	30.8557	0.0770466	0.002497	30.8686	30.7131		30.7908	0.0777296	0.00252444	33.6767	33.8795	33.3011	33.6191	0.239621	0.00712751	32.6403	32.4309	31.6223	32.2311	0.438939	0.0136185	34.1825	33.2938	33.1335	33.5366	0.461377	0.0137574	32.5335	32.1394	36.5138	33.7289	1.97578
LSSEAPALFQFDLK	K14(Label:13C(6)15N(2))			32.1533		32.1533	0	0							31.5788	31.9397	31.952	31.8235	0.17312	0.00544001	31.5495	31.6191		31.5843	0.0348363	0.00110296				#DIV/0!	#DIV/0!	#DIV/0!				#DIV/0!	#DIV/0!	#DIV/0!				#DIV/0!	#DIV/0!	#DIV/0!				#DIV/0!	#DIV/0!
[truncated: 9 more columns]
