# Supplementary material for: Dietary restriction transforms the mammalian protein persulfidome in a tissue-specific and cystathionine γ-lyase-dependent manner
Source: Nat Commun. 2021 Mar 19;12:1745. doi: 10.1038/s41467-021-22001-w (PMC7979915; doi:10.1038/s41467-021-22001-w)
Supplement: Supplementary file 44 — Source Data [file 41467_2021_22001_MOESM44_ESM.xlsx]

## Sheet: Figure 1
	Uncropped Images for Figure 1													Values Underlying the Plots for Figure 1 (P-values are from 2-tailed t-test)
Uncropped Images for Figure 1
																1b					1c						1d	AL	50%DR		1e	AL	50%DR
																	WT	CGL KO	p-value			WT	CGL KO	p-value			Liver	43201	124624		Kidney	10784	62852
																Liver	180755	15866.3			Liver	72584.7	24000.7					42602	146390			18092	82965
																	294129	16476.3				67498.7	26788.7					45443	105983			15700	71086
																	167670	23041.3	0.00823856			72159.7	29951.7	5.01531e-05				23926	119552			18065	63144
																													108501				56090
																Kidney	68989.3	9506.33			Kidney	51783.7	10864.7				P-Value		4.73811e-05		P-Value		2.98768e-05
																	123714	6052.33				58581.7	15442.7
																	55947.3	0	0.0206602			32964.7	16092.7	0.0127127			1f	AL	50%DR		1g	AL	50%DR
																											Heart	9839	8027		Muscle	2162	36832
																Heart	2046.33	27118.3			Heart	3546.67	0					18133	6219			27985	0
																	8915.33	10837.3				0	7024.67					15642	2495			1350	17275
																	21294.3	12392.3	0.474962			6100.67	1931.67	0.937091				3158	5689			28384	24660
																													1291				31282
																Muscle	0	6835.33			Muscle	5329.67	3600.67				P-Value		0.0697463		P-Value		0.499203
																	785.333	1218.33				4716.67	2278.67
																	996.333	2959.33	0.142306			2312.67	11594.7	0.606228			1h	AL	50%DR		1i	AL	50%DR
																											Brain	35797	42385		Plasma	2592	3153
																Brain	1783.33	0			Brain	15461.7	15104.7					43129	30879			0	0
																	0	0				19244.7	14329.7					26933	37949			1955	0
																	0	0	0.373901			16504.7	25402.7	0.76293				29359	38313			0	363
																													45361				0
																Plasma	19348.3	20473.3			Plasma	0	0				P-Value		0.260159		P-Value		0.649415
																	10947.3	13483.3				0	315.667
																	18567.3	17156.3	0.834061			882.667	2053.67	0.51975			1j	KO AL	KO DR		1k	KO AL	KO DR
																											Liver	17090	28952		Kidney	1943.67	775.67
																												18997	8115			5678.67	7306.67
																												14987	26295			1649.67	1754.67
																											P-Value		0.57123		P-Value		0.941509

## Sheet: Supplementary Figure 1
Values Underlying the Plots for Supplementary Figure 1
a	AL	50% DR		b	g Food/g mouse AL	g Food/g mouse DR		c	AL					50% DR						d	CGL KO AL				CGL KO DR
Day 1	0.191718	0.0920069		Day 1	0.191718	0.0920069		Day 0	100	100	100	100		100	100	100	100	100		Day 0	100	100	100		100	100	100
Day 2	0.207132	0.0938416		Day 2	0.207132	0.0938416		Day 1	105.573	101.246	103.125	101.791		94.0845	96.793	97.2528	96.5333	97.2752		Day 2	102.412	104.396	102.727		97.2574	97.3039	96.1864
Day 3	0.192133	0.0951814		Day 3	0.192133	0.0951814		Day 2	105.263	102.181	105.556	103.284		92.1127	94.7522	94.7802	94.4	96.4578		Day 3	102.193	104.396	102.273		97.0464	96.0784	94.9153
Day 4	0.197108	0.0974421		Day 4	0.197108	0.0974421		Day 3	105.263	103.115	104.861	104.179		92.1127	93.2945	93.9561	92.8	93.733		Day 4	102.851	105.055	100.909		95.9916	95.3431	93.6441
Day 5	0.219731	0.0974421		Day 5	0.219731	0.0974421		Day 4	105.263	102.804	104.167	102.687		88.4507	92.4198	92.3077	90.4	91.5531		Day 5	102.632	107.033	101.591		94.9367	93.6274	94.7034
Day 6	0.221154	0.100105		Day 6	0.221154	0.100105		Day 5	106.192	104.984	105.556	105.672		88.7324	93.8775	91.2088	90.1333	91.2806		Day 6	102.193	107.253	101.591		95.1477	92.8922	91.3136
				2-tailed t test p val		2.67011e-09		Day 6	108.359	105.296	107.292	105.97		86.4789	90.1808	88.4615	88.5333	89.3733		Day 7	102.632	107.692	101.591		94.7257	93.1372	92.3729
								Day 7	107.121	104.05	105.903	105.075		87.6056	90.6706	89.5604	88.5333	90.1907
e					f					g						h
CGL					CBS					3-MST						SQR
	RPKM					RPKM					RPKM						RPKM
Liver	166.546				Liver	247.451				Liver	65.701					Liver	33.801
Kidney	53.622				Kidney	41.638				Kidney	55.472					Kidney	16.055
Heart	0				Heart	0				Heart	11.654					Heart	5.775
Cortex	1.62				Cortex	7.203				Cortex	8.569					Cortex	0.963
Cerebellum	0.878				Cerebellum	6.944				Cerebellum	8.473					Cerebellum	1.665

## Sheet: Supplementary Figure 2
Uncropped Images for Supplemental Figure 2

## Sheet: Supplementary Figure 4
Uncropped Images for Supplementary Figure 4

## Sheet: Supplementary Figure 5
	Uncropped Images for Supplementary Figure 5

## Sheet: Figure 6
Uncropped Images for Figure 6									Values Underlying the Plots for Figure 6
											CGL added (ug)	IntDen
											10	38852
											5	25264
											2.5	9915
											1	3165
											0	608
												IntDen
											CGL + 1 mM NaHS	68318	72448	75608	73312
											CGL +100 uM NaHS	64639	67393	72159	71054
											CGL + 10 uM NaHS	65136	67100	63587	69113
											CGL + 1 uM NaHS	58614	61045	67381	67547
											CGL + rxn mix	59434	61503	63949	65135
											Rxn mix ONLY	4346	5197	4531	7491
											1 uM NaHS (-CGL)	4368	5802	4938	3728
											10 uM NaHS (-CGL)	7386	4472	7561	4852
											100 uM NaHS (-CGL)	5858	4774	4290	6181
											1 mM NaHS (-CGL)	5034	5134	4578	6216
											Adjusted:
												IntDen
											CGL + 1 mM NaHS	62926.8	67056.8	70216.8	67920.8
											CGL +100 uM NaHS	59247.8	62001.8	66767.8	65662.8
											CGL + 10 uM NaHS	59744.8	61708.8	58195.8	63721.8
											CGL + 1 uM NaHS	53222.8	55653.8	61989.8	62155.8
											CGL + rxn mix	54042.8	56111.8	58557.8	59743.8
											1 uM NaHS (-CGL)	0	410.75	0	0
											10 uM NaHS (-CGL)	1994.75	0	2169.75	0
											100 uM NaHS (-CGL)	466.75	0	0	789.75
											1 mM NaHS (-CGL)	0	0	0	824.75
											Final:
												IntDen				avg
											CGL + 1 mM NaHS	62926.8	67056.8	70216.8	67096	66824.1
											CGL +100 uM NaHS	58781	62001.8	66767.8	64873	63105.9
											CGL + 10 uM NaHS	57750	61708.8	56026	63721.8	59801.6
											CGL + 1 uM NaHS	53222.8	55243	61989.8	62155.8	58152.8
											CGL + rxn mix	54042.8	56111.8	58557.8	59743.8	57114
												% Change from 0 NaHS Control				avg
											CGL + 1 mM NaHS	10.1775	17.4086	22.9414	17.4773	17.0012
											CGL +100 uM NaHS	2.91872	8.55788	16.9026	13.5851	10.4911
											CGL + 10 uM NaHS	1.11356	8.04488	-1.90496	11.5694	4.70572
											CGL + 1 uM NaHS	-6.81313	-3.2759	8.53687	8.82752	1.81884
											CGL + rxn mix	-5.3774	-1.75482	2.52784	4.60439	0

## Sheet: Supplementary Figure 6
Uncropped Images for Supplementary Figure 6													Values Underlying the Plots for Supplementary Figure 6
															IntDen									IntDen										IntDen
														CGL + 1 mM NaHS	248237	256755	271703	248700					CGL + 1 mM NaHS	81212	89064	87819	83433						CGL + 1 mM NaHS	33103	36824	37886	32463
														CGL +100 uM NaHS	47656	56476	54767	57233					CGL +100 uM NaHS	75023	78825	81349	80632						CGL +100 uM NaHS	31513	35902	36985	38116
														CGL + 10 uM NaHS	39597	42208	43219	40069					CGL + 10 uM NaHS	76638	78875	73799	83209						CGL + 10 uM NaHS	34228	30323	34836	33487
														CGL + 1 uM NaHS	30337	40653	37013	40361					CGL + 1 uM NaHS	68615	72381	69155	74519						CGL + 1 uM NaHS	24967	30809	30462	28386
														CGL + rxn mix	37394	39760	40291	40443					CGL + rxn mix	72502	74470	71801	78749						CGL + rxn mix	28694	29800	31507	30971
														Rxn mix ONLY	6114	5968	5214	4139					Rxn mix ONLY	5062	4302	5362	4098						Rxn mix ONLY	3952	3105	4641	4600
														1 uM NaHS (-CGL)	6979	5946	4075	4436					1 uM NaHS (-CGL)	6092	4934	4497	4932						1 uM NaHS (-CGL)	2895	2953	3077	1972
														10 uM NaHS (-CGL)	6363	5085	5461	5816					10 uM NaHS (-CGL)	5386	4526	3840	3523						10 uM NaHS (-CGL)	3232	3771	3050	3911
														100 uM NaHS (-CGL)	12073	11454	14374	12454					100 uM NaHS (-CGL)	6456	5896	5736	4395						100 uM NaHS (-CGL)	2977	2369	3988	3544
														1 mM NaHS (-CGL)	194626	215125	199401	233461					1 mM NaHS (-CGL)	7247	6208	4861	5192						1 mM NaHS (-CGL)	3890	5257	2825	2353
														Adjusted:									Adjusted:										Adjusted:
															IntDen									IntDen										IntDen
														CGL + 1 mM NaHS	242878	251396	266344	243341					CGL + 1 mM NaHS	76506	84358	83113	78727						CGL + 1 mM NaHS	29028.5	32749.5	33811.5	28388.5
														CGL +100 uM NaHS	42297.2	51117.2	49408.2	51874.2					CGL +100 uM NaHS	70317	74119	76643	75926						CGL +100 uM NaHS	27438.5	31827.5	32910.5	34041.5
														CGL + 10 uM NaHS	34238.2	36849.2	37860.2	34710.2					CGL + 10 uM NaHS	71932	74169	69093	78503						CGL + 10 uM NaHS	30153.5	26248.5	30761.5	29412.5
														CGL + 1 uM NaHS	24978.2	35294.2	31654.2	35002.2					CGL + 1 uM NaHS	63909	67675	64449	69813						CGL + 1 uM NaHS	20892.5	26734.5	26387.5	24311.5
														CGL + rxn mix	32035.2	34401.2	34932.2	35084.2					CGL + rxn mix	67796	69764	67095	74043						CGL + rxn mix	24619.5	25725.5	27432.5	26896.5
														1 uM NaHS (-CGL)	1620.25	587.25	0	0					1 uM NaHS (-CGL)	1386	228	0	226						1 uM NaHS (-CGL)	0	0	0	0
														10 uM NaHS (-CGL)	1004.25	0	102.25	457.25					10 uM NaHS (-CGL)	680	0	0	0						10 uM NaHS (-CGL)	0	0	0	0
														100 uM NaHS (-CGL)	6714.25	6095.25	9015.25	7095.25					100 uM NaHS (-CGL)	1750	1190	1030	0						100 uM NaHS (-CGL)	0	0	0	0
														1 mM NaHS (-CGL)	189267	209766	194042	228102					1 mM NaHS (-CGL)	2541	1502	155	486						1 mM NaHS (-CGL)	0	1182.5	0	0
														Final:									Final:										Final:
															IntDen				avg					IntDen				avg						IntDen				avg
														CGL + 1 mM NaHS	53611	41630	72302	15239					CGL + 1 mM NaHS	73965	82856	82958	78241						CGL + 1 mM NaHS	29028.5	31567	33811.5	28388.5	30698.9
														CGL +100 uM NaHS	35583	45022	40393	44779					CGL +100 uM NaHS	68567	72929	75613	75926						CGL +100 uM NaHS	27438.5	31827.5	32910.5	34041.5	31554.5
														CGL + 10 uM NaHS	33234	36849.2	37758	34253					CGL + 10 uM NaHS	71252	74169	69093	78503						CGL + 10 uM NaHS	30153.5	26248.5	30761.5	29412.5	29144
														CGL + 1 uM NaHS	23358	34707	31654.2	35002.2					CGL + 1 uM NaHS	62523	67447	64449	69587						CGL + 1 uM NaHS	20892.5	26734.5	26387.5	24311.5	24581.5
														CGL + rxn mix	32035.2	34401.2	34932.2	35084.2	34113.2				CGL + rxn mix	67796	69764	67095	74043	69674.5					CGL + rxn mix	24619.5	25725.5	27432.5	26896.5	26168.5
															% Change from 0 NaHS Control				avg					% Change from 0 NaHS Control				avg						% Change from 0 NaHS Control				avg
														CGL + 1 mM NaHS	57.1559	22.0347	111.947	-55.3282	33.9523				CGL + 1 mM NaHS	6.15792	18.9187	19.0651	12.295	14.1092					CGL + 1 mM NaHS	10.9292	20.6298	29.2069	8.48348	17.3123
														CGL +100 uM NaHS	4.30844	31.978	18.4085	31.2657	21.4902				CGL +100 uM NaHS	-1.58953	4.67101	8.5232	8.97244	5.14428					CGL +100 uM NaHS	4.85316	21.6252	25.7638	30.0858	20.582
														CGL + 10 uM NaHS	-2.57744	8.02034	10.6843	0.409665	4.13421				CGL + 10 uM NaHS	2.2641	6.45071	-0.834595	12.6711	5.13782					CGL + 10 uM NaHS	15.2282	0.305711	17.5516	12.3966	11.3705
														CGL + 1 uM NaHS	-31.5281	1.74053	-7.20834	2.60603	-8.59747				CGL + 1 uM NaHS	-10.2642	-3.19701	-7.49987	-0.125584	-5.27166					CGL + 1 uM NaHS	-20.1616	2.16291	0.836884	-7.09632	-6.06454
														CGL + rxn mix	-6.09147	0.844247	2.40083	2.8464	0				CGL + rxn mix	-2.69611	0.128454	-3.70222	6.26987	0					CGL + rxn mix	-5.91933	-1.69288	4.83023	2.78197	0

## Sheet: Supplementary Figure 7
Uncropped Images for Supplementary Figure 7

## Sheet: Figure 8
Values Underlying the dot plot for Figure 8l (also found in Supplementary Data 31)
	Spectral Count	CGL WT Tissues							Intensity	CGL WT Tissues
	DR:AL Ratio	Liver	Kidney	Muscle	Brain	Heart			DR:AL Ratio	Liver	Kidney	Muscle	Brain	Heart
	>1	668	812	335	400	147			>1	690	1224	396	663	183
	<1	257	247	59	71	247			<1	482	126	59	76	348
	Sum	925	1059	394	471	394			Sum	1172	1350	455	739	531
	% Enrichment DR	72.2162	76.6761	85.0254	84.9257	37.3096			% Enrichment DR	58.8737	90.6667	87.033	89.7158	34.4633
	Spectral Count	CGL KO Tissues							Intensity	CGL KO Tissues
	DR:AL Ratio	Liver	Kidney	Muscle	Brain	Heart			DR:AL Ratio	Liver	Kidney	Muscle	Brain	Heart
	>1	405	170	40	394	33			>1	469	130	39	494	35
	<1	220	634	142	67	145			<1	343	868	187	60	199
	Sum	625	804	182	461	178			Sum	812	998	226	554	234
	% Enrichment DR	64.8	21.1443	21.978	85.4664	18.5393			% Enrichment DR	57.7586	13.0261	17.2566	89.1697	14.9573

## Sheet: Supplementary Figure 8
Uncropped Images for Supplementary Figure 8

[truncated: 1 more sheets: Supplementary Figure 9]
